# Supplementary material for: The winner takes it all—Competitiveness of single nodes in globalized supply networks
Source: PLoS One. 2019 Nov 20;14(11):e0225346. doi: 10.1371/journal.pone.0225346 (PMC6867619; doi:10.1371/journal.pone.0225346)
Supplement: S1 Table — Legends can be found in te readme.txt file. (ZIP) [file pone.0225346.s001.zip]

Archive with 85 entries (85 files):
- readme.txt
- spatial_network_delaunay_N_1000_r_0_edgelist.dat
- spatial_network_delaunay_N_1000_r_0_node_measures.dat
- spatial_network_delaunay_N_1000_r_1_edgelist.dat
- spatial_network_delaunay_N_1000_r_1_node_measures.dat
- spatial_network_delaunay_N_1000_r_2_edgelist.dat
- spatial_network_delaunay_N_1000_r_2_node_measures.dat
- spatial_network_delaunay_N_1000_r_3_edgelist.dat
- spatial_network_delaunay_N_1000_r_3_node_measures.dat
- spatial_network_delaunay_N_1000_r_4_edgelist.dat
- spatial_network_delaunay_N_1000_r_4_node_measures.dat
- spatial_network_delaunay_N_1000_r_5_edgelist.dat
- spatial_network_delaunay_N_1000_r_5_node_measures.dat
- spatial_network_delaunay_N_1000_r_6_edgelist.dat
- spatial_network_delaunay_N_1000_r_6_node_measures.dat
- spatial_network_delaunay_N_1000_r_7_edgelist.dat
- spatial_network_delaunay_N_1000_r_7_node_measures.dat
- spatial_network_delaunay_N_1000_r_8_edgelist.dat
- spatial_network_delaunay_N_1000_r_8_node_measures.dat
- spatial_network_delaunay_N_1000_r_9_edgelist.dat
- spatial_network_delaunay_N_1000_r_9_node_measures.dat
- spatial_network_delaunay_N_1000_statistics.dat
- spatial_network_delaunay_randomized_connections_N_1000_r_0_edgelist.dat
- spatial_network_delaunay_randomized_connections_N_1000_r_0_node_measures.dat
- spatial_network_delaunay_randomized_connections_N_1000_r_1_edgelist.dat
- spatial_network_delaunay_randomized_connections_N_1000_r_1_node_measures.dat
- spatial_network_delaunay_randomized_connections_N_1000_r_2_edgelist.dat
- spatial_network_delaunay_randomized_connections_N_1000_r_2_node_measures.dat
- spatial_network_delaunay_randomized_connections_N_1000_r_3_edgelist.dat
- spatial_network_delaunay_randomized_connections_N_1000_r_3_node_measures.dat
- spatial_network_delaunay_randomized_connections_N_1000_r_4_edgelist.dat
- spatial_network_delaunay_randomized_connections_N_1000_r_4_node_measures.dat
- spatial_network_delaunay_randomized_connections_N_1000_r_5_edgelist.dat
- spatial_network_delaunay_randomized_connections_N_1000_r_5_node_measures.dat
- spatial_network_delaunay_randomized_connections_N_1000_r_6_edgelist.dat
- spatial_network_delaunay_randomized_connections_N_1000_r_6_node_measures.dat
- spatial_network_delaunay_randomized_connections_N_1000_r_7_edgelist.dat
- spatial_network_delaunay_randomized_connections_N_1000_r_7_node_measures.dat
- spatial_network_delaunay_randomized_connections_N_1000_r_8_edgelist.dat
- spatial_network_delaunay_randomized_connections_N_1000_r_8_node_measures.dat
- spatial_network_delaunay_randomized_connections_N_1000_r_9_edgelist.dat
- spatial_network_delaunay_randomized_connections_N_1000_r_9_node_measures.dat
- spatial_network_delaunay_randomized_connections_N_1000_statistics.dat
- spatial_network_delaunay_randomized_scalefree_N_1000_r_0_edgelist.dat
- spatial_network_delaunay_randomized_scalefree_N_1000_r_0_node_measures.dat
- spatial_network_delaunay_randomized_scalefree_N_1000_r_1_edgelist.dat
- spatial_network_delaunay_randomized_scalefree_N_1000_r_1_node_measures.dat
- spatial_network_delaunay_randomized_scalefree_N_1000_r_2_edgelist.dat
- spatial_network_delaunay_randomized_scalefree_N_1000_r_2_node_measures.dat
- spatial_network_delaunay_randomized_scalefree_N_1000_r_3_edgelist.dat
- spatial_network_delaunay_randomized_scalefree_N_1000_r_3_node_measures.dat
- spatial_network_delaunay_randomized_scalefree_N_1000_r_4_edgelist.dat
- spatial_network_delaunay_randomized_scalefree_N_1000_r_4_node_measures.dat
- spatial_network_delaunay_randomized_scalefree_N_1000_r_5_edgelist.dat
- spatial_network_delaunay_randomized_scalefree_N_1000_r_5_node_measures.dat
- spatial_network_delaunay_randomized_scalefree_N_1000_r_6_edgelist.dat
- spatial_network_delaunay_randomized_scalefree_N_1000_r_6_node_measures.dat
- spatial_network_delaunay_randomized_scalefree_N_1000_r_7_edgelist.dat
- spatial_network_delaunay_randomized_scalefree_N_1000_r_7_node_measures.dat
- spatial_network_delaunay_randomized_scalefree_N_1000_r_8_edgelist.dat
- spatial_network_delaunay_randomized_scalefree_N_1000_r_8_node_measures.dat
- spatial_network_delaunay_randomized_scalefree_N_1000_r_9_edgelist.dat
- spatial_network_delaunay_randomized_scalefree_N_1000_r_9_node_measures.dat
- spatial_network_delaunay_randomized_scalefree_N_1000_statistics.dat
- spatial_network_delaunay_randomized_weights_N_1000_r_0_edgelist.dat
- spatial_network_delaunay_randomized_weights_N_1000_r_0_node_measures.dat
- spatial_network_delaunay_randomized_weights_N_1000_r_1_edgelist.dat
- spatial_network_delaunay_randomized_weights_N_1000_r_1_node_measures.dat
- spatial_network_delaunay_randomized_weights_N_1000_r_2_edgelist.dat
- spatial_network_delaunay_randomized_weights_N_1000_r_2_node_measures.dat
- spatial_network_delaunay_randomized_weights_N_1000_r_3_edgelist.dat
- spatial_network_delaunay_randomized_weights_N_1000_r_3_node_measures.dat
- spatial_network_delaunay_randomized_weights_N_1000_r_4_edgelist.dat
- spatial_network_delaunay_randomized_weights_N_1000_r_4_node_measures.dat
- spatial_network_delaunay_randomized_weights_N_1000_r_5_edgelist.dat
- spatial_network_delaunay_randomized_weights_N_1000_r_5_node_measures.dat
- spatial_network_delaunay_randomized_weights_N_1000_r_6_edgelist.dat
- spatial_network_delaunay_randomized_weights_N_1000_r_6_node_measures.dat
- spatial_network_delaunay_randomized_weights_N_1000_r_7_edgelist.dat
- spatial_network_delaunay_randomized_weights_N_1000_r_7_node_measures.dat
- spatial_network_delaunay_randomized_weights_N_1000_r_8_edgelist.dat
- spatial_network_delaunay_randomized_weights_N_1000_r_8_node_measures.dat
- spatial_network_delaunay_randomized_weights_N_1000_r_9_edgelist.dat
- spatial_network_delaunay_randomized_weights_N_1000_r_9_node_measures.dat
- spatial_network_delaunay_randomized_weights_N_1000_statistics.dat
