# Supplementary material for: The winner takes it all—Competitiveness of single nodes in globalized supply networks
Source: PLoS One. 2019 Nov 20;14(11):e0225346. doi: 10.1371/journal.pone.0225346 (PMC6867619; doi:10.1371/journal.pone.0225346)
Supplement: S1 Table — Legends can be found in te readme.txt file. (ZIP) [file pone.0225346.s001.zip › readme.txt]

Information on the realization of the netowrk topologies (10 different realizations for each reshuffling method) indexed by r

The edgelist files contain the edgelist of the undirected networks in the form 
i	j	distance(i,j)

The node measures contain (in order)
	index of the node (zero based)
	degree of the node (*)
	average degree of neighboring nodes (*)
	sum of distances to all other nodes
	average of the sum of distances to all other nodes for all neighbors
	betweenness centrality (*)
	average betweenness centrality of neighbors
	minimum distance to a neighboring node	(*)
	average distance to a neighboring node
	maximum distance to a neighboring node
	number of nodes within two hops
	average distance to nodes within two hops
	max distance to a node within two hops

The statistics file includes overall statistics of the realization:
	index of the realization
	number of nodes
	number of edges
	minimum edge length
	average edge length
	maximum edge length
	mean shortest path length
	longest shortest path
