# Supplementary material for: The winner takes it all—Competitiveness of single nodes in globalized supply networks
Source: PLoS One. 2019 Nov 20;14(11):e0225346. doi: 10.1371/journal.pone.0225346 (PMC6867619; doi:10.1371/journal.pone.0225346)
Supplement: S1 Table — Legends can be found in te readme.txt file. (ZIP) [file pone.0225346.s001.zip › spatial_network_delaunay_N_1000_r_0_edgelist.dat]

0	12	0.0294094
0	83	0.0393033
0	797	0.0490827
0	837	0.0415497
0	867	0.00196036
1	70	0.0371682
1	320	0.0533578
1	352	0.0205208
1	373	0.0303855
1	430	0.040535
1	657	0.027506
1	745	0.0249246
2	296	0.0175646
2	400	0.0498136
2	808	0.0524055
2	809	0.0452878
2	829	0.0381851
3	423	0.0507384
3	514	0.0168221
3	535	0.0149688
3	815	0.0387236
3	975	0.0323878
4	27	0.0424123
4	108	0.0825613
4	161	0.0641675
4	381	0.0366815
4	442	0.04245
4	878	0.0329692
4	970	0.0345005
5	67	0.0229799
5	240	0.0259793
5	309	0.0458787
5	451	0.0276517
5	689	0.01507
6	250	0.0441368
6	393	0.0107292
6	521	0.0492523
6	645	0.0143791
6	806	0.0158349
6	855	0.0210195
7	149	0.016746
7	288	0.0334321
7	435	0.00688737
7	636	0.0262583
8	36	0.0173082
8	557	0.00882354
8	757	0.0235363
8	767	0.00391309
8	805	0.00710597
9	91	0.0463765
9	218	0.0272334
9	251	0.0546316
9	269	0.0364057
9	306	0.0270147
9	448	0.0585745
9	922	0.0157001
10	26	0.0521241
10	81	0.0792425
10	362	0.0827905
10	427	0.0520934
10	671	0.0267536
10	849	0.0342967
10	995	0.0158646
11	29	0.0437704
11	216	0.0620218
11	491	0.0078051
11	765	0.075386
11	956	0.0355038
11	976	0.0688218
11	983	0.0402966
12	392	0.0348056
12	548	0.0685722
12	797	0.0548086
12	865	0.0461565
12	867	0.0295168
13	159	0.0090087
13	227	0.0283917
13	317	0.0156955
13	522	0.0151745
13	580	0.0364205
14	274	0.0330869
14	314	0.0472311
14	403	0.0173079
14	474	0.0245405
14	868	0.0377786
14	883	0.0515861
14	941	0.0586791
15	20	0.0603135
15	25	0.0432729
15	157	0.0570563
15	224	0.0391167
15	232	0.0383394
15	382	0.0691728
15	605	0.0471098
15	607	0.0555606
15	754	0.0407315
16	63	0.0206746
16	188	0.0527448
16	598	0.0122369
16	852	0.0157596
16	960	0.0382073
17	111	0.0568435
17	130	0.0624341
17	156	0.0237413
17	163	0.0137483
17	456	0.0114927
17	573	0.0508277
17	763	0.044766
17	947	0.0379937
18	94	0.0235147
18	184	0.0541988
18	262	0.0702326
18	362	0.00944524
18	622	0.0276464
18	780	0.0503168
18	836	0.0579471
19	49	0.0376003
19	388	0.0119036
19	505	0.0583674
19	675	0.03668
19	773	0.0495088
19	774	0.0558363
19	973	0.0476044
20	224	0.0583772
20	605	0.0522051
20	647	0.0389469
20	664	0.0236968
20	784	0.0242088
21	122	0.0399105
21	403	0.0707173
21	415	0.0394597
21	420	0.0290367
21	807	0.0291528
21	883	0.0404207
21	966	0.0895373
21	968	0.0391347
22	72	0.0215114
22	74	0.0367504
22	395	0.0379469
22	541	0.0114017
22	627	0.0291273
22	910	0.031916
23	328	0.0187013
23	476	0.0368893
23	779	0.0418546
23	816	0.022714
23	962	0.0311297
24	119	0.0280095
24	348	0.0653199
24	804	0.0332612
24	942	0.0731105
24	948	0.0371613
24	984	0.0221319
25	201	0.029356
25	232	0.0199858
25	658	0.043271
25	754	0.0381049
26	81	0.0538116
26	315	0.0403296
26	585	0.038121
26	849	0.0333984
26	864	0.0361364
27	144	0.0445489
27	295	0.0255536
27	442	0.0527019
27	682	0.0309727
27	878	0.0354715
27	992	0.0166745
28	182	0.0343276
28	328	0.0429453
28	354	0.0133191
28	476	0.051088
28	567	0.0189506
28	719	0.0513762
28	816	0.0245767
28	913	0.0616056
28	974	0.0658481
29	376	0.0504515
29	400	0.0176646
29	428	0.0636819
29	491	0.0434842
29	621	0.0300979
29	956	0.0275339
30	60	0.0244625
30	338	0.0273241
30	532	0.0496281
30	662	0.0294305
30	886	0.0630576
30	891	0.0320617
30	997	0.0473817
31	284	0.0795961
31	315	0.0821176
31	472	0.0483827
31	669	0.0641766
31	819	0.063199
31	864	0.0604481
32	122	0.102511
32	308	0.0366689
32	542	0.0583914
32	722	0.0224621
32	873	0.0605442
32	949	0.0387333
33	225	0.0263862
33	253	0.0284847
33	424	0.0376622
33	493	0.0444208
33	769	0.0202368
33	770	0.0412229
33	817	0.0333583
34	173	0.0400024
34	313	0.0123832
34	335	0.0635286
34	371	0.0569563
34	531	0.0507592
34	825	0.057526
34	905	0.0116072
35	233	0.0258513
35	260	0.0411717
35	318	0.0334386
35	543	0.0080019
35	589	0.0033176
36	215	0.0640064
36	333	0.037745
36	557	0.0145685
36	757	0.0197766
36	991	0.0525607
37	391	0.00873647
37	450	0.0430739
37	572	0.00867154
37	753	0.045042
37	865	0.036213
38	57	0.0281676
38	69	0.0342669
38	176	0.0610389
38	222	0.0236222
38	447	0.0673348
39	566	0.0272292
39	687	0.0219775
39	806	0.0190495
39	847	0.0190556
39	855	0.0177695
39	936	0.0258605
40	174	0.0156764
40	220	0.00912581
40	316	0.0223994
40	494	0.033032
40	656	0.0406126
41	434	0.0104258
41	436	0.0348346
41	568	0.0268361
41	649	0.0568223
41	872	0.0641119
41	889	0.0313963
42	200	0.0125995
42	216	0.0447636
42	331	0.0288481
42	517	0.0106077
42	571	0.0486293
42	772	0.0360781
43	53	0.032391
43	68	0.00880608
43	113	0.021635
43	177	0.014594
43	186	0.0108411
43	514	0.0532573
44	97	0.0304403
44	262	0.0413855
44	320	0.0351914
44	471	0.0227499
44	509	0.0443208
44	660	0.0397035
44	711	0.0280043
44	724	0.00892502
45	165	0.039788
45	293	0.0423742
45	333	0.0417647
45	595	0.0323069
45	748	0.019684
45	895	0.0463878
46	91	0.0224895
46	151	0.0408645
46	269	0.0218143
46	429	0.0293537
46	599	0.0502308
46	911	0.0578323
47	226	0.0436557
47	332	0.0335211
47	342	0.0262712
47	460	0.0172255
47	532	0.0173691
47	839	0.0456395
48	209	0.0358744
48	500	0.0141537
48	520	0.0575852
48	530	0.059313
48	652	0.0244504
48	926	0.0354958
49	221	0.0229575
49	360	0.0224839
49	388	0.0355046
49	505	0.0425957
49	833	0.0288923
50	124	0.0171379
50	259	0.029106
50	355	0.0225967
50	641	0.0129143
50	898	0.0239178
51	134	0.0427969
51	410	0.0409618
51	729	0.046615
51	827	0.0246638
51	901	0.0160468
51	963	0.045407
52	307	0.0272097
52	624	0.0392447
52	696	0.0156449
52	756	0.0135731
52	843	0.0497753
52	986	0.0425213
53	87	0.0277473
53	113	0.0128655
53	350	0.015663
53	514	0.0358109
53	535	0.0288313
53	860	0.0383669
54	312	0.0192883
54	344	0.0252917
54	349	0.055224
54	527	0.0541331
54	694	0.0361669
54	842	0.0370919
54	897	0.0394317
55	298	0.0295449
55	361	0.0297152
55	506	0.0576491
55	671	0.0224893
55	745	0.0399306
55	836	0.0486234
55	995	0.0297776
56	85	0.0303188
56	171	0.040442
56	576	0.0635748
56	591	0.0273158
56	749	0.0807299
56	988	0.00945838
57	69	0.051325
57	222	0.0297587
57	315	0.0544924
57	369	0.0735198
57	472	0.0724927
57	759	0.0729621
58	77	0.0225323
58	166	0.0652962
58	492	0.0245665
58	710	0.0403262
58	719	0.0421488
59	93	0.0456806
59	293	0.0207501
59	480	0.0475771
59	632	0.027564
59	748	0.0140336
59	783	0.043594
60	208	0.0601927
60	544	0.0594921
60	662	0.0100331
60	886	0.0643348
60	907	0.0170041
61	162	0.0135625
61	238	0.0382632
61	482	0.0502126
61	592	0.0547311
61	679	0.0293514
61	733	0.0414797
61	751	0.0248792
62	497	0.00230756
62	684	0.0202911
62	804	0.037284
62	845	0.0188568
62	948	0.0344683
63	188	0.0570175
63	306	0.0462415
63	466	0.0395628
63	598	0.0178822
63	681	0.0281394
64	109	0.0634992
64	187	0.0650999
64	214	0.0612974
64	414	0.04771
64	558	0.0211971
64	972	0.0206575
64	996	0.0216089
65	237	0.0473569
65	279	0.0222889
65	455	0.0363862
65	608	0.0493824
65	611	0.06697
65	726	0.0512437
66	146	0.0370891
66	556	0.0261827
66	655	0.0263025
66	680	0.0380649
66	829	0.00442101
67	104	0.0694274
67	240	0.0230393
67	309	0.0621717
67	432	0.0290934
67	634	0.0302489
68	113	0.021256
68	186	0.00728129
68	350	0.0264504
68	476	0.0441552
68	974	0.0278349
69	176	0.0658676
69	759	0.0567188
69	857	0.00610631
69	994	0.0150805
70	198	0.0532523
70	205	0.0300556
70	273	0.0171966
70	361	0.0429296
70	373	0.0416122
70	430	0.0439694
70	709	0.0384688
71	276	0.0159921
71	576	0.0608136
71	611	0.0395667
71	661	0.0174965
71	703	0.0174104
71	858	0.0453165
72	74	0.0377211
72	121	0.0813021
72	541	0.0242164
72	853	0.0671496
72	870	0.0211414
73	115	0.0305237
73	223	0.0146436
73	270	0.0459532
73	335	0.0509904
73	372	0.0302358
73	405	0.018937
73	508	0.0506309
73	734	0.0484036
73	741	0.0496518
74	206	0.0304278
74	407	0.0333087
74	594	0.0501932
74	627	0.0310649
74	853	0.0439165
74	957	0.0429361
75	255	0.0203765
75	322	0.0196907
75	890	0.0107606
75	894	0.00682592
75	900	0.0352841
76	283	0.0118987
76	341	0.0131431
76	501	0.0676481
76	554	0.0531354
76	582	0.0504776
76	797	0.0512618
76	831	0.0508655
77	325	0.0437406
77	375	0.0487047
77	490	0.0264374
77	492	0.00660626
77	617	0.0538539
77	719	0.0524282
78	85	0.0302912
78	181	0.0309304
78	278	0.0257084
78	630	0.0252741
78	793	0.0401308
78	813	0.027714
78	892	0.0312897
78	988	0.0160292
79	277	0.0299235
79	457	0.0412456
79	707	0.0341536
79	777	0.0376538
79	832	0.0397912
79	850	0.0271893
79	862	0.0320205
79	884	0.0352596
80	91	0.0506898
80	133	0.0262387
80	218	0.0511119
80	275	0.0237786
80	466	0.0214498
80	468	0.0466694
81	362	0.0263917
81	585	0.0265662
81	622	0.0253398
81	854	0.0423209
82	160	0.0430957
82	258	0.0500241
82	432	0.0515374
82	738	0.0109917
82	861	0.048712
82	875	0.036371
82	994	0.0173061
83	431	0.0443812
83	582	0.0281737
83	797	0.0298142
83	837	0.0399996
84	138	0.0325815
84	266	0.039466
84	438	0.0383272
84	487	0.0212548
84	619	0.0287762
84	802	0.041996
84	888	0.0228424
84	893	0.0278807
85	394	0.00142607
85	591	0.00924966
85	813	0.0161153
85	988	0.0308483
86	104	0.0845783
86	297	0.0466049
86	309	0.0837355
86	426	0.0291398
86	453	0.00656333
86	584	0.0119526
86	659	0.0144872
86	885	0.0286105
87	350	0.0225443
87	779	0.0404864
87	860	0.0137762
87	982	0.0191201
88	356	0.0302325
88	657	0.0435688
88	660	0.0170601
88	711	0.0431743
88	717	0.0481952
88	746	0.0366274
89	192	0.0615272
89	484	0.0307309
89	528	0.023576
89	663	0.0599394
89	685	0.0521409
89	702	0.0429644
89	752	0.0155323
90	140	0.0564656
90	148	0.0516184
90	245	0.0519363
90	291	0.0497157
90	301	0.0430295
90	574	0.04118
90	690	0.0204063
90	927	0.0633843
91	218	0.0326225
91	269	0.0379447
91	275	0.0473776
91	911	0.0484105
92	105	0.0298054
92	324	0.0447872
92	465	0.0340331
92	507	0.055706
92	566	0.0252686
92	920	0.0427515
93	436	0.0162237
93	568	0.0210542
93	748	0.0486582
93	783	0.00576674
93	830	0.0404654
93	895	0.0479109
94	347	0.0305701
94	622	0.0089692
94	780	0.0446098
94	854	0.0307831
95	247	0.0258182
95	271	0.0251914
95	731	0.0220132
95	929	0.00447412
95	958	0.00828419
96	172	0.0637545
96	219	0.0206204
96	363	0.0372303
96	765	0.0180533
96	772	0.063422
96	923	0.01281
97	184	0.0583447
97	262	0.0195528
97	590	0.0175477
97	724	0.0260056
97	984	0.0505109
98	321	0.0375754
98	478	0.0466664
98	504	0.019416
98	551	0.0348213
98	629	0.0267312
98	987	0.057312
99	158	0.0424989
99	167	0.0519679
99	458	0.0168871
99	503	0.0214635
99	799	0.0122985
99	876	0.0203818
100	259	0.043451
100	378	0.0597826
100	483	0.0429335
100	536	0.0573104
100	593	0.0204012
100	718	0.00745383
100	742	0.0579903
101	128	0.0357003
101	149	0.0398158
101	268	0.0345864
101	676	0.0579854
101	856	0.0315541
101	877	0.028335
101	937	0.0606908
102	168	0.035035
102	524	0.0163549
102	739	0.0271808
102	946	0.0295633
103	142	0.00768868
103	523	0.0258257
103	723	0.0287155
103	810	0.0154971
104	124	0.0472325
104	235	0.00772089
104	259	0.0591491
104	309	0.0914288
104	432	0.066339
104	659	0.0760924
104	875	0.0460038
105	465	0.0426727
105	720	0.0817904
105	920	0.0255996
105	940	0.0289496
106	256	0.0122312
106	677	0.0256696
106	736	0.0214043
106	838	0.0301399
106	874	0.0267961
106	879	0.0155551
107	295	0.0352001
107	360	0.0371237
107	833	0.0491655
107	863	0.033001
107	992	0.0412133
108	156	0.0544555
108	161	0.0751677
108	305	0.0519562
108	442	0.0633811
108	602	0.0774191
108	737	0.0719242
108	869	0.0466842
108	882	0.0608716
109	214	0.0299555
109	249	0.0365734
109	414	0.0389609
109	694	0.0235517
109	835	0.0221848
109	897	0.0257915
110	193	0.0905711
110	685	0.0465623
110	735	0.0652913
110	773	0.0851888
110	900	0.0676423
110	927	0.0176057
111	130	0.0495725
111	171	0.0434558
111	450	0.029001
111	456	0.0552593
111	749	0.0517568
111	753	0.0280053
111	955	0.0181898
112	334	0.0495026
112	367	0.0577262
112	544	0.0266007
112	637	0.0226771
113	350	0.00976099
114	238	0.0479303
114	245	0.0171349
114	416	0.0119208
114	574	0.0164504
114	614	0.0401094
114	979	0.0135903
115	223	0.0182487
115	335	0.0516258
115	371	0.008552
115	999	0.0114283
116	326	0.00620146
116	330	0.0326188
116	339	0.0483611
116	702	0.0647282
116	752	0.0679748
116	785	0.0089025
117	289	0.0279217
117	326	0.0079612
117	496	0.0289175
117	785	0.0128938
117	878	0.0398042
117	970	0.0261489
118	136	0.0572953
118	153	0.0386567
118	290	0.0444402
118	321	0.0473355
118	552	0.0537795
118	564	0.0531786
118	629	0.0364302
118	725	0.0561623
118	822	0.0516906
119	184	0.0344547
119	780	0.0348129
119	804	0.0537149
119	906	0.0731303
119	917	0.0370836
119	984	0.0380909
120	167	0.0303605
120	170	0.0124207
120	336	0.0157301
120	565	0.0350298
120	588	0.0397452
121	288	0.0405772
121	638	0.0164443
121	644	0.0851217
121	669	0.0265796
121	673	0.0277564
121	853	0.0421663
121	870	0.0807189
122	415	0.0318839
122	419	0.0497393
122	501	0.0563109
122	542	0.103752
122	722	0.0992134
122	930	0.0355066
122	966	0.0983241
123	269	0.0327658
123	429	0.0137841
123	558	0.018117
123	996	0.000784505
124	204	0.0461299
124	235	0.0437965
124	259	0.0327059
124	898	0.0184315
125	270	0.0314752
125	345	0.0885786
125	372	0.0442125
125	389	0.0751052
125	396	0.0617473
125	588	0.0862211
125	589	0.0495317
125	716	0.064911
125	843	0.090351
125	916	0.0555284
126	238	0.0474916
126	319	0.0580774
126	416	0.0576214
126	536	0.0121092
126	538	0.0345342
126	742	0.0148932
127	139	0.0278738
127	188	0.0407873
127	398	0.00831026
127	473	0.0482391
127	518	0.0282739
127	788	0.00476148
127	899	0.0365905
128	284	0.0440063
128	292	0.0637184
128	433	0.0405292
128	819	0.0688396
128	856	0.0233803
128	877	0.0328223
128	954	0.0252186
129	166	0.0216022
129	286	0.0476773
129	719	0.0455393
129	851	0.025437
129	959	0.0022822
130	391	0.027006
130	446	0.0399617
130	450	0.0302911
130	947	0.0406125
131	132	0.0476893
131	179	0.0319519
131	282	0.0368516
131	408	0.026034
131	480	0.0137163
131	695	0.0443175
131	783	0.0387023
132	179	0.0545146
132	227	0.0257355
132	404	0.0285086
132	524	0.0516986
132	695	0.040691
133	188	0.0498559
133	466	0.0110513
133	468	0.0561954
133	730	0.0506149
133	899	0.0496455
134	331	0.0138268
134	340	0.0190095
134	439	0.0308858
134	828	0.042232
134	901	0.0421731
134	963	0.0440227
135	203	0.0147475
135	279	0.0445137
135	661	0.0299024
135	731	0.0150234
135	800	0.00301831
135	958	0.0263179
136	564	0.00831869
136	575	0.0385443
136	725	0.0581193
136	824	0.0612089
137	263	0.0444094
137	438	0.011581
137	540	0.0241784
137	802	0.0409476
137	915	0.0287504
138	201	0.0765685
138	266	0.0381063
138	406	0.031664
138	619	0.0131432
138	781	0.0413392
139	383	0.0413564
139	398	0.0214665
139	473	0.0449112
139	510	0.0344052
139	912	0.0620002
140	291	0.0462998
140	301	0.0374399
140	380	0.0125439
140	386	0.0422217
140	410	0.0697988
140	729	0.0582094
141	499	0.0133851
141	529	0.0270947
141	544	0.0292922
141	618	0.0440373
141	625	0.0263064
141	886	0.0161181
142	314	0.0205521
142	319	0.0500868
142	533	0.0370812
142	538	0.0441137
142	723	0.0344562
142	810	0.0191062
143	365	0.0353485
143	428	0.0394105
143	440	0.0323502
143	448	0.0397548
143	475	0.0295151
143	934	0.0506934
143	951	0.0499254
144	147	0.0163939
144	295	0.0292847
144	442	0.0465455
144	502	0.0342077
144	534	0.0337942
145	264	0.0154752
145	471	0.0375425
145	590	0.0501811
145	964	0.0232428
146	400	0.023689
146	621	0.0180745
146	680	0.00353388
146	829	0.0384497
147	502	0.0212183
147	534	0.0185012
148	301	0.0137365
148	397	0.0365864
148	818	0.0226233
148	927	0.024823
149	435	0.0203603
149	636	0.0185178
149	676	0.0339387
149	856	0.0423412
150	215	0.0168449
150	282	0.0458873
150	632	0.0191446
150	824	0.0244332
150	991	0.0485183
151	423	0.023486
151	429	0.0252532
151	558	0.03148
151	599	0.0203441
152	308	0.0380964
152	457	0.029578
152	481	0.0337418
152	949	0.0109784
152	967	0.0371942
153	552	0.0461919
153	739	0.0354624
153	790	0.0264417
153	822	0.0285943
153	913	0.0404925
154	294	0.0338505
154	399	0.0660296
154	807	0.0263205
154	919	0.0371618
154	943	0.0410037
154	968	0.0434044
154	969	0.0304129
155	503	0.035559
155	520	0.0417434
155	530	0.0473736
155	575	0.0280938
155	624	0.039685
155	666	0.0126021
156	163	0.0112833
156	305	0.0203195
156	573	0.0601385
156	602	0.0749434
156	766	0.0666611
157	382	0.0582129
157	607	0.00803089
157	677	0.0771264
157	755	0.0094329
157	823	0.0207309
158	167	0.0654417
158	458	0.0368165
158	624	0.0404237
158	696	0.0121894
158	803	0.0107018
159	311	0.0434434
159	317	0.0204784
159	441	0.0486343
159	522	0.00679362
160	204	0.0270851
160	258	0.0233841
160	399	0.0348446
160	486	0.0370832
160	875	0.0321327
161	189	0.0138367
161	381	0.04169
161	882	0.0511475
162	238	0.0381634
162	523	0.0351881
162	679	0.0177609
163	305	0.0246434
163	456	0.00942535
164	421	0.0149594
164	469	0.0163552
164	896	0.033259
164	928	0.0560993
164	965	0.0235864
164	971	0.0151458
165	505	0.0344047
165	595	0.0513873
165	688	0.0256339
165	895	0.0330955
166	407	0.0753952
166	594	0.0298137
166	710	0.0770431
166	719	0.0516788
166	851	0.0118054
166	933	0.0812154
167	170	0.0205136
167	565	0.0464855
167	615	0.0244676
167	799	0.0482468
167	803	0.0653609
167	987	0.0462265
168	404	0.0406512
168	524	0.0451991
168	739	0.0169994
168	790	0.0142144
169	244	0.0183329
169	312	0.0472724
169	336	0.0367053
169	349	0.0216916
169	565	0.0298581
170	345	0.042209
170	588	0.0423715
170	803	0.0616378
171	749	0.0679187
171	793	0.0253291
171	955	0.0383485
171	988	0.0411105
172	216	0.0418861
172	517	0.00772895
172	765	0.0595709
172	772	0.0318901
173	313	0.036923
173	368	0.0301276
173	487	0.047212
173	825	0.0641214
173	893	0.0418158
173	915	0.0543342
174	220	0.00899325
174	281	0.0289492
174	323	0.0431551
174	656	0.0447387
174	919	0.0519589
175	242	0.0405833
175	253	0.0414999
175	263	0.0186813
175	437	0.00820842
175	658	0.0478763
175	768	0.052898
175	776	0.0167834
175	782	0.0410024
176	258	0.0614852
176	323	0.0332328
176	447	0.0295582
176	494	0.0618213
176	857	0.0669826
177	186	0.0174892
177	290	0.0291843
177	514	0.0577171
177	551	0.0564349
177	653	0.0169701
178	332	0.0238023
178	338	0.0444457
178	342	0.0132292
178	502	0.0453796
178	532	0.0223661
178	737	0.0471615
179	227	0.0488118
179	408	0.00989046
179	434	0.0222255
179	568	0.0250502
179	580	0.0341292
180	191	0.0383678
180	310	0.03845
180	599	0.0285047
180	860	0.0390185
180	911	0.0330278
180	935	0.024598
181	278	0.0181782
181	620	0.0305534
181	892	0.0014194
181	981	0.0469065
182	354	0.0242061
182	375	0.0399734
182	567	0.0245561
182	617	0.0105055
182	719	0.0350649
182	946	0.048036
183	231	0.0143243
183	355	0.0154285
183	593	0.0297142
183	641	0.0262606
183	667	0.0129491
184	262	0.0541061
184	780	0.0295719
184	984	0.0335415
185	209	0.0237232
185	307	0.0447542
185	364	0.0548742
185	367	0.0677324
185	500	0.0463846
185	844	0.0616331
185	986	0.0475705
186	653	0.0209899
186	974	0.021778
187	269	0.0421286
187	363	0.0303477
187	414	0.0800862
187	881	0.02
187	996	0.0586206
188	466	0.0544199
188	518	0.0374329
188	706	0.0398587
188	852	0.0451602
188	899	0.0370392
189	239	0.0463416
189	326	0.0656019
189	381	0.0480056
189	563	0.0324046
189	702	0.0517611
189	882	0.0536066
190	272	0.0238962
190	308	0.0253398
190	550	0.0394423
190	707	0.0346143
190	873	0.0505789
191	310	0.0407105
191	626	0.00939952
191	859	0.0056856
191	911	0.0279126
192	237	0.0775551
192	439	0.0580041
192	484	0.0657162
192	663	0.0125074
192	761	0.0158966
193	255	0.0676518
193	708	0.0224525
193	773	0.0236277
193	774	0.0114877
193	900	0.069129
194	252	0.0279002
194	376	0.0225952
194	569	0.0097795
194	648	0.0698381
194	764	0.0324639
195	351	0.0530461
195	596	0.0123645
195	646	0.0510317
195	707	0.0251417
195	862	0.0289709
196	202	0.0430366
196	482	0.00581069
196	640	0.00840964
196	679	0.0271108
197	213	0.0387607
197	422	0.0939163
197	495	0.0399958
197	604	0.0588738
197	786	0.0866907
197	823	0.0951592
197	896	0.0553779
197	965	0.069554
198	298	0.0114567
198	361	0.0356867
198	413	0.0483729
198	427	0.0678995
198	671	0.0393407
198	709	0.0575425
199	202	0.0258152
199	274	0.00943091
199	474	0.0193919
199	640	0.046268
199	705	0.0405914
199	810	0.0436269
200	285	0.0420849
200	331	0.0196902
200	571	0.043101
201	406	0.0768725
201	658	0.0490024
201	754	0.0377811
201	776	0.0539332
201	781	0.0669922
201	838	0.0607713
202	351	0.0553526
202	412	0.070845
202	482	0.045714
202	640	0.0422455
202	668	0.0516026
202	705	0.0324473
203	247	0.0268538
203	279	0.0375833
203	731	0.00155011
204	235	0.0362566
204	399	0.0195092
204	875	0.0349196
204	898	0.0412214
205	273	0.0246477
205	430	0.0299622
205	606	0.0412039
205	834	0.0315016
205	980	0.0384655
206	401	0.00898484
206	627	0.00850336
206	743	0.0125307
206	957	0.0187147
207	465	0.0333427
207	579	0.03063
207	631	0.0620056
207	778	0.0391355
207	794	0.0346619
207	814	0.0571797
207	940	0.00935813
207	989	0.0345493
208	264	0.0204614
208	334	0.0335958
208	544	0.070544
208	717	0.0301975
208	907	0.0513171
209	307	0.0491575
209	500	0.0275133
209	530	0.0530311
209	756	0.0557751
210	224	0.0151722
210	232	0.02657
210	784	0.0444411
210	931	0.0172246
211	371	0.0304547
211	379	0.0276622
211	413	0.0720726
211	512	0.0814086
211	701	0.0199112
211	709	0.0489255
211	905	0.0548358
211	980	0.0455544
212	244	0.0462939
212	336	0.0564774
212	396	0.032596
212	418	0.0503341
212	588	0.0538061
212	693	0.00540327
213	383	0.0073516
213	495	0.0485743
213	510	0.0347109
213	786	0.0763709
214	815	0.0192276
214	835	0.0179925
214	972	0.0518002
214	975	0.0248132
215	293	0.0230171
215	333	0.0605316
215	632	0.0255062
215	991	0.0405093
216	331	0.0429665
216	517	0.0420731
216	765	0.0754543
216	901	0.0217845
216	983	0.0305143
217	392	0.0538963
217	601	0.0821255
217	664	0.0420575
217	770	0.0819744
217	784	0.0330714
217	865	0.0788095
217	903	0.0728012
217	932	0.0447475
218	306	0.0100715
218	466	0.057615
219	304	0.049724
219	363	0.0250655
219	772	0.0637244
219	812	0.0409612
220	323	0.0460454
220	494	0.0320688
221	360	0.0210192
221	505	0.0444472
221	643	0.00964036
221	692	0.0222748
222	315	0.0517112
222	447	0.0640881
222	585	0.056952
222	854	0.0446423
223	405	0.0125832
223	999	0.0103632
224	232	0.014432
224	784	0.0504943
225	232	0.0471749
225	424	0.0203262
225	658	0.0291239
225	769	0.0134449
225	931	0.0240808
226	254	0.048146
226	460	0.040902
226	489	0.0586166
226	672	0.0573293
226	839	0.0443528
226	845	0.0539504
226	880	0.0406391
227	522	0.0341868
227	524	0.0571802
227	580	0.0344202
228	316	0.0166166
228	494	0.0515912
228	628	0.0188912
228	656	0.0446935
228	906	0.034451
229	268	0.0325097
229	329	0.0321764
229	406	0.0785739
229	513	0.0398115
229	789	0.0300087
229	937	0.0253829
230	349	0.0216194
230	485	0.0170293
230	527	0.0260722
230	565	0.0231798
230	987	0.0245625
231	319	0.0269645
231	417	0.0307469
231	533	0.025012
231	593	0.026899
231	667	0.0220901
231	941	0.0344288
232	658	0.0472913
232	931	0.0345555
233	270	0.0201156
233	318	0.0259263
233	589	0.0267797
233	734	0.0225446
234	369	0.027362
234	516	0.019936
234	634	0.00784611
234	759	0.0233297
234	861	0.0190031
234	993	0.0362155
235	875	0.0411214
236	636	0.0245471
236	674	0.0133976
236	676	0.0139919
236	978	0.0232434
237	299	0.048182
237	409	0.0149949
237	439	0.0568641
237	455	0.0469142
237	484	0.0599942
237	726	0.0337907
238	416	0.0543372
238	523	0.0337756
238	538	0.0232135
238	614	0.0511253
238	723	0.0297687
238	733	0.0495095
239	563	0.0327052
239	608	0.0198974
239	611	0.0467789
239	882	0.048038
240	444	0.0390378
240	451	0.0373935
240	516	0.00820404
240	634	0.0195159
241	267	0.0241668
241	322	0.0107851
241	872	0.0104792
241	890	0.027151
241	894	0.0151032
242	253	0.00766024
242	782	0.0116695
242	817	0.0266317
243	365	0.0288477
243	440	0.0293723
243	519	0.0170351
243	569	0.0474375
243	928	0.0288547
243	960	0.0316234
243	971	0.0271053
244	312	0.0400493
244	336	0.0481478
244	418	0.0182111
245	267	0.0633025
245	322	0.0693258
245	574	0.0125653
245	900	0.0769185
245	927	0.0884754
245	979	0.0159635
246	464	0.0323721
246	555	0.017024
246	618	0.0286075
246	652	0.0313211
246	791	0.0473281
246	805	0.0440688
246	926	0.0360654
247	271	0.00857969
247	279	0.0484195
247	727	0.0223475
247	731	0.0260707
248	357	0.0360881
248	612	0.0514523
248	644	0.037722
248	912	0.0281075
248	924	0.0130399
248	978	0.0395315
249	414	0.0201694
249	694	0.0430981
249	758	0.0287923
249	842	0.0615839
250	324	0.0299118
250	358	0.00900157
250	521	0.060844
250	645	0.0397989
250	699	0.0450984
251	363	0.0620735
251	448	0.0517643
251	704	0.0444492
251	881	0.0495364
251	922	0.0506723
251	934	0.0154485
251	951	0.00720717
251	976	0.0270887
252	583	0.0507174
252	646	0.0575278
252	648	0.0752624
252	655	0.0458045
252	680	0.0315425
252	764	0.0185068
253	658	0.0479456
253	769	0.0414942
253	817	0.0252839
254	489	0.0515103
254	497	0.0283285
254	539	0.0780823
254	553	0.0420559
254	845	0.0269102
255	708	0.0593075
255	890	0.0168165
255	900	0.0259353
255	918	0.0223572
256	382	0.00756156
256	677	0.0265982
256	879	0.0129927
257	395	0.0204205
257	401	0.0188211
257	425	0.0366835
257	743	0.0120392
257	944	0.0159771
257	957	0.0238762
258	323	0.0534135
258	384	0.0418677
258	486	0.0249528
258	738	0.0538213
258	857	0.0594013
259	355	0.0330684
259	483	0.0502968
259	593	0.0397199
259	659	0.0539562
259	885	0.0484954
260	318	0.0343622
260	543	0.0437444
260	840	0.0167346
260	847	0.0225971
260	855	0.0318626
261	396	0.0510009
261	543	0.0584224
261	686	0.0547556
261	693	0.0441659
261	811	0.0308747
261	840	0.0364288
261	848	0.0319531
261	916	0.0543301
262	509	0.0374075
262	836	0.0488513
263	437	0.0140629
263	540	0.0536128
263	768	0.0524338
263	781	0.0269314
263	802	0.0239193
264	471	0.0361318
264	717	0.0319405
264	907	0.055205
264	964	0.034573
265	461	0.022396
265	463	0.00994874
265	465	0.0673822
265	579	0.0569963
265	665	0.0439629
265	989	0.056746
266	781	0.00642102
266	802	0.00638516
267	322	0.0215866
267	378	0.0681004
267	649	0.0336922
267	742	0.0760539
267	795	0.0389082
267	872	0.0243486
267	979	0.0581682
268	329	0.0136072
268	792	0.0341461
268	877	0.0365353
268	937	0.0497573
269	429	0.0329834
269	881	0.037785
269	922	0.0354095
269	996	0.0329843
270	372	0.0546057
270	589	0.0389041
270	734	0.0233199
271	727	0.0239919
271	908	0.0295578
271	929	0.0263577
271	945	0.0304445
272	351	0.0486275
272	550	0.0469209
272	596	0.00686268
272	707	0.0186687
273	709	0.0255941
273	980	0.0293236
274	314	0.0448841
274	474	0.014148
274	810	0.0399448
275	468	0.0310692
275	859	0.0413084
275	911	0.0338502
276	302	0.0428648
276	703	0.00996631
276	858	0.0331022
277	449	0.0239335
277	683	0.0327412
277	862	0.0177111
277	884	0.0165871
278	620	0.023698
278	630	0.00579736
279	611	0.0638568
279	661	0.0508943
279	726	0.0445105
279	727	0.0532469
280	302	0.0177397
280	463	0.0161528
280	714	0.0159921
280	721	0.0604564
280	841	0.061405
280	989	0.0588334
281	294	0.0338769
281	323	0.0245006
281	384	0.0228661
281	919	0.0459102
282	480	0.0267909
282	632	0.0449536
282	695	0.0135756
282	824	0.0386886
283	341	0.0142246
283	501	0.07132
283	722	0.0123657
284	288	0.0462912
284	433	0.00439738
284	435	0.0295584
284	669	0.0536961
284	673	0.0489134
284	819	0.0742532
285	299	0.0206127
285	331	0.0386197
285	340	0.0248743
285	409	0.0384777
285	571	0.0425194
285	642	0.0357796
285	952	0.0397207
286	477	0.0340769
286	594	0.0363338
286	851	0.0422533
286	944	0.0136373
286	957	0.0258383
286	959	0.0476591
286	962	0.0477835
287	446	0.045769
287	489	0.0373151
287	539	0.0243706
287	548	0.0430027
287	697	0.0169071
287	747	0.0468798
288	435	0.0349975
288	636	0.0478535
288	644	0.0697608
288	673	0.0150918
289	496	0.0029398
289	785	0.0295595
289	973	0.0231085
290	551	0.0534606
290	552	0.0263773
290	629	0.0282247
290	653	0.0263022
291	386	0.0216672
291	690	0.0475728
291	733	0.0408073
291	751	0.0426466
292	427	0.0491125
292	452	0.0486976
292	819	0.016928
292	849	0.0319831
292	864	0.034129
292	954	0.0512345
293	333	0.0620319
293	632	0.0127956
293	748	0.0304973
294	384	0.0210268
294	919	0.0368259
294	943	0.0205388
295	534	0.0564797
295	863	0.060253
295	992	0.0261074
296	386	0.0391447
296	592	0.0591138
296	809	0.0481065
296	829	0.0452914
297	378	0.0182696
297	483	0.0346977
297	546	0.0279626
297	584	0.044321
297	700	0.0351263
297	885	0.0387733
298	361	0.0283157
298	671	0.0306528
299	340	0.0133894
299	409	0.040319
299	439	0.0178983
300	356	0.0199081
300	367	0.0203447
300	746	0.0251799
300	834	0.0616841
300	844	0.0607061
301	380	0.0309105
301	818	0.0188625
302	703	0.0451739
302	714	0.0175768
302	721	0.0536088
302	858	0.0337873
302	958	0.0384007
303	337	0.00672113
303	389	0.0247368
303	639	0.0215123
303	740	0.0177061
303	986	0.03543
304	772	0.0382192
304	812	0.0237209
304	925	0.0533417
304	998	0.00851558
305	456	0.0288052
305	650	0.0309114
305	787	0.00838949
305	869	0.0253828
306	448	0.0446045
306	466	0.0582123
306	681	0.0391904
307	756	0.0215024
307	986	0.0214419
308	457	0.0472474
308	707	0.0498827
308	873	0.0539847
308	949	0.0361512
309	426	0.0693194
309	441	0.0351526
309	498	0.0389687
309	586	0.0127093
309	689	0.0410331
310	477	0.0314502
310	626	0.0412059
310	779	0.0276028
310	935	0.0219873
310	962	0.0331492
311	441	0.0199349
311	479	0.0199762
311	522	0.0405845
311	525	0.0184327
311	586	0.0345001
312	344	0.0257509
312	349	0.0482542
312	418	0.0318272
312	459	0.0247093
313	368	0.0533913
313	512	0.0753954
313	610	0.0669064
313	905	0.0115314
313	938	0.0653021
314	533	0.0369872
314	810	0.0217922
314	941	0.0466883
315	472	0.0930194
315	585	0.0271821
315	864	0.0493008
316	494	0.0406829
316	656	0.0379324
317	359	0.0387268
317	370	0.0304522
317	441	0.0497767
317	580	0.0358609
318	393	0.0324429
318	521	0.0429255
318	734	0.0358936
318	855	0.0375956
319	533	0.0217823
319	536	0.0602457
319	538	0.0665623
319	593	0.0235128
319	718	0.0250386
320	506	0.0349786
320	509	0.0349527
320	657	0.0508372
320	660	0.0132127
320	745	0.0536403
321	504	0.0255051
321	564	0.0469662
321	629	0.0435213
321	909	0.000969577
322	894	0.0143564
322	900	0.0484688
323	384	0.0298377
323	494	0.0544101
324	358	0.0330546
324	566	0.04438
324	645	0.02504
324	806	0.0309383
324	920	0.0200555
325	375	0.0159542
325	479	0.030215
325	490	0.0364556
325	498	0.0330767
325	586	0.0444037
326	381	0.0292576
326	702	0.0671019
326	785	0.0118775
326	970	0.027338
327	346	0.0478684
327	578	0.0294773
327	651	0.0117271
327	950	0.0102326
327	998	0.052269
328	719	0.0490889
328	816	0.0235229
328	959	0.0302487
328	962	0.043466
329	368	0.0648751
329	789	0.0258906
329	792	0.0312651
329	938	0.0557627
330	339	0.025208
330	675	0.0473974
330	735	0.0257011
330	744	0.021479
330	773	0.0571023
330	785	0.026814
330	973	0.031611
331	340	0.0262224
331	901	0.0457021
332	342	0.0134168
332	602	0.0383344
332	737	0.0414271
332	771	0.0365587
332	839	0.0276551
333	595	0.0130782
333	692	0.0625544
333	757	0.0252124
334	367	0.0558235
334	544	0.0619816
334	717	0.0342889
334	746	0.0363382
335	371	0.0536534
335	531	0.0282165
335	741	0.00804398
336	565	0.0241937
336	588	0.0475313
337	389	0.0220754
337	740	0.0118018
337	985	0.0101815
338	502	0.037532
338	532	0.0472086
338	534	0.0251634
338	886	0.0687955
339	528	0.0373073
339	735	0.0054414
339	744	0.00432289
339	752	0.0471941
340	439	0.018711
341	715	0.046952
341	722	0.0241212
341	831	0.0462895
341	949	0.0364699
341	967	0.0640344
342	532	0.0202256
343	395	0.0141586
343	425	0.0173938
343	468	0.0465329
343	511	0.0519556
343	910	0.026514
344	459	0.0348124
344	686	0.0470823
344	842	0.0213216
345	588	0.0104643
345	803	0.0489906
345	843	0.0557537
346	578	0.0399746
346	635	0.0416065
346	651	0.0455601
346	760	0.0542704
346	961	0.00894433
347	447	0.0451943
347	780	0.0276766
347	854	0.0382287
347	917	0.0358246
348	377	0.00795812
348	880	0.0220976
348	939	0.0139943
348	942	0.0229364
348	948	0.0391359
349	527	0.0251086
349	565	0.0286532
350	476	0.0468826
350	779	0.0514334
351	412	0.0514923
351	550	0.0155539
351	596	0.0483852
351	646	0.0580519
351	705	0.0449608
352	373	0.0125299
352	745	0.00735379
353	388	0.025268
353	496	0.032792
353	515	0.0228251
353	833	0.0262593
353	973	0.0438859
353	992	0.0352999
354	567	0.00645945
355	593	0.0259188
355	641	0.0201804
356	657	0.0519216
356	746	0.0149249
356	834	0.063084
357	612	0.0378557
357	866	0.0338999
357	912	0.030163
358	698	0.0262583
358	699	0.0432378
358	920	0.0370509
359	370	0.0304548
359	580	0.0310946
359	613	0.0187558
359	889	0.0133501
360	643	0.0166345
360	833	0.0331771
360	863	0.0548713
361	373	0.0061352
361	745	0.0218519
362	622	0.0292786
362	836	0.0544039
362	995	0.0817519
363	414	0.0791712
363	704	0.0453424
363	812	0.053686
363	881	0.0458076
363	923	0.0438927
364	740	0.018233
364	844	0.015502
364	985	0.0230279
364	986	0.0497064
365	376	0.0508529
365	428	0.058705
365	440	0.0075247
365	569	0.0476921
366	385	0.0138047
366	470	0.0415973
366	601	0.0460278
366	793	0.0441869
366	903	0.0127835
367	500	0.0798634
367	637	0.0703206
367	746	0.0318964
367	844	0.0670126
368	712	0.0364724
368	789	0.0551039
368	893	0.0378847
368	938	0.0450223
369	472	0.0608522
369	759	0.0145971
369	993	0.0375752
370	426	0.0241329
370	441	0.0543592
370	584	0.0368765
370	613	0.035204
370	700	0.0311376
371	379	0.0356918
371	701	0.0159169
371	905	0.050863
371	999	0.0187103
372	405	0.0229419
372	716	0.0312745
373	745	0.0164549
374	452	0.0337544
374	587	0.0361202
374	600	0.0144881
374	877	0.0441207
374	954	0.0290623
375	479	0.0365312
375	525	0.0421531
375	617	0.0377822
375	946	0.0556519
376	428	0.0617296
376	569	0.02721
376	621	0.0336174
376	764	0.027712
377	826	0.0314409
377	880	0.0223158
377	942	0.0152584
378	483	0.0426744
378	546	0.0349365
378	742	0.048136
378	795	0.0467571
379	405	0.0343579
379	716	0.0537795
379	775	0.0488025
379	980	0.0342116
379	999	0.029134
380	729	0.0572333
380	732	0.0353302
380	818	0.0219897
381	970	0.00467453
382	677	0.0331897
382	754	0.0487253
382	879	0.011925
383	510	0.0366087
383	786	0.0741005
383	866	0.0513732
383	912	0.0746389
384	486	0.0297571
384	943	0.0266265
385	470	0.0355367
385	654	0.049302
385	793	0.0352203
385	892	0.0574237
386	410	0.0663441
386	592	0.0693188
386	751	0.0573499
386	809	0.0631696
387	390	0.0267841
387	411	0.0328259
387	549	0.0242206
387	635	0.0262684
387	651	0.0194331
387	950	0.0195248
388	833	0.0201968
388	973	0.0481448
389	606	0.049093
389	639	0.0421508
389	716	0.0388232
389	775	0.048382
389	843	0.0557946
389	985	0.0223002
390	411	0.0381091
390	547	0.0274019
390	561	0.0422341
390	635	0.0256982
390	760	0.0565455
390	908	0.0435265
391	446	0.0258063
391	450	0.0411493
391	572	0.0168164
392	554	0.0511942
392	797	0.0570676
392	865	0.0641127
392	932	0.0228316
393	521	0.0471592
393	855	0.0153778
394	591	0.00995667
394	813	0.0156404
394	953	0.0190459
395	425	0.026343
395	627	0.0268183
395	743	0.0205974
395	910	0.0311748
396	588	0.0646284
396	693	0.0296435
396	916	0.00881596
397	663	0.0374019
397	685	0.0268615
397	732	0.0334996
397	818	0.0285081
397	927	0.0478824
398	510	0.0289007
398	518	0.0273753
398	788	0.00380527
399	486	0.0384868
399	898	0.0312661
399	943	0.0433513
399	969	0.0692059
400	621	0.0203823
400	808	0.0469339
400	829	0.0501888
400	956	0.0394634
401	743	0.0131802
401	957	0.0104317
402	462	0.0425904
402	554	0.03478
402	647	0.0407569
402	715	0.0218123
402	932	0.0485597
402	967	0.0477999
403	868	0.0359048
403	883	0.0429398
403	966	0.0341134
404	524	0.0544714
404	695	0.0227736
404	725	0.0437184
404	790	0.0439907
404	822	0.0458093
405	716	0.0449752
405	999	0.0177909
406	513	0.0759284
406	570	0.063272
406	619	0.0328732
406	678	0.0359603
406	712	0.0537695
406	789	0.068892
406	821	0.0651673
406	838	0.0686197
407	594	0.0570308
407	853	0.015394
407	933	0.0721444
408	568	0.0205919
408	783	0.0287706
409	642	0.0311463
409	726	0.0243517
410	729	0.0337589
410	809	0.0134285
410	827	0.0349395
411	549	0.0322152
411	561	0.0150962
411	750	0.0220682
412	583	0.0236126
412	646	0.0347359
412	655	0.0382913
412	668	0.0569959
412	990	0.0249776
413	427	0.0649342
413	512	0.0305631
413	600	0.0479817
413	709	0.0564027
414	758	0.0402089
414	812	0.0731178
415	419	0.0450631
415	656	0.0557473
415	919	0.0378546
415	968	0.0157026
416	742	0.0577964
416	979	0.00239369
417	488	0.0373289
417	667	0.0244645
417	883	0.0459215
417	941	0.00790429
418	459	0.0164096
418	693	0.0503067
[truncated: 4,000 more rows]
