# Supplementary material for: The winner takes it all—Competitiveness of single nodes in globalized supply networks
Source: PLoS One. 2019 Nov 20;14(11):e0225346. doi: 10.1371/journal.pone.0225346 (PMC6867619; doi:10.1371/journal.pone.0225346)
Supplement: S1 Table — Legends can be found in te readme.txt file. (ZIP) [file pone.0225346.s001.zip › spatial_network_delaunay_N_1000_r_0_node_measures.dat]

0	5	6.2	411.757	67.4498	5564	5218.8	0.00196036	0.0322611	0.0386559	0.0490827	0.411757	0.732243	17	0.0523587	0.100344
1	7	6	414.247	76.1567	3793	3523.71	0.0205208	0.0334854	0.0301485	0.0533578	0.414247	0.724741	21	0.0521992	0.0885491
2	5	6.2	402.132	65.873	4061	6544.4	0.0175646	0.0406513	0.0382261	0.0524055	0.402132	0.734638	17	0.0558732	0.0873545
3	5	6.6	398.921	63.2574	4525	6868.6	0.0149688	0.0307282	0.0379086	0.0507384	0.398921	0.728644	19	0.0575402	0.104677
4	7	6.14286	404.796	68.6593	6009	6441.86	0.0329692	0.0479632	0.0421344	0.0825613	0.404796	0.735633	23	0.0742705	0.137017
5	5	6.4	411.19	68.8581	5007	5078.2	0.01507	0.0275119	0.0348297	0.0458787	0.41119	0.732326	18	0.0536233	0.129614
6	6	6	402.614	72.9605	4378	5437.5	0.0107292	0.025892	0.029622	0.0492523	0.402614	0.735268	19	0.0475188	0.104474
7	4	6.5	410.984	63.6047	1752	5155.5	0.00688737	0.020831	0.0322783	0.0334321	0.410984	0.728772	15	0.0414999	0.0906719
8	5	5.6	403.506	73.9761	3332	4765	0.00391309	0.0121374	0.0271696	0.0235363	0.403506	0.695935	14	0.0377449	0.0813146
9	7	6.85714	399.648	63.1869	7429	5908.71	0.0157001	0.0379909	0.0366824	0.0585745	0.399648	0.729484	28	0.0626644	0.102748
10	7	6	412.495	70.2223	6736	6473.57	0.0158646	0.0490236	0.0412705	0.0827905	0.412495	0.723238	22	0.0675477	0.121563
11	7	6.28571	400.252	66.9128	7113	6059.57	0.0078051	0.0476579	0.0379742	0.075386	0.400252	0.733631	24	0.0687566	0.106785
12	6	6.66667	409.943	63.2808	6110	7126.33	0.0294094	0.0438782	0.0437448	0.0685722	0.409943	0.733994	23	0.0727546	0.132972
13	5	6	406.378	68.5038	4409	5211.4	0.0090087	0.0209382	0.0322226	0.0364205	0.406378	0.733324	16	0.0438075	0.0734125
14	7	5.85714	410.217	71.4392	6614	4055	0.0173079	0.0386015	0.0341465	0.0586791	0.410217	0.72487	21	0.0572725	0.100169
15	9	5.66667	408.446	73.0449	8219	5526.22	0.0383394	0.0500748	0.0370001	0.0691728	0.408446	0.731768	25	0.0660132	0.102363
16	5	6.6	402.708	63.4105	5671	6637.8	0.0122369	0.0279246	0.0329423	0.0527448	0.402708	0.728465	19	0.0492313	0.0935321
17	8	5.625	409.315	76.8075	7245	4602.5	0.0114927	0.0377309	0.0348672	0.0624341	0.409315	0.721199	22	0.058798	0.100299
18	7	5.85714	415.371	71.7716	5291	4667.29	0.00944524	0.0419002	0.0390108	0.0702326	0.415371	0.733191	21	0.0654691	0.111618
19	7	6.28571	402.433	67.6197	6563	7089.14	0.0119036	0.0425001	0.0371237	0.0583674	0.402433	0.724469	24	0.0641236	0.134698
20	6	6.66667	409.29	64.5065	3967	6467	0.0236968	0.042958	0.0423922	0.0603135	0.40929	0.731137	23	0.0691686	0.129486
21	8	5.875	411.701	73.1096	8855	5000.38	0.0290367	0.0471712	0.0409738	0.0895373	0.411701	0.736142	24	0.0716815	0.142422
22	6	6.16667	407.538	68.0038	5371	4832.17	0.0114017	0.0281089	0.0320046	0.0379469	0.407538	0.722926	20	0.0490737	0.102813
23	5	6.4	403.465	66.7638	6479	5613	0.0187013	0.0302578	0.035578	0.0418546	0.403465	0.731075	18	0.0547663	0.0837719
24	6	6.5	416.197	64.8243	4025	5129.67	0.0221319	0.0431657	0.0377845	0.0731105	0.416197	0.729706	22	0.0645035	0.101755
25	5	7.6	407.137	54.6081	6424	6836.8	0.0199858	0.0347981	0.0442326	0.0432729	0.407137	0.73271	24	0.0684456	0.106228
26	6	6	413.108	70.1628	8008	6060.5	0.0333984	0.0423202	0.0444092	0.0538116	0.413108	0.739813	19	0.0667883	0.133349
27	7	6.14286	404.595	66.6068	7279	6023.29	0.0166745	0.0354765	0.0370424	0.0527019	0.404595	0.707936	23	0.0603022	0.123061
28	9	6.11111	402.93	73.0888	8440	5105.44	0.0133191	0.0404486	0.0338374	0.0658481	0.40293	0.739862	28	0.0659261	0.102098
29	7	6.14286	399.353	67.7813	8846	6028.29	0.0176646	0.0395263	0.0377664	0.0636819	0.399353	0.728613	23	0.0625627	0.119156
30	7	6.14286	410.972	71.99	5737	6586.57	0.0244625	0.0390495	0.0328242	0.0630576	0.410972	0.72058	23	0.0609146	0.105142
31	6	7	412.642	60.832	6896	7400.83	0.0483827	0.06632	0.0534571	0.0821176	0.412642	0.732411	25	0.0919617	0.133829
32	6	6.66667	409.382	63.465	6691	6910.83	0.0224621	0.0532185	0.0456282	0.102511	0.409382	0.721327	23	0.0764125	0.15225
33	7	5.71429	406.449	73.1332	8697	5493.43	0.0202368	0.0331103	0.0311836	0.0444208	0.406449	0.738772	20	0.0503161	0.123197
34	7	6.71429	404.043	60.8125	7709	6862.57	0.0116072	0.0418233	0.0397132	0.0635286	0.404043	0.721319	26	0.0652675	0.0969637
35	5	6	400.261	67.4726	2214	4775.6	0.0033176	0.0223562	0.0293651	0.0411717	0.400261	0.720319	16	0.0426835	0.0763641
36	6	6.33333	402.876	64.9878	4644	6645.33	0.0145685	0.0343276	0.0349179	0.0640064	0.402876	0.712014	21	0.0571999	0.104933
37	5	5.8	412.136	73.4976	4288	5652.8	0.00867154	0.0283474	0.0351681	0.045042	0.412136	0.732084	15	0.0543298	0.123028
38	5	6.6	415.492	63.313	1758	6782.8	0.0236222	0.0428861	0.0487747	0.0673348	0.415492	0.739692	19	0.0718284	0.122507
39	6	5.83333	401.098	69.7147	5864	4898	0.0177695	0.0218236	0.0252367	0.0272292	0.401098	0.734473	18	0.0352302	0.0663325
40	5	6.6	416.601	73.1366	3116	5380.4	0.00912581	0.0241692	0.0367257	0.0406126	0.416601	0.727134	19	0.0570027	0.102697
41	6	6.16667	404.587	66.4678	3311	6443.67	0.0104258	0.0374045	0.0330125	0.0641119	0.404587	0.740762	20	0.0518213	0.0991763
42	6	6.5	395.443	67.3456	6245	6066.17	0.0106077	0.0302544	0.0352479	0.0486293	0.395443	0.729944	22	0.0564454	0.106785
43	6	6	400.289	70.13	4211	4169.83	0.00880608	0.0235874	0.0255837	0.0532573	0.400289	0.729068	19	0.0443949	0.0974179
44	8	5.625	412.382	75.7262	8803	4312.75	0.00892502	0.0313401	0.0322259	0.0443208	0.412382	0.733428	22	0.0537349	0.111618
45	6	5.83333	402.923	70.6714	5715	6004.67	0.019684	0.037051	0.0364601	0.0463878	0.402923	0.737295	18	0.0524918	0.0955562
46	6	6.5	400.388	64.2952	7045	6073.83	0.0218143	0.0370975	0.0338141	0.0578323	0.400388	0.727661	22	0.0548853	0.0965389
47	6	6.16667	412.4	70.6154	5216	4662.83	0.0172255	0.0306137	0.0337589	0.0456395	0.4124	0.731856	20	0.0560401	0.102272
48	6	6.16667	404.515	65.8139	6663	6115.5	0.0141537	0.0378121	0.0411236	0.059313	0.404515	0.729284	20	0.0650336	0.127821
49	6	6.16667	402.569	67.1747	5338	6005	0.0224839	0.0316724	0.0346613	0.0425957	0.402569	0.732424	20	0.056246	0.0934365
50	5	6.6	407.765	64.2068	4952	5238.2	0.0129143	0.0211346	0.0325645	0.029106	0.407765	0.742761	19	0.0481524	0.0830622
51	6	6.16667	395.918	65.0437	7835	5786.83	0.0160468	0.0360819	0.0356656	0.046615	0.395918	0.739102	20	0.056818	0.107306
52	6	6.5	397.954	64.6675	7591	7012.17	0.0135731	0.0313282	0.0358257	0.0497753	0.397954	0.7247	22	0.0582849	0.140126
53	7	6	399.743	70.4309	4160	6461.43	0.0128655	0.0273823	0.028384	0.0383669	0.399743	0.721719	22	0.0490458	0.084675
54	7	6.28571	394.132	65.2865	9217	5787.43	0.0192883	0.0380897	0.0371433	0.055224	0.394132	0.740528	24	0.062408	0.113441
55	7	5.71429	414.159	75.0839	5618	3554.57	0.0224893	0.0368186	0.0339632	0.0576491	0.414159	0.730936	20	0.0556024	0.106571
56	6	6.33333	406.648	66.2686	8001	6003.33	0.00945838	0.0419733	0.0399672	0.0807299	0.406648	0.73548	21	0.0678848	0.144491
57	7	6.14286	412.765	68.8644	8962	6189.71	0.0281676	0.054674	0.0481043	0.0735198	0.412765	0.727479	23	0.0830337	0.165958
58	5	7.2	408.247	58.159	2959	8827.4	0.0225323	0.038974	0.0422219	0.0652962	0.408247	0.719235	22	0.067359	0.140691
59	6	5.83333	403.091	70.061	4444	5441.83	0.0140336	0.0331999	0.0314162	0.0475771	0.403091	0.726625	18	0.0481123	0.0754824
60	6	6.66667	410.263	65.1211	7073	5526.33	0.0100331	0.0392532	0.0362072	0.0643348	0.410263	0.724995	22	0.0610348	0.106419
61	7	6.71429	405.148	65.2508	4926	6564.29	0.0135625	0.0360685	0.0354942	0.0547311	0.405148	0.738273	27	0.0618897	0.113845
62	5	5.8	413.705	72.4968	1310	4846	0.00230756	0.0226415	0.0292622	0.037284	0.413705	0.731286	15	0.0408372	0.090999
63	6	6	402.084	71.1093	6919	5532.67	0.0178822	0.0349196	0.0338163	0.0570175	0.402084	0.736154	19	0.0517982	0.0978048
64	7	6.14286	399.25	66.27	5460	5977.71	0.0206575	0.04301	0.0367011	0.0650999	0.39925	0.72385	23	0.0600696	0.120828
65	6	7	395.617	58.3221	8736	7236.33	0.0222889	0.0456047	0.0439401	0.06697	0.395617	0.732411	25	0.071316	0.127715
66	5	6.4	402.414	64.003	1974	5334.6	0.00442101	0.026412	0.0297988	0.0380649	0.402414	0.734671	18	0.0452932	0.0696074
67	6	6.83333	410.138	63.0398	4547	6881.17	0.0229799	0.0394934	0.0377604	0.0694274	0.410138	0.735753	24	0.0683573	0.145907
68	6	5.83333	400.907	71.4315	3970	5506.67	0.00728129	0.0226306	0.0271636	0.0441552	0.400907	0.737874	18	0.0436797	0.093683
69	6	6	413.49	70.2276	6703	5649.83	0.00610631	0.0382275	0.0411994	0.0658676	0.41349	0.726252	19	0.0614178	0.127689
70	8	5.75	411.463	73.843	5234	4272.38	0.0171966	0.0380816	0.031981	0.0532523	0.411463	0.734638	22	0.0580895	0.121152
71	6	6.66667	399.939	64.1436	5362	5696.17	0.0159921	0.032766	0.0419943	0.0608136	0.399939	0.733537	23	0.0716299	0.134486
72	6	6.33333	408.725	66.9855	6017	5180.33	0.0211414	0.0421737	0.0411523	0.0813021	0.408725	0.719161	21	0.0681842	0.140134
73	9	5.22222	406.195	79.7346	5132	5282.89	0.0146436	0.0377745	0.0293336	0.0509904	0.406195	0.739775	21	0.0512016	0.096032
74	8	5.75	407.808	71.8519	6316	4680.5	0.0304278	0.0382898	0.0336491	0.0501932	0.407808	0.7291	23	0.0548208	0.10745
75	5	6	401.937	69.8605	4246	5647.8	0.00682592	0.0185876	0.0318456	0.0352841	0.401937	0.733636	16	0.0463291	0.110764
76	7	6	409.535	73.3401	6845	4992.29	0.0118987	0.0426329	0.0370698	0.0676481	0.409535	0.735374	22	0.0669826	0.123478
77	7	6	406.517	71.8549	6490	5872.86	0.00660626	0.0363291	0.0352661	0.0538539	0.406517	0.73548	22	0.0608107	0.104357
78	8	5.75	408.216	73.5639	5020	4897.38	0.0160292	0.028421	0.0262764	0.0401308	0.408216	0.7356	23	0.0463139	0.0953976
79	8	5.875	404.885	70.9151	10409	4771.38	0.0271893	0.0346546	0.0335363	0.0412456	0.404885	0.71917	24	0.0557436	0.0993968
80	6	6.33333	402.388	66.2131	6906	6231.5	0.0214498	0.0366564	0.0397123	0.0511119	0.402388	0.727968	21	0.0610057	0.0972222
81	6	6	415.212	70.5201	5838	5811.83	0.0253398	0.0422788	0.0401886	0.0792425	0.415212	0.737559	19	0.0634496	0.131336
82	7	6	411.967	71.1133	8137	5191	0.0109917	0.0368626	0.0332953	0.0515374	0.411967	0.729267	22	0.0573444	0.103438
83	5	6.2	413.959	68.5989	2036	6271.4	0.0281737	0.0363344	0.0376156	0.0443812	0.413959	0.722775	17	0.0552975	0.0905317
84	8	5.25	408.65	79.1759	5456	4350.12	0.0212548	0.0316406	0.0271455	0.041996	0.40865	0.741208	19	0.0448677	0.10915
85	6	5.83333	406.334	72.8016	4752	4620	0.00142607	0.0197082	0.0265156	0.0308483	0.406334	0.741697	18	0.0410648	0.111049
86	8	6.125	408.302	75.6249	9969	4987.88	0.00656333	0.038209	0.0364032	0.0845783	0.408302	0.707942	25	0.0725997	0.150917
87	5	6.6	401.277	64.9686	5379	6052.6	0.0137762	0.0247349	0.0292961	0.0404864	0.401277	0.727685	19	0.0453598	0.082341
88	6	5.83333	416.067	72.9769	3150	4213	0.0170601	0.0364764	0.0336858	0.0481952	0.416067	0.741524	18	0.0516906	0.0801357
89	7	6	396.935	68.1135	9466	6141.14	0.0155323	0.0409159	0.0416213	0.0615272	0.396935	0.725138	22	0.0665439	0.119531
90	8	6	403.818	69.5264	5891	6536.5	0.0204063	0.047217	0.0377961	0.0633843	0.403818	0.720755	25	0.0696987	0.128855
91	7	6.42857	402.359	64.9614	6674	6674.71	0.0224895	0.0408445	0.0366323	0.0506898	0.402359	0.733673	25	0.0603534	0.101008
92	6	6.5	401.858	63.2289	5418	7287.67	0.0252686	0.0387253	0.0400739	0.055706	0.401858	0.729698	22	0.0620368	0.111596
93	7	6	399.31	67.6382	10616	5551.43	0.00576674	0.0322514	0.0306321	0.0486582	0.39931	0.724217	22	0.048339	0.0874528
94	5	6	417.406	71.1577	1967	5068.4	0.0089692	0.0276894	0.0353195	0.0446098	0.417406	0.738034	16	0.0508118	0.0937473
95	5	6	395.809	70.8059	3428	4496.4	0.00447412	0.0171562	0.0211702	0.0258182	0.395809	0.714619	16	0.0308395	0.0611466
96	6	6.5	396.188	67.0271	7467	7179.33	0.01281	0.0359817	0.038272	0.0637545	0.396188	0.740945	22	0.063752	0.116401
97	6	6.16667	414.587	70.3318	5232	5332.33	0.0175477	0.0337337	0.038175	0.0583447	0.414587	0.733111	20	0.0573886	0.0917851
98	6	6.16667	398.651	66.5209	6778	6417.67	0.019416	0.037087	0.0394157	0.057312	0.398651	0.728217	20	0.0627145	0.105872
99	6	5.83333	399.817	72.9296	3016	5236	0.0122985	0.0275829	0.0297726	0.0519679	0.399817	0.742144	18	0.0478155	0.0984534
100	7	6.28571	406.235	69.0415	7481	5606.14	0.00745383	0.0413318	0.0371517	0.0597826	0.406235	0.728293	24	0.064154	0.127883
101	7	6.28571	407.035	65.9702	5896	5542	0.028335	0.0412383	0.034495	0.0606908	0.407035	0.719644	24	0.0583689	0.10454
102	4	6.75	405.489	62.5129	2160	6408.75	0.0163549	0.0270335	0.038308	0.035035	0.405489	0.738774	16	0.054035	0.0852152
103	4	6.5	408.579	64.8133	1125	5923.25	0.00768868	0.0194317	0.0292164	0.0287155	0.408579	0.736292	15	0.041324	0.0695021
104	9	6.44444	407.062	68.4719	11831	5785	0.00772089	0.0608858	0.0399938	0.0914288	0.407062	0.724526	32	0.0818855	0.131183
105	5	7	403.516	58.6059	7638	8006.8	0.0255996	0.0417635	0.0458321	0.0817904	0.403516	0.718677	21	0.0695122	0.11426
106	6	5.83333	408.947	73.9188	2870	4164.67	0.0122312	0.021966	0.0271079	0.0301399	0.408947	0.743865	18	0.0450921	0.0987595
107	5	6.8	406.514	61.2997	4324	5931.4	0.033001	0.0391407	0.0360343	0.0491655	0.406514	0.724971	20	0.0570061	0.0916798
108	9	6.44444	406.266	63.8419	11123	6002.67	0.0466842	0.0649357	0.0464431	0.0825613	0.406266	0.7291	31	0.089097	0.125476
109	7	5.71429	395.2	70.7059	6948	5864.43	0.0221848	0.0343596	0.0377853	0.0634992	0.3952	0.725826	20	0.0608385	0.119047
110	6	6.83333	400.912	58.864	8001	8086.5	0.0176057	0.0621436	0.0479867	0.0905711	0.400912	0.7241	24	0.0814259	0.134698
111	8	6	410.441	69.6895	3016	6217.25	0.0181898	0.0415105	0.0389576	0.0568435	0.410441	0.729363	25	0.0673631	0.120729
112	4	7.5	411.531	55.7282	3607	7643.5	0.0226771	0.0391267	0.04633	0.0577262	0.411531	0.726031	19	0.0662532	0.125459
113	4	6.25	400.64	64.3886	2773	5551.75	0.00976099	0.0163794	0.0255974	0.021635	0.40064	0.722619	14	0.0332838	0.0611944
114	6	6.33333	403.939	69.0062	3049	6270.33	0.0119208	0.0245227	0.0358807	0.0479303	0.403939	0.717633	21	0.057522	0.10561
115	5	6.4	406.075	69.2583	1632	4528.6	0.008552	0.0240757	0.0291491	0.0516258	0.406075	0.734798	18	0.0438813	0.0798423
116	6	6.66667	401.243	61.9378	4608	5204.17	0.00620146	0.0381311	0.0330014	0.0679748	0.401243	0.719476	22	0.055339	0.114772
117	6	5.83333	402.346	71.6878	6256	5105	0.0079612	0.0239412	0.0259041	0.0398042	0.402346	0.712419	18	0.0404292	0.0752757
118	9	5.66667	398.457	70.8368	8625	6776.67	0.0364302	0.0487743	0.0374176	0.0572953	0.398457	0.729095	25	0.0653065	0.112823
119	7	6.28571	415.078	66.7089	6675	5411.71	0.0280095	0.0427567	0.0436153	0.0731303	0.415078	0.73265	24	0.0714958	0.107581
120	5	6.8	397.359	60.676	3031	7138.8	0.0124207	0.0266573	0.039764	0.0397452	0.397359	0.717263	20	0.0582657	0.125966
121	8	6.125	411.075	74.283	4340	6015.5	0.0164443	0.0500833	0.0422	0.0851217	0.411075	0.737234	25	0.0810608	0.139774
122	9	6	411.664	70.8977	9955	5701.33	0.0318839	0.0685724	0.0441799	0.103752	0.411664	0.73443	28	0.083479	0.13918
123	4	6.5	400.002	65.3972	3636	5392.5	0.000784505	0.0163628	0.0272199	0.0327658	0.400002	0.731314	15	0.0396409	0.0705508
124	6	6.66667	408.59	66.8553	4086	6325.33	0.0171379	0.034239	0.0379778	0.0472325	0.40859	0.729698	23	0.0648213	0.138661
125	10	6.3	399.543	65.7502	11745	7033.3	0.0314752	0.0647662	0.0403172	0.090351	0.399543	0.734214	34	0.0858898	0.140126
126	6	6.66667	404.97	65.3256	6134	6153.83	0.0121092	0.0374545	0.0400042	0.0580774	0.40497	0.733507	23	0.0629257	0.098617
127	7	6	407.764	74.9879	2579	4781	0.00476148	0.0278338	0.0321375	0.0482391	0.407764	0.72186	21	0.0564487	0.0978048
128	8	6	408.588	71.6853	7814	4945	0.0233803	0.0417769	0.038387	0.0688396	0.408588	0.723808	25	0.0654255	0.123602
129	5	6.8	404.881	65.6807	4520	6740	0.0022822	0.0285076	0.0387927	0.0476773	0.404881	0.731032	20	0.0599371	0.102818
130	6	6.33333	411.052	68.0192	5071	5114.33	0.027006	0.0416463	0.0358809	0.0624341	0.411052	0.73412	21	0.057985	0.101329
131	7	5.71429	403.857	72.6668	6092	4622.29	0.0137163	0.0341804	0.0328066	0.0476893	0.403857	0.749049	20	0.051941	0.0993879
132	6	6.83333	404.008	59.7195	8538	6826.5	0.0257355	0.0414729	0.0377915	0.0545146	0.404008	0.731679	24	0.0616987	0.101875
133	6	6.83333	402.523	61.8693	4940	7229.83	0.0110513	0.0406003	0.040043	0.0561954	0.402523	0.720808	24	0.0662557	0.102728
134	7	5.71429	395.06	71.6215	5864	5227.43	0.0138268	0.0335638	0.0301269	0.0440227	0.39506	0.727531	20	0.0493329	0.0877168
135	6	6	397.588	73.0752	3679	4689.67	0.00301831	0.0222539	0.0264228	0.0445137	0.397588	0.718016	19	0.0399851	0.0890242
136	5	7.4	400.776	55.9814	4304	7722.8	0.00831869	0.0446973	0.0455003	0.0612089	0.400776	0.73075	23	0.0707036	0.111075
137	5	6.2	410.024	67.1658	2388	4438.4	0.011581	0.0299734	0.032658	0.0444094	0.410024	0.723077	17	0.0467294	0.0809483
138	6	7.16667	407.641	63.4402	5290	6107	0.0131432	0.0389004	0.0368214	0.0765685	0.407641	0.740321	26	0.0652876	0.11435
139	6	6.33333	407.2	65.6853	5296	4906.67	0.0214665	0.0386689	0.0365757	0.0620002	0.4072	0.733781	20	0.0598005	0.116652
140	7	6.28571	400.397	65.439	8079	5594.29	0.0125439	0.0461399	0.0413008	0.0697988	0.400397	0.722342	24	0.0689436	0.11154
141	6	6.16667	409.024	71.0923	5054	5115.83	0.0133851	0.026039	0.0335816	0.0440373	0.409024	0.723745	20	0.0551965	0.0998361
142	7	5.85714	408.392	73.8996	5732	5090.71	0.00768868	0.0304407	0.0318732	0.0500868	0.408392	0.735995	21	0.051807	0.0907571
143	7	5.71429	402.701	73.897	5535	5210.71	0.0295151	0.0395711	0.0338371	0.0506934	0.402701	0.72916	20	0.0575019	0.103092
144	6	6	409.934	74.8293	5742	5010.33	0.0163939	0.0341292	0.0383963	0.0465455	0.409934	0.737003	18	0.0610353	0.109927
145	4	6.75	414.69	61.7098	1581	5889.5	0.0154752	0.0316104	0.0355687	0.0501811	0.41469	0.728198	16	0.0485713	0.0971259
146	5	6.2	401.307	65.7379	3699	5172.4	0.00353388	0.0241672	0.0291401	0.0384497	0.401307	0.738097	17	0.0444118	0.088082
147	3	6.66667	412.739	62.2384	0	5965.67	0.0163939	0.0187044	0.0387715	0.0212183	0.412739	0.73887	12	0.0492497	0.0898712
148	5	6.2	402.727	67.217	3419	6308	0.0137365	0.0298775	0.037727	0.0516184	0.402727	0.734276	17	0.0558335	0.103555
149	6	5.83333	409.587	72.9779	4549	4768.67	0.016746	0.02862	0.030643	0.0423412	0.409587	0.744688	18	0.0462204	0.0829313
150	5	6.6	403.055	61.8978	3957	6614.2	0.0168449	0.0309657	0.0406724	0.0485183	0.403055	0.726223	19	0.0604525	0.118754
151	5	6.4	401.052	64.2638	4099	5912.2	0.0203441	0.0282856	0.0327453	0.0408645	0.401052	0.712903	18	0.0474097	0.0859894
152	5	6.6	408.644	67.5236	5762	5549.6	0.0109784	0.0299177	0.0386845	0.0380964	0.408644	0.742144	19	0.0606039	0.116515
153	6	6.33333	400.979	65.9811	6416	6211	0.0264417	0.0359733	0.0360836	0.0461919	0.400979	0.732137	21	0.0604046	0.102098
154	7	5.71429	413.177	73.9221	6221	4731.86	0.0263205	0.0397405	0.0344872	0.0660296	0.413177	0.730893	20	0.0558816	0.0919827
155	6	6.66667	400.288	64.1996	5761	6677.33	0.0126021	0.0341762	0.0378829	0.0473736	0.400288	0.718444	23	0.0631861	0.104301
156	7	6.57143	410.129	66.7041	4416	6219	0.0112833	0.0445061	0.0369408	0.0749434	0.410129	0.736995	25	0.0683272	0.137017
157	6	6.5	407.749	67.6615	5634	6500.67	0.00803089	0.0384317	0.0351703	0.0771264	0.407749	0.719494	22	0.0641822	0.11589
158	6	6.33333	397.38	67.5177	6482	6348.5	0.0107018	0.0346787	0.0324803	0.0654417	0.39738	0.727238	21	0.0566359	0.111927
159	5	6	407.186	68.6399	2598	5237.6	0.00679362	0.0256717	0.0310845	0.0486343	0.407186	0.733869	16	0.0452924	0.0837869
160	6	6.5	412.64	64.9252	5649	5697.33	0.0233841	0.0329376	0.0380409	0.0430957	0.41264	0.729164	22	0.0587647	0.10405
161	5	7	402.594	59.5584	5003	7589.8	0.0138367	0.0492019	0.0494945	0.0751677	0.402594	0.723831	21	0.0821837	0.152587
162	4	7.5	406.264	56.1032	3690	6254.75	0.0135625	0.0261687	0.0341947	0.0381634	0.406264	0.734699	19	0.0503995	0.0925006
163	4	7	409.559	59.1178	2795	5719.5	0.00942535	0.0147751	0.0344306	0.0246434	0.409559	0.727461	17	0.0453538	0.0862266
164	6	6	403.259	68.49	7454	5597.67	0.0149594	0.0265675	0.0331398	0.0560993	0.403259	0.723495	19	0.0490982	0.088637
165	5	6.8	402.018	61.0685	4629	6867.4	0.0256339	0.0368619	0.0399529	0.0513873	0.402018	0.743865	20	0.0579851	0.092772
166	8	5.875	403.902	72.5661	12336	5536	0.0118054	0.0517312	0.0415661	0.0812154	0.403902	0.733839	24	0.072393	0.154323
167	9	6	395.305	67.4005	9466	5457.33	0.0205136	0.0443412	0.0343953	0.0654417	0.395305	0.740124	28	0.062539	0.108298
168	5	6	406.04	71.8304	1029	4997	0.0142144	0.0304198	0.0338428	0.0451991	0.40604	0.720908	16	0.050077	0.102206
169	5	6.2	396.965	65.0266	4488	5140.4	0.0183329	0.0307721	0.0341813	0.0472724	0.396965	0.718435	17	0.047765	0.0842366
170	5	6.4	397.229	65.1959	3970	6907.8	0.0124207	0.0358305	0.0420229	0.0616378	0.397229	0.721327	18	0.0598443	0.128593
171	6	6.33333	410.229	67.2319	5471	5951.5	0.0253291	0.0427674	0.0407608	0.0679187	0.410229	0.732166	21	0.0633116	0.104017
172	5	6.8	396.313	63.0641	6179	6478.4	0.00772895	0.0409661	0.0377501	0.0637545	0.396313	0.737999	20	0.0605795	0.103908
173	7	6.42857	405.782	64.0418	7311	7045.57	0.0301276	0.0449338	0.0376211	0.0641214	0.405782	0.733399	25	0.0672279	0.112318
174	6	6.33333	415.425	71.7104	6496	4669.5	0.00899325	0.0322452	0.0350033	0.0519589	0.415425	0.716364	21	0.0585976	0.106823
175	8	5.75	407.66	74.7983	5960	5842.5	0.00820842	0.0334416	0.0307688	0.052898	0.40766	0.732353	23	0.0548745	0.104744
176	7	6.71429	414.081	64.3891	7687	5644.29	0.0295582	0.0542838	0.0428017	0.0669826	0.414081	0.729507	27	0.0757604	0.134342
177	6	6	399.734	68.2879	4382	5144.17	0.014594	0.0320649	0.0293407	0.0577171	0.399734	0.714846	19	0.047784	0.101878
178	6	6.16667	412.14	69.5077	4520	5147.5	0.0132292	0.0327307	0.035686	0.0471615	0.41214	0.719101	20	0.0576507	0.119086
179	7	6	403.572	69.87	5098	5609.71	0.00989046	0.0323677	0.0307021	0.0545146	0.403572	0.728594	22	0.0504089	0.105992
180	6	6.33333	400.024	65.1626	9874	5932.67	0.024598	0.0336611	0.0318429	0.0390185	0.400024	0.734823	21	0.0516465	0.0909193
181	5	6.8	407.803	64.5688	5280	5699.6	0.0014194	0.0255976	0.0271441	0.0469065	0.407803	0.728455	20	0.0405993	0.0706394
182	7	6.42857	404.727	73.6264	8225	5732.57	0.0105055	0.0309528	0.0350333	0.048036	0.404727	0.726679	24	0.0616037	0.100176
183	5	6	408.335	69.6113	4932	4513.2	0.0129491	0.0197353	0.0249626	0.0297142	0.408335	0.734229	16	0.033894	0.0520554
184	6	6.33333	416.035	66.0373	4911	5784	0.0295719	0.0440363	0.0406864	0.0583447	0.416035	0.740945	21	0.0668477	0.107651
185	7	6.42857	405.378	65.219	8756	5797.71	0.0237232	0.0495246	0.0417427	0.0677324	0.405378	0.725916	25	0.0744033	0.125459
186	5	6	400.123	67.4493	3472	4721.4	0.00728129	0.0156759	0.0269269	0.021778	0.400123	0.731963	16	0.038311	0.0876261
187	6	7	398.845	60.3544	6794	6875.83	0.02	0.0493805	0.0395018	0.0800862	0.398845	0.735218	25	0.0678674	0.126397
188	9	6	402.185	67.882	9602	5831.89	0.0370392	0.0460352	0.0350929	0.0570175	0.402185	0.72058	27	0.0639857	0.112035
189	7	6	400.203	69.2188	9220	6088	0.0138367	0.0445083	0.0416758	0.0656019	0.400203	0.737234	22	0.0680591	0.134523
190	5	6.4	411.515	66.7242	2114	6162.6	0.0238962	0.0347743	0.0353678	0.0505789	0.411515	0.732777	18	0.0515533	0.0828448
191	5	6.2	403.349	66.0724	4289	5869.6	0.0056856	0.0244152	0.0317791	0.0407105	0.403349	0.736022	17	0.0481798	0.0857449
192	6	6.66667	397.291	60.9337	7903	6992.67	0.0125074	0.0485344	0.0395915	0.0775551	0.397291	0.722318	23	0.0662064	0.124912
193	6	6.16667	401.188	65.9095	5337	6589.83	0.0114877	0.0474866	0.045038	0.0905711	0.401188	0.735057	20	0.0712687	0.146048
194	5	6.8	401.162	60.4608	7928	6437.6	0.0097795	0.0325154	0.0401307	0.0698381	0.401162	0.735856	20	0.0571148	0.115142
195	5	6.8	408.075	64.1261	3559	5790.8	0.0123645	0.034111	0.037328	0.0530461	0.408075	0.729996	20	0.0574121	0.10856
196	4	6.75	403.938	61.6727	5510	7098.75	0.00581069	0.0210919	0.0355614	0.0430366	0.403938	0.725142	16	0.0454449	0.0983892
197	8	6.375	405.869	65.2894	9120	7116.5	0.0387607	0.067291	0.0453477	0.0951592	0.405869	0.73508	28	0.0839549	0.11954
198	7	6.28571	411.093	68.5155	6548	5784.14	0.0114567	0.0447931	0.0378878	0.0678995	0.411093	0.731039	24	0.0645258	0.117012
199	6	6.33333	407.632	67.4535	7157	6236.17	0.00943091	0.030854	0.0339358	0.046268	0.407632	0.733788	21	0.0532923	0.0966601
200	4	7	395.687	57.1155	4626	7400.75	0.0125995	0.0293689	0.0335437	0.043101	0.395687	0.737559	17	0.0481552	0.0805626
201	8	6.875	408.135	63.0036	7110	6343.75	0.029356	0.0564096	0.0393273	0.0768725	0.408135	0.737349	32	0.0806463	0.155446
202	8	6.25	405.688	67.7957	6748	6477	0.0258152	0.0458823	0.035322	0.070845	0.405688	0.716199	27	0.067905	0.109136
203	4	6.25	396.595	65.2729	3208	5037.75	0.00155011	0.0201837	0.0280155	0.0375833	0.396595	0.717959	14	0.035282	0.0792929
204	6	6	410.417	70.8459	4845	4875	0.0195092	0.034187	0.0363415	0.0461299	0.410417	0.716181	19	0.0550483	0.0917765
205	6	6.33333	409.848	68.5519	4988	5643.17	0.0246477	0.0326394	0.0363748	0.0412039	0.409848	0.738589	21	0.0603457	0.0945856
206	5	5.8	409.833	75.2337	1836	3456	0.00850336	0.0158323	0.022165	0.0304278	0.409833	0.717429	15	0.0332566	0.0743443
207	8	6.125	403.143	69.8901	4749	5129.88	0.00935813	0.0376078	0.0329403	0.0620056	0.403143	0.720161	25	0.0612208	0.103906
208	6	6.66667	413.423	62.7518	4574	6335	0.0204614	0.0443847	0.0372827	0.070544	0.413423	0.725392	23	0.0634802	0.112488
209	6	5.83333	405.274	70.4405	4720	7030.17	0.0237232	0.0408458	0.0400297	0.0557751	0.405274	0.735336	18	0.0623951	0.100405
210	4	6.25	409.516	68.3745	2506	6173	0.0151722	0.025852	0.0367792	0.0444411	0.409516	0.736226	14	0.0454559	0.0816357
211	8	6.25	405.092	70.228	8885	5975	0.0199112	0.0476031	0.0407614	0.0814086	0.405092	0.73771	26	0.0709264	0.137007
212	6	5.83333	396.967	68.9967	5778	6379.33	0.00540327	0.0408185	0.038225	0.0564774	0.396967	0.720472	18	0.0552472	0.0943433
213	5	6.6	406.123	62.3689	7142	7407.2	0.0073516	0.0411537	0.0493924	0.0763709	0.406123	0.732846	19	0.0709184	0.13392
214	6	6	396.52	67.9748	4700	6504.17	0.0179925	0.0341811	0.0364118	0.0612974	0.39652	0.724709	19	0.0562828	0.126397
215	6	6.33333	401.565	64.7762	8471	6260.67	0.0168449	0.0384026	0.0367732	0.0640064	0.401565	0.723282	21	0.0613087	0.123086
216	8	6	396.635	68.3486	7165	6474.38	0.0217845	0.045183	0.0343483	0.0754543	0.396635	0.727471	25	0.0618342	0.102989
217	8	6.625	407.922	62.5238	7872	7248.25	0.0330714	0.0611854	0.0450713	0.0821255	0.407922	0.732137	30	0.0865309	0.146197
218	5	6.4	402.663	63.2757	3213	6589.4	0.0100715	0.0357309	0.0386865	0.057615	0.402663	0.733361	18	0.0564923	0.112035
219	5	7.2	396.492	58.0263	5321	7618	0.0206204	0.0400191	0.041888	0.0637244	0.396492	0.73265	22	0.0670093	0.113629
220	4	6.75	416.65	64.6468	3399	5426.5	0.00899325	0.0240583	0.0365633	0.0460454	0.41665	0.722993	16	0.0504577	0.0994588
221	5	6.6	403.259	63.1772	3764	6052.4	0.00964036	0.0240678	0.0367541	0.0444472	0.403259	0.729358	19	0.0553929	0.107775
222	6	6.33333	414.233	67.0662	4474	6419.83	0.0236222	0.0451291	0.047513	0.0640881	0.414233	0.723801	21	0.0759993	0.133829
223	4	6.25	406.205	68.8292	229	3850	0.0103632	0.0139597	0.02615	0.0182487	0.406205	0.735823	14	0.0381477	0.0656341
224	5	6.8	408.889	65.0653	5731	5731	0.014432	0.0355185	0.0399859	0.0583772	0.408889	0.749049	20	0.0603201	0.108289
225	6	6	408.229	72.1691	3427	6486.67	0.0134449	0.0267562	0.0321583	0.0471749	0.408229	0.732855	19	0.048961	0.0855143
226	8	6	412.812	69.7848	5915	5745.88	0.0406391	0.048449	0.0365427	0.0586166	0.412812	0.723805	25	0.0639206	0.10866
227	6	6.5	404.376	63.625	8233	5950.67	0.0257355	0.038121	0.0345039	0.0571802	0.404376	0.732855	22	0.0567246	0.0956608
228	5	7.2	418.075	65.7308	2203	5446.6	0.0166166	0.0332487	0.0439597	0.0515912	0.418075	0.734339	22	0.06885	0.113412
229	6	6.66667	407.266	64.998	5880	7175.17	0.0253829	0.0397439	0.0431109	0.0785739	0.407266	0.699312	23	0.0740986	0.155446
230	5	6.6	396.69	64.2259	3931	5922.8	0.0170293	0.0224926	0.03661	0.0260722	0.39669	0.734741	19	0.054481	0.0983613
231	7	5.85714	408.126	71.9773	5238	4697.71	0.0143243	0.0257808	0.0299853	0.0344288	0.408126	0.735268	21	0.0484989	0.0935269
232	7	6	406.78	72.8008	8123	5480	0.014432	0.0326213	0.0348469	0.0472913	0.40678	0.738484	22	0.0600372	0.106816
233	5	6	402.44	67.8398	4189	6289	0.0201156	0.0242435	0.0299737	0.0267797	0.40244	0.745067	16	0.0430313	0.0747212
234	6	5.66667	410.265	72.936	3898	4894	0.00784611	0.0222821	0.0318548	0.0362155	0.410265	0.722763	17	0.044382	0.0962918
235	4	6.75	409.08	62.4984	3308	6380	0.00772089	0.0322238	0.0421525	0.0437965	0.40908	0.728161	16	0.0588749	0.0991497
236	4	6.75	409.183	63.4884	3710	5799.5	0.0133976	0.018795	0.0326256	0.0245471	0.409183	0.734366	16	0.0449237	0.0724007
237	8	5.875	395.121	68.4406	10080	6575.12	0.0149949	0.0482065	0.0386617	0.0775551	0.395121	0.718047	24	0.0657685	0.114327
238	10	5.5	404.134	75.1496	8816	4528.7	0.0232135	0.0413578	0.031366	0.0543372	0.404134	0.72517	26	0.0559184	0.0929943
239	5	6.4	400.192	64.8883	6231	6706.6	0.0198974	0.0387522	0.046149	0.048038	0.400192	0.708561	18	0.068332	0.111943
240	6	6	409.699	69.5838	6395	4399.67	0.00820404	0.0255283	0.0297152	0.0390378	0.409699	0.731049	19	0.0456198	0.0924667
241	5	6.6	401.278	65.2873	3142	7341	0.0104792	0.017537	0.0307865	0.027151	0.401278	0.733727	19	0.0485065	0.100221
242	4	6.75	406.045	61.0276	5647	6538	0.00766024	0.0216362	0.0318089	0.0405833	0.406045	0.744825	16	0.0411661	0.075822
243	7	6	402.915	70.6472	6334	5137.43	0.0170351	0.0300394	0.0302022	0.0474375	0.402915	0.725182	22	0.0490545	0.0888388
244	5	6	396.744	66.8796	4595	5533.6	0.0182111	0.034207	0.0350701	0.0481478	0.396744	0.73443	16	0.0469235	0.0956791
245	8	6.625	400.954	62.9077	11953	6537.62	0.0125653	0.0494528	0.0392766	0.0884754	0.400954	0.733399	30	0.0778565	0.146048
246	7	6.14286	406.013	66.8402	5462	5116.71	0.017024	0.0338267	0.0322293	0.0473281	0.406013	0.73508	23	0.0532944	0.088735
247	6	5.66667	395.895	73.1306	5123	4797.5	0.00857969	0.0263482	0.0257356	0.0484195	0.395895	0.727479	17	0.0396517	0.10391
248	6	7	408.852	66.2491	7511	5939.83	0.0130399	0.0343236	0.0422917	0.0514523	0.408852	0.738749	25	0.0706412	0.122844
249	5	6.4	397.069	64.382	2849	6891	0.0201694	0.0380434	0.0437364	0.0615839	0.397069	0.73944	18	0.0659829	0.116709
250	6	6.5	403.372	66.9352	6720	5602.83	0.00900157	0.0381319	0.0326316	0.060844	0.403372	0.73061	22	0.0566338	0.0913993
251	9	6	399.555	72.0009	7229	5418.22	0.00720717	0.0403191	0.0342294	0.0620735	0.399555	0.732957	28	0.0649073	0.141245
252	7	5.85714	402.159	71.5406	8255	5630.86	0.0185068	0.0438945	0.0351426	0.0752624	0.402159	0.726314	21	0.0604048	0.120566
253	6	6.33333	405.478	69.9932	7116	5777.33	0.00766024	0.0320614	0.0307908	0.0479456	0.405478	0.73965	21	0.0516789	0.096948
254	6	7.16667	414.015	60.0759	6573	7833.33	0.0269102	0.0458389	0.0401254	0.0780823	0.414015	0.738156	26	0.0740244	0.12575
255	6	5.83333	402.207	70.5458	4945	4459.17	0.0168165	0.0354075	0.0352743	0.0676518	0.402207	0.732493	18	0.0526117	0.102854
256	4	6.25	409.543	67.404	1943	5099.25	0.00756156	0.0148459	0.0301266	0.0265982	0.409543	0.731633	14	0.0383285	0.0865054
257	6	5.83333	408.405	73.4156	2846	3276	0.0120392	0.0213029	0.0231593	0.0366835	0.408405	0.715141	18	0.0358359	0.0732158
258	8	5.875	415.156	73.27	5420	5893.12	0.0233841	0.0460437	0.0343047	0.0614852	0.415156	0.737087	24	0.0630227	0.107824
259	9	5.88889	406.164	72.8159	8432	5090.67	0.029106	0.0433276	0.0345634	0.0591491	0.406164	0.718677	27	0.0671361	0.150578
260	6	6.16667	400.397	65.7795	1927	5220.67	0.0167346	0.0317454	0.0274211	0.0437444	0.400397	0.744389	20	0.0440993	0.0772877
261	8	6	395.455	68.1062	10151	6330.25	0.0308747	0.0452414	0.035863	0.0584224	0.395455	0.737981	25	0.063109	0.109859
262	6	6.5	415.66	65.4004	5640	5473.67	0.0195528	0.045256	0.0388102	0.0702326	0.41566	0.728639	22	0.0637981	0.105582
263	7	6	408.082	70.998	4433	5188.57	0.0140629	0.0334358	0.0313918	0.0536128	0.408082	0.739742	22	0.0511387	0.0932604
264	6	6.33333	413.273	68.0589	5836	4910.17	0.0154752	0.0322978	0.0343307	0.055205	0.413273	0.723031	21	0.0533564	0.0910053
265	6	6	396.583	69.4807	8533	5505.5	0.00994874	0.0429054	0.0353686	0.0673822	0.396583	0.716586	19	0.0590644	0.110055
266	4	6.75	409.51	61.5484	1614	5090.25	0.00638516	0.0225946	0.0321362	0.039466	0.40951	0.733065	16	0.0423783	0.0734132
267	9	6.22222	401.291	66.298	9456	7330.89	0.0215866	0.0453697	0.0369505	0.0760539	0.401291	0.726924	30	0.0692682	0.145535
268	6	6.16667	407.563	66.9568	5822	5402.67	0.0136072	0.0335237	0.0372732	0.0497573	0.407563	0.7241	20	0.0581439	0.10839
269	9	5.44444	399.626	76.3307	9380	4905.22	0.0218143	0.034469	0.0323898	0.0421286	0.399626	0.728198	23	0.0557602	0.102303
270	6	6.83333	400.993	63.1192	8824	6289.83	0.0201156	0.0357289	0.0367611	0.0546057	0.400993	0.733227	24	0.0615383	0.121826
271	6	5.66667	395.359	72.0118	3847	4839.67	0.00857969	0.0240205	0.0250085	0.0304445	0.395359	0.724389	17	0.037442	0.0730843
272	5	6	408.972	73.6149	3805	4458.8	0.00686268	0.0289952	0.0340994	0.0486275	0.408972	0.725578	16	0.050517	0.10398
273	4	6.75	411.095	61.7866	3263	6148.75	0.0171966	0.0241905	0.0378268	0.0293236	0.411095	0.720002	16	0.0508423	0.0819968
274	5	6.4	408.138	65.3993	5063	5716.2	0.00943091	0.0282989	0.0330545	0.0448841	0.408138	0.733159	18	0.0500669	0.0915724
275	5	6.8	404.252	61.7286	6961	5727.8	0.0237786	0.0354768	0.0369544	0.0473776	0.404252	0.731856	20	0.0586285	0.0972279
276	4	6.5	399.937	61.8951	3108	6691.5	0.00996631	0.0254814	0.0357004	0.0428648	0.399937	0.728839	15	0.0479931	0.100859
277	5	6.4	406.197	65.862	3903	5856.8	0.0165871	0.0241793	0.0300591	0.0327412	0.406197	0.731139	18	0.0447177	0.0819731
278	4	6.75	408.344	62.953	2581	5105.5	0.00579736	0.0183455	0.0243052	0.0257084	0.408344	0.738456	16	0.030948	0.0658392
279	8	6.125	396.897	67.0355	6416	5302.5	0.0222889	0.0456642	0.032687	0.0638568	0.396897	0.721371	26	0.0616028	0.128461
280	6	6.33333	396.116	64.1331	6107	7052.17	0.0159921	0.0384299	0.0326647	0.061405	0.396116	0.723698	21	0.0535233	0.102601
281	5	6.2	416.267	68.1884	3551	5162.6	0.0228661	0.0312206	0.0343939	0.0459102	0.416267	0.742349	17	0.0487644	0.0837648
282	6	6	404.24	68.6567	3862	4738	0.0135756	0.0344579	0.0355028	0.0458873	0.40424	0.727523	19	0.0555199	0.111759
283	4	7	410.4	59.2393	3671	6406.75	0.0118987	0.0274523	0.0430859	0.07132	0.4104	0.742498	17	0.0581908	0.111579
284	8	6.125	408.819	70.3266	8056	5367.88	0.00439738	0.047589	0.0411877	0.0795961	0.408819	0.73604	25	0.0700959	0.156882
285	8	5.5	393.42	73.8833	9859	5646.62	0.0206127	0.0353361	0.0290261	0.0425194	0.39342	0.722851	21	0.050159	0.0907625
286	8	5.625	406.08	74.5688	4772	4949.25	0.0136373	0.0369074	0.0314318	0.0477835	0.40608	0.736995	22	0.0522344	0.0933646
287	6	7.16667	413.392	62.4737	5521	5951.33	0.0169071	0.0357074	0.0418684	0.0468798	0.413392	0.727685	26	0.0717865	0.111575
288	7	6.71429	409.953	65.6297	5641	5464	0.0150918	0.0411434	0.0374204	0.0697608	0.409953	0.719476	26	0.0718764	0.144368
289	4	6.75	402.595	60.509	276	5473	0.0029398	0.0208824	0.0262079	0.0295595	0.402595	0.729206	16	0.0359115	0.0707129
290	6	6.16667	399.31	67.2911	6697	6295.83	0.0263022	0.0346649	0.0357977	0.0534606	0.39931	0.71946	20	0.0583136	0.101736
291	6	6.33333	405.498	66.0544	4028	6156	0.0216672	0.0414516	0.0409426	0.0497157	0.405498	0.705749	21	0.0672442	0.1131
292	7	6	413.338	71.8421	2536	6526.14	0.016928	0.0422576	0.040957	0.0637184	0.413338	0.722318	22	0.0700699	0.117012
293	6	6	402.016	67.6407	7199	5636.17	0.0127956	0.031911	0.0352619	0.0620319	0.402016	0.729279	19	0.0556743	0.124586
294	5	6	415.812	70.8861	3840	4902.8	0.0205388	0.0292238	0.033933	0.0368259	0.415812	0.717017	16	0.047913	0.0907386
295	6	6.83333	406.606	61.4212	3860	6390.17	0.0255536	0.0388131	0.0381604	0.060253	0.406606	0.72858	23	0.0613143	0.102337
296	5	6.6	401.379	62.4049	7740	7008.2	0.0175646	0.0418442	0.0428864	0.0591138	0.401379	0.726739	19	0.0639193	0.113845
297	7	5.85714	409.454	72.2115	3012	5573.29	0.0182696	0.0351079	0.0330002	0.0466049	0.409454	0.729016	20	0.0583243	0.131183
298	4	6.5	413.861	64.0499	676	5142.25	0.0114567	0.0249925	0.0352816	0.0306528	0.413861	0.742496	15	0.0483494	0.0871941
299	5	6.6	395.64	62.7373	5543	6385	0.0133894	0.0280803	0.0339924	0.048182	0.39564	0.735551	19	0.0524857	0.108176
300	5	6.6	411.124	63.92	6044	6279.8	0.0199081	0.0375646	0.0434505	0.0616841	0.411124	0.735679	19	0.065879	0.109234
301	5	6	402.44	69.8521	4895	4782.6	0.0137365	0.0287958	0.0360604	0.0430295	0.40244	0.725703	16	0.0553446	0.107239
302	7	6.57143	396.296	63.5782	9319	6994.86	0.0175768	0.0355931	0.0336038	0.0536088	0.396296	0.732409	26	0.0577076	0.108763
303	5	6	405.114	75.8464	3649	3440.6	0.00672113	0.0212213	0.0278068	0.03543	0.405114	0.733822	16	0.0452254	0.099842
304	5	6.8	395.043	60.3224	4178	6117.6	0.00851558	0.0347043	0.0416721	0.0533417	0.395043	0.735822	20	0.0585292	0.0968387
305	7	5.85714	408.882	78.1141	5087	5072.43	0.00838949	0.0272011	0.0354182	0.0519562	0.408882	0.737255	20	0.0631348	0.134517
306	6	6	402.649	70.5435	3086	5766.5	0.0100715	0.0375558	0.0357075	0.0582123	0.402649	0.737701	19	0.0567632	0.103259
307	5	6.4	401.45	64.3276	5611	6678.4	0.0214419	0.0328131	0.038715	0.0491575	0.40145	0.729996	18	0.0548948	0.112487
308	7	6.14286	409.112	68.2549	5560	5741.57	0.0253398	0.041053	0.0373834	0.0539847	0.409112	0.73794	23	0.0622901	0.13918
309	9	6.33333	408.754	67.9275	7648	5879.44	0.0127093	0.0533775	0.0365678	0.0914288	0.408754	0.741909	30	0.0767485	0.150578
310	7	6.14286	401.99	67.0667	6050	5832.86	0.0219873	0.033508	0.0319882	0.0412059	0.40199	0.723385	23	0.0532795	0.0892538
311	6	5.83333	408.476	70.9971	3177	5222.33	0.0184327	0.0294787	0.0328824	0.0434434	0.408476	0.737601	18	0.0495428	0.0850356
312	7	5.57143	396.119	72.2177	4602	5247.14	0.0192883	0.0338788	0.0326432	0.0482542	0.396119	0.742995	19	0.0519651	0.0839777
313	7	6.28571	404.447	66.72	8721	5871.14	0.0115314	0.0459761	0.042787	0.0753954	0.404447	0.73024	24	0.0704482	0.118266
314	6	6.33333	409.48	66.703	4281	5790.33	0.0205521	0.0363558	0.0335511	0.0472311	0.40948	0.745067	21	0.0521052	0.0903728
315	7	6.28571	410.735	66.5698	10755	6446.43	0.0271821	0.056879	0.0514215	0.0930194	0.410735	0.723255	24	0.0906136	0.164841
316	4	7.25	418.63	63.9573	1640	5171.5	0.0166166	0.0294078	0.0388338	0.0406829	0.41863	0.723431	18	0.0598201	0.102504
317	6	6	406.098	69.6167	6607	5228.33	0.0156955	0.0318318	0.030382	0.0497767	0.406098	0.738663	19	0.0488847	0.0849293
318	7	6	400.763	70.8378	6958	5254.86	0.0259263	0.034655	0.0295361	0.0429255	0.400763	0.731001	22	0.0528518	0.108036
319	8	5.75	406.432	73.4239	7963	4512	0.0217823	0.0415338	0.0315523	0.0665623	0.406432	0.721451	23	0.0530685	0.115699
320	7	6.28571	415.029	68.3951	5304	4715.43	0.0132127	0.0394529	0.0332904	0.0536403	0.415029	0.729205	23	0.0557577	0.0926277
321	6	6	397.469	69.189	7310	6148.5	0.000969577	0.0336455	0.0377303	0.0473355	0.397469	0.742748	19	0.0587899	0.103498
322	6	6.33333	401.53	68.8602	5291	6957.67	0.0107851	0.0307022	0.0334225	0.0693258	0.40153	0.741208	21	0.0612512	0.123949
323	7	6.42857	416.091	69.089	3716	5635.14	0.0245006	0.0406565	0.0379568	0.0544101	0.416091	0.735249	25	0.0682302	0.126931
324	7	5.57143	403.236	73.9266	4048	5458.29	0.0200555	0.0325954	0.0321644	0.0447872	0.403236	0.727148	19	0.0511819	0.0978259
325	6	6	407.919	69.2815	5015	5581.33	0.0159542	0.0339743	0.0313173	0.0444037	0.407919	0.733489	19	0.0483541	0.0808834
326	7	6.14286	400.823	66.8719	9463	5301.14	0.00620146	0.0307628	0.0335336	0.0671019	0.400823	0.716793	23	0.0577028	0.119208
327	5	6	393.901	67.1507	5466	6345	0.0102326	0.0303149	0.0353591	0.052269	0.393901	0.720327	16	0.0469578	0.0966817
328	6	6.5	404.23	68.3877	4682	6661.17	0.0187013	0.0346622	0.0359245	0.0490889	0.40423	0.729363	22	0.0589784	0.104551
329	6	5.83333	407.536	70.8336	6675	5581.67	0.0136072	0.0372628	0.0387682	0.0648751	0.407536	0.723766	18	0.0571194	0.118266
330	8	5.875	402.982	75.2592	3637	4918.38	0.021479	0.0334915	0.0313147	0.0571023	0.402982	0.734711	23	0.0551456	0.0973471
331	7	6.28571	394.806	66.3381	6057	6565.14	0.0138268	0.0308394	0.0320115	0.0457021	0.394806	0.719511	24	0.0529682	0.106756
332	7	5.85714	412.184	72.7632	5310	5109.29	0.0134168	0.0306736	0.0352158	0.0414271	0.412184	0.734324	20	0.0564058	0.113351
333	7	6.14286	402.254	66.5634	8034	6031.57	0.0130782	0.043274	0.0369165	0.0625544	0.402254	0.718091	23	0.0595566	0.0905558
334	6	6.5	411.543	66.9574	6325	6233.17	0.0335958	0.0452551	0.041469	0.0619816	0.411543	0.735147	22	0.0693694	0.133991
335	6	6.66667	404.367	65.4957	6832	5214.67	0.00804398	0.0426765	0.0328099	0.0635286	0.404367	0.739451	23	0.0565163	0.103531
336	6	5.83333	396.641	69.5696	6037	5685.5	0.0157301	0.0381309	0.0354953	0.0564774	0.396641	0.701533	18	0.0528851	0.133752
337	4	6.25	405.305	68.6768	267	4478.5	0.00672113	0.012695	0.0268452	0.0220754	0.405305	0.730447	14	0.0382127	0.0971805
338	6	7	411.098	59.1361	7042	5528.83	0.0251634	0.0417449	0.0392354	0.0687955	0.411098	0.720614	24	0.0628837	0.110739
339	6	5.66667	403.996	78.6349	1919	3911.67	0.00432289	0.0279725	0.0312712	0.0483611	0.403996	0.744688	16	0.0469769	0.0839641
340	5	6.8	394.98	59.5291	3447	6275	0.0133894	0.0204413	0.0327879	0.0262224	0.39498	0.739813	20	0.0467818	0.0767151
341	7	6	409.405	74.6399	5072	5583.43	0.0131431	0.0350335	0.037078	0.0640344	0.409405	0.740035	22	0.0651132	0.143355
342	4	6.5	412.788	63.8839	1151	4907.5	0.0132292	0.0182857	0.0319058	0.0262712	0.412788	0.727074	15	0.0425855	0.0699269
343	5	7	407.68	59.5343	3726	5062	0.0141586	0.031311	0.0357149	0.0519556	0.40768	0.729218	21	0.0530668	0.102728
344	5	7.2	395.027	57.0281	4535	7505	0.0213216	0.0308518	0.0409404	0.0470823	0.395027	0.731417	22	0.0644799	0.117439
345	5	7.2	398.758	58.5795	5451	8355.2	0.0104643	0.0491992	0.047933	0.0885786	0.398758	0.727273	22	0.0745356	0.150372
346	6	6	394.068	67.9455	4039	6843.67	0.00894433	0.0397041	0.0377095	0.0542704	0.394068	0.742195	19	0.0618161	0.103312
347	5	6.2	417.269	68.3526	2822	5569.6	0.0276766	0.0354989	0.0403946	0.0451943	0.417269	0.735822	17	0.0588904	0.11476
348	6	5.83333	412.952	75.7899	5339	4054.17	0.00795812	0.0285737	0.0314635	0.0653199	0.412952	0.721526	18	0.0465029	0.0971738
349	6	6.5	396.882	63.0759	2947	6175	0.0216194	0.0334252	0.0338152	0.055224	0.396882	0.730178	22	0.0569724	0.0973977
350	6	6.16667	399.017	68.3238	9866	4779.67	0.00976099	0.0287891	0.0283875	0.0514334	0.399017	0.719136	20	0.0473321	0.0979706
351	8	6	406.98	71.4032	6917	4858.25	0.0155539	0.0469338	0.0366001	0.0580519	0.40698	0.733822	25	0.0695557	0.117366
352	3	6.33333	416.495	67.4324	0	3302.33	0.00735379	0.0134682	0.0279261	0.0205208	0.416495	0.735806	11	0.0341688	0.0610559
353	6	6.16667	402.953	68.9978	4624	5509.33	0.0228251	0.031055	0.0288356	0.0438859	0.402953	0.738749	20	0.0447158	0.0754969
354	3	7	405.511	61.3631	0	6437.67	0.00645945	0.0146615	0.0332449	0.0242061	0.405511	0.733868	13	0.0418846	0.0791672
355	5	6.4	409.517	67.2128	1751	5853.8	0.0154285	0.0234385	0.0271422	0.0330684	0.409517	0.733797	18	0.0443843	0.0870246
356	5	6.2	414.067	67.828	2507	5349	0.0149249	0.0360142	0.0379131	0.063084	0.414067	0.740296	17	0.0563815	0.110634
357	4	7	413.999	60.3748	1822	6841	0.030163	0.0345017	0.0444636	0.0378557	0.413999	0.743379	17	0.0629316	0.0944254
358	5	6.6	403.534	61.9713	7044	6333.4	0.00900157	0.0297206	0.0388298	0.0432378	0.403534	0.721803	19	0.0534682	0.0838159
359	5	6.6	406.626	61.962	2594	5981.6	0.0133501	0.0264764	0.0326759	0.0387268	0.406626	0.744825	19	0.0469673	0.084814
360	6	6	403.687	70.2715	3610	5846.5	0.0166345	0.030885	0.0337006	0.0548713	0.403687	0.735125	19	0.0547933	0.126241
361	6	6.33333	414.188	69.2778	3458	4031.67	0.0061352	0.027439	0.0324964	0.0429296	0.414188	0.72745	20	0.051217	0.103586
362	6	6.16667	415.423	68.9074	5275	4944.33	0.00944524	0.0473436	0.0408991	0.0827905	0.415423	0.737999	20	0.0670966	0.134884
363	9	6	395.886	69.507	11727	6549.44	0.0250655	0.0469574	0.0378986	0.0791712	0.395886	0.729706	28	0.0700093	0.118132
364	5	6.6	406.884	63.2607	3284	5350.8	0.015502	0.0322687	0.0360997	0.0548742	0.406884	0.743695	19	0.055012	0.101259
365	6	6.83333	402.445	60.1272	4637	6452	0.0075247	0.0381618	0.037293	0.058705	0.402445	0.735147	24	0.060385	0.114885
366	5	6.2	410.108	68.4489	4817	4756.6	0.0127835	0.03168	0.0415483	0.0460278	0.410108	0.736467	17	0.0582281	0.0995988
367	8	6.125	409.327	69.6221	9104	6294.38	0.0203447	0.05634	0.0422398	0.0798634	0.409327	0.725752	26	0.0781701	0.118381
368	7	6.14286	405.348	66.7308	6846	6493.71	0.0301276	0.0461253	0.0391712	0.0648751	0.405348	0.714727	23	0.062019	0.094249
369	5	6.6	410.801	63.0874	5087	6575.2	0.0145971	0.0427813	0.0450442	0.0735198	0.410801	0.724123	19	0.0677334	0.154318
370	7	6	405.356	68.6623	9133	5324.57	0.0241329	0.0346596	0.0316472	0.0543592	0.405356	0.728525	21	0.0512239	0.0895118
371	8	5.875	404.987	74.7901	7397	4908	0.008552	0.0338498	0.0347857	0.0569563	0.404987	0.738273	23	0.0570215	0.111863
372	5	7.4	405.089	57.6126	3224	7912.4	0.0229419	0.0366541	0.0412497	0.0546057	0.405089	0.731058	23	0.0685149	0.132791
373	5	6.2	414.158	75.4359	2274	3265	0.0061352	0.0214235	0.0282687	0.0416122	0.414158	0.726405	16	0.0426931	0.080081
374	5	6	409.074	69.7373	4974	5560.6	0.0144881	0.0315091	0.0343691	0.0441207	0.409074	0.733565	16	0.0486472	0.0806559
375	7	6.14286	406.667	69.3686	6260	6474.43	0.0159542	0.0395358	0.0350031	0.0556519	0.406667	0.74268	23	0.058831	0.100151
376	7	6.28571	401.009	65.5391	5222	6892	0.0225952	0.0391669	0.035691	0.0617296	0.401009	0.741524	24	0.0625429	0.115713
377	4	6.75	413.205	62.1037	1306	6258.5	0.00795812	0.0192433	0.0322017	0.0314409	0.413205	0.729484	16	0.0437766	0.0894958
378	7	6.42857	407.146	66.2881	6987	6002.29	0.0182696	0.0455224	0.0377611	0.0681004	0.407146	0.741055	25	0.0650336	0.122866
379	7	6.42857	406.087	65.333	5695	6658.57	0.0276622	0.0376628	0.0346478	0.0537795	0.406087	0.730909	24	0.0596285	0.109071
380	5	6	401.72	68.4838	3020	5581.8	0.0125439	0.0316015	0.0361558	0.0572333	0.40172	0.73037	16	0.0529268	0.103848
381	5	6.2	404.603	67.0485	2335	6626.4	0.00467453	0.0320618	0.0398446	0.0480056	0.404603	0.721419	17	0.0560418	0.116858
382	6	6.33333	408.508	69.4086	7471	4921.5	0.00756156	0.0381312	0.0342407	0.0691728	0.408508	0.737295	21	0.0594878	0.129486
383	6	6.33333	406.372	65.5517	9137	6118.83	0.0073516	0.0475715	0.0442395	0.0746389	0.406372	0.731798	21	0.0714214	0.141272
384	6	5.83333	416.121	74.0597	4515	3944.5	0.0210268	0.0286636	0.0341028	0.0418677	0.416121	0.730417	18	0.0537222	0.101269
385	5	6.2	410.968	68.5925	2903	5010.8	0.0138047	0.0382575	0.0355478	0.0574237	0.410968	0.722662	17	0.0562837	0.0974018
386	7	6.14286	401.264	66.9456	8173	6969.71	0.0216672	0.0513166	0.0427114	0.0693188	0.401264	0.710683	23	0.0705014	0.110276
387	6	5.5	394.773	73.0017	5597	5550.17	0.0194331	0.0248428	0.0289313	0.0328259	0.394773	0.729507	16	0.0406251	0.0749785
388	5	6.6	402.949	61.8815	5944	6351.4	0.0119036	0.0282036	0.0346724	0.0481448	0.402949	0.72911	19	0.050602	0.0840576
389	9	6.11111	403.305	71.7519	8256	5768.89	0.0220754	0.0420513	0.0359686	0.0751052	0.403305	0.72149	29	0.0734134	0.136852
390	7	6.14286	393.262	65.6105	10740	6058.57	0.0256982	0.0371856	0.033725	0.0565455	0.393262	0.703499	23	0.0554298	0.088668
391	5	5.6	411.877	74.9224	5553	4431.4	0.00873647	0.0239029	0.0329559	0.0411493	0.411877	0.72616	14	0.0455685	0.0894401
392	6	7	407.194	58.9784	8985	7305.67	0.0228316	0.047318	0.0467493	0.0641127	0.407194	0.729095	25	0.0771845	0.136022
393	4	7.25	402.604	56.7161	4964	6708.5	0.0107292	0.0264273	0.032555	0.0471592	0.402604	0.733175	18	0.0491054	0.108022
394	4	6.25	406.28	65.295	2392	4575.5	0.00142607	0.0115173	0.0245767	0.0190459	0.40628	0.740271	14	0.0316313	0.0724552
395	7	5.71429	407.923	72.4271	4526	4090.86	0.0141586	0.0253514	0.0265545	0.0379469	0.407923	0.715059	20	0.0420441	0.0869114
396	6	6.83333	398.443	62.0591	6436	8059.33	0.00881596	0.0414053	0.0444794	0.0646284	0.398443	0.734756	24	0.0732093	0.136852
397	6	6	400.184	67.9678	5698	6381.67	0.0268615	0.0351233	0.0372929	0.0478824	0.400184	0.733565	19	0.0600999	0.136358
398	5	5.8	408.347	77.7803	1717	3555.8	0.00380527	0.0179716	0.0289586	0.0289007	0.408347	0.72299	14	0.0422333	0.0834667
399	7	6	411.57	69.7149	6865	4678.43	0.0195092	0.0432419	0.034208	0.0692059	0.41157	0.735009	22	0.0601359	0.109434
400	7	5.85714	399.027	69.4905	8657	5337.29	0.0176646	0.035448	0.0329457	0.0501888	0.399027	0.731998	21	0.0530847	0.0998212
401	4	5.75	409.548	72.646	862	2548.5	0.00898484	0.0128545	0.018848	0.0188211	0.409548	0.714534	12	0.0252019	0.0555046
402	6	6.5	410.228	68.5341	2722	7107.67	0.0218123	0.0393832	0.0373963	0.0485597	0.410228	0.739069	22	0.0651365	0.120433
403	5	6.8	413.249	62.2825	2874	5515.8	0.0173079	0.0401966	0.0415473	0.0707173	0.413249	0.73709	20	0.0639986	0.110628
404	7	5.85714	404.327	70.7572	6202	6213	0.0227736	0.039989	0.036498	0.0544714	0.404327	0.719368	21	0.0609744	0.111478
405	6	6	404.823	72.2363	5583	4268.5	0.0125832	0.0252643	0.0310419	0.0449752	0.404823	0.727819	19	0.0477192	0.0837985
406	11	5.81818	406.26	73.0302	11074	5785.64	0.031664	0.0592357	0.0370863	0.0785739	0.40626	0.732493	32	0.0783969	0.125875
407	5	7	410.58	59.6318	4477	7678	0.015394	0.0506546	0.0482398	0.0753952	0.41058	0.72645	21	0.0765208	0.143966
408	4	6.75	404.656	60.2166	881	5763	0.00989046	0.0213217	0.0296163	0.0287706	0.404656	0.738484	16	0.040201	0.0723645
409	5	6.6	395.629	62.7354	4487	6892.4	0.0149949	0.0298579	0.0334948	0.040319	0.395629	0.711277	19	0.0527512	0.09255
410	6	6.5	398.673	61.6994	7181	6708.5	0.0134285	0.0432053	0.0415758	0.0697988	0.398673	0.738079	22	0.0683251	0.126264
411	5	6.4	394.432	61.9822	4679	6567.8	0.0150962	0.0280629	0.0302155	0.0381091	0.394432	0.728213	18	0.0453393	0.0946546
412	7	6.28571	405.749	69.695	5729	5382.29	0.0236126	0.042993	0.0389611	0.070845	0.405749	0.731987	24	0.0670763	0.10012
413	6	7	408.161	59.1186	7497	7548.33	0.0305631	0.0533879	0.0449361	0.0720726	0.408161	0.719091	25	0.0769498	0.114467
414	7	6.57143	395.368	62.4879	9260	6716.29	0.0201694	0.0542035	0.0434439	0.0800862	0.395368	0.735099	26	0.0773871	0.141245
415	6	7.33333	412.447	60.4214	7574	6824.5	0.0157026	0.0376185	0.0458985	0.0557473	0.412447	0.745556	27	0.0776596	0.135636
416	5	6.8	402.981	62.558	2775	6798.2	0.00239369	0.0368139	0.0356705	0.0577964	0.402981	0.722671	20	0.0621138	0.115787
417	5	6.4	410.037	65.2155	2825	5129.6	0.00790429	0.0292732	0.0338007	0.0459215	0.410037	0.744389	18	0.0494495	0.0863422
418	6	5.5	395.647	73.1633	6763	4890.67	0.0164096	0.0317501	0.0344943	0.0503341	0.395647	0.729522	16	0.0471973	0.10414
419	5	7.4	415.119	59.8299	3019	6899.6	0.0245113	0.0381285	0.04469	0.0497393	0.415119	0.742995	23	0.0750622	0.153491
420	5	6.6	412.569	64.1446	5351	5525.2	0.0237277	0.0282038	0.0391252	0.0371303	0.412569	0.737981	19	0.0582699	0.101848
421	5	5.8	403.036	73.2182	5938	5637.2	0.00370243	0.0201855	0.0285849	0.0445847	0.403036	0.722329	15	0.0384375	0.0717947
422	5	7.4	405.962	57.1568	7985	6965.8	0.004272	0.0401977	0.0483224	0.0939163	0.405962	0.722614	23	0.0737702	0.149294
423	8	5.75	399.9	71.7082	4512	6269	0.023486	0.0427729	0.0317692	0.0625035	0.3999	0.71695	23	0.0540724	0.0817311
424	5	6.4	408.175	65.4051	7735	6395.8	0.0175932	0.0326318	0.0360281	0.0673003	0.408175	0.731679	18	0.04957	0.104495
425	7	6.28571	406.558	67.0222	4984	4634.29	0.0173938	0.0357213	0.0310819	0.0554293	0.406558	0.736448	24	0.0532193	0.0916152
426	6	6.66667	408.64	69.5932	2399	7048.33	0.0204608	0.0357351	0.0341297	0.0693194	0.40864	0.723709	22	0.0639019	0.131491
427	8	6.125	407.384	67.6548	11989	5649.62	0.00259835	0.0473243	0.0407528	0.0678995	0.407384	0.722751	26	0.072407	0.137007
428	7	6.14286	401.278	68.108	6449	5002.71	0.034029	0.0509498	0.0375517	0.0636819	0.401278	0.733428	23	0.0647484	0.0937799
429	5	6.2	400.437	69.7269	2561	6332.6	0.0137841	0.0243907	0.027958	0.0329834	0.400437	0.738156	17	0.0424764	0.087186
430	5	7	411.038	59.2091	3165	5281.2	0.0107926	0.0299636	0.0373929	0.0439694	0.411038	0.730102	21	0.057543	0.0972217
431	7	6.14286	413.137	71.0343	6439	4845.14	0.0299348	0.0380324	0.0386289	0.0461505	0.413137	0.727008	23	0.0641255	0.123487
432	6	6.66667	410.438	62.9773	5498	6845.83	0.0157477	0.0392089	0.0377074	0.066339	0.410438	0.717557	23	0.0666221	0.150917
433	4	6.75	409.3	63.1004	3113	5888	0.00439738	0.0233904	0.0362882	0.0405292	0.4093	0.740437	16	0.0492642	0.0955787
434	5	6.6	403.523	61.4892	5326	4277.2	0.0104258	0.0249498	0.0313092	0.036992	0.403523	0.741472	19	0.0460203	0.0767401
435	6	5.66667	411.773	77.8611	1425	4894.67	0.00688737	0.0254959	0.0319775	0.0349975	0.411773	0.730337	17	0.0510651	0.109154
436	6	6.5	400.532	62.6229	6824	6612	0.0156639	0.0384203	0.0328062	0.0712291	0.400532	0.737349	22	0.0531777	0.0955777
437	4	6.75	408.608	62.3857	3613	4871.5	0.00820842	0.0164613	0.032165	0.0283988	0.408608	0.733678	16	0.0416088	0.069738
438	5	6.2	409.554	68.3565	2960	4130.4	0.011581	0.0275219	0.0310168	0.0447506	0.409554	0.715122	17	0.0454168	0.0709087
439	7	6	396.955	69.6022	4052	6082.86	0.0178983	0.0361199	0.0337125	0.0580041	0.396955	0.72467	22	0.0597944	0.119531
440	5	6.4	402.033	63.9424	6027	5980.2	0.0075247	0.0211662	0.0329366	0.0323502	0.402033	0.728948	18	0.0460295	0.0830436
441	7	6.42857	407.642	65.2597	8006	5313	0.0199349	0.0411156	0.0347496	0.0543592	0.407642	0.724924	25	0.0622988	0.126581
442	6	7	408.887	59.4942	6768	7158.5	0.04245	0.0551985	0.0453852	0.070359	0.408887	0.734328	24	0.079145	0.124253
443	3	7	406.872	58.9319	0	5900.67	0.00781396	0.00977845	0.0260977	0.0133851	0.406872	0.737537	13	0.0317779	0.0723214
444	7	5.85714	410.158	70.8709	4677	5541.71	0.00682297	0.0390848	0.0331194	0.062501	0.410158	0.72946	21	0.0552505	0.118351
445	5	6.6	406.072	65.745	4851	6911.4	0.0134199	0.0309485	0.0377701	0.0718908	0.406072	0.723415	19	0.0556568	0.117308
446	7	6.28571	412.305	68.8811	6130	4951.86	0.02278	0.0408353	0.0369269	0.0619645	0.412305	0.72067	24	0.0646855	0.109211
447	7	6.42857	415.582	67.0963	6088	5373.29	0.0295582	0.0515591	0.0447792	0.0673348	0.415582	0.729987	25	0.0763126	0.125222
448	8	6	401.834	71.8357	7199	4755.5	0.00950797	0.0407869	0.0330434	0.0585745	0.401834	0.728198	25	0.05935	0.113838
449	5	5.8	407.319	74.7721	3257	4367.6	0.00489354	0.0210703	0.0314701	0.0329313	0.407319	0.734458	15	0.0460326	0.107013
450	5	6	411.363	70.6174	4730	5160.2	0.00332442	0.0293679	0.0351844	0.0430739	0.411363	0.736538	16	0.0516759	0.0858445
451	7	5.57143	410.358	75.7906	6011	5216.86	0.0160164	0.030681	0.0290575	0.0510005	0.410358	0.734758	19	0.0459011	0.0896998
452	5	6.2	407.72	68.0504	8099	5945	0.00259835	0.0322885	0.0385385	0.0486976	0.40772	0.725349	17	0.0529415	0.0828266
453	3	6.66667	409.124	62.505	0	6634	0.00560736	0.011834	0.0331755	0.0233312	0.409124	0.714506	12	0.0397351	0.0911417
454	7	5.57143	397.43	73.9436	7431	5635.29	0.00855457	0.0320533	0.0320769	0.0477053	0.39743	0.726624	19	0.0522624	0.103251
455	6	6.16667	395.939	67.0897	10672	6436.83	0.0280012	0.043323	0.0435	0.0526037	0.395939	0.711079	20	0.0686492	0.117146
456	6	6.5	408.622	66.4821	6130	5484.83	0.00942535	0.0282843	0.0343807	0.0552593	0.408622	0.724135	21	0.0548813	0.113124
457	6	6.16667	407.659	70.8549	4836	5770	0.029578	0.0372914	0.0335368	0.0472474	0.407659	0.734061	20	0.0549526	0.101232
458	4	6.5	399.906	62.4853	3051	5638.75	0.013691	0.0211809	0.0306019	0.0368165	0.399906	0.729521	15	0.0391004	0.068855
459	5	6.4	396.282	65.0405	4185	6226.2	0.0164096	0.0294065	0.0365152	0.0463934	0.396282	0.745556	18	0.0549174	0.11675
460	6	7	411.267	59.5685	6577	6073.67	0.0172255	0.0335166	0.0348819	0.043449	0.411267	0.726699	25	0.0578305	0.0995186
461	6	6.33333	396.681	63.9884	2549	8150.83	0.022396	0.0329147	0.0372686	0.045261	0.396681	0.729267	21	0.0582758	0.0996856
462	4	6.25	407.951	65.5636	3627	6238	0.00916792	0.0230161	0.0383228	0.0425904	0.407951	0.72339	14	0.0488994	0.0888437
463	5	6.4	397.137	62.4072	6522	6166.6	0.00994874	0.0274164	0.0358816	0.0567684	0.397137	0.719482	18	0.0506396	0.0913177
464	6	6.33333	405.804	67.2315	4311	5573.67	0.0323721	0.0351441	0.0304569	0.0391058	0.405804	0.723822	21	0.0510584	0.0954661
465	8	6.125	400.653	68.1468	9488	6619.62	0.0246804	0.0460588	0.0409709	0.0705635	0.400653	0.724526	26	0.0672054	0.117073
466	6	6.33333	401.783	65.4757	8852	5777.67	0.0110513	0.0403852	0.038583	0.0582123	0.401783	0.725372	21	0.0597175	0.0952072
467	5	6	400.887	67.5781	2063	4992.2	0.00892133	0.0230029	0.0277416	0.0297299	0.400887	0.733522	16	0.0403547	0.0785353
468	9	5.66667	405.134	72.4525	6749	4899.11	0.0307035	0.0452364	0.034014	0.0661587	0.405134	0.734324	25	0.0624304	0.106051
469	6	6.66667	404.044	61.9694	6723	6794.83	0.0163552	0.0317789	0.0355907	0.058817	0.404044	0.713264	23	0.0563304	0.0964967
470	5	5.8	409.751	71.804	753	4649.4	0.00802516	0.0272744	0.0352517	0.0415973	0.409751	0.72419	15	0.0474847	0.108261
471	7	5.85714	412.828	75.3342	5427	4901.71	0.0153102	0.0274469	0.0316706	0.0375425	0.412828	0.719457	21	0.0503443	0.0913367
472	8	6.375	411.011	66.1166	8789	7261.62	0.0483827	0.0710914	0.051956	0.0934657	0.411011	0.721371	28	0.0969964	0.153037
473	6	6.66667	407.199	62.8573	4132	6064	0.0150328	0.0400232	0.038262	0.0588218	0.407199	0.737003	23	0.0634621	0.114005
474	5	6.4	408.752	65.011	2121	6153.8	0.014148	0.0249659	0.032379	0.0364391	0.408752	0.734214	18	0.0482287	0.0832195
475	5	6.6	401.876	62.4822	7591	5912.6	0.0112756	0.0284182	0.0313164	0.0441739	0.401876	0.725392	19	0.0503685	0.102748
476	7	6.42857	402.283	66.7963	6536	6346.57	0.0363292	0.0425633	0.0316475	0.051088	0.402283	0.729273	25	0.0588159	0.102464
477	6	6.66667	404.687	62.068	5707	5341.67	0.0221713	0.0379081	0.0333075	0.0554293	0.404687	0.733127	23	0.055589	0.0811097
478	7	6.71429	396.097	62.3112	9048	6920.57	0.0172263	0.0481888	0.0396522	0.0620719	0.396097	0.736292	27	0.0708505	0.113441
479	5	6.2	407.9	66.041	5501	5138.4	0.00861658	0.0268287	0.0349218	0.0388043	0.4079	0.727145	17	0.0487693	0.0765046
480	5	6.2	405.396	65.6356	1389	4876	0.0137163	0.0342126	0.03206	0.0475771	0.405396	0.7458	17	0.0451617	0.0654795
481	4	6.5	407.558	67.9264	2055	6232.75	0.00489833	0.0284997	0.0385846	0.0425705	0.407558	0.743966	15	0.052794	0.084219
482	7	6.28571	403.806	69.3612	7099	5536.29	0.00581069	0.0314606	0.0346767	0.0502126	0.403806	0.727819	24	0.0583524	0.106702
483	5	7	410.401	60.7133	4621	5914.4	0.00706744	0.035534	0.0386851	0.0502968	0.410401	0.730587	21	0.0600873	0.110775
484	5	7	397.41	57.7191	5831	8853	0.0280012	0.0449239	0.0458585	0.0657162	0.39741	0.717203	21	0.0703494	0.116858
485	4	7	397.139	58.8617	3232	7223.25	0.0170293	0.0288326	0.0400523	0.0497406	0.397139	0.730743	17	0.0581876	0.0947066
486	5	6.4	416.068	66.67	4159	5086	0.01278	0.028612	0.0359494	0.0384868	0.416068	0.743433	18	0.0526714	0.0864379
487	5	6.6	409.646	63.6903	4173	5864.6	0.0212548	0.0315837	0.0335892	0.047212	0.409646	0.723037	19	0.0501832	0.0872144
488	7	5.85714	410.386	71.4686	7482	4716.14	0.0194345	0.0385921	0.0321353	0.0505551	0.410386	0.736865	21	0.054027	0.100169
489	6	7.16667	413.478	60.6818	7401	5717.83	0.0202107	0.0421739	0.0440719	0.0586166	0.413478	0.727059	26	0.0730596	0.110113
490	5	6.4	408.224	64.1494	4871	6458.8	0.0115943	0.0241193	0.0326149	0.0364556	0.408224	0.741697	18	0.0464855	0.0802912
491	4	7	402.093	57.4418	3519	6571.25	0.0078051	0.0378177	0.0447177	0.0659526	0.402093	0.729205	17	0.0618671	0.0939357
492	6	6.16667	406.306	67.3952	10041	5329.5	0.00660626	0.033492	0.0357168	0.062501	0.406306	0.728874	20	0.0521456	0.0898628
493	6	6.33333	409.007	65.5709	3854	5855.5	0.00802516	0.029357	0.035195	0.0491902	0.409007	0.721343	21	0.0545079	0.101508
494	9	5.88889	414.117	74.552	8378	4444.78	0.0320688	0.0491823	0.0395528	0.0725204	0.414117	0.72692	27	0.0765589	0.131796
495	6	6.33333	405.126	65.3506	7934	6232.5	0.0280657	0.044185	0.0443299	0.0691448	0.405126	0.723447	21	0.0698565	0.135155
496	7	5.57143	402.497	76.1868	3198	5104	0.0029398	0.0247195	0.0262006	0.032792	0.402497	0.732145	19	0.0405114	0.0699636
497	5	6.2	413.097	68.9479	6535	5926.6	0.00230756	0.0192514	0.0352572	0.0283285	0.413097	0.732099	17	0.0512844	0.108266
498	6	6.16667	408.168	70.5655	4737	4994	0.0115943	0.0285981	0.0332856	0.0389687	0.408168	0.738852	20	0.0551356	0.130397
499	4	6.75	410.182	63.2364	1108	5877	0.0133851	0.0208517	0.0344725	0.0311849	0.410182	0.723447	16	0.0517297	0.101433
500	6	6.83333	404.676	60.2196	5876	7259	0.0141537	0.0430658	0.0430039	0.0798634	0.404676	0.726644	24	0.071813	0.133991
501	8	5.875	412.611	75.4816	5641	6013.88	0.0248037	0.0493347	0.0399115	0.0750483	0.412611	0.734741	24	0.0753189	0.155902
502	7	5.71429	411.076	76.902	5444	5448.14	0.0212183	0.0394859	0.0393611	0.0570964	0.411076	0.740581	19	0.0609265	0.119135
503	6	6.33333	399.401	67.8612	5303	5385.67	0.0128179	0.0249816	0.0308448	0.0407349	0.399401	0.743966	21	0.0521669	0.113805
504	5	6.2	400.519	66.0856	1310	7078	0.019416	0.0332516	0.0371827	0.0491002	0.400519	0.736689	17	0.0543746	0.0837457
505	8	6.25	401.732	66.5966	8247	6067.88	0.0344047	0.049354	0.0367183	0.0633276	0.401732	0.734641	27	0.0680932	0.105972
506	5	6.6	416.063	64.1926	4058	4673.4	0.00831851	0.0355381	0.0373983	0.0576491	0.416063	0.725312	19	0.0566898	0.0967616
507	7	6.42857	397.595	63.0878	8969	7315.43	0.0250122	0.0449526	0.0374017	0.0598121	0.397595	0.735009	25	0.0655344	0.0984575
508	5	7	403.97	63.1604	7857	6030	0.00455783	0.0292413	0.0353268	0.0506309	0.40397	0.727084	21	0.0529185	0.0816772
509	5	6.6	415.802	64.6473	4922	5497.6	0.00831851	0.0327153	0.0401445	0.0443208	0.415802	0.733631	19	0.0582552	0.096524
510	6	5.83333	406.837	70.7122	3768	6227	0.0254825	0.0325755	0.0372662	0.0366087	0.406837	0.742047	17	0.0537883	0.110709
511	6	6.33333	407.298	68.0715	4254	5629.33	0.0203686	0.0382423	0.0365014	0.0603384	0.407298	0.740581	21	0.0637061	0.114644
512	7	6.28571	407.173	67.5159	7380	5935.14	0.0305631	0.0536455	0.0411031	0.0814086	0.407173	0.722342	23	0.071006	0.112318
513	6	7.16667	408.037	63.1241	7034	6655.67	0.0245819	0.0451293	0.0414368	0.0759284	0.408037	0.735057	26	0.0730961	0.152801
514	8	6.125	397.77	66.0582	6262	6302.88	0.0144193	0.039369	0.0345815	0.0577171	0.39777	0.73153	26	0.0609911	0.107038
515	4	6.25	403.464	65.803	3070	4614.5	0.00109545	0.0205556	0.0269218	0.0300668	0.403464	0.72398	14	0.0349597	0.0712801
516	5	6.2	410.449	66.4536	1248	5068.6	0.00820404	0.0214697	0.0288766	0.0342239	0.410449	0.737856	17	0.0420658	0.102605
517	4	7	396.128	59.6942	3897	6699.75	0.00772895	0.0232443	0.0403775	0.0420731	0.396128	0.734907	17	0.0533878	0.104095
518	7	6	405.2	74.5163	6136	4362.86	0.0254825	0.0340465	0.032164	0.0493384	0.4052	0.738882	21	0.0574479	0.0944504
519	4	6.25	403.298	67.3364	2674	5901.75	0.0117501	0.0205936	0.0285524	0.040203	0.403298	0.717947	14	0.0373564	0.0718038
520	7	6	400.828	69.1906	7374	6113.86	0.0157856	0.0501898	0.0383215	0.0702362	0.400828	0.728405	22	0.0681274	0.122609
521	9	5.88889	402.288	71.9968	7608	5855.56	0.0208333	0.0472163	0.0318963	0.065111	0.402288	0.723057	27	0.0603377	0.104759
522	6	6	407.306	69.5814	3989	5511.33	0.00679362	0.0320583	0.0333489	0.0536579	0.407306	0.727075	19	0.0541455	0.098857
523	6	6.33333	407.229	72.477	5613	5273.83	0.00631515	0.0289394	0.0291428	0.0384144	0.407229	0.733136	21	0.0510986	0.0881127
524	8	6	404.257	69.9629	9040	5822.25	0.0163549	0.0467562	0.0367136	0.0571802	0.404257	0.726361	25	0.0645202	0.105992
525	6	6.66667	407.539	62.9099	5611	6463.83	0.00861658	0.0391275	0.0366908	0.0666029	0.407539	0.728804	23	0.0647804	0.111478
526	5	6.4	413.61	70.5435	5284	4697.2	0.0146103	0.0349953	0.0369542	0.0422729	0.41361	0.730797	18	0.0581377	0.128077
527	8	5.75	395.215	71.3975	7291	6783	0.0188613	0.0463935	0.0341606	0.0722891	0.395215	0.735059	23	0.0639264	0.105872
528	5	6.4	401.654	63.8821	3800	6300.2	0.0149071	0.0315809	0.0378225	0.0413308	0.401654	0.73896	17	0.057016	0.105743
529	5	6	409	72.354	3309	4666.6	0.0202979	0.0281259	0.0303591	0.0387301	0.409	0.727936	16	0.0460531	0.0906185
530	6	6.33333	400.056	64.5328	7853	6615.67	0.0157856	0.0427971	0.0387256	0.059313	0.400056	0.720395	21	0.0589723	0.0860217
531	7	5.85714	405.908	74.6466	4045	6431.71	0.0238837	0.0352414	0.0351024	0.0507592	0.405908	0.72693	21	0.0588581	0.0966564
532	7	6.14286	411.847	69.6918	4584	5556.71	0.0173691	0.0336051	0.0333004	0.0496281	0.411847	0.725372	23	0.0578822	0.112686
533	5	6.8	408.641	60.8096	4602	5507.4	0.0217823	0.0314817	0.0344199	0.0370812	0.408641	0.725149	20	0.0521155	0.0842182
534	7	6.42857	410.341	71.0653	6711	5276.86	0.0185012	0.0426994	0.0381194	0.07137	0.410341	0.729571	24	0.0722692	0.127734
535	5	7.2	398.282	57.182	7839	5671.8	0.0144193	0.031951	0.034826	0.0519008	0.398282	0.73042	22	0.0557022	0.0945815
536	5	6.4	403.459	66.7629	1924	7048.4	0.00305009	0.0382548	0.0383879	0.0602457	0.403459	0.728985	18	0.059895	0.100761
537	7	6.71429	413.957	65.9187	6556	6035.57	0.0226723	0.0482891	0.0412461	0.0815793	0.413957	0.718179	27	0.0722513	0.123635
538	5	7.2	406.61	59.7329	5316	6517	0.0156954	0.0368238	0.0347554	0.0665623	0.40661	0.735171	22	0.0562834	0.0935269
539	9	5.66667	413.123	76.5589	8588	5185.33	0.00864264	0.0493424	0.0380757	0.0858038	0.413123	0.728644	25	0.0721463	0.136766
540	6	6.5	406.501	63.9594	6164	5791.83	0.0241784	0.040446	0.0367929	0.0551893	0.406501	0.741055	22	0.0580757	0.104759
541	5	6.2	408.586	67.4168	2747	6565.4	0.0114017	0.0307654	0.0402866	0.055851	0.408586	0.734328	17	0.0563102	0.120113
542	5	6.8	410.607	62.699	5084	6753	0.0173184	0.04443	0.048226	0.103752	0.410607	0.72883	20	0.0750564	0.155902
543	6	6	399.134	68.1853	5347	5252.33	0.00640624	0.0313607	0.0311201	0.0584224	0.399134	0.72487	19	0.0497669	0.113178
544	8	6	409.086	72.4422	7644	5177.38	0.0171064	0.0422636	0.0380267	0.070544	0.409086	0.720583	25	0.0662389	0.110739
545	5	7	411.039	59.6985	1828	5756.4	0.0127555	0.0301616	0.0427645	0.0577472	0.411039	0.732019	21	0.0613021	0.102239
546	5	6.2	406.851	67.4211	2869	4915.8	0.0250816	0.0287814	0.0348763	0.0349365	0.406851	0.733164	17	0.0497728	0.0947191
547	6	6.83333	394.92	58.3761	6928	7659.17	0.023431	0.0396426	0.0346722	0.0551545	0.39492	0.730901	24	0.0571813	0.103651
548	8	5.875	411.074	72.8555	6646	4864.25	0.02278	0.0462728	0.0375012	0.0685722	0.411074	0.737874	24	0.0664896	0.138639
549	6	6	394.019	66.9206	4794	5910.33	0.0233398	0.0297878	0.0301263	0.0473394	0.394019	0.729987	19	0.0439419	0.0784006
550	5	6.4	409.767	66.4408	4467	5603.8	0.0155539	0.0347436	0.0372246	0.0469209	0.409767	0.737195	18	0.0554596	0.094184
551	6	6.33333	398.322	64.2531	5361	6670.17	0.0172263	0.0423821	0.0378777	0.0564349	0.398322	0.73235	21	0.0603772	0.0836094
552	6	6.66667	398.569	61.7887	7691	6421.33	0.0170981	0.0353082	0.0369851	0.0537795	0.398569	0.736515	23	0.0624305	0.111075
553	8	6.25	411.705	69.2506	10630	5815.62	0.00800141	0.0511299	0.0413858	0.0858038	0.411705	0.723524	27	0.0804778	0.132933
554	7	5.85714	409.363	72.265	5626	5687.14	0.0134436	0.0352294	0.0385149	0.0545943	0.409363	0.742994	21	0.0608425	0.115307
555	5	6.6	406.897	63.2627	3966	5757.2	0.017024	0.0295718	0.033865	0.0468029	0.406897	0.725614	19	0.0514363	0.117124
556	7	5.85714	404.002	73.7235	5218	4771.14	0.0138326	0.0306125	0.0331132	0.0410781	0.404002	0.735617	21	0.0558131	0.110276
557	6	6.33333	403.422	65.0758	5522	5681	0.00882354	0.0319663	0.0346767	0.0625572	0.403422	0.70353	21	0.057904	0.110786
558	7	5.57143	398.742	75.0694	7503	3843.86	0.0137142	0.0235753	0.0308614	0.041715	0.398742	0.725441	19	0.049432	0.0924535
559	7	6.71429	395.04	62.3688	9642	8269.29	0.0231783	0.0434539	0.0416401	0.0703565	0.39504	0.743433	27	0.0727876	0.118116
560	4	6.5	409.546	63.3821	1631	4770.25	0.0122356	0.0181958	0.0242342	0.0251329	0.409546	0.747396	15	0.0328863	0.0657823
561	6	6.33333	393.957	63.1582	5540	7179.83	0.0103188	0.0312204	0.0310734	0.046434	0.393957	0.737455	21	0.0482656	0.0987796
562	8	6.25	405.22	67.6773	9541	5595	0.0150328	0.0483185	0.0408805	0.074607	0.40522	0.72858	27	0.0769469	0.144368
563	5	6.2	401.876	67.075	4178	7183.8	0.0225085	0.0346353	0.0428427	0.0526037	0.401876	0.737576	17	0.0615252	0.0995179
564	6	6.66667	400.363	63.7614	5961	7343.33	0.00831869	0.0399408	0.0398703	0.0531786	0.400363	0.739069	23	0.0667818	0.106958
565	7	6.28571	395.491	66.072	7521	5503.29	0.0231798	0.0312646	0.0341362	0.0464855	0.395491	0.711562	24	0.0608982	0.111927
566	6	6.16667	400.705	65.8301	6134	5629.83	0.0199972	0.0334719	0.0313631	0.0490732	0.400705	0.742761	20	0.0490057	0.0935911
567	5	6.8	405.818	69.4077	2648	6645.4	0.00645945	0.0283333	0.0355392	0.0549511	0.405818	0.73009	19	0.0568016	0.103352
568	7	5.85714	402.392	71.0345	5568	5478.57	0.0156639	0.0214388	0.0310277	0.0268361	0.402392	0.728591	21	0.0485791	0.086893
569	8	5.875	400.966	70.7658	9145	5445.62	0.0097795	0.0428646	0.0330012	0.0671932	0.400966	0.729315	24	0.0586485	0.112497
570	4	7.5	409.714	59.0627	3671	7094.75	0.0123793	0.0292292	0.0394931	0.063272	0.409714	0.740246	19	0.065616	0.132164
571	7	6.28571	393.682	68.1801	7442	6597.29	0.0127576	0.037745	0.0321745	0.0499043	0.393682	0.719739	24	0.0570305	0.113629
572	5	6.6	411.045	65.1801	1938	6157.4	0.00867154	0.0245828	0.0393661	0.0352463	0.411045	0.736945	19	0.0615091	0.115275
573	5	6.8	412.25	65.6002	5686	5721.6	0.0126762	0.03647	0.0381543	0.0601385	0.41225	0.733127	20	0.0579747	0.114594
574	5	6.4	405.099	66.1662	4100	5854.8	0.0125653	0.0276122	0.035694	0.04118	0.405099	0.728246	18	0.056191	0.101041
575	9	5.88889	399.653	70.3622	8884	5855.22	0.0200959	0.0426469	0.0377966	0.0730703	0.399653	0.719387	27	0.0686444	0.11902
576	9	6.44444	403.531	63.2519	9640	6727.22	0.054332	0.0673794	0.0439384	0.080916	0.403531	0.723949	31	0.0877155	0.134523
577	4	7.25	394.811	55.6182	2105	6320	0.0127576	0.0242409	0.0363593	0.0442134	0.394811	0.732497	18	0.0536807	0.107938
578	7	6.28571	393.039	64.2366	11219	6641.71	0.0294773	0.0495443	0.0432331	0.0672044	0.393039	0.727134	24	0.0703006	0.117023
579	4	7.25	404.016	56.5141	3055	6813.25	0.0116041	0.0309777	0.0404549	0.0569963	0.404016	0.728161	18	0.0521606	0.0952439
580	7	5.71429	405.05	71.9171	4630	5006.57	0.0250945	0.0334303	0.0295128	0.036992	0.40505	0.738772	20	0.0489659	0.0916004
581	4	7	403.568	58.2531	1425	6699.5	0.00604062	0.0249264	0.0366069	0.0382853	0.403568	0.730909	17	0.0491087	0.0770955
582	5	6.8	412.133	62.1144	6146	5922.8	0.0281737	0.0391081	0.0422177	0.0504776	0.412133	0.730743	20	0.0626973	0.10573
583	4	7	406.483	58.069	2451	7462.75	0.0156879	0.0323757	0.0421449	0.0507174	0.406483	0.73933	17	0.0587717	0.0944576
584	6	6	407.865	75.5036	7534	4647.67	0.00560736	0.0255825	0.030797	0.044321	0.407865	0.719895	18	0.046354	0.0965309
585	5	6.4	413.084	64.9132	4922	7021.8	0.0265662	0.0394962	0.0452382	0.056952	0.413084	0.722573	18	0.0651891	0.120201
586	6	6.5	408.118	64.8887	5629	5680.67	0.0127093	0.032493	0.0355621	0.0444037	0.408118	0.738456	22	0.0575522	0.104138
587	7	5.71429	407.477	73.8725	5445	4352.43	0.0216734	0.0321568	0.036748	0.0392423	0.407477	0.734276	20	0.0569	0.120651
588	7	6.14286	397.701	68.1773	8700	6064	0.0104643	0.0492526	0.0424011	0.0862211	0.397701	0.72883	23	0.0758192	0.151132
589	6	6.16667	399.482	68.7997	5457	6426	0.0033176	0.0248211	0.0351082	0.0495317	0.399482	0.723636	20	0.0599737	0.139883
590	7	6	414.267	73.624	5548	4814.43	0.0175477	0.0446147	0.0336115	0.0742374	0.414267	0.747737	22	0.0629013	0.115661
591	6	6.5	406.372	66.3849	4049	6429.83	0.00924966	0.0325146	0.0361917	0.0677571	0.406372	0.734959	22	0.0651691	0.135248
592	8	6.125	402.033	68.5611	10154	5653	0.00604062	0.0450834	0.0366364	0.0693188	0.402033	0.730936	26	0.064766	0.120649
593	7	6.42857	407.661	68.2439	3615	5618.86	0.0144623	0.025804	0.0316466	0.0397199	0.407661	0.737389	25	0.0537243	0.098869
594	6	6.66667	406.577	65.5848	6756	5603.67	0.0185628	0.0358761	0.0377274	0.0570308	0.406577	0.731162	23	0.0572242	0.111029
595	5	6.8	403.175	61.2441	3732	6922.8	0.0130782	0.0415643	0.0420302	0.0632493	0.403175	0.73074	20	0.0648882	0.111127
596	4	6.5	408.639	66.4038	805	5568	0.00686268	0.0219347	0.0355376	0.0483852	0.408639	0.725335	15	0.0495041	0.103738
597	7	6.28571	406.807	67.4552	5056	5304.86	0.0119044	0.0294316	0.0266882	0.0421444	0.406807	0.735713	23	0.0453993	0.102601
598	6	5.83333	402.566	72.7655	4998	5695.17	0.0122369	0.0265654	0.0308289	0.0413261	0.402566	0.725021	18	0.0479986	0.085089
599	6	6.66667	399.981	61.7431	7940	6703.17	0.0203441	0.0358903	0.0357831	0.0502308	0.399981	0.727059	23	0.0566353	0.0880117
600	6	6.33333	408.13	66.483	3798	7564	0.0144881	0.0343373	0.0417187	0.0479817	0.40813	0.73037	21	0.0660736	0.118132
601	6	6.16667	407.969	68.0757	5973	5586.5	0.00812973	0.0386513	0.0418905	0.0821255	0.407969	0.72069	20	0.0712649	0.136923
602	7	6.42857	410.691	70.7767	6266	5764.57	0.0139553	0.0431852	0.0394759	0.0774191	0.410691	0.736448	24	0.0723381	0.152587
603	3	6.66667	414.108	62.4449	0	6138.33	0.0130765	0.0182556	0.0369415	0.0266827	0.414108	0.728278	12	0.0434503	0.104102
604	8	5.5	407.226	77.2639	6028	4907.75	0.0231864	0.0484843	0.0370828	0.0740818	0.407226	0.723552	21	0.0649293	0.145564
605	5	7.2	410.013	60.0051	4185	6807.4	0.0252151	0.0444048	0.0406465	0.0662484	0.410013	0.726223	22	0.064049	0.110566
606	7	6.71429	406.067	62.2451	6972	6472.29	0.0180321	0.0443623	0.0381624	0.0516583	0.406067	0.735234	27	0.0693187	0.118381
607	5	6.6	407.353	68.3448	4524	6115.2	0.00803089	0.0244551	0.0369223	0.0555606	0.407353	0.720079	19	0.0577151	0.10384
608	5	6	400.859	68.8141	3652	7407.6	0.0198974	0.0393171	0.0433192	0.0588088	0.400859	0.719598	16	0.0639837	0.119554
609	4	6.75	405.718	61.9445	2394	6728.5	0.00275123	0.0263756	0.035478	0.0672104	0.405718	0.721582	16	0.0448449	0.103194
610	4	6.75	408.566	60.7985	1742	6549.5	0.0056704	0.0329359	0.0426247	0.0669064	0.408566	0.725703	16	0.0554422	0.115555
611	8	6.5	400.432	64.0175	7221	6427.75	0.0329139	0.0542806	0.0447337	0.06697	0.400432	0.73577	29	0.0825449	0.129718
612	8	5.875	409.87	74.4922	6423	4593.88	0.0220675	0.0458309	0.0354129	0.0577472	0.40987	0.724469	24	0.0621054	0.116199
613	7	5.57143	405.574	73.9414	6759	4615.29	0.0181565	0.031553	0.0319513	0.0497687	0.405574	0.732412	19	0.0487408	0.0895632
614	5	6.4	404.914	67.4857	4115	5192	0.0114693	0.0302708	0.0308213	0.0511253	0.404914	0.732926	18	0.0500498	0.098617
615	6	6.33333	398.094	66.5334	5316	6267	0.0244676	0.0406102	0.0365533	0.0508751	0.398094	0.742498	21	0.0591154	0.106721
616	4	6.75	400.464	61.1423	5763	6441.5	0.00602299	0.0214737	0.033954	0.0404799	0.400464	0.721735	16	0.0466863	0.0885995
617	4	7.5	405.999	54.7776	3663	7319	0.0105055	0.0323221	0.0378156	0.0538539	0.405999	0.732166	19	0.0537313	0.0802912
618	7	5.57143	405.617	75.4668	5704	4865.57	0.0254032	0.0338715	0.0298413	0.0440373	0.405617	0.723225	19	0.0483542	0.0770197
619	5	6.8	407.08	67.785	4508	6321.8	0.0100472	0.0208203	0.0338411	0.0328732	0.40708	0.736528	20	0.0564872	0.108802
620	8	5.75	406.059	77.5258	5598	4751	0.00781396	0.021781	0.0238496	0.032852	0.406059	0.741909	22	0.0401145	0.0793905
621	6	6.16667	400.478	66.4285	5782	5914.17	0.0154658	0.0226598	0.0310259	0.0336174	0.400478	0.731864	20	0.0480718	0.0937799
622	5	6.2	416.554	68.2356	3896	4881	0.0089692	0.0233642	0.0397591	0.0292786	0.416554	0.729065	17	0.0566292	0.11103
623	5	6.2	406.421	67.0594	4277	5839.4	0.0199487	0.0247232	0.0397058	0.0293309	0.406421	0.731841	17	0.0564355	0.0997708
624	8	5.5	397.868	73.7713	7754	6297	0.013691	0.0351645	0.031157	0.0435518	0.397868	0.734061	21	0.0516317	0.102865
625	5	6.8	407.207	64.7976	6753	5758.2	0.0180294	0.028535	0.0361818	0.0411453	0.407207	0.742047	20	0.056295	0.0868248
626	6	6.5	403.993	64.874	5114	5050	0.00939952	0.0296917	0.0333032	0.0470692	0.403993	0.733603	22	0.0557013	0.100199
627	5	6.2	408.568	68.1919	4590	4074.2	0.00850336	0.0214237	0.0243146	0.0310649	0.408568	0.711119	17	0.0358037	0.0749814
628	5	7.2	416.256	62.4384	4532	6074.8	0.0188912	0.0407719	0.0468872	0.0567933	0.416256	0.73944	22	0.0711224	0.136766
629	5	6.6	399.165	62.0924	6854	6954.2	0.0267312	0.0358917	0.0393108	0.0445511	0.399165	0.733994	19	0.0586284	0.0937255
630	6	6.16667	407.685	71.992	4524	3936.33	0.00579736	0.021421	0.0223533	0.0324988	0.407685	0.735017	20	0.0347918	0.0700203
631	7	6.28571	406.071	73.5485	5941	5003.71	0.00813625	0.0300147	0.0289985	0.0641851	0.406071	0.7294	23	0.049048	0.0953482
632	6	5.66667	403.071	71.6571	3688	4887	0.0127956	0.0279833	0.0338583	0.0449536	0.403071	0.731768	17	0.0466579	0.0895125
633	4	6.75	415.119	63.3798	2994	5515	0.0248037	0.0265202	0.0389728	0.0299348	0.415119	0.735059	16	0.0562214	0.099852
634	6	5.83333	409.759	70.5696	4908	4746.67	0.00784611	0.0200502	0.0296061	0.0302489	0.409759	0.724352	18	0.0433098	0.093633
635	5	6.4	394.861	63.2717	2710	6622	0.0227351	0.0330037	0.0336306	0.0487101	0.394861	0.728421	18	0.0478442	0.0765311
636	7	5.85714	407.6	74.9578	9007	4727.86	0.0185178	0.033854	0.0324714	0.0644135	0.4076	0.734711	21	0.0572024	0.139021
637	8	5.75	406.961	75.4574	7501	5178	0.0202979	0.0414614	0.0364231	0.0703206	0.406961	0.723761	23	0.0654738	0.137333
638	3	7	411.098	61.6648	0	6384.33	0.0108465	0.0155299	0.0440637	0.0192988	0.411098	0.727441	13	0.0610751	0.114033
639	4	7.5	404.774	56.7808	1788	6569.5	0.0202415	0.0271648	0.0375338	0.0421508	0.404774	0.737195	19	0.054237	0.110592
640	5	6.6	403.62	65.3479	8884	6697.4	0.00840964	0.0344894	0.0325474	0.054005	0.40362	0.731058	19	0.0510131	0.0975981
641	6	5.66667	407.661	73.7672	7338	4720.83	0.0129143	0.0257093	0.0271815	0.0426598	0.407661	0.733564	17	0.0424192	0.0912431
642	5	6.4	393.338	63.0277	3603	7016.8	0.0100701	0.0230021	0.0312062	0.0357796	0.393338	0.723255	18	0.0454973	0.0778645
643	5	7	402.678	60.0502	5078	6073.6	0.00964036	0.0282493	0.0360858	0.0563644	0.402678	0.72049	21	0.0597593	0.127734
644	9	6.44444	407.462	66.8863	9345	6546.67	0.0302302	0.0569791	0.0406707	0.0851217	0.407462	0.727519	32	0.0815601	0.129291
645	4	6.25	403.451	64.8403	2122	4616.75	0.00826045	0.0218696	0.0295624	0.0397989	0.403451	0.737389	14	0.0373539	0.0848972
646	7	6.42857	405.419	66.3978	7560	5243	0.0156879	0.0486587	0.0412683	0.064262	0.405419	0.743695	25	0.0690379	0.105581
647	7	6.57143	406.518	67.4304	9435	5610.71	0.00916792	0.0470487	0.0384978	0.0796758	0.406518	0.724227	26	0.0762244	0.139281
648	7	6.71429	405.132	61.5277	4109	7493.43	0.00994355	0.0515681	0.0383384	0.0752624	0.405132	0.721329	27	0.0681073	0.117366
649	6	6.66667	403.424	62.5413	7111	6301.17	0.00987612	0.0396393	0.0368192	0.0600027	0.403424	0.736914	23	0.061013	0.104769
650	6	6.16667	406.998	73.755	7184	5383	0.00249305	0.0343558	0.0391077	0.0684117	0.406998	0.730064	19	0.0650512	0.143388
651	5	5.4	394.785	73.6931	1909	5256.2	0.0117271	0.0222808	0.0302265	0.0455601	0.394785	0.723592	13	0.0365815	0.0714452
652	6	6.33333	405.598	65.4268	6810	5588	0.0198987	0.0320394	0.0372569	0.0474479	0.405598	0.717961	21	0.0578319	0.108532
653	5	6	399.396	67.3267	4862	5684.8	0.0169701	0.0203652	0.0307401	0.0263022	0.399396	0.728314	16	0.0441216	0.0863138
654	7	6.14286	407.804	68.0367	5700	4831.86	0.0250779	0.0383127	0.0320821	0.049302	0.407804	0.737601	23	0.0529761	0.0856026
655	7	5.71429	401.692	74.3268	8307	4085.29	0.0216723	0.0330333	0.0325069	0.0458045	0.401692	0.732672	20	0.0523548	0.114486
656	10	5.5	414.791	77.5264	6989	4667.2	0.0379324	0.048735	0.0363285	0.0620843	0.414791	0.731417	26	0.0663819	0.105472
657	7	6	413.811	70.6574	4849	4029.14	0.0245587	0.0397803	0.0356678	0.0519216	0.413811	0.738097	22	0.0589786	0.0917639
658	8	6.125	408.027	70.1904	7055	5335.62	0.0194558	0.0403748	0.0339127	0.0490024	0.408027	0.741472	26	0.0614416	0.125875
659	4	7.75	410.327	56.135	3819	8473	0.0144872	0.0405669	0.0426395	0.0760924	0.410327	0.715969	20	0.0669694	0.14552
660	5	6.6	415.13	64.5428	2743	4963	0.0132127	0.0313042	0.0350733	0.0469481	0.41513	0.724464	19	0.0499327	0.081089
661	6	6.33333	400.51	66.7517	2123	5078.5	0.0174965	0.0303824	0.033478	0.0508943	0.40051	0.71604	21	0.0556571	0.0975179
662	4	6	410.916	72.1549	5204	6001	0.00515405	0.0130095	0.0315374	0.0294305	0.410916	0.728859	13	0.0418283	0.0790587
663	6	6.5	398.305	61.6424	5665	7346.5	0.0125074	0.0354316	0.039579	0.0599394	0.398305	0.725408	22	0.0625843	0.109157
664	6	6.5	408.829	66.5158	5392	6357.33	0.0175629	0.0288826	0.0434348	0.0420575	0.408829	0.73061	22	0.0708885	0.120867
665	6	7	395.441	57.2761	6936	8334.33	0.0155716	0.0395969	0.0424041	0.0705635	0.395441	0.737087	25	0.0703065	0.113236
666	4	7.5	401.255	54.7347	2896	8015.25	0.0126021	0.0315174	0.0447976	0.0507512	0.401255	0.709818	19	0.0637854	0.108336
667	5	6	408.751	69.6824	4624	5563	0.0129491	0.0240804	0.0278181	0.0344528	0.408751	0.743119	16	0.0379641	0.0715831
668	6	6.16667	404.808	71.0824	4327	4597.5	0.0175006	0.039271	0.0337413	0.0569959	0.404808	0.73403	20	0.0539773	0.106955
669	8	6.375	408.893	70.7652	10490	5673.25	0.0108465	0.0549971	0.0491282	0.103186	0.408893	0.737576	27	0.093128	0.165958
670	5	6.2	414.417	72.1612	2491	4871.6	0.0137577	0.0266178	0.0364865	0.0471296	0.414417	0.73153	17	0.0555453	0.132933
671	6	6.33333	413.513	69.165	4945	5964.83	0.0143365	0.0320757	0.0404407	0.0588814	0.413513	0.725001	21	0.0631776	0.105996
672	5	7	415.24	61.9235	1788	6099.2	0.0186787	0.040655	0.0412873	0.0573293	0.41524	0.734823	21	0.0651984	0.0986312
673	5	6.8	411.052	69.9767	4323	5705.4	0.0150918	0.0271106	0.0418685	0.0489134	0.411052	0.731321	19	0.0670065	0.127679
674	5	6.6	407.958	70.5832	3823	6400.8	0.0133976	0.0287835	0.0345176	0.0474562	0.407958	0.741194	19	0.0554656	0.122063
675	4	7.5	403.413	54.0285	4542	6724.75	0.0207548	0.0326221	0.0397105	0.0473974	0.403413	0.739297	19	0.0562174	0.105944
676	6	6.5	408.622	66.7524	4275	5883.17	0.0139919	0.032148	0.0329219	0.0579854	0.408622	0.732667	22	0.0544011	0.0936857
677	8	5.875	409.525	71.7887	6628	4708.75	0.00916965	0.038671	0.0344151	0.0862485	0.409525	0.728433	24	0.0603296	0.10511
678	4	6.75	408.639	67.1778	3964	6351.5	0.0100472	0.021201	0.0329106	0.0359603	0.408639	0.727654	16	0.0570001	0.111889
679	7	5.85714	406.264	74.1363	5664	6304.29	0.0177609	0.0304132	0.0303877	0.0478734	0.406264	0.739775	21	0.0489335	0.0772177
680	6	5.83333	401.44	70.4112	3604	5579	0.00353388	0.0246873	0.0288877	0.0380649	0.40144	0.734563	18	0.045874	0.106805
681	4	6.5	403.976	63.1213	987	5550.5	0.00950797	0.0244314	0.034957	0.0391904	0.403976	0.720515	15	0.0457157	0.0851569
682	5	6.2	403.21	68.1617	5024	5661.4	0.00109545	0.0205125	0.0286864	0.0309727	0.40321	0.722884	17	0.0410857	0.0836746
683	7	5.85714	404.771	72.0052	7162	4657.71	0.00994355	0.0316541	0.033346	0.0432398	0.404771	0.725916	21	0.0543833	0.112794
684	5	6.4	413.417	67.5248	3189	5819	0.00800141	0.0262697	0.036753	0.0454911	0.413417	0.72385	18	0.0595466	0.115396
685	7	6.28571	399.093	64.3436	8691	7236.14	0.0268615	0.0460901	0.0421266	0.0563642	0.399093	0.735557	24	0.070803	0.137133
686	9	6	393.671	68.9445	10792	6747.89	0.0397409	0.052044	0.0382072	0.0703565	0.393671	0.72723	28	0.0738784	0.123823
687	5	6.2	400.318	65.5759	6159	6179	0.0155331	0.0284515	0.0308751	0.044355	0.400318	0.733564	17	0.0430224	0.0888729
688	8	5.875	400.531	71.4637	7674	5913.5	0.0240531	0.0383062	0.0349609	0.0495853	0.400531	0.740246	24	0.0621774	0.108018
689	4	6.75	411.788	63.8925	790	5850.75	0.01507	0.0250683	0.0350421	0.0410331	0.411788	0.747396	16	0.0542315	0.124769
690	5	6	404.393	69.4208	4266	4772.6	0.0114693	0.0270067	0.0360318	0.0475728	0.404393	0.722233	16	0.0486333	0.0837906
691	6	6.16667	394.465	64.805	5393	6262	0.012937	0.025114	0.0307837	0.040773	0.394465	0.723801	20	0.0466938	0.0847282
692	8	6.125	401.928	67.5263	7989	5496.12	0.0205416	0.0436099	0.0361192	0.0632493	0.401928	0.721823	26	0.0663875	0.124586
693	5	6.2	396.96	65.4983	5745	6713.4	0.00540327	0.0346041	0.0386533	0.0503067	0.39696	0.71752	17	0.0546617	0.0913907
694	5	6.4	397.313	64.4214	3790	7272.2	0.0207211	0.0331703	0.0385552	0.0430981	0.397313	0.721469	18	0.0591448	0.109518
695	6	6.5	403.815	62.4951	6294	6639.67	0.0135756	0.0353345	0.0410399	0.0459501	0.403815	0.732363	22	0.0615919	0.11902
696	5	6.8	397.246	59.5869	6913	7837.6	0.0121894	0.0259483	0.0381974	0.0441021	0.397246	0.721624	20	0.0547427	0.134453
697	4	7	413.9	62.3724	1021	6509.75	0.00864264	0.0281477	0.0415795	0.0460605	0.4139	0.73042	17	0.0599183	0.106938
698	6	6.5	404.955	64.1178	5033	7945.67	0.0262583	0.0433247	0.0405363	0.0575576	0.404955	0.734602	22	0.0650865	0.104744
699	8	6.125	403.753	69.1747	8417	6014	0.0152388	0.0384959	0.0367018	0.065111	0.403753	0.728985	26	0.0651506	0.108036
700	5	6.4	407.719	64.8468	3373	5861.4	0.0181565	0.0292363	0.0311369	0.0351263	0.407719	0.739874	18	0.045982	0.0854968
701	3	7.33333	407.537	56.6023	0	7246.67	0.0159169	0.0256338	0.0409259	0.0410732	0.407537	0.731289	14	0.0490023	0.10132
702	8	6	400.043	68.1025	6144	7299	0.0329546	0.0483127	0.0392095	0.0671019	0.400043	0.731321	25	0.0693946	0.105368
703	6	6	398.857	72.2796	4060	5228.33	0.00996631	0.0260092	0.0281223	0.0451739	0.398857	0.718873	19	0.0432079	0.0782239
704	5	7.2	397.487	60.254	6078	7094.4	0.00363957	0.0252189	0.0369192	0.0453424	0.397487	0.732477	22	0.0608037	0.124514
705	7	6.57143	407.249	64.1348	6193	6020.29	0.0254433	0.0354826	0.0359964	0.0449608	0.407249	0.706387	26	0.0628097	0.103013
706	6	6.66667	403.462	62.5473	4940	6885.33	0.018989	0.044879	0.0396692	0.0691448	0.403462	0.720619	23	0.0648518	0.109532
707	8	5.875	405.397	72.3319	7991	4596.12	0.0186687	0.0321105	0.0337271	0.0498827	0.405397	0.724864	24	0.0557773	0.0865516
708	5	6.2	402.657	66.4385	1271	6111.6	0.013575	0.0328609	0.0377128	0.0593075	0.402657	0.731156	17	0.0551581	0.113024
709	6	6.66667	407.65	64.7064	6690	6518.33	0.0245463	0.0419133	0.0411215	0.0575425	0.40765	0.726739	23	0.0676544	0.121337
710	6	6.33333	407.974	66.4576	6969	6741.83	0.029448	0.0451124	0.0443068	0.0770431	0.407974	0.723949	21	0.0710543	0.132634
711	5	6.6	414.325	64.4177	2709	5486.6	0.0153102	0.028317	0.0321	0.0431743	0.414325	0.724711	19	0.0475081	0.0865446
712	6	6.33333	407.619	71.3627	3999	6967.83	0.0202051	0.0333589	0.036456	0.0537695	0.407619	0.729034	21	0.0645062	0.125276
713	4	7.5	404.749	55.2112	1369	7086	0.00535573	0.026675	0.0387358	0.0608623	0.404749	0.733507	19	0.0576041	0.108022
714	7	6.42857	394.624	63.1756	9161	6528.43	0.0159921	0.0299107	0.032476	0.0479215	0.394624	0.721143	25	0.0504911	0.0876156
715	5	6.8	410.325	65.8474	5065	5009.4	0.00370789	0.0289628	0.0380734	0.0554636	0.410325	0.727304	20	0.0614911	0.134784
716	6	7	404.297	62.0349	8278	6705.67	0.022525	0.0427148	0.0405572	0.064911	0.404297	0.726628	25	0.0728481	0.151132
717	7	6	411.728	69.1814	7310	4740.14	0.0154996	0.0339326	0.0352778	0.0516316	0.411728	0.72916	22	0.055766	0.0962705
718	4	6.75	407.816	62.2647	3535	5245.75	0.00745383	0.0263783	0.0367311	0.0585585	0.407816	0.731911	16	0.0466115	0.0916009
719	9	6.22222	404.47	69.1416	8301	6341.67	0.027147	0.0444449	0.0366992	0.0524282	0.40447	0.714748	29	0.069344	0.127074
720	8	5.875	403.195	69.3591	10020	6914.25	0.00750641	0.0515368	0.0386863	0.0817904	0.403195	0.732367	24	0.0651675	0.117073
721	7	6.42857	401.612	63.3837	10778	5571	0.0306835	0.0423461	0.0334197	0.0604564	0.401612	0.735753	25	0.0568938	0.105659
722	6	6.66667	409.531	65.6821	8069	5806.17	0.0123657	0.0453426	0.0446743	0.0992134	0.409531	0.740124	23	0.0732188	0.139124
723	5	6.4	407.927	70.1245	3940	5320.4	0.00631515	0.0229902	0.0313987	0.0344562	0.407927	0.739451	18	0.0487607	0.0841059
724	4	7	413.901	59.7446	2525	6252.5	0.00892502	0.0195816	0.0342838	0.0260056	0.413901	0.730143	17	0.0468316	0.0981685
725	6	6.5	401.579	64.4863	8136	6675.67	0.0154322	0.0457987	0.0416623	0.0581193	0.401579	0.73061	22	0.0652904	0.109033
726	7	6.28571	395.341	64.9489	5377	6524	0.0199228	0.0328493	0.0352918	0.0512437	0.395341	0.704789	24	0.0608249	0.111346
727	6	6.66667	394.522	59.8828	6953	5381.17	0.012937	0.0295934	0.0315266	0.0532469	0.394522	0.725833	23	0.0503108	0.117104
728	5	7.4	415.11	59.0049	4858	6939	0.0226723	0.049621	0.0451638	0.0778135	0.41511	0.740852	23	0.0732023	0.119869
729	7	6	398.014	67.4187	5972	6000.86	0.0337589	0.0455176	0.0365859	0.0582094	0.398014	0.713827	22	0.0624699	0.114675
730	5	6.4	405.656	65.8064	4686	5360.8	0.019889	0.035396	0.0370703	0.0661587	0.405656	0.738879	18	0.0572734	0.100199
731	5	6	396.447	70.9199	4933	4632.6	0.00155011	0.0177956	0.0221117	0.0260707	0.396447	0.717176	16	0.0310734	0.0627211
732	6	6	399.58	67.8652	5459	5120.17	0.025676	0.0348593	0.0341819	0.0443723	0.39958	0.730847	19	0.0534309	0.0909873
733	6	6.33333	404.823	68.113	5729	5158.17	0.0137213	0.0336073	0.0360873	0.0495095	0.404823	0.72805	21	0.0566349	0.0970012
734	6	6.83333	401.562	62.359	7992	6761.33	0.0225446	0.0323072	0.0348099	0.0484036	0.401562	0.737228	24	0.0565344	0.0956664
735	7	6	403.082	73.5556	6471	5059.57	0.00506672	0.0376582	0.0370344	0.0652913	0.403082	0.739247	21	0.062694	0.132934
736	5	6	410.778	71.3971	1521	5131.2	0.0152855	0.0197874	0.031981	0.0256429	0.410778	0.739635	16	0.0442554	0.0864143
737	6	7	410.607	59.7445	7354	6571.83	0.0139553	0.0503206	0.0443683	0.0719242	0.410607	0.730953	25	0.0752954	0.147092
738	4	6.5	413.348	65.5698	5835	5821.75	0.00863485	0.0213645	0.0346308	0.0538213	0.413348	0.728751	15	0.0494044	0.107235
739	6	5.83333	403.463	72.9276	4750	4833.33	0.0169994	0.030569	0.0349877	0.0443142	0.403463	0.72207	18	0.0566821	0.100543
740	5	5.6	405.482	76.3657	1989	3224.6	0.00626922	0.0194114	0.0257187	0.0430469	0.405482	0.733192	14	0.0385094	0.0855682
741	4	6.75	404.439	62.7522	5373	5966.5	0.00455783	0.0240946	0.0362334	0.0496518	0.404439	0.731641	16	0.0464716	0.0798876
742	7	6.28571	403.034	66.9895	10129	5802.86	0.00305009	0.0452409	0.0392177	0.0760539	0.403034	0.725935	24	0.0672324	0.104769
743	5	5.4	409.543	78.5932	2322	2932	0.0116048	0.0139905	0.019353	0.0205974	0.409543	0.707602	13	0.0260347	0.0517722
744	3	7	404.697	58.6168	0	4009	0.00432289	0.0102896	0.0330407	0.021479	0.404697	0.744314	13	0.0422134	0.0703581
745	7	5.71429	415.76	78.9096	3840	3500.71	0.00735379	0.0288694	0.0296608	0.0536403	0.41576	0.740209	19	0.0471871	0.0888317
746	6	6.16667	412.51	68.8334	5160	5740	0.0149249	0.0327664	0.0409305	0.0516316	0.41251	0.73196	20	0.0638419	0.11176
747	9	5.66667	413.47	75.1466	5922	5375.67	0.0186787	0.0444386	0.0372474	0.055845	0.41347	0.734449	24	0.0643685	0.105806
748	5	6.4	403.306	63.3766	3465	7388.6	0.0140336	0.0316604	0.0335805	0.0486582	0.403306	0.724928	18	0.0486024	0.0815388
749	6	6.83333	406.931	61.2281	7582	6573.67	0.00249305	0.0507108	0.0427118	0.0807299	0.406931	0.727571	24	0.072108	0.143948
750	7	5.71429	392.969	70.7077	6168	5569.71	0.0121339	0.0280407	0.0312108	0.0510274	0.392969	0.723221	20	0.0470593	0.0793116
751	5	6.8	405.998	60.4164	4798	6602	0.0248792	0.0403684	0.0415055	0.0573499	0.405998	0.73771	20	0.0634679	0.123694
752	5	6.4	399.557	64.0242	4954	5187.4	0.0149071	0.0364757	0.0373826	0.0679748	0.399557	0.740437	18	0.0554188	0.0885312
753	6	6.33333	410.505	67.9289	7873	5507.67	0.00332442	0.0405147	0.0429808	0.0781843	0.410505	0.739862	21	0.0694349	0.146197
754	6	6.66667	410.491	64.6957	3677	6798.17	0.0377811	0.0416824	0.0398327	0.0487253	0.410491	0.724928	23	0.0688887	0.11435
755	4	6.75	407.828	63.278	4646	6391.5	0.00894979	0.0130046	0.0370668	0.0215974	0.407828	0.721481	16	0.0517536	0.107197
756	5	6.2	398.88	65.8152	7422	6705.8	0.0135731	0.0341653	0.0365897	0.0557751	0.39888	0.722744	17	0.0496799	0.0916495
757	6	6	403.567	70.7042	4471	5477.33	0.0197766	0.0315493	0.0308456	0.0567913	0.403567	0.701035	19	0.0518957	0.0872443
758	5	6.8	396.701	59.7885	5728	7913	0.0287923	0.045666	0.0479529	0.0694262	0.396701	0.720437	20	0.073546	0.123823
759	6	6	411.176	69.182	5762	5637.83	0.0145971	0.0397358	0.0353631	0.0729621	0.411176	0.732409	19	0.0579629	0.127454
760	8	6.125	393.722	64.9173	10825	6559.62	0.0155716	0.0441395	0.0390594	0.0565455	0.393722	0.736566	26	0.0679052	0.111349
761	7	5.85714	397.829	70.229	6862	5071.71	0.0158966	0.031951	0.0368479	0.0476131	0.397829	0.721607	21	0.0567813	0.0934518
762	7	6	401.737	70.4405	5827	6201.86	0.0168019	0.0382832	0.0316272	0.0591464	0.401737	0.719421	22	0.0545203	0.0964012
763	4	6.75	412.194	65.5502	5694	5716.25	0.0126762	0.029808	0.0401443	0.044766	0.412194	0.732128	16	0.0532407	0.10161
764	5	6.2	401.242	65.7273	5457	6158.2	0.0154658	0.0231595	0.0325848	0.0324639	0.401242	0.722145	17	0.0463556	0.0937692
765	7	6	397.865	69.7617	6653	6266.43	0.00904947	0.0392348	0.036156	0.0754543	0.397865	0.723793	22	0.063543	0.119156
766	6	6.33333	413.02	73.8628	5331	4851.33	0.0130395	0.0342878	0.0367012	0.0666611	0.41302	0.727992	20	0.0562055	0.116373
767	4	5.75	403.749	70.656	4554	4187	0.00363709	0.0165806	0.0250637	0.0330784	0.403749	0.699848	12	0.0308709	0.0721842
768	6	6.83333	403.888	60.1024	8580	6615.5	0.00750641	0.041417	0.0385656	0.0551893	0.403888	0.739874	24	0.061828	0.0955221
769	4	6.75	408.087	61.3345	2312	6573.75	0.0134449	0.0236579	0.0330757	0.0414942	0.408087	0.736645	16	0.0438953	0.0684582
770	6	6.66667	407.009	62.828	9017	6661.83	0.00812973	0.041297	0.0405599	0.0819744	0.407009	0.72882	23	0.063544	0.145052
771	7	6	412.122	76.3501	6818	4151	0.0130765	0.0333517	0.0356456	0.054237	0.412122	0.733603	21	0.0551858	0.109426
772	9	5.33333	394.155	76.3284	7210	5254.89	0.0318901	0.0451065	0.0335223	0.0637244	0.394155	0.738034	22	0.0570022	0.0907625
773	7	6.28571	400.904	66.4764	9369	6200.71	0.0207548	0.047673	0.0415808	0.0851888	0.400904	0.734768	23	0.0679889	0.121324
774	6	6.83333	400.759	60.2729	8854	6410.17	0.0114877	0.0351636	0.0430301	0.0633276	0.400759	0.727719	24	0.0676823	0.119688
775	5	7.2	405.471	57.2808	5731	7376.8	0.0180321	0.0369442	0.0410928	0.0488025	0.405471	0.73403	22	0.0628353	0.104177
776	5	7	409.448	62.8795	2213	6123.6	0.0151752	0.0315552	0.035383	0.0539332	0.409448	0.728597	21	0.0567928	0.114705
777	5	6.4	407.919	66.6268	2921	6141.2	0.0165272	0.0339101	0.0384813	0.0585134	0.407919	0.728405	18	0.0539584	0.0861444
778	6	6.16667	405.387	69.4145	2671	5062.5	0.00727677	0.0284364	0.0294015	0.0416176	0.405387	0.721543	20	0.0465811	0.0872149
779	8	5.75	402.224	72.6636	5860	5721.62	0.0269082	0.0366344	0.0301571	0.0514334	0.402224	0.721498	23	0.0539428	0.0891454
780	6	6	415.237	70.5244	7299	4687.67	0.0276766	0.0362505	0.0397953	0.0503168	0.415237	0.724006	19	0.060327	0.108264
781	7	5.71429	408.611	75.9544	6880	3858.29	0.00642102	0.0302275	0.0324476	0.0669922	0.408611	0.736914	20	0.0539252	0.127764
782	6	6.5	404.977	65.8891	8083	6870.17	0.0116695	0.0292087	0.0350908	0.0410024	0.404977	0.737452	22	0.0554679	0.107424
783	6	6	400.31	69.7365	6294	4831.67	0.00576674	0.0304785	0.0294341	0.0450431	0.40031	0.729984	19	0.0454374	0.0863916
784	8	5.625	408.675	75.3494	5840	5902.25	0.0242088	0.0484234	0.0373599	0.0740465	0.408675	0.73155	22	0.0666643	0.111881
785	6	6.5	401.953	65.3971	5108	5261.67	0.0089025	0.0209933	0.0303978	0.0359128	0.401953	0.719844	22	0.0476778	0.0840576
786	7	6.42857	409.657	65.9073	7077	6670.57	0.00916965	0.0553388	0.0451078	0.0894834	0.409657	0.73074	25	0.0783283	0.156245
787	3	6.33333	410.411	65.1446	0	5376.67	0.00838949	0.0186625	0.0346549	0.0288609	0.410411	0.745645	11	0.036783	0.0924101
788	3	6.33333	408.453	66.1305	0	3477.33	0.00380527	0.0116682	0.0266173	0.0264379	0.408453	0.719442	11	0.0342465	0.0757763
789	5	7.2	408.373	59.93	6402	6894.8	0.0258906	0.0442071	0.0431453	0.068892	0.408373	0.718458	22	0.0738051	0.145765
790	5	5.8	403.927	70.7833	2833	5203.6	0.0126627	0.0248662	0.0335578	0.0439907	0.403927	0.728309	15	0.0445421	0.0726336
791	7	6.57143	404.001	65.7075	6332	5771.43	0.0214529	0.0357505	0.0354083	0.0473281	0.404001	0.732846	26	0.0622004	0.112854
792	5	6.4	409.806	64.3981	3888	5325.4	0.0216734	0.0302892	0.0354924	0.0341461	0.409806	0.73457	18	0.0523312	0.0978343
793	8	5.875	409.773	71.7713	6948	5301.88	0.0253291	0.0430094	0.0383122	0.0552667	0.409773	0.74268	24	0.0651513	0.139725
794	4	6.5	404.605	64.1829	1579	3488.25	0.0037866	0.0150514	0.0316916	0.0346619	0.404605	0.71707	15	0.039624	0.0712487
795	5	6.8	406.026	61.9996	4448	6636.4	0.00987612	0.0329616	0.0381732	0.0467571	0.406026	0.739742	20	0.059109	0.10654
796	4	7	406.489	60.6508	3183	6865.5	0.0214529	0.0270404	0.0360683	0.0310549	0.406489	0.730849	17	0.0514427	0.100847
797	7	5.85714	408.826	71.1969	8653	5901.71	0.0225801	0.0447539	0.0395374	0.0570676	0.408826	0.736689	21	0.0596722	0.113068
798	5	6.8	412.196	61.3387	2663	6735	0.0203088	0.0381146	0.0514341	0.0575724	0.412196	0.73577	20	0.0770172	0.150592
799	5	6.4	399.466	64.8023	3266	5844	0.0122985	0.0291355	0.0349745	0.0482468	0.399466	0.738053	18	0.0515739	0.0947323
800	4	6.75	397.796	60.7743	3733	4396.75	0.00301831	0.0198943	0.0258155	0.0292098	0.397796	0.714998	16	0.0330991	0.0642387
801	7	6.14286	413.569	73.0076	5988	4978.14	0.0245113	0.0368932	0.0401367	0.0538042	0.413569	0.722876	23	0.0682456	0.107429
802	6	6	409.07	72.3177	2735	3955.17	0.00638516	0.0277761	0.0292323	0.0447506	0.40907	0.735595	19	0.0458206	0.0763531
803	6	6.33333	397.085	66.3646	7891	6958.67	0.0107018	0.0406642	0.0398582	0.0653609	0.397085	0.73794	21	0.0619099	0.130325
804	6	6.16667	414.596	69.1815	4926	3757	0.00521854	0.0390409	0.036313	0.0592754	0.414596	0.735218	20	0.0575938	0.131796
805	6	5.66667	403.779	73.5455	4634	4540.17	0.00363709	0.0214241	0.0279098	0.0440688	0.403779	0.700097	17	0.0432067	0.0755427
806	6	6	402.694	69.5126	3321	5072.67	0.00826045	0.0216304	0.0263515	0.0348833	0.402694	0.731343	19	0.0395924	0.0839566
807	5	6.2	413.642	69.0389	2998	5924	0.0237277	0.0282902	0.037146	0.0351365	0.413642	0.727508	17	0.0549929	0.11869
808	6	5.83333	399.962	69.5173	3672	5877.83	0.0121261	0.0364574	0.0349699	0.0524055	0.399962	0.740209	18	0.0522945	0.102446
809	6	5.83333	399.133	69.3731	6808	5701.83	0.0134285	0.0408872	0.0404977	0.0631696	0.399133	0.742496	18	0.0602365	0.12052
810	8	5.75	407.096	73.0592	8408	5439.88	0.0154971	0.0344954	0.0299029	0.054005	0.407096	0.734506	23	0.0515023	0.0842183
811	5	6.6	396.334	63.6337	4439	7527.2	0.0234119	0.0340511	0.0386092	0.0477597	0.396334	0.736142	19	0.0596541	0.118116
812	7	6.42857	394.819	64.2811	7508	7646	0.0235279	0.0466903	0.0447278	0.0731178	0.394819	0.743342	25	0.0736184	0.120828
813	6	5.83333	407.303	74.753	3732	4014.67	0.0122356	0.017945	0.0212337	0.027714	0.407303	0.738852	18	0.033309	0.072829
814	6	6.5	406.394	70.1514	6163	4002.5	0.0119044	0.0264975	0.026175	0.0571797	0.406394	0.730672	21	0.0427222	0.0905224
815	5	6.2	396.776	66.2237	4833	5829.4	0.0122629	0.0350829	0.0365625	0.0625035	0.396776	0.712858	17	0.0543866	0.105593
816	4	6.75	404.82	62.8113	3629	6534.25	0.022714	0.0267857	0.036983	0.0363292	0.40482	0.735392	16	0.0512806	0.0861824
817	7	6	406.682	69.8553	4993	6445.43	0.0214737	0.032524	0.030525	0.0491902	0.406682	0.738663	22	0.0504942	0.0880378
818	5	5.4	401.265	74.9027	3504	4498.2	0.0188625	0.0254662	0.0320515	0.0353473	0.401265	0.723756	13	0.0413151	0.0792231
819	5	7	413.216	60.0148	3241	5675.2	0.016928	0.0492669	0.0477726	0.0742532	0.413216	0.711303	21	0.0757282	0.127376
820	4	7.25	397.749	56.0322	3999	8495.75	0.00855457	0.0317204	0.0396085	0.0513155	0.397749	0.735179	18	0.0560712	0.0946959
821	7	6.28571	408.967	72.9855	7647	5178.57	0.0185527	0.041105	0.0374979	0.0651673	0.408967	0.731156	24	0.0693996	0.131248
822	5	6.6	401.46	63.214	7621	6442.4	0.0126627	0.0308378	0.0390803	0.0516906	0.40146	0.732106	19	0.0569443	0.0990261
823	7	6.71429	406.047	65.0043	7516	6997.43	0.004272	0.0466848	0.0416615	0.0951592	0.406047	0.723857	27	0.0792471	0.150537
824	7	6.42857	403.038	65.4136	7008	6497	0.0244332	0.0503406	0.0408684	0.0730703	0.403038	0.731137	25	0.0744445	0.122609
825	6	6.66667	404.338	63.7795	8274	5791.83	0.00535573	0.0339897	0.03688	0.0641214	0.404338	0.728151	23	0.0570309	0.105754
826	6	6.16667	410.898	72.5594	6032	5457.5	0.0203933	0.0283477	0.0308021	0.0337769	0.410898	0.727859	20	0.0520898	0.100283
827	6	6	397.761	66.2935	3384	6857.83	0.022976	0.0295116	0.0365368	0.0360547	0.397761	0.730936	19	0.0557609	0.104738
828	4	6.5	396.932	62.375	2881	5087	0.0061585	0.0252104	0.0334743	0.042232	0.396932	0.735519	15	0.0429709	0.0797269
829	7	6	401.751	69.4865	5845	5929	0.00442101	0.0364936	0.0348884	0.0501888	0.401751	0.738589	22	0.0570159	0.104363
830	5	6.2	401.061	67.7984	3296	7599.8	0.00602299	0.0257375	0.0327836	0.0404654	0.401061	0.719458	17	0.0463739	0.0863228
831	4	6.5	410.614	64.525	137	5652	0.00370789	0.0285766	0.0354646	0.0508655	0.410614	0.731012	15	0.0522867	0.118232
832	6	7	407.036	63.5051	7221	6638	0.0165272	0.0428974	0.039141	0.0654228	0.407036	0.725934	25	0.070174	0.139281
833	6	5.83333	402.441	69.948	7902	4908.67	0.0201968	0.0329572	0.0320595	0.0491655	0.402441	0.743379	18	0.0463724	0.0821665
834	7	6	409.375	69.9001	7542	5087.29	0.0107926	0.0429778	0.0384969	0.063084	0.409375	0.732672	22	0.0621475	0.114743
835	5	6.6	394.974	61.4091	6374	7690.8	0.0143156	0.0308879	0.0372604	0.0606324	0.394974	0.740852	19	0.0554317	0.0966566
836	7	5.85714	417.882	72.7741	3683	5003.71	0.0385769	0.0491354	0.0398949	0.0579471	0.417882	0.731834	21	0.0668026	0.108264
837	7	5.57143	413.871	77.0026	4555	4145.29	0.0151091	0.0339223	0.035101	0.0461046	0.413871	0.736292	19	0.0539021	0.127684
838	7	6.42857	407.506	69.814	8137	4764.43	0.0123793	0.0378444	0.0357212	0.0686197	0.407506	0.728545	25	0.0715225	0.137512
839	5	6.6	414.133	64.3878	4440	5009.4	0.0196502	0.0380233	0.0367486	0.0528191	0.414133	0.740748	19	0.0537549	0.0983032
840	6	6.16667	399.201	65.979	5528	4832.17	0.0167346	0.0303625	0.0309282	0.0532826	0.399201	0.736865	20	0.0474383	0.0805947
841	5	6	403.88	70.1983	2050	5123.6	0.0037866	0.0254746	0.0319023	0.061405	0.40388	0.720856	16	0.0454745	0.0791447
842	8	6.125	393.958	67.1448	8729	7132.88	0.0213216	0.0512829	0.0417979	0.0694262	0.393958	0.725586	26	0.0743879	0.126104
843	8	6.625	400.237	66.0113	9470	6817.25	0.0202415	0.0491515	0.0398542	0.090351	0.400237	0.732777	30	0.0750874	0.139883
844	7	6.42857	407.309	65.1832	7086	6531.71	0.015502	0.0491539	0.041105	0.0670126	0.407309	0.73933	25	0.0713184	0.137333
845	7	5.85714	412.058	73.6519	7931	4529.29	0.0178304	0.0304059	0.0316831	0.0539504	0.412058	0.727661	21	0.0531396	0.104993
846	6	6	398.37	69.3459	7574	5773	0.0300268	0.0380209	0.0346812	0.0506986	0.39837	0.727003	19	0.0555167	0.113553
847	6	5.83333	402.218	69.9092	3387	4294.83	0.0127552	0.0233356	0.0252442	0.0297299	0.402218	0.743119	18	0.0376564	0.0663416
848	6	6.5	397.567	65.9719	6118	6660.67	0.0214023	0.0308829	0.0357374	0.0529557	0.397567	0.738833	22	0.0581964	0.107911
849	5	6.8	412.277	61.3508	5038	6468.6	0.0319831	0.0378584	0.044369	0.0472264	0.412277	0.735519	20	0.066134	0.113602
850	5	6.8	409.318	66.1732	2843	7202.2	0.0271893	0.0349852	0.0390975	0.0457345	0.409318	0.72436	20	0.0630209	0.12188
851	4	6.75	405.599	62.5299	2531	7096	0.0118054	0.0245146	0.0382556	0.0422533	0.405599	0.745645	16	0.053157	0.0930208
852	5	6.8	402.609	61.4777	5866	6300.4	0.0157596	0.0286985	0.0372696	0.0451602	0.402609	0.721626	20	0.0551811	0.0881338
853	6	7	411.07	60.6002	5207	6569.17	0.015394	0.0508575	0.0501071	0.0729846	0.41107	0.725229	24	0.0787041	0.144807
854	7	5.57143	415.059	75.6706	6034	4286.71	0.0255867	0.0395837	0.0378594	0.0486597	0.415059	0.732497	19	0.0593675	0.121563
855	7	5.85714	401.094	70.2597	7890	4399.86	0.0127552	0.0224566	0.0265013	0.0375956	0.401094	0.734414	21	0.0408566	0.075607
856	5	6.2	408.395	69.5245	6257	4559.4	0.0208211	0.030291	0.0321043	0.0423412	0.408395	0.73896	17	0.0508776	0.092245
857	5	6.2	413.127	70.33	7447	5585.6	0.00610631	0.031057	0.0368958	0.0669826	0.413127	0.730901	17	0.0570879	0.128804
858	7	6.57143	398.82	63.9831	8025	6860.71	0.0306835	0.0484331	0.0377457	0.0749759	0.39882	0.737856	26	0.0723815	0.149487
859	5	6.4	404.141	66.3304	2521	5780.4	0.0056856	0.0230302	0.0347649	0.0413084	0.404141	0.740748	18	0.0525593	0.0968622
860	8	5.75	399.63	72.4924	8900	5476.12	0.0118541	0.0338774	0.030069	0.0519008	0.39963	0.722873	23	0.0538332	0.105593
861	6	6.16667	410.062	66.7165	6894	5081	0.0157477	0.0296542	0.0304499	0.048712	0.410062	0.723864	20	0.0502133	0.0987361
862	7	6.71429	405.577	62.4919	5681	6384.71	0.0177111	0.0370023	0.0367052	0.064262	0.405577	0.729359	27	0.0614962	0.120566
863	9	5.88889	405.237	71.7742	8673	5114.22	0.0261391	0.0461161	0.0354395	0.07137	0.405237	0.733781	27	0.0668413	0.106419
864	6	6	414.379	70.3786	3074	6079	0.0231146	0.0409194	0.0491504	0.0604481	0.414379	0.722986	19	0.0718643	0.124625
865	8	6.375	409.681	66.2073	8170	6364.75	0.0284593	0.0574723	0.044081	0.0868154	0.409681	0.736515	28	0.0826876	0.145052
866	6	6.33333	411.254	69.1952	5323	5732.33	0.0295504	0.0442213	0.0444805	0.0565198	0.411254	0.735125	21	0.0719279	0.128284
867	6	6	411.897	71.0196	4740	5108.33	0.00196036	0.0343905	0.0363246	0.0620251	0.411897	0.73235	19	0.0568126	0.0972714
868	7	5.85714	409.042	71.7911	5742	4894.71	0.0144261	0.0286582	0.0391939	0.0377786	0.409042	0.713259	21	0.0578884	0.11275
869	6	6.83333	408.207	68.5744	3859	7049.33	0.0187372	0.0424079	0.0450897	0.0736729	0.408207	0.733546	23	0.0813394	0.148649
870	5	7.2	408.51	59.4609	7101	6398	0.0211414	0.0488085	0.045664	0.0807189	0.40851	0.735633	22	0.0751943	0.118609
871	9	6	405.909	72.2689	7892	6808.33	0.0155679	0.0386956	0.0390326	0.0796758	0.405909	0.732545	28	0.0758147	0.143355
872	7	6.57143	400.268	62.7178	11054	5817.86	0.0104792	0.0417219	0.0343121	0.0712291	0.400268	0.730985	26	0.0605755	0.108018
873	7	6	407.79	69.6294	8990	5121.57	0.0182096	0.0399369	0.0389086	0.0605442	0.40779	0.721084	22	0.0612212	0.121962
874	6	6.5	410.211	65.6012	3331	4486.17	0.0152855	0.0297605	0.0329203	0.0496092	0.410211	0.734641	22	0.0557255	0.118646
875	6	6.33333	411.358	68.8317	4758	6544.67	0.0321327	0.0392984	0.0393843	0.0460038	0.411358	0.716586	21	0.0654943	0.136507
876	5	6.4	399.656	64.8332	3848	5608.6	0.0128179	0.0243173	0.0324736	0.039958	0.399656	0.735291	18	0.0500436	0.113028
877	7	6.14286	409.17	68.8213	4033	5752.43	0.028335	0.0357984	0.035394	0.0441207	0.40917	0.735557	23	0.0587023	0.101662
878	6	6.16667	402.186	66.7117	9148	5200.5	0.0118064	0.03128	0.0299	0.0412721	0.402186	0.727383	20	0.0462847	0.115531
879	5	5.8	409.171	73.0662	3428	4819.6	0.011925	0.0217382	0.030894	0.042806	0.409171	0.728978	15	0.0448099	0.0940317
880	7	5.85714	412.689	74.7472	6041	5254.57	0.0220976	0.0311144	0.0302399	0.043449	0.412689	0.733673	21	0.0522438	0.0992557
881	5	7.4	399.747	59.962	3302	7942	0.0065015	0.0319261	0.0396394	0.0495364	0.399747	0.722711	23	0.0617682	0.100086
882	7	7	402.498	60.7626	9262	7471	0.0468424	0.0580037	0.051638	0.080916	0.402498	0.725229	29	0.0921465	0.149487
883	7	6.14286	412.781	69.4286	3981	5474.86	0.0247949	0.0425616	0.0371467	0.0515861	0.412781	0.723816	23	0.0635687	0.0991385
884	5	6.2	406.926	69.1775	2775	5303.6	0.0127892	0.0259142	0.0324597	0.0352596	0.406926	0.730479	17	0.0484897	0.103035
885	5	6.6	410.298	68.0248	3660	5970.6	0.00706744	0.0281357	0.0385491	0.0484954	0.410298	0.72352	19	0.0542885	0.112346
886	8	6.75	408.113	62.3304	6177	6835.88	0.0161181	0.0478421	0.0382126	0.0687955	0.408113	0.738882	31	0.0710567	0.113241
887	5	6.6	408.22	65.542	4273	6409.4	0.0108515	0.0404562	0.040837	0.0690808	0.40822	0.721207	19	0.0640684	0.132039
888	5	5.8	407.233	73.9807	5825	5124.6	0.0127051	0.0182276	0.027352	0.0230494	0.407233	0.723257	15	0.0382997	0.0648384
889	6	6	405.79	68.9199	2779	4955.17	0.0133501	0.0319047	0.0322422	0.0600027	0.40579	0.732353	19	0.0493524	0.0936949
890	7	5.57143	402.308	74.8512	5054	5544.57	0.0107606	0.0235305	0.0280494	0.0350644	0.402308	0.735272	19	0.0469291	0.0991763
891	4	6.5	410.546	67.8135	7372	5854.25	0.00466411	0.017153	0.0299787	0.0320617	0.410546	0.73149	15	0.0435677	0.079522
892	6	6.83333	407.731	62.3731	6836	5719	0.0014194	0.0374622	0.0338848	0.0574237	0.407731	0.728815	24	0.0507261	0.110132
893	6	6.33333	405.976	66.1322	7696	5601.67	0.0127051	0.0297393	0.0343117	0.0418158	0.405976	0.717909	21	0.0524105	0.100514
894	4	5.75	401.717	71.257	5850	4433.25	0.00682592	0.0126083	0.0225893	0.0151032	0.401717	0.740321	12	0.0295018	0.0836822
895	7	5.71429	400.056	73.4116	8969	5879.71	0.00993873	0.0334892	0.031906	0.0479109	0.400056	0.728545	20	0.0503935	0.0881525
896	6	6.66667	405.793	61.5936	6289	6982.33	0.0275937	0.0460334	0.0437739	0.0677418	0.405793	0.727936	23	0.0720898	0.150537
897	5	6.4	395.427	64.1157	8618	6724	0.0143156	0.0310005	0.0365802	0.0547428	0.395427	0.726536	18	0.0549483	0.110972
898	7	6.14286	410.245	67.5369	4584	5696.86	0.0184315	0.0361081	0.0337307	0.0615698	0.410245	0.72192	23	0.0570815	0.0991385
899	6	6.33333	404.863	66.6203	6584	5036	0.019889	0.036549	0.0357686	0.0496455	0.404863	0.726875	21	0.0571817	0.105621
900	7	6.28571	402.909	65.3014	7099	7332.14	0.0259353	0.0569797	0.042259	0.0769185	0.402909	0.729034	24	0.0747489	0.132934
901	6	6.66667	395.507	60.0324	8750	6201	0.0160468	0.0299327	0.0346394	0.0457021	0.395507	0.723055	23	0.0547602	0.0972388
902	6	6.83333	405.884	61.0437	6021	7018.33	0.0134199	0.029989	0.0353736	0.0441941	0.405884	0.733647	24	0.0572704	0.119179
903	7	6.57143	409.49	64.8359	7206	6755.57	0.0127835	0.0605488	0.0447359	0.0868154	0.40949	0.738774	26	0.0813327	0.138639
904	4	7.5	411.507	56.1331	3196	6799.25	0.0220675	0.0335124	0.0419456	0.0456548	0.411507	0.727719	19	0.0588123	0.10051
905	6	6.66667	405.062	68.314	5458	6682	0.0115314	0.0413249	0.0414219	0.0780388	0.405062	0.732926	22	0.0666224	0.114763
906	8	6.375	414.463	67.9875	5694	5874.12	0.022703	0.0517015	0.0411613	0.0789352	0.414463	0.735099	28	0.077825	0.134342
907	7	5.85714	410.932	74.429	3822	6494.29	0.00466411	0.0306941	0.0315965	0.055205	0.410932	0.736154	21	0.056982	0.115661
908	7	6.14286	394.086	64.3405	6131	6564.29	0.0103188	0.0351634	0.0307851	0.0452498	0.394086	0.739692	23	0.0502074	0.100072
909	5	5.8	397.561	68.9106	7363	5494.2	0.000969577	0.0314366	0.0370938	0.0508751	0.397561	0.742994	15	0.0469112	0.0835673
910	6	6.16667	407.776	68.0435	4797	5027.5	0.0248815	0.0340233	0.0336829	0.0557366	0.407776	0.734294	20	0.0537796	0.119999
911	7	5.71429	402.7	71.4998	5789	6472	0.027551	0.0390043	0.0329165	0.0578323	0.4027	0.723805	20	0.0550959	0.094787
912	8	6.375	409.296	67.5054	8107	6513.38	0.0281075	0.0534787	0.043076	0.0746389	0.409296	0.738673	28	0.0791617	0.139774
913	7	6.71429	402.423	62.0288	5746	6706.14	0.0324353	0.0461462	0.0360151	0.0616056	0.402423	0.714604	26	0.0666195	0.112982
914	4	6.75	407.521	62.2198	1970	5852	0.00489354	0.0271187	0.0354782	0.0396233	0.407521	0.735336	16	0.0492645	0.109579
915	7	6	407.28	69.8887	5900	5669.57	0.0207952	0.0341104	0.0352778	0.0543342	0.40728	0.719255	22	0.0580717	0.0994361
916	5	7.2	399.053	57.8626	6237	7827.2	0.00881596	0.0321937	0.041519	0.0555284	0.399053	0.73709	22	0.0654367	0.139662
917	6	7	415.487	61.5261	6460	6159.33	0.0305149	0.0468905	0.0444915	0.0789352	0.415487	0.743342	25	0.0753064	0.122507
918	5	6.6	402.03	62.5062	3748	4954.2	0.0168019	0.0322003	0.0336776	0.0495853	0.40203	0.731562	19	0.0484371	0.0971147
919	7	6.28571	413.39	69.4607	7246	5650.57	0.0246391	0.0411804	0.0357696	0.0539127	0.41339	0.722488	24	0.065311	0.115997
920	6	6.16667	403.478	67.3264	7449	6533.5	0.0200555	0.0416012	0.0396111	0.0777705	0.403478	0.730587	20	0.0630875	0.119179
921	4	7	415.331	61.97	1191	5547.5	0.0137577	0.0297818	0.0395429	0.0476674	0.415331	0.730521	17	0.0573167	0.12575
922	4	7.5	400.219	56.5389	4580	6835	0.0065015	0.0270708	0.0361763	0.0506723	0.400219	0.717641	19	0.0509559	0.0951216
923	4	6.75	397.116	61.616	5986	7981.25	0.00363957	0.0173479	0.0368482	0.0438927	0.397116	0.732843	16	0.0533004	0.123064
924	4	7.25	409.342	60.2643	3849	6693	0.0130399	0.0272426	0.0389508	0.0329994	0.409342	0.732145	18	0.0590995	0.115352
925	6	6.33333	394.203	66.5869	4460	5090.67	0.0121339	0.0345448	0.03398	0.0533417	0.394203	0.729936	21	0.0546609	0.109361
926	6	6.33333	404.753	64.2464	4060	6077.5	0.0276912	0.0378037	0.0345431	0.0526696	0.404753	0.723552	21	0.0558066	0.103421
927	7	6.71429	398.657	60.8833	11552	7250.29	0.0176057	0.0520327	0.0466977	0.0884754	0.398657	0.73457	27	0.0801126	0.145535
928	7	6	403.458	68.3408	5485	5553.86	0.0226665	0.0390168	0.0322615	0.0641625	0.403458	0.72236	22	0.0535911	0.11954
929	4	6.5	396.095	63.8153	854	5387.25	0.00447412	0.0130703	0.0236281	0.0263577	0.396095	0.711543	15	0.0314171	0.0558912
930	5	6.6	413.416	68.5417	3992	5519.4	0.0263586	0.0316308	0.0438898	0.0369639	0.413416	0.727391	19	0.0699508	0.139259
931	5	6	409.151	72.3807	4998	5526.2	0.0172246	0.0305537	0.0332569	0.0566305	0.409151	0.723068	16	0.0471659	0.0938251
932	6	6.16667	406.663	68.9874	7403	5704	0.0227434	0.0379768	0.0391691	0.0545943	0.406663	0.713881	20	0.0662416	0.126873
933	7	6.57143	408.654	64.7036	7775	7275.86	0.0203088	0.0644442	0.0517941	0.103186	0.408654	0.719505	26	0.0933768	0.164841
934	5	6.8	400.834	63.3064	3383	4855.8	0.00944879	0.0278811	0.0402145	0.0506934	0.400834	0.747737	20	0.0598992	0.108791
935	5	6.6	402.751	65.2073	2628	6432.2	0.0165442	0.0243621	0.0314957	0.0325366	0.402751	0.734449	19	0.048402	0.078045
936	5	5.8	402.371	70.5108	2497	4980.8	0.00892133	0.0220739	0.0257334	0.0332531	0.402371	0.72666	15	0.0351861	0.0809584
937	6	6.66667	407.373	62.5069	6044	5833.33	0.0247338	0.0393068	0.0379167	0.0606908	0.407373	0.720953	23	0.0606835	0.100662
938	6	6	408.347	71.1366	4652	5552.83	0.0056704	0.0387203	0.0374577	0.0653021	0.408347	0.723364	19	0.0576713	0.0879391
939	4	6.5	414.012	64.0733	3682	5240	0.0139943	0.0231434	0.0303593	0.0343198	0.414012	0.728198	15	0.0381914	0.0714811
940	7	6.42857	402.259	67.1116	7659	6440.14	0.00935813	0.0512382	0.037758	0.0810898	0.402259	0.710803	25	0.0646991	0.106724
941	6	6.16667	409.865	67.9855	4323	4590.17	0.00790429	0.0379885	0.0340091	0.0586791	0.409865	0.736485	20	0.0553024	0.0964577
942	8	5.75	411.456	74.6989	7622	4513.62	0.0118255	0.040771	0.0336359	0.0742374	0.411456	0.726671	23	0.0575756	0.107651
943	5	6	416.416	70.989	2981	5120	0.01278	0.0288601	0.0338964	0.0433513	0.416416	0.736452	16	0.04709	0.0820038
944	5	6.8	407.883	60.6968	3772	4299.8	0.0136373	0.0267718	0.0312212	0.0422472	0.407883	0.725107	20	0.0451499	0.0787795
945	6	6.5	394.473	64.441	6549	5774.33	0.0128238	0.0287193	0.0277373	0.0430673	0.394473	0.716177	22	0.0436152	0.0938512
946	8	6.25	402.672	67.2918	10816	5555	0.0295633	0.0454871	0.0360568	0.0666029	0.402672	0.728996	26	0.0654638	0.104357
947	5	6.8	411.074	65.413	4012	6012.4	0.0171216	0.0419377	0.0388918	0.0619645	0.411074	0.731309	20	0.0583735	0.098876
948	6	5.66667	415.616	75.7015	1649	4535.5	0.00521854	0.0313431	0.0311618	0.0391359	0.415616	0.73	17	0.0459509	0.0917052
949	6	6.83333	409.771	62.7665	3807	7107.33	0.0109784	0.0344343	0.0427849	0.0454281	0.409771	0.738053	24	0.068859	0.138058
950	5	5.8	393.205	68.9045	8469	4771	0.0102326	0.0232669	0.0298452	0.0512888	0.393205	0.729967	15	0.0386539	0.0748166
951	4	7.25	401.233	58.0753	1189	5836.5	0.00720717	0.0294956	0.0371396	0.051401	0.401233	0.738288	18	0.0540182	0.0888535
952	6	6.5	392.694	61.787	9968	6334.17	0.0100701	0.0328739	0.0300764	0.0510274	0.392694	0.715548	22	0.0519779	0.088668
953	7	5.85714	406.315	73.2473	5769	5094.71	0.012373	0.0281391	0.0286262	0.0534092	0.406315	0.74163	21	0.0495117	0.0987257
954	5	6.4	409.926	66.4666	6428	5491.2	0.0252186	0.0372642	0.0367261	0.0512345	0.409926	0.725408	18	0.0537068	0.0853636
955	5	7	411.036	59.6981	5636	6102.8	0.0181898	0.040638	0.0456702	0.0702402	0.411036	0.733868	21	0.0693451	0.143041
956	5	6.6	400.517	61.0312	5456	7037.8	0.0121261	0.0306645	0.0383492	0.0394634	0.400517	0.736539	19	0.056586	0.11089
957	7	6	408.325	71.943	3190	3880	0.0104317	0.0242664	0.0268336	0.0429361	0.408325	0.721104	22	0.0449203	0.0868525
958	9	5.55556	394.832	73.9526	7725	5079.56	0.00828419	0.0246164	0.0233781	0.0401162	0.394832	0.716332	24	0.0417484	0.0920095
959	5	7	404.904	60.3821	5760	5926.6	0.0022822	0.0363653	0.0363534	0.0561046	0.404904	0.731025	21	0.0559994	0.09796
960	7	5.71429	402.422	71.9979	5804	5996	0.0112756	0.0284925	0.0288327	0.0405451	0.402422	0.724423	20	0.0457161	0.0868291
961	6	7.5	393.226	53.3144	8933	9207.67	0.00894433	0.046974	0.0466948	0.0601003	0.393226	0.742349	28	0.0781925	0.116709
962	7	6.42857	403.276	64.8808	7358	5615.71	0.0221713	0.0372446	0.0351776	0.0561046	0.403276	0.731309	25	0.0585659	0.0925549
963	5	6.2	396.547	67.0354	3570	5882.8	0.0061585	0.0322624	0.0344649	0.045407	0.396547	0.729361	17	0.049936	0.0946101
964	7	6.28571	412.394	70.8363	6747	5086.86	0.0200146	0.0379153	0.0343079	0.0643067	0.412394	0.724278	24	0.0577975	0.102754
965	7	6.42857	404.394	66.0235	6961	6392.29	0.0183739	0.0407042	0.0398469	0.069554	0.404394	0.721624	25	0.0692313	0.156245
966	5	6.8	412.343	64.2404	2387	6502	0.0144261	0.0507439	0.0458057	0.0983241	0.412343	0.727597	20	0.0795473	0.154635
967	10	6	405.937	70.9102	11490	5187.4	0.00489833	0.0521442	0.0359858	0.0793206	0.405937	0.739067	31	0.0723087	0.115093
968	5	6.6	412.994	64.2108	4883	6578.8	0.0157026	0.0316034	0.0388002	0.0434044	0.412994	0.730229	19	0.0619507	0.128672
969	6	6.33333	411.972	66.7002	4310	5583.5	0.0194345	0.0390109	0.0356961	0.0692059	0.411972	0.738833	21	0.057656	0.10405
970	5	6.2	404.389	66.2428	3437	6642.2	0.00467453	0.0267868	0.0332018	0.0412721	0.404389	0.721735	17	0.0489984	0.117062
971	5	5.8	403.526	72.8268	2190	5577	0.00370243	0.02112	0.0272806	0.0478963	0.403526	0.726031	15	0.0392941	0.0771334
972	5	6.6	399.947	62.1822	4513	5401.6	0.0137142	0.0347631	0.0357244	0.0518002	0.399947	0.711727	19	0.0530444	0.0945815
973	8	5.875	401.688	72.507	7330	4236.5	0.0231085	0.0351775	0.0293084	0.0481448	0.401688	0.741194	24	0.0504989	0.105972
974	7	6.42857	400.36	64.6387	6182	5816.71	0.0204656	0.0359865	0.0318768	0.0658481	0.40036	0.736945	25	0.0606303	0.117224
975	7	6.28571	396.103	65.6129	10897	6147.57	0.0122629	0.0403672	0.037833	0.0722891	0.396103	0.716182	24	0.0665464	0.119414
976	7	6.28571	399.243	67.8531	3877	5774.86	0.0187059	0.0407366	0.0384399	0.0688218	0.399243	0.733111	24	0.0652393	0.115713
977	4	7.25	411.866	57.6122	2545	7263.75	0.0118255	0.0230054	0.0360489	0.0397883	0.411866	0.737701	18	0.0509025	0.08717
978	9	5.44444	407.841	78.9248	6093	5096.11	0.0197978	0.0357171	0.0338969	0.0466013	0.407841	0.739297	23	0.0606016	0.120221
979	5	7	402.551	60.0313	5863	7472.4	0.00239369	0.0297765	0.04028	0.0587666	0.402551	0.725065	21	0.0634332	0.116757
980	7	6.14286	406.051	69.2635	7683	6032	0.0245463	0.038673	0.0379022	0.0516301	0.406051	0.730936	23	0.0638697	0.111512
981	8	6	405.043	70.5811	8463	5327.62	0.00275123	0.0297108	0.0300602	0.0480998	0.405043	0.724333	24	0.0503938	0.10217
982	4	6.5	402.366	65.3845	1477	5691.75	0.0118541	0.0197973	0.0299022	0.0316708	0.402366	0.728216	15	0.041945	0.0735254
983	6	6.33333	398.569	64.2929	6901	5923.33	0.022976	0.0326566	0.0365679	0.0402966	0.398569	0.731834	21	0.0579429	0.109118
984	6	6.66667	415.075	63.0025	4567	5668.83	0.0221319	0.0442216	0.041513	0.0741095	0.415075	0.724732	23	0.0688215	0.111221
985	6	6.16667	404.576	70.5867	4020	4642.33	0.00626922	0.0246971	0.0333238	0.0516583	0.404576	0.731987	20	0.0549405	0.103288
986	8	5.625	403.383	74.8539	4903	5267.25	0.0214419	0.0377114	0.0328605	0.0497064	0.403383	0.728564	22	0.0580589	0.12757
987	8	6.125	395.407	68.2155	8623	5825.25	0.0245625	0.0431341	0.0357586	0.0620719	0.395407	0.717403	26	0.0658917	0.119414
988	5	6.8	407.322	61.0983	4526	6038.4	0.00945838	0.0267225	0.0351759	0.0411105	0.407322	0.726022	20	0.0495893	0.0901883
989	7	5.42857	402.79	78.1605	4483	4656.43	0.0116041	0.0352475	0.0311233	0.0588334	0.40279	0.716957	18	0.0488709	0.100709
990	4	6.75	405.801	60.387	1366	5895.25	0.0138326	0.026573	0.0364774	0.0458095	0.405801	0.735234	16	0.0477752	0.0958226
991	8	6.25	401.354	67.5692	10042	6094.5	0.0405093	0.0521777	0.0387946	0.0702362	0.401354	0.732545	27	0.0732507	0.127821
992	7	5.57143	404.409	74.6919	5612	5154.71	0.0166745	0.0314003	0.0312158	0.0412133	0.404409	0.724611	19	0.0496086	0.0825871
993	6	6	410.313	70.7464	5465	4393.67	0.00682297	0.0374378	0.0391373	0.0711242	0.410313	0.733537	19	0.0637945	0.16459
994	6	5.66667	412.947	75.2153	2283	6796.33	0.00863485	0.0245597	0.0328169	0.0486577	0.412947	0.720116	17	0.0459718	0.0777675
995	5	6.6	414.984	63.2356	4222	5251.4	0.0143365	0.0396922	0.0428794	0.0817519	0.414984	0.739102	19	0.0630572	0.11103
996	5	6.6	399.98	65.0762	2126	6554.6	0.000784505	0.0264445	0.0333595	0.0586206	0.39998	0.732099	19	0.0486147	0.0889682
997	8	6	409.953	71.9858	8654	5427	0.0267319	0.0371617	0.0304108	0.0482099	0.409953	0.719427	24	0.0550568	0.107579
998	7	5.85714	394.837	68.7607	6089	6584.86	0.00851558	0.0419996	0.0355505	0.0589	0.394837	0.732119	21	0.0630822	0.126104
999	5	6	405.735	71.7764	3053	4107.2	0.0103632	0.0174853	0.0269625	0.029134	0.405735	0.728079	16	0.0405813	0.0779365
