# Supplementary material for: The winner takes it all—Competitiveness of single nodes in globalized supply networks
Source: PLoS One. 2019 Nov 20;14(11):e0225346. doi: 10.1371/journal.pone.0225346 (PMC6867619; doi:10.1371/journal.pone.0225346)
Supplement: S1 Table — Legends can be found in te readme.txt file. (ZIP) [file pone.0225346.s001.zip › spatial_network_delaunay_N_1000_r_1_edgelist.dat]

0	269	0.0115725
0	298	0.0212162
0	363	0.0287526
0	449	0.0856154
0	793	0.0537048
1	176	0.0418258
1	243	0.0618482
1	554	0.027461
1	584	0.0303313
1	636	0.0544596
1	670	0.0419667
1	814	0.0279313
2	390	0.0282559
2	440	0.0422716
2	714	0.0280883
2	781	0.0464832
2	785	0.044255
2	917	0.0700449
3	176	0.0205529
3	243	0.0458447
3	321	0.0404392
3	656	0.0426523
3	752	0.0563392
3	893	0.0372691
4	59	0.0788283
4	111	0.0296802
4	287	0.0667642
4	504	0.0681168
4	513	0.0477741
4	765	0.00852644
5	133	0.0342588
5	315	0.0425669
5	320	0.0568981
5	383	0.017981
5	385	0.0449225
5	414	0.0361997
5	436	0.0254727
6	224	0.0293781
6	235	0.0322741
6	457	0.0584658
6	601	0.027125
6	804	0.0388855
6	805	0.0512438
6	871	0.0476075
7	80	0.0490541
7	348	0.0492668
7	401	0.0195036
7	443	0.0552521
7	484	0.0152522
8	160	0.0657962
8	453	0.0509163
8	485	0.0375243
8	624	0.0486327
8	681	0.0449118
8	825	0.0499129
8	872	0.038728
8	978	0.0591007
9	231	0.0395677
9	443	0.0256143
9	445	0.0319883
9	484	0.0542953
9	528	0.0281535
9	697	0.0217869
9	840	0.0532153
10	453	0.0396479
10	460	0.0759146
10	482	0.0651431
10	485	0.0281273
10	567	0.0839914
10	702	0.0273928
10	736	0.0728057
11	80	0.0275802
11	210	0.0286748
11	372	0.00797739
11	443	0.0171491
11	697	0.0181681
12	205	0.0260994
12	319	0.0915079
12	333	0.0475412
12	377	0.116544
12	495	0.0418351
12	845	0.0363182
12	856	0.0984844
12	884	0.0495254
12	942	0.0951182
13	28	0.0650878
13	102	0.0351622
13	345	0.0795519
13	626	0.0239928
13	634	0.0262948
13	815	0.0470614
13	823	0.0730606
14	115	0.0174604
14	503	0.0174985
14	637	0.0170937
14	651	0.037353
14	861	0.028738
14	870	0.019012
14	964	0.0265601
15	137	0.0347831
15	650	0.0082249
15	726	0.0602161
15	732	0.0363164
16	267	0.0303921
16	291	0.0153491
16	378	0.0422926
16	399	0.0337433
16	657	0.029136
16	975	0.0379884
17	270	0.0427117
17	439	0.00880978
17	448	0.0477015
17	555	0.0549822
17	610	0.0665404
17	820	0.0440702
17	846	0.0776622
18	195	0.0686213
18	244	0.0417429
18	481	0.0658705
18	707	0.0717214
18	732	0.0643399
18	927	0.0520597
18	949	0.0637995
18	970	0.0512473
19	240	0.00732836
19	339	0.045245
19	456	0.0217635
19	576	0.056126
19	946	0.0370642
20	52	0.0197392
20	114	0.0201471
20	347	0.0502338
20	879	0.040465
20	880	0.0453945
20	949	0.0458961
21	192	0.0182483
21	256	0.0220634
21	709	0.0376903
21	763	0.0507534
21	818	0.0171798
21	966	0.0296268
22	192	0.0162881
22	274	0.0342421
22	426	0.0110293
22	818	0.00834641
23	104	0.0431117
23	168	0.0369666
23	218	0.0297803
23	273	0.0255749
23	374	0.0359082
23	913	0.0139765
24	317	0.0317773
24	506	0.0423188
24	516	0.0119809
24	722	0.024695
24	810	0.0535322
24	839	0.0353008
25	63	0.0102336
25	373	0.029808
25	571	0.0274384
25	646	0.0320957
25	919	0.0250491
25	965	0.0346409
26	186	0.0375505
26	242	0.0227978
26	605	0.0273817
26	738	0.0363858
26	822	0.00634594
27	79	0.0338161
27	316	0.036632
27	395	0.011049
27	400	0.0389016
27	599	0.0303929
27	935	0.0177531
28	29	0.0453047
28	345	0.068119
28	553	0.0771464
28	784	0.0609494
28	795	0.0638806
28	815	0.0352239
29	169	0.0210571
29	345	0.0433027
29	553	0.0899405
29	864	0.0191716
29	878	0.06838
30	332	0.00932617
30	393	0.0114026
30	754	0.00570482
30	823	0.00894972
31	57	0.033101
31	449	0.0167969
31	510	0.0131431
31	674	0.0500423
32	268	0.0523056
32	306	0.0597956
32	367	0.0473906
32	537	0.0229553
32	591	0.0537489
32	668	0.0488139
32	685	0.0335834
33	105	0.0277994
33	358	0.0440745
33	563	0.0179161
33	769	0.0496275
33	829	0.0272628
33	859	0.0415584
33	877	0.0139049
33	904	0.0489741
33	963	0.0467437
34	193	0.040484
34	299	0.037343
34	766	0.00394591
34	912	0.00620747
35	170	0.00574413
35	208	0.0225945
35	221	0.0411898
35	450	0.011742
35	505	0.0653104
35	698	0.00858526
35	867	0.0565908
35	916	0.0339826
35	940	0.0651968
36	87	0.0334212
36	109	0.0610613
36	178	0.0523912
36	211	0.0256726
36	378	0.057551
36	430	0.061639
36	446	0.0413763
36	947	0.0437007
36	982	0.0384436
37	184	0.0203244
37	502	0.0741964
37	779	0.0221228
37	917	0.0745271
37	941	0.011265
38	188	0.0576647
38	322	0.0443386
38	364	0.0315178
38	547	0.0102962
38	683	0.0395315
39	271	0.0482979
39	300	0.0468101
39	322	0.0270303
39	447	0.0176185
39	535	0.0566833
39	686	0.0385228
40	215	0.00846926
40	366	0.0270518
40	465	0.0274477
40	600	0.0391192
40	835	0.0241575
40	989	0.0287212
41	59	0.0473693
41	89	0.0165879
41	164	0.0264631
41	203	0.0273564
41	282	0.0462985
42	134	0.0371079
42	159	0.0363083
42	222	0.0567916
42	381	0.0369214
42	562	0.011807
42	695	0.0587269
43	58	0.0287526
43	155	0.021471
43	228	0.0371062
43	314	0.0142155
43	337	0.0406502
43	469	0.0283005
43	767	0.0285128
43	915	0.0428692
44	149	0.0419316
44	507	0.0530804
44	700	0.0400396
44	862	0.013853
44	873	0.0326204
44	932	0.0433723
45	242	0.0363782
45	388	0.0114945
45	496	0.0360217
45	564	0.0305513
45	565	0.0544885
45	609	0.0332614
46	498	0.00794214
46	582	0.0232122
46	721	0.0284926
46	743	0.0476612
46	929	0.0166968
46	953	0.0458493
46	957	0.0198698
47	209	0.0411733
47	227	0.0385179
47	370	0.0521646
47	398	0.0394551
47	522	0.0462916
47	621	0.0334553
47	881	0.0745432
48	554	0.0315929
48	776	0.00209274
48	924	0.0197216
49	72	0.0253287
49	117	0.108867
49	304	0.113956
49	413	0.0154719
49	417	0.0643917
49	441	0.065341
49	603	0.0716196
49	802	0.0834324
50	168	0.0383571
50	237	0.0324942
50	331	0.00960235
50	382	0.0533185
50	434	0.0479285
50	470	0.0463006
50	643	0.0274379
50	713	0.0527033
50	951	0.00888699
51	324	0.0148284
51	334	0.03846
51	592	0.0216475
51	691	0.0152025
52	707	0.035338
52	844	0.0397326
52	879	0.0403605
52	949	0.0468467
53	225	0.0244753
53	572	0.0358592
53	760	0.0244221
53	769	0.0189566
53	963	0.0240969
54	67	0.00495334
54	521	0.0233481
54	645	0.0034338
54	704	0.0305754
55	487	0.0282829
55	503	0.00636013
55	594	0.0461187
55	637	0.00625014
55	870	0.00590299
55	979	0.0256601
56	99	0.0421318
56	248	0.0202192
56	305	0.0493301
56	384	0.0455323
56	524	0.0221782
57	81	0.096035
57	339	0.0494851
57	449	0.0225757
57	531	0.098305
57	585	0.0463935
57	674	0.0756967
57	771	0.0638452
57	931	0.0750631
57	932	0.104066
58	73	0.0273926
58	228	0.0451077
58	394	0.0102483
58	469	0.00867428
59	164	0.0501925
59	282	0.0642049
59	287	0.0442822
59	496	0.0275989
59	504	0.0407075
60	275	0.0270295
60	337	0.0184598
60	708	0.048861
60	890	0.0267551
60	915	0.013764
61	143	0.0172487
61	252	0.023659
61	478	0.0315487
61	681	0.0298631
61	881	0.0189185
61	936	0.0182283
62	163	0.00825953
62	471	0.0139127
62	558	0.0285274
62	647	0.0322751
62	992	0.00261489
63	260	0.0389214
63	350	0.029283
63	646	0.0315377
63	919	0.0161766
64	182	0.00409134
64	189	0.00833363
64	597	0.023501
64	640	0.00582181
64	955	0.0238286
65	128	0.0415665
65	399	0.012017
65	657	0.0252865
65	768	0.0564148
65	782	0.0355081
65	865	0.0482747
66	231	0.0346149
66	263	0.01884
66	307	0.0150594
66	723	0.0151769
66	727	0.0256306
66	840	0.0314668
67	521	0.0218798
67	645	0.00702095
67	703	0.0309222
67	944	0.0526441
68	362	0.035358
68	522	0.0369189
68	621	0.00909057
68	665	0.0176575
69	94	0.0457931
69	144	0.0549031
69	501	0.0177334
69	663	0.0402963
69	809	0.0132039
69	816	0.0473894
70	154	0.0207913
70	400	0.0082992
70	431	0.00764909
70	834	0.0194415
70	908	0.00946437
71	129	0.00896959
71	221	0.0230702
71	324	0.0430334
71	618	0.0366089
71	712	0.0332359
72	131	0.0572376
72	413	0.0370474
72	441	0.0481903
72	668	0.0378256
73	125	0.0333558
73	228	0.0455677
73	394	0.0287218
73	726	0.0158031
74	79	0.0392819
74	154	0.0241112
74	262	0.0389969
74	389	0.0415656
74	436	0.0359704
74	606	0.0304494
74	900	0.0276144
74	926	0.0375063
75	204	0.0250279
75	275	0.0516902
75	604	0.00281755
75	767	0.0314057
75	770	0.0223443
76	107	0.053501
76	185	0.0120635
76	630	0.0364337
76	800	0.0346085
76	886	0.0511481
76	999	0.0333967
77	93	0.0377024
77	320	0.0832524
77	342	0.0708244
77	418	0.0062616
77	422	0.0629403
77	539	0.0448484
77	550	0.0477079
78	211	0.0135559
78	830	0.0221446
78	977	0.0191118
78	982	0.018595
79	154	0.037115
79	262	0.00959903
79	395	0.0282194
79	400	0.0271568
79	908	0.0244013
80	372	0.0281937
80	401	0.0415429
80	443	0.0265977
80	497	0.0226672
80	790	0.0350141
81	200	0.0915168
81	226	0.0400318
81	258	0.0414339
81	531	0.0561709
81	771	0.0577766
81	808	0.0323754
81	882	0.0837731
82	190	0.0257103
82	226	0.0329672
82	773	0.0213628
82	808	0.0222531
83	442	0.00800342
83	590	0.0205941
83	646	0.0228158
84	548	0.0294694
84	669	0.0755129
84	682	0.0319424
84	693	0.0696562
84	729	0.0274563
84	954	0.0208433
84	956	0.0307766
85	236	0.0403181
85	437	0.0142142
85	493	0.0393311
85	511	0.0422052
85	850	0.0284259
85	883	0.0215876
86	104	0.0710933
86	301	0.0107278
86	570	0.0179461
86	581	0.0516177
86	735	0.0216457
86	913	0.0761555
87	178	0.0492556
87	288	0.0395926
87	300	0.028721
87	446	0.0292993
87	686	0.0306647
88	338	0.0298818
88	348	0.045439
88	401	0.0322535
88	509	0.0361586
88	593	0.0294627
88	837	0.0380824
88	895	0.0284677
88	945	0.0220358
89	164	0.0381794
89	203	0.0161374
89	219	0.0750598
89	653	0.0517639
89	847	0.0643927
90	141	0.0138518
90	202	0.0162496
90	570	0.0359446
90	589	0.0273497
90	735	0.0437063
90	892	0.0300814
91	322	0.0303094
91	405	0.0103244
91	447	0.038335
91	683	0.00619604
91	741	0.0106734
92	158	0.014269
92	199	0.00949229
92	231	0.0240582
92	266	0.00533539
92	696	0.0330229
93	95	0.0705377
93	182	0.0534008
93	254	0.0133175
93	418	0.0358267
93	550	0.0266188
93	955	0.0638747
93	959	0.0364948
94	391	0.0528988
94	663	0.0451074
94	725	0.0467448
94	816	0.0126425
94	824	0.0481347
94	902	0.0473144
95	521	0.0217183
95	526	0.0204575
95	703	0.0456396
95	833	0.0149185
95	955	0.0301402
95	959	0.08202
96	263	0.035392
96	294	0.0541302
96	716	0.0164589
96	719	0.00783692
96	831	0.0133008
97	620	0.0217877
97	649	0.0785884
97	671	0.05351
97	718	0.0383671
97	728	0.0256758
97	789	0.0307681
98	255	0.0119446
98	293	0.0400689
98	541	0.0435441
98	977	0.0317093
98	982	0.0301369
98	984	0.0257995
99	162	0.0431463
99	248	0.0460678
99	302	0.0488373
99	524	0.0292512
99	580	0.033571
99	857	0.0353062
100	107	0.0182626
100	121	0.0400096
100	801	0.0637448
100	986	0.0374529
100	993	0.0220457
101	146	0.0221551
101	148	0.00827525
101	180	0.029657
101	620	0.036147
101	718	0.0453693
101	836	0.0432379
102	420	0.0304071
102	634	0.0165457
102	676	0.0556888
102	754	0.0574535
102	756	0.0439131
102	823	0.063452
103	143	0.0350353
103	464	0.0554542
103	522	0.0324147
103	616	0.0366985
103	898	0.0579865
103	936	0.0325473
104	168	0.0131622
104	382	0.0333089
104	581	0.0350043
104	913	0.0531918
105	462	0.0642925
105	829	0.00553604
105	963	0.0306587
106	255	0.0237087
106	300	0.0255574
106	446	0.00371561
106	982	0.0249872
107	185	0.0515712
107	508	0.0366484
107	630	0.0532217
107	986	0.032853
107	993	0.0367212
107	998	0.0311067
108	182	0.0240877
108	247	0.0124638
108	254	0.0319071
108	421	0.0137722
108	640	0.0230172
109	130	0.0532436
109	232	0.0588312
109	359	0.048123
109	430	0.0350796
109	486	0.0608238
109	947	0.0384243
109	995	0.0487818
110	321	0.0410246
110	678	0.0195365
110	688	0.0142167
110	749	0.0352188
110	752	0.0183159
110	923	0.0468803
111	251	0.0410841
111	257	0.0448286
111	459	0.0100527
111	504	0.0617659
111	513	0.0457416
111	701	0.0174925
112	232	0.0551067
112	278	0.0187977
112	486	0.0247268
112	573	0.0655377
112	759	0.0303527
113	220	0.00677119
113	689	0.00301028
113	727	0.017151
113	840	0.00760461
114	347	0.0483468
114	380	0.0522988
114	673	0.0388956
114	880	0.0452607
115	569	0.0188727
115	861	0.0350237
115	964	0.0149312
116	358	0.0308785
116	391	0.00724258
116	552	0.0525024
116	824	0.059315
116	904	0.0334651
117	214	0.00399732
117	299	0.0306084
117	304	0.0652608
117	802	0.0494241
117	912	0.0450037
118	217	0.0607785
118	278	0.0306682
118	489	0.0367875
118	525	0.0458228
118	759	0.0428861
118	853	0.0556746
119	574	0.00394732
119	583	0.0375113
119	602	0.0118547
119	653	0.0121469
120	196	0.00280631
120	201	0.0334875
120	327	0.00994504
120	566	0.0276859
121	174	0.0192808
121	801	0.0561169
121	978	0.0315252
121	993	0.022831
122	270	0.0228626
122	385	0.0207805
122	414	0.023101
122	422	0.0498492
122	820	0.00996873
123	236	0.00334264
123	488	0.0208418
123	493	0.0297356
123	930	0.010409
124	193	0.0646461
124	406	0.0421956
124	465	0.0721753
124	470	0.0563271
124	473	0.0168773
124	906	0.0479279
124	938	0.0518026
124	989	0.0865779
125	228	0.0402488
125	608	0.04709
125	650	0.0598611
125	664	0.0207054
125	726	0.0412993
125	922	0.0362787
126	476	0.0201025
126	492	0.0113063
126	642	0.0228017
126	903	0.019039
127	377	0.0279009
127	461	0.0159139
127	578	0.011147
127	889	0.0405544
128	210	0.00655075
128	451	0.0221953
128	679	0.0369753
128	768	0.0571499
128	865	0.0516005
129	196	0.0537851
129	221	0.0283623
129	302	0.0522731
129	712	0.0375311
129	867	0.0320638
130	172	0.0381729
130	246	0.00883942
130	486	0.0338847
130	865	0.0467705
130	995	0.00917404
131	354	0.0230254
131	441	0.0496111
131	668	0.0407945
131	685	0.026222
131	694	0.0211263
131	775	0.0231438
132	138	0.0243934
132	460	0.0268808
132	567	0.0443486
132	574	0.0530985
132	583	0.0460534
132	800	0.0491796
133	241	0.0402306
133	290	0.0408915
133	315	0.0183491
133	383	0.0366299
133	648	0.0311758
133	926	0.0313787
134	159	0.029929
134	695	0.0444382
134	730	0.0250423
134	891	0.0134744
134	974	0.0173296
135	284	0.0507717
135	296	0.0261829
135	417	0.0420961
135	542	0.0364268
135	595	0.0271268
135	742	0.0513749
136	409	0.0316202
136	757	0.0449133
136	773	0.0552619
136	808	0.0613821
136	882	0.00646751
137	726	0.0689103
137	732	0.0289675
137	799	0.00763435
137	953	0.0531076
138	147	0.0729918
138	460	0.0394278
138	482	0.0684946
138	583	0.0390999
138	910	0.0313783
139	251	0.0386744
139	500	0.0124689
139	600	0.0305735
139	701	0.0547369
139	876	0.0289153
139	989	0.0338143
140	395	0.0195678
140	427	0.00936628
140	720	0.0310997
140	935	0.0176423
141	202	0.00927715
141	245	0.00468073
141	349	0.0374497
141	735	0.0466209
141	907	0.0603429
142	253	0.0194437
142	427	0.055598
142	481	0.0300453
142	720	0.0283402
142	788	0.0117038
143	252	0.0250891
143	464	0.0590292
143	619	0.0564132
143	936	0.00738308
144	177	0.0398103
144	404	0.0403989
144	520	0.0450852
144	579	0.0458404
144	663	0.058605
144	809	0.0556912
144	921	0.0536344
145	353	0.0238769
145	616	0.0244718
145	665	0.0362357
145	920	0.0154084
145	980	0.0458615
146	148	0.022463
146	303	0.024208
146	435	0.0394218
146	620	0.0355134
146	744	0.0291931
147	157	0.0403749
147	230	0.0369147
147	482	0.0207638
147	512	0.0188507
147	610	0.0566273
147	828	0.0170612
147	846	0.0671243
147	910	0.0695949
148	180	0.0246618
148	435	0.0412882
149	312	0.0152976
149	507	0.0247656
149	780	0.00827697
149	869	0.0178607
149	873	0.0352999
150	483	0.0386819
150	662	0.031109
150	717	0.0650435
150	739	0.00819463
150	811	0.0266502
151	310	0.0262406
151	511	0.0134703
151	692	0.0261377
151	850	0.0401911
152	177	0.0246537
152	296	0.0394204
152	579	0.0398532
152	595	0.0229034
152	603	0.0414769
153	156	0.00845587
153	230	0.0242417
153	323	0.0247976
153	361	0.0148723
153	512	0.0277716
153	828	0.0249969
154	606	0.0186901
154	834	0.0219017
154	863	0.0210437
154	908	0.0222085
155	228	0.0218464
155	314	0.0150042
155	813	0.0439285
155	849	0.0434285
156	361	0.00893101
156	512	0.0340343
156	702	0.0254599
157	230	0.00460655
157	323	0.00398232
157	638	0.0137508
157	846	0.0414611
158	263	0.032462
158	266	0.0112544
158	307	0.0160683
158	696	0.0324821
158	787	0.0327928
159	562	0.0316541
159	730	0.0377218
159	916	0.0238716
159	940	0.0515817
160	390	0.0372612
160	523	0.0444969
160	714	0.0517238
160	872	0.0447126
160	960	0.0130278
160	978	0.0608342
161	200	0.0281722
161	344	0.021964
161	481	0.0331225
161	660	0.0103177
161	788	0.0199594
162	302	0.0483511
162	384	0.0485187
162	524	0.0311352
162	991	0.0313292
163	234	0.0200988
163	360	0.0296548
163	471	0.0126575
163	805	0.0295255
163	992	0.00929385
164	287	0.0255939
164	329	0.0338145
164	494	0.0438858
164	667	0.0211625
164	847	0.0572833
165	336	0.0828886
165	379	0.0170392
165	557	0.0457548
165	675	0.0507386
165	699	0.0155316
165	764	0.0458442
165	990	0.0773338
166	273	0.0359277
166	308	0.0424086
166	479	0.0199083
166	643	0.0321664
166	951	0.0288927
167	540	0.0169722
167	587	0.0323428
167	717	0.0712469
167	811	0.0443405
167	927	0.0146142
168	273	0.0369265
168	331	0.0352404
168	382	0.0381269
169	285	0.0431392
169	345	0.0466983
169	412	0.0429429
169	864	0.00849449
169	952	0.0221056
170	450	0.0084889
170	698	0.00729532
170	821	0.0125293
171	188	0.0397102
171	541	0.0550771
171	644	0.00815561
171	922	0.0327858
171	994	0.0290187
172	246	0.0349255
172	325	0.0727796
172	489	0.0587416
172	517	0.023275
172	759	0.0496953
172	865	0.022333
173	328	0.00984235
173	423	0.035929
173	552	0.0425546
173	557	0.0500117
173	896	0.0637928
173	911	0.057089
174	485	0.0503008
174	736	0.0240868
174	978	0.0298148
174	993	0.0335966
175	188	0.0479785
175	350	0.0266617
175	644	0.0264269
175	654	0.0388471
175	838	0.0444058
175	919	0.025959
175	994	0.0472185
176	192	0.0479665
176	243	0.0558811
176	584	0.044156
176	709	0.054245
176	893	0.0376845
177	404	0.0316371
177	579	0.0503056
177	603	0.0298954
178	288	0.0325893
178	297	0.0546521
178	359	0.0215004
178	403	0.0499552
178	947	0.0257304
179	292	0.0398128
179	325	0.0392658
179	499	0.0236971
179	509	0.0403793
179	517	0.0576927
179	679	0.0375784
179	790	0.0277106
180	187	0.0262094
180	227	0.052174
180	398	0.0303576
180	435	0.0494263
180	527	0.0330788
180	836	0.0471771
181	313	0.0391424
181	376	0.0283724
181	408	0.0730821
181	519	0.0290612
181	536	0.0450495
181	589	0.0418938
181	714	0.077875
181	776	0.0501965
181	785	0.0576565
182	254	0.0475426
182	640	0.00950523
182	955	0.0221739
183	233	0.00870712
183	290	0.0461506
183	306	0.0286068
183	591	0.046769
183	648	0.05455
184	285	0.0178869
184	502	0.06826
184	746	0.0274656
184	878	0.0290569
184	941	0.0199653
185	282	0.0318079
185	508	0.0548514
185	841	0.0306587
185	886	0.0488639
186	242	0.0298224
186	491	0.0538481
186	565	0.0381355
186	596	0.0729226
186	605	0.0275712
186	866	0.048333
186	939	0.0532949
187	435	0.0446572
187	527	0.0152521
187	534	0.0182862
187	628	0.0350554
188	364	0.0659466
188	541	0.036275
188	547	0.0547803
188	644	0.0350519
188	838	0.0616101
188	984	0.0514724
189	213	0.0687617
189	392	0.0316357
189	597	0.0201624
189	640	0.00616837
190	226	0.0467954
190	539	0.0570171
190	556	0.0228487
190	692	0.0320412
190	773	0.031385
191	205	0.0441942
191	333	0.0169417
191	553	0.0170409
191	784	0.0385883
191	905	0.0433627
192	426	0.0238069
192	584	0.0235509
192	709	0.0494894
192	818	0.0151564
193	299	0.0454997
193	366	0.0173372
193	465	0.0168699
193	766	0.0427955
193	835	0.0315361
193	938	0.0567027
194	197	0.020036
194	219	0.0192371
194	278	0.0660852
194	530	0.0219397
194	573	0.0494345
194	853	0.0346916
195	452	0.0319415
195	707	0.0386466
195	732	0.0553222
195	743	0.0312242
195	799	0.0360121
196	201	0.0353085
196	302	0.053608
196	467	0.0498939
196	566	0.0267392
196	857	0.0435779
196	867	0.0511639
197	219	0.0306242
197	617	0.043767
197	653	0.0622908
197	853	0.0332508
198	289	0.0258686
198	492	0.0249233
198	559	0.00853756
198	614	0.0360454
198	615	0.0363859
198	793	0.041902
199	231	0.0180027
199	265	0.0263518
199	696	0.0342402
200	258	0.0715538
200	472	0.0149007
200	660	0.0268044
200	788	0.0337606
200	882	0.0680743
201	308	0.0186665
201	327	0.031387
201	467	0.0301838
201	505	0.03499
201	948	0.0154202
202	239	0.0516998
202	245	0.00587328
202	536	0.0220636
202	589	0.034687
203	282	0.0295374
203	602	0.0422219
203	653	0.0459558
203	841	0.0254358
203	886	0.037947
204	275	0.0495458
204	424	0.031707
204	770	0.0184277
204	985	0.0336353
205	333	0.041515
205	845	0.0132342
205	905	0.0463825
206	213	0.023766
206	217	0.0185073
206	375	0.0125521
206	525	0.0551559
206	597	0.0636004
207	468	0.0196402
207	518	0.0228502
207	564	0.0229521
207	588	0.0190828
207	968	0.046392
207	986	0.0235594
207	998	0.0268732
208	416	0.0585167
208	698	0.0172579
208	730	0.0551947
208	843	0.06065
208	916	0.01253
208	950	0.0542851
209	370	0.0218349
209	398	0.00691578
209	527	0.023319
210	372	0.0230961
210	451	0.0174158
210	697	0.043325
210	768	0.0551302
211	378	0.04465
211	830	0.0309067
211	982	0.021653
212	326	0.00941284
212	607	0.0167623
212	690	0.0163745
212	810	0.028513
213	261	0.0398598
213	357	0.0316023
213	375	0.0156168
213	392	0.078596
213	597	0.0681366
214	264	0.0256758
214	299	0.0315314
214	369	0.0398878
214	687	0.0257955
214	802	0.0465067
215	600	0.0370383
215	622	0.0114945
215	835	0.0198978
216	581	0.00767142
216	735	0.0320982
216	832	0.0474173
216	907	0.00956129
217	357	0.0312247
217	375	0.0234015
217	525	0.0575511
217	617	0.0334863
217	853	0.0250138
218	286	0.0347809
218	327	0.0428633
218	374	0.0204432
218	677	0.0320787
218	913	0.0201048
219	530	0.00388445
219	653	0.0754877
219	847	0.0250338
220	259	0.0304782
220	432	0.00768473
220	445	0.0280757
220	689	0.00671377
220	840	0.0117221
221	324	0.0313824
221	450	0.0363745
221	867	0.0392173
222	250	0.0327098
222	381	0.0430281
222	695	0.0521947
222	894	0.0269976
222	938	0.0617117
223	315	0.0501192
223	385	0.0367904
223	448	0.031309
223	454	0.0282359
223	555	0.0480165
223	659	0.0489562
223	737	0.0483116
223	744	0.0447585
223	851	0.0476053
224	235	0.0446986
224	601	0.0338406
224	748	0.013049
224	844	0.0249821
224	879	0.0485428
224	957	0.0329186
225	312	0.047215
225	444	0.0406701
225	572	0.0406734
225	700	0.0442774
225	760	0.0162163
225	873	0.0417505
226	531	0.0192802
226	556	0.0511679
226	808	0.0359092
227	336	0.0457936
227	398	0.0544745
227	621	0.0461659
227	836	0.0117262
227	990	0.0520513
228	543	0.0499388
228	664	0.0260331
228	849	0.0453661
229	345	0.045842
229	393	0.0133124
229	693	0.0186255
229	823	0.0172057
229	996	0.0193834
230	323	0.00427821
230	828	0.0319745
231	265	0.0321357
231	266	0.0262254
231	307	0.0281009
231	477	0.0343236
231	528	0.0151759
231	840	0.0529068
232	297	0.0514787
232	359	0.0413083
232	486	0.0572035
232	573	0.0252429
233	306	0.0343835
233	631	0.0588147
233	648	0.057685
233	649	0.0720415
233	671	0.0595302
233	983	0.0399302
234	360	0.0188116
234	471	0.0244031
234	804	0.0305686
234	918	0.0393613
235	658	0.0654094
235	722	0.0502513
235	804	0.0237943
235	879	0.0677813
235	918	0.0603431
236	428	0.0378349
236	437	0.0387814
236	488	0.0212949
236	493	0.0307316
237	470	0.028973
237	643	0.0126728
237	906	0.0298247
238	382	0.0239599
238	596	0.0255314
238	713	0.0030976
238	832	0.0315698
239	245	0.0502444
239	397	0.0255763
239	408	0.0567541
239	466	0.0567712
239	536	0.0555223
239	791	0.0357089
239	842	0.0269832
239	968	0.0330305
240	258	0.0271108
240	456	0.021037
240	576	0.0603406
240	771	0.0177706
241	290	0.0163572
241	797	0.0275944
241	900	0.0335389
241	926	0.0274388
242	565	0.0498726
242	609	0.0337622
242	738	0.0339118
243	319	0.0403115
243	636	0.0492047
243	752	0.0523346
243	856	0.0242474
244	335	0.0202657
244	481	0.0380447
244	532	0.0231768
244	540	0.0427443
244	927	0.0542595
244	967	0.0235962
245	349	0.0365181
245	842	0.0351553
246	486	0.026994
246	759	0.0475401
247	254	0.0223208
247	392	0.0234817
247	421	0.0209952
247	439	0.0827254
247	550	0.0336125
248	305	0.051624
248	580	0.0609468
248	709	0.0515188
248	893	0.0669355
248	966	0.0585548
249	292	0.0354556
249	428	0.0719504
249	827	0.0675806
249	837	0.0125042
249	895	0.0124631
250	515	0.0438493
250	633	0.0259329
250	848	0.0360845
250	894	0.0454178
250	921	0.0326598
250	938	0.0422385
251	257	0.0124564
251	283	0.0202715
251	701	0.039096
251	876	0.0275974
252	356	0.0465695
252	619	0.0493036
252	681	0.00925129
252	825	0.0332495
253	427	0.0614812
253	481	0.0168818
253	967	0.0220834
254	550	0.020324
255	300	0.0406307
255	982	0.0326905
255	984	0.0190601
256	709	0.0214379
256	966	0.0130772
257	283	0.0222259
257	463	0.0330167
257	513	0.0278107
257	734	0.0274281
258	576	0.0726912
258	660	0.0825636
258	771	0.0324374
259	432	0.0328736
259	445	0.0210021
259	697	0.0522945
259	768	0.0260413
259	958	0.0341891
260	330	0.0127542
260	350	0.032874
260	442	0.0408756
260	561	0.0279843
260	646	0.0183837
260	666	0.023273
261	357	0.0568559
261	392	0.0774413
261	538	0.0322733
261	583	0.0546892
261	910	0.0299308
262	389	0.0311202
262	395	0.0317681
262	544	0.0227519
263	294	0.0412036
263	307	0.0259037
263	723	0.0109411
263	787	0.0404752
263	831	0.0331762
264	369	0.0286213
264	594	0.0142963
264	687	0.00396978
265	461	0.0281283
265	477	0.0133053
265	696	0.0376952
265	749	0.0389709
266	307	0.0103314
267	291	0.0284186
267	378	0.0141421
267	430	0.0233348
268	367	0.0396969
268	483	0.0378755
268	591	0.0492492
268	662	0.0471497
268	715	0.0353342
268	987	0.0411394
269	363	0.037763
269	492	0.0488008
269	626	0.0509541
269	642	0.0655033
269	793	0.0472845
269	815	0.0567843
270	385	0.0246041
270	448	0.0155999
270	454	0.0117815
270	820	0.0261818
271	287	0.0576476
271	403	0.0439168
271	447	0.0444439
271	535	0.0325766
271	765	0.0276365
272	341	0.0421887
272	419	0.0255317
272	529	0.0364535
272	899	0.0397792
272	925	0.033915
273	308	0.053871
273	331	0.0298666
273	374	0.0376483
273	948	0.0512
273	951	0.0316763
274	301	0.0316039
274	426	0.0297171
274	570	0.0331279
274	763	0.0690355
274	818	0.0386028
274	892	0.0348338
274	924	0.0215247
275	337	0.0148542
275	767	0.0368511
275	890	0.0360062
275	985	0.0340763
276	332	0.047155
276	462	0.0252196
276	548	0.0320143
276	693	0.0579335
276	706	0.0407841
276	756	0.0538857
276	954	0.0240901
277	341	0.0492386
277	438	0.040769
277	475	0.0186568
277	719	0.0509665
277	899	0.0396239
277	928	0.0283492
277	961	0.0278044
278	573	0.0720182
278	759	0.0311241
278	853	0.0603417
279	326	0.0359663
279	410	0.0181317
279	480	0.0157812
279	611	0.0398496
279	690	0.0347288
279	817	0.015651
279	859	0.0453788
280	387	0.0126508
280	392	0.0725002
280	439	0.0563477
280	538	0.0186035
280	610	0.01311
281	394	0.0489223
281	469	0.0519854
281	577	0.0432046
281	582	0.0494632
281	708	0.0329735
281	721	0.0469815
281	778	0.0552671
281	915	0.0473284
282	496	0.0642906
282	508	0.048994
282	841	0.00690089
283	463	0.0425362
283	569	0.0466665
283	861	0.0288426
283	876	0.00987011
284	413	0.039356
284	417	0.0650654
284	631	0.0273176
284	742	0.0261426
284	983	0.0492319
285	412	0.0283738
285	864	0.0401572
285	878	0.0393488
285	941	0.00616926
286	327	0.0450276
286	566	0.0270758
286	580	0.0346461
286	677	0.00951764
286	807	0.0239942
287	403	0.0506363
287	667	0.0266988
287	765	0.0621185
288	403	0.0412076
288	535	0.030036
288	686	0.0154684
289	476	0.0257422
289	559	0.0276842
289	615	0.0286722
289	796	0.0516972
289	903	0.0311263
290	591	0.0567627
290	648	0.0240828
290	797	0.0407871
291	430	0.0264052
291	657	0.025364
291	782	0.0284776
292	325	0.0478759
292	509	0.0270128
292	827	0.0628614
292	895	0.0354225
292	981	0.0660648
293	541	0.0133436
293	543	0.0164574
293	849	0.0427734
293	977	0.0522841
294	305	0.0543074
294	716	0.0538218
294	787	0.00289412
294	923	0.0488695
295	411	0.0182239
295	464	0.029123
295	779	0.0468497
295	786	0.0372621
295	917	0.0675579
295	972	0.0120521
296	542	0.0257165
296	557	0.0656937
296	579	0.0623542
296	595	0.028156
296	699	0.0366934
297	359	0.0526202
297	403	0.0377489
297	494	0.0199945
297	560	0.0201817
297	573	0.038657
297	586	0.0141795
297	613	0.020911
298	363	0.0160851
298	371	0.0549892
298	449	0.0946757
298	568	0.0227032
298	932	0.0618475
299	594	0.031166
299	687	0.0245697
299	835	0.0446687
299	912	0.0342858
300	322	0.0341555
300	446	0.0258821
300	547	0.0508188
300	686	0.0407649
300	984	0.0468935
301	570	0.0143308
301	763	0.0817981
301	913	0.0776124
302	712	0.039914
302	857	0.031088
302	991	0.0628753
303	620	0.0480539
303	649	0.0400701
303	744	0.00863742
304	603	0.0773516
304	633	0.0263555
304	848	0.0269419
304	912	0.0460361
304	962	0.0393958
305	384	0.0581321
305	656	0.0663255
305	716	0.0697387
305	885	0.0747686
305	893	0.0763448
305	923	0.0630562
306	591	0.0247097
306	668	0.0714875
306	983	0.0455442
308	479	0.0280418
308	505	0.0324862
308	948	0.0177581
309	311	0.0169243
309	669	0.0738502
309	750	0.0748906
309	794	0.0697279
309	952	0.0467022
309	980	0.0654402
309	996	0.0238904
310	539	0.0619371
310	546	0.0193763
310	692	0.0458961
310	703	0.0447999
310	850	0.0325522
310	988	0.0212392
311	345	0.014672
311	952	0.0484696
311	996	0.0200216
312	572	0.0206012
312	780	0.0086962
312	869	0.0233268
312	873	0.0369036
312	973	0.0297222
313	589	0.0104165
313	776	0.0244537
313	892	0.0245333
314	767	0.0197581
314	813	0.0520515
315	385	0.0610597
315	648	0.0279509
315	737	0.0051737
316	472	0.0301243
316	599	0.0447114
316	720	0.0130348
316	788	0.0319126
316	882	0.0620986
316	935	0.0245844
317	347	0.0343567
317	351	0.0226545
317	516	0.0368938
317	658	0.0393238
317	839	0.00513009
318	440	0.021317
318	502	0.0155154
318	629	0.0195813
318	733	0.0262861
318	746	0.0598663
318	781	0.0197262
319	636	0.0200283
319	774	0.0309971
319	845	0.0716647
319	856	0.0540537
320	342	0.0697373
320	414	0.0638587
320	422	0.0523229
320	436	0.042795
320	606	0.0293147
320	757	0.0533232
320	863	0.0266442
321	656	0.0190934
321	752	0.0345181
321	923	0.0285147
322	447	0.0369651
322	547	0.0439561
322	683	0.0305984
323	361	0.0300187
323	638	0.0134231
324	450	0.0442735
324	592	0.0324725
324	618	0.0503238
324	691	0.0147126
325	489	0.0715739
325	517	0.0672027
325	705	0.0848931
325	981	0.0526889
326	480	0.0407348
326	506	0.0317514
326	690	0.0185735
326	810	0.0293291
327	374	0.0305732
327	566	0.0301423
327	948	0.0269258
328	423	0.0297561
328	557	0.0550152
328	579	0.0684486
328	663	0.0482275
328	902	0.0257914
329	494	0.014764
329	586	0.0178996
329	667	0.0153328
330	350	0.0313267
330	666	0.0172667
330	731	0.00733427
331	951	0.00317816
332	393	0.015049
332	693	0.017553
332	754	0.0136566
332	756	0.0502255
333	495	0.0289446
333	784	0.0430317
334	592	0.0323483
334	655	0.0165331
334	691	0.0477883
334	755	0.048915
334	772	0.0212687
334	918	0.0806412
334	950	0.045147
335	427	0.0636768
335	514	0.0293461
335	532	0.0186814
335	811	0.045333
335	967	0.00784637
336	675	0.0614669
336	718	0.023936
336	728	0.0427163
336	836	0.0415944
336	990	0.0394806
337	767	0.0360824
337	915	0.0184964
338	348	0.0274502
338	593	0.00313722
338	812	0.0342615
338	914	0.0537642
338	942	0.0488033
339	456	0.0322952
339	585	0.0220733
339	931	0.0432486
339	946	0.0518293
340	367	0.0164068
340	415	0.0416486
340	483	0.0277822
340	537	0.0485981
340	598	0.0381481
340	684	0.0322788
340	717	0.0370877
341	708	0.0417187
341	890	0.0385556
341	899	0.0477961
341	925	0.0283091
341	928	0.045659
342	409	0.0159113
342	539	0.0690737
342	757	0.0286104
342	773	0.0500879
343	577	0.0145668
343	721	0.022198
343	726	0.0603213
343	953	0.00779806
344	481	0.022172
344	576	0.0684738
344	660	0.0235744
344	970	0.0611669
345	823	0.0582462
345	952	0.0458006
345	996	0.0321353
346	361	0.0405799
346	370	0.0343468
346	429	0.029918
346	453	0.0413089
346	478	0.0411918
346	702	0.0494273
346	881	0.0306702
347	351	0.0327563
347	380	0.0489985
347	658	0.0278593
347	777	0.0339201
347	879	0.0364336
348	401	0.0489484
348	484	0.0560381
348	889	0.0248956
348	942	0.0302889
349	397	0.0059872
349	491	0.0587359
349	819	0.0534569
349	842	0.00485598
349	866	0.0593034
349	907	0.0570735
349	939	0.0582316
350	654	0.0227208
350	731	0.0288831
350	919	0.0228197
351	627	0.0226741
351	777	0.0137533
351	839	0.0196552
351	860	0.026457
352	380	0.0263225
352	533	0.0367228
352	627	0.0269917
352	777	0.0353329
352	798	0.0476654
352	909	0.0505004
353	616	0.0111215
353	794	0.0319866
353	898	0.0504609
353	980	0.0395024
354	441	0.0341961
354	661	0.00907062
354	694	0.0176311
355	406	0.0317414
355	434	0.0167043
355	470	0.0204551
355	551	0.0429972
355	596	0.0407163
355	747	0.0410705
356	575	0.0426947
356	619	0.00648104
356	786	0.0110075
356	825	0.0297347
356	917	0.0475191
357	375	0.0229151
357	583	0.0494393
357	617	0.00357304
358	563	0.0420087
358	711	0.0394749
358	824	0.0560824
358	826	0.0367051
358	877	0.0401881
358	904	0.034882
359	947	0.0173385
360	804	0.0166364
360	805	0.0127528
361	429	0.0333712
361	638	0.034723
361	702	0.026587
362	407	0.0441816
362	621	0.039156
362	665	0.0438306
362	672	0.0457066
362	888	0.0423282
362	920	0.0353769
362	990	0.0429318
363	568	0.0144505
363	626	0.0209056
364	396	0.0152934
364	683	0.0447978
364	783	0.0483608
364	838	0.0544062
365	389	0.0322189
365	427	0.0395939
365	490	0.0208867
365	544	0.00930773
365	715	0.0331702
365	987	0.0220835
366	465	0.000509333
366	835	0.0168573
367	483	0.0163781
367	537	0.0509215
368	552	0.0389967
368	729	0.0167408
368	911	0.00349175
368	956	0.01213
369	487	0.045398
369	594	0.0355441
369	802	0.0354221
369	874	0.0289026
369	979	0.0341812
370	429	0.0259127
370	527	0.0320803
370	534	0.0346356
370	881	0.0553718
371	420	0.0442901
371	507	0.0435303
371	568	0.0541368
371	932	0.00824523
372	451	0.00867361
372	497	0.0263548
373	571	0.0277404
373	587	0.0432347
373	965	0.0200361
374	948	0.0299819
376	519	0.00140703
376	751	0.030739
376	776	0.0582132
376	814	0.0386062
377	578	0.0190297
377	678	0.0369475
377	688	0.0117923
377	856	0.0590157
377	889	0.0636053
377	942	0.0775902
378	430	0.0340429
378	770	0.0717566
378	830	0.0327478
378	934	0.0336185
378	975	0.066624
379	557	0.0370112
379	764	0.0370953
379	896	0.0181249
379	976	0.029312
380	533	0.0384312
380	673	0.0603225
380	777	0.0281257
380	887	0.0553876
381	473	0.0670165
381	562	0.0410194
381	906	0.0620047
381	938	0.0700606
381	940	0.0686991
382	581	0.0419015
382	713	0.0263939
382	832	0.026199
383	436	0.00890018
383	926	0.0354936
384	419	0.0690724
384	524	0.043579
384	885	0.0430996
384	991	0.0573633
385	414	0.018188
385	454	0.0203195
386	495	0.0406887
386	796	0.0378121
386	868	0.00822228
386	884	0.0114436
387	538	0.0103412
387	610	0.0173733
387	910	0.0324953
388	496	0.0332807
388	508	0.0308517
388	518	0.032569
388	564	0.0305723
389	544	0.0280834
389	680	0.0216063
389	715	0.0309166
389	797	0.0298301
389	900	0.0316061
390	523	0.0388348
390	714	0.0290585
390	917	0.0596809
391	423	0.0365893
391	552	0.0505401
391	725	0.0422945
391	824	0.0585525
392	421	0.00302943
392	439	0.0788141
392	538	0.0651423
392	640	0.0269585
393	693	0.0146001
393	823	0.00676604
394	469	0.0104406
394	577	0.0601044
394	726	0.035037
395	427	0.0265542
395	544	0.0368031
395	935	0.0223776
396	474	0.051143
396	683	0.0453303
396	783	0.0452019
396	964	0.0453436
396	997	0.0475683
397	791	0.0378768
397	819	0.0507128
397	842	0.00393168
398	527	0.0244193
399	657	0.0192298
399	768	0.0570397
399	975	0.0426839
400	431	0.0100708
400	599	0.02889
400	908	0.00445018
401	509	0.051402
401	790	0.0528626
402	645	0.0274489
402	705	0.0482796
402	827	0.0369943
402	944	0.048005
402	981	0.0139286
403	535	0.0170798
403	586	0.0265733
403	667	0.0423479
404	603	0.040625
404	921	0.0440478
404	962	0.0122097
405	447	0.0352298
405	513	0.043646
405	734	0.0378283
405	741	0.00331491
405	997	0.0110503
406	470	0.031803
406	747	0.025865
406	989	0.0763362
407	641	0.0132142
407	672	0.0245789
407	761	0.0191474
407	920	0.025162
408	466	0.00786975
408	536	0.0564639
408	714	0.0409157
409	757	0.0283978
409	773	0.045199
410	611	0.0273332
410	817	0.003065
410	858	0.00512889
411	412	0.0482472
411	750	0.013108
411	779	0.049134
411	898	0.0178425
411	952	0.0610211
411	972	0.0127454
412	779	0.00819605
412	941	0.0243029
412	952	0.0334849
413	417	0.0588663
413	668	0.0641761
413	983	0.0625788
414	422	0.0488992
415	442	0.0310948
415	537	0.0407567
415	639	0.00793551
415	684	0.0160821
415	710	0.0342393
416	803	0.0413147
416	826	0.039152
416	843	0.0124311
416	950	0.0347293
417	595	0.0287986
417	603	0.0172695
418	539	0.0412114
418	959	0.00747134
419	529	0.0425649
419	623	0.0591234
419	885	0.0369857
419	899	0.0315332
419	933	0.0287414
419	991	0.0833608
420	507	0.0429158
420	568	0.0292259
420	634	0.0218746
420	676	0.0495086
421	640	0.0253942
422	550	0.0453437
422	820	0.0475047
423	552	0.0273539
423	725	0.0182868
423	902	0.0200408
424	770	0.0297556
424	958	0.0370921
424	975	0.0266485
424	985	0.0534492
425	466	0.0358678
425	714	0.0549885
425	801	0.0298449
425	960	0.0291231
[truncated: 4,000 more rows]
