# Supplementary material for: The winner takes it all—Competitiveness of single nodes in globalized supply networks
Source: PLoS One. 2019 Nov 20;14(11):e0225346. doi: 10.1371/journal.pone.0225346 (PMC6867619; doi:10.1371/journal.pone.0225346)
Supplement: S1 Table — Legends can be found in te readme.txt file. (ZIP) [file pone.0225346.s001.zip › spatial_network_delaunay_N_1000_r_1_node_measures.dat]

0	5	6.6	416.124	64.6974	3772	5529	0.0115725	0.0401723	0.0424357	0.0856154	0.416124	0.751276	19	0.0629782	0.108191
1	7	6.28571	405.697	65.9602	6638	5636.86	0.027461	0.040832	0.0361262	0.0618482	0.405697	0.721558	24	0.0606689	0.114183
2	6	7.16667	408.318	62.0334	5667	6905.5	0.0280883	0.0432332	0.0411629	0.0700449	0.408318	0.714057	26	0.0751668	0.148441
3	6	6	407.381	69.19	5174	5566.5	0.0205529	0.0405162	0.0403252	0.0563392	0.407381	0.742577	19	0.0617265	0.108978
4	6	7	396.378	58.3032	6905	8135.83	0.00852644	0.0499483	0.0428948	0.0788283	0.396378	0.730224	24	0.0702168	0.143033
5	7	6.28571	406.569	68.5452	6424	5950	0.017981	0.0369	0.0352086	0.0568981	0.406569	0.719099	24	0.0625597	0.140151
6	7	6.42857	402.628	62.9963	7844	5918.29	0.027125	0.0407114	0.035625	0.0584658	0.402628	0.716666	25	0.0608217	0.113076
7	5	7	404.012	58.9986	7350	6964.2	0.0152522	0.0376658	0.0374537	0.0552521	0.404012	0.738865	21	0.0551581	0.0795557
8	8	6.125	405.225	68.9244	7665	5651.38	0.0375243	0.0494404	0.0377771	0.0657962	0.405225	0.715568	26	0.0705691	0.118462
9	7	6.85714	402.126	63.9663	7115	5606	0.0217869	0.0363745	0.0324058	0.0542953	0.402126	0.728261	28	0.0586102	0.113286
10	7	6.28571	404.956	65.2889	9206	6441.86	0.0273928	0.0561461	0.0410938	0.0839914	0.404956	0.733971	24	0.0692271	0.115342
11	5	6.2	403.299	66.0641	4154	5530.2	0.00797739	0.0199099	0.0295636	0.0286748	0.403299	0.718057	17	0.0416766	0.0796715
12	9	6.33333	409.558	66.4177	10578	6669.56	0.0260994	0.0669971	0.0460599	0.116544	0.409558	0.731349	31	0.0922086	0.144445
13	7	6.71429	413.95	63.4536	6080	5948.57	0.0239928	0.0500302	0.0416292	0.0795519	0.41395	0.732303	27	0.0782563	0.142234
14	7	5.85714	396.117	72.846	4764	5323.71	0.0170937	0.023388	0.0243198	0.037353	0.396117	0.738687	21	0.0438016	0.0927897
15	4	7.25	401.407	58.1004	6255	6516.25	0.0082249	0.0348851	0.0466493	0.0602161	0.401407	0.73697	18	0.0658571	0.110256
16	6	5.83333	402.426	74.0442	4010	5546.5	0.0153491	0.0314836	0.032255	0.0422926	0.402426	0.738693	18	0.0542571	0.0998436
17	7	6.42857	406.474	64.1509	7572	6731.57	0.00880978	0.0489254	0.0423628	0.0776622	0.406474	0.720992	25	0.0730863	0.123168
18	8	6.875	400.44	59.49	10866	6986.88	0.0417429	0.0599253	0.042419	0.0717214	0.40044	0.720497	32	0.0815929	0.129207
19	5	6.4	413.469	68.9115	3582	4803.4	0.00732836	0.0335054	0.0369247	0.056126	0.413469	0.727939	18	0.06274	0.13147
20	6	6.16667	403.983	68.4526	6508	5780.67	0.0197392	0.0369793	0.0382909	0.0502338	0.403983	0.734243	20	0.0617173	0.109696
21	6	6.33333	405.662	72.5469	5446	5153.5	0.0171798	0.0292603	0.0328883	0.0507534	0.405662	0.725592	19	0.0521052	0.121551
22	4	6.5	405.337	64.299	3545	4768.25	0.00834641	0.0174765	0.0289481	0.0342421	0.405337	0.737738	15	0.0400847	0.06737
23	6	6.33333	403.289	65.0544	5363	5166.17	0.0139765	0.0308864	0.0374048	0.0431117	0.403289	0.745411	21	0.0562014	0.091589
24	6	6.16667	408.205	70.572	4687	5198.17	0.0119809	0.0332675	0.0355307	0.0535322	0.408205	0.724962	20	0.0604896	0.109091
25	6	5.83333	401.43	71.5246	5537	4522.83	0.0102336	0.0265443	0.0321377	0.0346409	0.40143	0.731288	18	0.0472125	0.0962504
26	5	6.2	399.029	65.8397	4052	5535.8	0.00634594	0.0260924	0.0395386	0.0375505	0.399029	0.733433	17	0.0569613	0.103001
27	6	6.33333	407.139	65.2715	4666	5331	0.011049	0.0280908	0.027541	0.0389016	0.407139	0.727316	21	0.044216	0.0812455
28	7	6.57143	413.876	64.2868	8271	6964.86	0.0352239	0.0593874	0.0481275	0.0771464	0.413876	0.734043	26	0.0824303	0.126365
29	6	6.66667	413.884	66.3803	6414	6258.33	0.0191716	0.0478595	0.0449952	0.0899405	0.413884	0.72626	23	0.0733938	0.120209
30	4	5.75	414.478	73.5204	411	4001	0.00570482	0.00884582	0.0245573	0.0114026	0.414478	0.725136	12	0.0336591	0.0820103
31	4	7.5	413.178	58.6565	4053	7703.75	0.0131431	0.0282708	0.0515598	0.0500423	0.413178	0.736802	19	0.0745671	0.129136
32	7	6.57143	403.215	62.608	10253	5757	0.0229553	0.0455133	0.0395937	0.0597956	0.403215	0.7311	26	0.0694647	0.11299
33	9	6	408.907	75.0745	7904	4881.67	0.0139049	0.0353179	0.0344726	0.0496275	0.408907	0.736187	27	0.0611121	0.103344
34	4	6.75	401.006	61.8217	1925	5993.25	0.00394591	0.0219951	0.0324058	0.040484	0.401006	0.720825	16	0.0468712	0.102085
35	9	6.11111	401.355	68.5383	8933	5896.22	0.00574413	0.0345485	0.0322225	0.0653104	0.401355	0.730491	29	0.061959	0.151451
36	9	6.55556	397.623	64.6576	10283	6766.22	0.0256726	0.0461397	0.0356357	0.061639	0.397623	0.726902	33	0.0711859	0.129308
37	5	6.8	413.66	65.4335	2484	5807.2	0.011265	0.0404871	0.0389187	0.0745271	0.41366	0.745467	20	0.0681676	0.134208
38	5	6.8	396.302	60.5146	5996	7087.4	0.0102962	0.0366698	0.0391657	0.0576647	0.396302	0.711172	20	0.059588	0.105643
39	6	6.5	396.159	63.616	6542	5705.17	0.0176185	0.0391605	0.0370913	0.0566833	0.396159	0.73516	22	0.0592613	0.105945
40	6	6.33333	397.28	70.2597	6657	5595.83	0.00846926	0.0258278	0.0302371	0.0391192	0.39728	0.722434	21	0.0504105	0.105057
41	5	7	399.508	57.5482	5217	7149.2	0.0165879	0.032815	0.0410034	0.0473693	0.399508	0.732304	21	0.0608716	0.118821
42	6	5.83333	402.17	71.0181	6626	5248.5	0.011807	0.0396105	0.0391655	0.0587269	0.40217	0.73147	18	0.0595247	0.106982
43	8	5.625	401.882	74.5754	4617	4794	0.0142155	0.0302347	0.0300562	0.0428692	0.401882	0.739765	22	0.0502066	0.0954938
44	6	6.5	413.441	64.3951	3431	6087	0.013853	0.0374829	0.0368298	0.0530804	0.413441	0.735654	21	0.0618317	0.148648
45	6	6	398.477	67.6779	5050	6102	0.0114945	0.0336993	0.0313852	0.0544885	0.398477	0.726469	19	0.0488244	0.0913402
46	7	6	400.113	69.6114	4552	5208.14	0.00794214	0.0271034	0.0272602	0.0476612	0.400113	0.714597	22	0.0505478	0.103375
47	7	6.28571	408.967	68.3698	6357	6512.14	0.0334553	0.0465144	0.036439	0.0745432	0.408967	0.737136	24	0.0649323	0.108494
48	3	7	404.88	58.6433	0	5535.67	0.00209274	0.0178024	0.030121	0.0315929	0.40488	0.726833	13	0.0362989	0.060306
49	8	6.375	401.779	64.1531	11607	6038.25	0.0154719	0.068551	0.0463194	0.113956	0.401779	0.73241	28	0.0918859	0.153871
50	9	5.44444	398.455	76.107	9259	5024.89	0.00888699	0.0352255	0.0282428	0.0533185	0.398455	0.728416	23	0.0511718	0.102628
51	4	7	404.444	58.3795	4118	7464.75	0.0148284	0.0225346	0.039164	0.03846	0.404444	0.723445	17	0.0532296	0.105773
52	5	6.6	403.839	62.0182	4950	7034	0.0197392	0.0364034	0.0404659	0.0468467	0.403839	0.736055	18	0.0584638	0.108142
53	5	6.8	413.42	62.3083	2947	4519	0.0189566	0.025562	0.0334258	0.0358592	0.41342	0.741158	19	0.0494617	0.0924956
54	4	5.5	407.839	74.7705	1729	3964.5	0.0034338	0.0155777	0.0246832	0.0305754	0.407839	0.727883	11	0.0283873	0.0555941
55	6	6	397.762	73.1073	3675	4173.83	0.00590299	0.0197625	0.0260856	0.0461187	0.397762	0.740234	19	0.0447202	0.0887439
56	5	6.8	403.025	63.6524	7913	7453.8	0.0202192	0.0358783	0.0473887	0.0493301	0.403025	0.721031	20	0.0726555	0.119069
57	10	6.4	409.525	68.0104	11860	6119.8	0.0225757	0.0664566	0.047265	0.104066	0.409525	0.70849	35	0.0964205	0.179808
58	5	6.4	401.306	65.5467	3541	5999.4	0.00867428	0.0240351	0.0317315	0.0451077	0.401306	0.736908	18	0.0482708	0.0950465
59	7	7	396.819	58.4655	7854	8454	0.0275989	0.0504548	0.0417276	0.0788283	0.396819	0.731894	29	0.0730967	0.126602
60	5	6.2	400.119	65.5433	5146	6978.8	0.013764	0.0269739	0.0357451	0.048861	0.400119	0.733249	17	0.0512838	0.0935737
61	6	6	405.712	68.2627	6889	5475	0.0172487	0.0232444	0.0319513	0.0315487	0.405712	0.723451	19	0.0474966	0.0934617
62	5	5.8	403.636	69.9636	4935	5251.4	0.00261489	0.0171179	0.0321064	0.0322751	0.403636	0.711605	15	0.042098	0.101031
63	5	6.6	400.842	61.0806	4391	4526.8	0.0102336	0.0252305	0.0283206	0.0389214	0.400842	0.737884	19	0.0429993	0.0669057
64	5	6.6	406.105	63.9454	5952	4730.6	0.00409134	0.0131153	0.0267303	0.0238286	0.406105	0.731719	19	0.0394248	0.0871014
65	6	6.33333	401.714	65.8364	7532	6700.33	0.012017	0.0365113	0.0354254	0.0564148	0.401714	0.712257	21	0.0553368	0.0914423
66	6	6.83333	405.534	64.9338	3868	4925.33	0.0150594	0.0234648	0.0251105	0.0346149	0.405534	0.737173	24	0.0416641	0.0741825
67	5	6.2	408.082	69.4711	3401	5347	0.00495334	0.0234841	0.0315655	0.0526441	0.408082	0.73147	17	0.0478015	0.106901
68	4	7	410.352	59.8431	2899	5679.25	0.00909057	0.0247562	0.0383445	0.0369189	0.410352	0.740554	17	0.054058	0.0952957
69	6	6.5	404.596	63.6596	5864	7329	0.0132039	0.0365532	0.0394108	0.0549031	0.404596	0.728064	22	0.0615472	0.0986919
70	5	5.4	411.11	78.8939	746	2452.6	0.00764909	0.0131291	0.0204547	0.0207913	0.41111	0.711293	13	0.0267954	0.0479051
71	5	6	404.753	68.2298	2635	5530.8	0.00896959	0.0289836	0.036701	0.0430334	0.404753	0.739478	16	0.0518032	0.108335
72	5	7	405.447	58.4036	3626	7536.6	0.0253287	0.0411259	0.0484645	0.0572376	0.405447	0.717065	21	0.0750779	0.139285
73	5	7	401.013	59.8019	4901	6274.6	0.0158031	0.0301682	0.0371968	0.0455677	0.401013	0.725884	21	0.0590512	0.0955064
74	8	6.125	405.271	68.0879	9389	5062.75	0.0241112	0.034437	0.0280857	0.0415656	0.405271	0.725536	26	0.0488376	0.073098
75	5	6.2	400.554	66.3776	4425	5603.8	0.00281755	0.0266571	0.0359767	0.0516902	0.400554	0.745368	17	0.0521035	0.0941009
76	6	6.16667	400.132	66.7681	6711	6677.33	0.0120635	0.0368586	0.034801	0.053501	0.400132	0.724601	20	0.0533962	0.0863541
77	7	7	407.374	62.4687	8466	6436.86	0.0062616	0.0505053	0.0457355	0.0832524	0.407374	0.730778	29	0.0831015	0.140151
78	4	6.5	399.591	64.9336	3161	6224.25	0.0135559	0.0183518	0.0281411	0.0221446	0.399591	0.716409	15	0.0392049	0.071396
79	7	6.14286	406.561	69.3505	7636	4861.29	0.00959903	0.0285128	0.0247172	0.0392819	0.406561	0.732563	23	0.0438963	0.0767882
80	7	5.42857	403.481	74.9322	5451	5292	0.0226672	0.03295	0.029496	0.0490541	0.403481	0.734338	18	0.0447977	0.0904913
81	8	6.875	410.363	61.6155	8508	6832.75	0.0323754	0.0623892	0.0487479	0.096035	0.410363	0.730103	32	0.0929717	0.200101
82	4	6.25	413.278	66.4196	1281	5799	0.0213628	0.0255734	0.0396602	0.0329672	0.413278	0.720086	14	0.0497098	0.0830922
83	3	7.33333	403.861	56.6261	0	4766.33	0.00800342	0.0171378	0.0283152	0.0228158	0.403861	0.725669	14	0.0364133	0.0595631
84	7	6.28571	412.254	69.2699	5824	5541.29	0.0208433	0.0408082	0.0366633	0.0755129	0.412254	0.730471	24	0.0650415	0.126956
85	6	6.33333	411.289	68.8202	6081	5639.17	0.0142142	0.0310137	0.0338946	0.0422052	0.411289	0.73814	21	0.0499761	0.0831104
86	6	6.16667	403.316	66.2591	4882	5951.83	0.0107278	0.041531	0.0387496	0.0761555	0.403316	0.728417	20	0.0617021	0.121768
87	6	6.66667	397.594	63.9515	7965	7115.83	0.028721	0.0351591	0.0357873	0.0492556	0.397594	0.713577	23	0.0600483	0.103908
88	8	5.625	407.772	78.2776	3960	4577.25	0.0220358	0.0327227	0.0312908	0.045439	0.407772	0.736886	21	0.0521971	0.106189
89	6	7	398.87	58.8017	4633	6363.5	0.0161374	0.0436868	0.0365661	0.0750598	0.39887	0.72643	25	0.0651164	0.119665
90	6	6.33333	403.517	64.0503	4942	5644	0.0138518	0.0278639	0.028274	0.0437063	0.403517	0.728003	21	0.0464773	0.0791197
91	5	6.2	394.509	66.6908	6844	5107.6	0.00619604	0.0191677	0.0270837	0.038335	0.394509	0.730676	17	0.0420206	0.0901123
92	5	6.2	402.847	73.2797	4315	6562	0.00533539	0.0172356	0.0246998	0.0330229	0.402847	0.727713	17	0.0349486	0.079346
93	8	6	407.588	70.7214	8268	5414.75	0.0133175	0.0422217	0.0360951	0.0705377	0.407588	0.729807	25	0.0660386	0.120955
94	7	6	403.161	70.1418	8369	5978.14	0.0126425	0.0426622	0.0378908	0.0528988	0.403161	0.720214	22	0.0602158	0.100696
95	7	6.42857	407.353	65.5368	6695	6307.14	0.0149185	0.040776	0.0334028	0.08202	0.407353	0.743724	25	0.0579515	0.113528
96	5	6.6	404.324	62.0926	4363	5562.8	0.00783692	0.0254238	0.0342019	0.0541302	0.404324	0.73914	19	0.0485727	0.103
97	6	6	406.028	69.3632	7610	5748	0.0217877	0.0414495	0.0417026	0.0785884	0.406028	0.73914	19	0.0628997	0.118731
98	6	6.5	398.835	63.7819	3348	6498.67	0.0119446	0.0305339	0.0326827	0.0435441	0.398835	0.730811	22	0.0524749	0.101806
99	7	6.14286	400.964	69.5095	9793	6192.71	0.0292512	0.0397588	0.0397305	0.0488373	0.400964	0.725033	23	0.0645095	0.113003
100	5	6.4	403.141	64.5986	3244	4963.8	0.0182626	0.0363031	0.0388371	0.0637448	0.403141	0.735932	18	0.0567083	0.112627
101	6	5.83333	405.43	72.6396	4740	5371.33	0.00827525	0.0308069	0.0335181	0.0453693	0.40543	0.732511	18	0.0479434	0.0864332
102	7	6.14286	413.344	68.6095	5806	5867	0.0165457	0.0432318	0.0367135	0.063452	0.413344	0.727301	23	0.0633088	0.114714
103	6	6.66667	409.221	63.1695	6104	6293	0.0324147	0.0416894	0.0342112	0.0579865	0.409221	0.739189	23	0.057988	0.0826854
104	6	6.33333	401.228	63.6869	5581	6004.67	0.0131622	0.0414787	0.0379625	0.0710933	0.401228	0.730167	21	0.058763	0.123989
105	4	7.25	413.194	59.8065	2655	6925.25	0.00553604	0.0320716	0.0406879	0.0642925	0.413194	0.729773	18	0.0549573	0.102654
106	4	6.75	397.742	63.2521	1615	6721.5	0.00371561	0.0194922	0.0287383	0.0255574	0.397742	0.731838	16	0.0401091	0.0738351
107	8	5.75	400.654	70.5914	7612	5349.25	0.0182626	0.0392357	0.0342693	0.053501	0.400654	0.720015	23	0.0585072	0.100435
108	5	5.4	406.136	77.1659	1388	4031	0.0124638	0.0210496	0.0236849	0.0319071	0.406136	0.726706	13	0.0317051	0.0951892
109	8	6	401.77	70.509	7399	5786.38	0.0350796	0.0505461	0.0388667	0.0610613	0.40177	0.734447	25	0.0694274	0.102438
110	6	6	406.14	70.027	6793	5011	0.0142167	0.0291988	0.032416	0.0468803	0.40614	0.737107	19	0.0516934	0.109937
111	7	6.28571	396.836	69.7388	8484	6048.43	0.0100527	0.0358065	0.0368806	0.0617659	0.396836	0.704251	23	0.061263	0.102473
112	5	6.6	404.983	62.1938	4793	6693.2	0.0187977	0.0389043	0.0430354	0.0655377	0.404983	0.744624	19	0.0648359	0.104195
113	4	6.25	403.515	65.8114	4197	4319	0.00301028	0.00863428	0.0203812	0.017151	0.403515	0.733409	14	0.0284353	0.0608199
114	5	6.6	407.341	63.3318	2996	5659	0.0201471	0.0409898	0.0397903	0.0522988	0.407341	0.735932	19	0.0612805	0.09073
115	4	7.25	394.95	55.6378	7052	7868.5	0.0149312	0.021572	0.0304804	0.0350237	0.39495	0.726804	18	0.0440863	0.0811608
116	5	7.6	406.403	55.5418	6876	8160.2	0.00724258	0.0366807	0.0420366	0.059315	0.406403	0.737157	24	0.0639238	0.10662
117	6	6.83333	400.712	59.6298	7072	6672	0.00399732	0.0505269	0.0435424	0.108867	0.400712	0.730992	24	0.0698578	0.159882
118	6	6.5	405.659	62.7805	6185	6646.5	0.0306682	0.0454363	0.0443138	0.0607785	0.405659	0.734331	22	0.071337	0.108361
119	4	7	400.64	60.3742	4110	7361	0.00394732	0.016365	0.0354617	0.0375113	0.40064	0.724626	17	0.0541639	0.0922005
120	4	7	402.349	58.0772	4085	5947.25	0.00280631	0.0184812	0.0309467	0.0334875	0.402349	0.728814	17	0.0402661	0.0684775
121	5	6.2	406.89	67.9119	2063	5181.8	0.0192808	0.0339527	0.0401199	0.0561169	0.40689	0.736055	17	0.0607032	0.104999
122	5	6	408.406	68.8455	3896	4759.8	0.00996873	0.0253124	0.0373346	0.0498492	0.408406	0.723152	16	0.0494524	0.112789
123	4	5.75	414.182	73.468	1351	3024.5	0.00334264	0.0160823	0.0320371	0.0297356	0.414182	0.725211	12	0.0374306	0.08363
124	8	6.75	398.45	63.7006	8718	7618.75	0.0168773	0.0548162	0.0437159	0.0865779	0.39845	0.73814	31	0.0829538	0.134182
125	7	6.42857	401.273	67.1746	6118	6087.57	0.0207054	0.0398342	0.0402211	0.0598611	0.401273	0.735266	25	0.0691702	0.136055
126	4	6.25	414.071	67.533	2199	5129.25	0.0113063	0.0183124	0.0307654	0.0228017	0.414071	0.738687	14	0.042079	0.0871841
127	4	6.75	409.434	63.121	381	6604.5	0.011147	0.023879	0.0373771	0.0405544	0.409434	0.741116	16	0.0499165	0.144445
128	6	6.66667	401.242	61.3009	7297	6022.67	0.00655075	0.0360064	0.0352364	0.0571499	0.401242	0.726174	23	0.0566363	0.09986
129	6	6.16667	403.746	67.3711	5706	5589	0.00896959	0.0354975	0.0370801	0.0537851	0.403746	0.737899	20	0.0569458	0.10111
130	6	6.33333	402.772	67.768	5756	6232.33	0.00883942	0.0316809	0.0399557	0.0532436	0.402772	0.743409	21	0.0623431	0.114305
131	7	5.71429	401.12	72.72	9241	4623.29	0.0211263	0.0344515	0.0322194	0.0572376	0.40112	0.704983	20	0.0518235	0.112282
132	6	6.33333	403.909	65.8221	8526	6162.17	0.0243934	0.040659	0.0418545	0.0530985	0.403909	0.728302	21	0.0641382	0.102795
133	7	6	404.679	70.4058	6063	5133	0.0183491	0.0332735	0.0329658	0.0408915	0.404679	0.717727	22	0.0533364	0.0976543
134	6	5.83333	403.636	72.3182	5256	4550.33	0.0134744	0.0278869	0.0335405	0.0444382	0.403636	0.730431	18	0.050071	0.0938995
135	6	6	409.845	69.6086	2475	6316.83	0.0261829	0.0389965	0.0395745	0.0513749	0.409845	0.731056	19	0.0630878	0.1056
136	5	6.8	409.065	65.0933	5466	6648.2	0.00646751	0.039929	0.04211	0.0613821	0.409065	0.730167	20	0.0654951	0.116605
137	5	6.8	399.709	64.8417	4402	7414.8	0.00763435	0.0386806	0.0406386	0.0689103	0.399709	0.731899	20	0.0628308	0.103947
138	6	7	406.129	60.8119	5042	6497	0.0243934	0.0459643	0.0438185	0.0729918	0.406129	0.721746	25	0.0740982	0.140116
139	6	6.83333	396.669	60.3136	6890	7431.5	0.0124689	0.0331972	0.0385204	0.0547369	0.396669	0.739538	24	0.0628487	0.120392
140	4	7.75	406.182	59.551	286	7057.75	0.00936628	0.019419	0.0293282	0.0310997	0.406182	0.723288	20	0.0459742	0.0765785
141	6	6.5	403.455	64.1472	3294	5122.67	0.00468073	0.0287038	0.0329947	0.0603429	0.403455	0.732239	22	0.0536933	0.109812
142	5	7.8	405.934	60.6919	4352	7018.6	0.0117038	0.0290262	0.0335007	0.055598	0.405934	0.733515	25	0.0586082	0.109109
143	6	5.83333	407.437	70.8165	4377	6269.67	0.00738308	0.0333664	0.0307081	0.0590292	0.407437	0.719697	18	0.0498335	0.0921098
144	8	5.75	403.305	71.5386	9467	5553.88	0.0398103	0.0492461	0.036987	0.058605	0.403305	0.731158	23	0.0661474	0.106832
145	5	6	412.924	69.6072	2850	4516.8	0.0154084	0.0291709	0.0349992	0.0458615	0.412924	0.745297	16	0.0481849	0.111302
146	6	5.83333	405.495	74.4211	5293	5272.83	0.0221551	0.0288257	0.0331326	0.0394218	0.405495	0.725795	18	0.0501525	0.0878959
147	9	5.88889	408.491	71.6479	5318	4929.11	0.0170612	0.0444782	0.0354549	0.0729918	0.408491	0.73977	27	0.0657585	0.123168
148	4	7	406.145	59.2295	2065	6169.75	0.00827525	0.0241721	0.0334974	0.0412882	0.406145	0.731032	17	0.0459164	0.0859266
149	6	5.66667	411.864	79.1041	5868	4262.83	0.00827697	0.0239054	0.0278475	0.0419316	0.411864	0.724535	16	0.0393626	0.0705756
150	5	7	404.045	60.2541	3601	6939	0.00819463	0.0339359	0.0360418	0.0650435	0.404045	0.722556	21	0.055897	0.105696
151	4	7	412.86	60.6183	2027	5814.75	0.0134703	0.0265099	0.0337169	0.0401911	0.41286	0.736744	16	0.0482372	0.102941
152	5	6.4	408.188	66.1847	2854	6722.4	0.0229034	0.0336615	0.0404473	0.0414769	0.408188	0.734338	18	0.0613782	0.113096
153	6	5.16667	407.239	82.0943	2566	3338.67	0.00845587	0.020856	0.0209725	0.0277716	0.407239	0.720165	14	0.0290725	0.0554522
154	7	5.57143	409.171	77.0327	3647	3827.57	0.0186901	0.0236945	0.0231272	0.037115	0.409171	0.712547	19	0.0385043	0.0656768
155	5	6.6	402.53	65.1716	3243	5536.2	0.0150042	0.0291357	0.0353453	0.0439285	0.40253	0.734412	19	0.0526935	0.0973853
156	4	6.5	407.775	63.108	379	5064.75	0.00845587	0.0192203	0.0274646	0.0340343	0.407775	0.728571	15	0.0341884	0.0562357
157	5	6.6	406.412	64.7678	2448	5671.8	0.00398232	0.0208351	0.0323658	0.0414611	0.406412	0.713482	19	0.0502931	0.119123
158	6	5.66667	403.223	75.1242	9331	5797.83	0.0112544	0.0232214	0.0246849	0.0327928	0.403223	0.733002	17	0.0362463	0.0788052
159	6	6.16667	402.847	69.3792	6419	6196	0.0238716	0.0351777	0.0379032	0.0515817	0.402847	0.739142	20	0.0596034	0.134678
160	7	6.28571	405.986	70.2421	6998	6106.86	0.0130278	0.0454075	0.041697	0.0657962	0.405986	0.720076	24	0.0724405	0.129599
161	5	6.6	406.319	64.7531	7285	6239.2	0.0103177	0.0227072	0.0388355	0.0331225	0.406319	0.732213	19	0.0548901	0.119689
162	5	6.8	404.864	63.9428	4980	7181	0.0311352	0.0404961	0.0460507	0.0485187	0.404864	0.73185	20	0.0719957	0.11469
163	6	5.5	403.72	75.7776	2267	5025.83	0.00825953	0.0182483	0.0275355	0.0296548	0.40372	0.718284	16	0.0415376	0.0997759
164	8	6	397.004	69.1803	10266	5353.62	0.0211625	0.0370719	0.0346195	0.0572833	0.397004	0.725435	25	0.059316	0.092358
165	7	6.42857	409.203	65.4864	6800	5535	0.0155316	0.0478758	0.041764	0.0828886	0.409203	0.731679	25	0.0739987	0.132013
166	5	6.2	401.693	66.2793	6166	5686.6	0.0199083	0.0318607	0.032751	0.0424086	0.401693	0.713701	17	0.047099	0.0735759
167	5	7.4	402.261	55.8696	2985	8160.8	0.0146142	0.0359033	0.041766	0.0712469	0.402261	0.720707	23	0.0667578	0.111553
168	6	6.66667	400.482	64.2307	6564	6365.33	0.0131622	0.03313	0.0332738	0.0383571	0.400482	0.721444	23	0.0563689	0.0907975
169	6	6.33333	415.319	69.4946	3580	5376.83	0.00849449	0.0307396	0.0389258	0.0466983	0.415319	0.731746	21	0.0615371	0.12625
170	4	6.5	402.524	65.8094	4827	4963	0.00574413	0.00851442	0.0241615	0.0125293	0.402524	0.734625	15	0.0345517	0.0710545
171	5	6.8	399.463	63.0898	6774	6751.4	0.00815561	0.0329495	0.0388029	0.0550771	0.399463	0.733882	20	0.0620648	0.105657
172	7	6.14286	402.975	68.7388	6472	7029.29	0.022333	0.0428461	0.0419934	0.0727796	0.402975	0.737011	23	0.0701344	0.137984
173	6	7.16667	408.423	59.0754	6236	6454.83	0.00984235	0.0432032	0.0407205	0.0637928	0.408423	0.725527	26	0.06874	0.115705
174	5	6.4	404.925	64.8844	4388	5930	0.0192808	0.031416	0.0397613	0.0503008	0.404925	0.734492	18	0.0578171	0.10378
175	7	6.28571	399.727	67.3916	7201	6091.14	0.025959	0.0367854	0.0346406	0.0479785	0.399727	0.731909	24	0.0588674	0.105643
176	7	6.42857	406.854	64.211	6722	5677.57	0.0205529	0.0431874	0.0388269	0.0558811	0.406854	0.735873	25	0.0655618	0.114029
177	5	6.6	405.383	64.2822	7036	5676	0.0246537	0.0352604	0.0427924	0.0503056	0.405383	0.732687	19	0.0643393	0.118754
178	7	6.57143	399.913	66.4934	6246	6575	0.0215004	0.0408677	0.036247	0.0546521	0.399913	0.738695	26	0.0664239	0.109942
179	7	6.14286	404.074	67.0707	7903	5965	0.0236971	0.0380195	0.03856	0.0576927	0.404074	0.723009	23	0.0630292	0.124159
180	8	5.75	405.963	73.6413	6055	5951.5	0.0246618	0.0365928	0.0314889	0.052174	0.405963	0.733493	23	0.0546706	0.104225
181	9	6	405.131	71.8268	9669	5632.22	0.0283724	0.0491477	0.036182	0.077875	0.405131	0.727648	28	0.0704115	0.130989
182	6	6	406.862	70.1513	1943	5320.67	0.00409134	0.0268003	0.0243269	0.0534008	0.406862	0.735403	19	0.040464	0.0911032
183	5	7	405.711	58.9246	3543	7135.6	0.00870712	0.0369567	0.0427724	0.05455	0.405711	0.738691	21	0.0676093	0.100094
184	6	6	414.21	70.7609	2869	4726.17	0.0178869	0.0304932	0.0380048	0.06826	0.41421	0.735992	19	0.0556206	0.0948515
185	6	6.5	399.08	64.5338	8368	7626.67	0.0120635	0.0383028	0.0374568	0.0548514	0.39908	0.728002	22	0.0598857	0.0960985
186	8	6	399.612	70.1304	7276	6901.38	0.0275712	0.0451848	0.0387859	0.0729226	0.399612	0.727939	25	0.0699792	0.113639
187	5	6.8	405.811	60.8716	4517	6582.2	0.0152521	0.0278921	0.0320239	0.0446572	0.405811	0.721406	20	0.047955	0.0828928
188	9	5.55556	397.022	73.6276	11298	6155.56	0.0350519	0.0500544	0.0367018	0.0659466	0.397022	0.734329	24	0.0642176	0.0987364
189	5	7.2	406.611	59.5073	3851	7103.8	0.00616837	0.0270124	0.032814	0.0687617	0.406611	0.73109	22	0.0541802	0.11045
190	6	6.33333	411.604	68.873	4756	5557.5	0.0228487	0.0359663	0.0382894	0.0570171	0.411604	0.732619	21	0.062824	0.122737
191	5	5.6	412.942	74.3295	4543	5597.4	0.0169417	0.0320256	0.0416897	0.0441942	0.412942	0.727624	14	0.0527089	0.106981
192	7	5.71429	404.739	73.3761	4912	4720	0.0151564	0.0277866	0.0299679	0.0494894	0.404739	0.731876	19	0.0471651	0.103848
193	8	6.25	398.83	69.7953	8700	5598.12	0.0168699	0.0394839	0.0335516	0.0646461	0.39883	0.733443	27	0.0658931	0.126763
194	6	5.83333	404.691	72.5071	4733	5195	0.0192371	0.0352374	0.0381515	0.0660852	0.404691	0.736187	18	0.0582608	0.0972093
195	6	6.33333	400.926	67.4573	5479	7374.67	0.0312242	0.043628	0.0422074	0.0686213	0.400926	0.721466	21	0.0704896	0.134492
196	8	5.75	401.992	72.9807	7971	5163.38	0.00280631	0.0396103	0.0315679	0.0537851	0.401992	0.730635	23	0.056179	0.116483
197	5	6.4	404.833	64.0985	4351	6574.6	0.020036	0.0379938	0.040232	0.0622908	0.404833	0.74261	18	0.0599938	0.108247
198	6	5.83333	415.309	76.2223	2514	3570.5	0.00853756	0.0289438	0.0315989	0.041902	0.415309	0.735055	18	0.0475092	0.0912071
199	4	7	404.528	61.6424	5205	6077.75	0.00949229	0.0220217	0.027909	0.0342402	0.404528	0.737206	17	0.037042	0.0805633
200	7	6.14286	408.848	70.6444	5492	6975.86	0.0149007	0.0478261	0.0423936	0.0915168	0.408848	0.726076	23	0.0756182	0.167836
201	7	5.85714	400.78	73.1355	8164	5133	0.0154202	0.0284919	0.0309973	0.0353085	0.40078	0.730778	21	0.0501598	0.0933224
202	6	6.16667	402.597	67.8451	7106	4784.33	0.00587328	0.0233084	0.0329017	0.0516998	0.402597	0.731232	20	0.0468491	0.0863972
203	7	6	399.84	70.108	1994	7111.57	0.0161374	0.0320845	0.0353834	0.0459558	0.39984	0.721001	22	0.0613205	0.113856
204	5	6.4	400.562	64.9483	4889	6945.6	0.0184277	0.0316687	0.037254	0.0495458	0.400562	0.736025	18	0.0568966	0.0907259
205	5	6.2	412.846	69.7252	4192	5581.8	0.0132342	0.0342851	0.0443672	0.0463825	0.412846	0.739383	17	0.0688153	0.142643
206	5	6.8	407.006	64.2811	2802	5840.8	0.0125521	0.0347163	0.0373303	0.0636004	0.407006	0.743496	20	0.0624949	0.116073
207	7	5.57143	400.645	73.0428	5328	5198.86	0.0190828	0.0259071	0.0287113	0.046392	0.400645	0.741202	19	0.0458602	0.111157
208	7	6.71429	401.931	65.2341	7418	6406.71	0.01253	0.040147	0.0341693	0.06065	0.401931	0.736455	27	0.0602268	0.101608
209	4	6.25	407.588	66.4757	2419	6464	0.00691578	0.0233108	0.0343093	0.0411733	0.407588	0.72297	14	0.0433387	0.0874649
210	6	6.16667	401.742	67.0367	6497	5275.17	0.00655075	0.0290321	0.030546	0.0551302	0.401742	0.732724	20	0.0495109	0.102818
211	5	7	398.314	63.509	5581	6966.4	0.0135559	0.0272876	0.0317312	0.04465	0.398314	0.716462	21	0.0540552	0.111274
212	4	6.75	408.612	62.4268	3298	5602.5	0.00941284	0.0177657	0.0311991	0.028513	0.408612	0.72985	16	0.0450729	0.0912166
213	7	6.28571	405.885	69.9024	4559	6252.29	0.0156168	0.0466199	0.0356644	0.078596	0.405885	0.73809	24	0.0682505	0.147084
214	6	5.83333	401.014	73.5987	4088	4691.67	0.00399732	0.0288991	0.0332291	0.0465067	0.401014	0.728952	18	0.0527381	0.112864
215	4	6.75	398.823	61.4852	1037	6233.75	0.00846926	0.019225	0.0267469	0.0370383	0.398823	0.727591	16	0.0377621	0.0699226
216	4	6.5	401.99	62.2127	4212	5922.25	0.00767142	0.0241871	0.0388728	0.0474173	0.40199	0.722555	15	0.049428	0.0794346
217	7	5.71429	405.165	72.9021	6704	5747.86	0.0185073	0.035709	0.0373239	0.0607785	0.405165	0.735678	20	0.0607274	0.109786
218	6	6	404.77	68.7467	2469	4384	0.0201048	0.0300085	0.0342308	0.0428633	0.40477	0.732804	19	0.0523911	0.0977172
219	6	6.16667	402.571	69.3317	4437	5686.67	0.00388445	0.0382212	0.0361719	0.0754877	0.402571	0.740326	20	0.0587998	0.121426
220	6	5.33333	404.369	78.146	3234	4826.17	0.00671377	0.015241	0.0234849	0.0304782	0.404369	0.731682	15	0.0336985	0.06699
221	6	6.66667	403.77	62.595	5788	5705.83	0.0230702	0.0332661	0.0322082	0.0411898	0.40377	0.732932	23	0.0522042	0.103065
222	6	6.83333	403.095	59.5845	3270	7081	0.0269976	0.0455722	0.0421748	0.0617117	0.403095	0.73598	24	0.06973	0.118414
223	9	5.44444	404.217	78.3838	7328	5764.11	0.0282359	0.0426781	0.0309282	0.0501192	0.404217	0.720444	23	0.0553142	0.0949141
224	7	6.28571	402.244	70.1191	6267	6057.57	0.013049	0.0324871	0.0351295	0.0485428	0.402244	0.720778	23	0.058649	0.105042
225	7	6	412.554	69.8815	3475	4543.43	0.0162163	0.0364683	0.0298953	0.047215	0.412554	0.731668	21	0.0486023	0.0882239
226	6	6	410.965	71.3481	4478	5307.33	0.0192802	0.0376919	0.0427798	0.0511679	0.410965	0.73328	19	0.0682149	0.131549
227	7	6.42857	406.591	65.0684	9563	6234.29	0.0117262	0.0429862	0.0410213	0.0544745	0.406591	0.744636	25	0.0692803	0.128682
228	8	5.75	400.357	72.6243	8302	4383	0.0218464	0.0389018	0.0324357	0.0499388	0.400357	0.732575	23	0.0550288	0.10011
229	5	7	413.394	61.6482	6384	6413.8	0.0133124	0.0228738	0.0345558	0.045842	0.413394	0.723372	21	0.0558895	0.113961
230	5	5.8	406.93	75.5081	2461	3242	0.00427821	0.0204031	0.0242573	0.0369147	0.40693	0.717389	15	0.0416399	0.109906
231	10	5.4	403.844	78.1727	6083	4478.6	0.0151759	0.0305112	0.0242161	0.0529068	0.403844	0.736711	25	0.0440407	0.0715559
232	6	6.83333	403.584	62.4061	6684	5302.33	0.0252429	0.0481952	0.0405615	0.0588312	0.403584	0.726266	24	0.0656191	0.102348
233	7	6.28571	405.083	66.5494	8590	5791.14	0.00870712	0.0472989	0.0437494	0.0720415	0.405083	0.739559	24	0.0756964	0.134828
234	5	6.2	404.335	69.6355	3082	5345.8	0.0188116	0.0266487	0.0332685	0.0393613	0.404335	0.722249	17	0.0543535	0.120002
235	7	7	402.29	58.7243	7790	7174.86	0.0237943	0.0492217	0.0412065	0.0677813	0.40229	0.727691	28	0.0734837	0.150914
236	6	6	413.629	76.4885	3042	3817.67	0.00334264	0.0287173	0.0336481	0.0403181	0.413629	0.726207	19	0.0584911	0.112762
237	4	7.5	401.962	54.8311	2613	6550	0.0126728	0.0259912	0.0388306	0.0324942	0.401962	0.738061	19	0.0551739	0.111998
238	4	7	399.84	59.6587	1254	7871.5	0.0030976	0.0210397	0.0363256	0.0315698	0.39984	0.723259	17	0.0515864	0.0984539
239	9	5.33333	401.616	77.0295	7269	4963	0.0255763	0.0435879	0.0332131	0.0567712	0.401616	0.72862	22	0.0584139	0.100572
240	5	6.4	413.757	68.9595	2817	5758.2	0.00732836	0.0267175	0.0390277	0.0603406	0.413757	0.725726	18	0.0639958	0.135684
241	5	6	406.502	68.5246	2253	5326.2	0.0163572	0.029032	0.0325603	0.0402306	0.406502	0.727156	16	0.0465544	0.0744894
242	6	6	399.994	68.9672	4151	5122.5	0.0227978	0.0344241	0.0317151	0.0498726	0.399994	0.726727	19	0.0526456	0.102745
243	7	6.28571	408.919	65.3714	5626	6196.29	0.0242474	0.047096	0.0420569	0.0618482	0.408919	0.7311	24	0.072483	0.122732
244	7	6.28571	404.11	68.4742	5439	6544.71	0.0202657	0.0348329	0.034926	0.0542595	0.40411	0.701494	23	0.0613281	0.113464
245	5	6.8	403.56	65.0179	3036	4965.8	0.00468073	0.0264944	0.0309244	0.0502444	0.40356	0.733515	20	0.0543724	0.0958214
246	4	6.5	404.32	62.5734	2720	6376.5	0.00883942	0.0295748	0.0378914	0.0475401	0.40432	0.739185	15	0.0525381	0.107705
247	6	6.16667	405.903	70.8183	7177	5672.5	0.0124638	0.0325999	0.0368848	0.0827254	0.405903	0.732932	20	0.05957	0.109092
248	7	7.14286	403.033	58.5814	6558	8427.29	0.0202192	0.0508381	0.0427491	0.0669355	0.403033	0.733312	28	0.0784395	0.121363
249	5	7.2	406.978	58.5272	6080	6211.8	0.0124631	0.0399908	0.0420811	0.0719504	0.406978	0.733224	22	0.0706262	0.134701
250	7	6.14286	401.28	68.4497	6763	5055	0.0259329	0.0369847	0.0351378	0.0454178	0.40128	0.724009	23	0.0609695	0.0989412
251	6	6.16667	395.858	65.0338	6493	5764.17	0.0124564	0.0298633	0.0315921	0.0410841	0.395858	0.735458	19	0.0472755	0.0981197
252	6	5.83333	406.661	70.036	5438	5076.5	0.00925129	0.031187	0.0301136	0.0493036	0.406661	0.723372	18	0.0455687	0.0940886
253	4	8	406.033	59.6904	2518	7125.5	0.0168818	0.0299725	0.0353474	0.0614812	0.406033	0.729874	21	0.0605022	0.103944
254	5	6.4	408.245	65.4164	4747	4889.4	0.0133175	0.0270824	0.0339097	0.0475426	0.408245	0.733567	18	0.0497492	0.102521
255	5	6.6	398.641	65.3328	4112	5580.2	0.0119446	0.0256069	0.0301429	0.0406307	0.398641	0.723372	19	0.0474763	0.0874408
256	3	6.66667	405.96	61.2162	0	6057	0.0130772	0.0188595	0.0344767	0.0220634	0.40596	0.735082	12	0.0404426	0.0756829
257	6	6.16667	396.146	65.0812	4363	5941.33	0.0124564	0.0279611	0.0307717	0.0448286	0.396146	0.728842	20	0.0484075	0.106595
258	6	6.83333	411.189	64.0443	8050	6207.67	0.0271108	0.0546318	0.0442804	0.0825636	0.411189	0.722838	24	0.0774143	0.148035
259	6	6.5	403.279	64.4926	4680	6179.83	0.0210021	0.0328131	0.0340239	0.0522945	0.403279	0.72692	22	0.0555866	0.0972103
260	7	6.28571	400.241	68.0229	4137	5503.43	0.0127542	0.0278666	0.027924	0.0408756	0.400241	0.744243	23	0.0479578	0.108175
261	6	7.16667	404.908	59.0223	7603	7189.33	0.0299308	0.0485084	0.0416388	0.0774413	0.404908	0.719097	26	0.0708628	0.108621
262	5	7	406.599	59.8282	4126	7853.2	0.00959903	0.0268472	0.0292963	0.0389969	0.406599	0.737738	21	0.0450334	0.0765032
263	8	5.5	403.51	75.2979	7621	5287.5	0.0109411	0.0297992	0.0270108	0.0412036	0.40351	0.745973	21	0.0441338	0.0955111
264	4	6.5	400.921	67.2179	1054	5784.75	0.00396978	0.0181408	0.0292477	0.0286213	0.400921	0.734833	15	0.0411133	0.0661589
265	6	7	406.21	62.7853	5868	6024	0.0133053	0.0294312	0.0296884	0.0389709	0.40621	0.733788	24	0.0486021	0.0850425
266	4	6.5	403.127	67.1879	4146	5924	0.00533539	0.0132867	0.0225152	0.0262254	0.403127	0.724699	15	0.0314481	0.065793
267	4	6.75	402.081	62.3864	1437	6031.75	0.0141421	0.0240719	0.0350766	0.0303921	0.402081	0.742297	16	0.049104	0.0858987
268	7	6.28571	403.831	66.0002	9747	6042.57	0.0353342	0.0432501	0.0354872	0.0523056	0.403831	0.721558	24	0.0622087	0.106012
269	7	6.14286	415.478	69.3169	6323	5056.71	0.0115725	0.0455232	0.0358728	0.0655033	0.415478	0.750417	23	0.0607736	0.0965896
270	6	5.66667	406.998	74.7778	2308	5742	0.0117815	0.023957	0.032339	0.0427117	0.406998	0.73185	17	0.0502415	0.109252
271	6	6.33333	397.97	64.8281	5543	6663	0.0276365	0.0424199	0.0399161	0.0576476	0.39797	0.732972	21	0.0644651	0.10193
272	5	6.8	400.411	59.585	4918	7746.4	0.0255317	0.0355736	0.0426645	0.0421887	0.400411	0.729823	20	0.0644181	0.108892
273	8	5.25	400.857	77.666	7115	4807.25	0.0255749	0.0378364	0.0283719	0.053871	0.400857	0.721635	19	0.0473448	0.0863572
274	8	6	403.429	70.8002	6819	5697.38	0.0215247	0.036586	0.0302456	0.0690355	0.403429	0.720211	25	0.0549686	0.109216
275	7	5.85714	399.725	70.4958	6895	5337.57	0.0148542	0.0357219	0.0332281	0.0516902	0.399725	0.748814	21	0.0563651	0.0970975
276	7	6.28571	413.319	69.4489	5425	5810	0.0240901	0.0401546	0.0394142	0.0579335	0.413319	0.744273	24	0.066274	0.120446
277	7	5.85714	400.354	70.6747	8396	5997	0.0186568	0.0364869	0.034197	0.0509665	0.400354	0.738122	21	0.0562637	0.0987779
278	6	6.33333	405.208	65.3639	5094	6265	0.0187977	0.0465058	0.0403473	0.0720182	0.405208	0.731685	21	0.0686744	0.110675
279	7	5.85714	407.038	72.7545	7687	4629.29	0.015651	0.0293554	0.0268171	0.0453788	0.407038	0.736172	21	0.0475969	0.0893668
280	5	6.4	407.051	68.9403	5723	7282	0.0126508	0.0346424	0.042127	0.0725002	0.407051	0.716407	18	0.0670227	0.129594
281	8	5.875	398.46	68.5446	10145	6122.5	0.0329735	0.0470157	0.0335377	0.0552671	0.39846	0.72708	24	0.0591551	0.0839593
282	7	6.14286	397.347	67.4408	10999	6508.43	0.00690089	0.0417192	0.0371223	0.0642906	0.397347	0.722365	23	0.0644551	0.143033
283	6	5.83333	396.514	68.9179	2767	6046.17	0.00987011	0.0284021	0.0272307	0.0466665	0.396514	0.732079	18	0.0425894	0.0746614
284	6	6	405.309	68.1948	6450	5385.17	0.0261426	0.0429809	0.0432381	0.0650654	0.405309	0.741116	19	0.0641525	0.103532
285	6	5.83333	413.321	74.0534	4901	3940.33	0.00616926	0.0291792	0.0310821	0.0431392	0.413321	0.733882	18	0.0509659	0.103614
286	6	6.16667	406.004	70.1915	2532	4291.33	0.00951764	0.0291737	0.0297827	0.0450276	0.406004	0.7437	20	0.04961	0.0955929
287	7	6.42857	397.047	63.8787	7357	7557.71	0.0255939	0.0476773	0.0408172	0.0667642	0.397047	0.735654	25	0.0675074	0.113181
288	5	6.2	398.929	66.5831	6361	6111.8	0.0154684	0.0317788	0.0366749	0.0412076	0.398929	0.717242	17	0.0534225	0.091844
289	6	6.16667	417.27	72.1391	1645	4217.33	0.0257422	0.0317985	0.0329807	0.0516972	0.41727	0.732455	20	0.0570925	0.0992714
290	6	6.5	404.235	64.6455	7593	5050.83	0.0163572	0.0375053	0.0361004	0.0567627	0.404235	0.717964	22	0.0566667	0.110512
291	5	5.6	401.609	74.3933	3870	4437	0.0153491	0.0248029	0.0302929	0.0284776	0.401609	0.745051	14	0.0428085	0.0880442
292	7	6.28571	404.763	65.8085	7774	6771.71	0.0270128	0.0449294	0.0410449	0.0660648	0.404763	0.731158	23	0.0687324	0.12125
293	5	6.6	399.559	61.3608	6113	5601	0.0133436	0.0329855	0.0358852	0.0522841	0.399559	0.719805	19	0.0541301	0.086202
294	6	6.83333	403.901	62.455	7236	6568	0.00289412	0.0425378	0.0394378	0.0543074	0.403901	0.712277	24	0.0655793	0.112714
295	6	6.66667	410.349	67.9325	3505	6027.5	0.0120521	0.0351781	0.0338031	0.0675579	0.410349	0.735266	23	0.0667879	0.139831
296	7	5.85714	407.062	71.7897	8916	4915.71	0.0257165	0.0406024	0.0386916	0.0656937	0.407062	0.728861	21	0.0638574	0.120709
297	9	5.88889	401.717	72.5854	3858	5158.33	0.0141795	0.0344915	0.0316048	0.0546521	0.401717	0.736893	27	0.060114	0.110675
298	6	6	416.475	71.8089	2457	5437.67	0.0160851	0.0452528	0.0418432	0.0946757	0.416475	0.73601	19	0.0683827	0.128254
299	8	6.375	398.763	67.845	5785	5922.88	0.0245697	0.0349591	0.0315345	0.0454997	0.398763	0.717726	27	0.0588783	0.139475
300	9	5.44444	396.248	74.5324	9169	5523.11	0.0255574	0.0378038	0.0319235	0.0508188	0.396248	0.722992	23	0.0547417	0.098366
301	5	7.2	402.482	57.3378	6885	6804.2	0.0107278	0.0432146	0.0408669	0.0817981	0.402482	0.724802	22	0.0658572	0.12135
302	7	6.57143	402.769	64.0001	6887	6799.57	0.031088	0.0481353	0.0401852	0.0628753	0.402769	0.725264	26	0.0721271	0.146236
303	4	6.75	407.009	61.1725	3758	6214.25	0.00863742	0.0302423	0.0397533	0.0480539	0.407009	0.703709	16	0.0546801	0.119374
304	7	6.28571	401.743	66.0006	7968	6411.57	0.0263555	0.0564711	0.0415689	0.113956	0.401743	0.723603	24	0.0752014	0.141317
305	9	6.22222	402.269	66.0338	11700	6064.78	0.0493301	0.0626253	0.0437234	0.0763448	0.402269	0.731569	30	0.0842028	0.115495
306	6	6.66667	406.674	62.3728	5148	6723	0.0247097	0.0440879	0.0465124	0.0714875	0.406674	0.728069	23	0.0744467	0.112282
307	5	6.8	403.869	65.2921	3967	6209.8	0.0103314	0.0190928	0.0240567	0.0281009	0.403869	0.730659	20	0.0374083	0.0676686
308	6	6.33333	402.084	65.4981	3756	6875.33	0.0177581	0.0322054	0.0346504	0.053871	0.402084	0.723046	21	0.0543291	0.0977966
309	7	6	411.498	72.1521	7705	5559.43	0.0169243	0.0530608	0.0408619	0.0748906	0.411498	0.723584	22	0.0745208	0.145656
310	7	6.42857	410.945	74.1985	4239	5396.57	0.0193763	0.0360059	0.0337412	0.0619371	0.410945	0.726777	24	0.0634416	0.131011
311	4	7.25	412.219	58.0706	4673	6850.25	0.014672	0.0250219	0.0454404	0.0484696	0.412219	0.721981	18	0.0602432	0.104923
312	7	5.57143	412.194	79.6347	3970	4252.86	0.0086962	0.0259661	0.0282726	0.047215	0.412194	0.733073	18	0.0432103	0.0917055
313	4	7.5	403.858	55.0898	4236	7555.5	0.0104165	0.0246365	0.0351229	0.0391424	0.403858	0.716961	19	0.0516181	0.117017
314	4	6.75	402.834	61.5041	1644	4400	0.0142155	0.0252573	0.0350792	0.0520515	0.402834	0.74714	16	0.0474552	0.105508
315	6	7	404.404	61.6502	6039	6352.5	0.0051737	0.0342033	0.0347605	0.0610597	0.404404	0.733312	25	0.059979	0.099465
316	7	6	407.316	70.8647	3487	5500.43	0.0130348	0.0347283	0.0324822	0.0620986	0.407316	0.728003	22	0.055893	0.136542
317	6	5.83333	407.692	73.0449	4161	5020.17	0.00513009	0.028356	0.0315263	0.0393238	0.407692	0.728002	18	0.0488674	0.102429
318	6	6	409.69	69.9887	5359	4761.33	0.0155154	0.0270487	0.0358739	0.0598663	0.40969	0.724252	19	0.0499532	0.0897118
319	6	6.66667	408.043	62.6098	7575	6384.5	0.0200283	0.0514272	0.0488161	0.0915079	0.408043	0.717499	23	0.0834964	0.186626
320	9	6.22222	407.868	67.8342	8062	5487.67	0.0266442	0.0531274	0.0385897	0.0832524	0.407868	0.744122	30	0.0735924	0.128101
321	5	6.2	408.027	67.3244	4535	5371	0.0190934	0.032718	0.0372103	0.0410246	0.408027	0.739559	17	0.0539539	0.0862839
322	7	6.28571	396.347	65.8782	6203	6730.14	0.0270303	0.0353362	0.0340251	0.0443386	0.396347	0.731863	24	0.0564492	0.0987364
323	5	6	406.574	69.3112	2559	4565.4	0.00398232	0.0153	0.0236014	0.0300187	0.406574	0.713111	16	0.033367	0.0666703
324	7	5.85714	402.744	71.0966	7237	5150.43	0.0147126	0.0330038	0.033931	0.0503238	0.402744	0.737022	21	0.0545807	0.110865
325	7	6.71429	404.914	63.3539	8277	7401.14	0.0392658	0.0623257	0.0444783	0.0848931	0.404914	0.728064	27	0.082441	0.137128
326	6	6.33333	406.946	68.7394	6962	5558.33	0.00941284	0.027628	0.0318306	0.0407348	0.406946	0.720438	21	0.0530007	0.101933
327	7	5.57143	402.507	74.3406	5006	3675	0.00994504	0.0309806	0.0271468	0.0450276	0.402507	0.726714	19	0.0431656	0.068818
328	6	6.33333	407.934	65.8037	6629	5858.67	0.00984235	0.0395135	0.0408583	0.0684486	0.407934	0.73053	21	0.0685594	0.120709
329	4	6	402.128	69.5346	1460	5696.75	0.014764	0.0204527	0.0269978	0.0338145	0.402128	0.733123	13	0.0366375	0.084007
330	4	6	399.936	68.5605	3573	4467.25	0.00733427	0.0171705	0.0249812	0.0313267	0.399936	0.738068	13	0.0318919	0.0579884
331	4	7	398.85	60.1045	3852	7467	0.00317816	0.0194719	0.0316112	0.0352404	0.39885	0.724268	17	0.0440841	0.0810665
332	6	5.83333	414.186	74.8658	2844	4837.5	0.00932617	0.0254942	0.029309	0.0502255	0.414186	0.726902	18	0.0496874	0.100662
333	5	6.6	412.835	66.2829	3876	6968	0.0169417	0.0355949	0.0459588	0.0475412	0.412835	0.719454	19	0.0742397	0.164085
334	8	6.5	404.234	68.8962	7504	6317.38	0.0165331	0.0413877	0.0360587	0.0806412	0.404234	0.721557	29	0.0710461	0.140991
335	6	6.83333	404.506	70.4367	6257	5205.83	0.00784637	0.0308582	0.0319303	0.0636768	0.404506	0.719832	24	0.0601586	0.113724
336	7	6.28571	406.899	66.1558	6063	6788.86	0.023936	0.0482681	0.0420839	0.0828886	0.406899	0.740817	24	0.0724362	0.128643
337	5	6.6	401.132	62.3665	4310	5620.8	0.0148542	0.0257086	0.0326469	0.0406502	0.401132	0.741596	19	0.0507581	0.0955857
338	6	6.5	411.247	66.5012	2395	5369.67	0.00313722	0.032883	0.0395977	0.0537642	0.411247	0.729837	22	0.0642381	0.143921
339	6	6.16667	412.565	72.8538	3579	5420.5	0.0220733	0.0406961	0.0411294	0.0518293	0.412565	0.733433	20	0.0702145	0.14779
340	7	6	403.879	71.3886	3545	5176.71	0.0164068	0.0345643	0.0331215	0.0485981	0.403879	0.73935	22	0.056304	0.108335
341	7	6	400.239	67.7956	6390	6731.57	0.0283091	0.0419237	0.0375783	0.0492386	0.400239	0.72529	22	0.061674	0.100205
342	6	7.5	408.549	59.1747	6598	7495.5	0.0159113	0.0507075	0.0453258	0.0708244	0.408549	0.735456	28	0.0806938	0.136963
343	4	7	400.716	60.3857	4374	6438.75	0.00779806	0.026221	0.038936	0.0603213	0.400716	0.715009	17	0.0531043	0.103914
344	5	7.2	407.194	61.4023	3093	7942.6	0.021964	0.0394702	0.0412834	0.0684738	0.407194	0.72862	22	0.0691625	0.128814
345	9	6.11111	411.979	69.644	9926	5723.78	0.014672	0.0482631	0.0389477	0.0795519	0.411979	0.725398	29	0.0759695	0.133243
346	7	6.57143	407.153	62.8733	5053	6637.57	0.029918	0.0382061	0.0335465	0.0494273	0.407153	0.728873	26	0.0585666	0.0947878
347	8	6.125	405.015	67.5627	8037	5364.5	0.0278593	0.0391131	0.0351672	0.0502338	0.405015	0.724601	26	0.0617173	0.104386
348	7	6.71429	408.355	62.9432	4966	7186.43	0.0248956	0.0403324	0.0401344	0.0560381	0.408355	0.708952	27	0.068043	0.125407
349	9	5.33333	402.731	77.9891	6359	4983.22	0.00485598	0.0412902	0.0320762	0.0593034	0.402731	0.736543	22	0.0570865	0.122387
350	7	5.71429	399.064	72.3473	5773	5082.29	0.0227208	0.0277956	0.0272442	0.032874	0.399064	0.727643	20	0.0445898	0.0746402
351	6	5.83333	407.832	71.9371	7248	4592.67	0.0137533	0.0229917	0.0307145	0.0327563	0.407832	0.71998	18	0.0465522	0.0829901
352	6	5.83333	409.766	71.8717	6247	5456	0.0263225	0.037256	0.0369745	0.0505004	0.409766	0.730341	18	0.0551688	0.086645
353	5	6.2	412.591	68.8634	2766	5269	0.0111215	0.0313897	0.0360531	0.0504609	0.412591	0.74714	17	0.0513777	0.101715
354	4	6.25	404.763	66.015	3836	6379.75	0.00907062	0.0209808	0.0332682	0.0341961	0.404763	0.728008	14	0.0459588	0.0995371
355	6	6	399.848	71.3485	3356	5963.17	0.0167043	0.0322808	0.0395177	0.0429972	0.399848	0.73328	19	0.0586379	0.113639
356	6	6.33333	407.412	69.5482	6039	5466.33	0.00648104	0.0306678	0.0343061	0.0475191	0.407412	0.724273	21	0.0625934	0.119792
357	6	6.5	402.205	65.7041	6458	6481	0.00357304	0.0326017	0.0391049	0.0568559	0.402205	0.733759	22	0.0643072	0.110198
358	8	5.875	406.638	77.2329	7728	4966	0.0308785	0.0405368	0.0322886	0.0560824	0.406638	0.731685	23	0.0595584	0.0979141
359	5	6.8	403.705	64.2404	2803	5608	0.0173385	0.0361781	0.0410798	0.0526202	0.403705	0.736407	20	0.0633465	0.101367
360	4	6	404.53	68.3848	3492	4150.5	0.0127528	0.0194639	0.0286799	0.0296548	0.40453	0.739035	13	0.0379011	0.0745848
361	7	5.85714	406.536	72.3192	6895	4061.57	0.00893101	0.0270119	0.0271835	0.0405799	0.406536	0.724699	21	0.0439548	0.0763484
362	8	5.5	411.341	76.7591	6102	4735.75	0.035358	0.0411087	0.0340949	0.0457066	0.411341	0.73909	21	0.0582951	0.118784
363	5	6	417.284	70.3422	3901	4193.2	0.0144505	0.0235914	0.0385099	0.037763	0.417284	0.727757	16	0.0523509	0.110761
364	6	6.5	395.436	63.4999	7246	6645.17	0.0152934	0.0433871	0.0393631	0.0659466	0.395436	0.730159	22	0.0624537	0.105657
365	6	7	404.047	65.226	6991	6964.67	0.00930773	0.0262102	0.0300294	0.0395939	0.404047	0.728873	25	0.0546858	0.103271
366	4	6.75	399.648	61.6124	1303	6889	0.000509333	0.0154389	0.0322226	0.0270518	0.399648	0.736169	16	0.0433468	0.07404
367	5	6.8	404.597	59.7263	2658	6681.4	0.0163781	0.0341588	0.0384047	0.0509215	0.404597	0.737527	20	0.0573715	0.107186
368	4	6.75	411.88	65.2144	3701	4921.75	0.00349175	0.0178398	0.0315613	0.0389967	0.41188	0.73183	16	0.049299	0.0933665
369	7	6.28571	399.887	69.2547	5933	5161.14	0.0286213	0.0354225	0.0349374	0.045398	0.399887	0.725219	23	0.0602343	0.118855
370	7	6	406.388	70.3577	8239	5291	0.0218349	0.036621	0.0330678	0.0553718	0.406388	0.731235	22	0.0557223	0.0984562
371	5	6.6	412.544	63.355	3646	5240.4	0.00824523	0.0410383	0.0410716	0.0549892	0.412544	0.730707	19	0.0610957	0.113521
372	5	5.8	402.431	70.5212	4735	4457.2	0.00797739	0.0188591	0.0262568	0.0281937	0.402431	0.71867	15	0.0365028	0.0782264
373	4	6.75	403.534	60.6502	4869	6294.25	0.0200361	0.0302048	0.0392424	0.0432347	0.403534	0.724252	16	0.0539129	0.106913
374	5	6.4	404.038	64.7423	2858	4584.4	0.0204432	0.0309109	0.0315938	0.0376483	0.404038	0.727025	18	0.0477519	0.0790199
375	4	6.25	405.82	66.1873	4048	5130.75	0.0125521	0.0186213	0.0374117	0.0234015	0.40582	0.734331	14	0.0488465	0.0942128
376	5	6.8	408.845	63.6955	2432	6608.4	0.00140703	0.0314676	0.0348199	0.0582132	0.408845	0.722556	20	0.056667	0.105299
377	8	5.875	406.227	72.9838	9319	5970	0.0117923	0.0515532	0.0385846	0.116544	0.406227	0.717965	24	0.0798948	0.164085
378	9	6.22222	398.762	67.4801	9438	6021.56	0.0141421	0.0441584	0.0356247	0.0717566	0.398762	0.733374	30	0.0690193	0.11487
379	5	6.4	411.241	68.0505	2805	5772.6	0.0170392	0.0277165	0.0401967	0.0370953	0.411241	0.728823	18	0.0588865	0.0999278
380	7	6.14286	409.306	68.2872	4615	5396.43	0.0263225	0.0442695	0.0381926	0.0603225	0.409306	0.73332	22	0.0632326	0.108101
381	7	6.28571	401.85	69.367	7949	6668.86	0.0369214	0.0555357	0.0455157	0.0700606	0.40185	0.729457	24	0.081586	0.130528
382	7	6.14286	400.066	68.8096	7022	6106.57	0.0239599	0.0347441	0.0330989	0.0533185	0.400066	0.713767	23	0.0558346	0.0935193
383	4	6.5	407.858	63.1209	2129	5769	0.00890018	0.0247512	0.0330127	0.0366299	0.407858	0.715439	15	0.0446974	0.0775214
384	7	6.57143	404.023	67.1769	6446	7527	0.0430996	0.0521853	0.0454725	0.0690724	0.404023	0.720444	26	0.0840955	0.132687
385	7	6	405.699	71.7103	7163	5241.29	0.018188	0.0323807	0.0313628	0.0610597	0.405699	0.719921	22	0.054177	0.0890106
386	4	7	412.71	62.1931	2982	6837.25	0.00822228	0.0245417	0.0424448	0.0406887	0.41271	0.724334	17	0.06404	0.11176
387	4	6	406.709	69.7216	3890	5737	0.0103412	0.0182151	0.039595	0.0324953	0.406709	0.711048	13	0.0514974	0.107962
388	5	6.2	399.084	65.3738	4131	6480	0.0114945	0.0277536	0.0328251	0.0332807	0.399084	0.733045	17	0.0478762	0.0857031
389	8	5.625	404.499	74.5795	6609	5681.75	0.0216063	0.0308684	0.0295072	0.0415656	0.404499	0.731876	22	0.0480538	0.077536
390	5	7.6	407.563	57.9998	5626	7473	0.0282559	0.0386183	0.0458467	0.0596809	0.407563	0.724602	24	0.0753276	0.138077
391	6	6.66667	405.902	66.6034	8835	6584.67	0.00724258	0.041353	0.037795	0.0585525	0.405902	0.729915	23	0.0632119	0.111058
392	9	5.66667	404.166	73.4555	12714	5512.44	0.00302943	0.0508444	0.0348283	0.0788141	0.404166	0.737022	25	0.0645085	0.132131
393	5	6	412.668	73.0029	2760	4763.4	0.00676604	0.012226	0.0270551	0.015049	0.412668	0.731124	16	0.0434649	0.0872994
394	6	6.16667	400.101	69.0915	6311	6337	0.0102483	0.0322457	0.0363075	0.0601044	0.400101	0.728749	20	0.0605571	0.104189
395	7	6.42857	405.687	71.6587	8816	5365.14	0.011049	0.0251913	0.0279859	0.0368031	0.405687	0.720211	25	0.0514486	0.0937664
396	6	6.83333	396.196	59.2198	5731	7028.17	0.0152934	0.0416467	0.033863	0.051143	0.396196	0.734043	24	0.0593858	0.0940456
397	5	6.8	403.635	65.7989	3820	4994.4	0.00393168	0.024817	0.0325967	0.0507128	0.403635	0.742531	20	0.0508376	0.0823474
398	5	6.4	406.661	67.2927	4861	6158.6	0.00691578	0.0311245	0.0344763	0.0544745	0.406661	0.716365	18	0.0538206	0.106526
399	5	6.4	401.988	64.4138	7246	5572	0.012017	0.0329427	0.0367836	0.0570397	0.401988	0.72156	18	0.0547209	0.103459
400	6	5.5	410.029	76.9617	2821	3661.33	0.00445018	0.0196281	0.0238928	0.0389016	0.410029	0.714385	16	0.0350848	0.0736014
401	6	6.66667	404.136	61.9836	8961	5951.83	0.0195036	0.0410855	0.0348024	0.0528626	0.404136	0.741099	22	0.0570332	0.0809835
402	5	7	408.255	61.4327	5584	6754.6	0.0139286	0.0349313	0.0410131	0.0482796	0.408255	0.725239	21	0.06316	0.127522
403	8	6.125	397.683	67.7798	10902	4712.25	0.0170798	0.0386832	0.0352088	0.0506363	0.397683	0.726522	26	0.0592922	0.102346
404	5	6.6	405.912	64.366	3771	6083.8	0.0122097	0.0337837	0.0402831	0.0440478	0.405912	0.736886	19	0.0616307	0.112245
405	6	5.83333	395.015	70.3817	3472	6255	0.00331491	0.0235656	0.025977	0.043646	0.395015	0.735896	18	0.0445261	0.0914201
406	5	6.8	399.639	63.5934	4976	6473.4	0.025865	0.0415883	0.0418608	0.0763362	0.399639	0.732289	20	0.0687335	0.114371
407	5	6	411.639	70.6647	3920	4897.6	0.0132142	0.0252568	0.0326397	0.0441816	0.411639	0.736429	16	0.047921	0.0871134
408	5	7.6	405.057	56.708	6443	7480.2	0.00786975	0.0470171	0.0453044	0.0730821	0.405057	0.715571	24	0.0726459	0.123279
409	4	6.75	410.174	63.6421	4998	6603.25	0.0159113	0.0302821	0.0438244	0.045199	0.410174	0.745411	16	0.0571367	0.0867357
410	4	6.25	406.61	67.8893	712	5607.5	0.003065	0.0134147	0.0238989	0.0273332	0.40661	0.734331	14	0.0348143	0.0768504
411	7	6	410.081	71.3457	6708	5254.43	0.0127454	0.0314746	0.0347131	0.0610211	0.410081	0.734526	22	0.0577718	0.106822
412	6	6.16667	411.739	67.6428	5579	4855.67	0.00819605	0.0309246	0.032002	0.0482472	0.411739	0.740728	20	0.0507399	0.0865926
413	6	6.33333	403.801	65.137	6061	6358	0.0154719	0.0462494	0.0500402	0.0641761	0.403801	0.731705	21	0.0769298	0.129428
414	5	6.8	407.318	62.1968	5778	5912.4	0.018188	0.0380493	0.0397728	0.0638587	0.407318	0.725033	20	0.0632605	0.133596
415	6	6.5	401.722	66.2629	5781	4525.67	0.00793551	0.0286262	0.0306587	0.0416486	0.401722	0.716964	22	0.0455766	0.0719703
416	5	7	404.411	60.8542	5255	6314	0.0124311	0.0372288	0.0366585	0.0585167	0.404411	0.732426	21	0.0589779	0.0946151
417	6	6.5	406.997	64.4412	5540	6440	0.0172695	0.0460813	0.045238	0.0650654	0.406997	0.738865	22	0.0761964	0.159882
418	4	7.25	407.37	58.9636	3344	8179.75	0.0062616	0.0226928	0.048446	0.0412114	0.40737	0.726717	18	0.0654092	0.110572
419	8	6.125	400.268	69.0542	10296	6230.25	0.0255317	0.0471142	0.0420383	0.0833608	0.400268	0.71912	26	0.0805101	0.146236
420	6	6.16667	414.572	68.7663	4544	5211	0.0218746	0.0363704	0.0356141	0.0495086	0.414572	0.732972	20	0.0565881	0.0990971
421	4	6.5	404.721	65.205	284	6820.75	0.00302943	0.0157978	0.0301595	0.0253942	0.404721	0.734536	15	0.0430956	0.0818435
422	6	6.5	411.59	66.094	4017	6067.67	0.0453437	0.0511433	0.0425024	0.0629403	0.41159	0.741511	22	0.0724836	0.12206
423	6	6.16667	407.892	71.3811	5896	6008.17	0.0182868	0.0279926	0.0375125	0.0365893	0.407892	0.737011	20	0.0583052	0.0997217
424	5	7	400.689	58.9586	7344	7933	0.0266485	0.0357305	0.0427374	0.0534492	0.400689	0.739796	21	0.067836	0.108066
425	5	6.8	404.197	64.3187	6760	6943.8	0.0291231	0.0416073	0.0462797	0.0582121	0.404197	0.716681	20	0.0716924	0.11682
426	6	6.16667	404.522	69.2664	3193	4736.67	0.0110293	0.0243984	0.0278922	0.0349772	0.404522	0.734064	19	0.0422151	0.0751976
427	13	5.38462	403.653	78.1801	10341	5181.23	0.00936628	0.0455779	0.0270552	0.0672122	0.403653	0.726833	32	0.0579349	0.126749
428	10	6.1	411.466	70.8963	8046	4533.2	0.0214713	0.0584738	0.0385083	0.0749268	0.411466	0.728412	32	0.0771491	0.11823
429	5	6.8	407.127	60.0997	3038	6801.6	0.0233292	0.0298926	0.0317372	0.0369321	0.407127	0.725983	20	0.0466375	0.0780773
430	7	6.57143	401.004	66.6749	6809	6268.43	0.0233348	0.0398614	0.0372777	0.061639	0.401004	0.739287	26	0.0672445	0.1058
431	5	6.2	410.36	69.3052	2815	3434.4	0.00764909	0.0212889	0.026734	0.040256	0.41036	0.712929	17	0.0406307	0.0748445
432	5	6.2	403.258	66.5375	5729	5719.2	0.00640102	0.0260617	0.0295405	0.0504342	0.403258	0.723997	17	0.0444122	0.109693
433	4	8	397.647	50.1003	4969	8498	0.0107452	0.0357181	0.040194	0.0643832	0.397647	0.732961	21	0.0612766	0.102665
434	5	7.2	399.204	58.4232	3225	6997.6	0.0133051	0.0284824	0.0350568	0.0479285	0.399204	0.7224	22	0.0548042	0.106227
435	8	5.875	404.106	72.9435	8591	5241.75	0.00611092	0.0377642	0.0323866	0.0494263	0.404106	0.717968	24	0.0577613	0.1016
436	6	6.5	407.179	67.5669	6416	5561.5	0.00890018	0.0306746	0.0341423	0.042795	0.407179	0.717924	22	0.0586706	0.126047
437	4	7.75	413.039	56.2192	1407	6483.75	0.0142142	0.0318897	0.0379979	0.0580438	0.413039	0.743111	20	0.060621	0.132971
438	6	5.83333	404.043	71.3489	4020	5358.83	0.0239881	0.0326692	0.0344801	0.040769	0.404043	0.732511	18	0.0527998	0.104075
439	7	6.71429	406.551	62.3194	9231	6969.29	0.00880978	0.0596575	0.0434969	0.0827254	0.406551	0.712182	27	0.0807316	0.147084
440	5	7	408.722	61.9276	6341	6319.8	0.0145732	0.0330461	0.0411533	0.0722731	0.408722	0.732288	21	0.0669241	0.139831
441	7	6.14286	402.311	68.6255	6671	6859.86	0.0266322	0.0411995	0.0418824	0.065341	0.402311	0.71227	23	0.071986	0.141317
442	9	5.77778	400.527	75.1252	8154	4147.89	0.00800342	0.0315235	0.0286166	0.0515597	0.400527	0.717666	25	0.0509126	0.124569
443	6	6.66667	402.395	63.0205	4613	6875.83	0.00969283	0.0318787	0.0338367	0.0569661	0.402395	0.721515	23	0.056515	0.115957
444	6	7	409.145	59.5317	5417	7249.17	0.0152058	0.0369808	0.0352485	0.0555592	0.409145	0.732304	25	0.0600942	0.109091
445	5	6.6	404.362	61.617	5278	5167.8	0.0210021	0.0304787	0.0297224	0.0389143	0.404362	0.73514	19	0.0461314	0.0862836
446	5	7.2	397.202	60.6837	6335	7260.4	0.00371561	0.0248972	0.033048	0.0413763	0.397202	0.731006	22	0.0532264	0.103015
447	7	6	394.765	66.8684	7870	6331.86	0.0176185	0.0383235	0.0341433	0.0517772	0.394765	0.733915	22	0.0556674	0.102091
448	5	6.6	406.256	66.0972	6372	6368.4	0.0134221	0.0278328	0.0351514	0.0477015	0.406256	0.717577	19	0.0538226	0.114242
449	7	6.57143	411.536	68.5894	7113	5861.29	0.0167969	0.0568832	0.0443322	0.105276	0.411536	0.726277	26	0.0851149	0.151086
450	7	5.85714	402.827	74.0799	3824	5436.29	0.0084889	0.0244826	0.0252654	0.0442735	0.402827	0.734742	21	0.0443887	0.0945974
451	6	5.5	401.948	73.6904	4080	4389.5	0.00867361	0.0250334	0.0280106	0.0396626	0.401948	0.727344	16	0.0393195	0.0737958
452	4	6.5	400.837	63.5851	4028	7410.5	0.0183158	0.026798	0.0382751	0.0319415	0.400837	0.717879	15	0.0502754	0.100563
453	7	6.42857	405.278	65.8232	7235	6572.43	0.0115811	0.0343277	0.039909	0.0534789	0.405278	0.730034	25	0.0659581	0.123639
454	4	6.75	406.867	63.129	4916	5792.75	0.0117815	0.0184398	0.0317121	0.0282359	0.406867	0.729093	16	0.0455305	0.0783551
455	8	6.125	397.004	67.9988	10043	6400.12	0.0107452	0.0405252	0.0353239	0.0793803	0.397004	0.738474	26	0.0638642	0.114124
456	5	5.2	412.794	81.1829	2496	3319	0.00929649	0.0197422	0.0321955	0.0322952	0.412794	0.724254	12	0.040041	0.0778895
457	6	6.5	401.65	62.16	6252	6553	0.0150663	0.0449919	0.0388361	0.0595578	0.40165	0.728873	22	0.0638095	0.102123
458	5	7.2	410.558	60.3129	4629	7099.2	0.00823318	0.0459201	0.0416447	0.0675603	0.410558	0.742735	22	0.0665354	0.11171
459	3	7.66667	398.361	52.6932	0	7835	0.0079548	0.0251731	0.040632	0.0575118	0.398361	0.700923	15	0.0537781	0.0982192
460	5	6.2	406.984	65.8926	5849	6615	0.0268808	0.0464995	0.0453413	0.0759146	0.406984	0.727691	17	0.0645892	0.115562
461	8	5.75	406.613	78.1359	6454	4760.12	0.0159139	0.0316442	0.0297638	0.0470142	0.406613	0.73683	22	0.0503456	0.098958
462	8	5.875	412.414	73.2771	7624	5237.88	0.0252196	0.0525902	0.0386017	0.0683988	0.412414	0.736407	24	0.0680367	0.10609
463	5	6	396.85	66.1417	3831	5074.2	0.0155995	0.0252292	0.027839	0.0425362	0.39685	0.750417	16	0.038853	0.0756527
464	7	5.71429	407.222	74.1725	8299	4397.14	0.016237	0.0342439	0.0304916	0.0590292	0.407222	0.725884	20	0.0519359	0.0884973
465	5	7	399.591	62.1586	5610	7227	0.000509333	0.0338978	0.0374413	0.0721753	0.399591	0.736679	21	0.0661012	0.128502
466	6	7	404.511	61.2117	5795	7184.17	0.00786975	0.0427751	0.0464202	0.0647653	0.404511	0.719076	25	0.0749185	0.116818
467	4	7	403.372	58.2248	3130	7762.25	0.0065478	0.0289559	0.0358314	0.0498939	0.403372	0.725885	17	0.0508282	0.0934717
468	5	6.2	400.881	66.4317	4585	5355.6	0.0108604	0.0234864	0.0303238	0.0417797	0.400881	0.742851	17	0.0442187	0.106545
469	5	6.6	400.532	62.75	5866	6553.4	0.00867428	0.027107	0.0337468	0.0519854	0.400532	0.739189	19	0.0515084	0.107252
470	7	6.42857	398.599	67.0659	6518	5680.29	0.0204551	0.03728	0.0386724	0.0563271	0.398599	0.728465	25	0.0665304	0.132186
471	6	6.33333	403.926	66.4661	5314	6165.83	0.0126575	0.0357809	0.0375466	0.0871184	0.403926	0.725518	21	0.0641048	0.13159
472	4	7.25	409.69	56.6981	3775	6106.5	0.0149007	0.0336302	0.0411153	0.0573683	0.40969	0.725887	18	0.0584695	0.12272
473	4	7.75	400.698	51.8761	5516	8885	0.0168773	0.0420498	0.053535	0.0670165	0.400698	0.743111	20	0.0767635	0.130866
474	6	6.33333	394.734	64.3271	6498	6365	0.0155995	0.028512	0.0308812	0.051143	0.394734	0.734817	21	0.0471233	0.102665
475	4	6.75	401.704	61.3316	4064	7295.5	0.0160012	0.0261037	0.0396557	0.0498767	0.401704	0.744636	16	0.0539925	0.103326
476	5	5.6	414.188	78.8929	1497	3744.8	0.00688452	0.0189111	0.0272195	0.0257422	0.414188	0.73971	14	0.0393601	0.0750296
477	6	6.66667	405.636	73.4277	4219	5143.83	0.00695077	0.0234021	0.0298911	0.0343236	0.405636	0.725488	22	0.0472018	0.0872305
478	6	6.16667	405.433	68.3766	6270	5372	0.00152662	0.0264368	0.0324791	0.0411918	0.405433	0.729917	20	0.0500141	0.108494
479	6	6.66667	401.851	62.0317	7824	6273	0.0199083	0.0429658	0.0401697	0.0669221	0.401851	0.733227	23	0.0682239	0.121072
480	5	6.4	407.455	64.8048	3490	5926.2	0.0157812	0.0263348	0.0305293	0.0407348	0.407455	0.729351	18	0.0447888	0.0882795
481	9	5.88889	403.327	71.8627	10031	5753.22	0.0168818	0.0375914	0.0360172	0.0673517	0.403327	0.712992	27	0.0655077	0.134492
482	6	6.66667	408.292	63.2961	5064	6035.5	0.00743768	0.0439794	0.0425131	0.0684946	0.408292	0.741811	23	0.0618156	0.127407
483	6	6.66667	403.935	63.2617	4929	5718.67	0.0163781	0.0368378	0.0368349	0.0522641	0.403935	0.740224	23	0.0604291	0.109673
484	9	5.77778	402.406	75.7438	10830	4745.11	0.0152522	0.041022	0.0323014	0.0589911	0.402406	0.723613	25	0.0562123	0.107511
485	6	7	403.793	59.1268	8833	7513.67	0.0281273	0.0462503	0.0433137	0.0615423	0.403793	0.732249	25	0.0732977	0.10589
486	6	6	405.271	71.0029	4551	6013.17	0.0247268	0.0398113	0.0393547	0.0608238	0.405271	0.739763	19	0.063573	0.121885
487	8	6.25	398.115	69.0974	5382	6275	0.0178635	0.0415543	0.0333697	0.0619389	0.398115	0.723254	27	0.0626269	0.101021
488	5	6.4	414.281	71.2169	1284	4279.2	0.0192994	0.0300365	0.0390272	0.0672752	0.414281	0.73656	18	0.0611888	0.103085
489	6	7.33333	403.387	56.3461	7009	7825.33	0.0237567	0.0562448	0.0472042	0.0792421	0.403387	0.722102	27	0.0815923	0.127522
490	5	7	404.648	67.6934	5453	6005.2	0.0109287	0.018983	0.028588	0.0363281	0.404648	0.731357	21	0.0497898	0.100005
491	6	7.16667	400.94	60.5917	7733	7277	0.00173327	0.0473221	0.0418679	0.0636507	0.40094	0.722838	26	0.0676817	0.115538
492	7	5.71429	413.948	76.9464	6182	3992.57	0.0113063	0.0303198	0.0295401	0.0544556	0.413948	0.738433	20	0.0528822	0.103761
493	7	6	410.973	71.5008	4737	5333	0.0253798	0.0343929	0.0372717	0.0437793	0.410973	0.719387	22	0.0639528	0.116319
494	6	6.33333	401.141	70.9425	5333	4174.67	0.0063094	0.0219124	0.0268705	0.0438858	0.401141	0.743195	20	0.0442695	0.0940783
495	8	6.5	409.728	67.3532	8436	6987	0.0289446	0.052233	0.0431745	0.0710716	0.409728	0.72246	29	0.0822456	0.158379
496	7	6.57143	396.383	62.6483	9033	7158.43	0.0268516	0.0387847	0.0375264	0.0642906	0.396383	0.731225	26	0.0649429	0.102524
497	5	5.8	404.793	70.9351	2104	4560	0.0226672	0.0243585	0.0272158	0.0263548	0.404793	0.740194	15	0.0380746	0.0717213
498	4	6	402.023	67.961	2437	4782.5	0.00794214	0.0147027	0.0241035	0.0195837	0.402023	0.72208	13	0.030947	0.0556033
499	5	6	404.479	68.1835	3407	4302.2	0.0195694	0.0265219	0.0306823	0.0381522	0.404479	0.718244	16	0.0440567	0.0809835
500	6	6.66667	396.853	60.8928	6979	7557	0.0124689	0.0538935	0.045002	0.0800586	0.396853	0.743381	23	0.072895	0.118941
501	6	6	404.03	68.621	5372	5082.83	0.00892008	0.0270978	0.0340483	0.0511349	0.40403	0.729704	19	0.0482433	0.0913316
502	6	6.5	409.633	67.6515	6632	5135	0.0145732	0.0506676	0.0390961	0.0741964	0.409633	0.718456	22	0.0715859	0.139549
503	6	6.16667	397.673	68.7511	3150	4174	0.00129708	0.0256382	0.0235843	0.0487125	0.397673	0.73971	20	0.0405138	0.0798785
504	9	5.88889	396.952	72.2494	9401	5784.33	0.0150269	0.044077	0.0369761	0.0681168	0.396952	0.73609	26	0.0672805	0.118941
505	7	6.57143	401.036	64.6796	9014	6569.43	0.0290309	0.0384901	0.037078	0.0653104	0.401036	0.72928	26	0.0636544	0.11052
506	7	6.85714	407.077	61.9385	5390	6880.29	0.0317514	0.0451849	0.0385148	0.0701819	0.407077	0.725438	28	0.0707724	0.145052
507	7	6.14286	412.432	68.8087	5007	6011.14	0.0146468	0.0343607	0.0369157	0.0530804	0.412432	0.723339	23	0.0618766	0.151086
508	7	6.14286	399.279	67.1577	6845	6726.86	0.0308517	0.0411916	0.0332501	0.0548514	0.399279	0.73332	23	0.057801	0.0977903
509	7	6.14286	404.501	71.8884	8857	5403.86	0.0172018	0.0324291	0.0328631	0.051402	0.404501	0.722796	22	0.0544412	0.098072
510	5	6.6	414.135	67.0504	2139	6812.4	0.0131431	0.0292551	0.0435213	0.0507987	0.414135	0.743381	19	0.0661268	0.129214
511	6	6.16667	409.979	70.2278	7283	5876.83	0.0134703	0.0328035	0.0337828	0.0524866	0.409979	0.741465	20	0.0549513	0.106836
512	6	6	408.526	74.0319	4419	3837.5	0.00523698	0.0240821	0.0310433	0.0511613	0.408526	0.734374	19	0.0486028	0.0884457
513	7	6.14286	393.407	64.7649	9557	5967.43	0.013974	0.0391291	0.0345756	0.0510622	0.393407	0.741327	23	0.0553226	0.126602
514	4	6	405.706	71.8438	1157	5305	0.0137299	0.0205225	0.0298396	0.0293461	0.405706	0.727648	13	0.0393184	0.0884946
515	4	6.5	405.29	63.6884	403	4733.75	0.00137608	0.0225348	0.0321703	0.0438493	0.40529	0.720947	15	0.0444209	0.0860878
516	4	6	407.469	67.9115	3544	4947.5	0.0119809	0.0245045	0.0352766	0.0368938	0.407469	0.722268	13	0.0447376	0.075634
517	5	7	402.643	57.9998	6016	7129.8	0.0111411	0.0377139	0.0431328	0.0672027	0.402643	0.73053	21	0.0649084	0.152096
518	5	6	400.503	68.2763	4476	5153.8	0.0111631	0.0231848	0.0291775	0.034974	0.400503	0.72959	16	0.0420661	0.0898255
519	5	6.4	408.977	67.1242	3752	5436.6	0.00140703	0.0272282	0.0343932	0.0439813	0.408977	0.72282	18	0.0543404	0.103892
520	5	6.2	405.312	69.7715	2437	5651	0.00137608	0.0261996	0.0334256	0.0450852	0.405312	0.721357	17	0.0487695	0.0918809
521	6	5.83333	408.321	73.8056	4618	4548.5	0.0217183	0.0254668	0.0295343	0.0330522	0.408321	0.739142	18	0.0493181	0.103738
522	8	5.875	409.4	71.7668	5259	5868.5	0.0243917	0.0411344	0.0359589	0.0583768	0.4094	0.742909	24	0.063034	0.0984562
523	5	6.6	408.449	68.1103	5677	5525.8	0.0169957	0.032884	0.0416699	0.0444969	0.408449	0.731899	19	0.0651395	0.110072
524	4	6	404.614	69.3624	2772	7283	0.0221782	0.0315359	0.0420796	0.043579	0.404614	0.719921	13	0.0544086	0.112651
525	7	6.71429	406.619	66.0641	7603	5819.43	0.0106373	0.048355	0.0408386	0.067367	0.406619	0.732426	27	0.0695064	0.137128
526	6	6.5	408.105	66.398	5265	4961.33	0.0204575	0.0232544	0.0305594	0.0273819	0.408105	0.735355	22	0.0513356	0.109898
527	6	5.83333	405.824	73.3542	6399	5242.5	0.00971509	0.0229774	0.0305811	0.0330788	0.405824	0.7294	18	0.0460742	0.087452
528	4	8	404.548	52.6554	1628	7061.75	0.0151759	0.0287665	0.0328274	0.0399944	0.404548	0.727041	20	0.0474037	0.0989855
529	7	6.14286	401.499	66.9847	7817	6568	0.0276189	0.0481956	0.039364	0.061832	0.401499	0.714204	23	0.0669227	0.113076
530	4	7	402.988	58.7691	4136	5820.75	0.00388445	0.0209097	0.0374838	0.0355744	0.402988	0.738325	17	0.0500752	0.101112
531	6	7.33333	410.399	58.1399	5222	8327.5	0.0192802	0.0539129	0.0498828	0.098305	0.410399	0.732289	27	0.0913495	0.202371
532	4	5.75	406.869	73.8661	1723	4324	0.0137299	0.0201232	0.0283149	0.0249049	0.406869	0.724018	12	0.0368028	0.0823582
533	6	6.16667	411.331	67.5758	6400	6016.67	0.0297152	0.0444928	0.0434293	0.0651897	0.411331	0.733045	20	0.0682836	0.139122
534	6	6	405.66	68.8978	5364	6192	0.00971509	0.0279457	0.0301872	0.0369321	0.40566	0.729823	19	0.0450378	0.0900073
535	5	6	399.921	68.6531	1145	6729.8	0.0170798	0.0354278	0.0370558	0.0566833	0.399921	0.728476	16	0.0521734	0.0837137
536	5	7	403.598	60.9881	5800	6970.4	0.0220636	0.0423257	0.0382991	0.0564639	0.403598	0.729874	21	0.0570321	0.102706
537	7	5.71429	402.711	73.0085	4933	4900.43	0.00818218	0.0318577	0.0303354	0.0509215	0.402711	0.712083	20	0.0509574	0.0864121
538	5	6.2	406.635	70.8062	5180	7316	0.0103412	0.0324719	0.038806	0.0651423	0.406635	0.700707	17	0.0594496	0.096778
539	9	6.22222	408.298	68.2117	9098	6049.78	0.032648	0.053379	0.0410954	0.0693602	0.408298	0.733227	30	0.0776522	0.128101
540	6	5.66667	405.058	76.5914	4443	4802.67	0.0169722	0.0270461	0.032076	0.0427443	0.405058	0.708738	17	0.0502125	0.0971488
541	7	6.28571	398.966	65.7705	7632	6205.29	0.0133436	0.0393487	0.0373419	0.0582617	0.398966	0.728604	24	0.0646772	0.102222
542	5	6.4	409.716	65.1643	5710	5910.2	0.0225258	0.0352647	0.0406123	0.0632781	0.409716	0.729898	18	0.0593032	0.0977976
543	6	6.16667	400.963	68.657	2988	6353.33	0.0164574	0.0377857	0.0367288	0.0530893	0.400963	0.720251	20	0.0599504	0.0957854
544	5	7.8	404.661	57.579	6816	7376.6	0.00930773	0.027472	0.030939	0.0404141	0.404661	0.734064	25	0.0537301	0.104091
545	8	5.5	411.45	76.7795	4903	5085	0.0270867	0.0384484	0.0344979	0.0481592	0.41145	0.744471	21	0.0574155	0.106445
546	3	7.33333	411.825	57.7427	0	6477.67	0.00433798	0.0137775	0.0319028	0.0193763	0.411825	0.722731	14	0.0411128	0.0813134
547	5	7.2	396.727	58.0607	6136	7833	0.0102962	0.0381835	0.0392207	0.0547803	0.396727	0.713309	22	0.0625752	0.102759
548	7	6.57143	411.515	68.2358	8564	5153.57	0.0157552	0.0382407	0.0406476	0.0649216	0.411515	0.734447	26	0.0683225	0.111058
549	5	6.4	411.649	65.9618	4296	4780.8	0.00584529	0.0375644	0.0378363	0.0574588	0.411649	0.740316	18	0.0539734	0.109704
550	7	6.42857	408.705	64.8506	5671	6634.14	0.020324	0.0468772	0.043479	0.0821965	0.408705	0.739478	25	0.0721408	0.142704
551	6	6.66667	399.424	64.7215	7879	7031.83	0.00538573	0.0503087	0.0447549	0.0756194	0.399424	0.715955	23	0.0736315	0.125347
552	10	5.6	409.221	74.7315	8126	5898.6	0.0273539	0.0466053	0.0349553	0.0605176	0.409221	0.743409	27	0.0645393	0.109093
553	6	6.33333	412.552	66.5486	6755	6755.67	0.0170409	0.0539237	0.045076	0.0899405	0.412552	0.738474	21	0.0745277	0.142234
554	7	6	406.805	74.235	4624	4854.29	0.0207663	0.0305063	0.0300974	0.0375275	0.406805	0.735236	21	0.0516263	0.0893092
555	7	6.57143	405.053	65.8785	9718	6793.29	0.0310331	0.041757	0.0393239	0.0549822	0.405053	0.706962	26	0.0670842	0.121523
556	6	6	409.312	68.2186	6816	5551.67	0.016022	0.0373375	0.0390706	0.0561534	0.409312	0.738061	19	0.0571284	0.147784
557	8	6.25	408.549	66.6324	5880	6394.62	0.0368237	0.0477339	0.0415191	0.0656937	0.408549	0.732724	27	0.0749791	0.128643
558	6	6.33333	404.141	66.5015	5800	6813	0.0196361	0.0472157	0.0406052	0.0758689	0.404141	0.715678	21	0.0686424	0.123657
559	4	6	414.634	70.0929	1712	2959.5	0.00853756	0.0179991	0.0274933	0.0276842	0.414634	0.733707	13	0.0354454	0.0793815
560	4	7.25	402.762	61.5331	2286	4954	0.0105879	0.0190011	0.0312617	0.0265951	0.402762	0.732103	18	0.0481446	0.0986133
561	7	7	398.683	58.7401	9697	6345.71	0.00550423	0.0438737	0.034288	0.0801906	0.398683	0.737414	29	0.0592542	0.109093
562	4	6.75	403.918	60.7079	4118	7318.25	0.011807	0.0319444	0.0464922	0.043297	0.403918	0.73415	16	0.0637733	0.11108
563	6	6.33333	409.413	75.4111	3455	5544.17	0.00441884	0.0310074	0.0335819	0.0470803	0.409413	0.731698	20	0.0548014	0.102772
564	6	5.83333	399.468	70.0655	6996	4769.67	0.0111631	0.0272652	0.0279273	0.0406735	0.399468	0.727305	18	0.0427327	0.078809
565	7	6.14286	399.464	66.6452	6472	5934.86	0.0213631	0.0362947	0.0323431	0.0544885	0.399464	0.722922	23	0.0543332	0.110131
566	6	5.83333	406.577	74.6199	2648	4403.17	0.011263	0.024704	0.0284565	0.0301423	0.406577	0.741511	18	0.0453554	0.0805242
567	6	6	403.495	68.53	5237	6797.33	0.00797853	0.0399579	0.0406752	0.0839914	0.403495	0.732797	19	0.0617265	0.123639
568	6	5.5	415.558	76.1856	5297	3520.17	0.0144505	0.0293842	0.0341462	0.0541368	0.415558	0.733067	16	0.0474866	0.117379
569	6	6.16667	395.059	68.2992	7227	6605.17	0.0181096	0.0281198	0.0290215	0.0466665	0.395059	0.732697	20	0.0484275	0.0942245
570	6	6.5	401.749	63.2117	6775	5975.33	0.0143308	0.0256609	0.0354553	0.0359446	0.401749	0.727316	22	0.0512514	0.0961289
571	6	6.66667	402.058	64.4835	6080	5900	0.0186109	0.0345078	0.0351468	0.0579804	0.402058	0.732411	22	0.0594332	0.121659
572	5	6.6	414.652	63.975	2021	4784.6	0.0172775	0.0301349	0.0333089	0.0406734	0.414652	0.743195	19	0.0489696	0.0830069
573	8	6	402.688	72.2881	8410	4660.88	0.0252429	0.0434375	0.0345355	0.0720182	0.402688	0.737347	24	0.0606827	0.102686
574	6	6.16667	400.25	69.1967	6530	6511.83	0.00394732	0.0326444	0.0333601	0.0679748	0.40025	0.720679	20	0.0568407	0.0904929
575	5	6.6	408.358	67.3171	3975	5855.2	0.0169957	0.0299771	0.0385038	0.0426947	0.408358	0.722252	19	0.060562	0.106223
576	10	5.5	407.756	78.2502	8997	4786.5	0.0179912	0.0534015	0.0393895	0.0753438	0.407756	0.742851	25	0.07236	0.126591
577	5	6.6	400.081	65.5689	6468	6298.2	0.0145668	0.0385517	0.0369036	0.0601044	0.400081	0.729576	19	0.0610544	0.115012
578	5	6.4	407.846	68.7511	4284	5589.4	0.011147	0.0236343	0.0333652	0.0402128	0.407846	0.735458	18	0.0496956	0.135573
579	7	6.42857	406.432	65.3885	5613	6788.29	0.0398532	0.0517233	0.0419461	0.0684486	0.406432	0.740194	25	0.0741177	0.101532
580	9	6	401.044	73.8077	9452	5154.67	0.0274127	0.0396855	0.034733	0.0609468	0.401044	0.715439	27	0.0648278	0.12135
581	6	6.16667	401.813	67.7661	5787	5763.17	0.00767142	0.0364192	0.0361102	0.0516177	0.401813	0.717236	20	0.0556614	0.0881961
582	6	6.33333	400.378	64.5847	4882	5718	0.0112701	0.0262426	0.0305582	0.0494632	0.400378	0.731444	21	0.0498645	0.101449
583	9	6.11111	401.58	67.7269	7575	7097.78	0.0358036	0.0454751	0.0382692	0.0546892	0.40158	0.725438	29	0.0729855	0.132131
584	5	6.8	405.634	59.8793	4674	5217.8	0.0207663	0.0291737	0.0333421	0.044156	0.405634	0.728048	20	0.0496039	0.0921794
585	4	6.75	414.044	65.557	951	5900.25	0.014319	0.0262011	0.0401881	0.0463935	0.414044	0.736451	16	0.0617007	0.135966
586	5	6.4	401.426	68.4654	1916	5365	0.0141795	0.022089	0.0284916	0.0290486	0.401426	0.736916	18	0.0423549	0.0704902
587	8	6.5	400.848	65.3962	8950	6465	0.0323428	0.0524308	0.0411343	0.0761936	0.400848	0.732288	29	0.0793914	0.136055
588	5	6.4	400.889	63.7604	3161	5960.8	0.0108604	0.0207243	0.0286985	0.0276789	0.400889	0.740113	18	0.0425395	0.0773301
589	6	6.16667	403.151	69.6983	4365	6634	0.0104165	0.0284344	0.0326932	0.0418938	0.403151	0.719917	20	0.0526273	0.119769
590	6	6.5	403.158	71.5658	2745	5352.5	0.017715	0.024402	0.0311527	0.0345477	0.403158	0.740316	21	0.0523086	0.100807
591	8	5.875	404.898	70.9776	7027	6214.12	0.0247097	0.0478038	0.0374943	0.0567627	0.404898	0.742577	24	0.0672229	0.0976543
592	6	6.66667	403.179	67.9165	5950	5510.67	0.0103832	0.027634	0.0307027	0.0354173	0.403179	0.724039	23	0.0512076	0.112989
593	4	6.75	411.492	61.8463	1437	4385.5	0.00313722	0.026013	0.0370452	0.0387953	0.411492	0.732975	16	0.0493743	0.106902
594	9	5.77778	398.442	74.2072	9505	3908.11	0.013553	0.0356973	0.026309	0.0500248	0.398442	0.729236	26	0.050045	0.0766657
595	5	6.4	407.472	65.2926	5372	5292	0.0229034	0.0291027	0.0409779	0.0385288	0.407472	0.720194	18	0.0603795	0.11588
596	9	5.88889	398.439	70.1485	10163	5882.44	0.0255314	0.0461591	0.0378096	0.0729226	0.398439	0.730103	27	0.0700322	0.122387
597	9	5.55556	406.221	76.5157	6290	4098.67	0.0190942	0.0373463	0.0299962	0.0681366	0.406221	0.72967	24	0.0542737	0.117083
598	5	7	402.043	62.8591	4582	5559.6	0.0147197	0.0264482	0.0328823	0.0381481	0.402043	0.733931	20	0.0529581	0.0864121
599	6	6.83333	409.138	62.2095	5541	4678.33	0.0261386	0.037204	0.0331702	0.0508526	0.409138	0.728417	24	0.0575091	0.126012
600	8	6	395.322	69.3774	8279	5868.88	0.017659	0.0315404	0.0286194	0.0391192	0.395322	0.74112	25	0.0545136	0.12303
601	6	5.83333	402.354	71.6892	5640	4952	0.0167064	0.025463	0.0265229	0.0338406	0.402354	0.733971	18	0.0435869	0.0823834
602	5	6.4	399.739	66.1473	4775	6108.6	0.00783353	0.0175627	0.0333543	0.0422219	0.399739	0.73327	18	0.0485426	0.0833213
603	8	5.75	406.56	72.9026	6675	5883.12	0.0172695	0.0455475	0.0424191	0.0773516	0.40656	0.741099	23	0.0754718	0.155052
604	5	6.4	400.529	63.7032	4000	5660	0.00281755	0.0371518	0.0382117	0.0695513	0.400529	0.744076	18	0.0537059	0.0983705
605	6	6.66667	399.799	62.3761	7918	7104.5	0.0273817	0.0512689	0.0438706	0.0764813	0.399799	0.736451	23	0.0723602	0.109924
606	5	7	408.655	60.9415	3192	6072.8	0.0108818	0.0244357	0.0331295	0.0328425	0.408655	0.730802	21	0.0511611	0.112567
607	6	6.16667	410.928	77.3207	1963	4264.67	0.0167623	0.0248254	0.0274432	0.030542	0.410928	0.72901	19	0.0485337	0.0897636
608	5	7	402.528	57.5039	5914	5987.6	0.0277639	0.0395829	0.0422154	0.04709	0.402528	0.719716	21	0.0644113	0.100958
609	5	6.6	398.297	62.7159	5829	5938.2	0.00595167	0.0237891	0.035243	0.0337622	0.398297	0.731511	19	0.0527364	0.0911422
610	7	6.57143	406.755	65.8094	5395	6849.71	0.01311	0.0494461	0.0429264	0.0905887	0.406755	0.725518	26	0.0774434	0.142704
611	8	6.125	405.532	72.4165	5566	5243.25	0.0143354	0.0350441	0.0283283	0.0551603	0.405532	0.743496	26	0.0572432	0.105035
612	4	6.75	407.99	63.3031	2507	4726.75	0.00823785	0.0162048	0.0275519	0.0244431	0.40799	0.733502	16	0.039185	0.0892189
613	4	6.75	402.282	65.6502	1845	4295	0.0063094	0.0140786	0.027111	0.020911	0.402282	0.738796	16	0.0392594	0.0828987
614	4	6.5	416.705	65.1101	947	4698.25	0.0157199	0.0268224	0.0373694	0.0380215	0.416705	0.74112	15	0.0506654	0.104724
615	6	6.33333	417.488	69.8574	3086	4246	0.0286722	0.0417256	0.0387912	0.0667021	0.417488	0.747471	21	0.0658502	0.127944
616	6	6.33333	411.472	67.4357	5514	4916	0.0111215	0.0343527	0.0354706	0.0554168	0.411472	0.739765	21	0.0551207	0.0958049
617	6	6.83333	401.74	61.0846	8397	6732.33	0.00357304	0.0396955	0.0399642	0.0679006	0.40174	0.736172	24	0.0653313	0.119665
618	6	6.5	404.961	65.0294	4570	6533.33	0.00556444	0.0459859	0.0430372	0.071726	0.404961	0.709788	22	0.0756231	0.143902
619	5	6	407.932	68.7656	4577	5255.2	0.00643263	0.0272879	0.0306412	0.0564132	0.407932	0.72789	16	0.0428609	0.0732631
620	6	6	405.896	70.468	6323	5683	0.0217877	0.0412772	0.0369591	0.0719029	0.405896	0.740497	19	0.0587101	0.134828
621	6	6.83333	409.051	63.3055	6837	6128.5	0.00909057	0.0372693	0.0416154	0.0546796	0.409051	0.731463	24	0.0674825	0.132013
622	5	6.2	398.05	68.9954	3410	4370.8	0.0114945	0.0199385	0.0271285	0.0350081	0.39805	0.739085	17	0.0387794	0.0660373
623	5	7	402.798	60.068	5469	8199.2	0.0223083	0.0406964	0.042647	0.0591234	0.402798	0.716697	21	0.0699775	0.119962
624	4	6.75	405.651	60.9684	2601	5804.25	0.00152662	0.0249746	0.0354248	0.0486327	0.405651	0.731444	16	0.0496169	0.114429
625	5	6.6	413.033	63.4301	3695	5361.4	0.00904294	0.032993	0.0356711	0.0715248	0.413033	0.745051	19	0.0554867	0.108349
626	6	6	415.918	70.6401	3117	4963.17	0.0209056	0.0322167	0.0371092	0.0509541	0.415918	0.735896	19	0.0589191	0.103545
627	5	6	409.449	69.0214	2250	7040.8	0.0175696	0.0251276	0.0318697	0.0394861	0.409449	0.716914	16	0.0462866	0.0894286
628	6	6.66667	404.679	62.0668	6502	7701.83	0.00544007	0.0348391	0.0361678	0.0484741	0.404679	0.718885	23	0.0589817	0.0960288
629	5	6.4	411.031	65.8629	4724	4275.8	0.00584529	0.0336612	0.0370784	0.0607265	0.411031	0.73874	18	0.04979	0.11108
630	5	6.4	402.847	64.5514	6032	5390.4	0.00951399	0.0297412	0.0332614	0.0532217	0.402847	0.724601	18	0.0515068	0.0916095
631	5	6.4	406.497	63.8781	5500	6579.8	0.0197614	0.0350558	0.0464594	0.0588147	0.406497	0.741076	18	0.0666634	0.1165
632	5	6.8	398.584	61.3376	2112	5298.2	0.0102717	0.0282793	0.0275743	0.0478611	0.398584	0.747471	20	0.0436439	0.0834052
633	5	6.4	402.062	63.9471	3693	5799.6	0.0210459	0.0290869	0.0393252	0.0455021	0.402062	0.720233	18	0.0561971	0.140312
634	5	6.4	414.845	65.1899	3456	4968.8	0.0165457	0.0264075	0.0382467	0.0363483	0.414845	0.73516	18	0.0556102	0.105847
635	6	6.33333	414.389	69.7226	5342	4874.17	0.0175026	0.0378799	0.0411735	0.0631309	0.414389	0.739538	21	0.0660685	0.134865
636	6	6.16667	407.945	67.0195	6894	5720.5	0.01913	0.0341216	0.0414591	0.0544596	0.407945	0.737527	20	0.0645623	0.111536
637	4	6	397.859	67.257	1151	3545.5	0.00129708	0.00746215	0.0217561	0.0170937	0.397859	0.7396	13	0.0265699	0.0500096
638	7	5.85714	405.387	70.5979	8457	5195.71	0.0134231	0.0289011	0.0297959	0.0416254	0.405387	0.714617	21	0.0487683	0.117714
639	5	6	402.129	69.8939	3533	4161.4	0.00793551	0.0258315	0.0278154	0.0376672	0.402129	0.723298	16	0.0386852	0.0668359
640	6	5.66667	406.367	76.382	6004	4355.33	0.00582181	0.0161442	0.0257699	0.0269585	0.406367	0.726413	17	0.0460482	0.105773
641	5	6.4	411.802	65.9863	4657	5694.2	0.0132142	0.026696	0.0384318	0.0417088	0.411802	0.734422	18	0.0564918	0.0985476
642	6	6.16667	413.322	69.7071	5852	5696.33	0.00769307	0.0361627	0.0373977	0.0655033	0.413322	0.738076	20	0.0589522	0.103266
643	6	6.16667	401.431	70.4362	2808	6734.5	0.0126728	0.0304942	0.0347698	0.0469521	0.401431	0.732619	20	0.0570272	0.0993247
644	4	7	399.854	59.6607	2610	7768.25	0.00815561	0.026133	0.0393557	0.0350519	0.399854	0.729224	17	0.0567075	0.100998
645	6	6	407.341	74.1942	6124	4649.17	0.0034338	0.0262162	0.0307688	0.0521603	0.407341	0.724449	19	0.0511498	0.114128
646	7	6	400.985	73.7412	3400	4434.86	0.0183837	0.0290201	0.0267446	0.034624	0.400985	0.72586	21	0.0449031	0.0926044
647	5	6.2	403.843	68.2045	6884	6440.6	0.0196361	0.0314779	0.0382955	0.050783	0.403843	0.697804	17	0.0604742	0.113658
648	8	6	404.843	70.5463	7320	6099.25	0.0240828	0.037166	0.0377926	0.057685	0.404843	0.708045	25	0.0659263	0.118731
649	8	6.125	404.302	68.7674	7081	6369.12	0.0122249	0.0543771	0.0391875	0.079304	0.404302	0.731569	26	0.0710531	0.113824
650	7	6.85714	400.947	62.8241	6993	6645.29	0.0082249	0.0492778	0.0441227	0.0761936	0.400947	0.735135	28	0.0778087	0.135957
651	6	6.33333	398.533	64.9197	3837	4936.17	0.0102717	0.0269168	0.0264703	0.0397077	0.398533	0.737199	21	0.0415276	0.0664317
652	4	6	403.18	68.1566	1850	4964.5	0.00648112	0.0195273	0.0265873	0.0345881	0.40318	0.709879	13	0.0345354	0.0591037
653	8	6	398.943	70.0129	10564	5034	0.00783353	0.0461647	0.0338856	0.0754877	0.398943	0.736773	25	0.0630375	0.101387
654	6	6.5	397.653	63.1985	8064	6622	0.0173774	0.0298707	0.0345759	0.0421666	0.397653	0.71157	22	0.0542897	0.121547
655	5	6.4	406.329	68.4954	3876	4810.6	0.0140324	0.0223618	0.0303367	0.0380299	0.406329	0.73809	18	0.0440943	0.0854762
656	5	6.8	406.594	62.5703	4970	6919.4	0.0190934	0.0383831	0.0454998	0.0663255	0.406594	0.729172	20	0.0719949	0.141094
657	5	5.6	403.366	72.6058	4029	5711.6	0.0139418	0.0225916	0.0318393	0.029136	0.403366	0.721608	14	0.0426451	0.0762695
658	6	6.5	405.345	65.949	4573	6569.33	0.0254388	0.0388262	0.0374612	0.0654094	0.405345	0.737628	22	0.0598197	0.101417
659	4	7.75	405.588	52.9115	1624	7949.25	0.00611092	0.0304809	0.0391831	0.0489562	0.405588	0.714502	20	0.0571409	0.0990754
660	5	6.6	408.003	66.0577	5766	6583.4	0.0103177	0.0414904	0.0436074	0.0825636	0.408003	0.742531	19	0.0713742	0.118321
661	6	6.16667	402.524	68.525	6872	5769.5	0.00907062	0.0357231	0.0352127	0.0677674	0.402524	0.731349	20	0.0590136	0.105043
662	7	5.28571	405.125	78.6824	4862	5395.71	0.00763752	0.0268213	0.0291825	0.0522641	0.405125	0.722723	17	0.0473504	0.0994553
663	6	6.5	406.16	63.9057	6736	6788.83	0.0386056	0.047605	0.0410983	0.058605	0.40616	0.723009	22	0.0681078	0.117142
664	4	7	403.387	58.227	2985	5956.25	0.0207054	0.0318047	0.0393416	0.0484263	0.403387	0.734526	17	0.0536443	0.0805665
665	6	6.16667	410.38	70.6765	4519	4427.17	0.0176575	0.0338656	0.0339914	0.0440204	0.41038	0.748814	20	0.0563656	0.0924748
666	5	6.2	399.661	68.7989	3536	6374.6	0.00550423	0.0208539	0.030569	0.0372938	0.399661	0.737432	17	0.0446438	0.0908563
667	5	6.4	399.539	67.3509	5272	6380.2	0.0153328	0.0269181	0.0331948	0.0423479	0.399539	0.724138	18	0.0523139	0.093463
668	7	6.14286	406.224	66.875	4103	6833.43	0.0363611	0.0518711	0.0407408	0.0714875	0.406224	0.731405	23	0.0704057	0.123042
669	8	6.5	410.393	64.3071	8236	6086.75	0.0220201	0.0586357	0.0391577	0.0765275	0.410393	0.726895	29	0.0746007	0.120552
670	5	6.4	408.706	64.2253	3426	5966	0.01913	0.0301797	0.0341777	0.0419667	0.408706	0.740224	18	0.0507603	0.0839823
671	6	6.33333	407.518	66.3834	5124	6450.5	0.0325242	0.0489717	0.0427549	0.079304	0.407518	0.733002	21	0.0720794	0.120046
672	5	6.4	412.47	67.3701	3260	5475.2	0.0103461	0.0290898	0.0347191	0.0457066	0.41247	0.741094	18	0.0534396	0.0895373
673	7	6.14286	408.593	75.0476	4729	4959.14	0.0356032	0.0453899	0.0400692	0.0603225	0.408593	0.723045	22	0.0731735	0.122412
674	8	6.375	410.179	68.4852	9703	5934	0.0393499	0.0536442	0.0433264	0.0756967	0.410179	0.717446	28	0.0848342	0.172115
675	7	5.85714	408.918	71.7694	5741	5905.14	0.0225258	0.0456893	0.0398169	0.0614669	0.408918	0.736711	21	0.0661986	0.107261
676	7	6.14286	410.987	68.2183	8054	5712.43	0.00931416	0.0392619	0.0366176	0.0567162	0.410987	0.726471	23	0.059967	0.105269
677	5	7.4	405.351	56.6205	4135	5999.6	0.00951764	0.0323685	0.0398849	0.0456125	0.405351	0.744122	22	0.0617391	0.121768
678	5	6.2	408.564	67.413	3820	6427.6	0.00315703	0.0240751	0.0377444	0.0369475	0.408564	0.722766	17	0.0558192	0.131948
679	6	6.16667	403.862	67.3905	2297	6567.17	0.0195694	0.0332856	0.033747	0.0396626	0.403862	0.720614	20	0.0544747	0.0941252
680	4	7	406.251	59.245	2898	6041.75	0.0159624	0.0267693	0.0361361	0.0506588	0.406251	0.729339	17	0.0502028	0.104408
681	6	6	407.132	70.6826	2047	5898.83	0.00925129	0.0314944	0.0316507	0.0449118	0.407132	0.729576	19	0.0512094	0.105803
682	6	6.66667	413.425	63.8185	5091	5633.83	0.00904294	0.0397451	0.036908	0.0718055	0.413425	0.742297	23	0.0643617	0.145656
683	7	5.57143	394.946	72.9442	4554	5823.29	0.00619604	0.0288672	0.0298927	0.0453303	0.394946	0.732303	19	0.0471987	0.099204
684	4	6.75	402.984	62.5264	3455	5515.5	0.0160821	0.0256428	0.0302906	0.0322788	0.402984	0.733046	16	0.0413875	0.0761967
685	6	6.33333	402.366	66.2627	6683	5848.17	0.00648112	0.0241265	0.0346257	0.0363611	0.402366	0.716361	21	0.053951	0.100537
686	5	6.2	398.394	67.2844	4301	6236.4	0.0154684	0.0332368	0.035866	0.0407649	0.398394	0.724765	17	0.0537835	0.0915838
687	4	6.75	400.477	65.3557	3613	5108	0.00396978	0.016972	0.0294241	0.0257955	0.400477	0.73409	16	0.0427253	0.0700695
688	5	6.2	406.599	67.8632	5655	6070.8	0.0117923	0.0236559	0.032911	0.0367332	0.406599	0.729757	17	0.0487668	0.128336
689	5	5.6	403.018	74.6544	4618	4548	0.00301028	0.0138363	0.0220432	0.0342395	0.403018	0.730398	14	0.028025	0.0568352
690	6	6.33333	409.245	67.8014	3792	5088.5	0.0163745	0.0283156	0.0292496	0.0454536	0.409245	0.739011	20	0.0472792	0.083145
691	7	6.57143	402.464	64.9099	9168	6612.29	0.0147126	0.0546304	0.0410468	0.0905706	0.402464	0.72231	26	0.078833	0.150921
692	6	6.33333	412.143	68.9632	2971	5703.17	0.0261377	0.0322714	0.0370003	0.0458961	0.412143	0.732108	21	0.0588025	0.101722
693	8	6	411.892	71.7746	7836	4840.62	0.0146001	0.0438823	0.0332797	0.0726993	0.411892	0.731838	25	0.0618637	0.112793
694	5	6	403.529	70.1372	2735	5638.4	0.0176311	0.0216987	0.0300442	0.0263354	0.403529	0.724389	16	0.042127	0.0783639
695	6	6	404.64	68.0823	4479	4441.33	0.00946335	0.0388763	0.0331957	0.0587269	0.40464	0.739167	19	0.051873	0.113906
696	7	5.85714	403.789	72.1739	8045	6190	0.0105069	0.0344579	0.0295362	0.0469351	0.403789	0.741076	21	0.04759	0.104137
697	7	6.14286	402.511	67.1536	6355	5338.14	0.00969283	0.0350979	0.0326937	0.0615034	0.402511	0.728861	23	0.0539062	0.10975
698	5	7	402.432	64.7086	2653	7024.8	0.00729532	0.0189055	0.0287091	0.0449446	0.402432	0.739076	21	0.0506025	0.101011
699	5	6.8	410.73	61.9029	6506	6609.4	0.0155316	0.0343583	0.0434332	0.0510879	0.41073	0.73514	20	0.063363	0.106103
700	6	6.33333	409.893	65.0623	6225	5580.17	0.0152058	0.0309506	0.0367616	0.0463854	0.409893	0.718746	21	0.054067	0.0952795
701	7	6.14286	397.813	71.2636	5620	6360.71	0.0079548	0.0420125	0.0376566	0.0599168	0.397813	0.708363	22	0.0625066	0.125347
702	7	6.28571	407.005	67.142	6379	5464.43	0.0254599	0.0379084	0.0347105	0.0545544	0.407005	0.726587	24	0.0593435	0.123049
703	8	6.5	408.03	64.9286	8486	5893	0.0309222	0.0505479	0.0365906	0.0759786	0.40803	0.732931	28	0.0689168	0.137249
704	5	6.4	406.861	69.1663	1715	5484.8	0.00441027	0.0235659	0.02751	0.0323478	0.406861	0.730526	18	0.0456264	0.0893033
705	10	5.7	405.806	73.1418	9688	5257.2	0.00441027	0.0470348	0.0377047	0.0848931	0.405806	0.730431	28	0.0686397	0.152096
706	5	7	414.847	59.7577	3220	6975	0.0247769	0.0394585	0.0429095	0.0567162	0.414847	0.738695	21	0.0657307	0.0990971
707	6	6.5	401.867	63.2303	6248	7034.67	0.0303332	0.0475336	0.0424437	0.0717214	0.401867	0.713009	22	0.0701351	0.126846
708	7	6.28571	399.785	64.795	7358	7157.57	0.0329735	0.0435251	0.0382874	0.0526247	0.399785	0.717982	24	0.0665509	0.0994197
709	7	6.14286	404.99	71.6309	5311	5494.29	0.0214379	0.0392577	0.0359958	0.054245	0.40499	0.728439	22	0.0615641	0.110126
710	7	6.28571	402.278	66.3166	3534	5925.86	0.0263354	0.0345324	0.0302586	0.0445509	0.402278	0.744976	24	0.0515593	0.083633
711	4	6.75	405.936	61.0113	3231	5056.5	0.00578471	0.0252464	0.0346301	0.0470803	0.405936	0.726021	15	0.0451606	0.0743569
712	5	6.6	405.004	63.7721	4353	5961	0.00556444	0.0357518	0.0434481	0.0625132	0.405004	0.713788	19	0.0692527	0.145874
713	5	6.8	399.334	65.0978	5692	6184.6	0.0030976	0.0243387	0.0331301	0.0527033	0.399334	0.723922	20	0.0524942	0.0991161
714	9	6	404.769	71.0666	8868	6395.56	0.0280883	0.0486855	0.0429695	0.077875	0.404769	0.720497	28	0.0785393	0.128071
715	6	6.33333	403.642	67.9144	6432	6568.17	0.0188497	0.0335019	0.0331125	0.0526419	0.403642	0.728048	21	0.0534329	0.0994108
716	6	6.33333	404.743	65.9581	3251	6276.83	0.013408	0.0400283	0.039104	0.0697387	0.404743	0.740497	21	0.0681943	0.146084
717	9	6.22222	400.752	66.4739	9899	5134.89	0.0147197	0.0482789	0.0355957	0.0712469	0.400752	0.728399	30	0.0694032	0.135957
718	6	5.83333	406.509	70.6551	5616	6324.5	0.023936	0.0360528	0.0384321	0.0471817	0.406509	0.729743	18	0.058357	0.106825
719	6	6.33333	403.403	64.6725	5321	5672.83	0.00783692	0.0293483	0.0342189	0.0509665	0.403403	0.731303	21	0.0559107	0.114383
720	6	6.83333	406.113	68.5409	5389	4827.5	0.0130348	0.0265622	0.029422	0.0376688	0.406113	0.725701	24	0.0531606	0.104881
721	6	6.33333	400.353	67.361	3560	6507.83	0.0194179	0.0280685	0.0338818	0.0469815	0.400353	0.715543	21	0.0512936	0.0943099
722	6	6.5	406.747	66.4461	6369	6287.83	0.0152837	0.0406568	0.0420706	0.0603503	0.406747	0.728302	22	0.0724771	0.150921
723	4	7	405.169	58.4842	2457	5210.75	0.0109411	0.0188126	0.0264805	0.0320125	0.405169	0.743179	17	0.0369135	0.0743781
724	3	8.33333	404.557	49.2318	0	8667	0.00983793	0.0235604	0.0413633	0.0351452	0.404557	0.726395	17	0.0542094	0.0916361
725	4	6	406.931	68.7908	1432	6972.75	0.0027067	0.0275082	0.0347249	0.0467448	0.406931	0.735753	13	0.042249	0.0948795
726	9	5.66667	400.984	74.7336	7101	6049.78	0.0158031	0.0509671	0.0364468	0.0689103	0.400984	0.72789	25	0.0685105	0.135741
727	7	5.57143	403.011	75.9416	4969	4084.43	0.0142696	0.0233619	0.0228638	0.0375708	0.403011	0.726059	19	0.0360681	0.0756523
728	5	6.2	406.659	66.6146	6335	5807.8	0.0164527	0.0346032	0.0412786	0.0471817	0.406659	0.742346	17	0.059038	0.104264
729	5	6.8	412.83	66.2494	2400	6166	0.0164865	0.0266373	0.0322356	0.0458574	0.41283	0.739287	20	0.0562287	0.102969
730	8	6	402.211	70.0876	7534	5722.62	0.0166418	0.0385142	0.0346915	0.0551947	0.402211	0.72719	25	0.0593055	0.101147
731	5	6	399.159	70.6131	4423	6197.8	0.00733427	0.0234089	0.0272432	0.038466	0.399159	0.732519	16	0.0421105	0.106627
732	8	6.125	400.898	68.9639	7569	7397.88	0.0289675	0.0476718	0.0437604	0.0643399	0.400898	0.724602	26	0.0797716	0.13021
733	8	5.5	410.671	76.1453	3483	4238	0.0087608	0.0275964	0.0282676	0.0439424	0.410671	0.725333	21	0.0463034	0.084514
734	6	6	395.995	66.6278	4516	5504.17	0.013974	0.0261999	0.0280187	0.0378283	0.395995	0.751276	19	0.0427005	0.0785755
735	7	5.71429	404.061	72.1538	4273	4987.43	0.0216457	0.0346597	0.0326739	0.0466209	0.404061	0.725887	20	0.0534312	0.0978012
736	7	5.71429	403.625	71.664	6496	5689.86	0.0188038	0.0387333	0.0364272	0.0728057	0.403625	0.718903	20	0.0596213	0.127407
737	4	7	404.839	61.007	3817	6688.75	0.0051737	0.0261646	0.0366522	0.0483116	0.404839	0.728139	17	0.0537816	0.0972678
738	5	6.2	398.435	67.2912	2056	5942.2	0.00595167	0.0252301	0.0339936	0.0363858	0.398435	0.737463	17	0.0521557	0.114933
739	5	7.4	404.284	64.2634	6208	5859.2	0.00819463	0.0269401	0.0336447	0.0535107	0.404284	0.716275	23	0.0566803	0.109109
740	6	6.5	403.594	64.1426	4611	6796	0.0196875	0.0369168	0.0304768	0.0647709	0.403594	0.740817	22	0.0524788	0.110025
741	4	6	395.106	66.7918	3439	5043.5	0.00331491	0.00932611	0.023829	0.0151818	0.395106	0.734558	13	0.0310747	0.0599797
742	7	5.71429	406.263	72.1325	5913	5001.29	0.0197614	0.0434148	0.0402703	0.0632781	0.406263	0.737206	20	0.0658833	0.113824
743	7	6.28571	399.684	66.2741	8014	5792.43	0.0183158	0.0398034	0.0354899	0.0523297	0.399684	0.715568	24	0.0600121	0.0998455
744	7	6.28571	405.621	71.1446	6160	5677.57	0.00863742	0.034533	0.0367043	0.0447585	0.405621	0.709854	24	0.0615412	0.120046
745	5	7.8	411.491	54.6041	2407	6851	0.0129406	0.0339894	0.0410862	0.0541604	0.411491	0.733438	24	0.0665418	0.129087
746	6	6.33333	414.312	66.8324	3602	5394.17	0.0190426	0.0444783	0.0395189	0.0607265	0.414312	0.737884	21	0.0639017	0.122317
747	4	6.5	400.324	64.4966	3018	6742	0.00538573	0.0332877	0.0439543	0.0608295	0.400324	0.721341	15	0.0606121	0.113316
748	3	7.33333	403.526	55.2446	0	7967	0.013049	0.0223852	0.0377265	0.039112	0.403526	0.713215	14	0.0477173	0.0755456
749	7	6.42857	404.9	65.142	6138	6125.57	0.0105069	0.0360935	0.0309336	0.0458074	0.4049	0.735464	25	0.0524608	0.108864
750	5	6.8	410.611	61.8849	6254	6222.6	0.013108	0.0407699	0.0411049	0.0748906	0.410611	0.725332	20	0.0581868	0.106487
751	5	5.8	408.492	71.5833	3992	4398.8	0.00736754	0.0250726	0.0293722	0.045495	0.408492	0.719136	15	0.0394289	0.0889522
752	6	5.83333	408.299	70.9662	4138	5363.5	0.00315703	0.0334403	0.037413	0.0563392	0.408299	0.725923	18	0.0581861	0.134461
753	4	8	408.272	53.1401	2058	6393	0.0106373	0.0293828	0.0402367	0.0442448	0.408272	0.730383	21	0.0592942	0.129138
754	5	6	415.733	72.2584	4058	4787.6	0.00570482	0.0263295	0.0312334	0.0574535	0.415733	0.722992	16	0.0467251	0.0936942
755	7	6.28571	406.183	68.4109	5218	5882.86	0.019802	0.0362703	0.0325549	0.048915	0.406183	0.719097	24	0.0628079	0.107789
756	6	6.16667	412.813	68.4745	8535	4901.17	0.0247769	0.0444159	0.0356551	0.0538857	0.412813	0.72191	20	0.0563348	0.0859
757	9	5.88889	409.721	73.7244	5648	5264.33	0.0283978	0.0411779	0.0369879	0.0533232	0.409721	0.732804	27	0.0705024	0.13126
758	7	6.85714	414.311	62.4519	5519	5904.86	0.0370944	0.0546655	0.0445917	0.0725394	0.414311	0.736679	28	0.0776736	0.139023
759	7	5.71429	402.797	72.4761	8727	5260.57	0.0237567	0.0372271	0.0427605	0.0496953	0.402797	0.737157	20	0.0659377	0.103665
760	7	6.28571	410.875	73.1143	5693	3801	0.00875476	0.026954	0.03078	0.0487042	0.410875	0.725453	23	0.0524905	0.104137
761	6	6.16667	410.823	69.6117	6530	5011.17	0.0103461	0.0328784	0.036312	0.0574286	0.410823	0.730748	20	0.0602717	0.116621
762	4	6.75	410.746	61.7341	2500	4589.75	0.0087608	0.0202884	0.029917	0.024773	0.410746	0.728399	16	0.0393255	0.083421
763	9	6.11111	402.199	72.4774	9135	5634.44	0.00983793	0.0494923	0.035297	0.0817981	0.402199	0.730802	27	0.065587	0.123989
764	6	6	410.953	72.6507	5159	5065.33	0.0147436	0.0353898	0.0376602	0.0546543	0.410953	0.729344	19	0.0598991	0.109334
765	5	6.6	396.879	60.4769	6162	7446.4	0.00852644	0.0402242	0.0434996	0.0621185	0.396879	0.730707	19	0.062673	0.0901123
766	5	6.4	400.881	66.8134	3597	6960	0.00394591	0.0261595	0.0347547	0.046336	0.400881	0.722972	18	0.0549195	0.116397
767	7	5.85714	402.091	72.4175	3293	4619.71	0.0197581	0.035101	0.0323681	0.0595033	0.402091	0.745765	21	0.0518871	0.108737
768	8	6.375	401.814	64.1587	5030	7289.88	0.0254272	0.0483691	0.0370327	0.0615034	0.401814	0.731679	28	0.068798	0.11487
769	8	6.25	411.234	72.2923	3112	4762.75	0.0154668	0.0331485	0.0298276	0.0498745	0.411234	0.740326	26	0.0582265	0.10609
770	7	6	399.153	69.6029	8942	6078.29	0.0184277	0.0402401	0.0376491	0.0717566	0.399153	0.741094	22	0.0667779	0.129308
771	6	6.33333	411.932	71.516	5666	5780.33	0.00929649	0.0338575	0.0426897	0.0638452	0.411932	0.716337	21	0.074733	0.151247
772	4	7.75	407.68	56.0561	962	6612.5	0.0140324	0.0219936	0.0351049	0.0383379	0.40768	0.738607	20	0.053394	0.0995086
773	7	5.71429	409.413	76.6837	8701	5351.14	0.0213628	0.0434831	0.0396195	0.0693602	0.409413	0.727117	20	0.0686381	0.137249
774	6	6	409.598	68.9165	6137	5194	0.0280839	0.0469821	0.0418136	0.0743069	0.409598	0.73935	19	0.0651248	0.118041
775	6	5.66667	402.059	73.8703	4709	4596	0.0189649	0.0245334	0.0266947	0.0288579	0.402059	0.725182	17	0.0406121	0.0803814
776	8	6	403.977	75.2247	8137	5043.75	0.00209274	0.0340326	0.03086	0.0582132	0.403977	0.724741	24	0.0571563	0.128071
777	5	6.4	408.396	65.4406	3300	5679.4	0.0137533	0.0260098	0.0337516	0.0353329	0.408396	0.719064	18	0.0507213	0.0884482
778	6	6.5	400.012	62.3034	6382	6428.67	0.0150663	0.0373582	0.0383557	0.0552671	0.400012	0.726587	22	0.0626828	0.107252
779	6	6.66667	411.043	66.2532	6784	5171.17	0.00819605	0.0377311	0.0356276	0.0783966	0.411043	0.743394	23	0.0670463	0.148441
780	3	6.33333	413.205	65.5882	0	5123	0.00827697	0.0161953	0.0275301	0.0316127	0.413205	0.732227	11	0.0301218	0.0559112
781	6	6	409.442	71.7335	3786	5001.17	0.0147955	0.0257938	0.0321705	0.0464832	0.409442	0.730773	19	0.0484119	0.0870686
782	6	6	402.864	69.462	5900	6415.33	0.0139418	0.033456	0.0334538	0.0484458	0.402864	0.73183	19	0.053204	0.10677
783	7	6.28571	396.29	67.1492	6986	7562.86	0.0211554	0.0383204	0.0388777	0.0662296	0.39629	0.719353	24	0.0652039	0.104692
784	6	6.16667	413.356	68.9746	7091	6607.83	0.0302804	0.0442531	0.0463348	0.0611446	0.413356	0.723254	20	0.0748624	0.129068
785	7	6.42857	408.392	68.3894	6657	5525	0.0235102	0.0418102	0.0341206	0.0599108	0.408392	0.720707	25	0.067432	0.114899
786	5	7	408.019	62.5983	2123	6515	0.00643263	0.0237408	0.0372802	0.0477647	0.408019	0.724519	21	0.06093	0.120038
787	5	7	404.028	58.6803	6693	7602.6	0.00289412	0.0342372	0.0349059	0.0480886	0.404028	0.715171	21	0.0526654	0.0926608
788	7	6.14286	405.745	70.3384	6814	5687.29	0.0117038	0.0277993	0.0331531	0.0337606	0.405745	0.732899	23	0.0550348	0.125277
789	5	6.2	407.357	66.7289	4009	6144.6	0.0164527	0.0349334	0.0428257	0.0489144	0.407357	0.745973	17	0.0612532	0.109356
790	6	6.16667	403.894	66.9951	5127	6113.83	0.0255997	0.0327144	0.0325608	0.0528626	0.403894	0.722258	20	0.0500718	0.101811
791	5	6.6	401.881	64.0458	4120	5968.6	0.0197333	0.0298351	0.0334087	0.0378768	0.401881	0.731254	19	0.0519411	0.09248
792	4	7.5	405.431	62.8195	1695	6716	0.00763752	0.0205576	0.0295806	0.0400459	0.405431	0.717788	19	0.0505761	0.101527
793	8	5.875	413.989	73.0641	7851	4291.5	0.0157199	0.0409281	0.036975	0.0544556	0.413989	0.735458	24	0.063053	0.136769
794	5	6.4	412.213	66.8373	4137	6113.8	0.0159216	0.0392054	0.0405514	0.0697279	0.412213	0.726305	18	0.0561864	0.101485
795	6	6.66667	412.391	62.595	7766	6893	0.00769307	0.0448443	0.0462371	0.0710716	0.412391	0.730382	23	0.069994	0.132
796	9	6.11111	410.49	70.0982	9509	4734.33	0.0339772	0.0526368	0.0400345	0.0725394	0.41049	0.734833	29	0.0785904	0.127629
797	6	6	405.947	72.1684	4099	5180.5	0.0159624	0.0323702	0.0334048	0.0478901	0.405947	0.721089	19	0.0517486	0.101639
798	5	6.4	412.46	64.8152	5538	7156	0.0303522	0.0440825	0.0430945	0.0590897	0.41246	0.731894	18	0.0648477	0.105943
799	5	6.2	400.887	69.4871	7523	6020.8	0.00763435	0.0315123	0.038987	0.0483496	0.400887	0.729227	17	0.0567178	0.0980479
800	6	6	403.119	67.8265	6740	6386	0.00797853	0.040586	0.0351767	0.0679748	0.403119	0.737628	19	0.0568381	0.102766
801	7	6	403.887	69.3065	6019	6094.14	0.0298449	0.05301	0.0410008	0.0679362	0.403887	0.735986	22	0.0689315	0.118462
802	6	6.83333	401.507	59.3498	4693	7252.5	0.0187013	0.0433531	0.0455984	0.0834324	0.401507	0.731701	24	0.0736458	0.155052
803	7	6.57143	405.454	66.6793	6893	5238.57	0.00578471	0.0381119	0.0345417	0.0560665	0.405454	0.720236	26	0.0632585	0.103175
804	6	6.5	404.466	66.7156	3913	6881.83	0.0166364	0.0314304	0.0393095	0.0529258	0.404466	0.741811	22	0.0676253	0.14209
805	7	6	402.97	69.2177	7340	5368.14	0.0127528	0.0383923	0.0329787	0.061832	0.40297	0.73977	22	0.0571624	0.104397
806	6	6.33333	408.727	73.4196	1991	5144.83	0.0197231	0.0282108	0.0285875	0.0419673	0.408727	0.731768	21	0.054423	0.12686
807	4	6.75	406.176	62.0546	2038	4854.75	0.011263	0.0209493	0.0312768	0.0274127	0.406176	0.730248	16	0.0438744	0.0883595
808	6	6.33333	412.082	69.3344	5261	6177.83	0.0222531	0.0414994	0.0438623	0.0653513	0.412082	0.723922	21	0.0743871	0.12841
809	5	6.4	403.283	64.6213	8650	5710.2	0.00892008	0.0298501	0.0339346	0.0556912	0.403283	0.720784	18	0.051419	0.101532
810	9	5.88889	406.805	70.9217	9693	4802	0.02706	0.0440275	0.0309207	0.0627036	0.406805	0.736773	26	0.0582618	0.105596
811	8	6.625	403.021	69.0862	8797	5611.38	0.0201036	0.041331	0.0336329	0.068391	0.403021	0.72282	29	0.0636651	0.109044
812	7	6.28571	412.94	70.3683	5287	5079.57	0.0326569	0.0455622	0.040869	0.0749268	0.41294	0.723603	24	0.0766378	0.137677
813	7	5.85714	399.723	71.4471	6447	4487.14	0.00399945	0.0458454	0.0345169	0.0595033	0.399723	0.73459	21	0.0579547	0.0963544
814	7	6.14286	406.555	68.3814	7492	4733.43	0.0279313	0.0386185	0.0310243	0.049274	0.406555	0.722723	22	0.0529517	0.0897795
815	6	6.5	416.373	64.4386	4722	6234.83	0.0352239	0.0477187	0.0446941	0.0567843	0.416373	0.725921	22	0.0734791	0.127735
816	7	6.28571	403.293	67.7642	5380	5456	0.0126425	0.0400036	0.0341732	0.0511349	0.403293	0.707572	24	0.0615593	0.102292
817	5	5.6	406.152	76.0084	4374	4382	0.003065	0.0142082	0.0244726	0.0255323	0.406152	0.733759	14	0.033134	0.0729785
818	5	6.8	405.135	64.4679	4149	5971.4	0.00834641	0.0270215	0.0321203	0.0558219	0.405135	0.732596	20	0.0515223	0.12662
819	7	5.85714	400.022	71.6593	6423	5286.29	0.0181501	0.0305389	0.0301447	0.0534569	0.400022	0.734966	21	0.0505367	0.10468
820	6	6.33333	409.789	65.6964	4533	5449.17	0.00996873	0.0411429	0.0426455	0.0723366	0.409789	0.725264	21	0.0678831	0.12561
821	5	6	404.21	76.2224	4442	4337	0.0110311	0.0187095	0.022942	0.0341988	0.40421	0.737167	16	0.0406272	0.0902653
822	6	6.33333	398.895	65.6383	6278	6004.33	0.00634594	0.0415854	0.0404291	0.0800586	0.398895	0.727087	20	0.0628542	0.109064
823	7	6	412.847	73.5355	6342	5060.71	0.00676604	0.0341793	0.0302572	0.0730606	0.412847	0.731006	22	0.0618244	0.126365
824	8	6.5	403.02	63.9315	8809	6559.62	0.0241076	0.0453209	0.0378948	0.059315	0.40302	0.706271	29	0.0683539	0.109093
825	6	6	406.055	69.3678	6530	4339.83	0.028964	0.0346207	0.0346816	0.0499129	0.406055	0.709799	19	0.0525328	0.109014
826	6	6.16667	406.936	70.7293	2150	6253.5	0.00864581	0.0288642	0.0368314	0.0402412	0.406936	0.734331	20	0.0554042	0.0976687
827	7	6.28571	409.967	69.4435	5237	6087.86	0.0291984	0.0472359	0.0424134	0.0675806	0.409967	0.73716	24	0.0728046	0.135494
828	4	6.5	408.86	65.8719	3319	3691	0.00523698	0.0198174	0.0274549	0.0319745	0.40886	0.736611	15	0.040937	0.0866561
829	5	6.4	413.017	70.4424	3879	6023	0.00553604	0.0344203	0.0404533	0.0646215	0.413017	0.725729	18	0.0572607	0.101325
830	5	6.4	398.354	67.9414	4680	6147.8	0.00279125	0.0233608	0.0336566	0.0327478	0.398354	0.724104	18	0.0502954	0.0993719
831	7	6.14286	403.738	68.8689	4385	5566.29	0.0133008	0.029296	0.029296	0.0439958	0.403738	0.731864	23	0.0493742	0.101086
832	7	6	399.357	71.5402	8609	5884.43	0.026199	0.0400606	0.0363175	0.0494689	0.399357	0.715968	22	0.0617693	0.109812
833	5	6	408.299	70.9662	5061	4404.6	0.011056	0.0183021	0.0269589	0.0278514	0.408299	0.736455	16	0.0384118	0.0969385
834	5	6.2	410.323	70.0806	2416	3141.2	0.0161096	0.0225308	0.0246008	0.0328707	0.410323	0.715509	17	0.039278	0.080358
835	8	6.125	397.63	70.9659	6589	4813.62	0.0168573	0.0296808	0.0273562	0.0500248	0.39763	0.73449	26	0.0538174	0.089542
836	5	6.8	407.229	60.5995	6876	6407.4	0.0117262	0.0341879	0.0389413	0.0471771	0.407229	0.738122	20	0.0600684	0.124483
837	6	6.66667	407.694	66.8975	5900	4818.67	0.0125042	0.037013	0.037586	0.0681063	0.407694	0.736232	22	0.0655426	0.130856
838	5	7	397.538	58.0532	5306	8159	0.0173774	0.0406201	0.0396836	0.0616101	0.397538	0.705902	21	0.0636659	0.113083
839	5	6.6	408.221	63.501	2032	6713	0.00513009	0.0304547	0.0327737	0.0580692	0.408221	0.724675	19	0.0521523	0.104137
840	7	6.42857	403.993	67.4696	4455	4963.43	0.00760461	0.0290855	0.0240095	0.0532153	0.403993	0.73531	25	0.0469503	0.107511
841	4	6.75	398.483	59.298	6248	7176.5	0.00690089	0.0262227	0.0379049	0.0418954	0.398483	0.721216	16	0.0484775	0.0822299
842	4	7	403.339	62.7416	801	5121	0.00393168	0.0177316	0.0340474	0.0351553	0.403339	0.741399	17	0.0465653	0.0837544
843	5	6.8	404.339	61.4211	5605	6233.2	0.0124311	0.0345433	0.038015	0.06065	0.404339	0.724742	20	0.0560842	0.0834225
844	7	6	400.611	73.1047	8119	5498.43	0.0149944	0.0377775	0.0355657	0.0574855	0.400611	0.718128	21	0.0573985	0.129207
845	6	6.5	414.487	65.9013	2839	6532.33	0.0132342	0.0468264	0.0481312	0.0716647	0.414487	0.744976	22	0.0796164	0.152862
846	7	6.85714	404.717	60.6617	9564	6487.14	0.00544007	0.0527465	0.0384546	0.0905887	0.404717	0.716697	28	0.071281	0.140116
847	8	5.75	401.707	75.32	5703	5168.25	0.018506	0.0330392	0.0297899	0.0643927	0.401707	0.741158	23	0.0547003	0.107476
848	6	6.33333	399.934	65.1479	7026	6528.33	0.0210459	0.0318084	0.038198	0.043176	0.399934	0.72082	21	0.0626411	0.140898
849	6	6.5	399.721	63.9237	6671	5743.17	0.00399945	0.0364872	0.0366541	0.0503493	0.399721	0.735045	22	0.0585805	0.0909338
850	9	5.66667	410.594	81.0325	8766	4213.11	0.0165193	0.0337867	0.0322644	0.0627501	0.410594	0.726592	24	0.0625995	0.137677
851	5	7.2	404.369	60.9763	6068	6341.2	0.0122249	0.0325615	0.0389837	0.0476053	0.404369	0.730745	22	0.0618858	0.0956218
852	3	7.66667	411.096	56.1178	0	6597.33	0.016307	0.0233005	0.044296	0.0356032	0.411096	0.741202	15	0.0587677	0.0906824
853	6	6	405.189	68.1747	4742	5910.67	0.0250138	0.0418412	0.0400963	0.0603417	0.405189	0.736272	19	0.0586283	0.0955416
854	7	6	413.313	70.3616	4639	5116.14	0.0140497	0.0487042	0.042349	0.0743069	0.413313	0.744243	22	0.0698825	0.112114
855	6	6	408.815	69.8392	4921	4686.83	0.00515054	0.0322377	0.0335872	0.0508508	0.408815	0.725703	19	0.0491508	0.107925
856	6	6.83333	410.052	62.3485	6233	6842.67	0.0242474	0.0508736	0.0457648	0.0984844	0.410052	0.731405	24	0.0830474	0.14801
857	6	6.83333	403.718	63.1476	4787	6464.83	0.0211272	0.031544	0.0354739	0.0435779	0.403718	0.724309	24	0.0597901	0.0947417
858	5	5.8	406.093	74.5471	4803	3949.2	0.00512889	0.0169879	0.0242598	0.0267217	0.406093	0.734267	15	0.0371062	0.0762389
859	7	7.28571	407.365	57.0403	7509	5487	0.026234	0.0427745	0.0329001	0.0551603	0.407365	0.74261	30	0.0594753	0.09923
860	6	6.33333	408.549	67.2269	7776	6212.17	0.0175696	0.0352259	0.0329079	0.0627036	0.408549	0.722365	21	0.0578922	0.0981173
861	7	6	395.843	68.8685	7902	5769.57	0.0263813	0.0300375	0.0260161	0.0380185	0.395843	0.731508	22	0.0423883	0.0640918
862	6	6.5	412.096	64.8396	4994	7038.33	0.013853	0.0390536	0.0445293	0.0499425	0.412096	0.728472	22	0.069519	0.146533
863	5	7	409.753	62.6987	2850	4593	0.0108818	0.0237138	0.0329932	0.0438895	0.409753	0.727517	21	0.0531969	0.109897
864	4	6.5	416.816	65.1274	876	5759.25	0.00849449	0.0311186	0.0385792	0.0566511	0.416816	0.734329	15	0.0549482	0.109112
865	8	5.875	400.672	68.9252	10700	5852.75	0.0111411	0.0391868	0.0361586	0.0516005	0.400672	0.729588	24	0.059714	0.104689
866	5	7	399.464	61.6632	8487	6553	0.0204427	0.0345652	0.0374939	0.0593034	0.399464	0.714524	21	0.056483	0.0967531
867	6	6.66667	403.418	64.7016	5900	6757	0.0065478	0.0367334	0.0350614	0.0565908	0.403418	0.729807	23	0.0570685	0.0947417
868	5	6	411.974	73.6976	2296	6291.2	0.00822228	0.0260488	0.0381756	0.0432535	0.411974	0.725219	16	0.0593195	0.10897
869	5	6.8	411.397	60.7301	7638	5627.2	0.00931416	0.020361	0.0323238	0.0366565	0.411397	0.726522	19	0.0470752	0.0963148
870	5	6.8	397.51	63.2545	2593	5310.6	0.00520765	0.0182358	0.0265086	0.0309583	0.39751	0.735165	20	0.0463954	0.0971879
871	6	6	400.631	67.4078	4226	6073.83	0.0115927	0.0273884	0.0318637	0.0476075	0.400631	0.729613	19	0.0489384	0.0958086
872	5	6.2	410.507	68.5155	875	6169	0.0286314	0.0353231	0.0384659	0.0447126	0.410507	0.718033	17	0.0587009	0.0978288
873	6	5.83333	412.015	76.844	5531	3828.17	0.0181258	0.0327188	0.0284947	0.0417505	0.412015	0.725435	17	0.0443209	0.0759927
874	7	7	399.688	57.778	8144	7041.57	0.0187013	0.0489913	0.0402359	0.0801906	0.399688	0.72246	29	0.0739113	0.124569
875	3	7	412.792	59.7893	0	3589.33	0.00875476	0.0144477	0.0283093	0.0191216	0.412792	0.730789	13	0.0363277	0.0653413
876	5	6.6	396.255	60.8534	6461	6466.2	0.00987011	0.0221733	0.0306081	0.0289153	0.396255	0.740772	19	0.0427383	0.0686815
877	3	7.66667	409.994	55.0454	0	6362.33	0.00441884	0.019504	0.0356207	0.0401881	0.409994	0.732434	15	0.0459403	0.0944913
878	8	5.875	412.712	71.8561	8142	4516.12	0.0190426	0.0465385	0.0407686	0.06838	0.412712	0.737279	24	0.068085	0.118041
879	8	6.125	402.955	71.5365	9515	5780.5	0.0254388	0.0429148	0.0366492	0.0677813	0.402955	0.724601	25	0.0647424	0.126856
880	5	6.2	404.026	66.1832	4406	5329.4	0.00670946	0.0331997	0.042342	0.0453945	0.404026	0.735986	17	0.0612148	0.0975596
881	7	6.57143	405.785	63.0071	8407	6339.71	0.0189185	0.0426272	0.0341076	0.0745432	0.405785	0.723999	26	0.0615048	0.113061
882	8	6.5	408.11	66.5811	8633	5397.25	0.00646751	0.0541073	0.042298	0.0837731	0.40811	0.723699	29	0.0781122	0.179808
883	6	6.5	409.961	63.8531	8600	6640.33	0.0215876	0.0417775	0.0405174	0.0561534	0.409961	0.728105	22	0.0634603	0.123764
884	6	6.5	410.839	68.1743	7108	6810	0.0114436	0.0388606	0.043796	0.0693406	0.410839	0.731701	22	0.0767599	0.14801
885	6	6.66667	403.595	64.73	5021	6226.17	0.0114353	0.0420197	0.0430836	0.0747686	0.403595	0.725795	23	0.0761346	0.151113
886	7	5.71429	398.898	71.7745	7345	5909.43	0.0110834	0.0395131	0.0320374	0.0654313	0.398898	0.724962	20	0.0529484	0.100435
887	6	6.5	409.467	71.8191	6066	5144.83	0.016307	0.0340965	0.0424867	0.0553876	0.409467	0.740501	21	0.0675697	0.104386
888	5	6.8	410.802	62.4027	5921	5203	0.0262483	0.0359032	0.0394458	0.0512155	0.410802	0.739796	20	0.0595338	0.103267
889	6	7.16667	407.867	60.9643	6361	7066.33	0.0209995	0.0426767	0.0402193	0.0636053	0.407867	0.73241	25	0.0710892	0.122621
890	6	6.5	399.709	63.5252	8178	6158.83	0.0267551	0.0385671	0.0381452	0.0505624	0.399709	0.737136	22	0.0617895	0.111879
891	4	6.5	404.214	64.1209	1531	4720.75	0.00936972	0.0206337	0.0337088	0.0430489	0.404214	0.725975	15	0.0429596	0.0718365
892	7	6.28571	401.283	66.8805	8051	5588.57	0.0200265	0.0288769	0.0290055	0.035233	0.401283	0.726098	23	0.048402	0.103869
893	6	6.83333	404.738	61.1391	7408	6739.17	0.029245	0.0471264	0.0458013	0.0763448	0.404738	0.726633	24	0.0769954	0.151113
894	7	5.57143	404.802	74.7644	5411	4482	0.0203196	0.0305763	0.0324451	0.0454178	0.404802	0.73716	19	0.0524667	0.0876563
895	6	6	407.087	75.3596	4102	5428.5	0.0124631	0.0227533	0.0341504	0.0354225	0.407087	0.729202	18	0.0512948	0.101487
896	7	6	408.758	72.0193	7652	4491	0.0181249	0.0471594	0.0354626	0.0770417	0.408758	0.72156	22	0.0626425	0.106347
897	5	6.8	410.689	62.7116	5737	5826.8	0.0232925	0.0347684	0.0442359	0.0441831	0.410689	0.730992	20	0.0682616	0.109469
898	8	5.625	408.905	75.0876	7998	5234.75	0.0126467	0.0355738	0.0337163	0.0579865	0.408905	0.725887	22	0.054966	0.0924748
899	6	6.16667	400.603	68.5954	8520	5944	0.0239881	0.0351186	0.0362744	0.0477961	0.400603	0.733493	20	0.058701	0.114894
900	5	6.6	405.724	63.5635	4703	5304.6	0.0173322	0.0284497	0.0315821	0.0335389	0.405724	0.735082	19	0.0475103	0.0800469
901	7	6.85714	413.129	64.7329	5922	5488.14	0.0339772	0.0568611	0.0444493	0.073221	0.413129	0.729367	28	0.0851804	0.135664
902	5	5.8	406.645	72.6152	4791	5812.4	0.0027067	0.0268918	0.0370563	0.0473144	0.406645	0.733047	15	0.0512138	0.0972107
903	7	6.28571	412.789	69.9448	6986	5272	0.00688452	0.0376678	0.0364141	0.0681451	0.412789	0.740234	24	0.0657043	0.10998
904	6	7	408.912	63.7978	7303	6523.67	0.00823318	0.0363669	0.0399135	0.0543698	0.408912	0.744624	24	0.064358	0.0998002
905	6	6.16667	413.933	69.071	6073	5185	0.0140497	0.0403919	0.0437172	0.0518287	0.413933	0.738068	20	0.0686838	0.122015
906	8	6.25	399.462	68.3603	7615	6278.12	0.0298247	0.0523227	0.0430972	0.0862543	0.399462	0.741465	27	0.0821554	0.151451
907	6	6.5	401.184	65.5373	5020	5746.67	0.00956129	0.0443517	0.0360372	0.0603429	0.401184	0.726076	22	0.0598587	0.112968
908	4	6.25	410.622	66.9705	564	3712.5	0.00445018	0.0151311	0.0212411	0.0244013	0.410622	0.712552	14	0.0284097	0.0526208
909	7	5.71429	408.369	71.9508	10633	5492.43	0.0211341	0.0378649	0.0355253	0.0524259	0.408369	0.72354	20	0.0547926	0.0948371
910	7	6.57143	405.749	66.5667	6650	5714.71	0.0299308	0.0418197	0.0406513	0.0695949	0.405749	0.73288	26	0.073554	0.130558
911	6	6.33333	411.267	70.3397	4546	5670.83	0.00349175	0.0353184	0.0342475	0.0770417	0.411267	0.73197	21	0.0584954	0.107101
912	6	6	400.935	70.2432	5891	5562.17	0.00620747	0.0290207	0.0369867	0.0460361	0.400935	0.723975	19	0.0584086	0.153871
913	7	6.14286	403.922	67.9615	6410	5492.86	0.0139765	0.0510644	0.0384257	0.0776124	0.403922	0.735456	23	0.0694481	0.12662
914	6	6	410.903	69.7883	6120	5545.17	0.0232925	0.0400706	0.0385013	0.0537642	0.410903	0.711787	19	0.0613305	0.11823
915	6	6.33333	399.478	66.1042	8153	6240.33	0.013764	0.0352028	0.0334275	0.0526247	0.399478	0.742909	21	0.0560163	0.0973374
916	5	7.6	402.987	54.0514	5363	7716.6	0.01253	0.0338185	0.0408065	0.049981	0.402987	0.743724	24	0.0622102	0.134982
917	11	5.45455	407.984	75.4152	10155	4986.64	0.0278263	0.0590234	0.036021	0.0783966	0.407984	0.73697	28	0.0710036	0.122317
918	9	6.55556	403.268	62.5706	11743	5972	0.0393613	0.0614189	0.0401346	0.0905706	0.403268	0.73288	33	0.0807924	0.141722
919	6	6.5	401.435	62.764	3787	5552	0.0161766	0.0303767	0.0329126	0.0476787	0.401435	0.737279	22	0.0523509	0.106186
920	6	6	412.351	71.0978	3939	4649	0.0154084	0.0334256	0.0330101	0.0487274	0.412351	0.745368	19	0.0506116	0.114168
921	7	5.57143	403.581	75.9804	4324	4207.29	0.0245941	0.0349207	0.0334681	0.0536344	0.403581	0.733224	19	0.0549008	0.112239
922	7	5.85714	401.182	71.3667	6417	5458.71	0.0307474	0.0408448	0.0369913	0.0582617	0.401182	0.743394	21	0.0602516	0.101806
923	8	6.25	405.665	67.4498	5780	7013.75	0.0285147	0.0445131	0.0387814	0.0630562	0.405665	0.729099	27	0.0725675	0.137825
924	6	6.5	405.462	69.9905	3846	5137.33	0.0197216	0.025824	0.0287004	0.0375275	0.405462	0.722812	21	0.045805	0.0905602
925	6	6.33333	400.953	64.2797	5709	6519.5	0.0283091	0.0409707	0.041928	0.0575269	0.400953	0.731235	21	0.0660471	0.109342
926	6	5.83333	406.05	73.3951	4173	5158.83	0.0173322	0.0312028	0.030103	0.038067	0.40605	0.728439	18	0.047718	0.080862
927	6	7	401.387	59.1727	8715	6708.67	0.0146142	0.0397433	0.0429684	0.055965	0.401387	0.714057	25	0.0720076	0.123781
928	5	6.4	401.255	66.3981	4042	6830	0.0160012	0.0328063	0.0382003	0.045659	0.401255	0.729285	18	0.0590906	0.106377
929	5	5.8	400.745	71.5616	5443	4347.4	0.0112701	0.0164151	0.02418	0.0229324	0.400745	0.729884	15	0.0354021	0.064358
930	5	6	413.85	72.7193	3035	3762.6	0.010409	0.0350016	0.0384077	0.073221	0.41385	0.727116	16	0.05779	0.115697
931	7	6.71429	412.508	64.3316	7506	6770.86	0.0308794	0.056805	0.0484053	0.0750631	0.412508	0.737463	27	0.0861248	0.173368
932	8	6.75	411.147	63.1405	8897	5751.75	0.00824523	0.0599897	0.0471667	0.105276	0.411147	0.730224	31	0.093486	0.202371
933	4	6.5	403.648	63.0699	1644	6964.25	0.0114353	0.0238789	0.0392304	0.0287414	0.403648	0.731032	15	0.0553455	0.111898
934	6	6.83333	398.387	61.2071	5193	6812.17	0.00279125	0.0432148	0.0376712	0.0710517	0.398387	0.726895	24	0.0616742	0.105508
935	5	6	406.952	70.7322	3685	4528.8	0.0175491	0.0199813	0.0267983	0.0245844	0.406952	0.726098	16	0.0395094	0.0866829
936	5	6.6	407.421	62.5683	6311	6207.2	0.00738308	0.0265961	0.0364124	0.048263	0.407421	0.72708	19	0.054096	0.0945546
937	6	6.16667	408.832	68.2198	3885	4624.5	0.00515054	0.0250789	0.0296954	0.0462842	0.408832	0.720948	20	0.0446983	0.0955582
938	8	6.375	398.687	65.7358	11258	6442.38	0.0396933	0.0514652	0.0415513	0.0700606	0.398687	0.73656	28	0.0752276	0.13876
939	4	7	401.016	60.4308	6235	7463.75	0.00173327	0.034161	0.0420906	0.0582316	0.401016	0.722334	17	0.0572117	0.0956813
940	8	6.5	400.957	65.4141	8279	7154.38	0.0290309	0.055645	0.0406004	0.0862543	0.400957	0.707288	29	0.0771035	0.13876
941	5	5.8	413.916	71.7454	2596	4523.4	0.00616926	0.016678	0.033763	0.0243029	0.413916	0.735762	15	0.0426916	0.0857921
942	7	6.85714	408.128	60.9647	10448	6692.43	0.0209995	0.052885	0.0447677	0.0951182	0.408128	0.726206	28	0.079964	0.186626
943	6	5.83333	408.455	73.8299	4433	4044.83	0.00736754	0.0244677	0.0278458	0.0346008	0.408455	0.711769	18	0.0417996	0.0945116
944	7	6	410.181	70.3864	5778	5381	0.0129406	0.040019	0.0346172	0.0534121	0.410181	0.729457	22	0.0621394	0.129391
945	3	7	408.751	59.2039	0	5639.67	0.0142139	0.0178172	0.0293017	0.0220358	0.408751	0.732687	13	0.0371985	0.0674748
946	6	6.66667	409.429	64.3388	6128	6021.67	0.0302305	0.044066	0.0438329	0.0679541	0.409429	0.722922	22	0.0708671	0.13436
947	4	7.25	403.353	58.3822	3853	6682.75	0.0173385	0.0312985	0.0434329	0.0437007	0.403353	0.744273	18	0.0640146	0.101252
948	5	6.6	402.934	62.6467	2969	5379.8	0.0154202	0.0282572	0.032085	0.0512	0.402934	0.715358	19	0.0482661	0.0881265
949	6	6.16667	403.374	67.309	4780	6768.67	0.00670946	0.0371243	0.0442113	0.0637995	0.403374	0.729695	20	0.0687326	0.124302
950	10	5.9	402.544	72.5538	9504	4752	0.0290659	0.0416262	0.0300344	0.0560665	0.402544	0.722186	30	0.0594341	0.125788
951	5	6.4	398.399	67.9492	6930	5840	0.00317816	0.0202531	0.0309777	0.0316763	0.398399	0.726078	18	0.0450043	0.0828763
952	7	6.28571	414.365	69.8595	4565	6346.43	0.0221056	0.0462098	0.0371792	0.0658843	0.414365	0.728604	24	0.0666186	0.125353
953	8	5.875	399.397	73.0643	8626	5444.25	0.00779806	0.0381565	0.0336443	0.0621048	0.399397	0.713797	24	0.0577734	0.103404
954	4	7.25	413.546	57.2318	2047	6912.25	0.0157552	0.0318174	0.0407714	0.0665811	0.413546	0.727396	18	0.0587314	0.0999909
955	7	6.28571	407.377	69.5819	5565	5245.14	0.00823785	0.0263485	0.0278238	0.0638747	0.407377	0.739076	24	0.0515539	0.101577
956	6	5.5	411.754	77.2855	4615	4209.5	0.0113373	0.0176842	0.0322236	0.0307766	0.411754	0.734842	16	0.0462121	0.100433
957	6	6.33333	402.196	66.2346	3495	5838.17	0.0145784	0.0274325	0.0295562	0.0428525	0.402196	0.732249	20	0.0471319	0.0872196
958	8	6.5	399.155	63.3184	11453	6424.62	0.0254272	0.0488953	0.0392729	0.0709735	0.399155	0.72017	29	0.0723487	0.114383
959	5	7.2	407.643	61.47	6887	7178.2	0.00747134	0.0476781	0.0419235	0.08202	0.407643	0.72928	22	0.0756324	0.129391
960	4	7.25	407.102	58.9247	3945	8179.5	0.0130278	0.0371092	0.0463797	0.0531716	0.407102	0.721466	18	0.0655321	0.130989
961	7	6.57143	400.415	64.0119	9622	6478.86	0.0196875	0.0414091	0.0364239	0.0709735	0.400415	0.724756	26	0.0626875	0.116228
962	5	6.4	406.983	65.9894	2917	5286.2	0.0122097	0.0364409	0.039962	0.0476136	0.406983	0.736232	18	0.0593876	0.119233
963	7	6.57143	411.44	67.827	8294	4500	0.0240969	0.0404234	0.0352786	0.0683988	0.41144	0.738119	26	0.0601887	0.10676
964	9	5.88889	393.663	70.4531	11581	5689.11	0.0149312	0.0403761	0.0307852	0.0662296	0.393663	0.738076	27	0.0558491	0.110641
965	7	6.14286	402.986	68.7406	4610	5978.57	0.0200361	0.0434866	0.0380073	0.0616094	0.402986	0.72	23	0.0644324	0.121156
966	7	6.28571	403.746	77.3617	7414	5128.86	0.0130772	0.034912	0.0358506	0.0585548	0.403746	0.727571	22	0.0625906	0.114441
967	5	7.8	404.669	60.5027	3778	6917.2	0.00784637	0.0291943	0.0357666	0.061062	0.404669	0.724446	25	0.0591783	0.101476
968	7	6.42857	400.593	64.6763	7746	5725	0.0288548	0.0446135	0.0366481	0.0647653	0.400593	0.710416	25	0.06515	0.10726
969	4	7	404.52	61.6412	877	5930	0.0103832	0.0211814	0.0281131	0.0290659	0.40452	0.73109	17	0.0417082	0.0851324
970	7	7.14286	403.8	60.3183	7634	6700.29	0.0265381	0.0512267	0.0437289	0.0753438	0.4038	0.714073	29	0.0830863	0.148035
971	3	7.66667	406.502	54.5766	0	7167.67	0.00695077	0.0179715	0.0320227	0.0269394	0.406502	0.731056	15	0.0421202	0.0769904
972	4	7	410.581	59.2654	2096	6627.5	0.0120521	0.0166046	0.0341176	0.0289742	0.410581	0.729787	17	0.0472225	0.0880035
973	7	6.28571	413.436	68.1325	5237	5831.57	0.0172775	0.0381248	0.0354566	0.0619833	0.413436	0.736893	24	0.0595588	0.11171
974	5	5.8	405.066	72.3331	713	4403.6	0.00936972	0.0284304	0.0308997	0.0412245	0.405066	0.724217	15	0.0436204	0.0872243
975	7	6.85714	400.835	61.3068	7259	7637.57	0.0266485	0.0449626	0.04026	0.066624	0.400835	0.744471	28	0.073192	0.124175
976	4	6.5	411.421	65.2641	3372	5129.75	0.0147436	0.0228246	0.0371785	0.029312	0.411421	0.730617	15	0.0518152	0.0962012
977	8	5.875	398.288	70.5895	7366	5360.38	0.0191118	0.0352705	0.0321781	0.0522841	0.398288	0.710242	24	0.0567039	0.108737
978	8	5.875	402.351	71.7886	10092	5833.88	0.0298148	0.0498186	0.0422742	0.0608342	0.402351	0.713009	24	0.0745383	0.109014
979	4	7.5	400.524	54.635	3262	6123.75	0.0178635	0.027926	0.0331091	0.0341812	0.400524	0.729815	19	0.0488917	0.0840239
980	7	5.85714	412.073	72.6735	5846	4898.57	0.0159216	0.0419626	0.0387977	0.0654402	0.412073	0.735045	21	0.0645568	0.112142
981	5	7.2	408.532	59.5289	6946	7312	0.0139286	0.0445599	0.0472914	0.0660648	0.408532	0.739167	22	0.076782	0.125469
982	8	5.75	397.101	74.5943	7270	5225.12	0.018595	0.0266453	0.0284475	0.0384436	0.397101	0.71974	23	0.051305	0.100083
983	6	6.16667	405.393	66.6002	6822	5975.33	0.0368609	0.0496308	0.0445907	0.063639	0.405393	0.737107	20	0.0727011	0.114297
984	6	6.83333	397.919	61.7932	6499	6949.17	0.0190601	0.0362393	0.0369219	0.0514724	0.397919	0.728947	24	0.061636	0.113083
985	8	5.875	399.654	71.3073	7122	7060.88	0.0336353	0.0479203	0.0363628	0.0630212	0.399654	0.73909	24	0.0663023	0.109693
986	6	6.5	400.919	63.7175	6959	5403	0.0135217	0.0379353	0.0371399	0.0679362	0.400919	0.723551	22	0.0590826	0.116818
987	5	6.2	404.391	66.2431	6137	6697	0.0117113	0.0237732	0.0297533	0.0411394	0.404391	0.735236	17	0.0429258	0.093445
988	6	6.5	411.15	72.3047	6428	4946	0.00433798	0.0259159	0.0346877	0.05269	0.41115	0.718393	21	0.055922	0.119602
989	9	6	395.184	68.7913	10757	6556.22	0.0287212	0.0516394	0.0398175	0.0865779	0.395184	0.723714	28	0.0704057	0.134506
990	7	6.57143	408.931	63.4955	6591	6635	0.0394806	0.0531924	0.0412573	0.0773338	0.408931	0.721658	26	0.0739551	0.123089
991	9	6	401.744	68.9236	10007	6187.22	0.0313292	0.0586382	0.0432287	0.0833608	0.401744	0.720992	28	0.0810084	0.116483
992	6	5.83333	403.493	70.7715	5992	5785.33	0.00261489	0.0278092	0.0323547	0.0518152	0.403493	0.70999	18	0.0492153	0.109342
993	6	5.83333	405.425	72.156	2166	4972.5	0.0220457	0.0300519	0.034897	0.0367212	0.405425	0.734243	18	0.0530996	0.10719
994	7	5.85714	401.495	71.4224	5800	5330.43	0.0277639	0.0376335	0.035737	0.0476787	0.401495	0.745467	21	0.0592688	0.0996093
995	5	7	403.053	58.5386	5552	7312.8	0.00917404	0.0377688	0.0389462	0.0533972	0.403053	0.738947	21	0.0602602	0.109843
996	6	6.83333	412.228	65.542	5205	7460	0.0193834	0.034228	0.0419563	0.0765275	0.412228	0.730811	24	0.0700572	0.135008
997	6	5.83333	395.421	69.8263	5304	4701.67	0.00813429	0.0237154	0.0263529	0.0475683	0.395421	0.7296	18	0.0397891	0.0927703
998	5	6.6	401.944	62.4927	2469	6244	0.0135217	0.0237698	0.0334909	0.0329799	0.401944	0.726947	19	0.0506346	0.0846077
999	5	6	403.082	67.9481	3967	6243.2	0.00951399	0.0214273	0.0371754	0.0333967	0.403082	0.724206	16	0.0490662	0.0951837
