# Supplementary material for: The winner takes it all—Competitiveness of single nodes in globalized supply networks
Source: PLoS One. 2019 Nov 20;14(11):e0225346. doi: 10.1371/journal.pone.0225346 (PMC6867619; doi:10.1371/journal.pone.0225346)
Supplement: S1 Table — Legends can be found in te readme.txt file. (ZIP) [file pone.0225346.s001.zip › spatial_network_delaunay_N_1000_r_2_edgelist.dat]

0	97	0.0230439
0	142	0.042474
0	169	0.0365389
0	184	0.0254847
0	579	0.0303272
0	718	0.0110415
1	329	0.0151121
1	397	0.0213052
1	558	0.013347
1	692	0.0409314
1	897	0.0450763
2	3	0.046016
2	152	0.0251547
2	237	0.0605683
2	398	0.0470226
2	709	0.0397633
2	766	0.0370262
3	152	0.0593508
3	254	0.0112361
3	326	0.0198039
3	559	0.0461465
3	766	0.0149962
4	116	0.041456
4	134	0.0428163
4	495	0.0307287
4	534	0.0408966
4	673	0.0143448
4	977	0.0233431
5	295	0.0178146
5	512	0.0231963
5	554	0.0275426
5	637	0.0415502
5	859	0.0234129
5	867	0.0411411
6	23	0.0382588
6	58	0.00994763
6	198	0.0646577
6	269	0.0357027
6	566	0.0771939
6	841	0.0777532
7	254	0.0308297
7	293	0.0464168
7	326	0.0352469
7	388	0.0314788
7	549	0.0460058
8	205	0.0639725
8	208	0.036076
8	291	0.0346902
8	437	0.0134253
8	846	0.0450683
8	960	0.0145165
8	995	0.0264059
9	22	0.0381429
9	42	0.0656581
9	187	0.0594392
9	433	0.0402889
9	482	0.0332585
9	491	0.0513811
9	651	0.0509467
9	728	0.0195562
9	800	0.0469538
10	547	0.00335606
10	765	0.00790342
10	802	0.0301838
10	976	0.021694
11	129	0.0336251
11	319	0.0439427
11	460	0.0363011
11	608	0.0250173
11	647	0.0527742
11	946	0.0516038
11	959	0.0385597
12	214	0.0307849
12	356	0.0133349
12	408	0.0385218
12	560	0.0513177
12	812	0.0109638
13	195	0.0256579
13	377	0.0203492
13	544	0.0467264
13	587	0.00928459
13	640	0.0290113
14	31	0.00524176
14	60	0.0608083
14	470	0.030865
14	662	0.00947939
14	817	0.0248898
15	42	0.0283521
15	89	0.0099038
15	130	0.0273417
15	404	0.0127768
15	537	0.052884
15	828	0.0362068
16	176	0.0405014
16	233	0.0111019
16	616	0.0307321
16	642	0.0312851
16	777	0.019425
16	971	0.0319585
17	52	0.0276989
17	450	0.0502461
17	791	0.0289261
17	875	0.0278817
17	964	0.0594666
18	105	0.0173113
18	565	0.0234648
18	682	0.0058853
18	996	0.0380141
19	24	0.0387812
19	329	0.0529237
19	486	0.0428276
19	488	0.0482691
19	677	0.0546215
19	775	0.0222051
19	944	0.0411852
20	108	0.0422842
20	262	0.00973949
20	380	0.00536461
20	855	0.0243569
21	572	0.0203487
21	578	0.045317
21	700	0.012688
21	864	0.0233109
21	892	0.0229064
21	954	0.049798
22	433	0.0306353
22	491	0.0191315
22	903	0.02766
23	58	0.0381164
23	269	0.0339737
23	280	0.0244208
23	352	0.0351428
23	466	0.0620469
23	857	0.0294542
24	151	0.0502893
24	488	0.0131345
24	626	0.0182409
24	775	0.0503533
25	108	0.0594456
25	338	0.0249708
25	380	0.0401359
25	661	0.0319964
25	754	0.0112575
25	985	0.0404995
26	146	0.0483776
26	390	0.0199029
26	687	0.0253395
26	762	0.0163296
26	947	0.0261147
26	956	0.0307097
27	120	0.0133969
27	331	0.0348614
27	439	0.0319851
27	506	0.0646425
27	614	0.0379102
27	670	0.0648877
28	195	0.0455419
28	307	0.00617881
28	546	0.0132786
28	768	0.0154346
29	207	0.0221451
29	219	0.021991
29	422	0.0482002
29	516	0.0194599
29	520	0.0434164
30	76	0.0119189
30	112	0.0364428
30	221	0.0360265
30	359	0.0251715
30	501	0.0689347
31	32	0.0282496
31	470	0.0284731
31	817	0.022661
32	283	0.018871
32	470	0.0262811
32	697	0.0251644
32	817	0.0339784
33	115	0.050988
33	163	0.0666502
33	190	0.0422217
33	220	0.0568339
33	427	0.0494347
33	487	0.051645
33	592	0.071008
33	657	0.0429484
33	738	0.0687706
33	824	0.0899435
34	84	0.00642901
34	91	0.036689
34	223	0.0527212
34	243	0.0487376
34	334	0.0358376
34	523	0.0575976
34	871	0.0170262
35	370	0.0223907
35	399	0.0134132
35	926	0.00765293
35	940	0.0341809
36	489	0.062117
36	597	0.0648278
36	731	0.0318412
36	970	0.0145881
36	982	0.0411101
36	993	0.010245
37	100	0.0265841
37	322	0.0170444
37	519	0.0395017
37	545	0.0178654
37	646	0.0200347
37	723	0.0215892
38	107	0.03142
38	229	0.047179
38	321	0.0402501
38	535	0.0259139
38	852	0.0364975
38	899	0.0456431
38	990	0.0464918
39	57	0.0324949
39	345	0.00140033
39	584	0.0218004
39	588	0.00929662
40	378	0.0563248
40	452	0.0351388
40	464	0.0590137
40	698	0.0693787
40	745	0.0794922
40	887	0.0779791
40	943	0.0239392
40	958	0.0387136
41	340	0.0123605
41	526	0.0152249
41	748	0.00489919
41	905	0.0155992
42	89	0.0296263
42	130	0.0238389
42	187	0.0327241
42	434	0.0219433
42	447	0.0308309
42	482	0.0542043
42	633	0.0117943
43	233	0.0208727
43	467	0.0249321
43	642	0.0123256
43	806	0.0252693
43	973	0.0166898
44	123	0.0586478
44	680	0.0153764
44	741	0.0675219
44	870	0.0166042
45	49	0.0362942
45	155	0.0507843
45	181	0.0517412
45	264	0.0448675
45	315	0.0192046
45	650	0.0471896
45	984	0.0368329
46	369	0.05355
46	391	0.0297829
46	442	0.0238062
46	548	0.0511875
46	601	0.0437027
46	842	0.0699737
47	66	0.0408777
47	101	0.0165426
47	111	0.0244212
47	629	0.035825
47	822	0.0274932
47	916	0.0407733
48	330	0.00802615
48	379	0.0114633
48	396	0.0295528
48	705	0.0404775
48	969	0.0176955
49	181	0.0639382
49	450	0.0271656
49	847	0.0118842
49	984	0.0175683
50	128	0.0362021
50	297	0.0257788
50	327	0.0294538
50	452	0.0146593
51	69	0.0282681
51	75	0.0188177
51	140	0.0425033
51	268	0.0201989
51	563	0.0305206
52	791	0.0266182
52	851	0.0400941
52	875	0.0429557
52	882	0.0357843
52	986	0.0289679
53	263	0.0456192
53	417	0.0139984
53	890	0.00821917
53	895	0.0119087
54	222	0.0428724
54	271	0.064398
54	526	0.0655368
54	627	0.0345269
54	835	0.0251434
54	888	0.0264367
54	928	0.0422271
55	347	0.028261
55	386	0.0391353
55	551	0.0363253
55	562	0.0190868
55	735	0.027453
55	981	0.0344634
56	99	0.00944423
56	246	0.0367067
56	374	0.0434793
56	384	0.0178915
56	619	0.0531886
56	803	0.0125846
57	392	0.0172365
57	567	0.0377633
57	584	0.0244996
57	588	0.0399204
57	881	0.0500876
57	924	0.0207117
58	198	0.0625005
58	466	0.0383271
58	643	0.028771
58	962	0.0350855
59	125	0.0275832
59	160	0.0775581
59	230	0.0377288
59	261	0.0337998
59	317	0.0740399
59	455	0.0416742
59	612	0.0282143
59	788	0.0402097
59	814	0.0181025
60	328	0.0602875
60	331	0.0380093
60	470	0.0611951
60	476	0.0567948
60	505	0.0160824
60	662	0.0595006
60	760	0.051329
61	132	0.0153065
61	141	0.0088892
61	209	0.0600185
61	460	0.036952
61	689	0.0548302
61	809	0.0220083
61	915	0.0564534
61	959	0.0396643
62	122	0.00844402
62	244	0.0403991
62	257	0.0270066
62	436	0.0379733
62	515	0.0174148
62	968	0.0418433
63	149	0.0337054
63	231	0.0375672
63	514	0.0181271
63	576	0.0241494
63	772	0.0412627
63	786	0.028174
64	463	0.0172775
64	578	0.0152925
64	870	0.0654234
64	954	0.0195816
65	121	0.0113714
65	418	0.0237972
65	558	0.0493468
65	713	0.0104138
65	944	0.0467817
66	111	0.0250435
66	636	0.0234598
66	822	0.0444258
66	880	0.0185498
67	306	0.0411297
67	356	0.0367956
67	658	0.0282622
67	732	0.0505316
67	812	0.0273608
67	890	0.0558996
67	896	0.00602627
68	218	0.00726265
68	336	0.00762467
68	539	0.0150388
68	675	0.0302132
68	699	0.0396801
68	854	0.0352703
69	116	0.0284527
69	140	0.0506229
69	268	0.0287184
69	304	0.0452679
69	534	0.0326753
69	948	0.0474083
70	75	0.0422614
70	249	0.0239351
70	286	0.0813123
70	585	0.0208828
70	717	0.0127599
70	843	0.0723434
71	112	0.0397391
71	123	0.0580783
71	457	0.0237168
71	606	0.0681666
71	680	0.0202562
71	741	0.074142
72	458	0.0464578
72	556	0.00795508
72	654	0.00457715
72	692	0.0395884
72	707	0.00774415
73	256	0.0612583
73	271	0.0746727
73	308	0.0130624
73	347	0.039603
73	538	0.0461937
73	551	0.0416572
74	292	0.0361856
74	324	0.0339363
74	475	0.0153635
74	575	0.0292197
74	720	0.0319106
74	917	0.0139756
75	249	0.0349796
75	268	0.0318028
75	286	0.0702571
75	389	0.0687188
75	563	0.0211934
76	112	0.028485
76	221	0.0394528
76	457	0.0209191
76	606	0.0504495
77	86	0.0213636
77	387	0.059804
77	443	0.0311741
77	510	0.0440198
77	529	0.0495447
77	668	0.0256399
77	972	0.0567705
78	324	0.0155631
78	385	0.0137842
78	513	0.0171465
78	798	0.0184273
78	915	0.0154248
78	917	0.0301408
79	172	0.0288753
79	192	0.0370123
79	237	0.0279901
79	577	0.0328441
79	703	0.0422185
80	140	0.0502718
80	472	0.0453131
80	593	0.0443636
80	661	0.0211167
80	754	0.0177016
80	948	0.0491575
81	127	0.0607263
81	139	0.0194613
81	248	0.0222661
81	372	0.0403409
81	454	0.0324171
81	637	0.0384877
81	764	0.043993
82	164	0.0100289
82	165	0.048916
82	282	0.0514149
82	318	0.0486141
82	615	0.048091
82	856	0.00897187
82	902	0.0519439
82	953	0.0486712
83	209	0.0332044
83	361	0.0265393
83	446	0.0304736
83	475	0.0616475
83	513	0.0316452
83	676	0.0182738
84	109	0.0474564
84	523	0.0595138
84	783	0.0572444
84	871	0.0111685
85	367	0.0314561
85	461	0.0402876
85	528	0.0221913
85	757	0.0520896
85	794	0.0413615
85	795	0.0153752
86	441	0.0346319
86	443	0.0281883
86	668	0.0198147
86	952	0.0333284
87	297	0.0123392
87	298	0.0383416
87	327	0.0351375
87	337	0.038422
87	874	0.0396738
87	939	0.0385485
88	108	0.0459434
88	166	0.0105472
88	827	0.0389744
88	985	0.0101114
89	187	0.00678584
89	404	0.014578
90	443	0.0250692
90	510	0.0557382
90	790	0.0247184
90	800	0.0627362
90	955	0.0137553
91	243	0.0225485
91	367	0.0158502
91	461	0.028793
91	528	0.0264966
91	871	0.0299075
92	216	0.0392412
92	543	0.0245082
92	569	0.0510793
92	781	0.0343753
92	848	0.0461642
92	965	0.0524109
93	138	0.0337761
93	153	0.0311001
93	193	0.0612546
93	355	0.0504581
93	532	0.025038
93	799	0.0415601
94	96	0.0336471
94	100	0.0195717
94	524	0.0186944
94	604	0.024151
94	889	0.0198752
95	203	0.0363898
95	261	0.0403469
95	552	0.0654383
95	595	0.0271016
95	788	0.0338639
95	900	0.0221841
96	100	0.0329112
96	541	0.0591909
96	609	0.032684
96	646	0.03456
96	889	0.0390353
96	923	0.034528
97	169	0.0205679
97	344	0.0605678
97	718	0.0168504
97	833	0.0539576
98	148	0.0223958
98	234	0.00736104
98	263	0.0246186
98	720	0.0401292
98	722	0.055131
99	384	0.0185553
99	500	0.036252
99	803	0.00958488
100	322	0.0321439
100	524	0.0210622
100	646	0.0219445
101	381	0.0402952
101	822	0.0144117
101	916	0.0369719
102	191	0.0497882
102	245	0.0568393
102	310	0.0216717
102	641	0.0228048
102	734	0.0304907
102	933	0.0344867
103	215	0.0726424
103	414	0.0175168
103	663	0.0202565
103	749	0.091352
103	827	0.0433328
103	934	0.0282293
104	113	0.0309405
104	216	0.0574629
104	512	0.0434154
104	582	0.0245277
104	908	0.0543529
105	281	0.0506176
105	565	0.0259183
105	581	0.0549646
105	653	0.01968
105	682	0.0180769
105	967	0.0517156
106	123	0.0767196
106	572	0.0257982
106	578	0.0373792
106	870	0.0598984
106	879	0.065315
107	197	0.0405453
107	321	0.0382096
107	435	0.0369321
107	990	0.0241747
108	199	0.0443216
108	311	0.0434127
108	380	0.0455772
108	445	0.0488329
108	827	0.0395535
108	855	0.0465503
108	985	0.0511898
109	553	0.0122952
109	757	0.0231397
109	783	0.0189844
109	871	0.0424737
109	912	0.0255807
110	189	0.0536668
110	214	0.0389973
110	560	0.0195443
110	691	0.0185666
110	829	0.00889828
111	629	0.0433985
111	636	0.044995
111	721	0.0808778
111	751	0.060695
112	123	0.0650125
112	409	0.0796576
112	457	0.0221175
112	501	0.0553314
112	730	0.0462266
113	160	0.0469712
113	216	0.0692436
113	808	0.053601
113	908	0.038285
114	125	0.0257172
114	272	0.0413069
114	402	0.0310152
114	420	0.00715374
114	453	0.0429286
114	612	0.0393498
114	648	0.0195582
114	671	0.0156985
114	814	0.0314962
115	204	0.0329618
115	220	0.0354227
115	393	0.0261784
115	427	0.0186343
115	448	0.0244789
116	134	0.0238533
116	507	0.0131054
116	534	0.0372708
116	948	0.0309856
117	145	0.0216993
117	206	0.0428845
117	350	0.0231545
117	423	0.037263
117	462	0.0214698
117	529	0.0228226
118	245	0.0494034
118	432	0.0769512
118	532	0.0431871
118	667	0.052683
118	799	0.0320952
118	807	0.0434786
119	273	0.0648384
119	564	0.0155517
119	624	0.0416084
119	710	0.0349865
119	918	0.0258819
119	963	0.0591267
120	152	0.0856689
120	331	0.0439681
120	439	0.0250372
120	505	0.0721861
120	559	0.0581695
120	706	0.0814261
121	156	0.0775989
121	325	0.0430603
121	530	0.0731132
121	713	0.0209842
121	944	0.0433017
122	327	0.0211729
122	515	0.0188587
122	874	0.0383605
122	968	0.0453787
123	409	0.0592772
123	598	0.0781021
123	680	0.0592742
123	746	0.0754764
123	870	0.0683786
123	879	0.0788143
124	565	0.0516186
124	602	0.0510226
124	741	0.0449218
124	951	0.0358228
124	963	0.0611224
124	967	0.021178
125	230	0.0254892
125	420	0.0220563
125	779	0.0442944
125	814	0.0163457
126	242	0.0229551
126	363	0.0601171
126	381	0.0320067
126	393	0.0206915
126	688	0.0527051
126	708	0.0157936
126	930	0.0120394
127	139	0.0557881
127	484	0.0140372
127	499	0.0281393
127	637	0.0652866
127	867	0.0520745
127	885	0.00933822
128	286	0.0337346
128	327	0.041268
128	389	0.0280923
128	452	0.0341971
128	515	0.0428849
128	914	0.0359089
129	316	0.060462
129	319	0.0590843
129	460	0.0175603
129	689	0.0385627
129	737	0.0268535
129	758	0.0323894
130	415	0.00966017
130	633	0.0164875
130	828	0.0122971
131	146	0.0501212
131	178	0.0777017
131	358	0.0367463
131	390	0.0439557
131	479	0.0314174
131	787	0.0791914
131	810	0.0638851
131	952	0.0893299
132	141	0.0128645
132	303	0.0390509
132	809	0.00766389
132	981	0.0594275
133	224	0.0157527
133	429	0.0702498
133	580	0.0552226
133	681	0.0444769
133	763	0.0569099
133	842	0.0520675
133	920	0.0556378
134	472	0.056854
134	483	0.0600141
134	495	0.0373195
134	507	0.01395
134	948	0.0270899
135	147	0.0335244
135	409	0.0474139
135	481	0.0272817
135	621	0.0207231
135	701	0.0117442
135	730	0.0383434
136	142	0.0428534
136	238	0.0383257
136	278	0.0338663
136	465	0.0287495
136	879	0.02867
137	186	0.0716533
137	574	0.0491879
137	716	0.00830625
137	910	0.0592552
137	974	0.0133198
138	153	0.0366587
138	175	0.0933397
138	185	0.0943172
138	284	0.0938987
138	355	0.0555906
138	366	0.0446694
138	533	0.0328506
138	645	0.0846561
138	740	0.0959857
139	248	0.00522426
139	289	0.0360906
139	885	0.0615248
140	161	0.031927
140	177	0.0290159
140	563	0.0317475
140	593	0.0500045
140	948	0.0217202
141	459	0.0424374
141	959	0.0375954
141	981	0.0563108
142	169	0.0585398
142	211	0.0348252
142	238	0.0550175
142	341	0.0642128
142	458	0.0412253
142	465	0.059728
142	579	0.0287282
143	196	0.0402236
143	407	0.0391243
143	484	0.0532662
143	499	0.0687502
143	520	0.0399998
143	885	0.0560293
143	980	0.0369797
144	158	0.0317125
144	229	0.0695484
144	399	0.0444377
144	473	0.0509502
144	583	0.0179409
144	854	0.0506315
144	899	0.0738566
144	940	0.0754295
145	350	0.00679765
145	462	0.00784183
145	939	0.0127652
146	358	0.0202943
146	390	0.0570143
146	589	0.00924847
146	947	0.0287171
147	260	0.0217147
147	501	0.0149573
147	701	0.0388515
147	730	0.0256217
148	527	0.0430284
148	575	0.0213316
148	720	0.0381096
148	722	0.0511686
149	514	0.0269195
149	772	0.0286812
149	800	0.0595203
149	819	0.0450984
149	955	0.0326508
150	203	0.0443591
150	357	0.0460862
150	382	0.0645708
150	516	0.0493273
150	595	0.0456235
150	613	0.0302589
151	225	0.0213843
151	626	0.0426955
151	775	0.0443906
151	781	0.0653935
151	841	0.0205916
151	876	0.0290076
151	965	0.0615548
151	987	0.0732867
152	162	0.0657433
152	398	0.0582615
152	559	0.065984
152	706	0.035311
152	760	0.0521167
153	265	0.0581313
153	532	0.0278332
153	533	0.0112264
154	293	0.0529293
154	375	0.0218586
154	416	0.0428461
154	619	0.0440207
154	802	0.0617013
154	976	0.0338394
155	235	0.0408604
155	650	0.0276605
155	949	0.0207621
155	984	0.0303941
155	992	0.0375288
156	167	0.0144917
156	239	0.0145035
156	488	0.0292468
156	530	0.0475866
156	944	0.0766779
157	250	0.0477033
157	266	0.0395894
157	540	0.0609763
157	672	0.0194943
157	832	0.0593322
157	849	0.0463987
157	882	0.0622012
157	887	0.0608529
158	309	0.037985
158	349	0.0273626
158	354	0.0254979
158	473	0.0261808
158	583	0.038007
158	749	0.031061
159	183	0.018574
159	397	0.0257356
159	521	0.0462396
159	522	0.0310461
159	805	0.00922637
160	317	0.0376038
160	455	0.0615029
160	808	0.0763502
160	908	0.0342365
160	982	0.0624212
161	177	0.00372532
161	389	0.0654499
161	563	0.0207626
161	593	0.0361728
161	914	0.0848552
162	398	0.0250996
162	503	0.0172181
162	696	0.0377689
162	755	0.0215372
162	760	0.0505529
163	180	0.0244247
163	466	0.0455556
163	657	0.0300898
163	774	0.0694388
163	824	0.0744037
163	962	0.0479877
164	282	0.0573479
164	724	0.0687569
164	727	0.0424121
164	856	0.00904406
164	909	0.0147733
165	615	0.0233812
165	697	0.031586
165	744	0.0583362
165	953	0.00542899
166	258	0.0216004
166	652	0.0256917
166	827	0.0410286
166	934	0.0402514
166	985	0.0152961
167	239	0.0224303
167	488	0.0163861
167	566	0.0366875
167	618	0.0353111
167	626	0.033723
168	301	0.0110131
168	733	0.0210676
168	736	0.00962527
168	945	0.0133304
169	341	0.026239
169	344	0.0636713
169	927	0.061015
170	212	0.0146574
170	332	0.0365696
170	394	0.0437864
170	430	0.0514098
170	704	0.0538962
170	935	0.034498
170	988	0.0178778
171	351	0.0133961
171	632	0.00334369
171	635	0.0424306
171	729	0.0278203
171	892	0.0416988
172	237	0.0373255
172	290	0.0241862
172	525	0.0156594
172	577	0.0307639
173	285	0.0817307
173	356	0.0455058
173	408	0.0170885
173	442	0.0727312
173	601	0.0782694
173	604	0.0749866
173	649	0.0419399
173	789	0.0800195
173	878	0.0283146
174	372	0.0447194
174	397	0.0504487
174	550	0.0149043
174	897	0.0290503
174	942	0.0101423
175	236	0.0199221
175	284	0.00271957
175	312	0.0257715
175	645	0.0485648
175	872	0.0127322
176	193	0.0357907
176	376	0.0038983
176	419	0.0164552
176	616	0.0524203
176	739	0.0446017
176	777	0.0425948
176	778	0.0263938
177	563	0.0177978
178	333	0.034764
178	787	0.00344407
178	810	0.0397549
179	182	0.0167541
179	279	0.0270283
179	469	0.0173021
179	542	0.0386957
179	573	0.0407331
179	715	0.0307918
179	873	0.0248069
180	427	0.0408011
180	448	0.04865
180	466	0.0540917
180	657	0.0348672
180	796	0.0758267
180	933	0.0710159
181	206	0.0581167
181	315	0.0544551
181	368	0.03589
181	450	0.0694151
181	462	0.0680509
181	464	0.0410626
181	883	0.0414759
182	279	0.0158538
182	469	0.019985
182	540	0.0448633
182	861	0.0275966
183	329	0.0278833
183	397	0.0115948
183	677	0.0212612
183	805	0.0185724
184	371	0.0372158
184	579	0.0427177
184	718	0.0198856
184	725	0.0251825
184	833	0.0370146
185	366	0.0774368
185	394	0.0308971
185	430	0.0350287
185	712	0.0345086
185	740	0.0457114
185	846	0.0335746
186	574	0.0725939
186	625	0.0272464
186	634	0.0366692
186	826	0.0173937
186	910	0.0425383
186	931	0.0388057
187	316	0.0250178
187	404	0.0186042
187	491	0.0166166
188	403	0.0251779
188	411	0.0376097
188	561	0.035963
188	590	0.0184022
188	858	0.0329509
188	932	0.0304303
189	214	0.0541654
189	245	0.0375861
189	658	0.0549215
189	691	0.0440476
189	807	0.0118338
189	896	0.0629606
190	478	0.0203186
190	487	0.0271627
190	592	0.054644
190	747	0.00840972
191	348	0.0494979
191	352	0.0580074
191	560	0.0370206
191	734	0.034567
191	813	0.0478624
191	829	0.0334061
191	933	0.0697393
192	274	0.0277972
192	353	0.0330026
192	577	0.0501819
192	703	0.0394614
192	840	0.0265398
193	355	0.0534102
193	376	0.0333454
193	634	0.0534445
193	739	0.033239
193	799	0.0468638
193	931	0.0457888
194	330	0.0110043
194	379	0.0168752
194	628	0.0548939
194	630	0.0114553
194	770	0.060148
194	792	0.0332773
194	991	0.0581637
195	307	0.0460484
195	377	0.0186456
195	544	0.0524445
195	731	0.0419893
195	768	0.0470756
195	970	0.0449025
196	403	0.0325935
196	407	0.0156349
196	520	0.0197447
197	247	0.0370641
197	313	0.0179894
197	321	0.0189207
197	435	0.0607026
197	588	0.0550589
197	684	0.0453116
198	240	0.0120964
198	566	0.0341847
198	643	0.0484538
198	774	0.00727289
199	288	0.0219481
199	311	0.0507859
199	445	0.029488
199	555	0.0482312
199	950	0.0210615
200	323	0.0415478
200	332	0.0219423
200	394	0.0268951
200	712	0.0104363
201	276	0.0367503
201	370	0.040255
201	570	0.0303639
201	573	0.0317827
201	685	0.0271693
202	299	0.0281102
202	342	0.0199139
202	374	0.0172166
202	742	0.0527938
202	793	0.0431739
202	911	0.042684
203	230	0.0466463
203	261	0.0481711
203	357	0.0183202
203	595	0.0345101
204	220	0.0138675
204	381	0.0247867
204	393	0.0278316
204	922	0.0306333
205	366	0.0439813
205	437	0.0637123
205	574	0.00193524
205	716	0.0546736
205	846	0.053215
206	264	0.0334599
206	315	0.0149852
206	423	0.0333661
206	462	0.0491362
207	422	0.0452675
207	516	0.0260949
207	685	0.038602
207	940	0.0611142
208	291	0.012878
208	296	0.0176671
208	430	0.0462354
208	704	0.0163146
208	960	0.0334821
209	361	0.0433236
209	385	0.0141268
209	513	0.01267
209	594	0.0450449
209	689	0.0370502
209	915	0.014254
210	328	0.00255675
210	335	0.0354936
210	362	0.0413137
210	476	0.0491645
210	504	0.0331685
210	776	0.0500245
210	844	0.0440347
211	418	0.038446
211	458	0.0176278
211	579	0.0312136
211	660	0.0360328
212	673	0.066343
212	704	0.0523897
212	988	0.00566037
213	340	0.03117
213	359	0.0457632
213	411	0.0398206
213	412	0.0154876
213	928	0.0174622
214	560	0.030286
214	812	0.0312054
214	896	0.0345592
215	309	0.0410341
215	349	0.0352588
215	354	0.0347624
215	663	0.0582469
215	678	0.0288745
215	693	0.0316432
215	719	0.0393343
215	749	0.0355736
216	512	0.0664796
216	569	0.0462679
216	808	0.0605545
216	859	0.067289
216	965	0.0474346
217	277	0.0315356
217	431	0.0415975
217	653	0.0111459
217	682	0.0194745
217	996	0.0412888
218	250	0.00711689
218	336	0.00557807
218	539	0.0199833
218	849	0.0243381
218	975	0.0248352
219	516	0.0230344
219	520	0.037369
219	613	0.0282403
219	980	0.0298448
220	592	0.0592433
220	880	0.0361799
220	922	0.0354734
221	359	0.040488
221	606	0.0169682
221	627	0.00320852
221	835	0.0252558
222	271	0.062789
222	602	0.0105259
222	606	0.0353888
222	888	0.0201895
222	951	0.0386908
223	243	0.040509
223	334	0.0543058
223	344	0.0135901
223	998	0.00978707
224	610	0.0212655
224	681	0.0337973
224	727	0.0421815
224	920	0.0603281
225	566	0.0396779
225	626	0.0276376
225	841	0.00240466
226	258	0.0294672
226	644	0.0280553
226	652	0.0302609
226	666	0.0196802
226	869	0.0453412
226	983	0.0491473
227	244	0.028352
227	267	0.0184309
227	599	0.0422935
227	797	0.0431362
227	843	0.0377821
227	850	0.0177694
228	317	0.00887753
228	811	0.0484027
228	908	0.00767946
229	473	0.024039
229	899	0.00653074
229	990	0.0391537
230	261	0.0233828
230	357	0.0466574
230	779	0.0331739
231	514	0.0367632
231	518	0.0138249
231	576	0.0506768
231	665	0.0218755
231	801	0.0245929
231	921	0.0223184
232	375	0.029748
232	416	0.0114956
232	751	0.00566745
233	642	0.0255975
233	777	0.0193081
233	973	0.0156778
234	263	0.0186139
234	431	0.0449385
234	720	0.0425976
234	750	0.00854467
235	433	0.029752
235	823	0.0276553
235	903	0.00734225
235	949	0.035944
235	992	0.046781
236	312	0.0150701
236	645	0.0305244
236	767	0.0261992
237	290	0.0467996
237	703	0.0408247
237	709	0.048593
237	766	0.0518419
237	853	0.043799
237	938	0.0477846
238	458	0.0547993
238	598	0.0255985
238	707	0.0360882
238	879	0.0280299
239	497	0.0356053
239	530	0.0483347
239	596	0.0355833
239	618	0.0298329
240	497	0.017061
240	566	0.0248344
240	618	0.0152295
240	774	0.0172612
241	360	0.00982718
241	500	0.0367168
241	795	0.0421616
241	845	0.0138285
242	688	0.0388635
242	708	0.0122851
242	929	0.0113655
243	344	0.0489036
243	461	0.0317344
243	833	0.0270082
243	904	0.0245558
244	436	0.0170843
244	599	0.0567978
244	843	0.0165867
244	968	0.040411
245	310	0.0429482
245	641	0.0658405
245	667	0.0481956
245	691	0.0456672
245	807	0.0423558
245	994	0.0554826
246	374	0.0281271
246	793	0.0235902
246	803	0.0294006
246	912	0.0493158
247	345	0.0355932
247	439	0.0470374
247	584	0.0499166
247	588	0.0328213
247	591	0.0748101
247	684	0.0393748
248	289	0.0321983
248	454	0.0187856
249	268	0.00774302
249	304	0.054959
249	585	0.0215595
250	336	0.00452503
250	672	0.0446054
250	675	0.030689
250	849	0.0202491
251	280	0.0434896
251	322	0.0454985
251	401	0.0204389
251	485	0.0300474
251	524	0.0216525
251	545	0.0462549
251	821	0.00923659
251	857	0.0588597
252	425	0.0496159
252	669	0.0208245
252	907	0.009187
252	916	0.0526478
253	489	0.0182706
253	569	0.0241852
253	597	0.0406101
253	808	0.0291009
253	818	0.0289526
253	848	0.0332165
254	326	0.023322
254	388	0.0459601
254	559	0.0394277
255	498	0.0183684
255	605	0.0114595
255	632	0.0323322
255	729	0.0159812
255	831	0.0239714
255	919	0.0361492
256	271	0.0257718
256	551	0.0486233
256	664	0.0542002
256	733	0.0640769
257	286	0.0276927
257	436	0.0253647
257	515	0.017213
258	652	0.0270584
258	869	0.0311839
258	934	0.0401111
259	333	0.0335168
259	441	0.00956208
259	787	0.025399
259	790	0.0150992
260	289	0.0424224
260	403	0.0734288
260	407	0.0477159
260	411	0.0899185
260	501	0.0348579
260	701	0.0427259
260	885	0.08532
261	788	0.0141569
262	380	0.0109417
262	472	0.0194108
262	661	0.0203922
262	838	0.0208167
262	855	0.0217538
263	417	0.0474585
263	722	0.0598778
263	750	0.0122947
263	895	0.0433964
263	991	0.0221874
264	315	0.0333875
264	423	0.0301642
264	650	0.0327059
264	651	0.0213522
265	432	0.0237489
265	511	0.0144584
265	532	0.0714695
265	533	0.057684
265	782	0.0153176
265	837	0.0153633
266	413	0.0391958
266	672	0.0357899
266	745	0.0290782
266	830	0.0158835
266	887	0.0412895
266	906	0.0114213
267	599	0.0320151
267	850	0.00286241
267	910	0.0565636
267	961	0.0505974
267	974	0.0338031
268	304	0.0540042
269	723	0.0352123
269	841	0.08761
269	857	0.0115572
269	987	0.0585574
270	287	0.0356527
270	493	0.0601916
270	538	0.0123771
270	542	0.0650967
270	562	0.0446511
270	659	0.0356503
270	735	0.0538007
271	308	0.0819169
271	526	0.0942232
271	565	0.0729826
271	602	0.0582136
271	664	0.0658366
272	402	0.0239266
272	453	0.0262287
272	471	0.024609
272	476	0.058156
272	894	0.0268909
273	305	0.0424106
273	396	0.0431287
273	705	0.0358151
273	710	0.0458899
273	767	0.0280186
273	963	0.0504271
274	353	0.0350414
274	577	0.045477
274	784	0.0417544
274	997	0.0351411
275	609	0.015201
275	646	0.0507576
275	868	0.0398106
275	886	0.0238465
275	979	0.0226843
276	422	0.0240912
276	573	0.0452829
276	685	0.0209332
276	804	0.0400988
277	431	0.0206026
277	581	0.0578542
277	628	0.0261888
277	630	0.0509098
277	653	0.03279
278	341	0.0354732
278	465	0.00698939
278	572	0.0561291
278	607	0.0238216
278	836	0.051124
278	879	0.0506223
279	493	0.0165679
279	715	0.00845789
279	861	0.0252592
280	352	0.014649
280	485	0.0304058
280	857	0.0439616
281	305	0.0141666
281	396	0.0239827
281	581	0.0231683
281	780	0.0278397
281	967	0.0505723
282	318	0.00439242
282	362	0.0155626
282	544	0.0398845
282	724	0.0524875
282	844	0.0134769
283	470	0.0348916
283	683	0.0425681
283	696	0.0196488
283	697	0.0351428
284	740	0.0151983
284	872	0.0111772
285	548	0.0489912
285	601	0.0345598
285	789	0.0108485
285	923	0.00786815
286	389	0.0160124
286	436	0.0493535
286	515	0.0329112
286	843	0.0505415
287	493	0.0431681
287	735	0.0641489
287	761	0.0507185
287	791	0.0570564
287	861	0.0459068
288	555	0.0360559
288	742	0.0590576
288	783	0.072014
288	950	0.0219091
289	454	0.0309869
289	621	0.0180372
289	701	0.00906357
289	885	0.0777334
290	293	0.0469724
290	438	0.0357011
290	525	0.030456
290	721	0.0185862
290	938	0.0440476
291	296	0.0231968
291	304	0.0273674
291	585	0.0473238
291	995	0.0169229
292	301	0.0353695
292	431	0.0514627
292	639	0.0331987
292	720	0.0270625
292	736	0.0435848
292	917	0.0370082
292	996	0.0563591
293	326	0.047203
293	416	0.0484456
293	438	0.0488896
293	549	0.0734193
293	619	0.0697064
293	938	0.040916
294	353	0.0440592
294	518	0.0387347
294	801	0.0140722
294	810	0.0573608
294	862	0.0216524
294	936	0.0654462
294	937	0.0321975
295	383	0.0749917
295	521	0.0286647
295	637	0.0400213
295	764	0.0379926
295	859	0.0219535
296	304	0.0137971
296	534	0.0353649
296	673	0.0556006
296	704	0.00603324
297	327	0.0376602
297	368	0.059822
297	452	0.0364944
297	462	0.057313
297	939	0.0471057
297	943	0.0449871
298	337	0.0293104
298	350	0.0133196
298	939	0.00548661
298	972	0.0166194
299	342	0.0155249
299	549	0.0548473
299	773	0.0500197
299	911	0.0510815
299	924	0.0453621
300	440	0.0387213
300	455	0.0389272
300	471	0.0237555
300	603	0.0265805
300	894	0.0217266
301	639	0.0258358
301	736	0.0196828
301	945	0.00485853
302	428	0.0418659
302	542	0.0655014
302	573	0.0546848
302	804	0.00962702
302	932	0.0323743
303	733	0.0395645
303	809	0.0335208
303	945	0.0315565
303	966	0.0153949
303	981	0.0590646
304	534	0.0243122
304	585	0.0544371
305	396	0.0154163
305	780	0.0312602
305	963	0.043259
306	432	0.0442046
306	511	0.0448549
306	658	0.0362579
306	770	0.0246846
306	890	0.0493962
306	895	0.04674
307	546	0.0175208
307	825	0.0178096
307	970	0.0190286
308	526	0.0532531
308	538	0.0447679
308	659	0.0260058
308	891	0.0254682
309	349	0.0170819
309	435	0.0269535
309	473	0.0422977
309	474	0.0237394
309	678	0.0393588
310	691	0.0138139
310	734	0.0199802
311	523	0.044354
311	555	0.0406666
311	838	0.0292295
311	855	0.0239693
312	753	0.00205763
312	767	0.0197395
312	872	0.0286061
313	321	0.0117868
313	614	0.041945
313	670	0.0415998
313	684	0.0403391
313	852	0.0337646
314	373	0.0359476
314	490	0.041168
314	496	0.0159861
314	617	0.0357116
314	738	0.032037
314	957	0.0361859
316	319	0.0238442
316	404	0.0222975
316	491	0.0218297
316	758	0.0566049
317	552	0.0565051
317	788	0.0546474
317	811	0.0522337
317	900	0.0466473
317	908	0.0157115
318	362	0.0161455
318	902	0.0212683
319	491	0.0344641
319	608	0.0321476
319	823	0.0224229
319	903	0.0238269
320	571	0.0395195
320	647	0.0140138
320	679	0.0188811
320	816	0.0166315
320	946	0.0265743
321	852	0.0293307
322	524	0.0337879
322	545	0.00150616
323	332	0.0481492
323	406	0.0155309
323	624	0.0119384
323	712	0.0409287
323	863	0.0176552
323	918	0.0361332
324	446	0.00659647
324	475	0.0341042
324	513	0.0203026
324	917	0.0299498
325	530	0.0686934
325	660	0.0364431
325	711	0.0267678
325	713	0.0403409
325	877	0.0172603
325	978	0.0276847
326	766	0.0213298
326	938	0.0147066
327	515	0.025725
327	874	0.044672
328	476	0.0498189
328	504	0.0318445
328	536	0.0297836
328	662	0.0405993
329	397	0.026709
329	558	0.0128379
329	677	0.0441358
329	944	0.0275805
330	379	0.0155066
330	396	0.0281789
330	581	0.0265402
330	630	0.0141967
331	476	0.0556399
331	505	0.0405846
331	506	0.0738981
332	394	0.0410481
332	406	0.0475525
332	635	0.0634722
332	892	0.0919539
332	935	0.052906
332	954	0.0855045
333	787	0.0356636
333	790	0.0391815
333	810	0.0518967
333	819	0.0182414
333	862	0.0237216
334	483	0.0746448
334	523	0.0360856
334	838	0.0793861
334	941	0.0620046
334	998	0.0542799
335	587	0.0278167
335	640	0.00633168
335	776	0.0386847
335	844	0.0337423
336	675	0.0286849
337	387	0.00973459
337	874	0.0097248
337	972	0.0225462
338	593	0.0468406
338	644	0.0389371
338	652	0.0169794
338	754	0.0337214
338	985	0.0250563
339	592	0.0125096
339	636	0.00631925
339	765	0.0444254
339	880	0.0296123
339	893	0.0422971
340	412	0.0223466
340	526	0.012714
340	748	0.014484
340	928	0.0424005
341	465	0.0331808
341	607	0.0402971
341	927	0.0483527
342	374	0.0235479
342	549	0.0597538
342	619	0.0627395
343	681	0.0338623
343	695	0.0152879
343	769	0.0112045
343	834	0.00533019
343	866	0.0103404
343	925	0.0387557
344	600	0.0704276
344	833	0.0636879
344	839	0.0575632
344	927	0.0685478
344	998	0.0111258
345	584	0.0229997
345	588	0.00804657
346	664	0.0151965
346	733	0.0189138
346	736	0.0121908
346	996	0.0326124
347	538	0.0555403
347	551	0.00978969
347	562	0.0391595
348	352	0.0317962
348	401	0.0201212
348	485	0.0109499
348	813	0.0260419
349	354	0.010481
350	529	0.033445
350	939	0.0114864
350	972	0.0222599
351	607	0.0360336
351	632	0.0125581
351	864	0.0247272
351	892	0.0370816
351	927	0.0497842
352	466	0.0775503
352	485	0.0278896
352	933	0.100386
353	840	0.0410113
353	936	0.0580725
353	937	0.0155397
353	997	0.0430781
354	749	0.0126544
355	366	0.0424058
355	574	0.0638958
355	931	0.0198955
356	408	0.0426093
356	732	0.02454
356	812	0.0129407
356	878	0.0439939
357	382	0.050159
357	779	0.0369123
358	479	0.0526065
358	480	0.0407306
358	589	0.0274305
358	907	0.0571491
359	411	0.0540982
359	501	0.0724363
359	835	0.0371235
359	928	0.0371259
360	400	0.0434283
360	611	0.0613239
360	617	0.0460878
360	794	0.0613005
360	795	0.0464468
360	845	0.0164408
361	369	0.059247
361	594	0.0367545
361	676	0.0252487
361	714	0.0515778
361	763	0.0558714
362	504	0.0176152
362	844	0.0145216
362	902	0.0221365
363	381	0.0735921
363	467	0.0348178
363	642	0.0395473
363	688	0.0142729
363	907	0.0650339
363	916	0.0807889
363	971	0.0495729
364	419	0.0104948
364	634	0.0183486
364	778	0.00945815
364	947	0.0340634
365	410	0.0437486
365	421	0.00844249
365	695	0.0196173
365	834	0.0186818
365	856	0.0349295
365	866	0.013748
366	574	0.0446247
366	846	0.0535443
367	461	0.020067
367	528	0.0161673
368	462	0.076607
368	464	0.0262064
368	943	0.0263172
369	391	0.0681913
369	580	0.0265606
369	676	0.045034
369	763	0.0533543
369	842	0.05629
370	570	0.0458508
370	685	0.0517418
370	926	0.0236556
370	940	0.0236478
370	975	0.0350259
371	579	0.0298623
371	660	0.0345128
371	725	0.0450958
371	877	0.0387157
371	978	0.00945622
372	397	0.0537275
372	454	0.0541977
372	522	0.0137717
372	764	0.0387659
372	942	0.04761
372	999	0.0517385
373	490	0.0262789
373	496	0.0251862
373	530	0.0176564
373	711	0.0492005
374	619	0.064898
374	793	0.041185
375	416	0.0329357
375	751	0.0340479
375	976	0.0198496
376	419	0.0152439
376	634	0.0314103
377	440	0.0239892
377	587	0.026366
377	731	0.0465481
378	745	0.0563557
378	785	0.021769
378	815	0.0196156
378	958	0.0364741
379	792	0.0194091
379	969	0.0131882
380	661	0.0129856
381	393	0.0312765
381	822	0.0289937
381	916	0.0642224
381	922	0.0240296
382	516	0.0936429
382	568	0.032637
382	779	0.0564378
382	899	0.0452298
382	940	0.0916693
383	486	0.0178447
383	521	0.0635898
383	775	0.0282112
383	859	0.0771482
383	876	0.021139
383	965	0.0470439
384	500	0.0457832
384	619	0.0475914
384	802	0.0544443
384	845	0.0632507
385	513	0.00520152
385	915	0.00583921
386	459	0.034565
386	571	0.0129495
386	735	0.0239498
386	761	0.0487333
386	981	0.0373925
387	668	0.0710192
387	874	0.0151293
387	968	0.0474664
387	972	0.0205944
388	549	0.035311
388	559	0.0422251
388	591	0.0189909
388	623	0.0255889
389	563	0.0665099
389	914	0.0496552
390	702	0.050538
390	762	0.00407136
390	952	0.0757377
391	442	0.0306077
391	517	0.0307417
391	527	0.0314792
391	649	0.0516209
391	676	0.0821213
391	690	0.0483997
391	722	0.049766
392	567	0.0264164
392	911	0.0439108
392	924	0.0268043
393	448	0.0242679
393	930	0.0210169
394	430	0.0205757
394	712	0.0258748
395	483	0.0314697
395	756	0.0287008
395	771	0.0209363
395	839	0.0235438
395	941	0.0101694
396	581	0.0183021
396	705	0.0481989
397	522	0.0473495
397	897	0.0494618
398	638	0.00686822
398	709	0.0158844
398	755	0.00634397
399	539	0.0359787
399	854	0.0419607
399	926	0.0189441
399	940	0.0389595
400	478	0.0504373
400	617	0.046846
400	802	0.0393754
400	845	0.0383584
400	893	0.0509746
400	957	0.0478955
401	485	0.0149833
401	604	0.0414883
401	813	0.0340364
401	821	0.0199639
402	476	0.0689701
402	506	0.0315623
402	648	0.0170281
403	407	0.0419829
403	411	0.0515742
403	422	0.0570813
403	520	0.0391544
403	858	0.0484072
404	537	0.0560697
404	758	0.0525896
405	444	0.0429723
405	477	0.0158616
405	557	0.0376241
405	567	0.0466431
405	620	0.0282006
405	719	0.0413722
405	881	0.0496288
406	449	0.0323108
406	564	0.0368357
406	624	0.00404882
406	954	0.0671159
407	885	0.0783279
408	560	0.0605224
408	604	0.0751642
408	813	0.0453886
409	481	0.0328614
409	730	0.0589404
409	746	0.0362382
409	999	0.0434264
410	415	0.0224111
410	424	0.0053866
410	456	0.0371266
410	695	0.0410888
410	856	0.0498
411	412	0.03761
411	501	0.0846432
411	561	0.0330417
412	561	0.0341614
412	748	0.0306017
413	508	0.0423809
413	672	0.012881
413	675	0.0196667
413	699	0.0388523
413	830	0.0397715
414	444	0.0147287
414	557	0.0180374
414	663	0.0117224
414	827	0.0443703
415	424	0.0199946
415	434	0.0313531
415	456	0.0440722
415	633	0.0164569
415	828	0.0121071
416	438	0.0147299
416	751	0.0156597
417	690	0.0405004
417	722	0.0356743
417	732	0.033321
417	890	0.0188012
418	458	0.0419779
418	558	0.0449488
418	660	0.0242413
418	692	0.0433994
418	713	0.0179724
419	634	0.0180679
419	778	0.0173172
420	671	0.0187499
420	779	0.0434318
421	727	0.0323192
421	769	0.0308135
421	834	0.0246942
421	856	0.0291216
421	909	0.0111478
422	520	0.0631607
422	685	0.0391878
422	804	0.0390148
422	858	0.0201653
423	510	0.0438055
423	529	0.042513
423	651	0.0426847
423	800	0.0562848
424	537	0.0340229
424	695	0.0396112
424	828	0.0192197
425	629	0.0391162
425	669	0.0473988
425	752	0.015257
425	820	0.0383886
425	916	0.0324378
426	451	0.0304176
[truncated: 4,000 more rows]
