# Supplementary material for: The winner takes it all—Competitiveness of single nodes in globalized supply networks
Source: PLoS One. 2019 Nov 20;14(11):e0225346. doi: 10.1371/journal.pone.0225346 (PMC6867619; doi:10.1371/journal.pone.0225346)
Supplement: S1 Table — Legends can be found in te readme.txt file. (ZIP) [file pone.0225346.s001.zip › spatial_network_delaunay_N_1000_r_2_node_measures.dat]

0	6	6	413.116	73.0603	4584	5069.17	0.0110415	0.0281517	0.0361601	0.042474	0.413116	0.735734	19	0.0567547	0.0975539
1	5	7	411.271	59.2425	3530	5463.2	0.013347	0.0271544	0.033614	0.0450763	0.411271	0.731082	21	0.0519754	0.0793732
2	6	6.5	402.303	65.0017	5093	6719.5	0.0251547	0.0425918	0.0367849	0.0605683	0.402303	0.73065	22	0.0628881	0.110824
3	6	6.16667	402.129	67.1012	6042	6275.5	0.0112361	0.0329249	0.0395479	0.0593508	0.402129	0.734237	20	0.0629293	0.118138
4	6	6.5	408.796	64.9964	3662	6758.5	0.0143448	0.0322643	0.034709	0.0428163	0.408796	0.744449	21	0.0555707	0.0996704
5	6	6	409.32	68.8698	4137	6260.17	0.0178146	0.0291096	0.0381626	0.0415502	0.40932	0.718108	19	0.0559833	0.0932156
6	6	6.5	407.072	63.4031	7107	6251.5	0.00994763	0.0505857	0.0406523	0.0777532	0.407072	0.724509	22	0.0645473	0.113881
7	5	6.8	406.977	62.6292	3483	7329	0.0308297	0.0379956	0.0384594	0.0464168	0.406977	0.732141	20	0.0650606	0.10828
8	7	5.57143	404.226	74.1081	6984	4221.43	0.0134253	0.0334507	0.0365035	0.0639725	0.404226	0.71884	19	0.052311	0.0986125
9	9	6.44444	396.564	65.2897	8668	7564.22	0.0195562	0.0450695	0.0342957	0.0656581	0.396564	0.737178	32	0.0673143	0.113154
10	4	7	407.384	65.3512	1038	5418.5	0.00335606	0.0157843	0.0296585	0.0301838	0.407384	0.740061	16	0.0444983	0.0995541
11	7	6	401.694	68.042	6056	5045.14	0.0250173	0.0402606	0.0334472	0.0527742	0.401694	0.7408	22	0.0556257	0.0837269
12	5	6.2	404.908	66.3278	5986	6058.4	0.0109638	0.0289846	0.0350545	0.0513177	0.404908	0.722329	17	0.052049	0.113686
13	5	6.2	406.585	67.861	3882	4087.8	0.00928459	0.0262059	0.0313815	0.0467264	0.406585	0.741636	17	0.0473475	0.0767599
14	5	6.6	403.269	66.8594	4536	5434.6	0.00524176	0.0262568	0.0332695	0.0608083	0.403269	0.734026	19	0.0467438	0.0998976
15	6	6.16667	395.347	69.3687	9046	5045.67	0.0099038	0.0279109	0.0255258	0.052884	0.395347	0.730773	20	0.0449756	0.0883438
16	6	6	402.063	68.6858	5159	6178.33	0.0111019	0.0275006	0.030177	0.0405014	0.402063	0.734422	19	0.0439306	0.089379
17	5	6.4	403.808	63.4556	4687	6636.6	0.0276989	0.0388439	0.0409424	0.0594666	0.403808	0.726596	18	0.0599194	0.0986147
18	4	7.25	405.242	58.6556	1546	6431.25	0.0058853	0.0211689	0.03706	0.0380141	0.405242	0.7445	18	0.0541799	0.0964474
19	7	6	407.907	69.0945	7250	5431.43	0.0222051	0.0429734	0.0353149	0.0546215	0.407907	0.731507	22	0.0586556	0.0982127
20	4	6.5	409.111	68.1852	3194	5334.5	0.00536461	0.0204363	0.0279129	0.0422842	0.409111	0.740972	15	0.0458278	0.0911171
21	6	6.33333	411.069	68.1037	4271	5801.17	0.012688	0.0290615	0.0337984	0.049798	0.411069	0.743252	21	0.0565077	0.116914
22	4	7	397.363	58.343	4739	7537.75	0.0191315	0.0288924	0.0333784	0.0381429	0.397363	0.730591	17	0.0474186	0.0850967
23	7	6.14286	406.439	66.9104	7401	5849	0.0244208	0.0373448	0.0428888	0.0620469	0.406439	0.739976	23	0.068895	0.135529
24	5	6.8	408.616	61.6167	4008	6049.4	0.0131345	0.0341598	0.0366144	0.0503533	0.408616	0.711224	20	0.061424	0.123576
25	6	6.33333	407.849	67.9749	3987	5501.83	0.0112575	0.0347176	0.0295969	0.0594456	0.407849	0.737203	21	0.0534554	0.108278
26	6	5.83333	403.287	71.2154	2100	4570.5	0.0163296	0.0277957	0.0313378	0.0483776	0.403287	0.736228	18	0.046956	0.0956406
27	6	6.33333	405.313	64.9787	6717	5725.67	0.0133969	0.0412806	0.0437717	0.0648877	0.405313	0.735809	21	0.0690595	0.107517
28	4	6	404.431	69.9328	3406	4690.25	0.00617881	0.0201085	0.0270677	0.0455419	0.404431	0.742	13	0.0350497	0.0711998
29	5	6.4	412.364	66.862	4433	6343	0.0194599	0.0310425	0.0393189	0.0482002	0.412364	0.73222	18	0.0577887	0.113103
30	5	6.6	412.457	64.1273	5442	6049.2	0.0119189	0.0356989	0.0395961	0.0689347	0.412457	0.738469	19	0.0590426	0.1161
31	4	6.5	403.159	65.9133	1262	6484.5	0.00524176	0.0211564	0.0289839	0.0284731	0.403159	0.734634	15	0.0369326	0.0667693
32	5	6.4	400.997	67.9149	6819	6033.2	0.018871	0.0265089	0.0302756	0.0339784	0.400997	0.73956	18	0.0454393	0.0874761
33	10	5.8	405.627	72.1437	10168	5493.9	0.0422217	0.0590444	0.0388746	0.0899435	0.405627	0.744625	29	0.0768128	0.116031
34	7	6.14286	407.749	67.6808	10635	5037	0.00642901	0.036434	0.0380928	0.0575976	0.407749	0.721472	23	0.0599042	0.115224
35	4	6.75	412.129	63.9455	1360	4868.25	0.00765293	0.0194095	0.0373697	0.0341809	0.412129	0.727577	16	0.0578098	0.131707
36	6	6.16667	403.246	67.2877	4376	6626.83	0.010245	0.0374548	0.038299	0.0648278	0.403246	0.730912	20	0.0613416	0.111717
37	6	5.83333	408.89	72.1237	2277	4058.5	0.0170444	0.0237699	0.0302793	0.0395017	0.40889	0.74568	18	0.0446764	0.0773941
38	7	5.71429	409.354	73.2382	6453	5317.57	0.0259139	0.0390565	0.0366548	0.047179	0.409354	0.723751	20	0.0593047	0.144691
39	4	6.5	409.884	67.704	1911	6437.75	0.00140033	0.0162481	0.0315816	0.0324949	0.409884	0.736359	15	0.0466946	0.0873505
40	8	5.875	401.517	69.5485	8710	6068.38	0.0239392	0.0549975	0.0382976	0.0794922	0.401517	0.708009	24	0.0708781	0.138832
41	4	6.25	412.509	67.8921	2057	3760.75	0.00489919	0.012021	0.0297211	0.0155992	0.412509	0.736466	14	0.0416877	0.109448
42	9	5.66667	395.546	74.1562	8184	6198.56	0.0117943	0.0332191	0.0271968	0.0656581	0.395546	0.731465	25	0.0539098	0.116605
43	5	5.6	402.812	74.616	3141	3953	0.0123256	0.0200179	0.0238347	0.0252693	0.402812	0.726475	14	0.0332166	0.0734008
44	4	7.75	413.246	61.2489	3593	7902.5	0.0153764	0.0395376	0.0592833	0.0675219	0.413246	0.74252	20	0.0858275	0.149745
45	7	6	400.341	70.2185	5396	5441.57	0.0192046	0.0409878	0.0353325	0.0517412	0.400341	0.721422	22	0.0603885	0.0932171
46	6	6.66667	402.952	63.1078	6799	7088.33	0.0238062	0.0453338	0.0467016	0.0699737	0.402952	0.738654	23	0.0742422	0.134706
47	6	6.33333	401.867	68.2803	6764	6182.17	0.0165426	0.0309888	0.0388015	0.0408777	0.401867	0.746127	21	0.0635208	0.121562
48	5	6.2	405.316	66.3946	3218	5454	0.00802615	0.021443	0.024779	0.0404775	0.405316	0.738047	17	0.0389636	0.079571
49	5	7	400.389	58.4695	4221	6586	0.0118842	0.0313701	0.0409681	0.0639382	0.400389	0.731438	21	0.0618908	0.11962
50	4	7.25	400.76	55.4624	3434	6286.75	0.0146593	0.0265235	0.0361873	0.0362021	0.40076	0.70966	18	0.0507411	0.0830918
51	5	6.6	405.528	63.0499	4453	5632.2	0.0188177	0.0280617	0.0353768	0.0425033	0.405528	0.729739	18	0.0517775	0.0927751
52	6	5.66667	402.896	72.2655	7073	5924.5	0.0266182	0.0336865	0.0380601	0.0429557	0.402896	0.723978	17	0.0555401	0.0979854
53	4	6.5	405.256	63.3212	3201	5404.25	0.00821917	0.0199364	0.032654	0.0456192	0.405256	0.742635	15	0.0437365	0.0702378
54	7	6.14286	410.485	71.5091	6056	4949.29	0.0251434	0.0430202	0.0365732	0.0655368	0.410485	0.737499	23	0.0698987	0.131852
55	6	6	404.832	69.1588	4844	6313.5	0.0190868	0.0307875	0.038501	0.0391353	0.404832	0.735334	19	0.0589056	0.10305
56	6	5.66667	408.615	75.4802	7376	4498.83	0.00944423	0.0288825	0.0363632	0.0531886	0.408615	0.742394	17	0.0566121	0.122895
57	7	6	410.855	73.0175	5423	5054.14	0.0172365	0.0318163	0.0333617	0.0500876	0.410855	0.739202	21	0.0570174	0.100737
58	6	5.83333	408.056	72.7051	5774	5205.33	0.00994763	0.035458	0.0408476	0.0625005	0.408056	0.733422	18	0.0603487	0.14017
59	9	6	405.728	71.0561	10856	5487.44	0.0181025	0.0421012	0.0356758	0.0775581	0.405728	0.731504	28	0.0679489	0.153908
60	8	6.375	403.476	66.5256	8763	5874.88	0.0160824	0.0505009	0.0393547	0.0611951	0.403476	0.747237	28	0.0748668	0.125765
61	8	5.875	400.26	69.6285	7658	5527.25	0.0088892	0.0367653	0.0319634	0.0600185	0.40026	0.726686	24	0.0553831	0.103342
62	6	5.66667	401.362	74.1404	4292	4708.67	0.00844402	0.0288469	0.0317352	0.0418433	0.401362	0.718588	17	0.0513277	0.126721
63	6	6	398.727	67.0874	4861	6075.83	0.0181271	0.0304976	0.033256	0.0412627	0.398727	0.73596	19	0.048808	0.0889519
64	4	6.75	413.687	62.1762	2984	6111.5	0.0152925	0.0293937	0.0482291	0.0654234	0.413687	0.747128	16	0.0628426	0.129391
65	5	6.2	409.174	67.0266	7274	6170.2	0.0104138	0.0283422	0.0358921	0.0493468	0.409174	0.731076	17	0.0537466	0.111468
66	5	6.2	405.508	65.6537	1712	6262.2	0.0185498	0.0304713	0.0345165	0.0444258	0.405508	0.734227	17	0.0513862	0.105921
67	7	6	403.532	68.3533	6102	4991	0.00602627	0.0351437	0.0328612	0.0558996	0.403532	0.740977	22	0.0557639	0.0959595
68	6	5.83333	410.002	72.4012	4839	3697.83	0.00726265	0.022515	0.0270264	0.0396801	0.410002	0.731831	18	0.0437619	0.122484
69	7	6.28571	403.519	65.9493	7476	6026.71	0.0282681	0.0373448	0.0334703	0.0506229	0.403519	0.716232	23	0.0558666	0.10916
70	6	6.5	403.152	63.4324	6397	6262.67	0.0127599	0.0422491	0.0397927	0.0813123	0.403152	0.733698	22	0.065262	0.115047
71	6	7.5	413.017	64.4383	5776	6729.17	0.0202562	0.0473498	0.0498363	0.074142	0.413017	0.750119	27	0.0861749	0.177561
72	5	6.2	410.612	69.413	4926	6183.4	0.00457715	0.0212645	0.0294201	0.0464578	0.410612	0.746499	17	0.0426927	0.0876831
73	6	6.16667	406.604	68.5202	5024	6594.83	0.0130624	0.0460746	0.045627	0.0746727	0.406604	0.732809	20	0.0748206	0.147655
74	6	6.5	400.551	63.0233	9122	6885.17	0.0139756	0.0267652	0.0333547	0.0361856	0.400551	0.738956	22	0.0511935	0.0925447
75	7	5.85714	404.069	70.7121	7106	5475.57	0.0188177	0.0411473	0.0361659	0.0702571	0.404069	0.730585	21	0.0625468	0.118374
76	5	6.4	413.831	70.5812	4208	5041	0.0119189	0.0302451	0.0366816	0.0504495	0.413831	0.748036	18	0.0596265	0.114133
77	7	5.71429	400.887	70.6325	6292	6081	0.0213636	0.0411881	0.0356561	0.059804	0.400887	0.740059	20	0.0592496	0.11022
78	6	5.83333	403.814	71.3085	797	4823.83	0.0137842	0.0184145	0.0224515	0.0301408	0.403814	0.745901	18	0.0356877	0.0718782
79	5	6.4	401.898	65.9623	3712	4595	0.0279901	0.0337881	0.0361364	0.0422185	0.401898	0.738888	18	0.056069	0.0942468
80	6	6.83333	406.617	61.154	6846	6398.33	0.0177016	0.0379874	0.0363945	0.0502718	0.406617	0.735829	24	0.0635967	0.127952
81	7	6.14286	414.631	70.7269	3604	5922.86	0.0194613	0.0368132	0.0351226	0.0607263	0.414631	0.731073	23	0.0596843	0.0968063
82	8	5.75	397.858	72.171	8618	6923.75	0.00897187	0.0395815	0.0316484	0.0519439	0.397858	0.729465	23	0.0532302	0.105768
83	6	6.33333	402.163	66.6282	7885	6057	0.0182738	0.0336306	0.0353545	0.0616475	0.402163	0.737719	21	0.0555148	0.100395
84	5	6.8	408.292	60.7578	5745	6490.4	0.00642901	0.0363624	0.0389899	0.0595138	0.408292	0.727901	20	0.0632928	0.121653
85	6	6.16667	408.717	68.9304	6920	5821.33	0.0153752	0.0337935	0.0332588	0.0520896	0.408717	0.740381	20	0.0503485	0.0752294
86	5	6.6	401.503	63.2208	3767	6963.2	0.0198147	0.0274653	0.0424355	0.0346319	0.401503	0.739138	19	0.0639311	0.122658
87	6	6.16667	400.804	66.8801	3723	5197.67	0.0123392	0.0337438	0.0283821	0.0396738	0.400804	0.732632	20	0.0476939	0.0820622
88	4	7.75	406.862	55.3784	4439	7886.25	0.0101114	0.0263941	0.0346871	0.0459434	0.406862	0.732603	20	0.0569692	0.0924937
89	4	6.75	395.457	60.4171	5698	7787.5	0.00678584	0.0152235	0.0292868	0.0296263	0.395457	0.737719	16	0.0395572	0.0838306
90	5	6.6	399.521	62.9087	5729	7265	0.0137553	0.0364034	0.0395008	0.0627362	0.399521	0.748599	19	0.0586763	0.112317
91	6	6.16667	410.804	69.2823	3377	6083.5	0.0158502	0.0267141	0.0301556	0.036689	0.410804	0.739542	20	0.0490176	0.0942866
92	6	6.5	404.911	64.3519	7019	7298.17	0.0245082	0.0412965	0.0421663	0.0524109	0.404911	0.731374	22	0.0673021	0.108485
93	6	6.83333	405.548	62.522	5705	6310.33	0.025038	0.0405312	0.0467173	0.0612546	0.405548	0.726348	24	0.0801392	0.129762
94	5	6.6	407.763	64.2064	3031	5601.4	0.0186944	0.0231879	0.0302744	0.0336471	0.407763	0.74268	19	0.0480704	0.0993152
95	6	5.66667	412.514	75.7913	4806	5336.83	0.0221841	0.0375541	0.0402508	0.0654383	0.412514	0.731049	17	0.0590916	0.10337
96	7	5.85714	406.036	71.0563	6494	4443.29	0.032684	0.0380795	0.0320396	0.0591909	0.406036	0.725796	21	0.0531861	0.0919194
97	5	6.6	412.439	67.5942	5581	6360.8	0.0168504	0.0349975	0.0367544	0.0605678	0.412439	0.736089	19	0.0580904	0.118131
98	5	6.6	403.865	64.0415	3977	7668.8	0.00736104	0.0299271	0.0346342	0.055131	0.403865	0.745987	19	0.0502976	0.0969035
99	4	6.25	410.247	67.5199	1589	5202.25	0.00944423	0.0184591	0.0356211	0.036252	0.410247	0.746641	14	0.0485921	0.0925488
100	6	6.16667	406.647	67.8551	5210	4132.5	0.0195717	0.0257029	0.0295956	0.0329112	0.406647	0.740838	20	0.0458837	0.0921021
101	4	7	404.598	59.0039	1907	6858	0.0144117	0.0270553	0.0373294	0.0402952	0.404598	0.740653	17	0.0530484	0.113887
102	6	6.5	405.301	68.3008	6435	6811.17	0.0216717	0.0360136	0.0401472	0.0568393	0.405301	0.735802	22	0.0676333	0.13633
103	6	7	411.003	62.6019	5304	6928.5	0.0175168	0.045555	0.0399539	0.091352	0.411003	0.742603	25	0.0679902	0.125912
104	5	6.2	411.712	68.7168	3196	5456	0.0245277	0.0421399	0.042079	0.0574629	0.411712	0.738526	17	0.0608783	0.104897
105	7	5.85714	404.937	72.379	5699	5144.71	0.0173113	0.0340406	0.0328298	0.0549646	0.404937	0.73785	21	0.0570217	0.10206
106	5	7.4	411.04	57.1541	8272	6264.6	0.0257982	0.0530221	0.0502818	0.0767196	0.41104	0.73408	23	0.0782729	0.152196
107	5	6.4	413.879	65.8265	1935	5985.4	0.0241747	0.0342563	0.0351402	0.0405453	0.413879	0.744886	18	0.0540646	0.0956043
108	10	5.7	406.984	75.066	10458	4929.6	0.0395535	0.0467111	0.029808	0.0594456	0.406984	0.731551	28	0.0592784	0.0877668
109	6	6.16667	410.546	70.2979	4108	4966.17	0.0122952	0.0283217	0.0368131	0.0474564	0.410546	0.737561	20	0.0566504	0.0909984
110	5	6.2	405.089	66.3575	3813	5283.2	0.00889828	0.0279347	0.0332362	0.0536668	0.405089	0.720834	17	0.0489025	0.105846
111	6	6.83333	402.654	61.8894	7778	5969.33	0.0244212	0.0465718	0.0383968	0.0808778	0.402654	0.736466	24	0.0675016	0.108917
112	8	6.125	412.677	72.3413	7595	5079.12	0.0221175	0.0466266	0.0437947	0.0796576	0.412677	0.739871	26	0.0793457	0.143827
113	5	6.8	409.948	61.7851	6412	6670.8	0.0309405	0.0478083	0.0485648	0.0692436	0.409948	0.736921	20	0.0727071	0.124529
114	9	5.11111	407.066	81.4132	5901	3769.11	0.00715374	0.0282472	0.027345	0.0429286	0.407066	0.719123	20	0.0436734	0.0994629
115	6	6.5	407.508	66.3009	3490	5033	0.0186343	0.031444	0.0358015	0.050988	0.407508	0.744926	22	0.0605345	0.140932
116	6	6	406.286	74.1633	7127	5972.83	0.0131054	0.0291873	0.0322929	0.041456	0.406286	0.725888	18	0.050135	0.0838673
117	6	6	396.991	68.5282	8620	6253.17	0.0214698	0.0282156	0.0311867	0.0428845	0.396991	0.718529	19	0.0506534	0.0980768
118	6	6.66667	407.188	63.1249	3526	7490.83	0.0320952	0.0496331	0.0447029	0.0769512	0.407188	0.71017	23	0.0749026	0.121156
119	6	6.5	408.763	64.3153	6603	6018.5	0.0155517	0.0403323	0.0390747	0.0648384	0.408763	0.743263	22	0.0652821	0.127578
120	7	6.14286	404.369	68.9765	5544	7175.43	0.0133969	0.0542647	0.0451074	0.0856689	0.404369	0.735055	23	0.0777437	0.151412
121	6	6.33333	409.925	66.7754	5394	7116.33	0.0113714	0.0449049	0.0376663	0.0775989	0.409925	0.73291	21	0.0648632	0.116903
122	5	6.6	400.456	61.4986	8736	5619.4	0.00844402	0.026443	0.0348383	0.0453787	0.400456	0.725291	19	0.0524514	0.130256
123	10	6	413.431	72.8919	7672	6410.1	0.0580783	0.0677781	0.0470016	0.0788143	0.413431	0.73678	31	0.0919577	0.146669
124	6	7	407.16	62.205	8901	6852.17	0.021178	0.044281	0.0501906	0.0611224	0.40716	0.734237	25	0.0834439	0.154109
125	6	6.83333	408.107	68.0179	2227	6293.5	0.0163457	0.0269143	0.0334691	0.0442944	0.408107	0.738514	24	0.0575314	0.105141
126	7	6	406.5	72.5893	4715	4998.43	0.0120394	0.0309012	0.0306324	0.0601171	0.4065	0.728744	22	0.0548645	0.125151
127	7	6.14286	412.345	69.9865	5548	5030.14	0.00933822	0.04077	0.0408182	0.0652866	0.412345	0.735686	23	0.0686	0.105308
128	7	6.42857	400.963	65.1224	4596	6378.29	0.0280923	0.0360411	0.0379147	0.0428849	0.400963	0.725534	25	0.0644953	0.119498
129	7	6.14286	399.215	68.0974	8815	6389	0.0175603	0.0383625	0.0358103	0.060462	0.399215	0.727099	23	0.062587	0.104714
130	5	6.2	398.013	69.3049	3024	5607.8	0.00966017	0.0179251	0.0241784	0.0273417	0.398013	0.740299	17	0.0366337	0.0894969
131	8	6.375	402.174	66.0316	6550	6959.62	0.0314174	0.0590436	0.0429212	0.0893299	0.402174	0.718896	28	0.081112	0.174208
132	5	6.6	401.103	62.8395	5659	6347.2	0.00766389	0.0268627	0.0371814	0.0594275	0.401103	0.733411	19	0.0538831	0.114928
133	7	6.57143	400.118	64.849	9136	7704.57	0.0157527	0.0500453	0.043043	0.0702498	0.400118	0.7325	26	0.0736027	0.122041
134	7	6	406.269	74.1372	9376	5130.14	0.01395	0.0374139	0.0328628	0.0600141	0.406269	0.735087	21	0.0587828	0.134659
135	6	5.33333	415.116	79.0697	2217	3887.5	0.0117442	0.0298384	0.0306287	0.0474139	0.415116	0.730059	15	0.0451678	0.106691
136	5	6.6	413.874	67.3366	5839	5594.2	0.02867	0.034493	0.0416681	0.0428534	0.413874	0.726705	19	0.0638796	0.107484
137	5	6.8	404.218	60.1515	4660	5965.8	0.00830625	0.0403445	0.0396853	0.0716533	0.404218	0.749009	20	0.0648665	0.113084
138	10	5.9	404.001	70.7482	10175	6441.3	0.0328506	0.0665743	0.042287	0.0959857	0.404001	0.722829	30	0.0876529	0.129346
139	5	6.4	413.991	68.0128	2915	4636.2	0.00522426	0.0356178	0.037173	0.0615248	0.413991	0.724547	18	0.0586063	0.126229
140	8	6	405.528	73.2002	6176	5796.12	0.0217202	0.0384766	0.0351436	0.0506229	0.405528	0.733495	24	0.0624696	0.121683
141	5	6.6	400.949	62.8154	6055	6257.2	0.0088892	0.0316195	0.0369211	0.0563108	0.400949	0.735576	19	0.0556556	0.111811
142	9	5.66667	411.935	74.4316	6097	5287	0.0287282	0.0475116	0.0364303	0.0642128	0.411935	0.728188	25	0.064761	0.122211
143	7	5.71429	415.636	76.9068	4829	4959.57	0.0369797	0.0477676	0.0411089	0.0687502	0.415636	0.739968	20	0.0712964	0.129263
144	8	6.625	409.699	63.4871	8082	6914.62	0.0179409	0.0518134	0.0426683	0.0754295	0.409699	0.737354	30	0.0794323	0.151352
145	4	6.25	398.561	64.0545	2501	6283.75	0.00679765	0.012276	0.0279038	0.0216993	0.398561	0.731507	14	0.0374373	0.0844488
146	6	6.5	401.275	62.5002	3907	5597.17	0.00924847	0.0356288	0.0394523	0.0570143	0.401275	0.739968	22	0.0658626	0.132752
147	5	6.2	414.113	69.1174	1801	4828	0.0149573	0.0269339	0.0389532	0.0388515	0.414113	0.735424	17	0.0583021	0.107035
148	5	6.4	402.938	65.3335	7344	6471.4	0.0213316	0.0352068	0.0364386	0.0511686	0.402938	0.743967	17	0.051259	0.112176
149	6	6.33333	398.203	65.5245	8859	5857	0.0269195	0.0377626	0.0364171	0.0595203	0.398203	0.734927	21	0.0591923	0.115805
150	6	6.16667	414.553	68.7631	3466	5473.33	0.0302589	0.0467043	0.0452182	0.0645708	0.414553	0.733655	20	0.0722566	0.12525
151	9	5.55556	407.023	76.236	6347	6387.78	0.0205916	0.0453993	0.0382226	0.0732867	0.407023	0.731495	24	0.0690396	0.127295
152	8	6.125	400.155	67.2879	11660	6553.62	0.0251547	0.0559489	0.0412011	0.0856689	0.400155	0.706693	26	0.0714636	0.110706
153	5	6.8	405.278	62.9146	3497	7627	0.0112264	0.03299	0.0471576	0.0581313	0.405278	0.729257	20	0.0727302	0.132644
154	6	7.33333	408.263	59.1604	3630	7780.83	0.0218586	0.0428659	0.040862	0.0617013	0.408263	0.743792	26	0.0713497	0.118982
155	6	6	399.327	68.9314	6627	5027	0.0207621	0.034665	0.0326235	0.0507843	0.399327	0.716065	19	0.0500813	0.102526
156	6	6.5	407.16	63.4168	6667	7072.83	0.0144917	0.0433509	0.0384446	0.0775989	0.40716	0.729187	22	0.0630709	0.11628
157	8	6.125	408.572	67.8522	7108	5703.75	0.0194943	0.0495685	0.035253	0.0622012	0.408572	0.710897	26	0.0641043	0.138832
158	7	6	408.659	72.6272	5510	5831.14	0.0254979	0.0311153	0.0393376	0.038007	0.408659	0.728188	22	0.0644627	0.149569
159	5	6	411.192	74.0145	3323	3979	0.00922637	0.0261643	0.0306561	0.0462396	0.411192	0.731569	16	0.0434434	0.0761843
160	7	7.28571	407.165	57.5663	9404	7374.43	0.0342365	0.0566634	0.0459276	0.0775581	0.407165	0.727305	30	0.0831726	0.116215
161	6	6.33333	405.234	71.5592	7286	6043.17	0.00372532	0.0404821	0.0396629	0.0848552	0.405234	0.737509	20	0.0648414	0.127739
162	6	6.5	400.592	63.0297	8224	7143.17	0.0172181	0.03632	0.0375688	0.0657433	0.400592	0.731586	22	0.065994	0.151412
163	7	6.57143	407.721	66.7054	6992	5596.57	0.0244247	0.0512215	0.0448088	0.0744037	0.407721	0.739201	26	0.0804311	0.137658
164	6	6.83333	397.261	61.875	10178	6959.17	0.00904406	0.0337272	0.0346538	0.0687569	0.397261	0.729537	24	0.0547808	0.0975446
165	5	7	399.196	61.3052	5399	8401	0.00542899	0.0335297	0.039251	0.0583362	0.399196	0.739214	21	0.0599534	0.110439
166	6	6.33333	407.031	69.1576	4909	6729.67	0.0105472	0.0257359	0.0343785	0.0410286	0.407031	0.723415	21	0.0585533	0.155649
167	6	6.16667	406.482	67.1824	7203	6249.33	0.0144917	0.026505	0.0328674	0.0366875	0.406482	0.714695	20	0.0512604	0.113881
168	4	6.75	402.261	62.4142	3180	5485.75	0.00962527	0.0137591	0.0262605	0.0210676	0.402261	0.729151	16	0.0391329	0.092909
169	6	7.16667	411.62	60.4091	6471	6923.33	0.0205679	0.0444287	0.0416468	0.0636713	0.41162	0.740299	26	0.070781	0.121235
170	7	6	406.455	71.8439	6847	6808	0.0146574	0.0360993	0.0379044	0.0538962	0.406455	0.748506	22	0.0619371	0.122074
171	5	6	410.545	69.2061	3513	5649.2	0.00334369	0.0257379	0.0325337	0.0424306	0.410545	0.72677	16	0.0430923	0.105903
172	5	6.6	401.21	63.9389	1652	7696.4	0.0156594	0.0273621	0.0378323	0.0373255	0.40121	0.734509	19	0.0582669	0.0978938
173	9	5.77778	402.312	72.4445	9297	6054.44	0.0170885	0.0578429	0.0372845	0.0817307	0.402312	0.742603	26	0.0713629	0.110937
174	5	6.6	411.971	65.3269	4814	5758.4	0.0101423	0.029853	0.0317284	0.0504487	0.411971	0.745101	19	0.050247	0.0850603
175	6	6.5	407.654	71.3394	6260	5042.5	0.00271957	0.0338417	0.0353394	0.0933397	0.407654	0.730895	22	0.0649095	0.14893
176	8	5.75	400.684	72.2067	9249	5565.38	0.0038983	0.032832	0.0300056	0.0524203	0.400684	0.734957	23	0.0533325	0.111067
177	3	6.66667	405.803	61.9976	0	5678.67	0.00372532	0.0168463	0.0367936	0.0290159	0.405803	0.734544	12	0.0451761	0.0885806
178	4	7	400.513	57.8122	5740	7012.5	0.00344407	0.0389162	0.0448233	0.0777017	0.400513	0.736273	17	0.0603397	0.127823
179	7	6	407.596	72.9467	5374	5158.86	0.0167541	0.028016	0.0298581	0.0407331	0.407596	0.742519	22	0.0556062	0.103788
180	7	6.28571	408.184	68.239	6884	5093.57	0.0244247	0.0499539	0.0431723	0.0758267	0.408184	0.74249	24	0.0763148	0.140755
181	9	5.77778	398.034	71.2882	10542	6098.33	0.03589	0.0537939	0.038194	0.0694151	0.398034	0.731394	26	0.069639	0.102526
182	5	6.4	407.229	64.7688	4472	5970.6	0.0158538	0.0250106	0.0304521	0.0448633	0.407229	0.740825	18	0.0456235	0.101168
183	5	6	412.035	72.891	3169	4752	0.0115948	0.0195771	0.0293429	0.0278833	0.412035	0.737238	16	0.0412704	0.0758827
184	6	5.83333	413.087	74.0114	2981	4915.17	0.0198856	0.0312502	0.0310694	0.0427177	0.413087	0.735325	18	0.0478719	0.0973038
185	7	6.71429	405.482	62.3394	9645	7025.29	0.0308971	0.0502106	0.0435022	0.0943172	0.405482	0.740716	27	0.0728282	0.130976
186	7	6.14286	401.581	70.5044	7386	6466.14	0.0173937	0.0438429	0.0359487	0.0725939	0.401581	0.731379	23	0.0588804	0.101107
187	6	6.66667	395.021	64.008	9907	7247.33	0.00678584	0.0265313	0.0313279	0.0594392	0.395021	0.735734	23	0.0515421	0.106393
188	6	6.33333	412.987	69.4867	2431	4951.17	0.0184022	0.030089	0.0365225	0.0376097	0.412987	0.72094	21	0.0592284	0.122253
189	7	6	406.851	70.3918	3699	5754	0.0118338	0.0455974	0.0361188	0.0629606	0.406851	0.737354	22	0.0633043	0.102338
190	5	6.4	407.025	69.9695	5511	6400	0.00840972	0.0305513	0.0391375	0.054644	0.407025	0.726626	18	0.0631513	0.120647
191	8	6.125	406.441	68.2845	6561	7352.75	0.0334061	0.0474861	0.0368608	0.0697393	0.406441	0.736355	26	0.0706316	0.140755
192	6	5.83333	402.876	70.6631	2392	5801.17	0.0265398	0.0356659	0.0358032	0.0501819	0.402876	0.75299	18	0.0551811	0.111585
193	8	6.125	403.394	69.8936	5268	6142.25	0.033239	0.0453921	0.0371346	0.0612546	0.403394	0.729425	26	0.0652942	0.115173
194	7	5.85714	405.505	70.0669	3952	4752.14	0.0110043	0.0351168	0.0314771	0.060148	0.405505	0.736363	21	0.0529138	0.102462
195	8	5.5	404.918	75.5606	7249	4550.88	0.0186456	0.0402882	0.0277054	0.0524445	0.404918	0.742686	21	0.0504459	0.0923291
196	4	6.75	415.653	63.4613	3149	5666	0.0156349	0.0270492	0.0450605	0.0402236	0.415653	0.730126	16	0.0601994	0.108974
197	7	6.14286	407.996	68.6238	7554	5664.86	0.0179894	0.0393704	0.0355844	0.0607026	0.407996	0.722841	23	0.0620682	0.121258
198	6	6	408.224	71.5202	7415	4649.5	0.00727289	0.0381943	0.0349245	0.0646577	0.408224	0.744547	19	0.0521952	0.100617
199	6	6.5	411.655	66.9756	4773	5722	0.0210615	0.0359727	0.0384824	0.0507859	0.411655	0.742896	22	0.0612938	0.103767
200	4	7	405.953	59.6042	3203	7095.25	0.0104363	0.0252054	0.0369741	0.0415478	0.405953	0.744253	17	0.0541969	0.113896
201	5	6.4	409.584	65.6309	4830	5829.2	0.0271693	0.0332642	0.0357246	0.040255	0.409584	0.731282	18	0.0534401	0.0918645
202	6	6.16667	409.725	67.312	6707	5680.33	0.0172166	0.0339821	0.0419122	0.0527938	0.409725	0.73382	20	0.0648225	0.112416
203	6	5.83333	412.855	71.7582	4226	4675.83	0.0183202	0.0380661	0.0406033	0.0481711	0.412855	0.754674	18	0.061013	0.110778
204	5	6.2	406.425	67.0602	3759	5139.2	0.0138675	0.0260162	0.0326953	0.0329618	0.406425	0.738795	17	0.0473232	0.0983788
205	6	6.33333	405.27	64.3285	4982	5793.5	0.00193524	0.046915	0.0445325	0.0639725	0.40527	0.732802	21	0.0685558	0.124435
206	6	6.5	399.004	65.1812	4480	7019.83	0.0149852	0.0386581	0.038122	0.0581167	0.399004	0.7307	22	0.0625138	0.106449
207	5	7	412.374	61.496	3420	7131.2	0.0221451	0.0386447	0.0438169	0.0611142	0.412374	0.733433	21	0.0720731	0.160162
208	6	6	404.4	69.8071	2365	7542.83	0.012878	0.0271089	0.0323541	0.0462354	0.4044	0.730267	19	0.0484293	0.100048
209	8	6.125	400.035	67.5655	8362	5762.5	0.01267	0.0324616	0.0299737	0.0600185	0.400035	0.743078	26	0.0534461	0.0996828
210	7	6.42857	404.255	65.4509	5521	4947.57	0.00255675	0.0365366	0.032854	0.0500245	0.404255	0.719598	25	0.06058	0.126887
211	5	7.2	411.605	58.1473	4277	6468.8	0.0176278	0.0316291	0.037779	0.038446	0.411605	0.737178	22	0.059782	0.099038
212	4	6.75	408.593	63.3968	3800	6674.25	0.00566037	0.0347626	0.0397516	0.066343	0.408593	0.749523	16	0.0560029	0.100278
213	5	6.4	411.665	65.9644	4607	6089.6	0.0154876	0.0299407	0.0368071	0.0457632	0.411665	0.731444	18	0.0549789	0.129739
214	6	5.66667	407.586	73.7537	3637	5054.33	0.030286	0.0366664	0.032486	0.0541654	0.407586	0.727024	17	0.0503082	0.0917515
215	9	5.33333	410.985	80.3486	6819	4533.78	0.0288745	0.04193	0.0329853	0.0726424	0.410985	0.740977	22	0.0595023	0.11434
216	8	5.875	405.544	70.246	8466	6736.12	0.0392412	0.0567466	0.0436098	0.0692436	0.405544	0.732732	24	0.0768515	0.136574
217	5	6.6	406.782	65.3111	2755	5690.6	0.0111459	0.0290085	0.0337562	0.0415975	0.406782	0.739943	19	0.0536116	0.0930602
218	6	5.83333	409.636	72.3366	5177	3473.33	0.00557807	0.0148524	0.0243558	0.0248352	0.409636	0.72838	18	0.0357455	0.0610513
219	5	6	413.407	70.476	5047	5578.8	0.021991	0.0280959	0.0395362	0.037369	0.413407	0.721971	16	0.0576708	0.116677
220	6	6.66667	405.709	64.3983	6041	5580.33	0.0138675	0.0395035	0.0368777	0.0592433	0.405709	0.724965	23	0.0662012	0.146777
221	6	6	411.445	72.275	4132	4779.33	0.00320852	0.0269	0.0336359	0.040488	0.411445	0.728627	19	0.0508217	0.104961
222	6	6.5	407.044	68.8636	5900	5401.67	0.0105259	0.0350761	0.0431755	0.062789	0.407044	0.726354	22	0.0707465	0.144706
223	5	7	410.501	60.7281	5405	7542.4	0.00978707	0.0341826	0.0432723	0.0543058	0.410501	0.726592	21	0.063872	0.133692
224	5	7	400.654	61.5289	5137	7261.2	0.0157527	0.034665	0.0385764	0.0603281	0.400654	0.738882	21	0.0600726	0.102232
225	4	7.25	408.272	58.122	4791	5784	0.00240466	0.0227761	0.0407976	0.0396779	0.408272	0.718339	18	0.0548691	0.0900147
226	6	5.66667	406.433	74.0289	3584	5581.33	0.0196802	0.0336587	0.0371797	0.0491473	0.406433	0.743509	17	0.0580012	0.160709
227	6	6.16667	404.152	68.1605	4532	6501	0.0177694	0.031294	0.0381029	0.0431362	0.404152	0.736921	20	0.0612894	0.127106
228	3	7.33333	410.935	56.259	0	4591.67	0.00767946	0.0216532	0.0400866	0.0484027	0.410935	0.749009	14	0.0502723	0.0829175
229	5	6.8	408.578	60.8003	6548	6721.2	0.00653074	0.0372902	0.040807	0.0695484	0.408578	0.711552	20	0.0601393	0.12018
230	6	6.66667	409.052	65.1453	6403	5808.67	0.0233828	0.0355131	0.038264	0.0466574	0.409052	0.734727	23	0.061735	0.115287
231	7	5.71429	399.294	71.8458	3141	5531.29	0.0138249	0.0296598	0.0254833	0.0506768	0.399294	0.725576	19	0.0428645	0.0914996
232	3	6.66667	405.439	64.5698	0	5762.67	0.00566745	0.015637	0.0313574	0.029748	0.405439	0.723614	12	0.0399027	0.067003
233	5	5.8	402.21	69.7164	4864	4712.4	0.0111019	0.0185116	0.0250572	0.0255975	0.40221	0.732323	15	0.0336747	0.0651448
234	5	6.6	403.894	64.0461	6078	6347.6	0.00736104	0.0244111	0.0332746	0.0449385	0.403894	0.741161	19	0.0493358	0.108424
235	6	5.83333	398.896	71.0732	5176	4860.83	0.00734225	0.0313891	0.0295183	0.046781	0.398896	0.736695	18	0.0456067	0.0916447
236	4	6.5	408.745	64.8396	328	6641	0.0150701	0.0229289	0.0326461	0.0305244	0.408745	0.730052	15	0.0462933	0.113262
237	9	5.44444	399.85	74.4694	9302	4578.56	0.0279901	0.0450585	0.0327156	0.0605683	0.39985	0.72496	23	0.0574128	0.0887662
238	6	6.5	413.22	66.3557	4781	6170.83	0.0255985	0.0396432	0.0407674	0.0550175	0.41322	0.752768	22	0.0670683	0.113557
239	6	6.16667	407.039	67.2746	8633	6558.33	0.0145035	0.0310483	0.0345588	0.0483347	0.407039	0.731512	20	0.0556169	0.117028
240	5	6.4	407.592	65.3117	4070	5819.8	0.0120964	0.0172965	0.0318599	0.0248344	0.407592	0.738249	18	0.0457856	0.0867001
241	4	6.75	410.362	61.6764	3797	6072	0.00982718	0.0256335	0.040939	0.0421616	0.410362	0.733411	16	0.0549744	0.0864022
242	4	6	407.736	68.9269	2423	3671.75	0.0113655	0.0213673	0.0287105	0.0388635	0.407736	0.745995	13	0.0342661	0.0677533
243	7	6.71429	410.777	63.8754	5744	7325	0.0225485	0.0348567	0.0331563	0.0489036	0.410777	0.746142	27	0.0606202	0.119331
244	6	6.5	402.216	63.2852	3891	5776.17	0.0165867	0.0332718	0.0392744	0.0567978	0.402216	0.738526	22	0.0619221	0.125289
245	9	5.88889	403.001	70.685	11517	4564.78	0.0375861	0.0493688	0.0381056	0.0658405	0.403001	0.717347	27	0.068545	0.10397
246	5	6	410.755	69.2416	3748	5673.6	0.0235902	0.0334281	0.0347125	0.0493158	0.410755	0.737303	16	0.0492647	0.0898953
247	7	6.42857	408.799	66.9513	6242	6802.57	0.0328213	0.0452311	0.0357464	0.0748101	0.408799	0.745998	24	0.065242	0.110722
248	4	6.5	413.569	64.9894	4389	4674	0.00522426	0.0196186	0.0347671	0.0321983	0.413569	0.729771	15	0.0434425	0.0746207
249	5	6.2	405.043	66.35	4087	5168.6	0.00774302	0.0286352	0.0369379	0.054959	0.405043	0.732908	17	0.051469	0.105237
250	6	5.83333	410.189	73.4922	1444	4131.67	0.00452503	0.0258148	0.0269616	0.0477033	0.410189	0.721263	18	0.0460354	0.109904
251	8	5.25	408.788	79.2026	5036	3223	0.00923659	0.0344347	0.0259429	0.0588597	0.408788	0.721852	19	0.0426228	0.0704169
252	4	7	402.62	60.6725	1946	5974.5	0.009187	0.0330688	0.0408906	0.0526478	0.40262	0.73343	17	0.0596806	0.11687
253	6	6.16667	403.399	67.9535	6510	6880	0.0182706	0.029056	0.0373686	0.0406101	0.403399	0.730286	20	0.0563099	0.105451
254	5	6	404.032	68.1082	4277	5885.6	0.0112361	0.0301551	0.0363825	0.0459601	0.404032	0.729387	16	0.0517154	0.103113
255	6	5.83333	410.799	71.4008	4557	4763.33	0.0114595	0.0230437	0.028598	0.0361492	0.410799	0.728218	18	0.0416655	0.0882973
256	5	7.2	405.546	58.5789	5929	7469	0.0257718	0.0507861	0.0479923	0.0640769	0.405546	0.744608	22	0.0761761	0.119995
257	4	6.25	404.046	66.4992	222	5212.25	0.017213	0.0243192	0.0315458	0.0276927	0.404046	0.732732	14	0.0439276	0.0993062
258	5	6	407.049	71.2336	4995	5260.4	0.0216004	0.0298842	0.0350528	0.0401111	0.407049	0.728043	16	0.0529576	0.155509
259	4	6.5	399.98	61.9016	3372	6452	0.00956208	0.0208943	0.0326344	0.0335168	0.39998	0.731392	15	0.0416446	0.10459
260	8	6.5	412.69	65.9567	9604	5046.62	0.0217147	0.054763	0.0416235	0.0899185	0.41269	0.73706	29	0.0784796	0.13051
261	5	6.4	409.676	66.4586	2685	6512.2	0.0141569	0.0319715	0.0372512	0.0481711	0.409676	0.733424	18	0.0548705	0.106408
262	6	5.66667	408.208	75.0001	6530	4600.83	0.00973949	0.0171758	0.0288441	0.0217538	0.408208	0.731232	17	0.0440398	0.100203
263	8	5.625	404.78	74.6313	5780	5245.5	0.0122947	0.0342583	0.0309292	0.0598778	0.40478	0.742737	22	0.0560509	0.109644
264	6	6	400.099	69.0647	2172	5943.17	0.0213522	0.0326562	0.0365088	0.0448675	0.400099	0.73291	19	0.0549545	0.0878425
265	7	5.71429	404.197	73.278	8760	5431	0.0144584	0.0365961	0.0385673	0.0714695	0.404197	0.744886	20	0.0591551	0.102124
266	7	5.85714	407.884	72.9059	6216	4856.57	0.0114213	0.0303211	0.0361433	0.0412895	0.407884	0.731401	21	0.0595842	0.10857
267	6	5.83333	402.434	73.8594	6667	4969.83	0.00286241	0.0323787	0.0331083	0.0565636	0.402434	0.730861	18	0.0533436	0.116828
268	5	6.2	404.946	67.1054	3829	5680.2	0.00774302	0.0284935	0.0348705	0.0540042	0.404946	0.730189	17	0.0505041	0.10206
269	6	6.33333	408.181	64.7907	6117	5830	0.0115572	0.0437689	0.042004	0.08761	0.408181	0.722115	21	0.0641498	0.112897
270	7	6.14286	405.021	68.1464	6951	6164.86	0.0123771	0.0439172	0.0388718	0.0650967	0.405021	0.722323	23	0.0668966	0.130598
271	9	6.33333	404.111	65.5344	10504	6348.67	0.0257718	0.066756	0.0446909	0.0942232	0.404111	0.726203	31	0.0867038	0.123165
272	6	6.5	407.99	68.7539	2809	5741.83	0.0239266	0.0335197	0.0326172	0.058156	0.40799	0.722755	22	0.0558588	0.114951
273	7	6.57143	403.561	62.6618	12097	5910.71	0.0280186	0.0443612	0.035196	0.0648384	0.403561	0.735055	26	0.0622156	0.13265
274	5	6.6	400.998	61.1045	7805	6730.4	0.0277972	0.0370422	0.0388573	0.045477	0.400998	0.747353	19	0.0562369	0.0899118
275	5	6.2	403.76	68.6392	2791	4829	0.015201	0.03046	0.0332825	0.0507576	0.40376	0.737509	17	0.0480405	0.0951411
276	5	6.8	410.221	62.3146	6756	6232.6	0.0209332	0.0334313	0.0379662	0.0452829	0.410221	0.73411	20	0.0584631	0.105365
277	6	6	404.259	69.7026	6886	4930.17	0.0206026	0.0366468	0.0333237	0.0578542	0.404259	0.727255	19	0.0517327	0.0810225
278	7	5.71429	410.989	74.5093	7401	5242	0.00698939	0.0368609	0.0370772	0.0561291	0.410989	0.724391	20	0.0593496	0.129437
279	5	5.8	406.911	73.4378	3848	4587.8	0.00845789	0.0186334	0.027714	0.0270283	0.406911	0.740229	15	0.0412008	0.079174
280	5	6.6	407.17	63.3053	4612	5370.4	0.014649	0.0313853	0.0357392	0.0439616	0.40717	0.741503	19	0.0551022	0.115035
281	6	6	406.025	70.7322	4771	5282.67	0.0141666	0.0317245	0.0333273	0.0506176	0.406025	0.729511	19	0.0503156	0.0810225
282	7	6.14286	401.587	67.9557	8049	5945.14	0.00439242	0.0335095	0.0325855	0.0573479	0.401587	0.744199	23	0.0533735	0.0997601
283	5	6.2	401.807	66.5852	4810	7201.8	0.018871	0.0302245	0.0346461	0.0425681	0.401807	0.740978	17	0.0475643	0.0960867
284	4	7.5	407.612	56.8958	6007	6490.5	0.00271957	0.0307484	0.0406995	0.0938987	0.407612	0.728176	19	0.0612363	0.149489
285	5	6.4	406.058	66.6451	6131	5953.2	0.00786815	0.0367996	0.0403932	0.0817307	0.406058	0.73991	18	0.0627401	0.127236
286	8	6	401.468	69.1815	8586	5051.38	0.0160124	0.0452269	0.03633	0.0813123	0.401468	0.73009	25	0.066166	0.116681
287	6	6.66667	405.39	61.1303	6135	6534	0.0356527	0.0494419	0.0413286	0.0641489	0.40539	0.744625	23	0.0687048	0.100791
288	5	6.6	413.972	64.3629	3285	5735.2	0.0219091	0.042197	0.0430134	0.072014	0.413972	0.741951	19	0.0657941	0.119051
289	7	5.85714	413.272	74.431	4917	5206.14	0.00906357	0.0352189	0.0337963	0.0777334	0.413272	0.727504	21	0.059764	0.132341
290	7	6.28571	399.258	67.8105	11226	6025.29	0.0185862	0.0352499	0.0381201	0.0469724	0.399258	0.730742	24	0.0665319	0.120392
291	6	6.16667	405.079	66.5488	2290	5080.17	0.012878	0.0270632	0.0315748	0.0473238	0.405079	0.736257	20	0.0495388	0.0984487
292	8	6.625	400.614	62.3774	7414	6812	0.0270625	0.0400289	0.0303661	0.0563591	0.400614	0.738566	30	0.0590093	0.11218
293	9	6.22222	402.338	66.7371	10854	6410.33	0.040916	0.0527665	0.0381632	0.0734193	0.402338	0.721472	30	0.0768707	0.134604
294	7	6.71429	399.085	59.727	7476	7413.86	0.0140722	0.0390747	0.0341608	0.0654462	0.399085	0.722727	27	0.0583205	0.121246
295	6	6.5	409.054	63.7118	7954	6523.5	0.0178146	0.0369064	0.0400425	0.0749917	0.409054	0.718493	22	0.062517	0.105308
296	6	6.66667	403.863	61.9684	9796	5940.33	0.00603324	0.0252766	0.0362191	0.0556006	0.403863	0.738197	23	0.0548289	0.117151
297	8	5.875	399.579	70.5209	8728	5581.12	0.0123392	0.0401876	0.0343878	0.059822	0.399579	0.731495	24	0.0570998	0.106449
298	5	5.8	399.796	69.298	2322	4726.8	0.00548661	0.0206155	0.0252592	0.0383416	0.399796	0.737791	15	0.033484	0.073479
299	6	6.33333	411.71	66.4127	2986	6081	0.0155249	0.0408243	0.0398403	0.0548473	0.41171	0.734137	21	0.0666684	0.128267
300	5	6.2	406.763	69.1498	4687	5440	0.0217266	0.0299422	0.0343655	0.0389272	0.406763	0.735069	17	0.0506863	0.10043
301	5	6.2	401.82	68.405	1728	5334.2	0.00485853	0.0193519	0.0246969	0.0353695	0.40182	0.739121	17	0.0367653	0.0868322
302	5	7.2	410.329	58.4556	3873	6055.8	0.00962702	0.0408107	0.0400816	0.0655014	0.410329	0.71628	22	0.0633783	0.130598
303	6	6.66667	402.766	63.4783	5139	6004.67	0.0153949	0.0363587	0.0324061	0.0590646	0.402766	0.73619	23	0.0548942	0.106289
304	7	5.85714	404.199	69.8412	5279	5672.14	0.0137971	0.0391635	0.0306128	0.054959	0.404199	0.738819	21	0.0528385	0.0958908
305	5	6.4	406.679	67.2957	1979	6194.4	0.0141666	0.0293026	0.0380133	0.043259	0.406679	0.720073	18	0.0581678	0.125482
306	7	6.28571	403.643	64.5279	5724	6123.29	0.0246846	0.0410383	0.0379564	0.0493962	0.403643	0.736587	24	0.0644779	0.121156
307	5	5.8	404.394	73.4649	4944	4639	0.00617881	0.0213172	0.0257197	0.0460484	0.404394	0.735822	15	0.036433	0.0717063
308	6	6.66667	407.393	63.5608	5749	7286.33	0.0130624	0.0407457	0.0450238	0.0819169	0.407393	0.740172	23	0.0748181	0.1549
309	7	6.14286	410.28	72.1014	6780	4269.71	0.0170819	0.0326358	0.0332488	0.0422977	0.41028	0.73949	22	0.054728	0.113677
310	4	6.5	406.546	65.499	381	8198.25	0.0138139	0.0246035	0.0332213	0.0429482	0.406546	0.728851	15	0.0480811	0.0984309
311	6	6.66667	409.838	65.0536	5735	5612	0.0239693	0.0387363	0.0397248	0.0507859	0.409838	0.733222	23	0.0646977	0.103868
312	5	5.8	409.14	76.4702	3742	3422	0.00205763	0.0182489	0.0251868	0.0286061	0.40914	0.733751	15	0.0357329	0.119111
313	6	6	407.762	69.9021	4976	5273.5	0.0117868	0.0312374	0.0353967	0.041945	0.407762	0.723514	19	0.054709	0.106901
314	6	6	410.507	69.721	2764	6208.33	0.0159861	0.0328394	0.0371402	0.041168	0.410507	0.74517	19	0.0576045	0.100808
315	4	7	401.411	58.9374	3636	5647.5	0.0149852	0.0305081	0.041524	0.0544551	0.401411	0.722193	17	0.056423	0.0959309
316	6	6.66667	397.095	60.2734	7819	7687.83	0.0218297	0.0350093	0.0344479	0.060462	0.397095	0.742337	23	0.0566465	0.12893
317	8	6.125	409.19	74.9776	6182	5902.38	0.00887753	0.0432833	0.0395765	0.0740399	0.40919	0.743077	25	0.0696427	0.107597
318	4	6.75	401.753	60.3825	4448	6531.75	0.00439242	0.0226051	0.0307032	0.0486141	0.401753	0.741252	16	0.0408888	0.0756485
319	7	6	398.73	67.54	5204	5614	0.0224229	0.0342475	0.0318693	0.0590843	0.39873	0.727147	22	0.0548779	0.097647
320	5	6	400.631	66.7718	6825	6130.2	0.0140138	0.023124	0.0326234	0.0395195	0.400631	0.733729	16	0.0434845	0.0713217
321	5	6.4	407.688	64.8418	6573	5435.6	0.0117868	0.0276996	0.0375477	0.0402501	0.407688	0.721994	18	0.0547217	0.102467
322	5	6.2	408.924	67.4725	2439	3814.6	0.00150616	0.0259962	0.0263625	0.0454985	0.408924	0.739078	17	0.0426171	0.0781236
323	7	5.85714	405.846	73.1167	7286	4642.57	0.0119384	0.030269	0.0326907	0.0481492	0.405846	0.736272	21	0.0540902	0.129343
324	6	5.83333	402.085	71.0031	8030	4922.17	0.00659647	0.0234088	0.0260974	0.0341042	0.402085	0.737329	18	0.0383291	0.0944685
325	7	6.14286	411.092	70.1233	5551	5707.86	0.0172603	0.0371787	0.0342126	0.0686934	0.411092	0.731964	23	0.061034	0.117028
326	6	5.83333	402.461	72.2939	6391	5061.83	0.0147066	0.0269354	0.0366685	0.047203	0.402461	0.72356	18	0.0576801	0.116909
327	7	6	401.327	69.8227	3960	5947.14	0.0211729	0.0335842	0.0314902	0.044672	0.401327	0.731793	22	0.052594	0.0974823
328	6	6.66667	404.394	66.356	5143	5198.83	0.00255675	0.0358151	0.0364419	0.0602875	0.404394	0.717041	23	0.0627724	0.127541
329	7	6.28571	410.288	67.0556	4393	5471.57	0.0128379	0.0295975	0.0342766	0.0529237	0.410288	0.735187	24	0.0572365	0.104258
330	6	6	404.362	69.3193	5234	5301.33	0.00802615	0.0172422	0.0280169	0.0281789	0.404362	0.730491	19	0.0425701	0.0815048
331	6	7	406.49	61.0541	6540	6511.83	0.0348614	0.0478269	0.0481611	0.0738981	0.40649	0.748202	25	0.0792618	0.113796
332	9	6.22222	404.708	67.6119	11336	5786.44	0.0219423	0.0543442	0.0355619	0.0919539	0.404708	0.733617	30	0.0722517	0.119299
333	7	6	399.609	70.6792	5463	5572.71	0.0182414	0.0338551	0.0329285	0.0518967	0.399609	0.740688	22	0.0511691	0.112466
334	7	6.28571	412.04	67.9025	5931	6603	0.0358376	0.0566492	0.0400004	0.0793861	0.41204	0.741466	24	0.0727734	0.134659
335	5	6	406.597	68.5406	3889	4445	0.00633168	0.0284138	0.0307515	0.0386847	0.406597	0.753805	16	0.0424155	0.0846581
336	4	6	410.366	68.3944	974	3371	0.00452503	0.0116032	0.0225072	0.0286849	0.410366	0.725788	13	0.0280133	0.0522283
337	5	5.8	400.051	69.3422	6164	5006.8	0.0097248	0.0219476	0.0306406	0.038422	0.400051	0.736645	15	0.0403957	0.0807538
338	6	6.16667	406.804	67.2356	5249	5855.33	0.0169794	0.0310843	0.033608	0.0468406	0.406804	0.739281	20	0.0523088	0.118463
339	5	7	403.355	58.1023	7180	6315.8	0.00631925	0.0270327	0.0348802	0.0444254	0.403355	0.733853	21	0.0522172	0.0932717
340	6	5.5	412.679	78.5237	3166	4227.67	0.0123605	0.0225793	0.0288101	0.0424005	0.412679	0.7321	16	0.0462601	0.106937
341	6	6.66667	412.335	66.1317	6386	6260.17	0.026239	0.0412926	0.0411554	0.0642128	0.412335	0.732462	23	0.067592	0.105438
342	5	6.8	411.41	61.7115	5416	6451.8	0.0155249	0.036296	0.044038	0.0627395	0.41141	0.72594	20	0.0682651	0.136674
343	6	6	397.283	69.6034	4461	5112.33	0.00533019	0.0191302	0.0230815	0.0387557	0.397283	0.72061	19	0.0351026	0.0618153
344	9	6.22222	409.252	68.3169	10546	6038	0.0111258	0.0508983	0.0381358	0.0704276	0.409252	0.733714	30	0.0745575	0.122428
345	4	6.5	409.731	67.6788	5889	5648	0.00140033	0.01701	0.0347448	0.0355932	0.409731	0.735109	15	0.049105	0.0885497
346	4	7.5	402.615	55.9188	3840	6898	0.0121908	0.0197284	0.0375986	0.0326124	0.402615	0.7323	19	0.0528118	0.0960976
347	5	5.8	405.162	70.228	2586	5893.4	0.00978969	0.0344707	0.0378801	0.0555403	0.405162	0.73841	15	0.0517703	0.0841847
348	5	6.4	406.783	65.1822	5927	5718.8	0.0109499	0.0276814	0.0379079	0.0494979	0.406783	0.733887	18	0.0574268	0.119237
349	4	6.75	412.267	66.6662	1581	5205	0.010481	0.0225461	0.0316325	0.0352588	0.412267	0.741508	16	0.0479896	0.107901
350	6	5.5	397.981	74.0687	5733	4852.17	0.00679765	0.0184105	0.0245865	0.033445	0.397981	0.728905	16	0.035768	0.0790304
351	6	6.33333	410.283	66.1825	7843	5552	0.0125581	0.0289302	0.0349298	0.0497842	0.410283	0.724833	21	0.0540453	0.119299
352	7	6.42857	406.398	65.936	7879	6267.86	0.014649	0.0493459	0.0399452	0.100386	0.406398	0.740527	25	0.0755915	0.136635
353	7	6.28571	398.821	64.2997	10152	5784.14	0.0155397	0.0385436	0.0362313	0.0580725	0.398821	0.739871	23	0.0587589	0.0963185
354	4	6.5	411.115	68.927	1711	5695	0.010481	0.0208489	0.0368387	0.0347624	0.411115	0.732795	15	0.0524167	0.118033
355	6	7	404.425	60.744	6026	6410	0.0198955	0.0476093	0.0498616	0.0638958	0.404425	0.73911	25	0.0846805	0.151576
356	7	6.14286	403.934	68.5131	5638	5757.57	0.0129407	0.0313886	0.0364978	0.0455058	0.403934	0.722459	23	0.0630203	0.127236
357	5	6.8	411.168	62.0016	4951	6122.6	0.0183202	0.039627	0.0466474	0.050159	0.411168	0.737976	20	0.0697918	0.141828
358	6	7.16667	402.072	57.3059	5966	6723.83	0.0202943	0.0391595	0.0411721	0.0571491	0.402072	0.739085	26	0.0707186	0.126076
359	7	6	409.781	70.3178	8274	5303.29	0.0251715	0.0446009	0.0368973	0.0724363	0.409781	0.716267	22	0.0620452	0.107294
360	7	6	409.406	70.3231	6186	6367.57	0.00982718	0.0406936	0.0382593	0.0613239	0.409406	0.736348	22	0.0656958	0.103209
361	7	6.57143	399.579	61.4998	9943	7416.14	0.0252487	0.0426518	0.0423111	0.059247	0.399579	0.727901	26	0.0702994	0.115537
362	6	6	403.776	69.6995	3643	4835.33	0.0145216	0.0212158	0.0290229	0.0413137	0.403776	0.740094	19	0.042885	0.0904781
363	8	7	400.345	59.0588	10880	5992.25	0.0142729	0.0522179	0.0371605	0.0807889	0.400345	0.73411	33	0.0734582	0.122896
364	4	6.75	400.9	62.2031	4799	7152.5	0.00945815	0.0180912	0.0278215	0.0340634	0.4009	0.733175	16	0.038939	0.0685776
365	6	6	399.016	69.907	3443	4363.67	0.00844249	0.0231946	0.0230998	0.0437486	0.399016	0.731608	19	0.0377362	0.0844279
366	6	7	407.098	60.0954	4798	7038.17	0.0424058	0.0511104	0.0511695	0.0774368	0.407098	0.738514	25	0.0856834	0.138347
367	4	6.25	410.402	65.9575	3802	5868	0.0158502	0.0208851	0.0302637	0.0314561	0.410402	0.74236	14	0.0380289	0.0675816
368	5	7	399.378	59.558	8472	8265	0.0262064	0.0449685	0.0419952	0.076607	0.399378	0.718339	21	0.0689758	0.105305
369	7	6.42857	401.037	65.7027	8969	7092.29	0.0265606	0.0517467	0.0460266	0.0681913	0.401037	0.7459	25	0.0803783	0.121022
370	7	6	410.355	72.5332	3554	5279.71	0.0223907	0.0346525	0.0332528	0.0517418	0.410355	0.721926	22	0.0602549	0.122696
371	6	5.83333	411.679	73.3507	4455	4114	0.00945622	0.0324764	0.0311575	0.0450958	0.411679	0.730591	18	0.0460514	0.0705073
372	8	6.25	411.907	67.9769	8319	4946.38	0.0137717	0.043109	0.0326486	0.0541977	0.411907	0.739138	27	0.0608912	0.101067
373	5	6.2	409.779	67.6135	5684	6414.6	0.0176564	0.0308539	0.0364537	0.0492005	0.409779	0.735778	17	0.0527467	0.0907696
374	6	6	409.352	69.931	6542	5763.5	0.0172166	0.036409	0.0387779	0.064898	0.409352	0.738566	19	0.0616011	0.134604
375	5	6	408.418	77.1456	4702	4364	0.0198496	0.027688	0.0311856	0.0340479	0.408418	0.744608	15	0.0481156	0.0947429
376	4	7.5	401.484	56.3194	497	7906.25	0.0038983	0.0209745	0.0320501	0.0333454	0.401484	0.733655	19	0.0488612	0.0946
377	5	6.6	407.377	63.8224	2531	4655	0.0186456	0.0271796	0.0343466	0.0465481	0.407377	0.742622	19	0.0499688	0.0781361
378	5	6.6	406.208	63.1557	3309	6240.4	0.0196156	0.0381079	0.0434092	0.0563557	0.406208	0.743167	19	0.0663376	0.125703
379	5	6.2	406.259	66.549	3392	4704.4	0.0114633	0.0152885	0.0277244	0.0194091	0.406259	0.745998	17	0.0403696	0.0750388
380	5	6.4	408.803	69.4964	1578	5900.8	0.00536461	0.023001	0.0287209	0.0455772	0.408803	0.742174	18	0.046827	0.0944101
381	8	6.125	404.682	69.6149	5825	5805.5	0.0240296	0.0399004	0.033406	0.0735921	0.404682	0.720648	26	0.0641051	0.123165
382	7	6.71429	410.018	65.8725	6611	7262.29	0.032637	0.0620495	0.0462242	0.0936429	0.410018	0.726348	27	0.0871268	0.144849
383	7	6	407.159	70.8374	8194	7158	0.0178447	0.0471384	0.039708	0.0771482	0.407159	0.736645	22	0.0657782	0.103418
384	6	7	408.41	63.5305	6195	6353.83	0.0178915	0.0412527	0.0390406	0.0632507	0.40841	0.729778	25	0.070915	0.117298
385	4	6.5	402.337	62.8651	1586	4328	0.00520152	0.00973795	0.0239433	0.0141268	0.402337	0.749784	15	0.0321764	0.0622926
386	6	6.5	400.829	62.4307	9220	6302.5	0.0129495	0.0327876	0.0396347	0.0487333	0.400829	0.736824	22	0.0612977	0.116865
387	6	6.16667	400.315	66.7986	5565	6398.83	0.00973459	0.0372913	0.0369834	0.0710192	0.400315	0.730325	20	0.0559649	0.101655
388	6	6	406.377	71.8416	5462	5166.33	0.0189909	0.0332591	0.0404026	0.0459601	0.406377	0.729748	19	0.0639947	0.108209
389	6	6.83333	402.331	59.4716	7403	6641.33	0.0160124	0.0490731	0.0407573	0.0687188	0.402331	0.731374	23	0.0662966	0.103698
390	6	6.66667	403.646	64.7382	6360	5013.83	0.00407136	0.04187	0.0422559	0.0757377	0.403646	0.745652	23	0.0716701	0.14241
391	9	5.88889	402.244	73.4788	9691	5453.33	0.0297829	0.0469679	0.0410899	0.0821213	0.402244	0.747375	26	0.0726047	0.121546
392	4	6.5	412.394	63.8228	1931	5364.75	0.0172365	0.028592	0.037599	0.0439108	0.412394	0.742737	15	0.0502965	0.0865948
393	6	6.16667	406.457	69.5977	5480	3809.17	0.0206915	0.0252105	0.0298636	0.0312765	0.406457	0.731309	20	0.0481874	0.0954989
394	6	6.66667	405.215	64.5878	4651	8074.5	0.0205757	0.0315129	0.0395134	0.0437864	0.405215	0.746679	23	0.0654974	0.133002
395	5	6.2	411.668	68.7093	2362	4613.6	0.0101694	0.022964	0.0351359	0.0314697	0.411668	0.738882	17	0.050412	0.083447
396	7	6.14286	403.638	66.9985	9229	6054.57	0.0154163	0.0295372	0.0306317	0.0481989	0.403638	0.714805	23	0.0513305	0.107967
397	8	5.875	409.894	72.2805	6115	4522.38	0.0115948	0.0357915	0.0301507	0.0537275	0.409894	0.730184	24	0.0545034	0.107925
398	6	5.83333	401.565	70.8317	6368	6260	0.00634397	0.02658	0.0342114	0.0582615	0.401565	0.74098	18	0.0569706	0.14393
399	6	6.33333	412.025	70.0062	3598	5108.67	0.0134132	0.0322823	0.0360031	0.0444377	0.412025	0.728851	21	0.0641672	0.130629
400	7	7	406.651	59.7529	6776	7140.14	0.0383584	0.0453308	0.0395679	0.0509746	0.406651	0.736039	29	0.0712973	0.11331
401	6	6.16667	407.778	71.5499	3674	5522.33	0.0149833	0.025172	0.0317554	0.0414883	0.407778	0.734435	20	0.0503991	0.0965135
402	5	7.2	409.625	60.9886	2664	5338.4	0.0170281	0.0345005	0.037975	0.0689701	0.409625	0.728552	22	0.0610402	0.125765
403	8	6.375	412.685	68.8422	7548	5589.88	0.0251779	0.046175	0.0404733	0.0734288	0.412685	0.73343	28	0.0731283	0.120311
404	6	6.33333	396.42	66.0701	4013	8241	0.0127768	0.029486	0.0314228	0.0560697	0.39642	0.733272	21	0.0530297	0.115439
405	7	6	410.36	68.9516	6043	4613.14	0.0158616	0.0374718	0.0319849	0.0496288	0.41036	0.744784	22	0.0547852	0.115828
406	6	6.66667	407.033	65.9276	3882	7257.17	0.00404882	0.0338991	0.0392671	0.0671159	0.407033	0.732813	23	0.0674911	0.148862
407	5	6.8	417.025	65.5325	3088	5970.6	0.0156349	0.0445572	0.0458398	0.0783279	0.417025	0.739085	20	0.0711118	0.126229
408	6	7.16667	402.723	58.7037	10135	7516.83	0.0170885	0.0465491	0.0406454	0.0751642	0.402723	0.738942	26	0.0704956	0.106977
409	7	6.85714	414.878	63.8545	7167	5047.43	0.0328614	0.0511164	0.0404889	0.0796576	0.414878	0.739964	28	0.0783649	0.135997
410	6	6.66667	396.932	60.8786	5688	5776.83	0.0053866	0.0332603	0.028973	0.0498	0.396932	0.721966	23	0.0474505	0.106297
411	8	6.625	410.17	63.8449	8209	6160.25	0.0330417	0.0535395	0.040064	0.0899185	0.41017	0.733038	30	0.0774135	0.171885
412	5	6.2	411.198	68.6309	4449	4642	0.0154876	0.0280415	0.0329434	0.03761	0.411198	0.729338	17	0.051173	0.127528
413	6	6	409.49	69.5483	6830	4718.17	0.012881	0.0321247	0.0350194	0.0423809	0.40949	0.711073	19	0.0533254	0.111998
414	5	6.2	411.669	69.5264	3607	4435.4	0.0117224	0.0212751	0.0326637	0.0443703	0.411669	0.748303	17	0.0470698	0.105543
415	7	5.28571	396.615	77.0296	7371	4034.14	0.00966017	0.0222936	0.0261022	0.0440722	0.396615	0.733127	17	0.0414535	0.113243
416	6	6.16667	403.07	75.3891	7078	5170.33	0.0114956	0.0276854	0.0343512	0.0484456	0.40307	0.725939	19	0.0586741	0.121865
417	6	6.33333	405.092	67.5153	6282	5465.33	0.0139984	0.0316256	0.0325785	0.0474585	0.405092	0.730829	21	0.0533297	0.0868429
418	7	6	409.006	69.8371	8322	5714	0.0179724	0.0335404	0.032129	0.0449488	0.409006	0.728676	22	0.0538708	0.0967772
419	5	6.2	400.849	72.3756	6010	6738.6	0.0104948	0.0155158	0.0270385	0.0180679	0.400849	0.731497	17	0.0403713	0.0688756
420	4	7.5	408.265	56.7034	1407	6103.25	0.00715374	0.0228479	0.0344613	0.0434318	0.408265	0.726277	19	0.0500473	0.103032
421	6	6.16667	398.793	68.681	7389	5287.83	0.00844249	0.0227565	0.0249417	0.0323192	0.398793	0.738933	20	0.0416954	0.0874517
422	8	6	409.725	70.5434	8635	5483.5	0.0201653	0.0420211	0.0366443	0.0631607	0.409725	0.729519	25	0.0637901	0.13051
423	7	6.42857	396.862	62.9939	8668	7196.14	0.0301642	0.0408688	0.0387144	0.0562848	0.396862	0.735187	25	0.0674687	0.115805
424	5	6.6	396.587	61.6598	4500	5353.8	0.0053866	0.023647	0.0280416	0.0396112	0.396587	0.71658	19	0.0417397	0.0937458
425	6	6.33333	402.688	71.2161	5314	5028.17	0.015257	0.0370357	0.0377799	0.0496159	0.402688	0.731472	21	0.0643424	0.118737
426	4	6.5	403.824	66.703	1588	3768	0.0112101	0.0211118	0.0284978	0.0304176	0.403824	0.723903	15	0.0404406	0.0698084
427	5	6.8	410.263	65.8375	2199	5052.8	0.0186343	0.031016	0.041332	0.0494347	0.410263	0.742405	20	0.0652116	0.125385
428	6	6.5	409.538	65.1143	6171	5959.67	0.0202902	0.0442698	0.0378732	0.0536663	0.409538	0.738133	22	0.0587751	0.0965507
429	8	6.375	400.511	66.0366	12363	6530	0.0370281	0.0538314	0.0400523	0.0702498	0.400511	0.735087	28	0.0764168	0.134706
430	7	6	403.576	69.3218	12308	5979	0.0205757	0.0394508	0.0369688	0.0546525	0.403576	0.735069	22	0.0603299	0.129346
431	8	6.375	402.647	66.0492	9290	5774.5	0.0206026	0.041898	0.0334807	0.0634852	0.402647	0.734137	28	0.0624919	0.0960976
432	7	6.14286	404.009	66.5103	9711	5693.29	0.0219792	0.0481442	0.0408761	0.0769512	0.404009	0.742631	23	0.0669089	0.129634
433	7	5.85714	397.748	72.6049	8170	5303.71	0.029752	0.0327209	0.0319088	0.0402889	0.397748	0.730519	21	0.0530119	0.0991075
434	5	6.8	396.993	62.6996	4053	6989.4	0.0176589	0.0247882	0.0314112	0.0340083	0.396993	0.722091	20	0.0483651	0.0908568
435	7	6.14286	411.631	70.2152	5609	4836.71	0.0177671	0.0390309	0.0345165	0.0608161	0.411631	0.736587	23	0.0598039	0.106014
436	5	6.2	402.031	68.441	3269	4741.4	0.00159816	0.0262748	0.0354732	0.0493535	0.402031	0.729401	17	0.0514104	0.116203
437	6	6.16667	404.551	66.462	7227	5978	0.0134253	0.0498939	0.0395989	0.0727242	0.404551	0.710953	20	0.0649562	0.135638
438	5	7.4	403.388	56.3462	6328	7556.8	0.0147299	0.0284509	0.0398422	0.0488896	0.403388	0.726203	22	0.0624593	0.122309
439	7	6.28571	403.901	65.6682	10522	5346.86	0.0159346	0.0387524	0.0428531	0.070215	0.403901	0.732554	24	0.0709748	0.112777
440	8	6	406.327	69.4747	3675	5635.75	0.0239892	0.0420906	0.0360452	0.0534437	0.406327	0.730669	25	0.0648596	0.129463
441	6	6.16667	399.442	69.057	7869	5864.83	0.00956208	0.0299021	0.0355472	0.0488833	0.399442	0.731073	20	0.0611968	0.137319
442	5	6.8	405.343	63.9541	3053	7744.8	0.0238062	0.0423439	0.0459777	0.0727312	0.405343	0.734029	20	0.0674779	0.114218
443	6	6	399.988	67.9345	5689	6271.67	0.0250692	0.033474	0.0346606	0.0403139	0.399988	0.735646	19	0.0543246	0.090978
444	5	5.8	412.795	72.3373	2347	4191.4	0.00822822	0.0245844	0.0290675	0.0429723	0.412795	0.753799	15	0.040938	0.0827542
445	6	6.83333	410.047	66.3343	6640	5686.33	0.0126739	0.0277571	0.0315612	0.0488329	0.410047	0.734029	24	0.0571118	0.108278
446	4	6.25	403.041	64.7745	4396	6139.25	0.00659647	0.0232051	0.029353	0.0373081	0.403041	0.742454	14	0.0361685	0.0976724
447	7	6.57143	396.269	65.326	9883	5682.57	0.0176589	0.039988	0.0346967	0.0731979	0.396269	0.728188	26	0.0610677	0.120682
448	7	5.71429	408.535	73.5084	2551	4335.86	0.0242679	0.0340184	0.0309984	0.0569333	0.408535	0.742519	20	0.0500455	0.102742
449	4	6.75	409.69	61.5755	4653	6506.25	0.015554	0.0319302	0.0442342	0.0435705	0.40969	0.751175	16	0.0598211	0.12758
450	7	6	402.031	69.5577	5684	6484	0.0201866	0.0441098	0.0382034	0.0694151	0.402031	0.734795	22	0.0665353	0.137466
451	7	5.71429	400.93	79.436	4617	4235.14	0.00769626	0.0254944	0.0283789	0.04313	0.40093	0.743166	19	0.0491495	0.0856349
452	7	6.28571	398.755	67.5443	7863	6801.86	0.0146593	0.0349362	0.0397166	0.0442406	0.398755	0.720359	24	0.0671614	0.127829
453	5	6.6	407.347	65.4018	5586	5526.4	0.00528028	0.0245593	0.031778	0.0429286	0.407347	0.738098	19	0.0463501	0.107429
454	7	6.14286	411.79	70.8027	7260	4825.86	0.0187856	0.0314185	0.0308625	0.0541977	0.41179	0.739717	23	0.0527412	0.107925
455	8	6.375	406.225	67.1198	6490	7004.12	0.0354663	0.0458276	0.0377314	0.0706074	0.406225	0.727106	28	0.0715334	0.141967
456	7	6.85714	396.911	61.0892	7536	7103.43	0.0340083	0.0456262	0.0346111	0.0691704	0.396911	0.732462	28	0.0639668	0.116529
457	4	7	414.778	62.5048	2099	5879	0.0209191	0.0315164	0.0417219	0.0593121	0.414778	0.75299	17	0.0613091	0.113772
458	7	6.42857	411.06	66.3661	4607	6194.57	0.0176278	0.0414186	0.0340232	0.0547993	0.41106	0.735766	25	0.0619846	0.105438
459	6	6.16667	401.034	66.2821	5137	6846.67	0.0287207	0.0337636	0.0363844	0.0424374	0.401034	0.736348	20	0.0562141	0.100562
460	5	6.8	401.847	59.7986	4522	6717.4	0.0175603	0.0346118	0.0374775	0.0466186	0.401847	0.740381	20	0.0547633	0.0890753
461	7	5.71429	407.955	73.9591	7819	4858.57	0.0156827	0.0287291	0.0288229	0.0475147	0.407955	0.736551	20	0.0476273	0.10211
462	7	6.28571	398.011	67.4408	8481	6520.57	0.00784183	0.0426892	0.0343428	0.076607	0.398011	0.730114	24	0.0653374	0.137466
463	6	6.66667	410.063	69.0762	4269	7344.83	0.0141228	0.0503662	0.0472357	0.109187	0.410063	0.741669	23	0.0820892	0.172871
464	6	6.33333	400.436	66.9247	7159	7632.33	0.0244869	0.0369483	0.0433485	0.0590137	0.400436	0.724368	21	0.068734	0.115339
465	4	6.75	412.238	63.9623	3485	6430.75	0.00698939	0.0321619	0.0400395	0.059728	0.412238	0.730609	16	0.0578787	0.100953
466	7	6.71429	407.486	61.8853	6558	6646.29	0.00532094	0.0549623	0.0445258	0.101843	0.407486	0.727516	27	0.080601	0.138092
467	7	6.14286	401.291	68.4515	7924	5452.71	0.0123443	0.02806	0.0331124	0.0484687	0.401291	0.724763	23	0.056528	0.115607
468	5	6.2	411.061	68.1187	1874	5379.8	0.0170243	0.0280403	0.0300521	0.0447749	0.411061	0.728038	17	0.0445327	0.103209
469	6	5.83333	406.389	71.2794	9148	5460.33	0.0128531	0.0274443	0.0312784	0.0426492	0.406389	0.728869	18	0.0444504	0.0989538
470	7	5.85714	402.496	72.4904	6217	6232	0.0256177	0.0358795	0.0339412	0.0611951	0.402496	0.747128	21	0.0576507	0.11799
471	5	5.8	407.175	72.6129	5993	4926	0.00528028	0.0246096	0.0325792	0.0368577	0.407175	0.739687	15	0.044949	0.107465
472	7	6.71429	407.494	61.3319	7539	7143.71	0.0194108	0.0406504	0.0340833	0.0627049	0.407494	0.731636	26	0.0609615	0.10916
473	6	6.16667	410.099	70.2214	5724	5349.33	0.024039	0.0359665	0.0343551	0.0509502	0.410099	0.721849	20	0.0573425	0.12638
474	4	6.5	413.549	64.0017	1438	5462.75	0.0118273	0.0227323	0.0345442	0.0375955	0.413549	0.742631	15	0.0472107	0.0885457
475	7	5.71429	402.609	72.4423	4257	6238.57	0.0153635	0.0428046	0.0333453	0.0720399	0.402609	0.735725	20	0.0544458	0.117074
476	10	6	403.06	68.5681	9249	5562.2	0.0414086	0.0547395	0.0384086	0.0777225	0.40306	0.744253	31	0.0744127	0.11799
477	6	6.66667	410.956	61.9696	5330	5886.17	0.0158616	0.0397971	0.0384022	0.051043	0.410956	0.743373	23	0.061071	0.113912
478	6	6.16667	406.75	69.2444	5936	6029.67	0.0203186	0.0377597	0.0358423	0.0504373	0.40675	0.739152	20	0.0582005	0.105879
479	7	6.57143	401.15	63.7883	7782	5634.14	0.0191451	0.0367317	0.0368765	0.0526065	0.40115	0.73706	24	0.0617691	0.120747
480	7	6.14286	403.531	71.8075	4485	4473.57	0.0154896	0.0306172	0.0329363	0.0425368	0.403531	0.729248	23	0.0576604	0.105759
481	5	6.4	415.817	66.1347	4573	4924.6	0.0160732	0.0269647	0.0333373	0.0328614	0.415817	0.740688	18	0.0502158	0.111852
482	5	7.2	398.63	58.3391	3535	7108.8	0.0119754	0.031406	0.035192	0.0542043	0.39863	0.730589	22	0.0582073	0.0875538
483	8	6	408.582	70.0426	8404	5234.62	0.0259238	0.0447234	0.0362424	0.0746448	0.408582	0.727539	25	0.0642868	0.11073
484	4	7	413.906	59.1295	2098	6151.5	0.00583684	0.0241626	0.0483023	0.0532662	0.413906	0.749723	17	0.0635606	0.0997785
485	5	6.2	406.945	67.9211	3640	5425.6	0.0109499	0.0228552	0.0336039	0.0304058	0.406945	0.740075	17	0.0511525	0.128276
486	5	6.8	409.945	61.0037	4856	6768.8	0.0178447	0.0353475	0.0405777	0.0553851	0.409945	0.73767	20	0.0583826	0.0949929
487	5	6.6	409.979	68.5251	5722	6089.6	0.0197626	0.0311204	0.03885	0.051645	0.409979	0.732257	19	0.0642915	0.118295
488	6	6.16667	408.428	67.0989	4176	6323	0.0131345	0.0325914	0.0371238	0.0646863	0.408428	0.724359	20	0.0593717	0.111468
489	5	6.8	406.113	60.4335	4317	7299.8	0.0182706	0.0436402	0.0426817	0.0713595	0.406113	0.732908	20	0.0668402	0.141967
490	6	5.83333	409.017	70.4419	7888	5314.5	0.0262789	0.0366849	0.0347166	0.0544788	0.409017	0.739627	18	0.0533236	0.101325
491	6	6.33333	395.687	66.2095	9102	6758	0.0166166	0.0299601	0.0325855	0.0513811	0.395687	0.734203	21	0.0514955	0.0983349
492	5	5.6	400.064	72.0115	4178	4872.2	0.0167825	0.0269961	0.0316513	0.0416153	0.400064	0.746322	14	0.0413657	0.0718518
493	6	6.33333	406.227	68.6179	7043	5224	0.0145138	0.0312968	0.0360927	0.0601916	0.406227	0.738284	21	0.0608977	0.107317
494	4	7.25	406.869	62.8468	382	6189.5	0.00686732	0.0170628	0.0303755	0.0354467	0.406869	0.73841	17	0.0474951	0.109381
495	5	6.4	409.364	65.5957	2851	5644.8	0.0208588	0.0303206	0.0332697	0.0381365	0.409364	0.73922	18	0.0515574	0.112781
496	5	6.4	410.521	65.7811	4489	6197.6	0.0159861	0.0298688	0.0394325	0.0373221	0.410521	0.743049	18	0.0591372	0.106699
497	6	5.83333	407.961	70.9075	4791	5693.5	0.0146974	0.024739	0.0332738	0.042696	0.407961	0.733476	18	0.0502701	0.104641
498	7	6	409.717	70.8875	4694	4779	0.0114128	0.0365658	0.0336552	0.069929	0.409717	0.734781	22	0.0571853	0.117151
499	7	6.42857	411.281	66.4484	9506	5342.29	0.0235102	0.0512273	0.0429713	0.0821851	0.411281	0.734351	25	0.0771124	0.121892
500	8	5.625	410.998	76.3282	4682	4771.12	0.0352258	0.0435133	0.0337926	0.0562968	0.410998	0.734847	22	0.0611801	0.0960949
501	7	6.57143	413.413	66.0195	6037	6165.29	0.0149573	0.0496078	0.042744	0.0846432	0.413413	0.743166	26	0.0798723	0.122253
502	4	7	406.701	58.7053	1410	5462.75	0.0050495	0.0316348	0.0390219	0.054598	0.406701	0.732019	17	0.0541817	0.122848
503	6	6.16667	400.169	66.3772	4126	6244.33	0.0172181	0.0385418	0.0365555	0.0590251	0.400169	0.718751	20	0.0567922	0.0962588
504	6	6.33333	403.161	67.4601	1925	5276.67	0.00358194	0.0238838	0.0284723	0.0331685	0.403161	0.727329	21	0.0433243	0.0846793
505	5	6.4	404.899	67.0011	3190	6791	0.0160824	0.0389075	0.0477444	0.0721861	0.404899	0.751175	18	0.0680804	0.123776
506	6	6.5	407.035	66.224	5608	5462.33	0.0143466	0.0492732	0.0406917	0.0777225	0.407035	0.730895	22	0.0714976	0.127541
507	3	6.66667	407.752	61.4865	0	7610.33	0.0131054	0.0158248	0.0345568	0.0204188	0.407752	0.729665	12	0.0418102	0.0739641
508	6	6.33333	408.67	65.517	8154	5882.5	0.0233855	0.0499974	0.0416799	0.0696171	0.40867	0.740527	21	0.0640632	0.118334
509	6	5.83333	408.294	70.9654	5250	6649.5	0.0133874	0.0287035	0.0301993	0.0391948	0.408294	0.726023	18	0.0444575	0.0754586
510	6	6.66667	397.164	61.5709	9096	7370.17	0.0164049	0.044306	0.0401599	0.0662	0.397164	0.737238	23	0.0661845	0.113889
511	6	6.33333	404.174	66.5604	5318	6618.5	0.0109301	0.0321409	0.0382976	0.0508752	0.404174	0.743116	21	0.0612614	0.112342
512	6	5.83333	408.615	72.0751	5124	4984.33	0.00704727	0.0340262	0.039418	0.0664796	0.408615	0.72467	18	0.061181	0.127034
513	6	5.66667	401.789	75.3354	4385	5176	0.00520152	0.017568	0.0234764	0.0316452	0.401789	0.750063	17	0.034634	0.0674941
514	5	6.4	399.105	62.7165	4396	4997.8	0.0181271	0.0274417	0.0294609	0.0367632	0.399105	0.737953	18	0.0421789	0.0864399
515	6	6.16667	401.819	68.8035	4702	5065.33	0.017213	0.0258346	0.0324102	0.0428849	0.401819	0.71614	20	0.0505213	0.114224
516	7	6	412.467	71.9245	7414	5169.71	0.0194599	0.0460905	0.0430321	0.0936429	0.412467	0.734422	22	0.0781351	0.151352
517	3	8	405.563	51.2318	0	7679	0.0010625	0.0228019	0.0443916	0.0366015	0.405563	0.741951	16	0.0550252	0.098933
518	7	6.28571	397.383	64.0679	10424	5811.43	0.0138249	0.0383153	0.0349633	0.0548021	0.397383	0.736331	24	0.0548265	0.104181
519	5	6.8	408.486	60.7866	2742	5611.6	0.0181428	0.0354965	0.0360459	0.0501608	0.408486	0.74007	20	0.0577126	0.0961558
520	7	6.14286	412.352	71.25	7199	5513.57	0.0197447	0.0417423	0.0382472	0.0631607	0.412352	0.71963	23	0.0667609	0.10875
521	8	5.5	411.269	76.7456	4636	5591	0.0255574	0.0443793	0.0332946	0.0635898	0.411269	0.725898	21	0.0580672	0.110634
522	5	7	413.066	61.2714	3323	5908.4	0.0137717	0.0333041	0.0363558	0.0473495	0.413066	0.740059	21	0.054274	0.0997693
523	7	6.42857	411.79	65.9004	5912	6636.43	0.0234811	0.0496733	0.0431028	0.0634859	0.41179	0.736189	25	0.0752425	0.118595
524	6	6.16667	409.224	71.8037	3306	4567.83	0.0186944	0.0250136	0.0283671	0.0337879	0.409224	0.738742	20	0.0466903	0.106977
525	5	6.8	400.721	61.1894	7390	6740.2	0.0156594	0.0330816	0.0399376	0.0670162	0.400721	0.737499	20	0.0636072	0.109124
526	8	6.25	410.4	68.6035	7007	5896	0.012714	0.046219	0.0361837	0.0942232	0.4104	0.731914	27	0.0709917	0.167206
527	7	6.14286	405.443	74.0784	3974	5846.71	0.0010625	0.0431076	0.0391687	0.0778992	0.405443	0.740889	22	0.0648638	0.103148
528	6	5.5	409.047	77.9137	5356	3762.67	0.0161673	0.0318179	0.0290748	0.0502027	0.409047	0.746481	16	0.0428725	0.0938633
529	6	6.33333	396.955	63.0088	7656	7353.67	0.0164049	0.0342176	0.0338139	0.0495447	0.396955	0.732382	21	0.0517297	0.0851977
530	8	5.875	408.297	70.2368	10208	5917.88	0.0176564	0.0485074	0.0365151	0.0731132	0.408297	0.731952	24	0.0657664	0.116415
531	4	6	412.191	69.6799	2938	4488	0.00860902	0.0151979	0.0257964	0.0272648	0.412191	0.740752	13	0.0348721	0.0868869
532	6	6.16667	405.567	66.6289	6838	6209.5	0.025038	0.0456717	0.0416601	0.0758483	0.405567	0.723082	20	0.0677409	0.120053
533	5	7.4	405.627	57.657	6657	6973.6	0.0112264	0.0464146	0.0460841	0.0706693	0.405627	0.725449	23	0.0803745	0.128836
534	6	6.83333	404.85	60.5133	8995	6928.17	0.0243122	0.0338402	0.0355426	0.0408966	0.40485	0.733641	24	0.0582937	0.10245
535	5	6.8	410.103	64.7702	2560	7680.2	0.0115913	0.036321	0.0425122	0.0570693	0.410103	0.729257	20	0.0674712	0.13064
536	4	6.5	403.51	65.01	3170	4499.75	0.00358194	0.0214699	0.0296275	0.0309172	0.40351	0.726231	15	0.0383909	0.0810973
537	8	5.875	397.174	70.3921	7890	5256.88	0.00944263	0.0357617	0.0298584	0.059723	0.397174	0.723089	24	0.0506157	0.0961046
538	6	5.66667	405.256	72.6888	6561	5069.67	0.0123771	0.0379002	0.0382642	0.0555403	0.405256	0.734493	17	0.0565018	0.120866
539	6	6	411.735	69.276	1948	4793.33	0.0150388	0.0254645	0.0261639	0.0359787	0.411735	0.735802	19	0.0395297	0.0784992
540	7	6	406.877	69.8195	5941	6431.71	0.0157531	0.0425445	0.035775	0.0609763	0.406877	0.74249	22	0.0598977	0.100566
541	6	6.5	405.011	63.7249	4099	5524.5	0.01892	0.0463113	0.0375841	0.0607077	0.405011	0.735829	22	0.0655615	0.0937509
542	9	6	407.135	70.6023	8360	5570.22	0.0150897	0.0503171	0.0358422	0.0655014	0.407135	0.738795	28	0.0672911	0.118897
543	7	6.14286	404.665	68.0636	6006	5989.71	0.0168469	0.036836	0.0382856	0.0573594	0.404665	0.715499	23	0.0612302	0.12315
544	7	6.14286	405.224	67.6062	4739	5234.43	0.0197404	0.0381288	0.0324008	0.0524445	0.405224	0.722121	23	0.0548172	0.0944339
545	5	6.2	408.841	67.4587	3244	3223.2	0.00150616	0.0228913	0.0297958	0.0462549	0.408841	0.738732	17	0.0418042	0.0766174
546	5	5.8	405.381	73.6442	1827	4796.2	0.0132786	0.0183174	0.0281282	0.0328532	0.405381	0.744449	15	0.0405025	0.0740462
547	4	6.5	407.237	73.8117	161	4332.25	0.00335606	0.0133767	0.0267659	0.028577	0.407237	0.742111	15	0.0450108	0.102512
548	7	5.85714	405.62	70.0867	5453	6091.71	0.0245718	0.0421937	0.0426593	0.0514949	0.40562	0.742174	21	0.0672875	0.110937
549	8	6.125	406.336	70.4033	9661	5045.5	0.0189181	0.0491807	0.0406607	0.0734193	0.406336	0.746982	26	0.0779179	0.136209
550	5	5.8	411.221	72.8449	6221	4666.2	0.0149043	0.0217345	0.0270075	0.0290588	0.411221	0.735058	15	0.0356286	0.0661696
551	6	6.5	403.714	65.2297	8240	5767.67	0.00978969	0.0431034	0.0421627	0.0667248	0.403714	0.742111	22	0.0688443	0.114928
552	7	6.57143	411.483	65.4313	7738	5769.29	0.0123904	0.0487969	0.0433258	0.0734882	0.411483	0.747599	25	0.0737993	0.126549
553	4	6.25	412.579	66.3074	1643	4074.5	0.0122952	0.027386	0.0314525	0.0423769	0.412579	0.743078	14	0.0431273	0.0724874
554	5	6.2	410.972	67.3212	2973	4007.8	0.016442	0.0292771	0.0359267	0.0425497	0.410972	0.730715	17	0.0520844	0.0954522
555	5	6.4	414.827	66.471	2570	5671.4	0.0234811	0.0415787	0.0437778	0.0594589	0.414827	0.7459	18	0.064612	0.110815
556	7	5.57143	410.521	76.3793	7389	5367.14	0.00532522	0.021964	0.0265134	0.0351635	0.410521	0.739807	19	0.042552	0.10414
557	6	6.16667	412.975	70.2494	1786	4343	0.0128664	0.0260023	0.027433	0.0414471	0.412975	0.751915	20	0.0453206	0.0872529
558	6	6.33333	411.105	66.5599	4137	6284.17	0.0128379	0.0323961	0.0339307	0.0493468	0.411105	0.73094	21	0.0557872	0.106239
559	7	6.57143	403.454	62.6451	8050	6801	0.0394277	0.0507977	0.0419882	0.065984	0.403454	0.737254	26	0.0776337	0.131727
560	7	5.85714	404.41	70.7718	7622	6107.43	0.0195443	0.03961	0.03579	0.0605224	0.40441	0.701493	21	0.0581907	0.114751
561	7	6	410.34	69.8554	6332	4291	0.0132567	0.0372938	0.0336815	0.0525771	0.41034	0.73694	22	0.0560772	0.12296
562	5	6	405.816	68.409	4798	5177.8	0.0173817	0.0315348	0.037169	0.0446511	0.405816	0.739152	16	0.0555694	0.109748
563	6	5.83333	405.734	76.7192	3574	5404	0.0177978	0.031422	0.0356812	0.0665099	0.405734	0.730948	17	0.0525196	0.105618
564	7	6.42857	408.15	68.5108	7994	5443.14	0.0155517	0.0478679	0.0440895	0.112026	0.40815	0.749551	25	0.0853972	0.177561
565	8	6.5	403.104	66.2642	10105	6261.25	0.0234648	0.0514226	0.0424003	0.0729826	0.403104	0.724684	29	0.0791855	0.167206
566	8	5.5	407.285	75.5175	5753	5987.75	0.0233105	0.0378672	0.0323731	0.0771939	0.407285	0.731394	21	0.0551866	0.119325
567	6	6.33333	411.078	67.6973	5707	5674.83	0.0196396	0.0376725	0.0371707	0.0504132	0.411078	0.736395	21	0.0596192	0.0985829
568	4	7	409.76	61.1388	6172	7171.75	0.0115913	0.032128	0.0489823	0.0596001	0.40976	0.722349	17	0.0709528	0.12628
569	5	6.8	405.456	60.3358	5415	7447.2	0.0241852	0.0364023	0.0411806	0.0510793	0.405456	0.717645	20	0.0651598	0.113557
570	6	6.33333	407.122	66.3188	7389	4768.5	0.0133874	0.0296185	0.0325101	0.0458508	0.407122	0.739411	21	0.0506227	0.0925
571	6	6	401.527	67.5585	7652	6532.5	0.0129495	0.0342929	0.0347552	0.0500722	0.401527	0.740573	19	0.0559741	0.118204
572	7	5.71429	410.497	74.42	7147	4954.57	0.0116099	0.0337216	0.035698	0.0639252	0.410497	0.739278	20	0.0571224	0.113688
573	8	6.125	408.169	69.5668	5590	5877.38	0.019406	0.0424521	0.0344508	0.0600819	0.408169	0.745995	26	0.0654571	0.125179
574	7	5.85714	405.158	70.007	6935	5397.43	0.00193524	0.050741	0.044525	0.0725939	0.405158	0.733689	21	0.071186	0.115173
575	5	6.4	402.933	64.0855	5264	6893.4	0.0188043	0.029864	0.0368159	0.0506005	0.402933	0.745332	18	0.0502153	0.0908442
576	6	7.16667	396.989	57.0278	8427	6857	0.00971384	0.0369766	0.0370275	0.0548021	0.396989	0.728208	26	0.0648679	0.114454
577	7	5.85714	400.649	71.2265	6852	6086	0.0242379	0.0419832	0.0370757	0.0614027	0.400649	0.741946	21	0.063525	0.104801
578	6	6.16667	411.957	70.5394	3431	6570	0.0152925	0.0388224	0.0414878	0.0564619	0.411957	0.740978	20	0.0660177	0.123767
579	6	6.5	410.722	65.3026	7153	4759.83	0.0287282	0.0346543	0.0337982	0.0450767	0.410722	0.725478	22	0.0549934	0.0929411
580	4	6.75	403.353	60.0228	3056	8315.75	0.0265606	0.0400314	0.0488894	0.0552226	0.403353	0.733222	16	0.0663594	0.11086
581	7	6	403.255	68.3064	9660	5218.86	0.0183021	0.0363767	0.0295701	0.0578542	0.403255	0.713963	22	0.0497205	0.0808829
582	5	6	412.44	70.3112	1989	3777.2	0.016442	0.034931	0.0364839	0.0568624	0.41244	0.732791	15	0.0485263	0.0910989
583	7	7	409.675	59.2218	8070	7526.86	0.0179409	0.0597891	0.0475751	0.115398	0.409675	0.726779	29	0.0884346	0.165327
584	7	5.85714	409.65	73.8485	5234	4448.14	0.0218004	0.0348441	0.0331618	0.06555	0.40965	0.734231	21	0.0575672	0.105496
585	6	5.83333	404.209	70.2553	3232	4787.83	0.0166356	0.0336359	0.0353891	0.0544371	0.404209	0.722391	18	0.052161	0.102195
586	7	6.57143	398.672	63.7334	6013	7483.29	0.0197412	0.0432674	0.0396968	0.0590251	0.398672	0.720058	26	0.0682546	0.105213
587	6	5.66667	406.433	73.9482	3190	4039.83	0.00928459	0.0256972	0.0310528	0.0395	0.406433	0.748506	17	0.0468335	0.0843431
588	8	6.125	408.426	70.5021	9205	5503.38	0.00804657	0.042656	0.0333883	0.0690887	0.408426	0.735869	26	0.0657264	0.115828
589	6	6.66667	400.371	61.4326	9155	6009.5	0.00924847	0.0363697	0.037897	0.0641459	0.400371	0.730719	23	0.0588032	0.121041
590	4	6	413.42	69.8876	1307	3748.25	0.0165472	0.0223567	0.0308708	0.0331246	0.41342	0.721762	13	0.0404694	0.0871868
591	7	6.28571	406.717	67.0944	4100	5901.43	0.0189909	0.0486122	0.0381763	0.0748101	0.406717	0.729511	24	0.070766	0.111874
592	7	6.57143	403.721	64.5404	8565	6594.86	0.0125096	0.0450238	0.03716	0.071008	0.403721	0.734493	26	0.0703897	0.160952
593	8	6.375	404.144	64.5308	10406	6099	0.0361728	0.0519348	0.0375884	0.0835886	0.404144	0.728934	27	0.070373	0.127829
594	6	6.66667	399.558	63.4219	4559	8364.17	0.0184453	0.0369812	0.0380793	0.0604517	0.399558	0.739542	23	0.0624163	0.0986784
595	7	6.14286	413.038	67.9968	5744	5512.86	0.0271016	0.0522498	0.043022	0.0762683	0.413038	0.733615	23	0.0714222	0.109053
596	6	6.33333	409.938	66.1268	4201	7061.5	0.0355833	0.0405471	0.0384717	0.0450549	0.409938	0.744933	21	0.0643948	0.116903
597	8	5.875	403.178	72.2361	9221	5899.5	0.0179633	0.0413077	0.0357833	0.0648278	0.403178	0.733495	24	0.0625762	0.120652
598	5	7.2	411.567	59.1873	6679	6564.4	0.0139062	0.0422837	0.0450751	0.0781021	0.411567	0.73596	22	0.0774985	0.146481
599	7	6.57143	402.158	64.8605	8416	5515.43	0.0320151	0.049262	0.0406963	0.0848128	0.402158	0.732791	26	0.0762258	0.140771
600	5	7	410.418	61.2044	6983	6472.6	0.0182485	0.0344615	0.0379054	0.0704276	0.410418	0.738933	21	0.0619233	0.134115
601	5	6.4	404.938	66.4613	6587	6146.6	0.0322687	0.0442937	0.0449028	0.0782694	0.404938	0.732603	18	0.064169	0.123775
602	5	6.8	406.796	62.6013	5924	7866	0.0105259	0.0453641	0.0469401	0.0693037	0.406796	0.716393	20	0.0755574	0.140131
603	5	6.8	405.424	64.1922	5984	6040.2	0.0181051	0.0302522	0.0385266	0.0424082	0.405424	0.746679	20	0.0593376	0.105044
604	9	5.77778	405.523	73.3447	9718	5225.89	0.0147228	0.0413664	0.0322992	0.0751642	0.405523	0.743509	26	0.0616217	0.117773
605	5	6.2	411.695	67.9297	5286	5952	0.0114595	0.0233512	0.0317663	0.0303818	0.411695	0.729537	17	0.045051	0.0926208
606	9	5.66667	410.554	77.5491	5937	4473.89	0.0151461	0.042666	0.0360126	0.0681666	0.410554	0.738888	25	0.0730951	0.17571
607	6	6.33333	410.983	66.2955	5761	5906.33	0.0238216	0.03894	0.0345417	0.0538804	0.410983	0.736325	21	0.0540925	0.122428
608	5	6.4	401.942	63.9279	1835	5088.2	0.0140104	0.0287979	0.0326192	0.0431263	0.401942	0.751187	18	0.047519	0.0811821
609	5	6.8	405.557	61.6061	5305	5255.6	0.015201	0.0362262	0.0384338	0.0607077	0.405557	0.728934	20	0.054171	0.0940258
610	4	6.75	399.85	61.6436	4217	7468	0.0130611	0.0241109	0.0328997	0.0324995	0.39985	0.737049	16	0.0433805	0.0815936
611	6	6.16667	408.939	67.1829	7680	5289.5	0.0153261	0.0352732	0.0369046	0.0613239	0.408939	0.725417	20	0.0547687	0.101738
612	5	7	406.739	64.8523	6439	6424	0.0115375	0.026686	0.0323874	0.0393498	0.406739	0.727512	21	0.050556	0.106074
613	5	6.2	413.677	67.7642	3894	5325	0.0194189	0.0332262	0.0437439	0.0530611	0.413677	0.734957	17	0.0626353	0.126549
614	5	6.2	404.861	66.32	1661	6361.6	0.00249956	0.030806	0.0363914	0.0557407	0.404861	0.735631	17	0.0540898	0.100013
615	5	7	399.003	59.5021	8603	7542.2	0.0233812	0.0296222	0.033147	0.048091	0.399003	0.744552	21	0.0462046	0.0817174
616	6	6.66667	401.978	62.7159	6218	7340	0.00342928	0.0426428	0.0347579	0.0586469	0.401978	0.73222	23	0.0597457	0.115542
617	6	6.5	409.544	63.3818	6029	6053.83	0.0230943	0.0435185	0.0380537	0.0548924	0.409544	0.740573	22	0.0614692	0.0978206
618	5	6.2	407.244	67.1952	6280	6090	0.0148328	0.0237034	0.0274912	0.0353111	0.407244	0.725967	17	0.0416609	0.0919836
619	8	7	407.758	61.3053	6363	7719.75	0.0440207	0.0597942	0.0417313	0.0739347	0.407758	0.74498	33	0.0840733	0.116909
620	6	5.83333	412.421	73.483	3756	3942.17	0.0122441	0.0236952	0.0283671	0.036691	0.412421	0.744033	18	0.0440268	0.087734
621	5	6	414.469	70.657	3502	4603.4	0.0151722	0.0182007	0.0293904	0.0209976	0.414469	0.735864	16	0.0416864	0.0957706
622	6	6.66667	402.783	63.9339	7318	6428.33	0.01892	0.0431006	0.0439889	0.0610013	0.402783	0.734563	23	0.0713512	0.104417
623	4	6.75	409.287	61.5149	1427	5899	0.0189181	0.0256741	0.0424319	0.0299778	0.409287	0.741367	16	0.0595672	0.103022
624	5	6.4	406.802	63.9261	2394	5933	0.00404882	0.0263876	0.0366363	0.0416084	0.406802	0.72922	18	0.0521411	0.149835
625	5	6.2	401.291	68.315	5555	5962.2	0.0170713	0.0218892	0.0311246	0.0272464	0.401291	0.714965	17	0.0470318	0.0998403
626	6	6.33333	407.723	69.2751	5987	5379.67	0.0182409	0.0286433	0.0332165	0.0426955	0.407723	0.729465	21	0.0559509	0.108089
627	5	6.2	411.205	71.6018	2469	3708	0.00320852	0.0212849	0.0327976	0.0345269	0.411205	0.731835	17	0.0483242	0.0989249
628	6	6.16667	406.035	67.753	3163	5119.33	0.0148118	0.0348601	0.0345551	0.0548939	0.406035	0.745102	20	0.0545016	0.0906712
629	9	6	400.095	68.9582	10853	6267.11	0.035825	0.0502821	0.039593	0.0796209	0.400095	0.731444	28	0.0737222	0.122896
630	5	6.4	405.765	63.763	2357	5779	0.0114553	0.0303395	0.0320485	0.0535847	0.405765	0.734231	18	0.0478842	0.0860799
631	6	6.16667	412.008	67.687	3006	5633.83	0.0188434	0.0314468	0.0340438	0.056428	0.412008	0.751187	20	0.0536932	0.0915905
632	6	5.83333	410.582	72.4221	4574	5497.5	0.00334369	0.0256167	0.0283864	0.0467152	0.410582	0.724084	18	0.047585	0.115263
633	4	6.5	398.279	65.1154	1973	5658	0.0117943	0.0159291	0.0245565	0.0189776	0.398279	0.736089	15	0.0351172	0.0774524
634	9	5.55556	400.672	76.9015	11098	4644	0.0180679	0.0344606	0.0298378	0.0534445	0.400672	0.733615	24	0.0547966	0.114699
635	6	6.33333	410.666	68.2271	4864	5741.33	0.0163782	0.0400084	0.0361889	0.0634722	0.410666	0.751489	21	0.0624736	0.111621
636	6	6.66667	402.88	63.4962	7861	4773.83	0.00631925	0.0351296	0.0338522	0.0613355	0.40288	0.740172	23	0.0557993	0.102715
637	6	6.5	411.031	63.6119	5880	5812.83	0.0142707	0.0429892	0.0362345	0.0652866	0.411031	0.741469	22	0.0599622	0.103418
638	5	5.8	400.913	70.2552	4549	5328.6	0.00246083	0.0196683	0.029235	0.040723	0.400913	0.74252	15	0.0393319	0.0909367
639	6	6.16667	401.801	68.8005	3995	5051.5	0.00921708	0.024524	0.0260114	0.0331987	0.401801	0.747976	20	0.0415464	0.0846614
640	5	5.8	406.617	71.2547	2730	3790.4	0.00633168	0.0256139	0.0295084	0.0342717	0.406617	0.754666	15	0.0404501	0.0735742
641	5	7.4	404.167	55.6531	4069	8538.8	0.0156735	0.0400981	0.0436085	0.0658405	0.404167	0.73523	23	0.07077	0.117517
642	6	6	401.702	69.2618	4381	5988.5	0.0123256	0.0273023	0.030113	0.0395473	0.401702	0.733433	19	0.0513099	0.120336
643	4	6	409.995	69.3086	333	5116.75	0.0104318	0.0335441	0.0347256	0.0484538	0.409995	0.743269	13	0.0461393	0.0826384
644	6	6.5	406.41	63.3	5117	6292.83	0.0274083	0.036661	0.0372979	0.0464904	0.40641	0.74268	22	0.0607382	0.0970254
645	8	6.25	404.548	70.5552	8147	5369.62	0.0305244	0.0502836	0.0384441	0.0846561	0.404548	0.736524	27	0.0680418	0.140247
646	8	5.75	404.956	71.8314	7248	4170.25	0.0200347	0.0415263	0.0322142	0.0573594	0.404956	0.730639	23	0.0525985	0.0937509
647	6	6	399.746	67.8933	4877	5855.83	0.0123414	0.0288442	0.0317277	0.0527742	0.399746	0.739627	19	0.0495271	0.0890753
648	5	6.6	408.639	64.3445	3125	5006	0.00940732	0.0240955	0.0371015	0.0410166	0.408639	0.71275	19	0.0525307	0.107365
649	5	6.8	404.662	63.8467	6350	5797	0.0134647	0.03545	0.0418983	0.0523057	0.404662	0.751915	20	0.0672768	0.133742
650	6	6	399.398	68.9437	5317	5230	0.00924431	0.0298908	0.0338978	0.0471896	0.399398	0.730666	19	0.0518545	0.0989308
651	6	7.33333	398.014	55.8061	8162	7197	0.0213522	0.0381394	0.0393356	0.0509467	0.398014	0.733151	27	0.0680029	0.116605
652	6	5.83333	405.872	69.9002	5231	5273.17	0.0169794	0.0261135	0.0305955	0.0395496	0.405872	0.746682	18	0.0445224	0.0790748
653	5	6	407.43	69.4572	2356	5542.4	0.0111459	0.0274596	0.0312496	0.0522564	0.40743	0.74205	16	0.0462012	0.0787966
654	4	6.5	410.988	64.5838	3962	6246.5	0.00457715	0.0191442	0.0283783	0.0369548	0.410988	0.745132	15	0.0412383	0.0812898
655	5	6.2	413.311	68.4915	2991	5496.4	0.00776268	0.0252135	0.0288857	0.0335331	0.413311	0.734927	17	0.0421936	0.0832391
656	4	7.5	405.341	54.8899	2232	8637	0.0179633	0.0331419	0.0435079	0.0575442	0.405341	0.729738	19	0.0609382	0.107278
657	4	7.25	409.536	59.9677	2171	6560.75	0.0208913	0.0321992	0.047809	0.0429484	0.409536	0.738004	18	0.0700939	0.113956
658	6	6.33333	405.363	65.6302	5494	5895.83	0.0282622	0.0391248	0.0405971	0.0549215	0.405363	0.741508	21	0.06378	0.108511
659	5	6.8	407.143	61.3946	5310	7386.6	0.00782712	0.0328425	0.0426461	0.0636022	0.407143	0.742265	20	0.0641856	0.123684
660	7	5.71429	409.272	74.198	6165	5214	0.0178293	0.0317703	0.0307915	0.0450767	0.409272	0.726714	20	0.0499795	0.105137
661	6	5.83333	408.26	70.9596	5335	4847.67	0.0129856	0.0245637	0.0298674	0.0319964	0.40826	0.734563	18	0.0448593	0.0884036
662	5	6.4	403.695	68.8524	2565	5995.6	0.00947939	0.0315207	0.0322666	0.0595006	0.403695	0.733322	18	0.0449523	0.0975099
663	5	6.2	411.843	69.5557	4347	4650.2	0.00822822	0.027425	0.0333016	0.0582469	0.411843	0.751043	17	0.0532158	0.099281
664	6	7.33333	402.694	60.9634	5444	7620	0.0151965	0.04351	0.0453019	0.070148	0.402694	0.74498	27	0.0775555	0.16006
665	6	5.66667	399.449	75.1345	3668	3204.83	0.00679535	0.0173767	0.0219029	0.0271498	0.399449	0.738008	17	0.0351823	0.073585
666	6	6.5	404.985	62.6762	6475	6135.83	0.0196802	0.0408768	0.0436981	0.0696171	0.404985	0.738742	22	0.0693445	0.165327
667	7	6.42857	402.492	64.4352	6628	6197.43	0.0207896	0.0410391	0.0376108	0.0564853	0.402492	0.706058	25	0.0649469	0.129634
668	5	7	402.502	60.0239	5081	6588.2	0.0198147	0.0429442	0.0449764	0.0775888	0.402502	0.741895	21	0.0747282	0.122968
669	5	6.8	404.422	64.3544	1545	5128.8	0.0154896	0.0270296	0.0372209	0.0473988	0.404422	0.730566	20	0.055845	0.0933823
670	7	5.85714	407.296	70.3763	4479	4960.71	0.0143466	0.0417069	0.0360416	0.0648877	0.407296	0.736524	21	0.0577522	0.0983508
671	6	6.83333	407.36	65.0374	6378	5179.83	0.00940732	0.03178	0.0352699	0.0540786	0.40736	0.719407	24	0.0604152	0.113679
672	5	6.6	410.992	63.1167	3073	4724.4	0.012881	0.0276253	0.0329352	0.0446054	0.410992	0.717013	19	0.0499065	0.0816955
673	9	5.77778	407.142	72.0577	8229	5758.56	0.0143448	0.0500194	0.0331352	0.069929	0.407142	0.739737	26	0.0626626	0.112082
674	5	6.6	399.647	60.8986	6111	6307.2	0.0182227	0.0397687	0.0396964	0.0586717	0.399647	0.73678	19	0.055147	0.083598
675	6	5.66667	412.407	75.1169	2024	3713.83	0.0196667	0.0268469	0.0277146	0.030689	0.412407	0.718171	17	0.0438967	0.100324
676	6	7.16667	402.63	56.986	4999	7453.17	0.0182738	0.0534361	0.0434849	0.0821213	0.40263	0.729285	25	0.0751661	0.133742
677	6	6	409.045	72.3133	7277	4492.67	0.00636575	0.0349329	0.0320172	0.0546215	0.409045	0.732382	19	0.0498797	0.102891
678	6	7	412.585	62.8973	3207	6739.17	0.0226802	0.0394208	0.0364569	0.0690887	0.412585	0.72858	25	0.0633805	0.103869
679	6	6	399.651	67.2428	7254	6066.83	0.0123414	0.0309787	0.0315564	0.0528866	0.399651	0.735778	19	0.0494961	0.0892736
680	4	7.5	413.797	63.7937	5380	7183.25	0.0153764	0.039936	0.05629	0.0648374	0.413797	0.734838	19	0.0849053	0.157305
681	8	5.875	396.491	69.5039	11156	6744.88	0.0247262	0.0351205	0.0335479	0.0506488	0.396491	0.718644	24	0.0571088	0.114727
682	5	6	405.855	73.3761	2712	3913	0.0058853	0.0201756	0.0308557	0.0360155	0.405855	0.746982	16	0.0466678	0.0923746
683	5	7.2	399.79	58.2551	5587	7608.4	0.0153986	0.0349654	0.0399258	0.0549548	0.39979	0.724871	22	0.0625476	0.0968523
684	5	6.4	405.106	64.4312	5114	6191	0.00249956	0.0289795	0.0370795	0.0453116	0.405106	0.737069	18	0.0560643	0.106014
685	6	6.5	410.33	66.95	5857	6085.33	0.0209332	0.038469	0.0405792	0.0531795	0.41033	0.727449	22	0.0698895	0.152228
686	3	7	401.011	57.2873	0	6307.67	0.00769626	0.0127736	0.0318833	0.0199176	0.401011	0.737567	13	0.038356	0.0761533
687	6	6	402.402	70.5002	5951	4667.17	0.0167712	0.0261076	0.0301025	0.0346149	0.402402	0.734351	19	0.0496303	0.114424
688	6	6.33333	403.182	67.437	4091	6190	0.0142729	0.0372528	0.0324094	0.0527051	0.403182	0.73272	21	0.0554521	0.0950618
689	6	6.33333	399.993	67.3005	6316	6606	0.0184453	0.0351252	0.03375	0.0548302	0.399993	0.746481	21	0.0556971	0.0982125
690	6	6.5	403.674	65.2232	5564	6203	0.0134647	0.0324899	0.0371749	0.0483997	0.403674	0.739978	21	0.0598818	0.130521
691	6	5.83333	405.845	74.6734	5678	5725.5	0.0138139	0.0260782	0.031193	0.0456672	0.405845	0.725181	18	0.0518808	0.10115
692	7	5.85714	410.036	72.9418	7363	4970.29	0.0221404	0.0378389	0.0296235	0.044335	0.410036	0.734147	21	0.0502197	0.0834207
693	4	7	411.506	60.4195	3830	5848	0.0164887	0.0235096	0.0383734	0.0316432	0.411506	0.735047	17	0.0509044	0.0894252
694	5	6.2	412.413	71.0267	1912	4702.6	0.00860902	0.0178193	0.0264809	0.036712	0.412413	0.743889	17	0.0398155	0.0777406
695	7	5.85714	398.813	70.7418	4355	4458.71	0.0105319	0.0273528	0.0250916	0.0410888	0.398813	0.72427	21	0.0450055	0.0921694
696	7	6.14286	399.993	66.3933	7875	6362.29	0.0196488	0.0390494	0.0375843	0.0546879	0.399993	0.73408	23	0.061373	0.105028
697	7	6.28571	399.023	69.0373	9511	7059.57	0.0246109	0.0368274	0.0332002	0.0597308	0.399023	0.743252	24	0.0578077	0.120682
698	6	6.16667	403.656	67.356	4299	7273.17	0.0200322	0.0364679	0.0394285	0.0693787	0.403656	0.731677	20	0.0626212	0.125703
699	7	6.28571	411.148	65.7277	5123	6497.86	0.0200906	0.0466046	0.0407749	0.0828043	0.411148	0.736355	24	0.0695	0.133804
700	4	6	410.809	69.4463	3231	4220	0.00151866	0.0131878	0.0289801	0.0269346	0.410809	0.743173	13	0.0361498	0.0755351
701	5	6.2	413.886	69.0795	4050	4408.2	0.00906357	0.0235115	0.032991	0.0427259	0.413886	0.732687	17	0.0506165	0.132644
702	7	6.28571	403.384	69.8604	4926	6038.71	0.0106369	0.0407404	0.0391519	0.088436	0.403384	0.739644	24	0.0704627	0.144394
703	5	6.4	402.503	65.2949	2777	5036.8	0.00849748	0.0306123	0.0353383	0.0422185	0.402503	0.730976	18	0.053017	0.0926666
704	6	6.5	404.35	66.0545	8484	7224.17	0.00603324	0.0401193	0.0354529	0.0574298	0.40435	0.742686	22	0.0590975	0.111117
705	7	6.28571	405.294	67.7557	5423	6644	0.0050495	0.0339716	0.0333322	0.0481989	0.405294	0.737069	24	0.0582989	0.121729
706	4	6.75	403.342	61.5817	3549	7488.25	0.0224815	0.042238	0.0482532	0.0814261	0.403342	0.734407	16	0.0651202	0.106463
707	6	6.16667	410.744	68.1313	7596	5824.67	0.00774415	0.0267347	0.0342718	0.050319	0.410744	0.738755	20	0.0489998	0.0920083
708	6	5.5	407.971	78.3564	3775	3386.33	0.00799412	0.0215762	0.0281978	0.0397183	0.407971	0.735102	16	0.0401265	0.0805739
709	5	6.4	402.707	65.328	4763	6316.2	0.0158844	0.0293386	0.0326456	0.048593	0.402707	0.73226	18	0.0516857	0.0963777
710	6	6.33333	408.996	67.7602	5117	5520.33	0.0112246	0.0298013	0.0307783	0.0458899	0.408996	0.736977	21	0.0468279	0.0941132
711	6	6.5	410.689	64.6184	6724	6176.83	0.0164299	0.0343679	0.0364246	0.0552988	0.410689	0.73857	22	0.058715	0.103634
712	6	5.83333	405.602	72.2679	5108	5855.17	0.0104363	0.0317703	0.0337905	0.0411285	0.405602	0.733816	18	0.0524336	0.128826
713	5	6.4	409.052	65.0587	6175	6541.2	0.0104138	0.0215081	0.0351473	0.0403409	0.409052	0.733151	18	0.0488003	0.0985831
714	7	6.42857	397.677	64.9268	10758	7245	0.0158006	0.0468197	0.0378267	0.0723248	0.397677	0.733892	25	0.0667841	0.12893
715	4	6.75	408.539	63.3884	508	6156.25	0.00845789	0.0186248	0.0320658	0.0307918	0.408539	0.744926	16	0.0467832	0.0805911
716	6	6.16667	403.144	66.2308	4351	6028.17	0.00830625	0.0370322	0.043572	0.0727242	0.403144	0.746021	20	0.0648063	0.118765
717	6	6.16667	403.045	66.2145	7849	5879	0.0127599	0.0444102	0.0412109	0.0749151	0.403045	0.725439	20	0.0640012	0.124435
718	4	6.25	413.807	68.1058	2132	5304.25	0.0110415	0.0241183	0.0326436	0.0486956	0.413807	0.737719	14	0.0428551	0.0774182
719	6	6.16667	411.268	71.7543	5174	5263	0.0164887	0.0331635	0.0323167	0.0413722	0.411268	0.740433	20	0.0529104	0.0969173
720	7	6	400.897	69.6797	9770	6927	0.0270625	0.0361952	0.0325859	0.0441926	0.400897	0.73382	22	0.0542134	0.0892782
721	6	6.83333	401.351	62.3262	3118	8180.5	0.0185862	0.0448105	0.0387225	0.0808778	0.401351	0.725629	24	0.0694394	0.121728
722	8	6.125	402.615	72.7544	9372	5326.5	0.0192567	0.0430993	0.0345481	0.0598778	0.402615	0.744784	25	0.0606741	0.117957
723	6	5.83333	408.37	70.9786	3468	4389.17	0.0161741	0.0300624	0.0347795	0.0444002	0.40837	0.743167	18	0.0517281	0.122413
724	6	7	403.649	58.4651	6738	6584	0.0197404	0.0437437	0.0362198	0.0687569	0.403649	0.728057	25	0.0625052	0.0990299
725	5	6.8	411.361	61.2144	3096	5052.2	0.00949891	0.0308408	0.0334529	0.0490152	0.411361	0.742337	20	0.0488047	0.0890994
726	4	6.25	404.373	68.5991	535	4618	0.0112101	0.0211383	0.0284888	0.0294032	0.404373	0.727665	14	0.0383156	0.0701338
727	8	5.625	401.24	74.8145	4735	6965.5	0.0296175	0.039718	0.030579	0.0551325	0.40124	0.742356	22	0.054427	0.111021
728	6	6.5	397.549	65.5219	6092	5674.5	0.0195562	0.0329841	0.0367514	0.0457401	0.397549	0.735766	22	0.0619177	0.105341
729	5	6	410.972	69.2782	3440	4440.4	0.0114128	0.0222266	0.0301945	0.0283695	0.410972	0.744199	16	0.0421246	0.0910213
730	5	6.6	415.17	64.549	2232	4963.4	0.0160935	0.0370451	0.0408246	0.0589404	0.41517	0.729958	19	0.0637449	0.111239
731	6	6.66667	405.027	62.522	5279	5684.83	0.011429	0.0374509	0.0375194	0.0533555	0.405027	0.738819	23	0.0633794	0.0966689
732	6	6.16667	406.715	66.8174	4143	4949.67	0.02454	0.0360596	0.031687	0.0505316	0.406715	0.740433	20	0.0503938	0.0938276
733	9	5.77778	401.142	72.8529	8133	5771.56	0.0189138	0.0405173	0.0336399	0.0718414	0.401142	0.729718	26	0.0617086	0.109234
734	5	5.8	404.561	73.4952	9163	4967	0.00577585	0.0214248	0.0304821	0.034567	0.404561	0.727861	15	0.0434835	0.0925744
735	6	6.16667	405.173	66.5642	4947	6515.5	0.0173817	0.0387693	0.0397206	0.0641489	0.405173	0.735036	20	0.0634357	0.118897
736	6	6.5	401.381	70.0559	6806	5250.67	0.00962527	0.0237662	0.0293311	0.0435848	0.401381	0.726625	22	0.0538728	0.0950475
737	4	6.75	400.423	60.1826	5720	7194	0.0153717	0.0233176	0.0396422	0.0268535	0.400423	0.74236	16	0.0540685	0.0859377
738	7	6.42857	408.587	66.7081	8131	5498.57	0.0239993	0.0444149	0.0404531	0.0694848	0.408587	0.744375	25	0.0717966	0.135421
739	5	7	402.084	58.3979	4926	7119.6	0.0101658	0.033782	0.0373466	0.0447388	0.402084	0.710698	21	0.0545722	0.0866492
740	6	6.66667	406.755	66.7434	7671	5911	0.0151983	0.0391297	0.0381619	0.0959857	0.406755	0.722189	23	0.0649354	0.151576
741	10	6.2	406.671	70.0216	11692	5724.5	0.0190967	0.0704945	0.0463311	0.112026	0.406671	0.73065	33	0.0933773	0.149835
742	7	6.42857	410.646	65.1587	7037	5959.86	0.035047	0.0512918	0.0412646	0.0628693	0.410646	0.745332	25	0.0727302	0.120114
743	5	6.6	399.258	64.6418	3920	6696.2	0.0167825	0.032878	0.0344217	0.052103	0.399258	0.752768	19	0.0572276	0.111834
744	10	6	397.507	67.7654	9833	6858.6	0.0153986	0.0502603	0.0374187	0.0731979	0.397507	0.732687	31	0.0713328	0.113243
745	6	6.33333	407.364	68.1365	4129	5315.5	0.0262884	0.043857	0.0398201	0.0794922	0.407364	0.739976	21	0.0629989	0.114631
746	7	6.71429	413.162	64.6443	6566	6281.57	0.00776268	0.0390565	0.0387433	0.0754764	0.413162	0.737953	27	0.0721017	0.152196
747	4	5.75	409.055	72.5586	1609	5549.5	0.00840972	0.022739	0.0342329	0.0404479	0.409055	0.735036	12	0.0435062	0.0757989
748	5	5.6	412.342	76.3815	896	3995.6	0.00489919	0.0213638	0.0257316	0.0429524	0.412342	0.73951	14	0.0375277	0.0789154
749	6	6.83333	409.359	64.0301	8870	6158.17	0.0126544	0.0517632	0.0428027	0.105379	0.409359	0.727024	23	0.0771427	0.146122
750	5	6.6	404.895	63.4336	2921	5924.2	0.00854467	0.0240941	0.0349326	0.0417192	0.404895	0.734842	19	0.0534208	0.105204
751	9	5.66667	403.392	75.8227	5508	5143.78	0.00566745	0.0386987	0.0316704	0.0613355	0.403392	0.717946	24	0.0585237	0.104094
752	4	7.25	402.96	57.3658	1815	7600	0.015257	0.0287018	0.0415919	0.041762	0.40296	0.733038	18	0.059337	0.115515
753	4	6.5	409.536	64.965	251	4782.5	0.00205763	0.0177007	0.0248782	0.0292757	0.409536	0.735809	15	0.0318383	0.0585572
754	5	6.4	407.039	64.4478	2606	6364.6	0.0112575	0.0256722	0.0360575	0.0363386	0.407039	0.73291	18	0.0534678	0.119927
755	5	6	400.853	67.5723	3271	5847.8	0.00246083	0.021401	0.0321273	0.0418127	0.400853	0.740059	16	0.0446256	0.0938756
756	6	5.83333	409.707	71.2111	5148	3769.17	0.019965	0.0290971	0.0297177	0.0420528	0.409707	0.724033	18	0.0466197	0.0907819
757	7	6.14286	411.451	69.6248	3689	5289	0.0147757	0.0374594	0.0351621	0.052832	0.411451	0.750063	23	0.0601335	0.0960649
758	8	6	398.507	70.2725	9086	6767.38	0.0153717	0.0480999	0.0345193	0.0723248	0.398507	0.746142	25	0.0632393	0.100278
759	4	6.25	401.745	65.5227	4717	4486.25	0.00921708	0.0186159	0.0248137	0.0289413	0.401745	0.749781	14	0.0316589	0.0534542
760	7	6.42857	400.948	66.0065	9559	7068.29	0.0256177	0.0438916	0.042692	0.0546879	0.400948	0.72151	25	0.0692094	0.118101
761	7	6.14286	402.044	65.6399	7145	6626	0.0405	0.0498547	0.0405698	0.0681319	0.402044	0.744375	23	0.0684827	0.104911
762	4	6.25	404.323	64.9805	2715	4834.25	0.00407136	0.0256577	0.0341284	0.0476149	0.404323	0.749723	14	0.0461742	0.0852979
763	6	6.66667	397.832	62.7533	6381	8836.33	0.0158006	0.041102	0.0444026	0.0569099	0.397832	0.741466	23	0.0688483	0.12716
764	6	6.66667	410.673	63.3936	7149	5619.33	0.0142707	0.032335	0.0395835	0.043993	0.410673	0.741895	23	0.0604146	0.0905044
765	8	5.625	406.276	78.071	3825	4552.75	0.00790342	0.0280193	0.0265043	0.0589314	0.406276	0.732157	22	0.0501623	0.100311
766	5	6.4	403.717	65.4918	2182	6072.2	0.0149962	0.0308583	0.0365642	0.0518419	0.403717	0.728507	18	0.0566804	0.0956409
767	7	5.85714	404.989	73.9037	8415	5015	0.0194636	0.0282102	0.0310423	0.0390936	0.404989	0.725224	21	0.0538234	0.117326
768	6	6.33333	404.472	68.054	4741	5170.17	0.0142165	0.0283479	0.034079	0.0470756	0.404472	0.734092	21	0.0543326	0.0957401
769	6	6.16667	397.401	68.4413	8844	5508	0.0112045	0.0220954	0.0256848	0.0331478	0.397401	0.731815	20	0.0395602	0.0882803
770	6	6.5	404.203	62.5552	6683	5375.5	0.0246846	0.0464096	0.0366001	0.0625944	0.404203	0.725714	22	0.0585916	0.0880114
771	5	6	410.109	70.4021	2809	4547.6	0.019965	0.0244742	0.0309155	0.0309864	0.410109	0.7325	16	0.0455759	0.0931103
772	6	6.33333	398.738	64.9796	4762	6841.17	0.0241626	0.0375303	0.0355355	0.0476892	0.398738	0.746499	21	0.0585858	0.113889
773	6	6.33333	409.769	67.8883	4373	4434.5	0.0299778	0.0386755	0.0389459	0.0500197	0.409769	0.725987	21	0.0635027	0.116335
774	7	5.57143	408.824	75.5072	4860	4590.86	0.00727289	0.0347955	0.035386	0.0694388	0.408824	0.741686	19	0.0551112	0.116031
775	6	6.16667	408.366	71.2479	6487	6184	0.0222051	0.0334645	0.0393438	0.0503533	0.408366	0.737791	20	0.0626829	0.117677
776	6	6.83333	404.68	63.0304	7532	5251.33	0.0181051	0.0368134	0.0362883	0.0500245	0.40468	0.733886	24	0.0623137	0.12315
777	6	6.16667	401.188	66.9443	8395	5552	0.0101658	0.0254033	0.0297879	0.0425948	0.401188	0.714997	20	0.0452612	0.0869997
778	6	6	400.345	70.1397	8050	6480.5	0.00945815	0.0288339	0.0296545	0.0557962	0.400345	0.742634	19	0.0462203	0.095983
779	9	5.55556	407.28	76.2842	9907	4774.33	0.0331739	0.0509038	0.0367777	0.0731361	0.40728	0.722829	24	0.0689148	0.148107
780	4	6.25	410.317	67.5314	266	4055.5	0.0248578	0.0292266	0.0394311	0.0329485	0.410317	0.737254	14	0.0552987	0.0990483
781	5	7.2	406.574	57.4367	5081	7802	0.0187074	0.0420895	0.0448155	0.0653935	0.406574	0.725534	22	0.0716792	0.115683
782	7	5.85714	405.513	73.9992	4289	5399.86	0.00997173	0.0439767	0.0357689	0.0599192	0.405513	0.741139	21	0.0604411	0.108484
783	8	6	409.641	69.7365	8652	5068.88	0.0189844	0.0523097	0.0411075	0.072014	0.409641	0.728133	25	0.071151	0.126681
784	6	6.66667	400.044	64.7954	8798	6369.67	0.0218937	0.0423082	0.0384228	0.048975	0.400044	0.717486	23	0.0626559	0.101252
785	7	5.57143	406.911	75.1539	4521	4770.29	0.021769	0.0443875	0.0381092	0.0641452	0.406911	0.739078	19	0.0630604	0.126324
786	6	6.33333	397.678	66.2797	6870	5996.83	0.00971384	0.0301647	0.0358565	0.0473591	0.397678	0.735164	21	0.0589572	0.116529
787	6	6.33333	400.222	69.7477	7599	6479.83	0.00344407	0.0380815	0.0412134	0.0791914	0.400222	0.739717	21	0.0721296	0.144394
788	5	6.4	410.693	70.046	6270	5977.4	0.0141569	0.0330216	0.0384619	0.0546474	0.410693	0.733689	18	0.0554248	0.0931556
789	5	6.8	406.336	64.1108	5498	6271.2	0.0108485	0.0275228	0.0374663	0.0800195	0.406336	0.746682	20	0.0583505	0.125525
790	7	5.71429	399.36	72.401	4877	5579.71	0.0150992	0.0286988	0.031822	0.0456404	0.39936	0.739019	20	0.0487588	0.0874546
791	7	6	402.998	68.2629	7576	5780	0.0266182	0.0485113	0.0407689	0.0681526	0.402998	0.710669	22	0.0696875	0.118204
792	7	5.85714	405.321	71.5515	7126	4190.43	0.0185122	0.0369646	0.0316316	0.0514436	0.405321	0.735869	21	0.0534578	0.111086
793	6	6.5	410.151	64.5336	4971	6601.5	0.0235902	0.0402844	0.0410952	0.0513558	0.410151	0.738956	22	0.0682737	0.114551
794	7	6	409.629	69.3862	6871	5661	0.0163299	0.0385098	0.0341794	0.0613005	0.409629	0.7408	22	0.0583861	0.104729
795	6	6.5	409.453	66.2112	7391	5357.5	0.0153752	0.0421518	0.0366005	0.0562968	0.409453	0.729284	22	0.0603162	0.10208
796	6	6.66667	404.929	62.1052	6008	5597.33	0.0143002	0.0408869	0.03756	0.0758267	0.404929	0.739411	23	0.0645671	0.134205
797	7	5.85714	401.885	70.3982	8877	5514.57	0.0218611	0.0449724	0.0371326	0.0709651	0.401885	0.729719	21	0.0596824	0.116681
798	7	5.57143	402.313	73.7575	4598	4103.29	0.0184273	0.028838	0.0245743	0.0375225	0.402313	0.732003	19	0.0370872	0.0638898
799	6	6.33333	405.571	65.4224	6058	5481.83	0.0306543	0.0420662	0.0426749	0.0564853	0.405571	0.724179	21	0.0679216	0.106503
800	9	6.22222	396.579	65.537	10187	7390.22	0.0391412	0.0548076	0.0388091	0.0662	0.396579	0.734147	30	0.0749562	0.112612
801	6	6	398.749	71.2051	4511	4712.17	0.00719768	0.0171647	0.024893	0.0332467	0.398749	0.732383	19	0.0405088	0.0859952
802	10	5.8	404.604	73.9366	12084	4486.6	0.028577	0.046197	0.0337815	0.0739347	0.404604	0.722416	29	0.0704367	0.136674
803	5	6	410.782	72.6692	2556	4863.6	0.00958488	0.0288361	0.0326867	0.0539852	0.410782	0.749781	16	0.0516832	0.094922
804	7	5.85714	409.794	74.1532	6251	4638.86	0.00962702	0.0336244	0.034406	0.0540623	0.409794	0.710356	21	0.0572423	0.102175
805	4	6	410.292	70.9464	2652	4601.25	0.00636575	0.0202283	0.0312634	0.0467486	0.410292	0.730954	13	0.0390511	0.0754134
806	4	6.25	402.68	65.6752	110	5006.25	0.00937251	0.0202374	0.027775	0.0339635	0.40268	0.712981	14	0.0391623	0.0718182
807	5	7	407.169	59.4596	4193	6789.4	0.0118338	0.0419276	0.0463736	0.0616145	0.407169	0.732514	21	0.0678995	0.108196
808	7	6.14286	405.847	68.2624	6999	7131	0.0242065	0.0503912	0.0465022	0.0763502	0.405847	0.733698	23	0.081026	0.153908
809	6	6.16667	401.833	67.0519	4794	5149.67	0.00766389	0.0308233	0.0301067	0.0474912	0.401833	0.734847	20	0.0478193	0.0768385
810	7	6.71429	400.96	62.3942	8438	6626	0.0281588	0.048313	0.0379399	0.0638851	0.40096	0.732687	27	0.066085	0.114006
811	7	6	412.058	75.7541	2304	4379.43	0.0123904	0.0400938	0.0366139	0.0522337	0.412058	0.737113	21	0.0638126	0.126274
812	5	6	405.128	69.0647	3260	5461.8	0.0109638	0.0210583	0.0327829	0.0312054	0.405128	0.728407	16	0.0448254	0.0853708
813	6	6.83333	405.315	61.6282	6840	7272.83	0.0260419	0.04468	0.0379775	0.0611735	0.405315	0.736457	24	0.0650229	0.117602
814	4	7.25	407.163	59.9435	3287	6355.75	0.0163457	0.0212017	0.0309872	0.0314962	0.407163	0.72789	18	0.0458788	0.0956605
815	7	6.28571	404.093	66.0431	6812	6508.29	0.0196156	0.0401193	0.0422682	0.0716789	0.404093	0.74568	24	0.0712598	0.121683
816	6	6	401.866	67.6155	5547	6652.17	0.0166315	0.0366092	0.0355554	0.0518945	0.401866	0.74517	19	0.0545347	0.107301
817	9	5.22222	399.485	78.8403	8366	4912	0.022661	0.0272902	0.0273058	0.0339784	0.399485	0.733025	21	0.0448399	0.0863327
818	5	6.8	403.124	61.2365	7086	6605.6	0.00326601	0.0240578	0.0312587	0.0347362	0.403124	0.730948	20	0.0508221	0.0991219
819	7	6.14286	398.845	66.2028	4460	5466	0.0182414	0.0320076	0.0292773	0.0468868	0.398845	0.736025	23	0.0459004	0.104619
820	8	5.75	400.408	73.1698	5435	4202.5	0.0218989	0.0367414	0.0310106	0.0532404	0.400408	0.712968	21	0.0513138	0.0968844
821	4	7.25	409.308	58.2695	1973	5433.5	0.00923659	0.0195145	0.0314967	0.0257863	0.409308	0.731089	18	0.0451948	0.100773
822	6	5.83333	403.539	72.9413	6268	3951.33	0.00821017	0.027573	0.031359	0.0444258	0.403539	0.738133	18	0.0473881	0.102586
823	5	6.2	402.704	65.9667	1460	4854	0.0140104	0.0249313	0.031002	0.0324915	0.402704	0.741161	17	0.0457273	0.0839856
824	6	7.16667	408.027	58.6134	6117	6523.83	0.0146974	0.0522518	0.0424604	0.0899435	0.408027	0.732221	26	0.0785256	0.160952
825	6	6.16667	403.383	68.3509	3828	6291.17	0.00910907	0.0269801	0.0315916	0.050784	0.403383	0.730073	20	0.05432	0.115517
826	4	6.75	401.969	62.369	3767	7269.25	0.0173937	0.0211403	0.03162	0.024987	0.401969	0.731058	16	0.0457197	0.0899876
827	9	6.22222	408.213	69.9254	8393	5398.89	0.0292867	0.0397521	0.0327586	0.0443703	0.408213	0.729578	30	0.0649894	0.158462
828	5	6.2	398.06	66.438	1465	6366.2	0.0121071	0.0215395	0.0255076	0.0362068	0.39806	0.730567	17	0.0361153	0.0875899
829	5	6.2	404.508	67.5143	5780	6567.4	0.00577585	0.0182291	0.0325068	0.0334061	0.404508	0.722085	17	0.0477881	0.0914134
830	5	6	409.917	71.2475	3719	5303	0.00678962	0.0287212	0.0363831	0.0577757	0.409917	0.737725	16	0.0502034	0.0930026
831	6	5.83333	410.991	71.4342	5300	5024.17	0.0192485	0.0286807	0.030778	0.0420528	0.410991	0.727555	18	0.0474504	0.0937218
832	5	6.6	407.323	62.5532	7539	6776.2	0.0128531	0.0368714	0.0359068	0.0593322	0.407323	0.718077	19	0.0544412	0.120185
833	8	6	408.96	72.2578	8071	5066.5	0.0126419	0.0361751	0.0324262	0.0636879	0.40896	0.723599	25	0.0605717	0.134115
834	5	5.6	398.138	72.9919	1090	4868.2	0.00533019	0.0132726	0.0194819	0.0246942	0.398138	0.722655	14	0.0273406	0.0579323
835	5	6.2	413.276	67.6986	2346	5456.2	0.0242614	0.02732	0.0342161	0.0371235	0.413276	0.741946	17	0.0520423	0.10956
836	5	6	410.969	71.4303	1869	5426.6	0.00151866	0.0267685	0.0298158	0.051124	0.410969	0.741654	16	0.0456546	0.0962247
837	4	6.75	405.727	60.3761	1707	6373.25	0.00997173	0.0206329	0.0374196	0.0462667	0.405727	0.739655	16	0.050394	0.0868327
838	7	6.57143	408.274	63.3935	7187	6117.57	0.00718802	0.0396494	0.0389103	0.0793861	0.408274	0.742509	26	0.0686248	0.133692
839	7	5.85714	411.785	73.2062	2885	5573.86	0.0235438	0.0395677	0.0344917	0.0575632	0.411785	0.742356	21	0.0618037	0.121251
840	6	6.16667	403.43	66.2778	3509	5427.17	0.0220596	0.0328497	0.0354181	0.041243	0.40343	0.750119	20	0.0547683	0.0990839
841	6	6.66667	408.089	65.4507	5049	6529	0.00240466	0.0512807	0.0414053	0.08761	0.408089	0.717547	23	0.0688413	0.12315
842	7	6.42857	401.684	65.2394	8777	7584.86	0.0356924	0.0526634	0.0466118	0.0699737	0.401684	0.742509	25	0.0801661	0.11777
843	7	6.28571	401.787	65.1195	6716	6200.14	0.00159816	0.0457009	0.0382428	0.0749151	0.401787	0.730589	24	0.0651557	0.135638
844	6	6.16667	404.11	67.0309	3252	4761.83	0.0134769	0.0290965	0.0305697	0.0440347	0.40411	0.751489	20	0.0474726	0.0931992
845	6	7	408.79	63.184	6029	6620	0.0138285	0.0373975	0.0404368	0.0632507	0.40879	0.730306	25	0.0701008	0.118982
846	6	6.16667	406.954	68.6332	4466	7352	0.0335746	0.0449669	0.0416502	0.0535443	0.406954	0.739687	20	0.0654081	0.107889
847	6	6	400.309	67.3536	5732	5597.83	0.0118842	0.0315055	0.0368479	0.0528866	0.400309	0.726268	19	0.056398	0.0977125
848	7	5.57143	403.945	73.6445	8242	5426	0.0155087	0.0284127	0.0315023	0.0461642	0.403945	0.712088	19	0.0488112	0.098575
849	6	6.33333	408.936	65.9653	6434	5286.5	0.0202491	0.0312734	0.0308791	0.0463987	0.408936	0.719958	21	0.0503477	0.1086
850	4	6.25	402.528	64.692	4439	5891	0.00286241	0.0230317	0.0343026	0.0398374	0.402528	0.727999	14	0.0449559	0.110802
851	5	6.2	404.279	65.4547	4526	6780	0.0183696	0.0302696	0.0385112	0.0400941	0.404279	0.731534	17	0.0542754	0.0962829
852	7	6.42857	407.231	65.7479	6260	5903.71	0.0293307	0.0438181	0.0369579	0.0731361	0.407231	0.711309	25	0.0648862	0.110048
853	6	6.16667	401.437	68.2868	6269	5145.33	0.00849748	0.0293292	0.0328423	0.0449672	0.401437	0.73395	20	0.0513586	0.0956409
854	6	6.66667	409.813	62.2038	6941	5276.67	0.0200906	0.0367871	0.0397448	0.0506315	0.409813	0.731264	23	0.0654226	0.153895
855	5	6.6	409.68	67.6947	2772	6620.8	0.00718802	0.0247637	0.0325418	0.0465503	0.40968	0.738754	19	0.0538615	0.09774
856	8	6	396.895	68.6888	7456	6806.38	0.00897187	0.0317235	0.0322196	0.0513398	0.396895	0.727104	25	0.0522367	0.106595
857	6	6.16667	408.37	68.1427	2896	4979.67	0.0115572	0.0347156	0.0333146	0.0588597	0.40837	0.722168	20	0.0534774	0.0991672
858	5	6.6	412.595	66.8012	2404	5234.4	0.0201653	0.0300253	0.0348532	0.0484072	0.412595	0.715888	19	0.0548365	0.121836
859	6	6.66667	407.915	61.9157	9145	7409	0.00704727	0.0443038	0.0427396	0.0771482	0.407915	0.729373	23	0.0696562	0.127844
860	7	5.57143	400.467	72.4654	5972	4690.86	0.0182227	0.0395263	0.0314843	0.0502138	0.400467	0.737523	19	0.0518797	0.0887662
861	7	5.85714	406.327	70.7617	5542	5655.43	0.0145138	0.0356221	0.035685	0.0539148	0.406327	0.742405	21	0.0586579	0.122067
862	7	6.28571	399.044	65.8287	4523	4899	0.0113289	0.0235884	0.0279859	0.0547151	0.399044	0.739964	23	0.0478418	0.1186
863	5	6.6	407.828	62.6308	2675	5164.2	0.0173138	0.0264152	0.031047	0.0380942	0.407828	0.731204	19	0.0432124	0.117254
864	6	5.66667	412.427	75.1207	3593	5083.33	0.0189161	0.0263689	0.0304624	0.0372631	0.412427	0.744552	17	0.0477051	0.11087
865	4	5.75	400.329	72.6787	277	3783.5	0.00372203	0.00810975	0.017185	0.0113289	0.400329	0.739581	12	0.0239683	0.066044
866	4	6	398.269	67.3264	204	3337.25	0.00631165	0.010233	0.0207375	0.013748	0.398269	0.719322	13	0.0278322	0.0516207
867	7	6.42857	410.478	64.7829	6485	5440.86	0.0308785	0.0414729	0.0403234	0.0583185	0.410478	0.723098	25	0.068278	0.122267
868	5	6.4	404.953	65.6602	2537	5539.2	0.0155087	0.0311426	0.031792	0.0535281	0.404953	0.711668	18	0.0481128	0.0876956
869	4	6.5	410.849	65.1733	3043	6685.25	0.014997	0.0321781	0.0446213	0.0453412	0.410849	0.736457	15	0.0629355	0.142569
870	7	6.42857	411.605	72.5208	6866	5987.57	0.0166042	0.0589243	0.0499164	0.0783988	0.411605	0.737454	24	0.0880383	0.149529
871	6	5.66667	409.994	74.6775	3145	5144	0.0111685	0.0282109	0.0311727	0.0424737	0.409994	0.733704	17	0.0446777	0.0706823
872	8	5.25	407.891	79.8787	1856	4452.88	0.0111772	0.0232523	0.0283374	0.0370128	0.407891	0.728464	19	0.0405676	0.105076
873	5	6.6	408.619	62.7522	4186	6550.2	0.019406	0.0265243	0.0312469	0.0326816	0.408619	0.735102	19	0.048081	0.0753308
874	6	6.16667	399.594	66.6783	7711	5930	0.0097248	0.0316581	0.0345463	0.044672	0.399594	0.72692	20	0.0534572	0.106807
875	6	5.66667	401.748	72.0596	7545	5604.17	0.0131861	0.0348278	0.0361473	0.0571696	0.401748	0.741686	17	0.0529879	0.0966867
876	4	7.25	408.553	57.5541	6449	7901.75	0.021139	0.0310442	0.0446282	0.0437973	0.408553	0.732632	18	0.0625349	0.102294
877	7	5.85714	410.513	72.4681	4724	4061	0.0164299	0.0338759	0.0320501	0.0529847	0.410513	0.741161	21	0.0514032	0.0763322
878	5	6.6	405.743	63.8884	1380	6198.4	0.0179187	0.0298467	0.0386462	0.0439939	0.405743	0.753799	19	0.0593552	0.110045
879	7	6.42857	412.617	67.9274	6207	6827.29	0.0280299	0.0521628	0.0439718	0.0788143	0.412617	0.732687	25	0.0817875	0.143827
880	7	5.71429	406.651	72.2012	2640	6069.57	0.0185498	0.0323195	0.0331646	0.0419035	0.406651	0.742265	20	0.053264	0.0930137
881	7	6.28571	410.021	67.9882	8192	5512.71	0.0196396	0.0389793	0.0351015	0.0661991	0.410021	0.742635	24	0.0612859	0.121258
882	6	6.33333	404.873	65.9525	6640	6260.67	0.0183696	0.041552	0.0394078	0.0622012	0.404873	0.743269	21	0.0665592	0.109904
883	5	6.8	400.716	60.4254	7356	7045.8	0.0131861	0.0335059	0.0412295	0.0597079	0.400716	0.744547	20	0.0622149	0.109527
884	7	6.28571	402.82	65.8351	9092	5692.57	0.0143002	0.0367982	0.0381816	0.0519581	0.40282	0.72511	24	0.0640964	0.138092
885	7	6.14286	413.074	71.0235	4723	4714.14	0.00583684	0.0534443	0.0404082	0.08532	0.413074	0.745024	23	0.0759487	0.171885
886	8	5.5	403.4	76.0578	5646	5182.62	0.020032	0.035792	0.0345413	0.0610013	0.4034	0.732818	21	0.0557676	0.0966937
887	7	6.57143	404.808	63.1996	8343	5946.86	0.0301942	0.0460216	0.0410048	0.0779791	0.404808	0.733422	26	0.0718004	0.120185
888	4	6.75	411.973	63.9213	69	5090.5	0.0201895	0.0240818	0.0355118	0.0292815	0.411973	0.731747	16	0.0519233	0.0919734
889	5	6.4	406.052	66.6441	3279	5534.4	0.0115078	0.0212097	0.0320539	0.0390353	0.406052	0.739152	18	0.0465948	0.089887
890	6	6	404.506	69.8254	4732	5045.83	0.00821917	0.0296274	0.0331513	0.0558996	0.404506	0.742007	19	0.0520699	0.0942511
891	6	6.66667	407.113	63.5172	9312	6095.17	0.00782712	0.0403504	0.0405194	0.0632172	0.407113	0.741728	23	0.0677517	0.123299
892	7	6.57143	410.149	64.6148	7525	6471.43	0.0189161	0.0458864	0.0356078	0.0919539	0.410149	0.731984	26	0.0670194	0.133002
893	7	6.71429	404.972	65.2225	8688	6392.57	0.00686732	0.0339088	0.0352037	0.0509746	0.404972	0.737258	25	0.0596288	0.113666
894	5	6.2	406.524	70.4641	5058	5744.4	0.0217266	0.0290473	0.0346127	0.0414086	0.406524	0.740716	17	0.0543166	0.0982034
895	6	6.16667	404.483	68.6176	4823	5238.33	0.0119087	0.0351044	0.0350843	0.0522393	0.404483	0.740412	20	0.0557771	0.102462
896	5	6.2	403.935	66.1684	5946	4438.4	0.00602627	0.0317312	0.0355181	0.0629606	0.403935	0.73495	17	0.0508623	0.100547
897	7	5.85714	410.321	73.8996	5308	5627.71	0.0210933	0.032446	0.0276401	0.0494618	0.410321	0.72429	21	0.0470137	0.0875414
898	5	6.2	411.913	67.4752	1757	4892.2	0.0153261	0.0305741	0.0333513	0.0532466	0.411913	0.740743	17	0.0479191	0.07665
899	7	6.42857	407.471	68.2122	9609	6534.71	0.00653074	0.0466548	0.0457314	0.0990483	0.407471	0.718083	25	0.081088	0.160162
900	4	6.5	411.78	65.3211	5358	6249	0.0221841	0.0373992	0.040664	0.058535	0.41178	0.719415	15	0.0547757	0.0981912
901	5	5.6	399.033	72.586	2717	5521.6	0.0119754	0.0246992	0.0328504	0.0346845	0.399033	0.730385	14	0.0436026	0.079227
902	6	6.33333	400.203	67.9974	5817	5933.83	0.0212683	0.0285061	0.0273664	0.0519439	0.400203	0.730986	21	0.0409421	0.0619728
903	6	5.83333	398.328	70.972	4211	5641.83	0.00734225	0.025763	0.0303569	0.0363379	0.398328	0.739009	18	0.0431394	0.0829112
904	5	6.8	409.239	61.6781	5422	5707.6	0.0126419	0.0189609	0.0322576	0.0245558	0.409239	0.731769	20	0.0466601	0.0797755
905	6	6	411.201	72.0417	3974	5295.83	0.0138815	0.0287224	0.0335863	0.0491045	0.411201	0.746127	19	0.0534457	0.123165
906	4	6.25	410.113	66.8875	794	4646.25	0.00678962	0.0250851	0.0368217	0.0558409	0.410113	0.741503	14	0.0494665	0.105781
907	9	6.11111	400.871	68.7207	8464	5859.22	0.009187	0.0486416	0.0384812	0.0650339	0.400871	0.729565	29	0.0732209	0.125151
908	7	5.71429	409.055	78.5413	5289	4212.43	0.00767946	0.0368828	0.040939	0.0568624	0.409055	0.750478	19	0.0623378	0.107529
909	4	7	399.361	58.2402	6159	7439.5	0.0111478	0.0196464	0.0319813	0.0315814	0.399361	0.738283	17	0.0457458	0.0867139
910	8	5.75	401.065	71.9769	7669	4988.5	0.0147301	0.0382448	0.0327651	0.0592552	0.401065	0.734774	23	0.0555979	0.111414
911	7	5.85714	410.02	71.8233	7130	4699.57	0.03861	0.0463675	0.0380999	0.0564412	0.41002	0.745987	21	0.0644405	0.105929
912	7	6.42857	409.435	65.8718	6923	4629.43	0.0147757	0.0391504	0.0377361	0.0539852	0.409435	0.745901	25	0.0631085	0.10537
913	7	5.85714	411.069	72.4964	5030	3992.86	0.00949891	0.0334866	0.0299877	0.056428	0.411069	0.732838	21	0.049322	0.0864691
914	7	6.57143	401.309	62.3121	8700	7342.29	0.0133222	0.0502245	0.0408959	0.0848552	0.401309	0.732695	26	0.0736533	0.127952
915	6	6.5	402.106	65.422	3768	4632.5	0.00583921	0.0273292	0.0261734	0.0564534	0.402106	0.745448	22	0.0453531	0.0961176
916	8	6.75	400.672	65.3875	8575	6494.12	0.0324378	0.0508556	0.0398988	0.0807889	0.400672	0.73694	31	0.0782736	0.121728
917	6	6.5	400.525	62.3834	6576	5659.33	0.0139756	0.0278271	0.0269966	0.0370082	0.400525	0.737184	22	0.0435384	0.0933674
918	6	6.16667	408.639	68.1877	3900	4321.83	0.0112246	0.0308134	0.0294096	0.0380942	0.408639	0.748202	20	0.0452643	0.0850086
919	6	6.66667	410.307	62.9571	5286	5316.83	0.0246678	0.0351469	0.0324799	0.0525477	0.410307	0.728057	23	0.057506	0.109977
920	8	6.375	403.344	65.1833	7062	6063.12	0.0137181	0.0438872	0.0369561	0.0603281	0.403344	0.73922	28	0.0682966	0.112548
921	4	5.75	399.922	72.6048	2432	2899.25	0.00372203	0.0106103	0.0180778	0.0223184	0.399922	0.738451	12	0.0252084	0.0729952
922	5	6.4	403.614	64.6743	4860	4906.6	0.00821017	0.0274184	0.0330625	0.0387456	0.403614	0.729923	18	0.0488671	0.0976217
923	6	5.83333	406.484	71.296	2931	5159	0.00786815	0.0301129	0.0353528	0.0556215	0.406484	0.739281	18	0.0523865	0.10102
924	6	6.16667	411.972	69.4793	3199	4512.83	0.0207117	0.0345398	0.0368533	0.0564412	0.411972	0.745102	20	0.054938	0.0978731
925	6	6.66667	397.699	63.1269	5025	7197.5	0.00288276	0.0304147	0.0324336	0.0506488	0.397699	0.733714	23	0.0521739	0.101281
926	5	6	412.258	71.6543	3004	3132.2	0.00765293	0.0210829	0.0282546	0.0307107	0.412258	0.73523	16	0.0415326	0.0753974
927	8	6.125	409.91	68.8877	8346	6731.25	0.0182485	0.0470291	0.0359899	0.0685478	0.40991	0.730317	26	0.0670209	0.132236
928	6	6.33333	411.074	66.9627	6350	5242.67	0.0174622	0.0352745	0.0356133	0.0476158	0.411074	0.717486	21	0.0579052	0.109562
929	5	5.8	407.569	72.7802	2106	5077.8	0.0113655	0.0251117	0.0315763	0.0368273	0.407569	0.737543	15	0.0437802	0.100551
930	4	6.5	408.375	63.2009	2515	4130.25	0.00799412	0.0169016	0.0279266	0.0265559	0.408375	0.730724	15	0.0375869	0.0752059
931	5	7.4	403.657	55.5829	5579	7342.6	0.0198955	0.0448207	0.0444092	0.0693847	0.403657	0.754674	23	0.068466	0.118765
932	6	5.83333	411.975	73.4035	3907	4394.17	0.0132567	0.0297447	0.0347407	0.0536663	0.411975	0.724027	18	0.0500693	0.102496
933	8	6.625	404.675	62.2067	9176	6685.75	0.0156735	0.0579016	0.0444431	0.101843	0.404675	0.736396	30	0.0827467	0.14017
934	8	6.25	408.012	68.6901	9535	6526.38	0.0282293	0.0575779	0.0427528	0.115398	0.408012	0.725326	27	0.0758163	0.153895
935	5	6.8	410.447	62.6746	3940	6175.6	0.0163782	0.0323728	0.0399573	0.052906	0.410447	0.741825	20	0.0615268	0.125026
936	7	6.42857	398.777	67.8193	8848	6274.71	0.0107071	0.0343696	0.0338167	0.0654462	0.398777	0.740649	24	0.0590406	0.104181
937	6	6.5	399.585	62.4748	5001	7274	0.0155397	0.0388312	0.0380131	0.0502138	0.399585	0.728009	22	0.0605665	0.104848
938	5	7.2	402.417	58.8935	3533	7991	0.0147066	0.0353105	0.0381737	0.0477846	0.402417	0.716393	22	0.0632919	0.110622
939	6	6	399.292	69.9553	2301	5248	0.00548661	0.0222997	0.0279871	0.0471057	0.399292	0.736634	19	0.046626	0.095013
940	9	6.33333	409.306	67.2972	9317	5500.56	0.0236478	0.0614613	0.0411185	0.0990483	0.409306	0.715969	31	0.0851857	0.148107
941	5	6.4	412.185	66.8328	3822	4887.6	0.0101694	0.0378172	0.0402855	0.0620046	0.412185	0.733326	18	0.0574616	0.0980902
942	5	6	412.962	71.6783	2829	5364.4	0.0101423	0.025561	0.0312045	0.04761	0.412962	0.750885	16	0.0457304	0.0879509
943	5	6.8	401.111	60.9306	6415	8186.4	0.0239392	0.0363571	0.0424076	0.0463681	0.401111	0.717117	20	0.063679	0.103431
944	7	6.14286	409.632	67.436	6823	5613	0.0275805	0.0471106	0.0363081	0.0766779	0.409632	0.7307	23	0.0627988	0.116415
945	7	5.57143	401.362	77.087	5276	4424	0.00485853	0.0214066	0.0253733	0.0315565	0.401362	0.742394	19	0.0425336	0.0958133
946	6	6	401.475	67.5498	5321	5881.5	0.0241055	0.0323923	0.0328599	0.0516038	0.401475	0.731838	19	0.0507614	0.0955465
947	7	6.14286	402.319	68.6497	3452	6306.71	0.0261147	0.0324755	0.0296382	0.0406538	0.402319	0.732809	23	0.052413	0.0948699
948	7	6.28571	406.435	70.8496	6328	6362.86	0.0204188	0.0370693	0.0338407	0.0627049	0.406435	0.729738	23	0.0573509	0.0925686
949	4	6.25	400.25	64.3259	853	6322.5	0.00924431	0.0242172	0.0321665	0.035944	0.40025	0.725456	14	0.0417101	0.0712073
950	7	5.71429	411.694	74.0769	5644	4822.71	0.0210615	0.0339141	0.0337013	0.0596221	0.411694	0.747375	20	0.0559216	0.112416
951	5	7.2	408.429	60.8106	3920	7670.8	0.0190967	0.0371649	0.0475764	0.0544596	0.408429	0.721426	22	0.0742245	0.131123
952	9	6.44444	401.089	63.9833	9885	6444.44	0.0206583	0.0646692	0.0426197	0.0893299	0.401089	0.741469	32	0.0865361	0.132752
953	5	7.6	399.15	55.3108	5440	7768.4	0.00542899	0.0399638	0.0401442	0.0570965	0.39915	0.737974	24	0.0647785	0.109199
954	8	6	408.964	72.6236	9880	5293.88	0.0141228	0.0448035	0.039213	0.0855045	0.408964	0.733322	25	0.0723705	0.126553
955	5	6.8	398.869	60.9066	6476	6822.4	0.0137553	0.0362175	0.037936	0.0651626	0.398869	0.750885	20	0.0597101	0.114743
956	6	6.16667	401.752	69.4563	5038	5320.5	0.0167712	0.0262874	0.0273115	0.0363351	0.401752	0.718819	20	0.0457998	0.0897796
957	7	5.85714	408.712	72.1502	5029	5281	0.0230943	0.0375001	0.0368175	0.0478955	0.408712	0.737062	21	0.0610402	0.103721
958	5	6.8	401.908	60.5733	7030	7078.8	0.0133222	0.0336849	0.0436771	0.0402654	0.401908	0.74007	20	0.0650007	0.116693
959	6	6.16667	402.191	67.1117	4742	5791.5	0.0259147	0.036874	0.0349022	0.0466186	0.402191	0.725593	20	0.0553873	0.0996828
960	4	6.5	404.922	62.6665	5395	6530.75	0.0145165	0.0287638	0.0362443	0.0416013	0.404922	0.725532	15	0.0458826	0.0951455
961	4	7	404.057	58.3237	1275	6919.5	0.0106369	0.0282518	0.0401565	0.0505974	0.404057	0.747599	17	0.0539939	0.0990728
962	5	6.2	408.499	69.0557	2418	4903.4	0.00532094	0.0304545	0.0419963	0.0534468	0.408499	0.732837	17	0.058409	0.114638
963	8	6.375	407.242	67.9949	4609	6799.38	0.0248578	0.0552168	0.0434183	0.0822234	0.407242	0.713326	28	0.0877817	0.156365
964	6	6.33333	402.052	64.456	5305	6061.83	0.0201866	0.0435765	0.0415724	0.0681526	0.402052	0.744933	21	0.0665102	0.122067
965	7	6.42857	405.67	67.3586	10579	7243	0.0437973	0.0525106	0.0440026	0.0689717	0.40567	0.731793	25	0.0768586	0.116678
966	5	6	402.302	69.9239	4076	4904.8	0.0153949	0.0244863	0.0272085	0.0367332	0.402302	0.742	16	0.0373889	0.0744596
967	6	6.5	406.962	66.2121	4863	5725.17	0.021178	0.0414805	0.0409854	0.0517156	0.406962	0.732141	22	0.0690795	0.120718
968	8	6.25	401.243	66.2369	7432	6697.12	0.040411	0.0542679	0.0392983	0.0848778	0.401243	0.729373	27	0.0768046	0.174208
969	6	5.83333	405.449	72.8843	3992	4143	0.0131882	0.0278556	0.0305465	0.0569444	0.405449	0.745829	18	0.0475917	0.116587
970	6	6	403.006	68.8469	6885	5057	0.00910907	0.0229043	0.0321306	0.0449025	0.403006	0.733641	19	0.0449861	0.0875373
971	5	7	402.182	59.2101	3963	7020.4	0.00342928	0.0343698	0.0396611	0.0576429	0.402182	0.731216	21	0.0611609	0.123165
972	6	5.83333	399.744	69.4792	5713	5622	0.0166194	0.0298943	0.0289451	0.0567705	0.399744	0.73767	18	0.0455213	0.0879445
973	6	5.66667	402.77	74.0009	2486	4935.33	0.0156778	0.0250619	0.0271949	0.0373541	0.40277	0.717273	17	0.0441179	0.0997999
974	6	6	403.525	70.697	3488	6110.5	0.0110634	0.0285654	0.0360007	0.058162	0.403525	0.750478	19	0.056027	0.0878743
975	7	6	409.334	68.7792	5201	4679.43	0.0248352	0.0294641	0.0265211	0.0350259	0.409334	0.736396	22	0.0440227	0.0830616
976	6	7	408.294	64.8356	5604	5131.17	0.0198496	0.0310409	0.0332089	0.047998	0.408294	0.724759	22	0.0558841	0.108693
977	6	6.16667	410.152	69.1183	3973	4664.17	0.0208588	0.0274726	0.0335537	0.0339351	0.410152	0.738786	20	0.0547663	0.101458
978	4	6.75	412.644	61.4053	565	5223.75	0.00945622	0.0245536	0.0338253	0.0328175	0.412644	0.737136	16	0.0463188	0.0963782
979	5	6	403.544	70.0437	3409	5260.4	0.00326601	0.0217252	0.029973	0.033877	0.403544	0.730688	16	0.0436322	0.0948783
980	6	6.33333	413.934	67.0179	4954	6036.5	0.0194189	0.0455792	0.0423848	0.0821851	0.413934	0.742634	21	0.0697296	0.122267
981	8	6.125	400.761	67.3501	8090	6553.38	0.0287207	0.0503401	0.034475	0.0718414	0.400761	0.736039	26	0.066175	0.104123
982	7	6.71429	404.214	61.732	9393	5791.43	0.011429	0.0551987	0.0447884	0.0760198	0.404214	0.736257	27	0.0791527	0.136574
983	7	6.28571	407.97	67.6481	8627	6283.43	0.014997	0.0573645	0.0458118	0.111562	0.40797	0.734049	24	0.0797827	0.149569
984	6	6.16667	400.166	65.7415	5576	6179	0.0175683	0.0344434	0.0340533	0.0524407	0.400166	0.731952	20	0.0533882	0.0839856
985	6	6.33333	405.821	68.7642	7785	5712.17	0.0101114	0.0265491	0.0317928	0.0511898	0.405821	0.732485	21	0.0539966	0.09774
986	5	6.6	406.785	61.9863	4573	6554.4	0.0157531	0.0343563	0.0403833	0.0460664	0.406785	0.739201	19	0.0589709	0.104931
987	7	6.28571	406.245	66.9705	9059	4972.86	0.0181428	0.0480349	0.0407048	0.078013	0.406245	0.729442	24	0.0702581	0.123576
988	5	6.4	409.609	69.3735	3137	5502	0.00566037	0.0327685	0.037964	0.0675232	0.409609	0.754666	18	0.0563852	0.101458
989	4	7.25	397.636	55.6218	4565	8189.75	0.00288276	0.0304166	0.040274	0.059414	0.397636	0.732532	18	0.0542018	0.101505
990	6	5.66667	411.655	75.6335	3738	4617.83	0.0118273	0.0305436	0.0347221	0.0464918	0.411655	0.736586	17	0.0500796	0.0876942
991	6	6.33333	405.056	65.3394	5310	4553.67	0.0148118	0.0392356	0.0349739	0.0625944	0.405056	0.743853	21	0.0561661	0.112342
992	7	5.71429	399.862	70.4519	7844	4686.43	0.0189997	0.0348124	0.0305785	0.0514941	0.399862	0.735507	20	0.0486128	0.0883131
993	5	6.8	402.726	60.4089	4666	7334.6	0.00942127	0.029292	0.0364957	0.0635014	0.402726	0.732326	20	0.0586629	0.11777
994	7	6.42857	401.776	66.3705	6474	5975.14	0.00937251	0.0379601	0.0343805	0.0624457	0.401776	0.715969	25	0.0604437	0.10115
995	5	6.2	405.452	65.6446	2825	5516.4	0.0169229	0.0308132	0.0376908	0.0519467	0.405452	0.727973	17	0.0525161	0.126862
996	9	6	403.246	72.0616	7209	5545.78	0.0240853	0.042601	0.0323008	0.0634852	0.403246	0.731389	28	0.0667374	0.125125
997	7	6.14286	400.028	71.6377	5458	6522.14	0.0199176	0.0357859	0.0324676	0.0532404	0.400028	0.71765	22	0.0564226	0.0933169
998	5	6.6	410.85	65.4751	4856	5717.8	0.00978707	0.0375231	0.043823	0.0578123	0.41085	0.722588	19	0.0656153	0.133666
999	7	6.28571	414.216	68.2611	4477	5672.14	0.0274092	0.0361127	0.0346342	0.0517385	0.414216	0.739019	24	0.05864	0.123084
