# Supplementary material for: The winner takes it all—Competitiveness of single nodes in globalized supply networks
Source: PLoS One. 2019 Nov 20;14(11):e0225346. doi: 10.1371/journal.pone.0225346 (PMC6867619; doi:10.1371/journal.pone.0225346)
Supplement: S1 Table — Legends can be found in te readme.txt file. (ZIP) [file pone.0225346.s001.zip › spatial_network_delaunay_N_1000_r_3_edgelist.dat]

0	187	0.013114
0	227	0.0233473
0	465	0.0310025
0	873	0.0296063
0	951	0.0375564
1	2	0.033911
1	362	0.0204343
1	612	0.0348476
1	631	0.00831012
1	894	0.0247706
2	327	0.0266446
2	509	0.0275751
2	612	0.0215014
2	623	0.044936
2	829	0.0312804
2	894	0.0425543
3	77	0.0754633
3	663	0.021531
3	724	0.0164446
3	896	0.0262432
3	957	0.0475703
3	963	0.0367011
4	181	0.0205465
4	340	0.02652
4	372	0.0652823
4	378	0.0429027
4	394	0.0465524
4	450	0.0585346
5	106	0.0107883
5	461	0.0234265
5	503	0.0204442
5	656	0.0271867
6	136	0.0321365
6	597	0.0220325
6	659	0.0374367
6	748	0.00725025
6	890	0.0109965
6	934	0.030755
7	99	0.0186051
7	420	0.066706
7	528	0.042485
7	592	0.0349974
7	627	0.0684518
7	925	0.0599565
7	979	0.055166
8	63	0.0429667
8	662	0.0345547
8	741	0.0290626
8	850	0.00984987
8	908	0.0349106
8	909	0.0489698
9	145	0.0342078
9	172	0.0203496
9	216	0.0455487
9	369	0.0149601
9	695	0.0234139
9	755	0.0211213
9	977	0.0424849
9	998	0.0256533
10	66	0.0627609
10	332	0.0211817
10	692	0.0368514
10	797	0.0226188
10	815	0.0697061
10	846	0.0287633
11	100	0.030347
11	635	0.0196991
11	682	0.0550153
11	738	0.0293756
12	130	0.051482
12	259	0.0349484
12	550	0.0190418
12	573	0.0542844
12	653	0.0561021
12	825	0.0170961
12	946	0.0580146
13	161	0.0197796
13	311	0.0621649
13	377	0.0254058
13	417	0.0197876
13	868	0.0531322
14	42	0.0387002
14	274	0.0375565
14	531	0.0328097
14	591	0.0309058
14	696	0.0421571
14	931	0.0555504
14	991	0.0653969
15	155	0.0620159
15	426	0.0612724
15	481	0.0282003
15	640	0.0364247
15	728	0.0395178
15	886	0.0351547
15	910	0.0259649
16	138	0.0237975
16	294	0.00843595
16	391	0.0122043
16	447	0.0132215
16	536	0.0146441
17	64	0.0438269
17	271	0.00496162
17	539	0.0655097
17	613	0.055608
17	777	0.0289684
17	856	0.0669183
17	929	0.0546596
18	181	0.0655884
18	422	0.0466113
18	480	0.00439192
18	557	0.0304939
18	668	0.0537216
19	416	0.040168
19	753	0.0180822
19	783	0.0448341
19	803	0.0473494
19	811	0.0233541
19	966	0.0375114
20	23	0.0444607
20	640	0.0301691
20	703	0.0480928
20	749	0.0534596
20	754	0.0528137
20	877	0.0446766
20	886	0.0365744
21	139	0.0185162
21	345	0.0269409
21	506	0.0368457
21	814	0.0476111
22	33	0.00598947
22	258	0.00907389
22	615	0.00402155
23	149	0.0698464
23	198	0.0731464
23	236	0.0732442
23	254	0.077155
23	296	0.0239026
23	703	0.0408124
23	886	0.0635586
23	996	0.069248
24	94	0.0412597
24	209	0.0490915
24	434	0.0191019
24	941	0.019542
25	248	0.0461436
25	358	0.032072
25	366	0.0536108
25	395	0.0369609
25	568	0.0562205
25	662	0.0537852
25	716	0.0410391
25	967	0.0520353
25	968	0.0433665
26	280	0.0393465
26	333	0.0393956
26	548	0.034295
26	801	0.0508949
26	821	0.0343244
26	879	0.0198672
26	964	0.0328186
27	90	0.0231347
27	246	0.0265226
27	346	0.0567973
27	424	0.0690596
27	443	0.0281124
27	541	0.033738
27	840	0.0704684
28	33	0.0763402
28	53	0.097615
28	96	0.0987151
28	114	0.0699849
28	191	0.0619018
28	338	0.0197547
28	457	0.0298072
28	688	0.0286588
28	930	0.0794928
29	192	0.0260237
29	386	0.00797838
29	464	0.023268
29	504	0.0357079
29	545	0.0292926
30	59	0.0587984
30	314	0.0217738
30	684	0.0324038
30	691	0.0351
30	844	0.0675613
30	913	0.0250641
31	130	0.034175
31	288	0.0486605
31	340	0.0411758
31	624	0.0346803
31	812	0.0384098
31	851	0.0491411
32	123	0.0406763
32	252	0.0274059
32	298	0.0488308
32	361	0.0662885
32	392	0.048868
32	421	0.0556699
32	470	0.0243792
32	774	0.0457743
33	258	0.011433
33	615	0.00845157
33	688	0.0823661
33	794	0.053385
33	930	0.0387174
34	449	0.0318335
34	524	0.0214024
34	633	0.00955054
34	848	0.036787
34	927	0.0507803
35	201	0.0221629
35	230	0.0289983
35	353	0.00846619
35	720	0.0131062
35	819	0.035889
35	881	0.0442981
36	266	0.0323789
36	370	0.0385021
36	629	0.0219696
36	637	0.0392906
36	654	0.0611673
36	912	0.0800022
36	916	0.0253631
36	938	0.0315302
37	83	0.0509469
37	257	0.0355155
37	431	0.0435668
37	503	0.0547681
37	651	0.0364709
37	810	0.0348429
37	935	0.0521957
38	187	0.0240142
38	277	0.0356726
38	385	0.0078665
38	951	0.0378991
39	88	0.0246724
39	261	0.0280044
39	315	0.0330529
39	866	0.0695528
40	178	0.0223771
40	197	0.0392379
40	264	0.0573917
40	279	0.0436205
40	474	0.0571513
40	551	0.0261878
40	656	0.0337991
41	117	0.0662559
41	136	0.0594094
41	252	0.0560936
41	281	0.0412457
41	363	0.0112288
41	479	0.0584625
41	575	0.0419206
42	399	0.0477549
42	491	0.00846702
42	591	0.029903
42	696	0.0248038
43	84	0.0326536
43	88	0.0335135
43	499	0.0177847
43	866	0.0721079
43	892	0.0498015
43	936	0.0527863
44	47	0.0357153
44	126	0.0122333
44	154	0.0128188
44	162	0.0189316
44	411	0.0173571
44	514	0.017896
45	169	0.0486279
45	194	0.0100534
45	594	0.0249993
45	732	0.0517603
45	915	0.0808255
45	953	0.0379387
46	176	0.0367916
46	313	0.0219909
46	379	0.0191339
46	569	0.0228345
46	626	0.0300904
46	749	0.0399022
46	870	0.0422689
47	55	0.0558092
47	126	0.0431873
47	151	0.0390947
47	219	0.0438739
47	367	0.0489524
47	411	0.0252114
47	924	0.0501097
48	89	0.00374375
48	151	0.0352793
48	477	0.0344061
48	693	0.0359692
49	97	0.0595636
49	142	0.0616654
49	594	0.0467233
49	600	0.021283
49	732	0.0303152
49	861	0.0310421
50	65	0.0285315
50	100	0.0369384
50	260	0.0336536
50	505	0.0187815
50	635	0.0318296
51	91	0.0788562
51	153	0.016712
51	272	0.0187525
51	458	0.0549608
51	571	0.0496422
51	608	0.051564
52	54	0.046886
52	216	0.0205494
52	264	0.0309204
52	279	0.0621103
52	697	0.0330663
52	710	0.046056
53	96	0.0593576
53	223	0.065765
53	447	0.0616551
53	536	0.0645054
53	930	0.0867086
53	969	0.0303764
54	216	0.0485012
54	264	0.0305823
54	474	0.0259128
54	590	0.0554928
54	843	0.0403848
54	860	0.0334199
54	977	0.0551888
55	126	0.0351893
55	151	0.0524051
55	693	0.0145645
55	930	0.0164215
56	80	0.0442455
56	96	0.0565383
56	138	0.0148882
56	173	0.0248024
56	182	0.0470563
56	223	0.00986128
56	868	0.0481646
57	334	0.0161302
57	379	0.0212135
57	423	0.0310822
57	569	0.0311163
57	942	0.0295594
58	195	0.0183931
58	483	0.0173448
58	917	0.022117
58	974	0.024254
59	280	0.0479311
59	302	0.0549483
59	314	0.0578758
59	325	0.0690537
59	540	0.0327765
59	578	0.0528755
59	709	0.0446486
59	844	0.0710955
60	94	0.0275263
60	189	0.0220817
60	229	0.0293552
60	761	0.0162767
60	941	0.0547152
61	256	0.0273497
61	341	0.0338071
61	449	0.0589193
61	502	0.0289583
61	858	0.0528529
61	927	0.0577828
61	956	0.0260257
62	67	0.022349
62	234	0.0273959
62	276	0.0336982
62	305	0.0530153
62	589	0.0196645
62	914	0.0561099
63	167	0.0736637
63	185	0.0470057
63	413	0.0518488
63	800	0.0190485
63	850	0.0455657
63	853	0.0699494
63	908	0.0418743
64	271	0.0422525
64	286	0.0493263
64	320	0.0276695
64	405	0.0274765
64	613	0.0323032
65	119	0.033164
65	467	0.0473742
65	505	0.0392421
65	537	0.0468705
65	621	0.0383108
65	635	0.0357869
65	729	0.0487423
65	780	0.0479589
66	308	0.0345163
66	346	0.0558072
66	381	0.0352953
66	424	0.00452919
66	574	0.0790619
66	797	0.053283
66	832	0.0730642
66	846	0.0764831
67	234	0.0215034
67	276	0.0387057
67	393	0.0342578
67	574	0.0308276
68	240	0.0225723
68	463	0.0394236
68	519	0.00954128
68	689	0.0379925
68	742	0.0193406
69	99	0.0462226
69	129	0.0457302
69	265	0.0306373
69	293	0.0387494
69	321	0.0353951
69	826	0.0249267
69	874	0.0416916
69	899	0.0347201
70	94	0.0361832
70	189	0.0198482
70	330	0.00872622
70	388	0.0335097
70	422	0.0530086
70	533	0.0329073
70	920	0.0397416
71	374	0.0203372
71	627	0.0212625
71	632	0.0399044
71	939	0.0480161
71	971	0.00763674
71	983	0.0492892
72	152	0.0172924
72	305	0.0477542
72	504	0.0730163
72	674	0.0226175
72	722	0.0712575
73	98	0.0318108
73	310	0.048863
73	349	0.0338013
73	642	0.0136473
73	660	0.0230428
74	211	0.00437132
74	376	0.0579344
74	602	0.0624093
74	753	0.047701
74	811	0.0448491
74	819	0.0263258
74	881	0.00910196
75	90	0.0203289
75	443	0.0392003
75	518	0.0176546
75	561	0.0178068
75	858	0.0261786
75	927	0.0340932
75	948	0.00556627
76	240	0.0280198
76	349	0.0516019
76	573	0.0628948
76	689	0.0158224
76	765	0.0440338
77	146	0.0786769
77	224	0.0237389
77	318	0.049493
77	546	0.0523583
77	724	0.0697927
77	901	0.051446
77	957	0.0858531
78	107	0.0290793
78	720	0.042245
78	819	0.0262947
78	918	0.0167908
78	945	0.0258464
79	101	0.0442245
79	250	0.0311198
79	442	0.0456677
79	579	0.0542229
79	838	0.0389214
79	889	0.0218966
79	952	0.0233486
79	980	0.0459693
80	161	0.0377232
80	182	0.0151089
80	306	0.0357346
80	868	0.0172466
81	212	0.051594
81	342	0.00424857
81	429	0.0428747
81	476	0.0356948
81	730	0.0146327
81	891	0.0129045
82	635	0.0402243
82	647	0.0362583
82	738	0.0233438
82	780	0.0133871
83	257	0.0458555
83	431	0.0426401
83	534	0.042842
83	882	0.0252328
83	924	0.0400184
84	289	0.0268866
84	680	0.0211576
84	892	0.0224209
84	936	0.0476972
85	245	0.0207085
85	329	0.0149092
85	377	0.0529986
85	527	0.0247661
85	681	0.0520229
85	692	0.0540443
85	739	0.023853
86	714	0.0369893
86	762	0.038609
86	789	0.027922
86	792	0.066188
86	796	0.0173274
86	872	0.0679802
87	427	0.0495666
87	472	0.00755643
87	581	0.0494055
87	777	0.0201128
87	804	0.0411414
87	934	0.0402499
88	261	0.0470866
88	269	0.0544174
88	499	0.0326185
88	673	0.0582608
88	866	0.0727162
88	907	0.0631607
89	235	0.0344974
89	258	0.0302264
89	409	0.0564422
89	477	0.0367494
89	615	0.0347676
89	693	0.0345646
89	773	0.0547764
90	246	0.0377677
90	443	0.0242786
90	518	0.02411
91	203	0.0789658
91	272	0.0691435
91	334	0.0171467
91	368	0.0732597
91	423	0.0289546
91	569	0.0373526
91	571	0.087597
92	337	0.0333387
92	356	0.0186558
92	652	0.0192168
92	654	0.0371735
92	984	0.0295341
93	129	0.0642238
93	141	0.0254937
93	283	0.0448394
93	397	0.0474981
93	606	0.0490178
93	647	0.0887154
93	824	0.0733316
93	950	0.047488
94	189	0.0301289
94	209	0.0207086
94	533	0.0213635
94	941	0.0502531
95	229	0.0530205
95	297	0.064939
95	375	0.0446423
95	444	0.0299009
95	564	0.0233779
95	610	0.0397082
96	114	0.0527079
96	140	0.011867
96	182	0.0224719
96	223	0.0586472
96	560	0.0280931
97	142	0.0857894
97	194	0.0184167
97	441	0.0260264
97	594	0.0201975
97	855	0.01679
98	147	0.0272165
98	310	0.0539297
98	660	0.0135479
98	723	0.0269981
98	813	0.0525453
99	321	0.0567476
99	592	0.0394318
99	646	0.0522123
99	809	0.0457119
99	874	0.0475052
99	979	0.0526423
100	260	0.0156738
100	635	0.0358612
100	682	0.05417
100	725	0.0483146
100	895	0.0256299
101	158	0.0510277
101	552	0.0544682
101	595	0.0223071
101	775	0.0459978
101	889	0.0325186
101	911	0.0529852
101	952	0.0552684
102	111	0.0111565
102	451	0.0398982
102	517	0.0257776
102	991	0.016004
103	112	0.070159
103	268	0.0527459
103	372	0.0367901
103	667	0.0493491
103	687	0.046795
103	704	0.0471661
103	970	0.0310206
104	218	0.00669122
104	471	0.0215835
104	544	0.0245091
104	607	0.0289822
105	404	0.0350575
105	455	0.0529229
105	462	0.0726717
105	547	0.0802056
105	570	0.05614
105	584	0.054489
105	663	0.0330642
105	791	0.0523076
105	896	0.0281289
106	155	0.0398258
106	279	0.0389523
106	426	0.0225779
106	461	0.018286
106	656	0.0341487
107	125	0.0183822
107	638	0.00932109
107	670	0.0238423
107	720	0.0471373
107	945	0.0102673
108	178	0.00761865
108	437	0.0104447
108	551	0.00920304
108	661	0.00379121
108	935	0.0373212
109	117	0.0424249
109	502	0.0246282
109	659	0.0243481
109	785	0.0227195
109	857	0.0158084
110	269	0.0481348
110	433	0.0174246
110	485	0.0245269
110	658	0.0470939
110	760	0.00319758
110	907	0.0486329
111	451	0.0455299
111	462	0.0335043
111	991	0.0129238
112	667	0.0527891
112	704	0.0611247
112	903	0.0323946
112	947	0.0425393
112	949	0.0100384
113	149	0.0588773
113	175	0.0152274
113	177	0.0553351
113	232	0.019988
113	562	0.0859279
113	922	0.0822191
113	976	0.0792038
113	992	0.0413768
114	191	0.0131352
114	560	0.0297754
114	766	0.0174783
115	183	0.0161309
115	384	0.0232553
115	580	0.0140675
115	703	0.0265022
115	718	0.00935502
115	999	0.0193411
116	414	0.00916239
116	466	0.0258229
116	634	0.0465396
116	830	0.0384344
116	985	0.0464073
117	136	0.065358
117	341	0.040008
117	415	0.03307
117	479	0.035899
117	659	0.0464167
117	818	0.0311447
117	857	0.0407279
118	259	0.0161023
118	478	0.0133244
118	550	0.00847351
118	834	0.0110001
118	965	0.0206246
118	987	0.0225366
119	537	0.0367786
119	606	0.0588473
119	621	0.00944481
120	156	0.01495
120	281	0.0433756
120	568	0.0558092
120	575	0.0222445
120	628	0.0395261
120	677	0.0477034
120	975	0.054759
121	263	0.0344782
121	317	0.0335049
121	440	0.0443344
121	831	0.0214358
121	904	0.0286382
121	984	0.0292717
122	295	0.0148028
122	396	0.018747
122	467	0.0521325
122	596	0.0338095
122	676	0.0446372
122	905	0.0382247
122	944	0.0393528
123	252	0.0287527
123	421	0.0217276
123	567	0.0286691
124	400	0.0502921
124	548	0.0392207
124	707	0.0280773
124	879	0.0442015
124	997	0.021178
125	364	0.0324773
125	607	0.0315934
125	638	0.0161361
125	670	0.0247609
125	847	0.029615
126	154	0.00904379
126	930	0.0430034
127	286	0.0290489
127	320	0.0438286
127	595	0.00868464
127	889	0.025032
127	980	0.0310489
128	317	0.0409747
128	497	0.0497281
128	513	0.0507818
128	639	0.0578705
128	831	0.0320565
128	859	0.0153982
128	986	0.0383942
129	265	0.0217621
129	365	0.0669369
129	647	0.0610289
129	706	0.0673455
129	874	0.0504068
129	950	0.0323638
130	259	0.0445965
130	573	0.0500143
130	624	0.0519972
130	765	0.061103
130	812	0.0147325
131	226	0.0541076
131	273	0.0185178
131	362	0.0283318
131	398	0.0595348
131	611	0.0244661
131	619	0.00996247
131	871	0.0414405
132	386	0.030024
132	457	0.0273707
132	495	0.012254
132	529	0.0173724
132	545	0.0375924
132	802	0.00542166
133	143	0.0201222
133	549	0.000358411
133	579	0.0151388
134	186	0.0396628
134	506	0.0360865
134	531	0.0376853
134	756	0.040669
134	906	0.0452671
134	931	0.0358487
134	936	0.0442879
135	144	0.0205784
135	365	0.016693
135	647	0.0601895
135	801	0.0527527
136	359	0.0730169
136	363	0.0527488
136	613	0.0632397
136	659	0.0300592
136	856	0.0312356
136	890	0.0253897
137	168	0.0406212
137	380	0.00739953
137	429	0.0346399
137	476	0.0323806
137	804	0.0162495
138	173	0.0183501
138	223	0.0150543
138	391	0.0193441
138	447	0.0260482
139	345	0.0360458
139	506	0.0395268
139	641	0.05199
139	931	0.0468788
139	990	0.0652224
139	991	0.0781734
140	182	0.0129496
140	306	0.0183007
140	560	0.0249976
141	255	0.0439253
141	397	0.0592015
141	606	0.0420346
141	654	0.0764447
141	972	0.0579291
142	441	0.0871951
142	776	0.0134993
142	861	0.0470365
142	928	0.023865
143	210	0.0380056
143	359	0.0656446
143	421	0.070419
143	549	0.0204529
143	579	0.0232065
143	805	0.0625063
143	980	0.0453214
144	501	0.0649386
144	647	0.0639207
144	738	0.0692339
144	801	0.0587565
144	836	0.0267618
145	511	0.0231075
145	602	0.0478305
145	864	0.0610353
145	977	0.0298657
145	998	0.0264855
146	318	0.066761
146	512	0.0456366
146	530	0.0128251
146	554	0.0139577
146	750	0.0378067
146	901	0.062178
147	295	0.0359474
147	310	0.0614993
147	596	0.0351505
147	723	0.00761323
148	354	0.0222182
148	736	0.0154324
148	876	0.015838
148	972	0.0208964
149	175	0.05314
149	198	0.0495439
149	208	0.0311822
149	296	0.0630833
149	657	0.0487788
149	770	0.0466215
149	922	0.0534885
150	446	0.0066639
150	448	0.0222864
150	464	0.0374836
150	507	0.038232
150	722	0.0430996
151	284	0.0464497
151	367	0.0565322
151	477	0.0427348
151	669	0.0501158
151	693	0.0516122
152	233	0.0569651
152	253	0.0207835
152	305	0.0454699
152	722	0.0698516
153	165	0.058036
153	272	0.0233716
153	410	0.0452982
153	458	0.0526112
153	793	0.0366508
154	162	0.0131335
154	930	0.0493524
154	969	0.0511077
155	279	0.0275448
155	426	0.037004
155	710	0.0367127
155	910	0.0539741
156	479	0.029341
156	575	0.0308909
156	628	0.0296492
156	818	0.0505047
157	460	0.0161535
157	588	0.0289915
157	667	0.047475
157	949	0.0214654
157	961	0.0257523
158	282	0.0811216
158	297	0.0654843
158	383	0.0327567
158	553	0.0621503
158	595	0.0590255
158	655	0.0696493
158	775	0.0371074
159	300	0.0134577
159	348	0.0314387
159	396	0.0322337
159	467	0.0303997
159	598	0.0356072
159	912	0.0229781
160	547	0.0483013
160	570	0.0133932
160	603	0.0161755
160	657	0.0439046
160	787	0.00470144
160	922	0.0458102
161	306	0.0368964
161	417	0.0242747
161	868	0.0380609
162	468	0.0269699
162	514	0.0167962
162	969	0.0457634
163	382	0.0218513
163	389	0.0207387
163	402	0.0168846
163	757	0.00643441
163	768	0.00432859
164	255	0.0278264
164	337	0.0245625
164	354	0.0132059
164	654	0.029989
164	736	0.0260442
165	220	0.0640427
165	272	0.0696336
165	408	0.0404712
165	759	0.030966
165	793	0.0430287
165	853	0.0245763
165	988	0.0535469
166	412	0.0211989
166	473	0.00720129
166	701	0.0205282
166	919	0.0330324
166	958	0.0171579
167	185	0.0489729
167	251	0.0207776
167	410	0.0658736
167	793	0.0667101
167	841	0.0656675
167	853	0.0692433
168	221	0.020306
168	229	0.0206501
168	476	0.0283532
168	761	0.0218509
168	804	0.039466
169	194	0.0445899
169	205	0.0236872
169	291	0.0428786
169	438	0.0460608
169	441	0.0391646
169	444	0.0360939
169	855	0.0383977
169	953	0.0501189
169	955	0.0375025
170	196	0.0269141
170	714	0.0353002
170	762	0.0362341
170	792	0.0142305
170	860	0.0394719
170	883	0.0278282
171	387	0.0454677
171	492	0.0015923
171	734	0.0565006
171	813	0.00706759
172	216	0.0338648
172	695	0.0157232
172	747	0.0105947
172	887	0.0098272
173	188	0.0532898
173	391	0.0310467
173	566	0.0375109
173	781	0.0854522
173	868	0.0505933
174	420	0.0113335
174	528	0.0355157
174	556	0.0182339
174	833	0.0178787
174	939	0.0233042
175	232	0.00796551
175	770	0.011512
176	322	0.0612992
176	344	0.0577557
176	520	0.0194228
176	626	0.0151922
176	870	0.0262686
176	999	0.0525652
177	517	0.0589875
177	523	0.0666483
177	715	0.0567047
177	919	0.0583949
177	976	0.0484354
177	992	0.0626046
178	437	0.0117559
178	551	0.0145279
178	656	0.0203295
178	661	0.00571282
179	236	0.0101283
179	347	0.0173474
179	369	0.039056
179	695	0.0335534
179	755	0.0477586
180	256	0.0385322
180	577	0.0368351
180	609	0.0325001
180	903	0.014106
180	949	0.0335632
180	961	0.0309414
181	340	0.0159035
181	372	0.0733299
181	422	0.0766793
181	668	0.0751392
181	851	0.0701762
182	306	0.0256217
183	516	0.0286752
183	698	0.0114451
183	703	0.0191867
183	718	0.0165837
184	196	0.024042
184	275	0.0347405
184	618	0.017198
184	737	0.049161
184	792	0.0410315
184	985	0.0273261
185	251	0.0575861
185	339	0.0597021
185	601	0.0632779
185	716	0.0606928
185	741	0.0508347
185	850	0.0332842
186	756	0.00264489
186	936	0.0136352
187	227	0.0321192
187	385	0.0266874
187	398	0.0496234
187	555	0.037405
187	951	0.039091
187	973	0.044051
188	489	0.0239366
188	566	0.0450644
188	781	0.0781959
188	859	0.0482909
189	330	0.017699
189	342	0.021729
189	761	0.0258348
190	193	0.0099397
190	445	0.0302558
190	778	0.0313352
190	865	0.0492933
191	457	0.0608
191	545	0.0344661
191	766	0.0239661
192	464	0.036208
192	504	0.0144386
192	722	0.0204574
193	413	0.0630775
193	445	0.0388185
193	778	0.0357995
193	800	0.0321703
193	882	0.0734452
193	885	0.0638102
193	908	0.0377434
194	594	0.0211147
194	855	0.0292155
195	483	0.0279056
195	675	0.0419517
195	682	0.0406171
195	738	0.0666253
195	836	0.0343214
195	917	0.0297242
196	275	0.0181183
196	792	0.0293023
196	883	0.0136223
197	456	0.00263946
197	474	0.0352642
197	551	0.0500581
198	208	0.026414
198	236	0.032533
198	347	0.0104777
199	482	0.0374936
199	558	0.00637859
199	614	0.0149806
199	745	0.0183244
199	902	0.013796
200	355	0.0131568
200	568	0.020149
200	694	0.0266104
200	975	0.0174629
201	230	0.03834
201	238	0.0215338
201	353	0.0158172
201	559	0.0252544
201	807	0.0302174
201	849	0.0287591
201	960	0.0371059
202	254	0.0299471
202	270	0.0228115
202	697	0.018616
202	747	0.00623817
202	887	0.00328941
203	313	0.0840479
203	325	0.00731633
203	368	0.0377413
203	569	0.0724485
203	636	0.0862209
203	844	0.0134731
204	433	0.0421356
204	673	0.0250172
204	708	0.0327257
204	773	0.0318994
204	794	0.0228038
204	907	0.0172515
205	432	0.0186556
205	438	0.0423182
205	444	0.0225471
205	862	0.0233772
206	256	0.0563268
206	561	0.0176935
206	858	0.0185051
206	948	0.00824424
207	294	0.00743653
207	391	0.00692017
207	566	0.0204424
207	828	0.0298107
208	347	0.0360519
208	416	0.0967951
208	603	0.0725396
208	657	0.0481349
208	803	0.089672
209	434	0.0625316
209	533	0.00474676
209	920	0.0328506
209	928	0.0533962
210	286	0.051177
210	359	0.0379159
210	405	0.0280187
210	980	0.0542673
211	819	0.0248071
211	881	0.00545222
212	388	0.0525439
212	429	0.0342283
212	588	0.0217642
212	667	0.0234937
212	891	0.049446
213	243	0.0451522
213	468	0.0290866
213	534	0.0502739
213	744	0.0184586
213	751	0.0187281
214	487	0.0372054
214	651	0.0258137
214	810	0.0106009
214	845	0.0242052
215	344	0.0457235
215	384	0.058851
215	436	0.0112582
215	496	0.0277246
215	665	0.059121
215	715	0.0571672
215	992	0.0502256
216	697	0.0313176
216	747	0.0286948
216	977	0.0424051
217	332	0.0423659
217	371	0.0248954
217	381	0.0303192
217	648	0.0222407
217	797	0.0392565
218	471	0.0173567
218	478	0.0215009
218	544	0.0295835
218	825	0.0318037
218	834	0.0231288
219	411	0.0274731
219	468	0.0505595
219	514	0.0277175
219	534	0.0263785
219	924	0.0362158
220	272	0.0719549
220	487	0.0302294
220	515	0.00682394
220	690	0.0443036
220	988	0.017834
221	229	0.0262952
221	610	0.0386992
221	804	0.0289066
221	929	0.0317791
222	298	0.023331
222	726	0.0245525
222	774	0.0263808
222	837	0.0144986
222	900	0.0192903
223	447	0.0209866
224	318	0.032438
224	546	0.0515119
224	593	0.0262333
224	894	0.0676995
225	228	0.0120822
225	267	0.0216657
225	350	0.0112637
225	556	0.0540614
225	798	0.0393644
225	806	0.0513527
225	939	0.0477507
225	983	0.0408275
226	249	0.037421
226	303	0.0535314
226	305	0.077234
226	398	0.0525083
226	486	0.034771
226	871	0.0370831
226	914	0.011335
227	276	0.0205024
227	873	0.0301657
227	973	0.017697
228	350	0.00665178
228	524	0.0510486
228	806	0.0491583
228	848	0.0429636
229	564	0.0569182
229	610	0.0370953
229	761	0.0250551
229	941	0.0566577
230	544	0.0266604
230	559	0.0384812
230	670	0.028619
230	720	0.0203082
231	299	0.0215179
231	525	0.0615705
231	572	0.0220186
231	599	0.0554195
231	727	0.0414025
231	763	0.0390803
231	925	0.0464136
232	516	0.0117935
232	665	0.0396687
232	718	0.0334776
232	770	0.0139575
232	992	0.0415941
233	253	0.0514098
233	303	0.0443881
233	327	0.0305867
233	722	0.0530632
233	799	0.0310654
233	829	0.0155711
234	305	0.03116
234	393	0.0183796
234	884	0.0255137
235	615	0.0136581
235	693	0.00868744
235	930	0.0220307
236	254	0.0225768
236	347	0.0240486
236	695	0.032535
237	605	0.0257423
237	648	0.0329044
237	835	0.0179935
237	937	0.0329457
238	559	0.00836586
238	734	0.0301518
238	849	0.025503
239	288	0.0365809
239	378	0.0366012
239	538	0.016386
239	705	0.0310291
239	750	0.0435467
239	758	0.0410486
240	439	0.0530515
240	469	0.0174386
240	689	0.0361765
240	742	0.0146433
240	765	0.0508333
241	349	0.0565945
241	573	0.0660478
241	734	0.00515392
241	946	0.00303292
242	307	0.0273845
242	683	0.0688319
242	726	0.024842
242	808	0.0622244
242	837	0.0257024
242	893	0.051295
242	962	0.0266453
243	536	0.0547733
243	721	0.00752895
243	744	0.0488159
243	751	0.0495297
243	788	0.00256031
244	268	0.00376975
244	388	0.0121535
244	422	0.0313328
244	687	0.0244385
245	527	0.00494779
245	739	0.00767716
246	346	0.0473646
246	390	0.0202543
246	425	0.0639896
246	518	0.0391096
247	361	0.0535648
247	549	0.0449417
247	752	0.0214408
247	805	0.0284152
248	267	0.020395
248	366	0.055309
248	806	0.05462
248	967	0.0134605
249	486	0.0125503
249	612	0.0174544
249	871	0.013627
250	301	0.0120348
250	316	0.0155777
250	838	0.0346296
250	952	0.0132692
251	339	0.0521789
251	525	0.0369209
251	713	0.0521184
251	841	0.0679813
252	281	0.0479287
252	363	0.0558459
252	470	0.0372968
252	567	0.0315581
252	677	0.0498396
253	303	0.0156597
253	305	0.0442155
254	270	0.035049
254	695	0.0262971
254	887	0.0302694
254	996	0.064531
255	654	0.0515244
255	736	0.00679308
255	972	0.0268872
256	561	0.0651907
256	609	0.0190857
256	858	0.0537468
256	903	0.0463981
256	956	0.027762
257	357	0.0427477
257	810	0.0233807
257	845	0.02912
257	882	0.0426068
257	885	0.0462255
258	615	0.0127083
258	773	0.0447227
258	794	0.054642
259	288	0.0510404
259	550	0.0187567
259	705	0.04877
259	812	0.0366186
259	965	0.0175
260	505	0.0384502
260	895	0.022064
260	982	0.0325115
261	315	0.0432067
261	457	0.0351391
261	495	0.0411188
261	673	0.0486509
261	688	0.0236752
261	794	0.0547068
261	802	0.0414811
262	508	0.0108737
262	576	0.0321381
262	605	0.0708537
262	617	0.026317
262	711	0.0511371
263	440	0.026162
263	508	0.0423908
263	576	0.0272735
263	904	0.0401166
263	989	0.03645
264	279	0.0594045
264	474	0.019679
265	826	0.00788436
265	950	0.0122109
266	604	0.0152857
266	629	0.0182115
266	634	0.0350282
266	637	0.0304958
266	719	0.0536808
266	985	0.0673893
267	798	0.0246162
267	806	0.0510503
267	967	0.025398
268	388	0.0147839
268	667	0.0424439
268	687	0.0243233
269	499	0.0313941
269	658	0.036028
269	880	0.0207684
269	907	0.0430117
270	697	0.0095564
270	710	0.0315858
270	996	0.0601938
271	320	0.0491154
271	655	0.0478912
271	929	0.0534355
272	423	0.0669407
272	690	0.044378
273	362	0.0255037
273	418	0.00284921
273	593	0.0444765
273	619	0.0191711
273	869	0.0325743
274	462	0.0478002
274	490	0.0430417
274	591	0.0227519
274	991	0.0635068
275	590	0.0470239
275	737	0.0309982
275	843	0.0247471
275	883	0.0119922
276	574	0.0427305
276	589	0.0310651
276	832	0.0473106
276	873	0.0285164
276	973	0.0263394
277	373	0.0254169
277	385	0.0365958
277	394	0.037726
277	430	0.0389251
277	450	0.0475495
277	555	0.04286
277	951	0.0537032
278	582	0.0248174
278	643	0.0373487
278	683	0.0329478
278	740	0.0227884
278	760	0.033125
279	656	0.0424941
279	710	0.047302
280	540	0.0467569
280	578	0.0288738
280	821	0.0258087
280	879	0.0412528
281	575	0.0314564
281	677	0.0156585
282	297	0.055119
282	610	0.0243039
282	655	0.0468179
282	929	0.0447725
283	343	0.0331283
283	397	0.023095
283	899	0.0135786
283	950	0.0282589
284	307	0.0370366
284	319	0.0229258
284	477	0.0243728
284	669	0.018136
284	686	0.0233901
285	309	0.0252448
285	383	0.042352
285	526	0.0657766
285	553	0.0237239
285	565	0.0576355
285	757	0.0667541
285	768	0.0613325
286	320	0.036557
286	405	0.0571454
286	980	0.0123315
287	427	0.0269626
287	460	0.00666365
287	577	0.0285381
287	581	0.0262978
287	588	0.0337977
287	961	0.0164961
288	340	0.0568162
288	378	0.0611462
288	705	0.0301906
288	812	0.0316059
289	491	0.0243646
289	680	0.010414
289	696	0.0230109
289	936	0.0542288
290	302	0.0163802
290	314	0.00688903
290	691	0.0314015
290	915	0.0539093
291	438	0.0190821
291	691	0.0662216
291	817	0.0277302
291	953	0.0220222
292	382	0.0218239
292	402	0.00855475
292	436	0.0239571
292	715	0.0529618
292	898	0.0224354
293	321	0.00901531
293	343	0.0144608
293	407	0.0280337
293	899	0.0291878
294	391	0.00643037
294	536	0.0217588
294	828	0.0341735
295	310	0.0779688
295	467	0.0547306
295	596	0.0280296
296	698	0.0143381
296	703	0.0293088
296	770	0.038851
297	375	0.0363573
297	532	0.0482564
297	553	0.0516647
297	610	0.0643241
297	978	0.0259262
298	392	0.015661
298	726	0.0155661
298	774	0.0382465
299	525	0.0627526
299	572	0.00546306
299	713	0.0217805
300	467	0.0353212
300	621	0.0257231
300	912	0.0160735
301	316	0.00490236
301	345	0.0483794
301	838	0.0378554
301	990	0.0135099
302	314	0.0210254
302	483	0.0624597
302	484	0.0341778
302	540	0.043115
302	915	0.0545853
303	305	0.0556242
303	486	0.0274029
303	829	0.03393
304	521	0.0356116
304	526	0.0230003
304	542	0.02999
304	636	0.0404642
304	666	0.0435957
304	757	0.0516735
305	674	0.0444051
305	884	0.0159199
305	914	0.0764549
305	995	0.0436314
306	417	0.0454024
306	560	0.0126476
306	766	0.040701
307	319	0.0205768
307	477	0.041481
307	764	0.0303808
307	837	0.0397764
307	962	0.0194446
307	993	0.0225018
308	328	0.0379826
308	381	0.00552009
308	424	0.0346899
308	840	0.0265114
309	383	0.0325112
309	454	0.0519773
309	552	0.0461919
309	587	0.0491811
309	768	0.0454121
309	775	0.03782
310	463	0.0451137
310	467	0.0809203
310	505	0.0599797
310	510	0.0582071
310	642	0.0454934
310	982	0.054135
311	360	0.0286153
311	377	0.0481466
311	739	0.037737
311	868	0.0657141
311	989	0.00682402
312	435	0.0234518
312	558	0.0191983
312	614	0.0170829
312	717	0.0281818
312	921	0.0325558
312	923	0.0254115
313	520	0.0188298
313	569	0.0312475
313	626	0.0147925
313	636	0.0565113
314	691	0.0311597
315	448	0.0557316
315	464	0.0432082
315	495	0.0147963
315	529	0.00950411
315	866	0.0581538
316	412	0.0447154
316	952	0.0265509
316	990	0.00893592
317	356	0.0166202
317	831	0.0308282
317	888	0.0256462
317	984	0.0276315
317	986	0.0303832
318	323	0.0445058
318	512	0.0353973
318	593	0.0156127
318	782	0.0403399
319	686	0.0188503
319	764	0.0183372
320	595	0.0487152
320	655	0.0533244
321	407	0.0224041
321	592	0.0478797
322	344	0.0287148
322	384	0.0120169
322	580	0.015547
322	999	0.0276791
323	512	0.0391685
323	585	0.0218967
323	758	0.0298653
323	782	0.0180922
324	675	0.0037981
324	682	0.0167266
324	725	0.0235008
324	867	0.020163
325	368	0.0361822
325	709	0.0516728
325	844	0.00945714
326	455	0.0317261
326	584	0.018685
326	603	0.035279
326	783	0.0266986
326	803	0.0276592
326	842	0.0439556
327	509	0.014653
327	671	0.0284896
327	799	0.0278732
327	829	0.035594
328	351	0.00952647
328	381	0.0388635
328	678	0.0445802
328	769	0.0289114
328	822	0.040013
328	840	0.0263655
329	406	0.0255205
329	692	0.0522057
329	739	0.0290769
329	795	0.0177333
329	815	0.0300425
330	342	0.0203796
330	388	0.0279166
330	730	0.0157941
331	415	0.0178529
331	449	0.0159206
331	524	0.0301919
331	806	0.0733552
331	818	0.0262889
332	605	0.0512838
332	648	0.0523004
332	797	0.00651877
332	815	0.0674212
333	583	0.0107171
333	801	0.0200846
333	964	0.0120678
334	423	0.019802
334	569	0.0364566
335	417	0.0381944
335	504	0.053062
335	545	0.0537589
335	674	0.100612
335	766	0.0217357
336	431	0.0222159
336	534	0.038457
336	650	0.0679526
336	721	0.0608743
336	751	0.0221229
336	935	0.0534239
337	354	0.0163221
337	617	0.0365795
337	654	0.0424974
337	876	0.0356086
337	984	0.0424657
338	457	0.0144775
338	688	0.00954375
339	601	0.0108083
339	713	0.00807826
340	378	0.0602674
340	851	0.0651531
341	415	0.039394
341	449	0.0528242
341	502	0.0150901
341	857	0.0123363
342	476	0.035813
342	730	0.0163463
342	761	0.0314291
343	397	0.0365013
343	407	0.0332167
343	535	0.0389779
343	899	0.0341731
343	937	0.0746283
344	384	0.0365099
344	401	0.0206699
344	496	0.0247582
344	520	0.0611355
345	814	0.0527441
345	838	0.0546615
345	981	0.0495346
345	990	0.0458626
346	390	0.0394878
346	424	0.0529203
346	522	0.0570474
346	832	0.029366
347	416	0.0813171
347	755	0.0573938
348	396	0.0141449
348	598	0.00706907
348	905	0.0190985
349	573	0.0434771
349	642	0.040617
349	660	0.0370805
349	689	0.052253
349	734	0.0569016
350	848	0.0395653
350	983	0.0350907
351	371	0.0276747
351	381	0.0393615
351	678	0.0393744
352	458	0.0280886
352	578	0.0516027
352	608	0.0292072
352	707	0.0126396
352	879	0.0237331
353	881	0.0441653
353	960	0.0373065
354	736	0.0271087
354	876	0.0273344
355	358	0.0324389
355	568	0.0274333
355	694	0.0307319
355	731	0.0142467
356	652	0.0156047
356	888	0.0147714
356	984	0.0277198
357	413	0.0350194
357	759	0.0489681
357	845	0.0345156
357	885	0.0126898
358	568	0.043205
358	731	0.0299863
358	968	0.0165334
359	363	0.0592625
359	405	0.0449587
359	421	0.0603917
359	567	0.0360355
359	613	0.0499524
360	377	0.0266054
360	527	0.0142913
360	739	0.0231357
361	392	0.0432921
361	421	0.0493159
361	643	0.0552356
361	683	0.0357044
361	752	0.0582817
361	805	0.0416932
362	418	0.024996
362	612	0.0349915
362	631	0.0232163
362	871	0.0215089
363	567	0.0448736
364	638	0.0332917
364	772	0.0347275
364	842	0.0473083
364	847	0.0268306
364	852	0.0396003
364	945	0.0389173
365	630	0.0627482
365	647	0.0569753
365	706	0.0475793
365	801	0.0584457
366	568	0.0352545
366	628	0.0221483
366	806	0.0230138
367	445	0.0261151
367	669	0.0569347
367	924	0.047169
367	954	0.0551269
368	571	0.043625
368	709	0.020661
369	695	0.0242727
369	755	0.0120463
370	652	0.0290307
370	654	0.0275097
370	916	0.025453
371	381	0.0420486
371	648	0.0199145
371	678	0.0469331
371	937	0.0347966
372	422	0.0624645
372	430	0.0446977
372	450	0.0125442
372	687	0.0556448
372	970	0.03952
373	394	0.0365176
373	555	0.0439908
373	700	0.0170712
373	933	0.0511891
374	632	0.0338875
374	771	0.0107841
374	784	0.0337924
374	971	0.0179792
375	432	0.0240248
375	444	0.0345168
375	978	0.0169796
376	419	0.00505604
376	602	0.0443246
376	863	0.0501923
376	864	0.0266428
376	878	0.0385021
376	881	0.0574114
377	417	0.042015
377	527	0.0369642
377	681	0.0738423
378	394	0.0513354
378	538	0.0285618
378	700	0.0262793
379	569	0.0317811
379	749	0.0281472
379	754	0.0294751
379	942	0.0313138
380	429	0.0326324
380	472	0.024535
380	588	0.0590017
380	804	0.0224522
381	797	0.0535845
382	389	0.00342797
382	402	0.0205226
382	436	0.0105881
383	553	0.0563693
383	775	0.010782
384	580	0.0209289
384	665	0.00766015
384	718	0.022756
385	555	0.0161842
386	464	0.0229246
386	529	0.0346392
386	545	0.0294979
387	492	0.0448879
387	596	0.0515763
387	676	0.0449204
387	699	0.0524693
387	807	0.0496218
387	813	0.0488154
387	863	0.03841
387	878	0.048127
387	944	0.039909
387	960	0.0443064
388	422	0.0392942
388	667	0.0491934
388	730	0.0151151
388	891	0.0148803
389	436	0.0132413
389	496	0.0315105
389	666	0.0171771
389	757	0.0182832
390	425	0.0524582
390	522	0.0449201
390	622	0.0497353
391	566	0.025241
392	683	0.050126
392	726	0.0237459
393	574	0.0562465
393	649	0.00899146
393	846	0.0699075
393	884	0.0129287
394	450	0.0216773
394	700	0.0445805
395	716	0.0062316
395	790	0.0354311
395	967	0.0591512
396	467	0.0452294
396	905	0.0284812
397	535	0.0281502
397	972	0.0399363
398	555	0.0365934
398	611	0.0484999
398	914	0.0455218
398	933	0.0356515
398	973	0.0556006
399	490	0.0730963
399	491	0.0438985
399	563	0.030877
399	591	0.0586108
399	645	0.0489103
399	680	0.0542857
399	767	0.041997
399	892	0.0543959
399	897	0.0333638
400	525	0.0457517
400	548	0.0519609
400	583	0.045267
400	630	0.0438875
400	727	0.00176703
400	997	0.0418077
401	496	0.0125248
401	520	0.0645046
401	521	0.0229109
401	542	0.0468597
402	454	0.027756
402	768	0.0166728
402	898	0.0246006
403	448	0.0179664
403	507	0.0155577
403	866	0.0128352
404	462	0.0572887
404	490	0.0353164
404	663	0.0356528
404	957	0.0371474
405	613	0.0189954
406	576	0.024399
406	711	0.0215635
406	739	0.0285358
406	795	0.0164703
407	592	0.0328761
407	678	0.0542432
407	743	0.0324648
407	937	0.0770863
408	759	0.0336013
408	845	0.0425543
408	988	0.0197227
409	477	0.0454228
409	773	0.0339333
409	893	0.022601
409	932	0.0229799
409	962	0.0325181
409	993	0.0281665
410	458	0.0270123
410	793	0.0224223
410	841	0.00296907
411	514	0.0173469
412	473	0.0211919
412	587	0.061272
412	701	0.031713
412	911	0.0567842
412	952	0.0568291
412	958	0.0303444
412	990	0.0389359
413	759	0.0337657
413	800	0.0518178
413	853	0.0418015
413	885	0.0376445
414	466	0.0193654
414	634	0.0409864
414	699	0.0311241
415	449	0.02903
415	818	0.017363
416	511	0.0214556
416	755	0.0413829
416	803	0.0753921
416	966	0.00398761
416	998	0.0353156
417	674	0.103638
417	681	0.0974054
417	766	0.0494702
417	995	0.104238
418	593	0.04409
418	631	0.0273686
419	452	0.02167
419	863	0.0504857
419	864	0.0232907
420	528	0.0438701
420	627	0.024375
420	939	0.0220722
421	567	0.0453318
421	805	0.023014
422	480	0.0460504
422	687	0.0138261
422	920	0.0514785
423	500	0.0621164
423	690	0.0395405
423	728	0.0607987
423	942	0.0407625
424	840	0.0531279
425	493	0.0305532
425	498	0.0468428
425	518	0.0733454
425	561	0.0739757
425	622	0.0373512
425	685	0.0380267
425	704	0.0524464
426	461	0.0130513
426	728	0.0769157
426	746	0.0480627
427	577	0.0373333
427	581	0.00133353
427	597	0.0480837
427	934	0.0371567
428	530	0.021658
428	644	0.0233247
428	705	0.0209352
428	750	0.0275857
428	965	0.0331965
429	476	0.0191959
429	588	0.0396861
430	450	0.0420819
430	498	0.0357398
430	926	0.0149787
430	951	0.0445006
430	970	0.0274609
431	534	0.0327543
431	935	0.0561162
432	444	0.0325974
432	482	0.0367488
[truncated: 4,000 more rows]
