# Supplementary material for: The winner takes it all—Competitiveness of single nodes in globalized supply networks
Source: PLoS One. 2019 Nov 20;14(11):e0225346. doi: 10.1371/journal.pone.0225346 (PMC6867619; doi:10.1371/journal.pone.0225346)
Supplement: S1 Table — Legends can be found in te readme.txt file. (ZIP) [file pone.0225346.s001.zip › spatial_network_delaunay_N_1000_r_3_node_measures.dat]

0	5	6.6	397.497	63.0317	4661	6491.4	0.013114	0.0269253	0.0288006	0.0375564	0.397497	0.723485	19	0.0443992	0.082057
1	5	6.6	402.122	62.0417	2714	5882.4	0.00831012	0.0244547	0.0309221	0.0348476	0.402122	0.735058	19	0.0454162	0.0924701
2	7	6.28571	400.58	65.469	5962	5913.43	0.0215014	0.0326289	0.0319662	0.044936	0.40058	0.729962	24	0.0557331	0.110254
3	6	6	403.361	69.5477	7304	5589.17	0.0164446	0.0373256	0.0403952	0.0754633	0.403361	0.720906	19	0.065129	0.124956
4	6	6.5	402.282	63.2955	3147	7551.17	0.0205465	0.0433898	0.0449893	0.0652823	0.402282	0.739207	22	0.0721446	0.111052
5	4	6.5	407.807	64.6908	3808	6136.25	0.0107883	0.0204614	0.0312381	0.0271867	0.407807	0.72386	15	0.042629	0.0752123
6	6	6.16667	401.08	69.3402	6987	4887.5	0.00725025	0.0234346	0.0296424	0.0374367	0.40108	0.734123	20	0.0496105	0.105153
7	7	6.57143	403.367	62.6316	9803	6582.86	0.0186051	0.0494811	0.0393001	0.0684518	0.403367	0.701786	26	0.0656061	0.10637
8	6	6	411.452	72.0857	4943	4777	0.00984987	0.0333857	0.0365594	0.0489698	0.411452	0.741401	19	0.0574333	0.112916
9	8	5.75	405.887	72.8423	8271	5323.38	0.0149601	0.0284675	0.0299951	0.0455487	0.405887	0.723586	23	0.0480094	0.0952431
10	6	6.66667	404.397	62.6922	6546	7597.67	0.0211817	0.0403137	0.0451612	0.0697061	0.404397	0.737077	23	0.0714749	0.132819
11	4	7.25	409.113	56.6183	2852	5835.5	0.0196991	0.0336093	0.0398215	0.0550153	0.409113	0.740055	18	0.0578932	0.0986094
12	7	6.28571	401.221	65.5736	6695	5224.86	0.0170961	0.041567	0.034883	0.0580146	0.401221	0.733321	24	0.060549	0.117179
13	5	7	405.609	60.4873	4606	6927.8	0.0197796	0.036054	0.0452535	0.0621649	0.405609	0.730176	21	0.0665452	0.124025
14	7	5.85714	405.543	72.0964	3115	7138	0.0309058	0.0432967	0.0396718	0.0653969	0.405543	0.711479	21	0.066096	0.130015
15	7	5.71429	410.872	73.9291	3177	6060	0.0259649	0.0412215	0.0390197	0.0620159	0.410872	0.733955	20	0.0636708	0.109335
16	5	6.2	406.851	68.7125	722	5069.6	0.00843595	0.0144607	0.0249994	0.0237975	0.406851	0.71648	17	0.0393408	0.0873255
17	7	6	402.97	68.6009	7720	6259.43	0.00496162	0.0457789	0.0383831	0.0669183	0.40297	0.717229	22	0.0647436	0.10556
18	5	6.6	402.122	65.4245	2849	6591	0.00439192	0.0401614	0.0413287	0.0655884	0.402122	0.740867	19	0.06261	0.109076
19	6	6	406.521	69.4473	354	7503.67	0.0180822	0.0352165	0.039316	0.0473494	0.406521	0.724871	19	0.0624139	0.136963
20	7	6.42857	407.488	66.1359	7064	6375	0.0301691	0.044321	0.0373711	0.0534596	0.407488	0.725067	25	0.0681174	0.117705
21	4	6.5	405.991	62.832	2831	6129.25	0.0185162	0.0324785	0.0432171	0.0476111	0.405991	0.724817	15	0.0575761	0.0966897
22	3	6.33333	408.983	64.9179	0	5229.33	0.00402155	0.00636164	0.0281219	0.00907389	0.408983	0.721261	11	0.036005	0.0883556
23	9	6.55556	404.796	63.9499	10490	6459.33	0.0239026	0.059486	0.039129	0.077155	0.404796	0.7267	33	0.0772342	0.123335
24	4	6.5	403.242	62.4065	3057	6974	0.0191019	0.0322488	0.035605	0.0490915	0.403242	0.722248	15	0.0502305	0.101384
25	9	5.77778	409.544	74.0537	6889	4689.44	0.032072	0.0461371	0.035852	0.0562205	0.409544	0.736347	26	0.0646775	0.11203
26	7	6	410.674	73.5674	5232	4440	0.0198672	0.0358489	0.0332946	0.0508949	0.410674	0.732442	22	0.0604886	0.109651
27	7	5.85714	399.482	69.5697	11324	6076.29	0.0231347	0.0439761	0.0391689	0.0704684	0.399482	0.7267	21	0.0627161	0.0969799
28	9	6.55556	406.852	69.4231	8513	5761.67	0.0197547	0.0624745	0.0401274	0.0987151	0.406852	0.7211	32	0.0899441	0.16212
29	5	6.4	405.786	68.4039	2694	5213.4	0.00797838	0.0244541	0.0346034	0.0357079	0.405786	0.735377	18	0.0523138	0.121608
30	6	6.66667	408.755	66.8823	4812	5661	0.0217738	0.0401169	0.0399688	0.0675613	0.408755	0.74991	23	0.0687145	0.139091
31	6	6	400.111	69.0667	7293	6104.67	0.034175	0.0410404	0.0388182	0.0491411	0.400111	0.719544	19	0.0586108	0.101443
32	8	6	406.728	71.6616	7102	5777	0.0243792	0.0447366	0.0386167	0.0662885	0.406728	0.72617	25	0.070202	0.126089
33	7	6.71429	408.777	69.3346	4100	5965	0.00598947	0.0395261	0.0344919	0.0823661	0.408777	0.719553	25	0.0712122	0.175055
34	5	6.8	404.84	64.421	4313	6819.6	0.00955054	0.0300707	0.0393978	0.0507803	0.40484	0.728569	20	0.0611439	0.101714
35	6	6.66667	399.338	63.7832	7707	5880.17	0.00846619	0.0254868	0.0305461	0.0442981	0.399338	0.743608	22	0.0478492	0.10171
36	8	7	403.319	62.4384	8177	6275.75	0.0219696	0.0412755	0.0371415	0.0800022	0.403319	0.739715	31	0.0723177	0.160325
37	7	6.42857	405.977	65.5454	7088	6514.29	0.0348429	0.0440438	0.0376946	0.0547681	0.405977	0.721939	25	0.0668123	0.108335
38	4	7	398.861	62.322	3449	6660	0.0078665	0.0263631	0.0322475	0.0378991	0.398861	0.733197	17	0.0480838	0.0832221
39	4	8.25	407.113	49.8795	3699	8558	0.0246724	0.0388206	0.0434381	0.0695528	0.407113	0.736181	22	0.0646581	0.109213
40	7	6.14286	407.303	69.477	5900	4581.43	0.0223771	0.0399665	0.0331466	0.0573917	0.407303	0.728319	22	0.0532189	0.0943961
41	7	6.57143	404.568	66.3042	7011	6715.71	0.0112288	0.0478023	0.0405866	0.0662559	0.404568	0.725918	26	0.0730811	0.120444
42	5	6.6	404.461	65.4841	5239	6663.6	0.00846702	0.0299258	0.0381698	0.0477549	0.404461	0.728649	19	0.0575937	0.104097
43	6	7.16667	405.043	60.944	5264	7496.17	0.0177847	0.0431079	0.0404572	0.0721079	0.405043	0.730439	26	0.0687815	0.107051
44	6	5.33333	410.975	80.4827	2682	4299.5	0.0122333	0.0191587	0.027864	0.0357153	0.410975	0.732971	15	0.0408529	0.0846677
45	6	7	404.154	63.0555	3956	7941.17	0.0100534	0.0423675	0.0434148	0.0808255	0.404154	0.714034	25	0.0749692	0.138079
46	7	5.85714	407.105	71.8665	7205	4712.14	0.0191339	0.0304303	0.0326552	0.0422689	0.407105	0.725586	21	0.0536329	0.0980908
47	8	5.875	407.946	72.3012	9763	5137.12	0.0252114	0.0427442	0.0351561	0.0558092	0.407946	0.72545	24	0.0613699	0.104079
48	4	7.25	407.436	56.9926	5126	6033.75	0.00374375	0.0273496	0.0368054	0.0359692	0.407436	0.732799	18	0.0495777	0.0918115
49	6	6.16667	403.553	69.5008	6570	5237.17	0.021283	0.0417654	0.0389264	0.0616654	0.403553	0.725995	20	0.0621459	0.113692
50	5	6.8	406.32	62.0444	2826	5414.2	0.0187815	0.0299469	0.0362814	0.0369384	0.40632	0.730217	20	0.0567896	0.0911084
51	6	6.5	410.848	64.6434	5176	6188.33	0.016712	0.0450813	0.0444231	0.0788562	0.410848	0.72679	22	0.0693026	0.131009
52	6	6.66667	406.714	62.3789	4254	6824	0.0205494	0.0399314	0.0385207	0.0621103	0.406714	0.727143	23	0.0634479	0.104604
53	7	7.57143	407.996	57.707	8173	7687.29	0.0303764	0.066569	0.0449465	0.097615	0.407996	0.731443	33	0.0886837	0.127422
54	8	6.125	402.459	66.8369	12624	5654.12	0.0259128	0.0420461	0.0390977	0.0554928	0.402459	0.719831	26	0.0665215	0.109539
55	5	7.4	408.847	58.6014	6261	7159.8	0.0145645	0.0348779	0.0384434	0.0558092	0.408847	0.733785	23	0.0616462	0.105919
56	7	6.28571	406.282	67.299	6307	5343.29	0.00986128	0.0350795	0.0358942	0.0565383	0.406282	0.723765	24	0.0653175	0.155253
57	5	6.4	410.02	67.8486	1750	6476.8	0.0161302	0.0258203	0.0336241	0.0311163	0.41002	0.728629	18	0.0528872	0.103565
58	4	6.25	410.519	66.9538	941	4586.5	0.0173448	0.0205272	0.0318707	0.024254	0.410519	0.724307	14	0.045049	0.0850184
59	9	6	407.201	69.1596	8671	5327.44	0.0327765	0.0544448	0.0382845	0.0710955	0.407201	0.731545	28	0.073892	0.158298
60	5	6.6	399.207	61.3068	4327	6884.6	0.0162767	0.029991	0.0310554	0.0547152	0.399207	0.722104	19	0.0462309	0.0848068
61	7	6.85714	402.705	60.1546	4943	6379.29	0.0260257	0.0408137	0.0348025	0.0589193	0.402705	0.723616	28	0.0655318	0.115364
62	6	6.5	399.786	68.8016	7662	6073.67	0.0196645	0.0353721	0.035073	0.0561099	0.399786	0.725536	22	0.0606328	0.108639
63	8	6.125	409.991	71.0772	6589	4595.5	0.0190485	0.0489903	0.0420337	0.0736637	0.409991	0.727298	26	0.0775281	0.139537
64	6	5.83333	405.364	70.4562	2771	6139.5	0.0274765	0.0371425	0.0413892	0.0493263	0.405364	0.731591	18	0.0599649	0.095688
65	9	5.77778	404.466	73.5814	7203	5622.22	0.0285315	0.0406646	0.0352101	0.0487423	0.404466	0.730928	26	0.0623039	0.102105
66	9	6	401.911	68.261	11062	5768.44	0.00452919	0.0527557	0.0426417	0.0790619	0.401911	0.732054	28	0.0803872	0.143484
67	5	6.2	400.221	66.0365	4187	5525	0.0215034	0.0295287	0.0358754	0.0387057	0.400221	0.725586	17	0.0503292	0.10989
68	5	6	400.722	68.3135	3716	5895.6	0.00954128	0.0257741	0.0292668	0.0394236	0.400722	0.727503	16	0.0453005	0.0902455
69	8	5.625	404.46	76.6789	8168	3982.5	0.0249267	0.0372591	0.0314234	0.0462226	0.40446	0.736208	22	0.0561173	0.112667
70	7	6.71429	396.84	63.7553	10634	6164.57	0.00872622	0.0319893	0.0300072	0.0530086	0.39684	0.719792	27	0.0545939	0.129688
71	6	6.33333	405.883	65.0701	5808	5196.67	0.00763674	0.0310744	0.0356401	0.0492892	0.405883	0.73252	21	0.0531236	0.0901167
72	5	7.6	403.812	57.4659	4349	7068.4	0.0172924	0.0463876	0.0489459	0.0730163	0.403812	0.740909	24	0.0791335	0.126255
73	5	6.8	402.185	63.6792	8008	6512.6	0.0136473	0.030233	0.0422302	0.048863	0.402185	0.730657	20	0.0641612	0.129783
74	7	6.28571	402.088	70.9809	5584	6459.43	0.00437132	0.036099	0.0334585	0.0624093	0.402088	0.726791	23	0.0584875	0.11024
75	7	6.14286	400.766	70.9293	5775	5274.71	0.00556627	0.0229755	0.0322868	0.0392003	0.400766	0.725243	22	0.0531393	0.097814
76	5	6.8	403.155	59.9934	3431	6918.6	0.0158224	0.0404746	0.0413066	0.0628948	0.403155	0.714772	20	0.0627446	0.117179
77	8	6.125	400.297	66.4778	10046	6598.62	0.0237389	0.0608528	0.0457872	0.0858531	0.400297	0.733617	26	0.0819268	0.123001
78	5	6.4	402.781	63.7736	1427	5803.8	0.0167908	0.0280513	0.029778	0.042245	0.402781	0.730198	18	0.0439827	0.0726848
79	8	6	404.528	69.167	9250	5371.5	0.0218966	0.0381714	0.0340241	0.0542229	0.404528	0.732624	25	0.0592637	0.100237
80	5	6.4	407.168	66.0194	4244	4514	0.0151089	0.0300118	0.0346464	0.0442455	0.407168	0.727554	18	0.0498272	0.0878578
81	6	5.5	399.365	74.3263	1911	3776.67	0.00424857	0.0269915	0.0266473	0.051594	0.399365	0.717313	16	0.0390964	0.0754749
82	4	7.5	407.199	57.8077	4833	7382.75	0.0133871	0.0283034	0.0438021	0.0402243	0.407199	0.734332	19	0.0647337	0.11994
83	6	6.66667	407.546	62.5065	6405	6695	0.0252328	0.0412559	0.0430367	0.0509469	0.407546	0.739636	23	0.0695423	0.105715
84	5	6.4	407.33	67.8884	2935	5246.6	0.0211576	0.0301632	0.0360759	0.0476972	0.40733	0.740628	18	0.054521	0.0919851
85	7	6.14286	405.649	73.2192	6444	4297.43	0.0149092	0.0347575	0.0334624	0.0540443	0.405649	0.72826	21	0.0554002	0.1227
86	6	6.33333	404.84	67.741	6291	6015.83	0.0173274	0.0425026	0.0379676	0.0679802	0.40484	0.737494	21	0.0645801	0.110518
87	6	6.16667	402.154	67.1055	5650	5578.17	0.00755643	0.0346721	0.035223	0.0495666	0.402154	0.736334	20	0.0528637	0.0868999
88	8	6.25	403.778	69.2592	10882	5933.12	0.0246724	0.0483058	0.0395417	0.0727162	0.403778	0.726588	27	0.0701111	0.112377
89	8	5.875	406.954	72.6703	5931	5375.75	0.00374375	0.0357209	0.0280569	0.0564422	0.406954	0.734807	23	0.0514455	0.0866757
90	5	6	400.992	68.3596	6924	6152	0.0203289	0.025924	0.0337906	0.0377677	0.400992	0.716711	16	0.0457082	0.0974554
91	8	6.25	408.558	68.2753	9055	6453.5	0.0171467	0.0589095	0.0430724	0.087597	0.408558	0.713223	27	0.0785601	0.138777
92	5	7	403.488	60.7153	4350	5477.6	0.0186558	0.0275838	0.0332924	0.0371735	0.403488	0.723701	21	0.0583073	0.14233
93	8	6.75	404.713	63.2364	8485	6523.38	0.0254937	0.055076	0.0432416	0.0887154	0.404713	0.727992	31	0.08603	0.152636
94	7	5.42857	397.819	76.3163	9336	4922.43	0.0207086	0.032489	0.0303473	0.0502531	0.397819	0.707374	18	0.0457602	0.0891918
95	6	6.66667	401.953	62.0475	5877	6551.33	0.0233779	0.0425981	0.037835	0.064939	0.401953	0.733626	23	0.0635309	0.130423
96	8	5.875	406.866	73.583	7758	4764.38	0.011867	0.0485498	0.0377442	0.0987151	0.406866	0.731076	24	0.0726897	0.175055
97	6	5.5	404.02	75.8339	3796	5169.67	0.01679	0.0377973	0.0355446	0.0857894	0.40402	0.710123	16	0.0522664	0.109189
98	6	6	402.867	73.3793	6958	6045.17	0.0135479	0.0343414	0.0384658	0.0539297	0.402867	0.72877	19	0.0629193	0.117895
99	8	5.75	403.567	73.2065	8170	5137	0.0186051	0.0448849	0.0358221	0.0567476	0.403567	0.720391	23	0.0613648	0.0919528
100	7	5.57143	407.849	75.8822	3168	4132.14	0.0156738	0.0352764	0.0329556	0.05417	0.407849	0.734125	19	0.0529082	0.0947871
101	8	6	405.552	70.1266	7816	6195.25	0.0223071	0.0448497	0.0385728	0.0552684	0.405552	0.732101	25	0.0693812	0.132149
102	4	6.75	406.613	65.7519	2083	5821.5	0.0111565	0.0232091	0.0389095	0.0398982	0.406613	0.729256	16	0.0570896	0.0941774
103	7	6.42857	397.082	64.7622	11202	6181.86	0.0310206	0.047718	0.0384388	0.070159	0.397082	0.717987	25	0.068018	0.11012
104	4	6.75	402.216	60.452	3882	6372.25	0.00669122	0.0204415	0.0300298	0.0289822	0.402216	0.744698	16	0.0409479	0.0835234
105	9	5.77778	402.699	72.0881	9213	5304.67	0.0281289	0.0516653	0.0364437	0.0802056	0.402699	0.718993	26	0.0708703	0.129615
106	6	6	406.953	71.2976	7817	5251.33	0.0107883	0.0274298	0.0349704	0.0398258	0.406953	0.725313	19	0.0558508	0.101063
107	6	5.5	400.538	74.5447	3571	4985.33	0.00932109	0.0230049	0.0265168	0.0471373	0.400538	0.735681	16	0.0371355	0.0602434
108	5	6	407.946	77.8334	584	4259.2	0.00379121	0.0136758	0.0229484	0.0373212	0.407946	0.735792	15	0.0422653	0.0934374
109	5	6.2	404.206	69.6133	2730	5085.6	0.0158084	0.0259858	0.0310265	0.0424249	0.404206	0.730116	17	0.0483346	0.108681
110	6	6.5	404.074	63.9784	8782	5725.5	0.00319758	0.0315018	0.034614	0.0486329	0.404074	0.737157	22	0.0516666	0.102552
111	4	7.25	405.784	62.3974	458	6875.5	0.0111565	0.0257786	0.0423222	0.0455299	0.405784	0.736208	18	0.0642114	0.106176
112	6	6.66667	400.005	61.7468	6327	7018.33	0.0100384	0.0448409	0.041087	0.070159	0.400005	0.732639	23	0.0666457	0.116954
113	8	6.5	403.909	65.1142	9496	5759.62	0.0152274	0.0547694	0.0412148	0.0859279	0.403909	0.734154	28	0.0772373	0.15575
114	5	6.8	407.998	63.5636	2462	5848.4	0.0131352	0.0366164	0.0417151	0.0699849	0.407998	0.731697	20	0.0691597	0.149478
115	6	6.16667	404.53	69.2677	3488	5214.17	0.00935502	0.0181087	0.0232234	0.0265022	0.40453	0.732054	20	0.0386531	0.0821063
116	5	6.2	407.049	70.5552	4336	4556.8	0.00916239	0.0332733	0.0381248	0.0465396	0.407049	0.718823	17	0.0564471	0.0824278
117	9	6	404.084	70.9463	7740	5082	0.0311447	0.0445894	0.0349272	0.0662559	0.404084	0.729839	28	0.0695915	0.136747
118	6	5.83333	400.507	70.645	4465	4176.17	0.00847351	0.0153436	0.0212622	0.0225366	0.400507	0.737395	18	0.0328911	0.0671427
119	4	7	407.058	61.3413	1937	6666	0.00944481	0.0345587	0.0407983	0.0588473	0.407058	0.744917	17	0.0591059	0.151955
120	7	5.71429	405.815	72.95	5690	5219.71	0.01495	0.0397668	0.036074	0.0558092	0.405815	0.728188	20	0.0593778	0.11203
121	6	6	400.635	68.0443	10509	6129	0.0214358	0.0319439	0.0314929	0.0443344	0.400635	0.720003	19	0.0465755	0.0717374
122	7	6.14286	404.013	70.0381	5009	6324.14	0.0148028	0.0345295	0.0351595	0.0521325	0.404013	0.731031	23	0.0563855	0.0995067
123	4	7	409.543	60.7001	1562	6387.75	0.0217276	0.0299564	0.0426058	0.0406763	0.409543	0.728177	17	0.0609769	0.0921466
124	5	6.2	408.746	66.9564	5857	5996	0.021178	0.0365939	0.0351083	0.0502921	0.408746	0.734725	17	0.0512229	0.0932872
125	6	6	400.333	69.1052	8607	5767.83	0.0161361	0.0254942	0.0310399	0.0324773	0.400333	0.736347	19	0.0475069	0.092024
126	5	6.8	411.177	65.103	3442	6474.4	0.00904379	0.0285314	0.0340878	0.0431873	0.411177	0.733483	20	0.054167	0.122496
127	5	6	404.818	68.2408	5416	5689.4	0.00868464	0.0275286	0.0374978	0.0438286	0.404818	0.732919	16	0.0530062	0.092944
128	7	6.14286	402.23	67.1068	7883	5980.86	0.0153982	0.0407434	0.0357548	0.0578705	0.40223	0.714764	23	0.0606437	0.109331
129	8	6.75	405.798	64.7344	7427	6254.62	0.0217621	0.0512247	0.0400728	0.0673455	0.405798	0.717776	30	0.0760188	0.125383
130	7	6.28571	400.048	66.3344	7993	5855.29	0.0147325	0.0440144	0.0386986	0.061103	0.400048	0.736507	24	0.0673494	0.11253
131	7	6.42857	400.447	65.924	4609	5333.14	0.00996247	0.0337659	0.0308592	0.0595348	0.400447	0.731409	25	0.0564484	0.131342
132	6	5.83333	405.787	74.3942	6348	4899	0.00542166	0.0216725	0.0262492	0.0375924	0.405787	0.725635	18	0.0422125	0.0913513
133	3	7.33333	405.62	56.3361	0	5527.33	0.000358411	0.0118731	0.0368291	0.0201222	0.40562	0.733748	14	0.0464478	0.0857668
134	7	6.14286	406.19	74.0536	4647	5033.14	0.0358487	0.0399296	0.0364976	0.0452671	0.40619	0.73088	22	0.0643268	0.108275
135	4	7.75	408.361	55.5825	5389	7793.75	0.016693	0.0375534	0.0522528	0.0601895	0.408361	0.737116	20	0.0776311	0.147854
136	9	6.33333	401.225	66.6763	10623	6535.33	0.0253897	0.048066	0.0373062	0.0730169	0.401225	0.737299	31	0.0728099	0.138662
137	5	6.2	401.845	66.3044	3073	4454.4	0.00739953	0.0262581	0.030976	0.0406212	0.401845	0.732593	17	0.0437285	0.0688682
138	6	5.83333	406.598	71.3159	5071	4694.17	0.0148882	0.0195804	0.0283885	0.0260482	0.406598	0.729238	18	0.0424638	0.103802
139	7	6.42857	403.756	66.1482	7544	6735.57	0.0185162	0.0480505	0.0428146	0.0781734	0.403756	0.727992	25	0.0748585	0.139986
140	4	6.25	407.908	68.106	2690	4185.75	0.011867	0.0170287	0.0323575	0.0249976	0.407908	0.733256	14	0.0456011	0.110582
141	6	7.5	405.775	56.9212	5162	7556.33	0.0254937	0.0508382	0.045703	0.0764447	0.405775	0.727498	28	0.0802246	0.137612
142	6	6.66667	400.022	60.7176	4982	6537	0.0134993	0.0531751	0.0393169	0.0871951	0.400022	0.733483	23	0.0705521	0.12636
143	8	6.125	405.34	72.744	6579	5265.88	0.0201222	0.0432098	0.037645	0.070419	0.40534	0.746018	25	0.0700043	0.138662
144	6	7.16667	408.099	63.1851	7647	6456.5	0.0205784	0.0506983	0.0462809	0.0692339	0.408099	0.744119	26	0.0805418	0.152636
145	6	6.33333	406.76	66.2599	4207	5348.67	0.0231075	0.0370887	0.0353136	0.0610353	0.40676	0.733328	21	0.0568448	0.11024
146	7	6.57143	397.741	62.6374	7714	6983.43	0.0128251	0.045406	0.0408693	0.0786769	0.397741	0.720965	26	0.0716906	0.16453
147	5	6.4	404.47	69.5302	3954	6614.6	0.00761323	0.0334854	0.0393639	0.0614993	0.40447	0.731447	18	0.0631701	0.121479
148	4	6.25	405.998	67.7872	3471	4909.5	0.0154324	0.0185962	0.0255388	0.0222182	0.405998	0.730118	14	0.0350074	0.0661508
149	9	6.11111	404.589	70.2323	8837	5750.11	0.0311822	0.0527291	0.0416446	0.0698464	0.404589	0.732581	29	0.0807262	0.139094
150	5	7.2	404.407	58.8637	4143	5459.2	0.0066639	0.0295531	0.0339414	0.0430996	0.404407	0.740744	21	0.0530673	0.114357
151	8	5.875	408.586	72.4145	7144	5622.25	0.0352793	0.046778	0.0347805	0.0565322	0.408586	0.729058	24	0.0612043	0.0892044
152	5	7.2	403.782	64.1914	3723	6622.6	0.0172924	0.0420725	0.0428351	0.0698516	0.403782	0.734687	22	0.0683515	0.108597
153	6	6.33333	411.415	67.0181	6940	5929.33	0.016712	0.03878	0.0427607	0.058036	0.411415	0.731409	21	0.0670034	0.111583
154	5	6.6	411.508	66.6251	3638	5254	0.00904379	0.0270912	0.0337284	0.0511077	0.411508	0.731412	19	0.0534567	0.128845
155	6	6.33333	409.004	65.5704	7171	5669.83	0.0275448	0.0428462	0.0391021	0.0620159	0.409004	0.737045	21	0.0633141	0.101534
156	5	6	405.757	69.1718	4862	5583.2	0.01495	0.0310672	0.0371952	0.0505047	0.405757	0.726791	16	0.0497804	0.0767936
157	5	6.6	400.485	65.6351	5680	5592.2	0.0161535	0.0279676	0.0313196	0.047475	0.400485	0.731399	19	0.0515588	0.0968241
158	8	6.125	404.69	68.2915	9930	6269.75	0.0327567	0.0572903	0.0442053	0.0811216	0.40469	0.720003	26	0.0790777	0.130423
159	6	5.83333	405.379	76.7592	2216	5315.83	0.0134577	0.0276858	0.0343554	0.0356072	0.405379	0.726776	18	0.0594881	0.128135
160	6	5.5	405.8	76.168	7301	5065.33	0.00470144	0.0287144	0.0355486	0.0483013	0.4058	0.730787	16	0.0542851	0.130328
161	5	6.8	408.432	63.631	4682	6674.2	0.0197796	0.031347	0.0412998	0.0380609	0.408432	0.732865	20	0.0660584	0.128512
162	5	6	410.665	70.0086	2950	4493.8	0.0131335	0.0243189	0.0310034	0.0457634	0.410665	0.735916	16	0.0440995	0.11656
163	5	6	407.595	68.7089	5870	3867.6	0.00432859	0.0140475	0.0230579	0.0218513	0.407595	0.736858	16	0.0333177	0.0704236
164	5	6.4	406.52	68.5277	2758	5379.6	0.0132059	0.0243256	0.0325368	0.029989	0.40652	0.740323	18	0.0540626	0.135146
165	8	5.625	410.912	74.967	5985	5212.38	0.0245763	0.0480377	0.0409513	0.0696336	0.410912	0.736512	22	0.071459	0.138777
166	5	6.4	407.618	73.5978	2777	3826.2	0.00720129	0.0198238	0.0316478	0.0330324	0.407618	0.741123	17	0.047409	0.0914273
167	7	6.42857	409.176	65.83	6796	6547.57	0.0207776	0.0587012	0.0460685	0.0736637	0.409176	0.720965	25	0.0783238	0.115538
168	6	6.33333	400.063	65.5658	5895	5694.5	0.020306	0.0285412	0.0304574	0.0406212	0.400063	0.727808	21	0.049618	0.0874932
169	10	5.5	401.119	74.971	9800	5175.5	0.0236872	0.0407122	0.0328947	0.0501189	0.401119	0.727922	26	0.0600258	0.12636
170	6	6	403.651	72.0272	7836	6179.33	0.0142305	0.0299965	0.0321501	0.0394719	0.403651	0.720561	19	0.0518031	0.0921406
171	4	8.5	401.695	52.6899	4157	7713	0.0015923	0.027657	0.0398694	0.0565006	0.401695	0.736311	23	0.0565171	0.102064
172	5	6.4	405.481	65.7459	6084	6087.8	0.0098272	0.0180719	0.023311	0.0338648	0.405481	0.723616	18	0.0359956	0.082366
173	7	6.57143	405.442	62.9539	7764	5499.43	0.0183501	0.0430065	0.037402	0.0854522	0.405442	0.715767	26	0.0641206	0.126401
174	5	6	407.579	69.4826	3833	5105.4	0.0113335	0.0212532	0.0311015	0.0355157	0.407579	0.735392	16	0.0425162	0.0801999
175	4	7.5	405.27	55.2824	779	6838	0.00796551	0.0219612	0.039483	0.05314	0.40527	0.726476	19	0.0561933	0.102684
176	7	6	408.755	71.3235	3942	4364.71	0.0151922	0.0384707	0.0312153	0.0612992	0.408755	0.720758	22	0.0554549	0.103479
177	7	6.57143	406.488	63.4618	5237	6250.57	0.0484354	0.0581586	0.0443171	0.0666483	0.406488	0.714443	26	0.0785508	0.114557
178	6	5.83333	406.82	77.5703	5275	3574.5	0.00571282	0.0137203	0.0234669	0.0223771	0.40682	0.728173	17	0.0402919	0.0797688
179	5	5.8	409.196	73.0707	4146	3837.2	0.0101283	0.0295687	0.0297506	0.0477586	0.409196	0.742866	15	0.0428934	0.0891416
180	6	6.33333	401.364	66.894	5272	6372.67	0.014106	0.0310797	0.0327601	0.0385322	0.401364	0.727143	21	0.0550577	0.094859
181	7	6.71429	400.345	61.7085	7625	6387	0.0159035	0.0567661	0.0436186	0.0766793	0.400345	0.739636	27	0.0815764	0.129688
182	5	6.2	408.255	70.2781	2310	5139.8	0.0129496	0.0246417	0.0322855	0.0470563	0.408255	0.735685	17	0.0497147	0.121187
183	5	6	404.892	69.5064	5988	5066.6	0.0114451	0.0184043	0.0222756	0.0286752	0.404892	0.728438	16	0.0311518	0.0672794
184	6	6.66667	404.597	63.1246	6661	6787.67	0.017198	0.0322498	0.0350674	0.049161	0.404597	0.718432	23	0.0590682	0.10722
185	8	5.875	410.289	74.0596	5986	5205.75	0.0332842	0.0526696	0.0401419	0.0632779	0.410289	0.734524	24	0.072857	0.116955
186	3	7.66667	405.215	55.315	0	6319	0.00264489	0.0186476	0.0371879	0.0396628	0.405215	0.734332	15	0.0483622	0.0757493
187	8	5.75	397.572	73.7165	6701	5337.88	0.013114	0.0332632	0.0313485	0.0496234	0.397572	0.726492	23	0.055207	0.109158
188	5	6.6	404.279	61.6044	6274	6676	0.0239366	0.0497555	0.042118	0.0781959	0.404279	0.722239	19	0.062299	0.103883
189	6	6	398.901	67.7499	3470	6437	0.017699	0.0228869	0.0266882	0.0301289	0.398901	0.732416	19	0.0411309	0.0767969
190	4	6.75	409.955	62.5914	1529	6522.5	0.0099397	0.030206	0.0422142	0.0492933	0.409955	0.736507	16	0.0585503	0.108131
191	5	7.4	407.965	57.4389	5467	6310.6	0.0131352	0.0388538	0.0410648	0.0619018	0.407965	0.739416	22	0.0675805	0.141395
192	4	7.25	406.296	58.8081	2533	5362.5	0.0144386	0.0242819	0.0382726	0.036208	0.406296	0.74991	18	0.0564124	0.100338
193	8	5.625	408.767	76.4005	8825	4463.62	0.0099397	0.0443505	0.0393617	0.0734452	0.408767	0.741308	22	0.0658071	0.110036
194	5	6.2	403.858	71.3482	4994	5113.8	0.0100534	0.024678	0.0347546	0.0445899	0.403858	0.706599	17	0.0524924	0.104206
195	7	6	408.179	71.5701	4549	5049.43	0.0183931	0.0370769	0.0347805	0.0666253	0.408179	0.730439	22	0.0606265	0.115173
196	5	6.4	405.753	65.8222	2948	6884	0.0136223	0.0223998	0.0314144	0.0293023	0.405753	0.731362	18	0.0489322	0.0954903
197	4	6.75	407.627	60.6588	1751	5459	0.00263946	0.0317999	0.0384999	0.0500581	0.407627	0.736439	16	0.0531194	0.0936827
198	5	7.4	406.61	56.7963	4068	6606.8	0.0104777	0.038423	0.0479509	0.0731464	0.40661	0.73037	23	0.0766535	0.136038
199	5	6	409.076	71.8156	998	2710.6	0.00637859	0.0181947	0.022025	0.0374936	0.409076	0.726881	16	0.0325176	0.0710959
200	4	7	410.785	64.1852	2448	5649.25	0.0131568	0.0193448	0.0372041	0.0266104	0.410785	0.736707	17	0.0548657	0.114933
201	8	5.25	400.055	78.344	6244	5410.75	0.0158172	0.0273989	0.028473	0.03834	0.400055	0.736707	19	0.0430417	0.0798393
202	5	5.6	405.117	73.6927	4157	5084.8	0.00328941	0.0161804	0.0249823	0.0299471	0.405117	0.720202	14	0.0355735	0.107102
203	7	6.71429	408.785	63.5655	9400	6974.71	0.00731633	0.0543163	0.0459416	0.0862209	0.408785	0.740909	27	0.0844704	0.148109
204	6	5.83333	406.135	71.2348	3911	5760.67	0.0172515	0.0286389	0.0345691	0.0421356	0.406135	0.74238	18	0.0515989	0.0877927
205	5	7	402.179	59.7524	6002	6849.2	0.0186556	0.0261171	0.030089	0.0423182	0.402179	0.731076	21	0.0475443	0.0738061
206	4	6.75	402.23	65.6416	5967	5499.5	0.00824424	0.0251924	0.0329835	0.0563268	0.40223	0.727931	16	0.0534477	0.094859
207	4	6.5	405.974	64.4001	4943	4566.75	0.00692017	0.0161524	0.0268404	0.0298107	0.405974	0.727162	15	0.0400288	0.0841426
208	7	6.57143	405.379	64.4148	6800	6512.29	0.026414	0.0572557	0.0432017	0.0967951	0.405379	0.731995	26	0.0794105	0.136963
209	6	6	398.665	71.1903	6120	5874.5	0.00474676	0.0372209	0.0354578	0.0625316	0.398665	0.725294	19	0.0547388	0.0852991
210	5	6.8	407.119	61.8433	4302	6849	0.0280187	0.0418769	0.0416954	0.0542673	0.407119	0.735147	20	0.0658885	0.110254
211	3	7.66667	401.979	52.6402	0	7289	0.00437132	0.0115436	0.0342617	0.0248071	0.401979	0.725187	15	0.0422227	0.0667806
212	6	7	401.083	62.205	4410	5339	0.0217642	0.038845	0.0325763	0.0525439	0.401083	0.719207	25	0.0576783	0.0918381
213	5	6.2	409.138	68.2871	2567	5825.2	0.0184586	0.0323399	0.0376119	0.0502739	0.409138	0.725341	17	0.0527706	0.0947788
214	4	6.75	409.109	63.071	4588	5359	0.0106009	0.0244563	0.0338598	0.0372054	0.409109	0.735774	16	0.0497734	0.0810854
215	7	6.57143	404.253	62.7692	9811	6775.57	0.0112582	0.0442958	0.0346761	0.059121	0.404253	0.713753	26	0.059849	0.11283
216	7	6.28571	404.731	66.4916	8190	6935.14	0.0205494	0.0358402	0.0306529	0.0485012	0.404731	0.736049	24	0.0550988	0.109612
217	5	6	406.175	68.4695	2436	6859.4	0.0222407	0.0318156	0.0355061	0.0423659	0.406175	0.728116	16	0.049906	0.109787
218	6	5.83333	402.02	72.0285	1137	5155.83	0.00669122	0.0216775	0.0243493	0.0318037	0.40202	0.744863	18	0.0384227	0.0797352
219	6	6.5	409.779	67.3209	4158	6253.5	0.0263785	0.0353697	0.0351764	0.0505595	0.409779	0.741129	22	0.0586466	0.095767
220	6	6.16667	412.063	71.6205	3323	4678.5	0.00682394	0.0391981	0.039769	0.0719549	0.412063	0.746151	20	0.0614473	0.112799
221	5	7.2	401.491	56.8779	5823	7665.6	0.020306	0.0291972	0.0371944	0.0386992	0.401491	0.730616	22	0.0572979	0.103023
222	5	5.6	409.351	73.6831	1615	4911.8	0.0144986	0.0216106	0.0314359	0.0263808	0.409351	0.732158	14	0.0422538	0.0846634
223	5	6.6	407.044	63.2857	5685	6527	0.00986128	0.0340629	0.0393272	0.065765	0.407044	0.733626	19	0.0604567	0.157362
224	5	7.2	400.751	56.296	5848	8332.2	0.0237389	0.0403243	0.0478301	0.0676995	0.400751	0.714612	22	0.0708908	0.110254
225	8	6	404.694	71.504	9720	5272.25	0.0112637	0.0347961	0.0332545	0.0540614	0.404694	0.739368	25	0.0582818	0.118435
226	8	6.5	399.1	66.9541	8449	5914.5	0.011335	0.0447489	0.0363688	0.077234	0.3991	0.714091	29	0.0691379	0.121639
227	5	6.8	398.433	60.5239	3173	6908.2	0.017697	0.0247663	0.0317118	0.0321192	0.398433	0.717393	20	0.0471146	0.0732976
228	5	7	406.24	63.1928	3353	7513	0.00665178	0.0323809	0.0379718	0.0510486	0.40624	0.729422	21	0.0570809	0.107529
229	8	5.75	398.188	69.6829	8958	5852.38	0.0206501	0.0381309	0.0331649	0.0569182	0.398188	0.719036	23	0.0561809	0.101419
230	6	6.66667	400.062	61.1205	6793	5565.83	0.0203082	0.0302345	0.0304131	0.0384812	0.400062	0.734123	23	0.0498125	0.074771
231	7	6.14286	406.55	69.3486	6766	5961.43	0.0215179	0.0410604	0.0361224	0.0615705	0.40655	0.719724	23	0.0619166	0.128478
232	7	5.71429	404.244	73.6301	6671	5359.43	0.00796551	0.0240635	0.0321834	0.0415941	0.404244	0.724517	20	0.0511236	0.105916
233	7	5.85714	401.779	72.3839	5958	5278.29	0.0155711	0.0404356	0.0353953	0.0569651	0.401779	0.725508	21	0.0538446	0.0956253
234	5	6.6	400.835	66.0771	3523	6550.8	0.0183796	0.0247905	0.0337334	0.03116	0.400835	0.731476	19	0.0548577	0.0948408
235	4	7.5	409.359	57.1397	2169	6598	0.00868744	0.0197184	0.0318974	0.0344974	0.409359	0.737381	19	0.0490727	0.108739
236	6	6.5	408.376	65.5778	2490	6434	0.0101283	0.032511	0.0384631	0.0732442	0.408376	0.737392	22	0.0602691	0.117705
237	4	7.25	407.251	57.9767	2553	6815.25	0.0179935	0.0273964	0.0440517	0.0329457	0.407251	0.726524	18	0.0632995	0.110032
238	4	7.5	401.258	58.4408	2883	6562.75	0.00836586	0.0213886	0.030559	0.0301518	0.401258	0.732284	19	0.0436538	0.0947961
239	6	6.33333	399.277	65.7539	7949	6984.17	0.016386	0.0341988	0.0376622	0.0435467	0.399277	0.734135	21	0.0595563	0.0933972
240	7	5.57143	399.989	72.9231	8783	5595.43	0.0146433	0.0318193	0.0323445	0.0530515	0.399989	0.729058	19	0.0507564	0.111936
241	4	7.75	401.233	56.0488	2949	6748	0.00303292	0.0327073	0.0417238	0.0660478	0.401233	0.718124	20	0.0597658	0.11253
242	7	6.42857	406.651	64.8706	7426	6034.14	0.024842	0.0409894	0.0310936	0.0688319	0.406651	0.72877	25	0.0567167	0.117287
243	6	5.83333	406.388	72.9993	4662	6172.5	0.00256031	0.0347267	0.0364096	0.0547733	0.406388	0.726411	18	0.0555958	0.117496
244	4	7	398.371	61.9688	3364	6682.75	0.00376975	0.0179236	0.0340474	0.0313328	0.398371	0.713283	17	0.0473759	0.108012
245	3	7	405.92	61.425	0	5609.33	0.00494779	0.0111111	0.0266721	0.0207085	0.40592	0.724048	13	0.0350939	0.0747528
246	6	6.33333	402.396	66.8531	6189	7107.17	0.0202543	0.0391681	0.0406418	0.0639896	0.402396	0.729101	21	0.0649692	0.116436
247	4	6.75	408.808	63.0245	2445	5660	0.0214408	0.0370906	0.0437996	0.0535648	0.408808	0.724062	16	0.0589995	0.107099
248	5	7	408.502	62.5074	3254	6838.4	0.0134605	0.0379856	0.0399801	0.055309	0.408502	0.739342	21	0.0649602	0.127975
249	4	6.25	401.186	66.9837	4058	5080	0.0125503	0.0202632	0.0315613	0.037421	0.401186	0.732466	14	0.0416533	0.0955775
250	5	6	405.648	69.6362	4641	6180	0.0120348	0.0213262	0.0315923	0.0346296	0.405648	0.740323	16	0.0454179	0.0873559
251	6	6.66667	408.437	64.8312	8424	6044.67	0.0207776	0.0479272	0.0452869	0.0679813	0.408437	0.715459	23	0.0716595	0.108421
252	8	5.625	405.816	75.3054	8411	5364.88	0.0274059	0.0418401	0.0403546	0.0560936	0.405816	0.715461	22	0.0676686	0.122349
253	4	7.25	403.468	60.5639	2960	7042.75	0.0156597	0.0330171	0.0423892	0.0514098	0.403468	0.716423	18	0.0570119	0.0972308
254	7	6.14286	405.364	68.7556	9511	4677.29	0.0225768	0.0408322	0.0320423	0.077155	0.405364	0.736373	23	0.0570199	0.117967
255	5	6.8	406.445	64.3538	4168	5642.6	0.00679308	0.0313913	0.0370998	0.0515244	0.406445	0.736688	20	0.0585459	0.156681
256	8	6	401.633	71.3217	6485	5971.88	0.0190857	0.041799	0.0333859	0.0651907	0.401633	0.73486	24	0.0599735	0.123358
257	7	6	407.801	69.9781	5306	5599.71	0.0233807	0.0379217	0.0387415	0.0462255	0.407801	0.739207	22	0.0629099	0.115166
258	6	6.33333	407.714	71.5927	6577	4918.5	0.00907389	0.0271344	0.0293513	0.054642	0.407714	0.716528	20	0.0498373	0.109349
259	8	6	400.102	68.9462	5232	6072.75	0.0161023	0.0335416	0.0317433	0.0510404	0.400102	0.736444	25	0.0568116	0.112187
260	5	5.8	407.391	71.3905	2942	4764.2	0.0156738	0.0284706	0.0358598	0.0384502	0.407391	0.738075	15	0.0486186	0.0866466
261	9	6	405.128	72.13	6262	5827	0.0236752	0.0403411	0.0343445	0.0547068	0.405128	0.729089	27	0.0640685	0.109349
262	5	7	402.584	60.0361	7865	7326	0.0108737	0.0382639	0.036592	0.0708537	0.402584	0.723621	21	0.0612867	0.122138
263	6	5.83333	401.797	70.4739	6172	7400.17	0.026162	0.0344785	0.031237	0.0423908	0.401797	0.726646	18	0.0487679	0.103356
264	5	6.8	408.226	60.748	1859	6600.2	0.019679	0.0395956	0.0406455	0.0594045	0.408226	0.740243	20	0.0620777	0.0983568
265	4	6.5	406.913	67.8188	250	6288.25	0.00788436	0.0181237	0.0325673	0.0306373	0.406913	0.726282	15	0.0493578	0.0891076
266	7	6.57143	403.729	63.9237	4807	6256.43	0.0152857	0.0360672	0.0315041	0.0673893	0.403729	0.735147	25	0.0605726	0.118611
267	5	7.2	407.09	58.7696	6528	6775.4	0.020395	0.028625	0.0387186	0.0510503	0.40709	0.739518	22	0.0578997	0.118132
268	5	6.6	398.648	66.0932	6658	6397.2	0.00376975	0.0276133	0.034405	0.0527459	0.398648	0.709513	19	0.0534242	0.0999119
269	6	6.33333	405.519	66.4601	4384	7671	0.0207684	0.0389591	0.03686	0.0544174	0.405519	0.740055	21	0.0598612	0.121287
270	5	6.2	405.974	66.5024	3463	6207	0.0095564	0.0318393	0.0341954	0.0601938	0.405974	0.725303	17	0.047726	0.112204
271	5	6.6	403.86	62.0213	3974	6668.8	0.00496162	0.0395313	0.0454373	0.0534355	0.40386	0.72219	19	0.0663002	0.117541
272	7	6.71429	411.601	63.2102	8407	5954.86	0.0187525	0.052025	0.0450175	0.0719549	0.411601	0.716722	27	0.0796626	0.148109
273	6	5.83333	399.466	73.9488	5073	5740.33	0.00284921	0.0238488	0.0278358	0.0444765	0.399466	0.718046	18	0.0406468	0.0780526
274	5	7.4	404.598	57.286	6714	7883.4	0.0227519	0.0429314	0.0490018	0.0635068	0.404598	0.729143	23	0.0805603	0.139986
275	6	5.66667	405.358	72.7071	4118	5526.17	0.0119922	0.0279367	0.0324806	0.0470239	0.405358	0.741373	17	0.0479175	0.10107
276	8	5.625	397.481	72.5167	7421	5875.25	0.0205024	0.0336085	0.0348021	0.0473106	0.397481	0.726035	22	0.0557491	0.127703
277	8	5.625	396.247	74.3552	9485	5463.75	0.0254169	0.0398061	0.0329426	0.0537032	0.396247	0.724869	22	0.0546161	0.0842784
278	5	6.2	407.673	68.0425	2309	5400.6	0.0227884	0.0302054	0.035418	0.0373487	0.407673	0.733135	17	0.0522282	0.10178
279	7	6.42857	407.461	64.6532	5920	5942.29	0.0275448	0.0459183	0.0378407	0.0621103	0.407461	0.732639	25	0.0642039	0.0976237
280	6	7	410.499	59.7287	4251	6138.83	0.0258087	0.0383283	0.0404844	0.0479311	0.410499	0.740862	25	0.0680525	0.119027
281	5	6.6	407.021	63.282	4570	6284.4	0.0156585	0.035933	0.0408383	0.0479287	0.407021	0.729024	19	0.060539	0.100655
282	5	7.2	404.974	57.3713	3985	8548.6	0.0243039	0.050427	0.0504539	0.0811216	0.404974	0.72161	22	0.0805368	0.132149
283	5	6.6	405.252	62.2352	5316	6175.2	0.0135786	0.02858	0.0365811	0.0448394	0.405252	0.712754	19	0.05603	0.121652
284	6	6.33333	410.274	69.0302	5072	5189.17	0.018136	0.0287185	0.0308037	0.0464497	0.410274	0.718785	21	0.0518496	0.0988547
285	7	6.28571	406.616	65.5565	8041	6008	0.0237239	0.0489742	0.0382833	0.0667541	0.406616	0.72856	24	0.0653801	0.120325
286	6	5.66667	404.982	72.6396	5535	4802.83	0.0123315	0.0392644	0.0370592	0.0571454	0.404982	0.735775	17	0.0539662	0.0906341
287	6	6.33333	402.286	68.3514	4258	5477.5	0.00666365	0.023126	0.0308513	0.0337977	0.402286	0.736869	21	0.0492609	0.0927994
288	7	6.14286	398.035	67.3545	10182	6148.14	0.0301906	0.0451487	0.0374185	0.0611462	0.398035	0.718379	23	0.0624135	0.112482
289	5	6.2	405.214	70.237	4507	5200.8	0.010414	0.027781	0.0317271	0.0542288	0.405214	0.733705	17	0.0500999	0.0985167
290	4	7.5	407.724	57.5991	4007	7617.25	0.00688903	0.027145	0.045205	0.0539093	0.407724	0.735377	19	0.0681805	0.137286
291	5	7.4	405.768	58.4821	3494	7594	0.0190821	0.035587	0.0391327	0.0662216	0.405768	0.730529	23	0.0620469	0.110173
292	5	6	406.295	69.7473	4741	6020	0.00855475	0.0259466	0.0275669	0.0529618	0.406295	0.729172	16	0.040765	0.109666
293	5	6.6	405.814	63.0944	2941	5610.4	0.00901531	0.0238894	0.0350559	0.0387494	0.405814	0.737282	19	0.0497395	0.0890891
294	5	6.4	406.301	69.2969	3257	4772.6	0.00643037	0.015647	0.0265844	0.0341735	0.406301	0.721266	18	0.0461675	0.0944402
295	5	7.6	404.267	56.3408	6426	7002.2	0.0148028	0.0422958	0.0419815	0.0779688	0.404267	0.729754	24	0.0709173	0.136176
296	5	7.4	404.891	57.8095	6567	6760.4	0.0143381	0.0338968	0.0378363	0.0630833	0.404891	0.713338	23	0.0612894	0.116572
297	8	5.75	403.321	71.8415	8702	5390.88	0.0259262	0.0515089	0.0414987	0.0654843	0.403321	0.707593	23	0.0733184	0.12451
298	5	6	408.314	70.0939	5437	4880.2	0.0155661	0.0283271	0.0335541	0.0488308	0.408314	0.715579	16	0.0514645	0.104501
299	4	6.75	408.648	61.4188	2354	5928.5	0.00546306	0.0278785	0.0373137	0.0627526	0.408648	0.726888	16	0.0507831	0.12966
300	4	7.25	404.926	57.6457	4616	7090.75	0.0134577	0.0226439	0.0421369	0.0353212	0.404926	0.735162	18	0.0594729	0.12123
301	5	6	405.109	69.0615	4531	5561	0.00490236	0.0233364	0.0335186	0.0483794	0.405109	0.732612	16	0.0490358	0.101123
302	7	6.42857	407.956	68.8716	6526	5971	0.0163802	0.0409559	0.0393818	0.0624597	0.407956	0.735113	25	0.0737795	0.137962
303	6	6.83333	402.342	65.4096	5436	6905.5	0.0156597	0.0384227	0.0374437	0.0556242	0.402342	0.725109	24	0.0610559	0.108639
304	6	6.16667	411.424	69.9856	2076	4829	0.0230003	0.0373892	0.0385759	0.0516735	0.411424	0.72826	20	0.0643964	0.127667
305	11	5.63636	398.163	72.6949	13054	5317.18	0.0159199	0.0486259	0.0403924	0.077234	0.398163	0.703637	30	0.0744886	0.147869
306	7	5.71429	407.101	75.8353	4700	5240	0.0126476	0.0307578	0.031428	0.0454024	0.407101	0.733612	20	0.0599885	0.14964
307	8	6	404.866	72.3778	8988	5607.5	0.0194446	0.0298228	0.0316097	0.041481	0.404866	0.724344	25	0.0565142	0.118704
308	5	6.8	405.315	61.891	1471	6807.4	0.00552009	0.0278441	0.04115	0.0379826	0.405315	0.735531	20	0.0606877	0.113578
309	7	5.71429	407.336	72.323	7181	5979	0.0252448	0.0411912	0.035618	0.0519773	0.407336	0.728797	20	0.0577703	0.110453
310	10	5.9	403.659	70.8004	7888	6619.8	0.0451137	0.058611	0.0386224	0.0809203	0.403659	0.742317	30	0.0777644	0.11892
311	6	6.66667	404.334	65.4903	4642	4832.5	0.00682402	0.0415337	0.0360281	0.0657141	0.404334	0.738064	22	0.0579419	0.113879
312	6	5.66667	406.436	72.9003	6041	5006.83	0.0170829	0.0243137	0.0288747	0.0325558	0.406436	0.728852	17	0.042745	0.10481
313	6	6.83333	407.373	63.3153	7871	6529.17	0.0147925	0.0379033	0.0398188	0.0840479	0.407373	0.719395	24	0.068431	0.146815
314	5	7	407.451	63.7046	5022	6513.8	0.00688903	0.0277448	0.0426398	0.0578758	0.407451	0.735476	21	0.066172	0.110751
315	7	6.57143	405.187	67.3704	7212	4948	0.00950411	0.0368077	0.0332177	0.0581538	0.405187	0.709915	25	0.0587796	0.116639
316	5	6.4	405.8	66.6028	4233	5210	0.00490236	0.0201365	0.033192	0.0447154	0.4058	0.737514	18	0.0520945	0.105987
317	7	6	402.197	68.1272	4838	6319.29	0.0166202	0.0293698	0.0313875	0.0409747	0.402197	0.732101	22	0.0527261	0.0988452
318	7	6.28571	397.665	65.8717	8540	7029.29	0.0156127	0.0406497	0.0405773	0.066761	0.397665	0.711312	24	0.0667543	0.135346
319	4	7.25	408.304	58.1266	3378	6750.5	0.0183372	0.0201725	0.0316903	0.0229258	0.408304	0.740123	18	0.0473347	0.10666
320	6	5.66667	406.27	72.2258	4713	5508.17	0.0276695	0.0432017	0.0400288	0.0533244	0.40627	0.708466	17	0.059193	0.107741
321	5	6.8	406.115	61.6908	2942	6039.8	0.00901531	0.0342884	0.0366191	0.0567476	0.406115	0.737563	20	0.0613997	0.10939
322	5	6.4	406	66.7	3950	4002	0.0120169	0.0290514	0.029651	0.0612992	0.406	0.715357	18	0.0460617	0.0980908
323	5	6.2	397.369	65.0928	6960	6152.2	0.0180922	0.0307057	0.0353872	0.0445058	0.397369	0.728575	17	0.0505493	0.0939987
324	4	6.25	406.695	65.3617	1708	5401.25	0.0037981	0.0160471	0.0357937	0.0235008	0.406695	0.726588	14	0.0476391	0.101512
325	5	6.6	408.766	65.143	3549	6835.2	0.00731633	0.0347364	0.0476212	0.0690537	0.408766	0.73418	19	0.0697969	0.119818
326	6	6.33333	404.267	64.1693	4527	6024.67	0.018685	0.0306673	0.0373467	0.0439556	0.404267	0.727003	21	0.0554103	0.107819
327	6	6	402.055	68.2855	6299	5362.5	0.014653	0.0273069	0.0313717	0.035594	0.402055	0.722006	19	0.0481665	0.0875518
328	7	5.85714	404.461	72.2939	6737	4856.43	0.00952647	0.0323204	0.0353102	0.0445802	0.404461	0.734154	21	0.0572942	0.100185
329	6	6.33333	406.117	68.5993	2979	4448.67	0.0149092	0.028248	0.0309909	0.0522057	0.406117	0.734265	20	0.0491826	0.0974636
330	5	6.6	398.454	62.7407	3406	6349	0.00872622	0.0181031	0.0237914	0.0279166	0.398454	0.715114	19	0.0370819	0.07711
331	5	6.8	405.376	61.9003	3839	7069.4	0.0159206	0.0327219	0.0397701	0.0733552	0.405376	0.737457	20	0.0639592	0.127975
332	6	6.33333	403.513	66.3981	8207	6137.67	0.00651877	0.0401786	0.0392546	0.0674212	0.403513	0.724261	21	0.0669317	0.125225
333	4	6.5	411.132	68.9299	1884	4260.75	0.0107171	0.0205663	0.031864	0.0393956	0.411132	0.74024	15	0.048823	0.0933153
334	4	7	410.376	60.8235	2164	6902.75	0.0161302	0.0223839	0.0415212	0.0364566	0.410376	0.727262	17	0.0583628	0.104744
335	5	7.4	404.852	55.7474	8574	7726.6	0.0217357	0.0534726	0.0481206	0.100612	0.404852	0.726396	23	0.0735225	0.145017
336	6	6.66667	407.482	64.2216	4775	7018.67	0.0221229	0.0441744	0.0404462	0.0679526	0.407482	0.721904	23	0.069011	0.135133
337	7	6.71429	404.649	64.2071	3803	6371.86	0.0163221	0.0330535	0.0328015	0.0424974	0.404649	0.727621	27	0.0606343	0.147654
338	3	7.66667	406.922	54.6331	0	7460	0.00954375	0.014592	0.0441158	0.0197547	0.406922	0.70472	15	0.0591011	0.11847
339	4	6.5	409.428	63.9732	3452	5991.25	0.00807826	0.0326919	0.0407265	0.0597021	0.409428	0.741488	15	0.0562041	0.12016
340	6	6.5	401.442	62.1279	5698	6449.83	0.0159035	0.044306	0.045034	0.0651531	0.401442	0.739066	22	0.0700984	0.107857
341	6	6.33333	403.565	68.1684	4287	5699.17	0.0123363	0.0322433	0.0325725	0.0528242	0.403565	0.733328	21	0.0543067	0.106264
342	6	5.66667	398.932	70.9212	4391	3882.83	0.00424857	0.0216576	0.0230913	0.035813	0.398932	0.718658	17	0.0343681	0.0681936
343	7	6.14286	404.265	67.4463	7909	5189.43	0.0144608	0.0378695	0.0356328	0.0746283	0.404265	0.722821	23	0.0613151	0.109425
344	7	6.42857	406.866	64.7665	4619	5381.14	0.0206699	0.0393239	0.0336707	0.0611355	0.406866	0.737077	25	0.0560254	0.102891
345	7	6	404.701	70.0656	6108	5714.43	0.0269409	0.0448813	0.039081	0.0546615	0.404701	0.717222	22	0.0662399	0.114219
346	7	6.28571	401.869	66.2492	5388	7500.29	0.029366	0.0483987	0.0427929	0.0570474	0.401869	0.724369	24	0.0736837	0.13229
347	6	6.16667	408.403	68.1483	4417	5149.33	0.0104777	0.0377728	0.0397374	0.0813171	0.408403	0.735453	20	0.0636152	0.125724
348	4	5.75	406.491	72.1038	325	4066.5	0.00706907	0.0179378	0.029312	0.0314387	0.406491	0.731866	12	0.0342711	0.070436
349	8	6	402.839	73.0363	6074	6115.12	0.0338013	0.0465409	0.0375778	0.0569016	0.402839	0.740123	25	0.0688338	0.103656
350	4	6.75	406.354	62.6462	4406	6221.5	0.00665178	0.0231429	0.0362615	0.0395653	0.406354	0.73058	16	0.0507325	0.0851133
351	4	7	404.734	58.4214	6991	6836	0.00952647	0.0289843	0.0370539	0.0393744	0.404734	0.728948	17	0.0517063	0.0949797
352	5	6.4	411.985	65.5252	1857	4865.2	0.0126396	0.0290542	0.0357247	0.0516027	0.411985	0.730376	18	0.0528327	0.104478
353	4	7	400.294	58.3763	3126	7504	0.00846619	0.0264388	0.0314763	0.0441653	0.400294	0.749858	17	0.0432808	0.101577
354	5	5.6	405.609	75.9068	4234	3967.2	0.0132059	0.0212379	0.0247117	0.0273344	0.405609	0.729274	14	0.0350222	0.0587878
355	5	6.6	411.081	69.1987	5448	5011.8	0.0131568	0.0236015	0.0345934	0.0324389	0.411081	0.731634	19	0.0559185	0.119055
356	5	6	403.666	68.8155	2323	4716.8	0.0147714	0.0186744	0.0272911	0.0277198	0.403666	0.733315	16	0.0383701	0.0740265
357	5	6.6	409.681	63.6956	5367	5587	0.0126898	0.0347881	0.0396339	0.0489681	0.409681	0.737893	19	0.0597006	0.0868683
358	5	6.6	412.395	66.2123	2450	5590	0.0165334	0.0308471	0.0344477	0.043205	0.412395	0.735454	19	0.0556017	0.0990141
359	8	6.25	403.12	67.8065	10516	6684.25	0.0360355	0.0533973	0.0427938	0.0730169	0.40312	0.718823	27	0.0771387	0.136747
360	4	6.75	407.248	63.1882	195	5130	0.0142913	0.0231619	0.0326259	0.0286153	0.407248	0.718673	15	0.0439784	0.0943294
361	8	6.25	405.695	68.5817	8683	5165.5	0.0357044	0.050422	0.0425214	0.0662885	0.405695	0.735254	27	0.0729483	0.109708
362	7	5.57143	400.956	74.5997	4167	4609.71	0.0204343	0.0255689	0.0270287	0.0349915	0.400956	0.722152	19	0.0415247	0.0878666
363	5	7.4	404.338	56.9282	7037	8075.2	0.0112288	0.0447919	0.0456799	0.0592625	0.404338	0.720008	23	0.0717553	0.124907
364	7	5.85714	402.862	70.5693	6400	5902.71	0.0268306	0.0361647	0.0309276	0.0473083	0.402862	0.739202	21	0.0531285	0.095451
365	6	7.66667	405.831	57.7611	9847	6506.17	0.016693	0.0515631	0.0465762	0.0669369	0.405831	0.728193	29	0.0840246	0.131161
366	5	7.4	408.205	58.2826	4562	6968	0.0221483	0.0378673	0.0422035	0.055309	0.408205	0.733859	23	0.0659513	0.107396
367	6	6.83333	410.212	61.6946	5758	6271	0.0261151	0.0484717	0.0409668	0.0569347	0.410212	0.72811	24	0.071057	0.108144
368	5	6.2	412.641	68.8717	3834	6395	0.020661	0.0422938	0.0465485	0.0732597	0.412641	0.725109	17	0.0718418	0.123962
369	4	6.5	407.845	64.6969	2931	5441.25	0.0120463	0.0225838	0.0284804	0.039056	0.407845	0.722907	15	0.0373319	0.0605088
370	4	7.75	405.494	54.1865	2831	7402.75	0.025453	0.0301239	0.0389865	0.0385021	0.405494	0.732624	20	0.0587316	0.128043
371	6	6.33333	403.018	67.8094	8147	6115.67	0.0199145	0.0327105	0.0379852	0.0469331	0.403018	0.717229	21	0.0595854	0.109425
372	8	6.375	396.316	64.7159	11357	6111.5	0.0125442	0.0487842	0.0408765	0.0733299	0.396316	0.721939	28	0.0761258	0.148469
373	5	6.6	398.752	61.2369	6191	7085	0.0170712	0.0348371	0.0392168	0.0511891	0.398752	0.735514	19	0.0573096	0.0963305
374	5	6	408.135	70.9377	2353	4867.6	0.0107841	0.0233561	0.0330259	0.0338875	0.408135	0.731995	16	0.0458988	0.0795212
375	5	6.4	405.044	64.9034	1505	7155.6	0.0169796	0.0313042	0.0365316	0.0446423	0.405044	0.724499	18	0.0559089	0.101842
376	7	6.57143	403.76	65.096	8944	6152.29	0.00505604	0.0400091	0.0385829	0.0579344	0.40376	0.739095	25	0.0680068	0.102784
377	7	6.14286	405.776	70.3437	5494	5798.14	0.0254058	0.0437111	0.0391248	0.0738423	0.405776	0.733796	22	0.0696846	0.14452
378	7	6	399.224	68.5743	5957	6145.43	0.0262793	0.0438706	0.0397284	0.0611462	0.399224	0.737893	22	0.0653756	0.125421
379	6	6.16667	407.364	67.5707	5448	5250.17	0.0191339	0.0268441	0.0329955	0.0317811	0.407364	0.72283	20	0.0495914	0.10423
380	5	6.6	402.024	64.5472	3470	5078.2	0.00739953	0.0292042	0.0337919	0.0590017	0.402024	0.737494	19	0.0523658	0.0927994
381	7	5.85714	405.009	73.517	4564	6351.57	0.00552009	0.034999	0.0344975	0.0535845	0.405009	0.733622	21	0.0579589	0.114357
382	5	5.6	405.708	73.0274	4193	4945	0.00342797	0.0156428	0.0202637	0.0218513	0.405708	0.715803	14	0.0260338	0.0684404
383	5	6.6	408.419	63.4994	4420	7006.8	0.010782	0.0349542	0.0445304	0.0563693	0.408419	0.726646	19	0.0664226	0.113878
384	7	5.71429	404.121	73.2641	4762	5190.14	0.00766015	0.0259969	0.0285815	0.058851	0.404121	0.714227	20	0.0446305	0.0982941
385	4	6.5	398.821	66.4702	1638	6548.5	0.0078665	0.0218335	0.03354	0.0365958	0.398821	0.738167	15	0.0464602	0.0841454
386	5	6.4	405.005	66.1508	5489	4694.4	0.00797838	0.0250128	0.0287048	0.0346392	0.405005	0.727398	18	0.0432967	0.0832568
387	11	5.81818	399.859	72.2256	10297	6248.45	0.03841	0.0462283	0.0358561	0.0524693	0.399859	0.726543	32	0.0699639	0.106731
388	9	5.88889	397.99	72.7719	9064	5508.67	0.0121535	0.0288212	0.0289135	0.0525439	0.39799	0.724297	27	0.0556679	0.115973
389	6	5.83333	405.909	71.1952	2806	5238.5	0.00342797	0.0173964	0.0230764	0.0315105	0.405909	0.718456	18	0.0353042	0.0850373
390	5	6.6	401.846	63.2749	5757	6212.6	0.0202543	0.0413711	0.0398514	0.0524582	0.401846	0.738643	19	0.0613648	0.104905
391	6	5.66667	405.813	74.5602	2361	4650.33	0.00643037	0.0168644	0.0240501	0.0310467	0.405813	0.725363	17	0.0389729	0.116499
392	5	7	408.365	60.5741	4637	6837.8	0.015661	0.0363386	0.0396698	0.050126	0.408365	0.729754	21	0.0638197	0.101574
393	6	5.5	399.895	73.9488	2875	5558.83	0.00899146	0.0334519	0.0376658	0.0699075	0.399895	0.717934	16	0.0555462	0.135308
394	6	6.33333	398.014	64.8352	6407	6581	0.0216773	0.0397315	0.0400304	0.0513354	0.398014	0.735774	21	0.0650466	0.112482
395	4	7.5	410.326	55.3614	1927	6704.25	0.0062316	0.0344437	0.0399179	0.0591512	0.410326	0.739202	19	0.0598261	0.0931814
396	5	6.6	405.457	65.9672	2560	5028	0.0141449	0.0277673	0.0314639	0.0452294	0.405457	0.735254	19	0.0504771	0.111519
397	6	6.66667	404.687	62.4696	4630	6305.5	0.023095	0.0390637	0.0413991	0.0592015	0.404687	0.727282	23	0.065005	0.136214
398	8	6.75	397.793	59.7874	8109	6036	0.0356515	0.0479417	0.037225	0.0595348	0.397793	0.724398	31	0.0687269	0.121977
399	10	5.5	403.252	74.3136	9125	5619.4	0.030877	0.048719	0.0358145	0.0730963	0.403252	0.736065	26	0.067495	0.129163
400	7	6.14286	406.027	68.6379	7144	6298.86	0.00176703	0.0401048	0.0365935	0.0519609	0.406027	0.713186	23	0.0604455	0.106636
401	5	6.2	407.207	67.4799	6247	4110.8	0.0125248	0.033494	0.0337186	0.0645046	0.407207	0.729779	17	0.0467115	0.0833344
402	6	5.33333	407.537	76.9793	1911	5609.17	0.00855475	0.0191652	0.0245003	0.027756	0.407537	0.736325	15	0.0341083	0.0780052
403	3	7.66667	405.069	54.3843	0	7222	0.0128352	0.0154531	0.0362944	0.0179664	0.405069	0.738221	15	0.0477615	0.0855514
404	5	7.4	404.383	57.2555	4732	7044.6	0.0350575	0.0400926	0.0497571	0.0572887	0.404383	0.733263	23	0.0794488	0.129485
405	5	6.2	404.16	66.6864	4891	6625.6	0.0189954	0.0353189	0.0433842	0.0571454	0.40416	0.72808	17	0.0610357	0.10535
406	5	6.4	405.372	67.8837	1469	5060	0.0164703	0.0232978	0.0270395	0.0285358	0.405372	0.721615	18	0.0423234	0.0777262
407	7	6.28571	405.268	67.1311	5543	6140.14	0.0224041	0.0400464	0.0385172	0.0770863	0.405268	0.730229	24	0.0683269	0.111125
408	4	6.75	412.644	63.616	3380	5289.5	0.0197227	0.0340874	0.0395943	0.0425543	0.412644	0.741401	16	0.0577776	0.109512
409	7	6.14286	406.51	69.3418	5321	5458.14	0.022601	0.0345805	0.0293617	0.0564422	0.40651	0.724092	23	0.052885	0.0912097
410	5	6.4	408.57	64.9821	7889	6033.6	0.00296907	0.0327151	0.0448449	0.0658736	0.40857	0.720896	18	0.0583194	0.139537
411	4	6.25	410.724	67.5983	3568	4759.75	0.0173469	0.0218471	0.0299809	0.0274731	0.410724	0.725813	14	0.0394952	0.0741638
412	9	5.66667	406.823	76.8981	5111	4433.44	0.0211919	0.0403317	0.0311749	0.061272	0.406823	0.741053	24	0.0590075	0.110453
413	7	6	409.229	72.1023	6427	5684.43	0.0337657	0.0449965	0.0406991	0.0630775	0.409229	0.734135	22	0.0692481	0.111045
414	4	6.25	405.933	67.7763	3851	5711	0.00916239	0.0251596	0.0361966	0.0409864	0.405933	0.71534	14	0.049448	0.0835933
415	5	6.8	404.643	61.7884	5447	5918.6	0.017363	0.027342	0.037973	0.039394	0.404643	0.735696	20	0.057142	0.0993259
416	8	5.75	405.043	71.3647	10016	4941	0.00398761	0.0494768	0.0361266	0.0967951	0.405043	0.741733	23	0.0676963	0.14493
417	9	6.11111	402.346	67.2706	15250	5846	0.0197876	0.0582695	0.0445589	0.104238	0.402346	0.735123	29	0.0808639	0.153175
418	4	6.5	399.818	63.4235	5493	6330.75	0.00284921	0.024826	0.0300716	0.04409	0.399818	0.720896	15	0.0362534	0.0703234
419	4	7	404.71	58.418	7155	6837	0.00505604	0.0251256	0.0423474	0.0504857	0.40471	0.740139	17	0.057593	0.0956008
420	5	6.6	405.564	62.5728	5421	7077	0.0113335	0.0336713	0.0365989	0.066706	0.405564	0.734407	19	0.053881	0.115158
421	7	6.57143	406.656	66.8077	6223	6088	0.0217276	0.0465528	0.0431303	0.070419	0.406656	0.726334	26	0.0761498	0.133409
422	9	6.22222	398.109	69.2127	8409	6574.67	0.0138261	0.0467495	0.0359219	0.0766793	0.398109	0.722962	30	0.0679896	0.116649
423	8	6.125	408.575	69.9806	9260	5661.75	0.019802	0.0437497	0.0417608	0.0669407	0.408575	0.732416	26	0.0748467	0.137714
424	5	6.8	402.91	61.5237	5799	7024	0.00452919	0.0428654	0.0431568	0.0690596	0.40291	0.73091	20	0.0681832	0.109968
425	9	6	398.568	70.2415	8754	5687.44	0.0305532	0.0521099	0.0356555	0.0739757	0.398568	0.729905	28	0.0672877	0.123358
426	6	6.33333	408.492	65.4884	5742	5742.33	0.0130513	0.0431473	0.0393139	0.0769157	0.408492	0.725593	21	0.0675174	0.137714
427	6	6.33333	401.833	64.8195	5983	5615.5	0.00133353	0.0334061	0.0330442	0.0495666	0.401833	0.732238	21	0.0526889	0.086661
428	5	6	398.953	67.2522	2927	6471	0.0209352	0.02534	0.0271194	0.0331965	0.398953	0.725673	16	0.0391031	0.069458
429	6	6.16667	401.396	67.6427	3122	4347.67	0.0191959	0.0338762	0.0321229	0.0428747	0.401396	0.732781	20	0.0500456	0.0840325
430	7	6.28571	399.023	67.9289	2387	8084	0.0149787	0.0354835	0.0346969	0.0446977	0.399023	0.720316	24	0.0626955	0.118028
431	5	7.2	407.169	58.0054	7123	6627.8	0.0222159	0.0394587	0.0433936	0.0561162	0.407169	0.722962	22	0.067384	0.0997408
432	6	6.16667	402.85	68.5272	8431	4900.33	0.0127524	0.0263171	0.0301884	0.0367488	0.40285	0.735685	20	0.0463909	0.0814375
433	5	6.2	404.48	66.7393	5101	5914	0.0115263	0.0306328	0.0308919	0.0426756	0.40448	0.728943	17	0.0447167	0.102563
434	7	5.85714	401.453	70.8687	6309	5686.57	0.00900194	0.0368394	0.0364816	0.0822823	0.401453	0.731443	21	0.058039	0.113179
435	6	6.5	406.827	64.6833	7295	5372.83	0.0109838	0.0355273	0.030821	0.0619772	0.406827	0.726396	22	0.0532405	0.1146
436	6	6.33333	404.566	65.9026	9397	5837.83	0.0105881	0.0247627	0.0294034	0.0578523	0.404566	0.714975	21	0.0447883	0.114557
437	5	6.2	407.454	76.2845	2001	4058.6	0.00755519	0.0158461	0.0222207	0.0291277	0.407454	0.728191	16	0.0414943	0.0852439
438	6	6.33333	405.35	68.2017	5698	4916.5	0.00884144	0.0265408	0.0285187	0.0460608	0.40535	0.728404	21	0.0479856	0.0890964
439	5	6.2	401.521	65.773	6417	6685.2	0.0125227	0.0306327	0.032542	0.0530515	0.401521	0.726644	17	0.0493869	0.0848033
440	5	6.4	402.772	63.2927	7562	7523.6	0.00658281	0.0295928	0.0380034	0.0485399	0.402772	0.721565	18	0.05467	0.092035
441	7	6.42857	402.359	67.1966	6455	5426.86	0.00978843	0.0407528	0.0386478	0.0871951	0.402359	0.724104	25	0.0625582	0.11815
442	5	7	405.376	58.876	3475	6553.2	0.0110064	0.0347774	0.0384216	0.0473797	0.405376	0.718444	20	0.0583952	0.0996343
443	5	7	402.381	59.5268	2976	8084	0.00719454	0.0307622	0.0368491	0.055025	0.402381	0.715658	21	0.0604315	0.118746
444	7	6.14286	401.292	68.7928	7905	6082.86	0.0225471	0.0328443	0.0323082	0.0417614	0.401292	0.717939	23	0.0534707	0.0862127
445	7	6.28571	410.036	67.9907	6492	5725	0.0261151	0.0473365	0.0419109	0.0725589	0.410036	0.719544	24	0.0718672	0.115166
446	5	6.6	404.154	64.8892	3783	5719.2	0.0066639	0.0285342	0.0326189	0.0423221	0.404154	0.73408	19	0.0489328	0.11358
447	5	6.4	405.868	66.6139	5326	5796.8	0.0123749	0.0268573	0.0361442	0.0616551	0.405868	0.72745	18	0.0556896	0.15927
448	6	6.66667	404.476	69.9273	3986	5661	0.0179664	0.0311792	0.0323993	0.0557316	0.404476	0.745516	22	0.0568132	0.0989383
449	7	6.14286	402.887	68.3356	8002	5188.29	0.0159206	0.0395075	0.0357679	0.0637208	0.402887	0.740939	23	0.0625243	0.121302
450	5	7	397.492	57.731	8263	6556.6	0.0125442	0.0364775	0.041439	0.0585346	0.397492	0.723428	21	0.0603727	0.0904096
451	7	5.71429	405.879	80.9917	7049	3939.86	0.0175637	0.036043	0.0356915	0.0569438	0.405879	0.726537	19	0.0652313	0.129615
452	6	6.33333	404.671	67.0436	8427	5958.17	0.0194414	0.0414937	0.0413377	0.0576733	0.404671	0.72331	21	0.06752	0.108527
453	3	6.66667	406.194	61.2514	0	6306	0.00397936	0.0161492	0.0393746	0.0269046	0.406194	0.728123	12	0.0444836	0.0831831
454	6	6.33333	405.721	65.4467	6454	5814.17	0.00439818	0.031186	0.0319809	0.0519773	0.405721	0.724877	21	0.0475039	0.081579
455	6	6.5	402.167	63.9424	7951	5611	0.0066508	0.0305107	0.0350622	0.0529229	0.402167	0.726059	22	0.0551811	0.125595
456	7	6.28571	407.088	67.1557	5359	6448.43	0.00263946	0.0451207	0.0374984	0.0671804	0.407088	0.737809	24	0.0657222	0.135133
457	8	6.25	405.086	74.1252	8968	5068	0.0144775	0.0322212	0.0346049	0.0608	0.405086	0.714772	26	0.0629659	0.127422
458	7	5.71429	409.764	72.7541	3609	5313.43	0.0200675	0.0335933	0.0373119	0.0549608	0.409764	0.723207	20	0.0577038	0.133817
459	5	7.4	404.142	55.6498	3642	6932.8	0.00997827	0.0368276	0.0361788	0.0565801	0.404142	0.727716	23	0.0561987	0.115875
460	4	6.5	402.797	64.895	1714	5452.75	0.00666365	0.017625	0.028718	0.0332315	0.402797	0.737809	15	0.0412272	0.0922332
461	5	6	409.112	71.1075	2179	6379	0.0130513	0.0253699	0.0358308	0.0416789	0.409112	0.738644	16	0.0531163	0.0920835
462	9	6.55556	403.684	65.8211	7880	6914.22	0.0335043	0.0594218	0.0439149	0.0820269	0.403684	0.720391	31	0.0890219	0.15575
463	7	6.14286	403.046	69.6419	6123	5741.14	0.0261033	0.0397656	0.0363665	0.0462914	0.403046	0.733893	23	0.0651447	0.126034
464	8	5.75	405.217	74.4907	4931	4533.38	0.0229246	0.034878	0.0298403	0.0432082	0.405217	0.735476	23	0.0537481	0.109156
465	5	6.2	397.592	66.36	4307	6550.2	0.0142875	0.0212676	0.0257963	0.0310025	0.397592	0.722977	17	0.0399209	0.0772504
466	5	6	404.9	71.6287	1443	5842.8	0.0193654	0.0310071	0.0379997	0.0552141	0.4049	0.732001	16	0.0557425	0.0928623
467	9	6.44444	403.388	67.4092	10247	5461.22	0.0303997	0.0478982	0.0369738	0.0809203	0.403388	0.733135	32	0.0760787	0.129783
468	7	5.85714	408.511	72.0452	6545	4813.29	0.0194114	0.0360502	0.0351188	0.0558506	0.408511	0.712745	21	0.0559147	0.0986926
469	7	6.14286	399.039	67.1173	9214	6776.43	0.0117537	0.0366099	0.0305103	0.0542856	0.399039	0.711619	23	0.0525781	0.129425
470	5	7.6	407.707	55.7199	6285	6850.6	0.0243792	0.0391975	0.0434003	0.0660596	0.407707	0.726543	24	0.0702519	0.131554
471	6	6	400.268	70.1263	8042	5131.83	0.00856289	0.023827	0.0262012	0.0438015	0.400268	0.732683	19	0.0409017	0.105853
472	5	6.6	402.343	64.5985	3781	5877.2	0.00755643	0.0362567	0.03408	0.0638644	0.402343	0.740944	19	0.0543355	0.102548
473	3	7.33333	408.334	59.3597	0	4673.67	0.00720129	0.0131213	0.0309944	0.0211919	0.408334	0.746064	14	0.0434377	0.078021
474	6	6.33333	406.256	67.9511	4303	6210.67	0.019679	0.0353651	0.0392943	0.0571513	0.406256	0.732557	21	0.0625852	0.103379
475	6	5.66667	408.126	74.985	3037	3549.5	0.0135695	0.0268374	0.0284138	0.040571	0.408126	0.732709	17	0.0432486	0.0756449
476	6	5.83333	401.884	69.2133	3796	4153.33	0.0191959	0.0310645	0.027204	0.035813	0.401884	0.730145	18	0.0415919	0.0588821
477	7	6.42857	408.567	69.1367	5638	5898.14	0.0243728	0.0371261	0.0323025	0.0454228	0.408567	0.733893	25	0.0566706	0.099267
478	6	5.5	400.892	73.4969	3714	4561.83	0.00292686	0.0153401	0.0199189	0.0239142	0.400892	0.741401	16	0.0272076	0.052772
479	5	6.6	406.954	64.8543	3856	6022.2	0.029341	0.0372291	0.0391837	0.0584625	0.406954	0.740139	19	0.0593401	0.111156
480	4	6.75	402.153	62.3976	2930	6311	0.00439192	0.0270687	0.0399491	0.0460504	0.402153	0.736475	16	0.0551081	0.108515
481	4	6.75	410.58	61.0982	2952	6783.25	0.012648	0.0299271	0.0419316	0.0428789	0.41058	0.741114	16	0.057973	0.0902163
482	9	5.44444	405.503	75.5223	6715	4245.78	0.0249821	0.0374453	0.0263803	0.0446887	0.405503	0.72658	23	0.0474493	0.0874911
483	7	6.28571	407.765	68.7468	6022	5523	0.0173448	0.0400672	0.0350668	0.0624597	0.407765	0.736181	24	0.0659443	0.138079
484	5	6.2	410.886	67.307	3085	5186.8	0.0156772	0.0307083	0.0334304	0.047859	0.410886	0.738492	17	0.0489149	0.0887631
485	8	5.375	404.356	76.6591	6501	4953.12	0.0115263	0.0283337	0.0277763	0.0394919	0.404356	0.722836	20	0.0436567	0.0840113
486	5	6.2	401.14	68.2894	4151	5864	0.0125503	0.0274891	0.0320914	0.0367344	0.40114	0.719915	17	0.045374	0.0872793
487	8	5.75	409.407	75.1188	6121	4552	0.0302294	0.03727	0.0363365	0.0468306	0.409407	0.72444	23	0.0614387	0.102184
488	6	6.33333	405.349	64.9845	8055	5677.67	0.0206451	0.0363424	0.0416783	0.0559188	0.405349	0.733608	21	0.0642134	0.11289
489	6	5.83333	403.583	70.1466	6955	5249.83	0.0100069	0.0356009	0.0383242	0.0623778	0.403583	0.724854	18	0.0571426	0.102132
490	7	6.71429	403.819	64.6476	8975	7266.29	0.0266912	0.0529768	0.0481724	0.0780989	0.403819	0.728593	27	0.0884095	0.145299
491	5	6.2	404.857	70.1753	3761	6077	0.00846702	0.0264834	0.0333429	0.0438985	0.404857	0.737116	17	0.0513494	0.0928088
492	5	7.2	401.707	66.8294	4021	7262.6	0.0015923	0.0321133	0.0336436	0.056118	0.401707	0.735731	22	0.0569108	0.103656
493	4	7.75	400.659	54.8124	5367	6538.75	0.00841832	0.0388089	0.0455319	0.0700526	0.400659	0.7348	20	0.0651826	0.0945428
494	5	5.8	397.246	69.6126	5624	5737.8	0.00855231	0.0154066	0.0266821	0.0240757	0.397246	0.730098	15	0.0364698	0.0728183
495	5	6.2	405.593	70.6247	2464	5242.8	0.00612595	0.017283	0.0282008	0.0411188	0.405593	0.72333	17	0.0447127	0.0958256
496	7	5.85714	406.731	70.8321	5099	5592.29	0.0125248	0.0256963	0.0302704	0.0316793	0.406731	0.724646	21	0.0473318	0.0848917
497	5	7	403.946	60.2392	4295	7724.2	0.00841449	0.0322781	0.0388681	0.0607099	0.403946	0.714048	21	0.061187	0.102756
498	6	7	398.285	61.1125	8050	5803.5	0.0146033	0.0339101	0.0348108	0.0468428	0.398285	0.723772	25	0.0622363	0.120819
499	5	7	405.886	61.5594	7976	6700.4	0.0177847	0.0331224	0.0400568	0.050751	0.405886	0.72279	21	0.0626291	0.105016
500	6	6.5	410.61	67.4574	6564	5499	0.0250236	0.0450701	0.0412122	0.0621164	0.41061	0.726492	22	0.0679776	0.10156
501	7	6	409.364	70.8265	6379	4792.29	0.016664	0.0419331	0.0369371	0.0732307	0.409364	0.740557	22	0.0639605	0.128859
502	6	5.66667	402.408	73.2958	6461	4278.83	0.0123456	0.0228776	0.0301283	0.032578	0.402408	0.743702	17	0.0439558	0.0867411
503	7	6.57143	406.483	66.1111	7861	5668.71	0.0204442	0.0400735	0.0358557	0.0547681	0.406483	0.726196	26	0.0645848	0.120374
504	7	6	405.283	72.5329	7033	5109	0.0144386	0.0480488	0.0421962	0.0858999	0.405283	0.746843	22	0.0658097	0.12077
505	6	7.33333	405.424	60.0629	7333	6240.5	0.0187815	0.0429611	0.040913	0.0599797	0.405424	0.737157	27	0.0748412	0.121479
506	6	6.16667	404.726	68.2573	5135	5353.83	0.0103547	0.0398429	0.0410775	0.0587384	0.404726	0.713465	20	0.0649794	0.104822
507	8	5.875	402.921	74.908	7804	5251	0.0155577	0.0294059	0.0312202	0.0404922	0.402921	0.729503	23	0.0546176	0.0987603
508	5	6.2	402.296	67.1451	6050	7019.2	0.0108737	0.0266636	0.0352793	0.0423908	0.402296	0.734495	17	0.0488762	0.0817275
509	5	6.8	402.304	59.8667	3537	7215	0.014653	0.0263941	0.0334825	0.0415182	0.402304	0.733517	20	0.0500446	0.0974323
510	5	7.4	405.786	56.4236	4078	7248.8	0.028244	0.0429448	0.045372	0.0582071	0.405786	0.743567	23	0.0735626	0.136176
511	5	6.2	407.651	68.0388	3657	6617.6	0.0214556	0.0259251	0.0372784	0.039887	0.407651	0.740939	17	0.0559442	0.118251
512	5	6.6	398.615	61.5006	4307	7444	0.0250417	0.037046	0.0379123	0.0456366	0.398615	0.712903	19	0.0566822	0.107815
513	5	6	403.858	68.079	5138	5489.8	0.00689292	0.0258998	0.0376497	0.0527795	0.403858	0.72174	16	0.0530735	0.112763
514	5	5.6	410.436	76.0283	2436	3980.6	0.0167962	0.0226508	0.0273489	0.0334971	0.410436	0.739814	14	0.036568	0.0639334
515	4	6.25	413.879	68.1176	1558	4488.25	0.00682394	0.025872	0.040726	0.0388395	0.413879	0.739327	14	0.0517526	0.0793383
516	5	5.8	405.608	71.078	3342	5207.6	0.0117935	0.0210153	0.0224548	0.0286752	0.405608	0.735531	15	0.0326353	0.0604958
517	7	6.28571	406.122	68.4698	5289	6414.14	0.0257776	0.0432011	0.041968	0.0589875	0.406122	0.737563	22	0.0727044	0.121592
518	5	7.2	401.305	58.7306	4496	6917.4	0.00613497	0.0320709	0.0371455	0.0733454	0.401305	0.721906	22	0.0594458	0.122399
519	5	6.4	400.87	64.9982	3938	5491	0.00954128	0.0225571	0.0311015	0.0418688	0.40087	0.7333	18	0.0460185	0.0869825
520	7	6.14286	408.625	70.8376	3857	5311.14	0.00841951	0.0386897	0.0377014	0.0645046	0.408625	0.711398	23	0.0685738	0.136605
521	5	5.6	409.524	74.4943	3647	3874.6	0.0156701	0.0280371	0.0316016	0.0422424	0.409524	0.731348	14	0.0392561	0.0874155
522	6	5.83333	398.377	69.874	5855	6270.33	0.014438	0.034353	0.0343473	0.0570474	0.398377	0.741114	18	0.0515846	0.112855
523	5	6.4	405.628	63.7415	4873	5871.2	0.0142395	0.0415031	0.0439638	0.0666483	0.405628	0.741193	18	0.0638074	0.126325
524	6	6.5	404.045	65.9246	6475	6078.5	0.0214024	0.0400682	0.0377554	0.0749907	0.404045	0.741733	22	0.0604189	0.105191
525	8	5.875	406.897	71.8125	8264	6188	0.0135257	0.0492256	0.0382621	0.0669075	0.406897	0.733617	24	0.0652402	0.116765
526	6	7.16667	410.073	58.0394	6296	6192.5	0.0230003	0.0475149	0.0437248	0.0657766	0.410073	0.72366	26	0.0746324	0.141751
527	5	6	406.751	79.7361	3137	3876	0.00494779	0.0183307	0.0279339	0.0369642	0.406751	0.725586	15	0.0407366	0.0789793
528	7	5.57143	406.731	75.6741	6547	4885.71	0.0180991	0.0356178	0.031378	0.0446842	0.406731	0.713135	19	0.0508521	0.0910978
529	5	6.2	405.556	67.6891	3418	5288.8	0.00612595	0.0217243	0.0271308	0.0409796	0.405556	0.718038	17	0.0420109	0.078878
530	5	6.6	397.64	61.8236	7169	5977.8	0.0105251	0.0189362	0.0334672	0.0343382	0.39764	0.71919	19	0.0484843	0.091502
531	5	7.2	406.578	58.4697	4416	5941.2	0.0328097	0.0394458	0.0402026	0.0542647	0.406578	0.724241	21	0.0644331	0.107051
532	5	7	406.196	60.5748	4353	6802.2	0.0176032	0.0357457	0.0399164	0.0482564	0.406196	0.720461	21	0.0617149	0.112581
533	4	6.75	399.082	59.3871	718	8709.75	0.00474676	0.0222234	0.035119	0.0329073	0.399082	0.72621	16	0.0474926	0.0813547
534	8	5.875	407.466	70.5789	7125	5395.25	0.0263785	0.0415521	0.0388823	0.0558506	0.407466	0.740867	24	0.0645274	0.10641
535	6	6.66667	405.088	62.5315	5361	5406.67	0.0281502	0.0426969	0.0387877	0.0636888	0.405088	0.741193	23	0.0626181	0.114324
536	9	5.88889	405.444	71.0599	9333	5644.89	0.0123749	0.046048	0.035498	0.0726814	0.405444	0.721035	27	0.0676983	0.16212
537	5	6.2	407.414	72.2028	3129	6093.2	0.0124366	0.0288632	0.0398641	0.0468705	0.407414	0.733608	17	0.058515	0.13559
538	4	6.75	400.095	59.5379	3192	6921.25	0.016386	0.0295228	0.0394951	0.0432354	0.400095	0.728803	16	0.053404	0.0888292
539	5	6.2	401.685	65.7998	3898	5800.4	0.00327919	0.0320471	0.0323056	0.0655097	0.401685	0.740863	17	0.048351	0.108606
540	6	6.33333	409.128	67.3221	4622	5044.17	0.0174141	0.0339793	0.0385834	0.0467569	0.409128	0.740744	21	0.0622419	0.10933
541	7	6.42857	402.154	64.9283	9383	6362.71	0.00719454	0.0442542	0.0396424	0.0585662	0.402154	0.712004	25	0.0682743	0.121302
542	5	6.4	411.704	67.5717	3332	4930.8	0.0129242	0.036846	0.0396716	0.0522136	0.411704	0.730565	18	0.0604381	0.103228
543	4	6.5	405.876	63.4182	4398	4828.75	0.00326466	0.020188	0.0277551	0.0321193	0.405876	0.7394	15	0.0362486	0.0618463
544	8	5.875	399.936	69.6316	8551	4543.12	0.0245091	0.0373458	0.029484	0.0590143	0.399936	0.745306	24	0.049918	0.089894
545	8	6	405.88	69.8813	6081	6262.75	0.0292926	0.0407953	0.0346191	0.0537589	0.40588	0.739243	25	0.0602028	0.129693
546	6	6.83333	404.338	60.8112	5543	7802.83	0.0403417	0.0536402	0.0495176	0.0750606	0.404338	0.734725	24	0.0808583	0.131035
547	6	7	404.186	60.5209	6952	6744.67	0.014222	0.0507972	0.042828	0.0820269	0.404186	0.719873	25	0.0755561	0.145299
548	6	6	409.695	71.3715	5673	5234.5	0.00367282	0.0308371	0.0316518	0.0519609	0.409695	0.731501	18	0.046686	0.0894906
549	8	5.5	405.537	80.3229	5320	4045.12	0.000358411	0.0370367	0.0366613	0.0610108	0.405537	0.73339	20	0.0603158	0.11289
550	5	6.4	402.338	64.4698	2625	4627.6	0.00847351	0.0178553	0.0279187	0.0275501	0.402338	0.742291	18	0.0419543	0.0770564
551	7	6.42857	406.468	67.1456	6274	5227.14	0.00920304	0.0335473	0.0339483	0.0514286	0.406468	0.742701	23	0.0574111	0.103947
552	5	6.2	407.042	67.9373	6261	5798.2	0.0139097	0.0339629	0.0395934	0.0544682	0.407042	0.734495	17	0.0550877	0.0900951
553	6	6.66667	406.232	63.3529	6643	7089	0.0176032	0.042828	0.0444806	0.0621503	0.406232	0.738064	23	0.0728017	0.1318
554	8	6	397.907	67.2653	8344	6418.75	0.0139577	0.0396049	0.0335048	0.0686204	0.397907	0.734524	25	0.0595887	0.116421
555	6	6.5	398.33	65.8352	6559	6442.5	0.0161842	0.0347276	0.0362832	0.0439908	0.39833	0.746151	21	0.0577488	0.0961282
556	5	6.6	407.859	63.4123	2923	5775.8	0.00563734	0.0282413	0.0295133	0.0540614	0.407859	0.736439	19	0.0460358	0.105414
557	6	6	401.731	69.9842	5237	6679.5	0.0304939	0.0341084	0.0387115	0.0434709	0.401731	0.741129	19	0.0608047	0.11406
558	6	5.66667	408.391	73.2511	2415	3950.83	0.00637859	0.0188688	0.0236128	0.0343084	0.408391	0.726478	17	0.035531	0.0950501
559	6	7.16667	400.644	61.7154	3240	6350.83	0.00836586	0.029814	0.0314015	0.0501517	0.400644	0.729958	26	0.0529506	0.0940984
560	5	6.2	408.842	70.3792	1975	4627.8	0.0126476	0.0254809	0.0332338	0.0318909	0.408842	0.729181	17	0.050225	0.0997604
561	9	5.77778	401.379	75.6213	6945	5685.22	0.00613497	0.0455501	0.0340953	0.0739757	0.401379	0.722601	26	0.0659364	0.120819
562	7	6.42857	404.007	69.9683	7645	5777.29	0.014222	0.0443345	0.042559	0.0859279	0.404007	0.729727	24	0.0755186	0.141231
563	5	6.6	404.287	68.055	3964	6057.2	0.00853074	0.0286538	0.040734	0.0603648	0.404287	0.72512	19	0.0603983	0.103535
564	6	6.5	401.023	63.0975	6267	6646.33	0.00396504	0.030815	0.0357629	0.0569182	0.401023	0.72745	22	0.0547429	0.114381
565	7	6.42857	405.968	65.5441	7088	6489.43	0.0161133	0.0384102	0.0400881	0.0576355	0.405968	0.733796	25	0.0642019	0.118126
566	7	6	405.309	70.5154	6145	5775.29	0.0204424	0.0354534	0.0342838	0.0530751	0.405309	0.730616	22	0.0541194	0.122963
567	5	6.4	408.198	68.8105	3815	6749.8	0.0286691	0.0372936	0.0433077	0.0453318	0.408198	0.732001	18	0.0630279	0.10168
568	8	5.75	409.104	75.2054	7127	4644.5	0.020149	0.0392447	0.0336319	0.0562205	0.409104	0.73872	23	0.0616334	0.112256
569	7	6.14286	407.975	69.5917	7546	6127.57	0.0228345	0.0376053	0.0366582	0.0724485	0.407975	0.731476	23	0.0623258	0.12495
570	5	6.2	406.147	69.9475	3589	6731.2	0.00955346	0.0298459	0.0350229	0.05614	0.406147	0.735392	17	0.0529868	0.128812
571	6	6	410.722	70.8169	5841	5394.5	0.0292194	0.0471242	0.0436158	0.087597	0.410722	0.73844	19	0.0668685	0.12495
572	6	6.16667	408.148	68.8345	5227	5430.5	0.00546306	0.0285738	0.0338436	0.0485491	0.408148	0.732351	20	0.0526773	0.0929484
573	7	6	401.92	70.4727	7751	5307.86	0.0394824	0.0545619	0.0391028	0.0660478	0.40192	0.738771	22	0.0656543	0.0903157
574	6	6.83333	399.831	60.7945	6144	6655.33	0.0190833	0.0521538	0.0419156	0.0849727	0.399831	0.73548	24	0.0727513	0.133834
575	5	5.8	406.976	72.093	4773	5197.8	0.0222445	0.0316566	0.0383597	0.0419206	0.406976	0.723274	15	0.0523315	0.10133
576	7	6.14286	402.846	68.3285	7927	6018.43	0.024399	0.0357693	0.0305317	0.0493601	0.402846	0.728797	23	0.0503807	0.117087
577	8	5.75	399.537	70.7513	8444	5081.25	0.0187267	0.0363428	0.0292233	0.0554346	0.399537	0.730231	23	0.049351	0.0868999
578	7	6.14286	409.412	69.4423	6894	4976	0.0288738	0.0416476	0.0397974	0.0528755	0.409412	0.733517	23	0.0684044	0.116816
579	6	6.5	405.625	71.0648	4683	5224.67	0.0151388	0.0302407	0.0337258	0.0542229	0.405625	0.739715	21	0.0573063	0.0984475
580	4	6.25	406.426	66.2861	756	4532.75	0.0129046	0.015862	0.0254396	0.0209289	0.406426	0.730904	14	0.0329718	0.0797798
581	5	6.4	401.888	65.1951	4851	5819.6	0.00133353	0.0339555	0.033567	0.0494055	0.401888	0.732077	18	0.0490095	0.0853274
582	5	6.2	406.504	67.8474	5696	5445	0.0191754	0.0309829	0.0347153	0.0416677	0.406504	0.730928	17	0.0491634	0.0929703
583	6	6.33333	410.094	71.4682	3953	4976.33	0.0107171	0.0252626	0.0335659	0.045267	0.410094	0.729523	21	0.0564505	0.0983829
584	6	6.16667	403.464	69.7522	6352	5654.67	0.018685	0.0302012	0.0321162	0.054489	0.403464	0.736439	20	0.0543026	0.127161
585	6	6.33333	398.245	63.8456	5672	6103.67	0.0218967	0.0339945	0.034632	0.0575758	0.398245	0.736512	21	0.0543632	0.102156
586	4	6	409.402	69.2084	1706	4303.25	0.0180991	0.0227295	0.0281283	0.0302937	0.409402	0.718993	13	0.0362173	0.0605841
587	6	6.66667	406.061	63.9976	7263	5772	0.0155522	0.0385222	0.0367559	0.061272	0.406061	0.721883	22	0.0581442	0.105987
588	9	5.55556	398.873	74.2346	9426	4115.78	0.0217642	0.0403742	0.0317125	0.0638644	0.398873	0.733666	24	0.0540089	0.0880329
589	4	6.5	400.249	62.539	3562	6519	0.0121417	0.0267728	0.0375589	0.0442198	0.400249	0.732416	15	0.0459314	0.0783756
590	7	6.28571	405.078	65.653	7281	6582.14	0.0317127	0.0477219	0.0386248	0.0554928	0.405078	0.74357	24	0.0675927	0.110708
591	5	6.8	403.313	63.3778	8957	6633.6	0.0227519	0.0386984	0.0435699	0.0586108	0.403313	0.720323	20	0.0651756	0.107521
592	6	6.5	404.592	64.3012	5377	7083	0.00583303	0.0370157	0.0420915	0.0610762	0.404592	0.722566	22	0.0656211	0.109962
593	8	5.625	397.888	73.0646	9424	6436.5	0.0156127	0.0425702	0.0312814	0.0676324	0.397888	0.713713	22	0.0561548	0.10302
594	5	6.2	405.376	66.887	6692	5576.2	0.0201975	0.0293483	0.0405114	0.0467233	0.405376	0.7211	17	0.0595094	0.115056
595	6	6.33333	404.241	66.2506	8728	6207.83	0.00868464	0.0403418	0.0427716	0.075772	0.404241	0.724234	21	0.066867	0.12451
596	7	6.14286	402.192	73.3497	7913	5920.86	0.0264517	0.0353834	0.0365483	0.0515763	0.402192	0.720667	23	0.0589331	0.0997033
597	6	6.5	401.74	62.5726	4415	6185.67	0.0220325	0.0361133	0.0324333	0.0554346	0.40174	0.735931	22	0.0515294	0.0922697
598	5	6.8	405.509	64.5274	4147	4921.6	0.00706907	0.0325266	0.0339892	0.0633669	0.405509	0.724797	20	0.0570037	0.147174
599	7	6.14286	407.701	67.6729	6002	4720	0.0105809	0.0346459	0.0327874	0.0554195	0.407701	0.724519	23	0.0564991	0.116765
600	4	7.25	402.562	56.3107	1782	7086.5	0.0138158	0.0260146	0.0420931	0.0480875	0.402562	0.737381	18	0.0593676	0.131465
601	6	6.33333	408.157	67.6213	6098	5255.83	0.0108083	0.0319142	0.0369539	0.0632779	0.408157	0.730679	21	0.0581606	0.110284
602	7	6	406.97	69.4894	5016	5775.57	0.0335136	0.0462583	0.0350103	0.0624093	0.40697	0.742734	22	0.0600274	0.0945169
603	7	5.71429	406.891	73.2126	4810	6036.57	0.0161755	0.0362717	0.0354734	0.0725396	0.406891	0.737907	20	0.0586283	0.109182
604	5	6.4	403.995	73.713	6505	3862	0.00166298	0.0121435	0.0266216	0.029364	0.403995	0.739907	17	0.0467295	0.0832588
605	9	5.88889	404.261	71.1735	8548	5937.89	0.0257423	0.0520049	0.0367733	0.0739416	0.404261	0.723345	27	0.068915	0.119838
606	8	6.5	406.093	67.6822	10432	6406.75	0.0338755	0.0580607	0.0445049	0.100534	0.406093	0.727922	29	0.0915362	0.160325
607	7	6.28571	400.798	66.7997	7759	6987.57	0.0289822	0.0372691	0.0313936	0.0604306	0.400798	0.727646	24	0.0553246	0.0975244
608	5	6.2	411.211	67.3602	3278	4675.4	0.0200675	0.0361067	0.0393001	0.051564	0.411211	0.735058	17	0.0559577	0.128658
609	4	7	402.027	58.629	6164	6786	0.0190857	0.0252349	0.0344629	0.0325001	0.402027	0.736049	17	0.0497969	0.0842764
610	6	6.66667	402.024	63.0955	5971	7476.67	0.0243039	0.0424065	0.0427602	0.0643241	0.402024	0.727162	23	0.0695828	0.115989
611	7	6	399.285	69.4675	4446	5796.57	0.0166807	0.0300219	0.031877	0.0484999	0.399285	0.721966	22	0.0557927	0.1041
612	7	5.57143	401.209	74.6467	4516	4445.29	0.0174544	0.0266767	0.0268687	0.0349915	0.401209	0.73844	19	0.0415672	0.0664374
613	6	6.83333	402.588	61.2137	10004	6897.5	0.0189954	0.04524	0.0413759	0.0632397	0.402588	0.733073	24	0.0702407	0.128598
614	5	6.2	407.655	68.8484	1816	4535.4	0.0135144	0.0205015	0.0247661	0.0418155	0.407655	0.735123	17	0.0362291	0.069766
615	6	6.33333	408.298	76.0698	5011	4800.83	0.00402155	0.0177051	0.0291714	0.0347676	0.408298	0.723723	20	0.0521968	0.119332
616	5	5.8	406.642	71.2592	1100	3481.6	0.00884144	0.0150095	0.0227073	0.0203016	0.406642	0.731255	15	0.0327433	0.0895849
617	8	6.25	402.48	67.3994	7661	6305	0.0252079	0.0393395	0.0347932	0.0739416	0.40248	0.725226	27	0.0626909	0.125225
618	6	6.83333	403.767	63.5559	6399	7152.5	0.0124277	0.0277014	0.036438	0.0415525	0.403767	0.718953	24	0.0595451	0.10774
619	4	6.25	401.16	65.4273	3884	5248.25	0.00996247	0.0165534	0.0278417	0.0191711	0.40116	0.730364	14	0.0366506	0.0666588
620	4	6.25	404.567	67.5483	937	6816.5	0.00853074	0.0306023	0.0336054	0.0584768	0.404567	0.732442	14	0.0451668	0.095004
621	6	7	405.702	65.7387	5900	7405.83	0.00944481	0.0356049	0.0435308	0.0647971	0.405702	0.735869	25	0.0704031	0.142511
622	5	6.2	397.693	67.166	4877	6036	0.00855231	0.0252275	0.0330369	0.0497353	0.397693	0.733955	17	0.0495313	0.111327
623	8	5.875	400.769	70.7309	9359	5490.38	0.0119592	0.047148	0.0371911	0.0611293	0.400769	0.730376	24	0.0649189	0.139228
624	6	5.83333	402.011	69.8734	5920	5951.17	0.015581	0.0291097	0.0368078	0.0519972	0.402011	0.72811	18	0.0561823	0.103479
625	6	6.83333	403.797	63.16	6320	6846.67	0.0264029	0.0455267	0.0392384	0.0585662	0.403797	0.735453	24	0.0638342	0.103279
626	4	6.75	408.082	60.7264	2340	5718.75	0.00841951	0.0171236	0.0363735	0.0300904	0.408082	0.70736	16	0.0485084	0.0988404
627	7	6.14286	404.683	67.1719	9169	6119.43	0.0212625	0.0448135	0.0372438	0.0684518	0.404683	0.715967	23	0.0609781	0.123618
628	6	6.83333	405.28	62.2663	7872	6277.33	0.0155438	0.0365205	0.0399798	0.0625658	0.40528	0.725951	24	0.063403	0.0937104
629	5	6.4	404.586	73.8209	3759	4842.6	0.00460274	0.0122979	0.0263834	0.0219696	0.404586	0.746018	17	0.0465457	0.0856008
630	8	6.375	406.439	65.885	7299	6364.12	0.0370524	0.0435423	0.0383014	0.0627482	0.406439	0.707469	28	0.0683907	0.119723
631	5	6.2	401.5	69.1154	6659	5981.2	0.00831012	0.0282983	0.0317715	0.0607993	0.4015	0.726781	17	0.0445694	0.0870327
632	7	5.85714	407.265	72.7951	3523	5388.14	0.0338875	0.0385999	0.0344095	0.0428973	0.407265	0.744175	21	0.0579563	0.0891937
633	4	7	405.12	61.0493	5341	6228.25	0.00955054	0.0295754	0.0408588	0.0448114	0.40512	0.728584	17	0.0579812	0.100303
634	8	6.25	405.556	69.5439	6020	5881.75	0.0261079	0.042312	0.0331602	0.0691256	0.405556	0.717451	25	0.0626555	0.115137
635	7	6	405.531	74.0945	6425	5106.86	0.0196991	0.0340343	0.0360481	0.0402243	0.405531	0.736154	22	0.0597903	0.106814
636	9	6.33333	409.11	65.371	8827	6060.22	0.0129242	0.0607479	0.043317	0.0903033	0.40911	0.718344	31	0.0834148	0.158298
637	6	6.33333	403.762	65.7715	5447	5002.83	0.00668119	0.0344027	0.035137	0.053577	0.403762	0.729469	21	0.0539721	0.119293
638	4	6.25	401.182	64.4757	5390	6353.25	0.00828758	0.0167591	0.0277567	0.0332917	0.401182	0.733701	14	0.0369014	0.072892
639	8	5.875	402.929	72.3912	10926	5040.62	0.0247347	0.0455484	0.0340229	0.0686712	0.402929	0.72219	24	0.0614086	0.110518
640	6	6	406.913	70.8869	8547	5352.5	0.0301691	0.0379929	0.0364374	0.0508395	0.406913	0.724369	19	0.0575273	0.0984406
641	6	6.83333	404.108	61.0439	10943	6380.67	0.0142395	0.0465008	0.0434098	0.0699654	0.404108	0.737341	24	0.0728268	0.130015
642	5	7.2	402.071	59.0662	6734	6864.4	0.0136473	0.0324118	0.0416067	0.0454934	0.402071	0.722189	22	0.0657775	0.126414
643	7	6.14286	406.58	68.7313	5382	6067.43	0.0365295	0.0416353	0.0386477	0.0552356	0.40658	0.735162	23	0.0682971	0.121524
644	6	5.66667	398.026	72.4185	4234	5854.5	0.0105251	0.0222944	0.0251723	0.0340516	0.398026	0.725366	17	0.0389954	0.0834317
645	6	7.5	403.678	56.894	5765	7710.33	0.0141312	0.0364154	0.0376993	0.0489103	0.403678	0.727137	27	0.064864	0.122007
646	5	6	406.687	71.9448	2916	5413.8	0.0170008	0.0291126	0.0354277	0.0522123	0.406687	0.712517	16	0.0513427	0.103692
647	10	5.9	406.398	73.4903	8240	6938.8	0.0362583	0.0566383	0.0424991	0.0887154	0.406398	0.73088	30	0.0840169	0.136214
648	6	6.33333	404.164	68.6704	5762	6489.33	0.0199145	0.0345899	0.0389071	0.0523004	0.404164	0.734449	21	0.0667176	0.124059
649	5	6.2	398.983	65.3572	6652	6002.2	0.00812311	0.0407459	0.0448853	0.0706772	0.398983	0.712278	17	0.0686647	0.153175
650	7	6.71429	404.695	62.0349	9975	6324.14	0.0245615	0.047413	0.0390208	0.0679526	0.404695	0.730218	27	0.0673873	0.119699
651	6	6.33333	407.809	68.211	5505	6329.83	0.0225321	0.0350522	0.0363407	0.0465373	0.407809	0.723428	21	0.0614192	0.110554
652	6	6	403.811	73.5513	2796	5549.83	0.0090262	0.0254838	0.0312713	0.0409221	0.403811	0.740838	19	0.0565873	0.144468
653	6	7.16667	401.386	59.6794	4724	5940.83	0.00380729	0.0339367	0.0345172	0.0590143	0.401386	0.723815	26	0.0587183	0.107584
654	10	6.2	402.251	68.4305	12023	5447.7	0.0275097	0.0572919	0.0379495	0.105157	0.402251	0.733318	33	0.0805087	0.151955
655	6	6.33333	405.855	66.5152	6625	7140.83	0.0447323	0.0563645	0.0459152	0.075772	0.405855	0.724854	21	0.0756777	0.1318
656	8	6.375	405.814	67.1122	6688	5791	0.0203295	0.0320794	0.0311697	0.0424941	0.405814	0.717987	26	0.0576405	0.104604
657	5	7	405.26	59.1809	6363	6517.6	0.0112353	0.0396539	0.0435914	0.0487788	0.40526	0.739466	21	0.0690498	0.14493
658	8	5.75	405.813	71.5004	7822	5981.12	0.0246941	0.0403363	0.0330583	0.0615901	0.405813	0.726393	23	0.0565176	0.104822
659	6	6.83333	403.464	62.0138	4457	6277.17	0.0243481	0.0345685	0.0351636	0.0464167	0.403464	0.74357	24	0.0582912	0.103076
660	5	7.4	402.892	58.4542	4909	7514.8	0.0135479	0.0392462	0.0384503	0.0646443	0.402892	0.722656	23	0.0619108	0.106731
661	3	5.33333	408.164	77.0977	0	2620	0.00379121	0.00568641	0.014414	0.00755519	0.408164	0.733886	8	0.0151086	0.0366828
662	6	6.33333	409.471	67.3786	7186	5042.5	0.0103673	0.0351888	0.0366008	0.0537852	0.409471	0.743899	21	0.0579794	0.107396
663	5	6.4	403.314	66.1946	2096	6513.4	0.00792751	0.0287545	0.0427668	0.0455968	0.403314	0.724978	18	0.0629861	0.120657
664	5	6.2	400.659	65.6317	3753	6960	0.0125227	0.0244428	0.0356584	0.0514195	0.400659	0.726162	17	0.0502576	0.084322
665	5	6.6	404.133	61.5822	7331	7092.8	0.00766015	0.0317711	0.0327507	0.059121	0.404133	0.718192	19	0.044865	0.0934448
666	5	6.2	408.635	66.9384	2619	3576.2	0.0156701	0.0245825	0.0284492	0.0435957	0.408635	0.720054	17	0.0377325	0.0852979
667	8	6.625	400.147	63.2772	5756	7673.12	0.0234937	0.0445566	0.0358522	0.0530251	0.400147	0.742701	30	0.0660236	0.102548
668	7	6	399.653	67.6964	8754	6127.14	0.0163157	0.0419508	0.0380314	0.0751392	0.399653	0.725813	22	0.0606414	0.148469
669	5	6.4	411.27	65.1178	1938	5245.6	0.0155402	0.0313594	0.0349801	0.0569347	0.41127	0.72214	18	0.0527169	0.104104
670	6	6.5	400.761	62.4201	4818	6352.67	0.0238423	0.029915	0.0309778	0.0385937	0.400761	0.735454	22	0.0502297	0.0958686
671	6	6	402.146	69.3383	4980	5962.5	0.00887841	0.0275329	0.0292216	0.0392901	0.402146	0.740862	19	0.0433015	0.0816122
672	3	6.33333	404.216	68.8664	0	4996	0.00166298	0.00473554	0.0207123	0.00794089	0.404216	0.74157	11	0.0341192	0.082906
673	5	7.2	406.083	57.8507	4618	6633.6	0.0114476	0.0340024	0.0401035	0.0582608	0.406083	0.733503	22	0.0655505	0.130977
674	6	7.16667	401.853	61.0511	4740	9372.67	0.00446447	0.0602728	0.0508727	0.103638	0.401853	0.718292	26	0.0853708	0.14904
675	6	6.66667	406.149	64.7367	7550	5398.17	0.0037981	0.0284116	0.0391685	0.0531184	0.406149	0.725798	23	0.0661726	0.133944
676	6	6.83333	402.831	65.0895	5532	6930.67	0.0146053	0.033424	0.0358546	0.0449204	0.402831	0.713847	24	0.0605537	0.0967697
677	6	6.66667	407.132	65.6743	5537	5829.67	0.0156585	0.0431255	0.0404512	0.0622733	0.407132	0.726954	23	0.0669963	0.139687
678	8	6.25	404.122	67.5341	7896	6193.25	0.0372324	0.0481856	0.0367179	0.0568815	0.404122	0.711841	27	0.0664232	0.114324
679	5	6.6	407.004	63.2795	6553	6507.2	0.0191754	0.03166	0.038555	0.0393004	0.407004	0.744917	19	0.0560497	0.0968058
680	5	6.2	405.504	70.2874	3154	5168.4	0.010414	0.0266372	0.03486	0.0542857	0.405504	0.744119	17	0.0530168	0.121342
681	7	6.71429	404.145	61.9505	6313	7799.86	0.0341911	0.0617665	0.0470207	0.0974054	0.404145	0.730565	27	0.0856726	0.146876
682	7	6	407.142	72.3578	5410	4639.86	0.0167266	0.0388738	0.0337214	0.0670277	0.407142	0.722289	22	0.0594652	0.115576
683	8	6.125	406.599	68.3111	6898	5302.88	0.0265786	0.0460779	0.0360545	0.0688319	0.406599	0.725149	26	0.0654201	0.098994
684	4	6.25	411.314	66.1041	179	5763	0.00863061	0.0263823	0.0413799	0.0472181	0.411314	0.732837	14	0.0505271	0.10758
685	6	6.33333	396.912	66.3357	4190	6738	0.0142875	0.0219438	0.0303348	0.0380267	0.396912	0.717977	21	0.0513903	0.112002
686	6	5.66667	409.509	78.1101	4049	4163.5	0.01607	0.0195636	0.0305479	0.0233901	0.409509	0.73821	17	0.0483964	0.110604
687	5	6.6	399.58	66.2478	2600	8198	0.0138261	0.0330056	0.0377577	0.0556448	0.39958	0.719038	19	0.0620873	0.116954
688	6	7.16667	406.506	65.4657	4899	5761.67	0.00954375	0.0376516	0.0387841	0.0823661	0.406506	0.713624	25	0.0675242	0.127374
689	6	6.16667	402.311	67.7703	6229	5810.17	0.0158224	0.0328828	0.036131	0.052253	0.402311	0.722929	20	0.0548279	0.109155
690	5	6.2	413.75	70.4361	1945	5822.4	0.0388395	0.041366	0.041183	0.044378	0.41375	0.724398	17	0.0613243	0.108346
691	9	5.88889	406.262	72.4035	8553	5813	0.0311597	0.0505362	0.037432	0.0712475	0.406262	0.739243	27	0.0735578	0.136
692	6	6.66667	405.266	61.1116	4912	6011.67	0.0236254	0.0441413	0.0439875	0.06393	0.405266	0.731348	23	0.0720576	0.131596
693	6	6.5	409.019	71.5782	5422	6109.83	0.00868744	0.0275965	0.0351686	0.0516122	0.409019	0.73508	22	0.0582892	0.108144
694	10	5.8	409.078	73.7963	8225	5583.1	0.0257064	0.0509998	0.0361609	0.088323	0.409078	0.735999	29	0.0743974	0.123556
695	7	5.71429	405.314	74.3765	5972	4940.86	0.0157232	0.0246961	0.0264826	0.0335534	0.405314	0.725007	20	0.0409742	0.103452
696	6	6.16667	404.605	70.3242	8360	4805.33	0.0230109	0.0336517	0.0347721	0.048983	0.404605	0.720083	20	0.0567599	0.107554
697	6	5.83333	406.496	71.2981	4444	5804	0.0095564	0.0246884	0.0301726	0.0363108	0.406496	0.73486	18	0.0458401	0.0864994
698	5	5.8	405.456	72.3063	4655	5143.4	0.0114451	0.0217785	0.0257008	0.0334024	0.405456	0.716993	15	0.034962	0.0774214
699	7	6.71429	400.925	66.3002	11045	5348.71	0.019444	0.0381941	0.0374437	0.0524693	0.400925	0.728177	27	0.0671227	0.102788
700	7	5.85714	398.446	70.338	6443	5898	0.0170712	0.0418013	0.0371548	0.0575758	0.398446	0.741401	21	0.0620808	0.0968927
701	6	6.33333	406.913	66.9577	4236	5534.5	0.0187777	0.0341404	0.0381543	0.0582096	0.406913	0.745836	20	0.0583078	0.104072
702	5	6.6	406.092	63.1377	6234	7612.6	0.0180468	0.0321743	0.0382442	0.0523009	0.406092	0.730145	19	0.0582398	0.092514
703	8	6.125	403.762	68.8158	7472	6019.5	0.0182945	0.0288179	0.032366	0.0480928	0.403762	0.719565	26	0.0573016	0.117967
704	8	5.75	398.554	74.0962	5316	6932.12	0.0210081	0.0428492	0.0386025	0.0611247	0.398554	0.738644	23	0.0679509	0.122399
705	6	6.5	397.538	62.5491	8568	6445.67	0.0209352	0.0346306	0.0329941	0.04877	0.397538	0.720868	22	0.0530252	0.0870068
706	7	5.85714	406.566	73.569	5241	5571.86	0.0283618	0.0403867	0.0381601	0.0673455	0.406566	0.729143	21	0.0649157	0.131569
707	6	6	410.8	70.4229	3741	5509.67	0.0126396	0.0314083	0.0367451	0.0452767	0.4108	0.719751	19	0.0545775	0.108381
708	5	6.4	406.103	65.0732	4990	5306.6	0.00683555	0.026303	0.028927	0.0426756	0.406103	0.735622	18	0.042295	0.071055
709	5	6.4	411.149	67.4807	4130	5757.8	0.020661	0.0376559	0.0440494	0.0516728	0.411149	0.738297	18	0.066046	0.103447
710	7	5.85714	406.454	70.2308	7907	4817.71	0.0315858	0.0430357	0.0379034	0.0529609	0.406454	0.719828	21	0.062408	0.11957
711	6	6.16667	405.13	70.6833	6444	5404.83	0.00529843	0.0291828	0.0343594	0.0511371	0.40513	0.736684	20	0.0562774	0.108215
712	7	6	400.821	70.6208	9475	5264.29	0.00887841	0.0327955	0.0319033	0.0498806	0.400821	0.731986	22	0.0486094	0.0987999
713	6	5.66667	409.031	76.6932	3457	5636.5	0.00807826	0.0303949	0.0363685	0.05978	0.409031	0.745567	17	0.0533206	0.1201
714	4	6.75	406.168	62.0535	2730	7764	0.00294618	0.0293204	0.0387327	0.042046	0.406168	0.738668	16	0.0573236	0.103923
715	8	6.25	405.895	66.5016	8377	6629.5	0.00966077	0.0474428	0.0377962	0.0597938	0.405895	0.73258	27	0.0659942	0.115692
716	7	6.42857	409.298	67.9612	5507	5496	0.0062316	0.0402252	0.0385217	0.0606928	0.409298	0.741392	25	0.0656054	0.109666
717	5	6.2	407.853	66.0333	5137	6061	0.0109838	0.030242	0.0357898	0.0486766	0.407853	0.715412	17	0.0509766	0.115815
718	6	5.83333	404.038	70.867	6376	5263.67	0.00935502	0.0216578	0.0232266	0.0334776	0.404038	0.727228	18	0.0337771	0.0806865
719	6	6	404.976	70.9511	5743	4432.67	0.0170833	0.0321764	0.0322502	0.0536808	0.404976	0.733073	19	0.0539317	0.088709
720	6	6.16667	400.649	66.2183	2835	5187	0.0131062	0.032518	0.0280921	0.0471373	0.400649	0.732536	20	0.0462195	0.0804237
721	6	5.66667	405.922	72.8083	6638	6142.33	0.006228	0.0321155	0.0378181	0.0608743	0.405922	0.732416	17	0.054714	0.104281
722	9	5.66667	403.801	74.5109	6792	4592.22	0.0204574	0.0457095	0.0361205	0.0712575	0.403801	0.730124	25	0.0638058	0.115321
723	4	6.25	404.856	66.03	3888	6612.25	0.00761323	0.0261879	0.0365604	0.0369513	0.404856	0.732158	14	0.047069	0.0953977
724	5	6.4	402.799	63.7766	6973	5687	0.0164446	0.0386796	0.0436627	0.0697927	0.402799	0.732351	18	0.064161	0.122151
725	6	6	407.89	71.0571	4313	4511	0.0184133	0.0345266	0.0353335	0.0500904	0.40789	0.723736	19	0.0594605	0.113779
726	6	6	407.489	70.2595	6069	5055.83	0.0155661	0.0287855	0.0337332	0.0601109	0.407489	0.731145	19	0.0537124	0.108566
727	5	7.2	406.011	57.0349	6428	7424	0.00176703	0.0333695	0.0421287	0.0465957	0.406011	0.714953	22	0.0605167	0.108404
728	7	6.42857	408.302	66.3143	7443	6046.86	0.012648	0.050974	0.0412422	0.0769157	0.408302	0.728466	25	0.073514	0.127739
729	5	6.8	406.619	65.9626	6276	5943.4	0.00894298	0.029589	0.0392096	0.0528073	0.406619	0.720435	20	0.0628659	0.116728
730	5	6	398.784	71.338	4186	4305.4	0.0061227	0.0136022	0.0232823	0.0163463	0.398784	0.725057	16	0.0320681	0.0643085
731	6	6.33333	411.666	69.2645	4809	6407	0.0142467	0.0325306	0.0370576	0.0427308	0.411666	0.734123	21	0.0612399	0.123766
732	8	6.25	401.705	67.6283	8565	6199.5	0.0303152	0.0559485	0.0413798	0.0833771	0.401705	0.70937	27	0.0823917	0.137962
733	7	7.14286	407.981	60.0407	11883	6115.29	0.00141732	0.0491712	0.0405498	0.0877923	0.407981	0.727878	30	0.0770112	0.131554
734	11	5.36364	400.732	78.3682	8910	4790.45	0.00515392	0.0381048	0.0328219	0.0646443	0.400732	0.713581	27	0.0603433	0.109155
735	5	7	404.808	60.3677	5126	5719.8	0.0171378	0.0399821	0.038468	0.0703476	0.404808	0.746064	21	0.0616989	0.121631
736	5	5.4	406.227	79.2142	2670	4046.2	0.00679308	0.0197094	0.025777	0.0271087	0.406227	0.73297	13	0.0352766	0.0631048
737	6	6.5	404.97	63.0756	8010	6326.17	0.0301629	0.0410677	0.0402579	0.0531496	0.40497	0.737299	22	0.0643657	0.118611
738	8	6.25	407.09	70.9984	8339	5613.38	0.0233438	0.0511015	0.0399478	0.0692339	0.40709	0.733532	27	0.0738082	0.137263
739	9	5.55556	403.829	78.3086	7247	3741.67	0.00767716	0.026928	0.0279019	0.0414211	0.403829	0.727193	23	0.0484266	0.103451
740	5	6.6	407.553	63.85	3868	4983.2	0.0227884	0.0286545	0.0331524	0.0382813	0.407553	0.730028	19	0.0502273	0.0866895
741	5	6.2	410.956	69.9603	2480	5184.4	0.0103673	0.0321308	0.0380048	0.0508347	0.410956	0.744863	17	0.0568804	0.108421
742	5	6.4	399.665	64.8029	4405	6251.4	0.0117537	0.0193093	0.029607	0.025946	0.399665	0.723373	18	0.0416815	0.0660394
743	5	7	404.541	58.2732	6871	6301.6	0.00583303	0.0390349	0.0417322	0.0583741	0.404541	0.719897	21	0.064978	0.10624
744	5	6.8	408.112	62.318	7289	6055	0.0184586	0.0395343	0.0398462	0.0726814	0.408112	0.72621	20	0.0599487	0.114517
745	5	6	407.586	71.5539	1743	2417.8	0.00844972	0.0198256	0.0216327	0.0373271	0.407586	0.733612	16	0.0330095	0.0709294
746	7	6.42857	408.285	64.784	6667	5916.43	0.0344364	0.0480417	0.0395653	0.0739132	0.408285	0.723772	25	0.068602	0.112963
747	5	5.6	405.177	73.7036	6853	4805.6	0.00623817	0.0142084	0.0216248	0.0286948	0.405177	0.72644	14	0.0316739	0.077196
748	5	5.6	401.32	74.3398	3553	4405.2	0.00327919	0.0116713	0.0262937	0.0288663	0.40132	0.741373	14	0.0350216	0.0691162
749	6	5.83333	409.275	71.7856	3187	5031.33	0.00594799	0.0353528	0.0337399	0.0539012	0.409275	0.73548	18	0.0508295	0.0979203
750	7	5.85714	398.005	69.3124	6670	6567.14	0.0250417	0.0346907	0.033381	0.0435467	0.398005	0.708379	21	0.0562737	0.109932
751	5	6.2	409.364	67.545	3505	5153.4	0.0187281	0.036196	0.0369817	0.0495297	0.409364	0.720958	17	0.0557269	0.104303
752	6	6.66667	407.109	64.6205	4278	6071.17	0.0214408	0.0448435	0.0418144	0.0582817	0.407109	0.732015	23	0.0676447	0.12457
753	5	6.2	404.622	66.2809	6678	5457.4	0.00775909	0.0349765	0.0365088	0.0554513	0.404622	0.726787	17	0.0532473	0.0997759
754	5	6.4	408.781	64.237	3847	6442.4	0.00594799	0.0312267	0.0364097	0.0528137	0.408781	0.729533	18	0.0524543	0.0972743
755	6	6	407.825	72.5023	3376	5932	0.00743225	0.0311892	0.0318673	0.0573938	0.407825	0.728569	19	0.0484861	0.116775
756	6	6.66667	404.506	70.3872	6516	5170.33	0.00264489	0.0299338	0.0353838	0.0641563	0.404506	0.731688	22	0.0559126	0.0848014
757	7	5.85714	407.956	70.4904	4253	4840.43	0.00643441	0.0337268	0.0313233	0.0667541	0.407956	0.736739	21	0.0499024	0.107717
758	7	5.71429	398.628	72.2682	7336	5884.71	0.0290669	0.0381096	0.0345657	0.0550204	0.398628	0.733382	20	0.0557532	0.0996009
759	6	6.33333	409.618	68.9199	6962	4906.17	0.0198439	0.0373375	0.0413159	0.0568802	0.409618	0.722565	21	0.0651716	0.1006
760	6	6.16667	404.508	68.5416	5159	5829.67	0.00319758	0.0297396	0.0316691	0.0461516	0.404508	0.733959	20	0.0478637	0.0899949
761	6	6.16667	398.617	65.8826	6528	5139.5	0.0162767	0.0258993	0.028712	0.0349494	0.398617	0.718736	20	0.0439068	0.0780756
762	6	6.16667	405.98	68.4689	5822	6538.33	0.00294618	0.0370541	0.0373749	0.0559065	0.40598	0.740944	20	0.0580529	0.106589
763	6	6.33333	405.643	66.0779	7647	6183.5	0.0305332	0.0367106	0.037662	0.0425933	0.405643	0.730382	21	0.0598399	0.102073
764	9	6.33333	406.504	69.7402	8893	5813.67	0.0183372	0.0486563	0.0333605	0.088323	0.406504	0.725595	31	0.0707993	0.139687
765	6	6.16667	402.442	66.7542	5756	6715.83	0.0201078	0.040728	0.0384354	0.061103	0.402442	0.725691	20	0.0611489	0.1057
766	7	6.28571	405.317	68.2651	5529	6358.43	0.0174783	0.0332166	0.0406066	0.0494702	0.405317	0.725631	24	0.0669295	0.146876
767	5	6.4	404.088	69.4646	4468	5853.2	0.0141312	0.0258244	0.0354372	0.041997	0.404088	0.722927	18	0.0544178	0.115093
768	6	6.33333	407.708	65.3627	6175	5618.33	0.00432859	0.0293581	0.0313818	0.0613325	0.407708	0.738086	21	0.0496811	0.118126
769	5	6.6	405.906	61.8523	4509	6241	0.0204071	0.0316384	0.0375525	0.0528786	0.405906	0.722799	19	0.0519775	0.110459
770	6	5.83333	405.538	74.6169	2348	5141.83	0.011512	0.0263698	0.0292407	0.0466215	0.405538	0.732468	18	0.0481993	0.10011
771	4	6.25	408.866	66.6841	2931	3771.5	0.0107841	0.021692	0.0325835	0.0340429	0.408866	0.721211	14	0.0412244	0.0769402
772	6	6	404.927	68.1306	4175	5259.17	0.014811	0.0364964	0.0382065	0.0543697	0.404927	0.736762	19	0.0579171	0.116548
773	7	6.42857	405.317	64.313	7742	5247.86	0.0101655	0.0332444	0.0313875	0.0547764	0.405317	0.743567	25	0.0526466	0.107861
774	6	6.33333	409.404	69.9398	4978	5402.83	0.0171968	0.0362992	0.0365973	0.0544968	0.409404	0.736311	21	0.0627506	0.119991
775	5	6.6	408.795	64.8233	3239	7121.6	0.010782	0.0323682	0.0424497	0.0459978	0.408795	0.724888	19	0.0629971	0.118229
776	6	6.83333	398.826	58.9535	9717	6811.83	0.0134993	0.0341422	0.0412147	0.0489074	0.398826	0.72168	24	0.062886	0.112943
777	6	6.83333	402.301	60.5048	6790	6807.83	0.0201128	0.0414702	0.0372412	0.0550778	0.402301	0.726237	24	0.0593618	0.103837
778	5	6.6	411.419	66.1209	4543	6363	0.0223952	0.0334347	0.0409906	0.0458726	0.411419	0.731377	19	0.0620291	0.111367
779	5	5.8	406.092	73.7734	1465	5132	0.00963496	0.0320544	0.0333671	0.0545893	0.406092	0.731591	15	0.0510495	0.0928676
780	5	7	406.052	65.2905	6527	6595.4	0.0133871	0.0334344	0.0378459	0.0479589	0.406052	0.729654	21	0.0637029	0.106553
781	7	6.28571	402.688	65.8135	7767	6298.57	0.00658281	0.0536745	0.0409337	0.0854522	0.402688	0.718472	24	0.0717971	0.122963
782	6	6.33333	398.512	64.9164	4906	6984.5	0.00889983	0.0271363	0.033612	0.0403399	0.398512	0.724591	21	0.0507571	0.102897
783	6	6.16667	405.55	65.9823	4920	5710.5	0.0146475	0.0383874	0.0374122	0.0558939	0.40555	0.739518	20	0.0602516	0.104319
784	7	5.57143	405.345	74.8648	6521	4820	0.0256146	0.035668	0.0338961	0.0457288	0.405345	0.732581	19	0.0541092	0.0912263
785	6	6.16667	402.531	66.5295	5168	5575	0.0227195	0.0327923	0.030753	0.0449174	0.402531	0.720636	20	0.0495481	0.0817525
786	4	7	411.713	60.4499	1495	5844.25	0.00719614	0.0230119	0.035831	0.0352325	0.411713	0.734796	17	0.0526803	0.123556
787	4	6	406.429	68.7059	3838	5513	0.00470144	0.0137365	0.0312583	0.0232052	0.406429	0.734407	13	0.0394404	0.0900256
788	5	6.8	406.027	62.4831	7703	6674.2	0.00256031	0.0322241	0.0368922	0.0631404	0.406027	0.726585	20	0.0577299	0.119453
789	7	6.42857	404.613	64.2014	7243	6544.43	0.0180468	0.0400718	0.0404102	0.0646571	0.404613	0.732781	25	0.0669856	0.107109
790	7	6	407.938	70.6259	7906	4649.43	0.0221928	0.037168	0.0336362	0.0496089	0.407938	0.736762	22	0.0534013	0.0939052
791	5	6.4	402.824	65.347	3931	5825.6	0.0066508	0.0295859	0.0335845	0.0523076	0.402824	0.732709	18	0.0519621	0.124979
792	9	5.77778	402.296	71.8919	11107	5739.22	0.0142305	0.0453777	0.0331965	0.066188	0.402296	0.711559	26	0.0612149	0.120132
793	5	6.4	411.287	65.9039	4510	6346.4	0.0224223	0.0451121	0.0450522	0.0667101	0.411287	0.733491	18	0.0668518	0.126698
794	7	6.57143	405.64	63.5594	6727	5444.14	0.0114476	0.0435495	0.0343627	0.0649889	0.40564	0.72874	25	0.0634121	0.0979136
795	4	6	407.427	68.8745	703	4202.25	0.0123366	0.0150694	0.03062	0.0177333	0.407427	0.738086	13	0.0409747	0.0834433
796	6	6.66667	405.635	61.5696	5626	6117.5	0.0173274	0.0392102	0.0382994	0.0623778	0.405635	0.739712	23	0.0602191	0.115956
797	5	6.6	403.773	63.5782	7617	6563	0.00651877	0.0350523	0.0400125	0.0535845	0.403773	0.721151	19	0.0636737	0.132345
798	7	6	406.917	69.8263	4690	4942.29	0.0188446	0.0335402	0.0300426	0.0399576	0.406917	0.727003	22	0.0494883	0.0791101
799	5	6.6	403.114	63.4745	4877	5562.4	0.0139026	0.0308931	0.0339038	0.0430123	0.403114	0.731545	19	0.050886	0.105323
800	4	7.5	412.051	55.1854	2842	6297.25	0.0190485	0.0334449	0.0439569	0.0518178	0.412051	0.731177	19	0.063061	0.105615
801	9	6	410.093	71.8748	5441	5804.44	0.0200846	0.0501115	0.0386762	0.0732307	0.410093	0.736065	27	0.0710157	0.12799
802	4	7	406.196	61.2115	2974	6010.5	0.00542166	0.0204586	0.0278795	0.0414811	0.406196	0.731056	17	0.0437214	0.0961879
803	6	6.66667	405.505	61.5498	7075	5237.83	0.0146475	0.048085	0.0412126	0.089672	0.405505	0.73058	23	0.0693643	0.125724
804	8	5.75	401.117	71.4489	5989	5749.62	0.0162495	0.0321941	0.0337874	0.0480271	0.401117	0.739712	23	0.0553131	0.103105
805	5	7	407.574	62.5918	4359	5850	0.023014	0.0428961	0.0428624	0.0625063	0.407574	0.733379	20	0.0658508	0.107828
806	9	5.77778	404.818	72.0211	9698	5703.11	0.0155438	0.0511296	0.0357521	0.0749907	0.404818	0.734546	26	0.0663575	0.105414
807	5	7	400.352	62.6611	5092	7001.4	0.00793823	0.0293098	0.0341704	0.0496218	0.400352	0.726181	21	0.0523296	0.102091
808	6	6.33333	406.527	68.3998	4049	5763	0.0159771	0.0314055	0.0319565	0.0622244	0.406527	0.723423	21	0.0511265	0.0959952
809	4	6.25	407.13	67.9762	2858	4942.75	0.00736431	0.0263204	0.0377099	0.0457119	0.40713	0.72227	14	0.0486528	0.0851438
810	5	6.4	408.007	67.5155	5654	5328.6	0.0106009	0.0241586	0.0360865	0.0348429	0.408007	0.735413	18	0.0534846	0.0870386
811	6	6.33333	403.934	65.1584	8295	5552.33	0.00775909	0.0347359	0.0352806	0.0530271	0.403934	0.734546	20	0.0543201	0.102784
812	4	7	402.008	58.0279	2340	7675	0.0147325	0.0303417	0.0409363	0.0384098	0.402008	0.741308	17	0.0557047	0.0927521
813	7	6.85714	401.59	68.3473	7624	6718.86	0.00706759	0.0430313	0.035307	0.0584463	0.40159	0.73427	28	0.0602278	0.106064
814	6	6.16667	405.854	68.4476	5730	5708.67	0.0158822	0.0400936	0.0408971	0.0587384	0.405854	0.727922	20	0.0629353	0.101123
815	7	6.14286	405.257	69.151	5917	5477	0.00529843	0.0417513	0.0355912	0.0697061	0.405257	0.736858	23	0.0631282	0.127223
816	7	6.14286	403.952	67.394	8291	5626.71	0.0349942	0.0492132	0.0407544	0.0636885	0.403952	0.723152	23	0.069531	0.1096
817	7	6	406.562	70.3416	6691	4202.71	0.0129133	0.0296559	0.0279362	0.0712475	0.406562	0.725631	22	0.0504772	0.12387
818	7	6.28571	404.852	68.7606	5725	6187.71	0.017363	0.0408031	0.0372285	0.067082	0.404852	0.742734	24	0.0682332	0.121702
819	8	5.875	400.831	73.5454	6806	5537.12	0.0248071	0.03186	0.0298006	0.0467058	0.400831	0.733859	23	0.0519374	0.0891852
820	6	6.33333	408.894	69.0684	6699	5425.67	0.0172765	0.044698	0.0401962	0.0903033	0.408894	0.715561	21	0.0704604	0.146815
821	6	6.66667	411.608	63.8101	4610	4841.17	0.0258087	0.0411182	0.0376911	0.0696368	0.411608	0.730895	23	0.0665466	0.128083
822	6	6.33333	407.278	68.122	2689	5352.83	0.0112796	0.0327101	0.0346841	0.0568815	0.407278	0.726142	21	0.0539695	0.111125
823	5	6.2	400.276	66.0455	5955	5870.4	0.00856289	0.0228741	0.02406	0.0378312	0.400276	0.740476	17	0.0362155	0.0998827
824	5	7.2	407.071	61.0607	4618	7312.4	0.00894298	0.0364475	0.0456454	0.0733316	0.407071	0.72795	22	0.0736569	0.134409
825	6	6.16667	402.015	67.0823	3992	4414.33	0.0170961	0.0325838	0.0281566	0.0466748	0.402015	0.727878	20	0.0463279	0.0738517
826	4	6	405.893	71.8768	3196	4567.5	0.00788436	0.0167051	0.0265697	0.0249267	0.405893	0.725869	13	0.0384678	0.0711493
827	4	6.25	405.801	66.7882	334	6133.25	0.00963496	0.0173545	0.0343701	0.0302719	0.405801	0.721956	14	0.045928	0.0989431
828	8	6	405.487	71.6441	6504	6310.5	0.0202267	0.0393966	0.0321227	0.0631404	0.405487	0.728928	25	0.0609363	0.118747
829	6	6.33333	400.741	64.2457	6861	5387	0.0155711	0.0303453	0.03216	0.0367344	0.400741	0.738297	21	0.0508991	0.0895542
830	6	6.33333	407.274	66.7476	3326	6169.33	0.0301629	0.0462242	0.039985	0.0657478	0.407274	0.717669	21	0.0639853	0.111182
831	6	6.33333	401.852	64.4239	6288	7218	0.0214358	0.0350127	0.0380299	0.0523962	0.401852	0.719372	21	0.0596676	0.126401
832	6	7.16667	399.709	56.9691	6516	7555	0.0190833	0.045061	0.0419814	0.0730642	0.399709	0.729483	26	0.0716939	0.132819
833	6	5.66667	407.323	74.8376	4603	3789.33	0.00563734	0.0261478	0.0280366	0.040571	0.407323	0.730801	17	0.0418447	0.0770103
834	5	5.8	401.118	69.5271	2754	3186.6	0.00292686	0.0165575	0.0205601	0.0302773	0.401118	0.738475	15	0.026571	0.0769522
835	6	6.16667	407.304	71.4667	3906	5330.5	0.0179935	0.0402752	0.0407107	0.0579187	0.407304	0.73258	20	0.0662383	0.109194
836	5	6.6	409.71	63.7001	4951	5809.4	0.0267618	0.0403478	0.0409888	0.0670779	0.40971	0.740628	19	0.0623434	0.104658
837	6	6.66667	408.425	64.3701	4322	6124	0.0144986	0.0290557	0.0340961	0.0424844	0.408425	0.726002	23	0.0581242	0.130277
838	6	6.16667	404.513	68.1412	6971	5757.83	0.0110064	0.0383001	0.035142	0.0546615	0.404513	0.721953	20	0.0575268	0.104981
839	5	6.8	409.684	60.4772	1270	5630	0.0221928	0.0295092	0.0336666	0.0382831	0.409684	0.732352	20	0.0515407	0.0865272
840	6	6	405.568	69.5259	5875	6537.17	0.0262921	0.0428096	0.0371498	0.0704684	0.405568	0.732468	19	0.058769	0.111673
841	7	6.28571	408.268	66.7254	8313	6477.29	0.00296907	0.0480381	0.0415563	0.0679813	0.408268	0.717927	24	0.07371	0.139331
842	7	6.14286	404.61	66.0588	5040	6315.43	0.0352232	0.0406245	0.0321238	0.0473083	0.40461	0.739342	23	0.0552283	0.0961274
843	5	6.6	406.062	63.1329	3559	7698.4	0.0166614	0.0299331	0.0352907	0.0469551	0.406062	0.735931	19	0.0566331	0.101001
844	7	6.57143	408.679	67.0475	8141	6019.57	0.00945714	0.049395	0.0450632	0.0872025	0.408679	0.736282	26	0.0801109	0.141751
845	8	5.5	409.862	78.6178	4156	5179.12	0.0242052	0.0389586	0.0330079	0.0568802	0.409862	0.730293	21	0.0550064	0.0859637
846	7	6.42857	402.605	64.4533	7871	6357.71	0.0236254	0.0570877	0.0464755	0.0849727	0.402605	0.722592	25	0.0817314	0.146267
847	6	6.66667	401.187	60.8945	6669	6515.5	0.0268306	0.0431266	0.0382224	0.0686204	0.401187	0.741392	23	0.0596266	0.105668
848	8	5.25	405.599	79.4297	7266	5038.75	0.0318158	0.040722	0.0345008	0.0553205	0.405599	0.714944	19	0.0555049	0.101881
849	5	6.6	400.429	69.347	7857	5430	0.00793823	0.0269183	0.0296631	0.0430869	0.400429	0.726821	19	0.0444475	0.0999885
850	4	6.75	412.752	63.6327	2300	4999.5	0.00984987	0.0285547	0.0417941	0.0455657	0.412752	0.740476	16	0.0602684	0.115515
851	6	6.16667	401.213	65.9136	4495	6507.17	0.0138431	0.0399886	0.0396026	0.0701762	0.401213	0.724996	20	0.0643853	0.143506
852	6	6.16667	404.053	66.3801	4603	5099.83	0.0112748	0.0276293	0.033786	0.0396003	0.404053	0.730237	20	0.0518656	0.0870553
853	6	6.83333	410.486	61.7358	4122	6211.5	0.0198439	0.0470271	0.0471959	0.0699494	0.410486	0.733382	24	0.0750674	0.116955
854	5	6.4	406.069	65.0677	5212	5738.2	0.0170008	0.0289023	0.0372792	0.0420258	0.406069	0.728593	18	0.053061	0.0940128
855	4	7	403.638	61.5068	1325	6261.25	0.00978843	0.0235479	0.0359851	0.0383977	0.403638	0.723337	17	0.0511758	0.0969835
856	6	6	402.306	71.7871	4864	6000	0.00662747	0.0285518	0.0326971	0.0669183	0.402306	0.737536	19	0.0553714	0.115338
857	4	6.5	404.395	65.1526	1602	5304.5	0.0123363	0.0203046	0.031424	0.0407279	0.404395	0.736326	15	0.0451352	0.106984
858	6	6.5	402.304	68.514	5463	5548.17	0.0147499	0.0314446	0.0318394	0.0537468	0.402304	0.737936	22	0.0558105	0.100145
859	6	6	402.698	68.3948	4749	6717.5	0.0153982	0.0428547	0.0401145	0.0622612	0.402698	0.708051	19	0.0632659	0.132872
860	7	6.14286	403.107	67.253	9771	6314.43	0.0166614	0.0372373	0.0344324	0.0525187	0.403107	0.724959	23	0.06033	0.119699
861	8	5.75	400.361	71.8504	5606	6026.62	0.0138158	0.0312747	0.0341197	0.0489074	0.400361	0.733785	23	0.0571037	0.116632
862	6	6	404.972	70.4951	2412	4948.17	0.0127524	0.0240305	0.0252092	0.0365867	0.404972	0.733256	19	0.0399105	0.0803499
863	8	6.375	401.754	68.296	6656	7061.75	0.0343655	0.0471473	0.0385207	0.0657478	0.401754	0.719219	28	0.0705429	0.110708
864	7	6.14286	405.937	68.3465	3321	6720.86	0.0194414	0.0407396	0.0406934	0.0672072	0.405937	0.729839	23	0.068218	0.109612
865	7	6	411.227	74.2261	6230	5577.14	0.0303192	0.043735	0.0375979	0.058838	0.411227	0.738771	22	0.0664103	0.119368
866	9	6	403.286	73.6158	9876	5569.56	0.0128352	0.0482979	0.0356277	0.0727162	0.403286	0.740557	27	0.0683288	0.135877
867	6	6.66667	406.674	65.2238	4332	6799.17	0.0199355	0.0413628	0.040955	0.0813493	0.406674	0.729089	23	0.0756109	0.129437
868	8	6.125	406.573	68.0043	4571	5861.75	0.0172466	0.0514062	0.0382018	0.0706112	0.406573	0.731601	26	0.0707035	0.132872
869	5	6.2	398.56	67.8501	6865	5546.6	0.00889983	0.0237302	0.0280261	0.041575	0.39856	0.733491	17	0.0411946	0.0845891
870	5	6.4	409.752	65.17	2651	4847.6	0.0262686	0.0352864	0.0334373	0.0434556	0.409752	0.717206	18	0.0491778	0.0840242
871	5	6.6	400.727	64.4025	3204	5159.8	0.013627	0.0273305	0.0302047	0.0414405	0.400727	0.719053	19	0.0451353	0.109204
872	6	6.16667	403.901	68.0647	3567	6568.67	0.00689292	0.0367713	0.0368116	0.0679802	0.403901	0.716888	20	0.0604143	0.106589
873	7	5.71429	397.113	71.3858	9460	5365.29	0.0240757	0.0306187	0.0287698	0.0523161	0.397113	0.721581	20	0.0479808	0.12538
874	5	7	406.896	62.4876	3444	6372.8	0.00736431	0.0364553	0.0400152	0.0504068	0.406896	0.716886	21	0.0615401	0.114631
875	5	6	410.984	69.2801	3122	4867.6	0.0156772	0.0259452	0.0347886	0.0376028	0.410984	0.745516	16	0.0500695	0.101188
876	7	6	403.93	71.7182	7134	4463.57	0.015838	0.0278737	0.0311986	0.0397411	0.40393	0.741053	22	0.0500119	0.0874854
877	5	6.6	406.573	63.2124	3973	5261	0.0182945	0.0343311	0.0344759	0.0539012	0.406573	0.718083	19	0.0482342	0.0820485
878	5	8	401.311	52.2051	5857	8392.4	0.0342126	0.0398839	0.0412809	0.048127	0.401311	0.729024	26	0.0666083	0.100113
879	7	6	410.099	69.4658	6804	4786.43	0.0198672	0.0358677	0.0348169	0.0506313	0.410099	0.724267	22	0.0551186	0.0908202
880	5	7	406.427	61.6414	5178	6898.4	0.0207684	0.0282111	0.0368104	0.0344155	0.406427	0.736154	20	0.0559115	0.0886802
881	8	5.75	400.218	76.4107	9477	5576.5	0.00545222	0.0348263	0.0311893	0.0574114	0.400218	0.728188	22	0.0526635	0.0904274
882	6	6.66667	408.576	62.6645	5444	6699.33	0.0252328	0.0490298	0.0426723	0.0734452	0.408576	0.739066	23	0.0736111	0.129806
883	5	5.8	405.875	71.1248	4698	5646.4	0.0119922	0.0215115	0.0295007	0.033198	0.405875	0.732276	15	0.0423119	0.0857167
884	5	6.6	399.053	65.7834	4976	6816	0.00812311	0.0216883	0.0396093	0.0459563	0.399053	0.705962	19	0.056545	0.150194
885	5	6.6	409.828	63.7184	5084	6273.8	0.0126898	0.0389553	0.0422173	0.0638102	0.409828	0.725203	19	0.0647845	0.102629
886	6	6.66667	408.237	63.2876	7109	6291.67	0.0163974	0.0343902	0.0438536	0.0635586	0.408237	0.738643	23	0.0698203	0.136038
887	5	5.8	404.925	71.7295	1153	6515.4	0.00328941	0.0133429	0.0227978	0.0302694	0.404925	0.720524	15	0.0343437	0.107424
888	5	6.2	402.738	65.9723	5157	4440.8	0.0090262	0.0220593	0.0289486	0.0386656	0.402738	0.745943	17	0.0424492	0.0908585
889	5	6.8	406.661	61.7738	2747	7586.8	0.0218966	0.0273947	0.0376356	0.0325186	0.406661	0.745943	20	0.0572139	0.103318
890	4	6.5	402.55	64.8552	202	6506.75	0.00662747	0.0133795	0.0279309	0.0253897	0.40255	0.73169	15	0.0447545	0.0984066
891	4	6.5	399.431	64.3527	2755	4892.75	0.0061227	0.0208384	0.027065	0.049446	0.399431	0.730218	15	0.0335734	0.0712102
892	6	6.83333	405.119	63.7688	5514	6019.83	0.0156769	0.0411534	0.0388901	0.0584855	0.405119	0.736633	24	0.0659233	0.127492
893	6	5.83333	405.829	72.3084	5487	5149.67	0.00326466	0.0274958	0.0293268	0.051295	0.405829	0.742317	18	0.0440869	0.0790432
894	7	6.28571	400.75	66.3828	8108	6501.29	0.0119592	0.0414375	0.0384378	0.0676995	0.40075	0.730009	24	0.0604365	0.12871
895	5	6.2	407.152	66.6953	4157	5010.2	0.022064	0.031228	0.0374747	0.0406076	0.407152	0.740956	17	0.0540229	0.103292
896	5	6.2	403.909	68.2158	4259	5129.2	0.00792751	0.0287833	0.035333	0.0489148	0.403909	0.723455	17	0.0543944	0.108334
897	6	7.16667	403.624	59.022	6397	7337.5	0.0214727	0.0513762	0.0478508	0.0780989	0.403624	0.74024	26	0.077115	0.141371
898	5	6.6	405.792	63.5742	6222	5523.2	0.00439818	0.030821	0.0313136	0.0539328	0.405792	0.72541	19	0.0499098	0.110637
899	6	5.83333	405.189	73.2395	3490	5648.67	0.0135786	0.0258161	0.0282305	0.0347201	0.405189	0.726333	17	0.0446986	0.108801
900	5	7.2	409.661	60.994	3753	5606.6	0.0171968	0.0347121	0.0373243	0.0548594	0.409661	0.722461	22	0.0633044	0.120354
901	6	6.66667	403.685	62.3149	3808	7320.17	0.0415631	0.0543051	0.0440277	0.062178	0.403685	0.745567	23	0.0756435	0.107815
902	5	5.6	408.961	74.392	864	2589.4	0.00844972	0.0134837	0.0203109	0.0162489	0.408961	0.732865	14	0.0292537	0.0841608
903	6	6.66667	400.47	62.4808	6078	6464.5	0.014106	0.0391421	0.0392543	0.0722891	0.40047	0.719828	23	0.0615021	0.102554
904	5	6.4	401.543	64.3424	5471	7367	0.017331	0.0285453	0.0328768	0.0401166	0.401543	0.722487	18	0.0483582	0.0990585
905	7	5.85714	403.73	73.2848	7343	3705.57	0.00997827	0.0292683	0.0315298	0.0598807	0.40373	0.733379	21	0.0497938	0.0914109
906	7	6.28571	404.584	65.5729	5581	6351.14	0.0158822	0.0434781	0.036877	0.0641563	0.404584	0.73218	23	0.0620816	0.0976182
907	6	6	406.208	69.3938	5386	6279.67	0.0172515	0.0396824	0.0353401	0.0631607	0.406208	0.738075	19	0.057183	0.135877
908	7	6.28571	411.122	69.0796	3348	6626.29	0.0223952	0.0374902	0.0399684	0.0473895	0.411122	0.742291	24	0.0676651	0.115538
909	6	6.16667	408.273	67.0734	6759	5974.33	0.00141732	0.0370017	0.0364151	0.0489698	0.408273	0.727373	20	0.0565163	0.0906006
910	5	6.4	410.602	64.5231	3456	6076	0.0167492	0.0338598	0.0415468	0.0539741	0.410602	0.729905	18	0.0605184	0.0990169
911	5	6.8	407.449	62.7019	3492	6473.2	0.0139097	0.0410359	0.0391367	0.0567842	0.407449	0.72867	20	0.0614982	0.0884972
912	8	7	403.65	62.79	10000	6529.38	0.0160735	0.0573587	0.0390981	0.105157	0.40365	0.732015	33	0.0852199	0.156681
913	6	6	409.539	72.4277	3400	5445.83	0.00863061	0.0313096	0.0379171	0.0482147	0.409539	0.739285	19	0.061619	0.114027
914	6	7.16667	399.853	61.5935	4695	7855.67	0.011335	0.0471118	0.0396008	0.0764549	0.399853	0.713223	26	0.0707797	0.12086
915	9	6.44444	404.193	66.1002	10368	6304.33	0.0444254	0.0615832	0.0416681	0.0833771	0.404193	0.731056	32	0.0841935	0.14453
916	7	5.71429	403.181	73.4366	6615	4750	0.0253631	0.0318947	0.0328599	0.0410604	0.403181	0.723358	20	0.0523197	0.105365
917	5	5.8	410.146	74.0216	2133	4492.4	0.0173982	0.0241343	0.0332179	0.0297242	0.410146	0.719914	15	0.0472407	0.0977066
918	6	6.33333	402.094	64.8617	8972	5553.83	0.0167908	0.035144	0.033337	0.0558939	0.402094	0.728723	21	0.0515886	0.0813512
919	6	6.5	407.128	65.1082	3651	5272.17	0.00966077	0.0378178	0.0389827	0.0583949	0.407128	0.731034	21	0.0607657	0.110831
920	7	6.14286	398.363	70.007	8749	5875.14	0.0271014	0.038777	0.035647	0.0514785	0.398363	0.725341	23	0.0614295	0.11815
921	7	6.28571	407.982	67.2569	6870	6656.57	0.0237123	0.0431007	0.038705	0.0722545	0.407982	0.716756	24	0.06782	0.128766
922	6	6.83333	405.035	61.5857	4840	7765.67	0.0112353	0.0429861	0.0451664	0.0822191	0.405035	0.744175	24	0.0738407	0.123596
923	5	6.8	406.626	62.0911	6508	5706	0.0151141	0.025008	0.0327543	0.0446887	0.406626	0.720009	20	0.0487735	0.0959668
924	7	6.71429	407.939	61.7458	8084	6449.29	0.0362158	0.0462139	0.04368	0.0595512	0.407939	0.724996	27	0.0743079	0.10636
925	7	6.42857	406.757	64.1957	5808	6482.71	0.0266039	0.0424532	0.0368671	0.0599565	0.406757	0.733263	25	0.0640569	0.112929
926	4	6.5	399.22	63.3286	5358	5253	0.0149787	0.0223914	0.0349162	0.0365119	0.39922	0.717636	15	0.0473685	0.0821328
927	9	6	402.627	69.5543	7014	5835.11	0.0147499	0.0471156	0.0349923	0.0637208	0.402627	0.742866	28	0.064265	0.111673
928	7	6.42857	401.09	62.7555	7078	6795.57	0.023865	0.0501691	0.039288	0.0831628	0.40109	0.731257	25	0.0728363	0.122327
929	8	6	400.34	68.4511	11515	5859.62	0.0243765	0.0446991	0.0421712	0.0546596	0.40034	0.72148	25	0.0692568	0.120504
930	10	6.1	407.677	70.2434	10028	5389.7	0.0164215	0.0465669	0.0374156	0.0867086	0.407677	0.722405	31	0.077747	0.152474
931	6	6.83333	405.206	61.2097	5790	5891.17	0.0103547	0.0424347	0.0435301	0.0724264	0.405206	0.713227	24	0.0709768	0.115756
932	6	6.16667	406.798	69.6561	3278	5739.83	0.00683555	0.0237853	0.0283576	0.0394919	0.406798	0.729226	20	0.0458643	0.0809671
933	6	6.5	398.645	62.7234	6531	6236.67	0.0279436	0.0400174	0.0372207	0.0511891	0.398645	0.724821	22	0.0592373	0.0912521
934	7	5.71429	402.434	70.905	6075	5325.14	0.028618	0.0340557	0.0304021	0.0431069	0.402434	0.731161	20	0.0485888	0.0966352
935	9	6.33333	405.473	65.9163	7746	5818.78	0.0291277	0.0459417	0.0344791	0.0561397	0.405473	0.719038	29	0.0665806	0.0987563
936	10	5.3	404.462	79.9295	7794	4979.9	0.0136352	0.0417002	0.0323994	0.0542647	0.404462	0.733532	23	0.0579882	0.124894
937	8	6.25	403.922	67.0198	9045	5884.62	0.0300621	0.0493368	0.0379713	0.0770863	0.403922	0.709725	27	0.072777	0.109962
938	9	6	404.353	74.1848	4724	5510.33	0.00794089	0.0376955	0.0298606	0.0749651	0.404353	0.736651	27	0.0641933	0.155288
939	7	6	406.01	69.6708	6033	5917.29	0.0158364	0.0318291	0.0329995	0.0480161	0.40601	0.737907	22	0.054246	0.101062
940	5	6.2	408.593	69.0717	3026	4620	0.0105809	0.0239102	0.0324567	0.0369928	0.408593	0.725463	17	0.0462786	0.0795861
941	6	6.16667	401.431	68.7371	6131	6375.67	0.00396504	0.0358708	0.033419	0.0566577	0.401431	0.727107	20	0.0542569	0.112374
942	7	5.85714	407.615	72.8578	7966	5606.71	0.0283601	0.0375378	0.0352193	0.0508395	0.407615	0.726035	21	0.0602198	0.115966
943	5	6.4	404.03	64.7409	3210	6017	0.00668119	0.0373538	0.0366441	0.0641946	0.40403	0.73615	18	0.0549679	0.115656
944	4	7.75	403.38	54.7881	4248	7187.75	0.0146053	0.0300797	0.0373913	0.039909	0.40338	0.72617	20	0.0569558	0.0914853
945	6	5.83333	400.898	71.4299	6835	5133.33	0.00828758	0.0263632	0.0299581	0.0400886	0.400898	0.725414	18	0.0467426	0.0840442
946	5	7	401.297	63.6689	4257	6205.8	0.00303292	0.0276876	0.0401755	0.0657323	0.401297	0.720821	21	0.0568746	0.111229
947	5	6.6	400.652	65.6623	5140	6006.6	0.00841832	0.0416187	0.0422382	0.0706904	0.400652	0.737045	19	0.0628087	0.0956228
948	4	6.5	402.056	67.4081	3105	6037.5	0.00556627	0.0131404	0.0312907	0.0226344	0.402056	0.724335	15	0.0449595	0.0900924
949	6	6.16667	399.032	65.9511	8618	5260	0.0100384	0.0306377	0.0351652	0.0530251	0.399032	0.722601	20	0.054247	0.103965
950	6	5.83333	405.096	75.3929	6362	4694	0.0104656	0.02508	0.0325876	0.047488	0.405096	0.715403	18	0.0555426	0.12082
951	8	6.125	397.266	68.3392	8816	5403.75	0.0146033	0.034087	0.0298703	0.0537032	0.397266	0.711324	25	0.0526839	0.0914292
952	6	6.66667	405.5	64.955	5915	5757.17	0.0132692	0.0380172	0.0343085	0.0568291	0.4055	0.732552	23	0.0584266	0.106296
953	5	7.8	405.155	55.8213	7228	7234.2	0.0220222	0.0482183	0.0461572	0.0741313	0.405155	0.739416	25	0.0755	0.131385
954	6	5.83333	411.228	73.2704	4205	4327	0.00719614	0.031369	0.0355797	0.0572471	0.411228	0.732987	18	0.0575606	0.129806
955	5	7.4	401.095	55.7712	4698	7347.2	0.00900194	0.0282936	0.0363927	0.0417614	0.401095	0.722442	23	0.0558323	0.10436
956	6	6.5	401.591	65.3383	6943	6277.5	0.0194856	0.0286301	0.03331	0.0390884	0.401591	0.724962	22	0.0532612	0.0929527
957	7	6.14286	405.027	67.5733	7059	6441.86	0.0266912	0.0559671	0.0464312	0.0858531	0.405027	0.730382	23	0.0811452	0.16453
958	8	6	406.693	74.7015	6133	4981.88	0.0109706	0.0328277	0.0323833	0.0513538	0.406693	0.740079	24	0.0595004	0.100535
959	5	6.4	406.624	65.1566	1350	5425.4	0.0275009	0.0328469	0.0368324	0.0423837	0.406624	0.745836	18	0.0523796	0.0905813
960	6	6.83333	400.596	66.159	6588	6682.17	0.0301074	0.0381933	0.0340143	0.0461211	0.400596	0.720996	24	0.0576448	0.0967756
961	6	5.83333	401.746	71.9796	2447	5664.33	0.0144514	0.0234043	0.0277964	0.0340579	0.401746	0.740243	18	0.0415905	0.0741613
962	5	6.4	405.336	67.0734	6426	6185.4	0.00720413	0.025012	0.0312071	0.0392481	0.405336	0.723605	18	0.0452163	0.0954772
963	6	5.5	403.913	74.0507	3102	5207.5	0.014811	0.0293338	0.0330833	0.0367011	0.403913	0.732352	16	0.0469036	0.102771
964	4	5.75	410.436	74.5137	2417	4185.5	0.00367282	0.0162331	0.0281287	0.0328186	0.410436	0.735174	12	0.0359065	0.0721651
965	6	6	399.12	68.183	5714	5074	0.00720695	0.025045	0.025064	0.0442157	0.39912	0.723448	19	0.0377693	0.0752448
966	5	6.2	405.519	67.683	8038	5144.2	0.00398761	0.0302341	0.0383706	0.045889	0.405519	0.737745	17	0.0550597	0.100783
967	7	6	407.256	72.5396	6515	4637.71	0.0134605	0.0361415	0.0353441	0.0591512	0.407256	0.735777	22	0.0588769	0.10582
968	5	6.4	411.587	66.7686	3677	5618.6	0.0165334	0.0307244	0.0363411	0.0433665	0.411587	0.745306	18	0.0541025	0.0954018
969	7	6.85714	408.99	64.0843	7168	6850.86	0.0303764	0.050066	0.0408827	0.0771372	0.40899	0.712676	28	0.0771596	0.127991
970	5	6.8	399.396	62.7622	5259	7124	0.0170668	0.027422	0.0394452	0.03952	0.399396	0.726196	20	0.0612486	0.11285
971	6	6.33333	406.479	65.5689	5555	5469.17	0.00763674	0.0380949	0.0355824	0.0564069	0.406479	0.729428	21	0.0578663	0.101903
972	8	5.5	405.215	75.6159	5600	4243.25	0.0208964	0.0333342	0.032877	0.0579291	0.405215	0.740013	21	0.0527741	0.100191
973	6	6.5	397.633	65.7198	6298	5610.17	0.0121417	0.0341432	0.0355774	0.0556006	0.397633	0.726929	22	0.0580145	0.114472
974	6	5.5	409.418	77.497	5642	3613.67	0.016664	0.0262043	0.0305525	0.0361279	0.409418	0.726761	16	0.0460592	0.0933816
975	5	7	410.649	64.4328	1797	5805.4	0.0174629	0.0349702	0.0384963	0.054759	0.410649	0.749858	21	0.061547	0.114029
976	6	6.5	405.787	69.644	4224	5786	0.00397936	0.0377463	0.0421093	0.0792038	0.405787	0.730229	21	0.0685361	0.118936
977	6	7.16667	405.41	57.1114	6016	7315.67	0.0298657	0.0471567	0.0386507	0.0672072	0.40541	0.743702	26	0.0660407	0.09385
978	5	6.6	404.419	64.9317	4863	5941.2	0.0169796	0.0293894	0.0364642	0.0459353	0.404419	0.731601	19	0.0533665	0.0914105
979	6	6.33333	406.064	66.1466	5588	6592.67	0.0211854	0.0366441	0.0385908	0.055166	0.406064	0.73201	21	0.0628527	0.123618
980	7	6.14286	405.126	68.4856	6724	5501.71	0.0123315	0.0372865	0.0353838	0.0542673	0.405126	0.73615	22	0.0580774	0.11574
981	7	6.28571	405.418	65.708	6542	5705.29	0.0364927	0.0483593	0.0394679	0.0610108	0.405418	0.700997	24	0.0679824	0.0973979
982	6	6.33333	405.498	68.2266	6337	5781.5	0.0280605	0.0398867	0.0422381	0.0543374	0.405498	0.74238	21	0.072351	0.132104
983	6	6.5	407.168	66.2455	4547	6464.67	0.0158364	0.037147	0.0332766	0.0500226	0.407168	0.731881	22	0.0547032	0.0912263
984	7	6.14286	402.036	67.6213	6443	5565	0.0207798	0.0319585	0.0297872	0.0463068	0.402036	0.718138	23	0.0511285	0.119838
985	8	6.25	404.938	65.8627	8144	5662.75	0.0273261	0.0459211	0.036384	0.0691256	0.404938	0.719396	27	0.06508	0.115875
986	6	6.5	401.905	63.8742	5632	6438.17	0.0221873	0.0393203	0.0344949	0.0686712	0.401905	0.734446	22	0.0591684	0.120132
987	5	5.8	399.367	69.2237	5018	4816.4	0.00720695	0.0192338	0.0201794	0.0239142	0.399367	0.730655	15	0.027693	0.0514226
988	5	6.8	411.476	65.1503	4055	4593	0.017834	0.0340433	0.0395103	0.0535469	0.411476	0.735514	20	0.0589862	0.111583
989	7	6.85714	403.484	60.8199	6882	6555.43	0.00682402	0.0349071	0.0390547	0.0677271	0.403484	0.73124	28	0.062422	0.115892
990	7	6.42857	405.055	65.3967	5852	6100.86	0.00893592	0.0429488	0.0367682	0.0699654	0.405055	0.736688	25	0.0678433	0.134583
991	9	6.11111	403.176	70.4668	10490	5535.11	0.0129238	0.0506151	0.0416472	0.0781734	0.403176	0.726282	29	0.08	0.134583
992	6	7	405.691	59.4048	7844	7820.5	0.0308402	0.0477392	0.0434169	0.0626046	0.405691	0.734449	25	0.0725772	0.127305
993	4	6.75	406.894	62.124	3705	6593.25	0.00720413	0.023147	0.0316354	0.0347157	0.406894	0.730657	16	0.0449234	0.0774505
994	7	6.28571	400.535	67.8457	7605	5483.29	0.0113726	0.0393837	0.0382455	0.0636885	0.400535	0.734807	24	0.0648781	0.14453
995	6	7.16667	401.969	61.0687	7976	8497.5	0.00446447	0.050432	0.0485615	0.104238	0.401969	0.713827	26	0.0823781	0.14964
996	6	6.5	410.224	65.8746	5016	6989.33	0.0163974	0.0462402	0.0405739	0.069248	0.410224	0.727062	22	0.0708723	0.139094
997	5	6.6	408.099	63.4497	6618	6663.8	0.0135257	0.0373234	0.0410741	0.0648288	0.408099	0.728418	19	0.0559807	0.0856951
998	5	6.6	407.232	63.7997	5811	5905.4	0.00743225	0.0233342	0.0344294	0.0353156	0.407232	0.730871	19	0.0499494	0.110708
999	7	5.71429	405.406	74.3933	5931	3747.43	0.0129046	0.0286017	0.0285612	0.0525652	0.405406	0.724665	20	0.0441718	0.0857245
