# Supplementary material for: The winner takes it all—Competitiveness of single nodes in globalized supply networks
Source: PLoS One. 2019 Nov 20;14(11):e0225346. doi: 10.1371/journal.pone.0225346 (PMC6867619; doi:10.1371/journal.pone.0225346)
Supplement: S1 Table — Legends can be found in te readme.txt file. (ZIP) [file pone.0225346.s001.zip › spatial_network_delaunay_N_1000_r_4_edgelist.dat]

0	211	0.048316
0	348	0.0236198
0	388	0.0198842
0	766	0.0159362
0	821	0.043703
1	416	0.0448521
1	531	0.0632538
1	608	0.0205159
1	677	0.0464103
1	722	0.0263672
1	749	0.0610253
2	469	0.0392251
2	608	0.0261808
2	669	0.0188529
2	944	0.0658548
2	954	0.0543282
2	983	0.0523534
3	130	0.0214641
3	277	0.0116568
3	394	0.0127515
3	840	0.0239719
4	102	0.0308333
4	115	0.0489851
4	474	0.0434668
4	532	0.016721
4	720	0.0222805
4	737	0.0510851
4	856	0.0494497
5	43	0.0366961
5	87	0.0123166
5	267	0.0279923
5	397	0.0393285
5	958	0.0391464
6	251	0.0732881
6	387	0.0692415
6	460	0.0450667
6	494	0.0582503
6	636	0.0556449
6	648	0.0406262
6	968	0.0577624
7	9	0.052697
7	117	0.0104814
7	131	0.0312047
7	422	0.0244915
7	513	0.0530693
7	629	0.0534047
7	986	0.065976
8	67	0.0713488
8	512	0.02515
8	515	0.0644125
8	639	0.0644197
8	665	0.0560661
8	851	0.0271073
8	991	0.0120145
9	107	0.0331779
9	422	0.055768
9	459	0.066778
9	929	0.0311914
9	986	0.0578597
10	169	0.0337656
10	339	0.0416244
10	383	0.0310311
10	501	0.0176073
10	584	0.0242922
10	994	0.0418555
11	157	0.0384197
11	385	0.0404918
11	441	0.0414489
11	562	0.0536615
11	569	0.0273562
11	787	0.0385633
12	15	0.0138662
12	393	0.0349928
12	639	0.0441061
12	948	0.0509329
12	955	0.0439428
13	165	0.0336228
13	265	0.00599867
13	373	0.0125267
13	424	0.0313324
13	486	0.0198172
14	122	0.0492432
14	145	0.0288917
14	177	0.042224
14	464	0.0370465
14	586	0.0364136
14	777	0.0450843
14	980	0.0321782
15	393	0.0376267
15	522	0.0190803
15	653	0.0188686
15	672	0.029062
15	955	0.0388169
16	289	0.0467628
16	402	0.0518578
16	606	0.0403153
16	723	0.0388378
16	726	0.0419516
16	816	0.0427245
17	258	0.0317497
17	304	0.0367753
17	351	0.0368578
17	440	0.0363407
17	730	0.0361153
17	780	0.0402087
18	184	0.0490904
18	189	0.0184689
18	344	0.0244699
18	645	0.0284246
18	647	0.0281914
18	903	0.0304034
19	140	0.0462319
19	380	0.0567848
19	495	0.0332143
19	558	0.0648791
19	593	0.0244869
19	594	0.0421224
19	870	0.034945
19	935	0.025613
20	62	0.0702595
20	73	0.0820277
20	448	0.019023
20	589	0.0195447
20	700	0.0313964
20	923	0.0201532
21	545	0.0279692
21	558	0.0175292
21	633	0.0236454
21	712	0.0191395
22	126	0.0241951
22	265	0.0484158
22	294	0.0425628
22	473	0.00594824
22	680	0.0282359
23	147	0.0262833
23	300	0.0571578
23	750	0.051665
23	778	0.00350714
23	947	0.0559325
23	970	0.00771074
23	990	0.0545474
24	58	0.0392449
24	340	0.0242296
24	434	0.032261
24	772	0.00370806
24	788	0.0552988
25	81	0.032131
25	322	0.0319552
25	538	0.061973
25	572	0.0141971
25	661	0.0640822
25	678	0.0169836
25	802	0.0344051
26	90	0.0215852
26	187	0.021755
26	235	0.0277617
26	295	0.0182557
26	319	0.0298946
26	410	0.042321
26	916	0.0312543
27	72	0.0573848
27	335	0.0390714
27	407	0.0365296
27	570	0.0198832
27	591	0.0389935
27	852	0.0583426
27	952	0.0443811
28	251	0.0541652
28	387	0.0383736
28	534	0.0390023
28	908	0.00561666
29	100	0.0508343
29	218	0.0134874
29	406	0.0656339
29	571	0.0574419
29	715	0.0220063
29	810	0.0472185
29	995	0.0441556
30	65	0.0244967
30	106	0.0701749
30	220	0.072527
30	436	0.0682627
30	447	0.0644701
30	780	0.0338232
30	943	0.0647087
31	151	0.0914508
31	233	0.0286447
31	289	0.0561125
31	479	0.0851088
31	552	0.0775008
31	657	0.0679729
31	855	0.0233456
31	987	0.0821626
32	58	0.034317
32	169	0.039385
32	221	0.0167444
32	339	0.0156102
32	378	0.0290732
33	241	0.0276012
33	551	0.0237838
33	568	0.016324
33	635	0.0498474
33	875	0.0297198
34	166	0.0519315
34	231	0.0292767
34	362	0.0570714
34	452	0.0478664
34	753	0.0139591
35	343	0.039583
35	410	0.052936
35	454	0.0277886
35	573	0.0529402
35	580	0.0471465
35	611	0.0203717
35	887	0.038596
36	201	0.00724697
36	361	0.0322591
36	511	0.0379116
36	717	0.0386881
36	801	0.0334962
37	75	0.0258732
37	124	0.0416848
37	537	0.0489164
37	825	0.0291828
37	890	0.00747656
38	100	0.0338095
38	233	0.0432423
38	571	0.0310941
38	696	0.035439
38	817	0.0495283
38	852	0.0468136
38	855	0.0548814
38	952	0.0535127
39	49	0.0233791
39	475	0.0671326
39	613	0.0252455
39	776	0.0411518
39	838	0.0479436
40	124	0.0243342
40	250	0.0627127
40	504	0.059619
40	537	0.048224
40	597	0.032036
40	939	0.0203092
41	661	0.0416837
41	684	0.0362351
41	742	0.0458459
41	799	0.0432447
41	802	0.0128969
42	66	0.00953683
42	420	0.0287124
42	441	0.0430302
42	516	0.0627204
42	546	0.0677101
42	562	0.0401478
43	87	0.0375032
43	348	0.0550099
43	671	0.0298249
43	821	0.0400834
43	858	0.0380855
43	958	0.0126021
43	975	0.0292816
44	266	0.0333258
44	512	0.0337829
44	642	0.0358131
44	655	0.0523946
44	707	0.0249061
44	755	0.0747194
45	413	0.0337616
45	424	0.023944
45	486	0.0193863
45	600	0.0445083
45	654	0.0470903
46	197	0.00259643
46	248	0.0512311
46	793	0.0216072
46	966	0.0276841
47	139	0.0332314
47	308	0.0383509
47	458	0.0348174
47	468	0.0600076
47	497	0.0523231
47	525	0.0552995
47	721	0.0277318
47	783	0.0538332
47	792	0.0472246
47	998	0.0473905
48	80	0.0239428
48	82	0.0211878
48	686	0.0188353
48	842	0.0321851
49	168	0.060792
49	776	0.0234546
49	838	0.0578605
49	945	0.0256196
50	71	0.0751169
50	73	0.0134397
50	85	0.0609711
50	239	0.062161
50	272	0.0770988
50	585	0.0669224
50	690	0.0618822
50	923	0.0754072
50	951	0.0783292
51	166	0.017325
51	362	0.0304532
51	389	0.034228
51	664	0.0357718
51	829	0.0332907
52	499	0.0529454
52	639	0.0451065
52	851	0.0155307
52	914	0.0276091
52	955	0.0600753
53	190	0.0167903
53	215	0.0258547
53	227	0.0264296
53	659	0.0151908
53	967	0.0144376
54	192	0.0372187
54	237	0.017176
54	435	0.0329758
54	502	0.0156942
54	564	0.0432516
54	946	0.00199191
55	150	0.0415983
55	173	0.0446468
55	256	0.0627378
55	349	0.0409753
55	674	0.0817167
55	740	0.0605344
55	756	0.0583881
55	758	0.0838031
55	793	0.0447176
55	888	0.0413535
56	68	0.0618288
56	74	0.0324763
56	282	0.0194939
56	305	0.037103
56	546	0.0224843
56	771	0.0431615
57	479	0.02704
57	496	0.0330048
57	548	0.0847382
57	615	0.0211747
57	726	0.0435456
57	987	0.0225799
58	339	0.0242945
58	378	0.0460619
58	383	0.0661606
58	434	0.0231147
58	788	0.0538029
59	68	0.0433099
59	177	0.0402819
59	210	0.0470239
59	222	0.0369056
59	253	0.0302612
59	323	0.0367856
59	414	0.0312384
59	841	0.0299306
60	116	0.0235556
60	179	0.0215855
60	480	0.0372158
60	490	0.0500021
60	567	0.0384171
60	894	0.0327842
60	996	0.0290739
61	211	0.0337809
61	671	0.0105333
61	684	0.0241125
61	799	0.0378602
61	821	0.0131103
61	975	0.0109141
62	73	0.0714362
62	207	0.0731191
62	700	0.0532961
62	757	0.0587986
62	956	0.0159458
63	378	0.0507381
63	385	0.0590049
63	555	0.0254207
63	787	0.0262902
63	880	0.0206782
63	932	0.0121039
64	135	0.0170779
64	217	0.0113406
64	745	0.0128844
64	788	0.0214915
64	880	0.0176283
64	904	0.0264555
65	220	0.076608
65	440	0.0400759
65	780	0.0168633
65	837	0.0400563
66	207	0.0595156
66	516	0.0604686
66	562	0.0331445
66	673	0.0467596
67	172	0.0323636
67	483	0.0217582
67	515	0.0380049
67	665	0.0497119
67	773	0.0145583
68	177	0.0249977
68	282	0.0649444
68	586	0.0188822
68	771	0.0411521
68	841	0.0350363
69	646	0.0144918
69	843	0.0348305
69	898	0.0099627
69	937	0.0143555
70	164	0.0164221
70	274	0.0249612
70	398	0.0246481
70	867	0.0171273
71	180	0.0271463
71	202	0.0274135
71	272	0.0473596
71	923	0.00549892
71	962	0.0310053
72	114	0.0320314
72	591	0.0298857
72	852	0.0530706
72	893	0.0733806
72	907	0.0269128
72	967	0.0648298
73	690	0.0685145
73	775	0.0711357
73	807	0.0381901
73	923	0.0770556
73	956	0.0665203
74	305	0.0203978
74	476	0.0304256
74	516	0.0526502
74	546	0.0438352
74	566	0.0596155
75	432	0.060435
75	537	0.0591089
75	616	0.0444068
75	719	0.0127596
75	853	0.0398283
75	886	0.0329062
75	890	0.0270376
76	79	0.0624907
76	136	0.0497682
76	138	0.0412059
76	195	0.0242975
76	206	0.0496496
76	209	0.0529397
76	336	0.0489187
76	662	0.0302799
76	862	0.0200895
77	108	0.0619784
77	120	0.0155024
77	133	0.026312
77	423	0.0628318
77	977	0.00735954
78	146	0.00967186
78	438	0.00584192
78	461	0.034549
78	704	0.0348022
79	136	0.0383913
79	151	0.0225016
79	209	0.0402484
79	615	0.0490132
79	987	0.0451425
80	82	0.0390683
80	416	0.0305498
80	722	0.0435422
80	842	0.0125433
81	257	0.0403692
81	286	0.0341906
81	661	0.0601803
81	678	0.0255851
81	731	0.0183672
82	163	0.0385646
82	379	0.0252163
82	416	0.0458361
82	686	0.0352555
82	837	0.0526144
83	151	0.0634723
83	183	0.0151085
83	254	0.0419799
83	523	0.0393884
83	734	0.0440536
83	855	0.0767125
84	259	0.0248848
84	283	0.0315802
84	400	0.0225961
84	764	0.0108373
84	926	0.0154222
85	192	0.0467595
85	239	0.00375566
85	564	0.0162458
85	690	0.0133413
86	102	0.00908682
86	167	0.0619328
86	474	0.0312856
86	503	0.0455759
86	720	0.0328134
86	942	0.0525987
86	972	0.0513619
87	147	0.0547583
87	300	0.0592307
87	397	0.0464887
87	858	0.0247616
88	184	0.0625446
88	191	0.00548373
88	291	0.0409747
88	510	0.0129753
89	210	0.0356543
89	252	0.0592382
89	545	0.056435
89	638	0.0312551
89	712	0.0513576
89	738	0.0323916
89	754	0.0451464
89	953	0.0282299
90	187	0.0128335
90	295	0.0194988
90	492	0.00953816
90	800	0.0114303
91	134	0.0243985
91	138	0.0198408
91	408	0.0375552
91	478	0.0385781
91	765	0.0246364
91	892	0.0298355
92	178	0.0328281
92	796	0.0340328
92	919	0.0327331
92	984	0.00786954
92	985	0.03583
93	249	0.023832
93	266	0.0192415
93	549	0.0380175
93	613	0.050705
93	642	0.0355456
93	838	0.0298551
94	211	0.0615594
94	217	0.0213434
94	727	0.0129955
94	745	0.0232423
94	766	0.0374141
94	779	0.0520401
94	915	0.0126253
95	316	0.0144209
95	381	0.0292421
95	453	0.0142513
95	688	0.0176427
95	775	0.0174885
96	256	0.0434574
96	541	0.0248251
96	631	0.0595996
96	674	0.0706012
96	703	0.0518101
96	888	0.0168589
97	170	0.0202326
97	200	0.0144448
97	206	0.0266877
97	234	0.0308297
97	517	0.0225872
97	582	0.0170871
97	857	0.0160123
98	104	0.0129977
98	143	0.0038391
98	214	0.043656
98	550	0.0135945
99	188	0.0273865
99	392	0.0206435
99	399	0.0309148
99	929	0.0216185
99	934	0.0416164
100	571	0.0183475
100	810	0.0260929
100	817	0.0234716
101	247	0.0172104
101	433	0.0143198
101	860	0.0263577
101	960	0.0138704
101	978	0.0187089
102	474	0.0304244
102	720	0.0255521
103	186	0.0177041
103	456	0.00659718
103	581	0.00817425
103	622	0.015331
104	143	0.0163814
104	334	0.021264
104	550	0.0105397
104	830	0.0222957
105	195	0.0129321
105	244	0.054167
105	702	0.00387031
105	704	0.0113133
105	725	0.0484174
106	220	0.0507798
106	436	0.0108046
106	511	0.016029
106	928	0.0236284
107	132	0.0500283
107	399	0.0385748
107	883	0.0341127
107	929	0.0437962
107	986	0.0456584
108	133	0.0506548
108	228	0.0161281
108	353	0.057085
108	423	0.0498753
108	752	0.0246477
108	881	0.0556713
108	927	0.0554662
109	122	0.0499801
109	430	0.0244816
109	475	0.0472875
109	619	0.0562682
109	732	0.041317
109	918	0.0281717
110	148	0.059304
110	154	0.0514141
110	340	0.0406169
110	383	0.0593621
110	434	0.0371273
110	524	0.0534153
111	115	0.0720909
111	213	0.0239034
111	737	0.0221377
111	781	0.057417
111	831	0.0502448
111	856	0.032508
111	876	0.0248574
111	900	0.0196368
112	262	0.0467815
112	320	0.0331049
112	367	0.0757338
112	449	0.0309269
112	505	0.031356
112	583	0.0361776
112	957	0.0324862
113	176	0.0370696
113	657	0.0206672
113	696	0.0247485
113	852	0.0559717
113	893	0.0463572
114	190	0.0529546
114	401	0.0594721
114	471	0.0212296
114	530	0.0541356
114	907	0.0215345
114	967	0.0482176
115	396	0.0551273
115	474	0.0107616
115	520	0.0491015
115	737	0.0673216
115	781	0.0479475
115	972	0.0419694
116	179	0.0131505
116	466	0.0419467
116	556	0.0292616
116	560	0.0643123
116	996	0.0211639
117	125	0.0117489
117	131	0.0224944
117	422	0.0183148
118	159	0.0363245
118	314	0.0375583
118	544	0.0680483
118	588	0.0181926
118	603	0.0151112
118	744	0.044327
119	224	0.0347758
119	232	0.0573549
119	263	0.040298
119	827	0.00964485
119	906	0.0439283
120	423	0.0613647
120	498	0.0624361
120	866	0.0648558
120	977	0.0183249
120	986	0.0127816
121	409	0.0361074
121	504	0.0287387
121	592	0.0139712
121	860	0.029232
121	939	0.0599426
121	960	0.0332752
121	982	0.0192557
122	453	0.08137
122	619	0.0751814
122	688	0.0782038
122	701	0.0184318
122	777	0.0738878
122	918	0.0410934
122	980	0.0264941
123	271	0.0277826
123	363	0.0446438
123	607	0.0208154
123	640	0.0531114
123	692	0.0286865
123	790	0.0259678
123	859	0.0487853
124	537	0.0300913
124	597	0.025699
124	825	0.0259998
125	131	0.0251913
125	341	0.0275746
125	422	0.0079985
126	265	0.061102
126	294	0.0402737
126	332	0.0108828
126	830	0.0521554
127	326	0.038843
127	396	0.0230892
127	699	0.0180139
127	781	0.0280645
128	257	0.0338598
128	261	0.0359188
128	322	0.01906
128	572	0.011496
128	678	0.0108655
129	204	0.0129701
129	330	0.0180156
129	587	0.0335066
129	804	0.00761468
130	258	0.0195171
130	277	0.0300378
130	526	0.0420657
130	840	0.0372616
130	863	0.0468567
130	901	0.0128178
131	275	0.0311214
131	341	0.0145527
131	484	0.03786
131	513	0.0636815
131	602	0.0587721
132	299	0.0305495
132	554	0.0285226
132	866	0.0200261
132	883	0.0338498
132	913	0.0279255
132	986	0.0638399
133	491	0.0137161
133	881	0.021344
133	977	0.02633
134	196	0.0528453
134	365	0.062218
134	408	0.0385581
134	892	0.00897451
135	217	0.00864947
135	727	0.00746956
135	904	0.0178038
136	151	0.0316491
136	336	0.0107521
136	478	0.0240503
137	317	0.0117592
137	400	0.023902
137	533	0.0140152
137	764	0.0251102
138	336	0.0228748
138	478	0.0299226
138	662	0.029075
138	765	0.0255701
139	308	0.0106188
139	458	0.00983835
139	652	0.00365265
139	761	0.00370056
140	367	0.0436185
140	495	0.039963
140	545	0.0663361
140	558	0.0562876
140	689	0.00819236
141	291	0.0475787
141	395	0.0426891
141	641	0.0494509
141	721	0.0268919
141	792	0.033669
141	971	0.0427918
142	153	0.0102145
142	218	0.0117227
142	347	0.0313216
142	768	0.0130243
142	995	0.0442604
143	208	0.0467423
143	214	0.0421102
143	334	0.0345955
143	784	0.0344437
143	815	0.0476337
144	198	0.0241809
144	229	0.0231127
144	309	0.0206654
144	411	0.043123
144	489	0.0207488
144	670	0.0379295
144	789	0.0329089
145	464	0.017512
145	610	0.0150233
145	777	0.0206397
146	195	0.0424769
146	234	0.0295864
146	445	0.0139888
146	461	0.0305905
146	704	0.0388576
146	862	0.0237718
147	300	0.0562334
147	397	0.0336094
147	557	0.0237455
147	970	0.0251521
148	154	0.0566
148	185	0.043425
148	191	0.0322789
148	383	0.0583278
148	468	0.0350925
148	536	0.0427369
148	823	0.0455529
148	931	0.0123684
149	527	0.0463415
149	705	0.0488739
149	722	0.0778717
149	865	0.038086
149	899	0.0182868
150	349	0.00440987
150	793	0.0164435
150	905	0.00620108
151	478	0.0477097
151	523	0.0555059
151	855	0.0884438
151	987	0.052953
152	270	0.046033
152	649	0.0188365
152	902	0.0236827
152	910	0.030708
152	976	0.0136879
153	186	0.019619
153	218	0.0145031
153	715	0.0329605
153	768	0.0135536
154	212	0.0407508
154	344	0.0343206
154	524	0.017463
154	536	0.0236448
155	376	0.0335095
155	471	0.062313
155	500	0.0443965
155	624	0.00566933
155	738	0.0332479
155	921	0.0336349
155	953	0.0329504
156	219	0.0309385
156	412	0.0176161
156	493	0.0603047
156	528	0.0438312
156	542	0.0531035
156	601	0.0123188
156	844	0.029067
156	895	0.0208324
157	329	0.0520422
157	385	0.0212107
157	428	0.0504716
157	441	0.0147653
157	565	0.034402
158	278	0.0607701
158	700	0.0264855
158	757	0.0247127
158	832	0.0506782
158	925	0.0313911
159	214	0.0342599
159	346	0.02517
159	603	0.0274793
159	643	0.0283039
159	744	0.0305385
159	784	0.038377
160	167	0.0408009
160	257	0.0388423
160	261	0.022419
160	709	0.0455128
160	938	0.0395067
161	220	0.0284976
161	650	0.0294897
161	681	0.0248054
161	801	0.0501351
161	928	0.0467624
161	933	0.0466291
162	296	0.0435829
162	311	0.035398
162	466	0.0579906
162	480	0.0460061
162	556	0.0470766
162	906	0.0520897
163	301	0.0108928
163	379	0.0288595
163	416	0.0377925
163	531	0.0341197
163	735	0.014681
164	274	0.0129833
164	324	0.0507516
164	398	0.0340126
164	637	0.0312311
165	265	0.0355068
165	424	0.0134115
165	473	0.0149167
165	680	0.0322765
166	362	0.0267574
166	389	0.0358982
166	452	0.0672083
167	261	0.0515043
167	503	0.0462597
167	649	0.0661709
167	902	0.0664688
167	938	0.0174506
167	942	0.0443505
168	321	0.0315848
168	716	0.0502138
168	822	0.0177701
168	838	0.0338624
168	945	0.0620837
169	221	0.0347184
169	320	0.0286416
169	329	0.042027
169	339	0.0405591
169	501	0.020138
169	714	0.0203802
169	957	0.0325666
170	206	0.00888457
170	209	0.00727096
170	517	0.025123
171	279	0.0381358
171	462	0.0587312
171	522	0.0501273
171	547	0.0447163
171	672	0.0493969
171	824	0.0450489
171	864	0.0176707
172	174	0.0462345
172	472	0.0620811
172	483	0.0353379
172	515	0.0516202
172	773	0.0304238
172	803	0.0373728
173	288	0.0187108
173	349	0.0278741
173	614	0.00816939
173	756	0.023445
174	243	0.0466927
174	483	0.0176885
174	665	0.0525089
174	803	0.0649891
174	812	0.0526966
174	989	0.0298213
175	284	0.0672219
175	386	0.0401355
175	667	0.0251592
175	695	0.0583949
175	709	0.0265773
175	728	0.0295438
175	751	0.0697208
175	938	0.0603496
176	485	0.0162942
176	561	0.00659509
176	657	0.0249805
176	893	0.0254882
177	222	0.0325523
177	337	0.0440907
177	586	0.0185002
177	980	0.0566159
178	534	0.0684035
178	590	0.0277021
178	828	0.0414437
178	919	0.0147795
178	924	0.0290728
178	985	0.0490336
179	480	0.0351854
179	556	0.0217287
180	202	0.015245
180	366	0.0325697
180	418	0.0470455
180	467	0.0431326
180	962	0.0138209
181	350	0.0637805
181	358	0.0210151
181	359	0.0352776
181	364	0.0328203
181	415	0.0264394
181	694	0.0301115
181	710	0.0353553
181	760	0.0307676
181	973	0.0299141
182	452	0.0690971
182	472	0.0552777
182	515	0.0338407
182	941	0.0103884
183	254	0.0413447
183	347	0.0160337
183	734	0.0463662
183	995	0.0382291
184	189	0.0388976
184	291	0.0656071
184	395	0.0301416
184	419	0.0284943
184	510	0.057146
184	590	0.0753802
184	645	0.056041
184	705	0.0654296
184	828	0.0749484
184	924	0.0735875
185	468	0.0235453
185	693	0.0113468
185	823	0.0195655
185	850	0.00638813
186	231	0.0783335
186	456	0.0228544
186	581	0.0188215
186	715	0.0319309
186	753	0.0762651
186	768	0.027609
186	912	0.0582841
187	319	0.0283197
187	470	0.0320344
187	800	0.0171742
187	966	0.0238783
188	342	0.0574916
188	371	0.0481993
188	392	0.020935
188	834	0.0280627
188	934	0.0456714
189	204	0.0556605
189	828	0.0616057
189	903	0.0279192
190	530	0.0163883
190	659	0.00643728
190	967	0.0198153
191	291	0.0412877
191	510	0.0173038
191	536	0.025899
191	931	0.0257894
192	255	0.0588806
192	502	0.0343432
192	564	0.0423481
192	576	0.0349179
192	663	0.018097
192	690	0.0461235
193	313	0.0170215
193	386	0.0564925
193	528	0.0400105
193	542	0.0291023
193	741	0.0423096
193	808	0.0203122
194	205	0.0198887
194	272	0.0111147
194	467	0.0377119
194	697	0.00681479
194	835	0.0497699
194	936	0.0372664
194	951	0.02005
195	662	0.0261743
195	702	0.00988381
195	704	0.0230011
195	862	0.0323695
196	224	0.0292429
196	232	0.0361854
196	365	0.0643093
196	408	0.0206088
197	470	0.030169
197	740	0.0208051
197	793	0.0228202
197	966	0.0281932
198	489	0.013024
198	540	0.0361919
198	670	0.0211962
198	964	0.0239591
199	284	0.0411629
199	307	0.0237773
199	368	0.0237053
199	667	0.0211394
199	728	0.023239
199	887	0.0395407
199	999	0.0201695
200	312	0.0524914
200	496	0.0212902
200	517	0.0117825
200	548	0.0863233
200	857	0.0174873
201	226	0.0571561
201	326	0.0630573
201	361	0.0332652
201	699	0.037425
201	801	0.0383553
202	205	0.0191693
202	272	0.0323742
202	467	0.0359396
203	230	0.0391977
203	559	0.0528892
203	625	0.0365528
203	651	0.0166819
203	668	0.02577
203	713	0.049351
203	882	0.033516
204	330	0.0103098
204	804	0.0191814
204	828	0.0288823
204	903	0.0417321
205	272	0.0155947
205	467	0.0297021
205	697	0.0144335
206	209	0.00617041
206	234	0.0338495
206	445	0.0329243
206	862	0.0373147
207	516	0.0812273
207	566	0.0875778
207	634	0.0554085
207	673	0.0168986
207	757	0.0559232
207	798	0.0818632
207	956	0.0782175
208	784	0.0355861
208	815	0.0449825
208	840	0.0188246
208	863	0.0360174
208	897	0.0327594
209	496	0.0375367
209	517	0.0302662
209	615	0.0444293
210	252	0.0623526
210	323	0.0224823
210	414	0.0591782
210	754	0.0153857
211	684	0.0210117
211	742	0.0305864
211	766	0.05671
211	779	0.0588681
211	821	0.0344222
212	298	0.0572189
212	300	0.0495946
212	344	0.0259156
212	524	0.0379844
212	647	0.0138173
212	679	0.0336767
213	447	0.0381279
213	717	0.0543921
213	876	0.0164122
213	900	0.00988958
214	346	0.0210984
214	391	0.0226982
214	530	0.0694151
214	550	0.0482205
214	784	0.0420213
215	227	0.0380354
215	245	0.0520774
215	294	0.0546304
215	332	0.0397332
215	482	0.0581244
215	530	0.0402726
215	659	0.0254435
216	403	0.0400102
216	437	0.0406963
216	578	0.0373948
216	630	0.0342291
216	710	0.0303787
216	760	0.0298117
216	826	0.0309101
216	973	0.0386077
217	727	0.0132882
217	745	0.00782141
218	715	0.028904
218	995	0.0428177
219	412	0.0162715
219	507	0.00488384
219	528	0.0184396
219	805	0.0138403
220	379	0.0329277
220	681	0.0341756
220	735	0.0334357
220	837	0.0750457
220	928	0.0500164
221	329	0.0463808
221	378	0.0318325
221	385	0.0538486
222	323	0.0252155
222	337	0.0165449
222	666	0.028923
223	278	0.0350248
223	315	0.0349389
223	366	0.0231188
223	448	0.0183011
223	589	0.0173323
223	962	0.0176505
224	232	0.0511194
224	263	0.0512003
224	365	0.0550983
224	623	0.0594947
225	228	0.0213453
225	230	0.0496583
225	417	0.0255002
225	625	0.0323132
225	752	0.0183852
226	326	0.078113
226	490	0.0329561
226	493	0.0552839
226	650	0.0750797
226	801	0.0576669
226	894	0.0498143
227	245	0.0348751
227	485	0.0238594
227	893	0.0188578
227	967	0.0310877
228	417	0.0350968
228	421	0.0321342
228	752	0.0187467
228	927	0.0480357
229	309	0.0229462
229	774	0.0115578
229	789	0.0193108
229	832	0.0343427
229	925	0.0164191
230	315	0.0328711
230	369	0.0295965
230	425	0.050865
230	625	0.0339456
230	668	0.0311817
230	752	0.0562232
231	362	0.0620654
231	623	0.0203075
231	753	0.0387852
231	768	0.081441
231	872	0.0570489
231	940	0.0191169
232	244	0.039581
232	408	0.0441873
232	465	0.0319096
232	884	0.0349071
232	906	0.036062
233	657	0.0538998
233	696	0.0288501
233	855	0.0236069
234	445	0.0229604
234	461	0.00828981
234	582	0.0350194
235	410	0.036933
235	487	0.0105235
235	575	0.0197964
235	916	0.019268
236	242	0.0282669
236	328	0.0445715
236	402	0.0228494
236	423	0.0255343
236	498	0.0202812
236	723	0.0450675
236	927	0.0502425
237	345	0.0336593
237	435	0.0248522
237	946	0.017021
237	982	0.0145805
238	314	0.0495308
238	624	0.0258417
238	627	0.0386019
238	638	0.0433658
238	953	0.0467684
238	959	0.0235448
239	564	0.012844
239	585	0.0585548
240	452	0.0240937
240	499	0.0819644
240	753	0.0398003
240	869	0.0855792
240	912	0.0202368
240	941	0.0822602
241	544	0.0399976
241	568	0.036569
241	854	0.0735148
241	875	0.0116619
241	891	0.0254135
242	384	0.019595
242	402	0.0306566
242	498	0.0221872
242	866	0.0203646
243	382	0.0255671
243	443	0.0380841
243	763	0.0418455
243	812	0.0177864
243	989	0.0427385
244	408	0.0588936
244	442	0.0312815
244	662	0.0598411
244	702	0.0536601
244	725	0.0308489
244	765	0.0595372
244	884	0.0106573
245	482	0.0212815
245	485	0.0229594
245	729	0.0100156
246	429	0.0397634
246	538	0.0448087
246	626	0.0203842
246	739	0.0238089
246	874	0.00361925
247	350	0.0395201
247	433	0.0270665
247	514	0.0237577
247	835	0.0257993
247	978	0.0120483
248	356	0.0295273
248	506	0.00409039
248	596	0.0391251
248	793	0.0607248
248	853	0.0294973
248	905	0.0678575
248	966	0.0352898
249	266	0.0150865
249	549	0.0184329
249	755	0.0529451
250	372	0.0185651
250	504	0.0284315
250	508	0.0225265
250	537	0.0679033
250	762	0.0387445
250	791	0.0206847
251	387	0.0711478
251	636	0.051172
251	755	0.0180814
251	763	0.0290461
251	908	0.0533825
251	992	0.0474539
252	333	0.00806494
252	367	0.053346
252	414	0.0135675
252	545	0.0181639
252	819	0.0158414
253	414	0.00230031
253	819	0.00758288
253	841	0.0275339
254	810	0.0163604
254	817	0.0171481
254	855	0.048442
254	995	0.0163543
255	316	0.0585174
255	444	0.0608128
255	576	0.0553455
255	619	0.043183
255	690	0.0553536
256	350	0.0389937
256	433	0.041886
256	541	0.0505649
256	756	0.0503419
256	888	0.0441916
257	261	0.041815
257	454	0.0749227
257	611	0.0753559
257	678	0.0386653
257	709	0.0534076
257	731	0.0477182
258	277	0.0381683
258	304	0.0496018
258	780	0.0496979
258	901	0.0130511
258	943	0.0446602
259	283	0.0263031
259	284	0.0334019
259	368	0.0333551
259	764	0.0266982
259	806	0.0386265
259	877	0.0559284
260	527	0.0163902
260	574	0.00619467
260	605	0.0121603
260	656	0.0245116
260	747	0.00227265
261	322	0.0308947
261	477	0.0271021
261	902	0.0449589
262	302	0.0189314
262	367	0.0701763
262	505	0.0193928
262	873	0.0176905
263	560	0.0292292
263	623	0.0636511
263	664	0.0346884
263	827	0.0368586
263	872	0.0239709
264	270	0.0498895
264	287	0.0471672
264	370	0.0318999
264	626	0.0288342
264	739	0.0434548
265	268	0.0511919
265	334	0.0605327
265	373	0.0128569
265	473	0.0445743
265	830	0.0661698
265	920	0.03534
266	642	0.0408892
266	755	0.0603594
267	338	0.0143541
267	397	0.0317799
267	451	0.0159608
267	799	0.0516448
267	958	0.0462506
268	334	0.0255321
268	526	0.0350363
268	815	0.0101068
268	863	0.0257176
268	920	0.0238071
269	484	0.0502532
269	602	0.0474134
269	670	0.0652132
269	733	0.0289458
269	798	0.04863
269	861	0.0559571
269	981	0.0269675
270	287	0.0316559
270	331	0.0152258
270	612	0.00954239
270	626	0.052685
270	910	0.0350903
270	976	0.049117
271	318	0.00941038
271	363	0.0336834
271	607	0.019061
271	869	0.02376
272	697	0.00533743
272	951	0.0244694
273	311	0.0474784
273	412	0.0422951
273	507	0.0496259
273	844	0.0260732
273	848	0.00804203
273	877	0.0482461
274	281	0.018785
274	463	0.00675594
274	637	0.0266576
274	867	0.0341033
275	341	0.0325752
275	370	0.0291159
275	484	0.0091354
276	299	0.0072295
276	357	0.0646072
276	374	0.0263787
276	384	0.034684
276	632	0.0210039
276	680	0.07179
276	913	0.0174972
277	304	0.0474613
277	394	0.0175458
277	544	0.0566028
277	568	0.051523
277	897	0.0471927
278	315	0.0225332
278	448	0.0425401
278	700	0.0613385
278	832	0.0309148
278	879	0.0184997
279	354	0.0410153
279	547	0.0314807
279	797	0.0347538
279	849	0.0222666
279	864	0.0428088
279	918	0.0348783
280	296	0.0296492
280	404	0.0344219
280	465	0.00855009
280	604	0.0430205
280	814	0.0299932
280	884	0.0305017
280	949	0.0610986
281	285	0.031658
281	442	0.0112838
281	463	0.0141231
281	704	0.046614
281	725	0.00828281
281	867	0.0442297
282	367	0.0678125
282	546	0.0238735
282	841	0.0731142
282	873	0.0159383
283	368	0.0324217
283	410	0.0316916
283	887	0.0203873
283	926	0.0368456
283	999	0.0310712
284	368	0.0217341
284	667	0.0549926
284	751	0.0342297
284	806	0.0155166
285	404	0.027082
285	442	0.0301446
285	463	0.029623
285	604	0.0244229
285	620	0.0170847
285	637	0.0158921
286	521	0.0173635
286	539	0.0191724
286	661	0.0398499
286	731	0.0227046
287	341	0.0337896
287	370	0.0564163
287	422	0.0444122
287	579	0.0397817
287	612	0.0246835
288	349	0.023452
288	597	0.0366019
288	614	0.0181798
288	905	0.021112
288	939	0.0441421
289	479	0.0603031
289	552	0.0498103
289	726	0.063399
289	816	0.037661
290	303	0.0567536
290	317	0.0632375
290	736	0.00401518
290	746	0.0233884
290	848	0.0445284
290	877	0.0590752
290	909	0.018544
290	949	0.0231827
291	395	0.0557048
291	468	0.0307554
291	721	0.0439091
291	931	0.0398911
292	384	0.0550186
292	402	0.0528245
292	632	0.0473697
292	687	0.01962
292	816	0.026062
292	818	0.0241962
293	439	0.0155572
293	485	0.0169656
293	561	0.00884322
293	657	0.0291148
293	729	0.0294035
294	332	0.0448331
294	357	0.0163599
294	482	0.0343619
294	680	0.0375504
295	410	0.0469096
295	492	0.0229877
295	573	0.0231561
295	843	0.0389454
296	311	0.0563227
296	465	0.0234585
296	906	0.0155296
296	949	0.0680243
297	331	0.0313322
297	579	0.0191459
297	691	0.0150548
297	711	0.0274138
297	836	0.0330056
297	997	0.0444243
298	300	0.0383203
298	340	0.0679847
298	524	0.0382188
298	598	0.0182408
299	384	0.0360153
299	866	0.0392212
299	913	0.0109578
300	598	0.0460546
300	679	0.0503265
300	858	0.0543074
300	947	0.0490745
301	531	0.0332643
301	681	0.00760836
301	735	0.00431788
302	428	0.0250618
302	505	0.0279274
302	546	0.0298207
302	553	0.0154029
302	873	0.0256736
303	317	0.0242921
303	533	0.0162739
303	599	0.0161843
303	746	0.0440255
303	889	0.0264203
304	568	0.0335416
304	635	0.0357573
304	730	0.0255582
305	464	0.0200473
305	476	0.0227298
305	610	0.0263168
305	771	0.0161658
306	446	0.0218474
306	450	0.0342512
306	708	0.0125099
306	795	0.0122264
307	611	0.0206802
307	709	0.0486075
307	728	0.0150557
307	887	0.0471291
308	468	0.0463431
308	693	0.0326526
308	698	0.0229028
308	706	0.00924865
308	761	0.00778019
308	850	0.0326149
309	489	0.019916
309	743	0.0380633
309	832	0.0255629
310	312	0.00849551
310	403	0.00733003
310	582	0.0356668
310	813	0.016249
311	480	0.0641183
311	567	0.0667435
311	844	0.0394824
311	848	0.047892
311	895	0.0553937
311	949	0.0485402
312	548	0.0700573
312	582	0.0373911
312	813	0.00988842
312	857	0.0382495
313	326	0.0462215
313	396	0.0417221
313	520	0.0311306
313	542	0.0328516
313	808	0.0163237
314	380	0.044859
314	558	0.0498231
314	588	0.0341566
314	603	0.034286
314	627	0.0322395
314	633	0.0347996
314	959	0.047044
315	366	0.0277742
315	369	0.0400639
315	668	0.0235553
315	879	0.035064
316	453	0.0202102
316	619	0.0699911
316	690	0.0791111
316	775	0.0139114
317	533	0.0189912
317	764	0.0323642
317	877	0.0350955
318	327	0.0391246
318	363	0.0301874
318	869	0.0160357
319	470	0.0168673
319	916	0.00742202
320	583	0.0508287
320	714	0.0263774
320	957	0.0150992
320	994	0.0440694
321	460	0.0714645
321	549	0.0345658
321	636	0.040206
321	822	0.0327987
321	838	0.038733
321	992	0.037228
322	477	0.0269964
322	538	0.0553936
322	572	0.0227892
323	666	0.0240919
323	754	0.0246807
324	398	0.0550094
324	599	0.056789
324	637	0.047332
324	674	0.0367669
324	746	0.0628667
324	950	0.0550399
325	432	0.0124033
325	460	0.0236717
325	537	0.036924
325	658	0.0526501
325	762	0.0563665
325	822	0.0636727
326	396	0.0375129
326	493	0.0529138
326	542	0.0432976
326	699	0.0507699
327	363	0.0399112
327	462	0.0324006
327	499	0.0406641
327	869	0.0315599
327	955	0.0557213
328	606	0.0351026
328	723	0.00259775
328	927	0.0276619
329	385	0.0488054
329	428	0.0409416
329	449	0.0235961
329	957	0.0191533
330	534	0.0504654
330	587	0.0420507
330	618	0.0512718
330	828	0.0319147
331	579	0.0301851
331	612	0.0129069
331	711	0.016258
331	910	0.0295938
332	530	0.0651185
332	830	0.0467206
333	414	0.00631584
333	819	0.00834707
334	815	0.0220729
334	830	0.0254274
335	407	0.0408315
335	500	0.0362713
335	591	0.00800862
335	907	0.0350155
336	478	0.0169822
337	666	0.0202159
337	797	0.0465566
337	849	0.0545343
337	980	0.0520229
338	397	0.0316896
338	451	0.010265
338	521	0.0590013
338	539	0.060771
338	628	0.0717678
339	383	0.0607452
340	348	0.0557513
340	434	0.0278693
340	524	0.0719226
340	598	0.0663228
340	772	0.0260722
341	370	0.0451645
341	422	0.0332795
342	371	0.0363558
342	675	0.0283303
342	759	0.0282981
342	831	0.0503888
342	856	0.0556801
342	934	0.0704655
343	454	0.0407022
343	580	0.0126001
343	769	0.0217786
344	536	0.0285125
344	645	0.0248492
344	647	0.0137791
345	372	0.0104479
345	502	0.0300725
345	504	0.0146759
345	592	0.0231301
345	791	0.0299553
345	946	0.0293215
345	982	0.0318621
346	391	0.0235144
346	401	0.0372351
346	643	0.0187473
347	734	0.0560362
347	768	0.0321449
347	995	0.0342047
348	388	0.0347341
348	598	0.0733889
348	772	0.0422458
348	821	0.0337847
348	858	0.0692323
349	905	0.00401141
350	364	0.0688192
350	433	0.0423928
350	541	0.0586339
350	694	0.0563597
350	835	0.0358035
351	405	0.0552746
351	440	0.0297132
351	635	0.0297553
351	686	0.0570679
351	730	0.0147253
351	837	0.0390734
352	407	0.00451996
352	500	0.0458619
352	570	0.0318367
352	682	0.018129
352	811	0.0325159
353	425	0.0349429
353	540	0.00311315
353	752	0.0532373
353	881	0.0165863
354	797	0.0363023
354	864	0.0273029
354	871	0.0316513
354	988	0.0390611
355	376	0.0707451
355	427	0.0225669
355	682	0.0604754
355	738	0.0633399
355	754	0.0298565
355	974	0.00802989
356	455	0.0103478
356	506	0.0267279
356	596	0.0281655
356	646	0.0180013
356	898	0.0191564
357	457	0.0426664
357	482	0.0317165
357	632	0.0626911
357	680	0.0387157
358	364	0.0188494
358	415	0.0107112
358	467	0.0365804
359	415	0.0200636
359	578	0.0234741
359	710	0.0238011
359	785	0.00946632
360	447	0.0750045
360	759	0.0192056
360	831	0.0398604
360	839	0.0141349
360	943	0.0874482
360	961	0.0522207
361	699	0.0214874
361	717	0.0361891
361	781	0.0381179
361	876	0.0431456
362	664	0.00820535
362	872	0.0210983
363	462	0.0392406
363	529	0.0315686
363	640	0.0438397
364	467	0.0227356
364	835	0.0654564
364	936	0.0119565
365	623	0.0194537
365	734	0.0717732
365	768	0.0783548
365	892	0.062127
365	940	0.0175547
366	418	0.0337798
366	651	0.0382664
366	668	0.0307549
366	962	0.0230909
367	545	0.0623427
367	583	0.0639542
367	689	0.0425517
367	819	0.0423199
367	841	0.0434502
367	873	0.0663214
368	999	0.00511813
369	425	0.0329268
369	743	0.00847885
369	879	0.0230256
370	484	0.0330504
370	577	0.0684244
370	733	0.0505469
370	739	0.0561983
371	390	0.0296011
371	532	0.0503755
371	834	0.0393982
371	856	0.0379204
372	504	0.0110754
372	791	0.0292873
373	486	0.0239135
373	782	0.0247018
373	920	0.0300131
373	930	0.00607643
374	554	0.00456424
374	654	0.0556909
374	680	0.0729515
374	913	0.00991221
374	965	0.0132359
375	400	0.0192272
375	533	0.026942
375	575	0.0274599
375	683	0.0267412
375	889	0.0166319
376	500	0.0162661
376	682	0.0642381
376	738	0.0300942
376	921	0.00128394
377	390	0.0449932
377	532	0.0204943
377	691	0.0590125
377	720	0.018035
377	979	0.0306721
378	385	0.059389
378	788	0.0254218
378	880	0.0361092
379	735	0.0260312
379	837	0.0585476
380	558	0.0414577
380	588	0.0362545
380	593	0.0532647
380	854	0.0464128
381	566	0.0543838
381	685	0.0454058
381	688	0.0423158
381	775	0.0271985
381	777	0.0695266
381	807	0.0420194
382	443	0.0351948
382	763	0.0486008
382	908	0.0449716
382	984	0.0424911
382	985	0.0360578
383	434	0.0645978
383	584	0.0148673
383	660	0.0270051
383	823	0.0392105
384	402	0.0344903
384	632	0.0244342
384	866	0.0274824
385	787	0.0575934
386	695	0.0340499
386	741	0.0595146
386	751	0.0608416
386	808	0.0471194
386	972	0.0503143
387	494	0.0681104
387	534	0.0409298
387	618	0.0538279
387	750	0.071185
388	745	0.0360451
388	766	0.0146566
388	772	0.030879
388	788	0.0424833
389	452	0.0663844
389	519	0.0421263
389	829	0.0561053
389	969	0.0133209
390	459	0.0539139
390	532	0.0418072
390	691	0.0637913
390	834	0.0183703
391	401	0.0246415
391	530	0.0597954
392	459	0.0428612
392	834	0.0282545
392	929	0.0335799
393	475	0.0384527
393	488	0.010675
393	613	0.0758043
393	672	0.0258837
393	732	0.0196554
393	820	0.0183502
393	948	0.0679522
394	840	0.0145039
394	897	0.0366671
395	419	0.00642894
395	971	0.00196946
396	520	0.0197392
396	781	0.0379622
397	557	0.0364133
397	628	0.0652147
398	438	0.0483969
398	631	0.0483305
398	674	0.0631564
398	794	0.0342219
398	867	0.035478
399	883	0.0345151
399	929	0.0282148
399	934	0.039244
399	993	0.0120021
400	533	0.0287795
400	575	0.0257636
400	764	0.0215686
400	926	0.0175416
401	471	0.0515929
401	530	0.0681043
401	624	0.0466825
401	643	0.040127
401	959	0.0392326
402	723	0.0460436
402	816	0.0602164
403	578	0.0416978
403	582	0.037126
403	813	0.0222974
403	826	0.0153123
404	442	0.0304494
404	604	0.0122527
404	814	0.0063636
405	563	0.0403704
405	635	0.0526868
405	686	0.0299481
405	770	0.0134323
406	571	0.0240679
406	715	0.070691
406	790	0.0559553
406	952	0.0301953
407	500	0.0451249
407	570	0.0292989
408	765	0.0442571
409	435	0.0405831
409	514	0.03235
409	585	0.0427559
409	960	0.0231837
409	978	0.0207177
409	982	0.0351181
410	487	0.0319974
410	573	0.0446862
410	887	0.0286218
410	926	0.0395084
411	634	0.0412916
411	670	0.0597754
411	789	0.0312608
411	861	0.00397762
412	507	0.0122429
412	844	0.0340742
413	486	0.0308649
413	600	0.0666715
413	675	0.0329841
413	782	0.0220744
413	839	0.022846
414	819	0.00850598
415	467	0.0413843
415	559	0.0275466
415	785	0.0214244
416	531	0.0533578
416	722	0.0278074
417	421	0.0213399
417	548	0.0507707
[truncated: 4,000 more rows]
