# Supplementary material for: The winner takes it all—Competitiveness of single nodes in globalized supply networks
Source: PLoS One. 2019 Nov 20;14(11):e0225346. doi: 10.1371/journal.pone.0225346 (PMC6867619; doi:10.1371/journal.pone.0225346)
Supplement: S1 Table — Legends can be found in te readme.txt file. (ZIP) [file pone.0225346.s001.zip › spatial_network_delaunay_N_1000_r_4_node_measures.dat]

0	5	6.6	401.994	62.9791	6013	6656.8	0.0159362	0.0302918	0.0363447	0.048316	0.401994	0.717338	19	0.0565707	0.10539
1	6	6.66667	417.875	64.7816	4938	5585	0.0205159	0.0437374	0.0436301	0.0632538	0.417875	0.730236	23	0.0704043	0.108773
2	6	6	419.294	72.794	4540	5316.83	0.0188529	0.0427992	0.0419064	0.0658548	0.419294	0.747233	19	0.0714615	0.133958
3	4	6.25	408.68	69.9379	1009	4769.75	0.0116568	0.0174611	0.0288911	0.0239719	0.40868	0.721666	14	0.0392945	0.0682596
4	7	5.85714	401.665	73.2971	6241	4840.43	0.016721	0.0375459	0.0352523	0.0510851	0.401665	0.734299	21	0.0598041	0.107538
5	5	6.4	403.661	64.6819	3331	5189.4	0.0123166	0.031096	0.0353345	0.0393285	0.403661	0.736115	18	0.0536795	0.104543
6	7	6.28571	408.15	68.2333	6452	5592.43	0.0406262	0.0571257	0.0466504	0.0732881	0.40815	0.717517	24	0.081229	0.123069
7	7	6.42857	398.584	65.9561	5804	5727	0.0104814	0.0416178	0.0361497	0.065976	0.398584	0.731533	24	0.0644953	0.131356
8	7	6.28571	419.302	69.5271	4953	4449	0.0120145	0.0457884	0.0407302	0.0713488	0.419302	0.727216	24	0.0695658	0.126143
9	6	7.16667	399.49	56.6737	6013	7462	0.0311914	0.0495787	0.0421064	0.066778	0.39949	0.725389	26	0.0725853	0.111396
10	6	6.66667	406.991	70.0929	4343	5470.67	0.0176073	0.031696	0.0337587	0.0418555	0.406991	0.716646	22	0.0572439	0.0949975
11	6	6.16667	400.264	65.7577	6974	6494.67	0.0273562	0.0399902	0.041554	0.0536615	0.400264	0.736929	20	0.0642005	0.0998808
12	5	7.4	414.324	57.545	2970	6334.6	0.0138662	0.0375681	0.0420565	0.0509329	0.414324	0.733631	23	0.0647767	0.111495
13	5	6.6	402.936	64.4698	4089	5625	0.00599867	0.0206596	0.0284291	0.0336228	0.402936	0.713943	19	0.0425428	0.0861159
14	7	6.42857	407.868	67.7236	5477	5794.14	0.0288917	0.0387259	0.0353105	0.0492432	0.407868	0.733707	25	0.0653411	0.124425
15	6	6.16667	413.118	72.487	4006	5116.17	0.0138662	0.0262201	0.034421	0.0388169	0.413118	0.728312	20	0.0548851	0.105284
16	6	6	395.166	66.4883	8774	6520.5	0.0388378	0.0437416	0.0422756	0.0518578	0.395166	0.740323	19	0.0630829	0.102875
17	6	5.83333	408.987	72.8711	5279	5777.5	0.0317497	0.0363413	0.0343924	0.0402087	0.408987	0.736663	18	0.0530308	0.0939257
18	6	6.5	412.352	69.8707	3702	6117.83	0.0184689	0.0298414	0.0348123	0.0490904	0.412352	0.743863	22	0.0576481	0.122006
19	8	6.125	407.483	69.8139	9655	5045	0.0244869	0.0410347	0.0371997	0.0648791	0.407483	0.739333	26	0.0656895	0.104345
20	6	6	396.947	67.8118	7094	6082.5	0.019023	0.0404007	0.0404958	0.0820277	0.396947	0.741125	19	0.0676221	0.153163
21	4	6.25	412.047	67.2029	624	5566	0.0175292	0.0220708	0.0351655	0.0279692	0.412047	0.741313	14	0.0464882	0.0903119
22	5	7	401.832	64.6121	3741	6727	0.00594824	0.0298716	0.0373809	0.0484158	0.401832	0.720735	21	0.0579231	0.101778
23	7	6.14286	405.509	70.6422	5878	5679.86	0.00350714	0.0366863	0.0358612	0.0571578	0.405509	0.716341	23	0.0624521	0.12285
24	5	6.6	401.963	63.7399	6761	8044.2	0.00370806	0.0309485	0.0390993	0.0552988	0.401963	0.724492	19	0.0589152	0.0968588
25	7	6.14286	400.213	68.6079	6164	5697	0.0141971	0.0365325	0.0342944	0.0640822	0.400213	0.741644	23	0.0607059	0.110633
26	7	5.85714	397.896	71.6845	6036	6384.86	0.0182557	0.0275468	0.0248207	0.042321	0.397896	0.736679	21	0.0431403	0.0943519
27	7	6	405.864	70.8192	7533	6697.86	0.0198832	0.0420837	0.0400054	0.0583426	0.405864	0.710848	22	0.069206	0.130765
28	4	7.25	413.991	57.9094	4399	6733.25	0.00561666	0.0342894	0.049282	0.0541652	0.413991	0.735426	18	0.0702863	0.109559
29	7	5.85714	410.124	73.4689	3291	4674.14	0.0134874	0.0429683	0.0330148	0.0656339	0.410124	0.735705	21	0.051377	0.0958292
30	7	6.57143	409.842	66.03	7980	5800.29	0.0244967	0.0569234	0.0445459	0.072527	0.409842	0.729408	26	0.0820124	0.139475
31	8	6.625	399.091	62.6153	9596	7667.5	0.0233456	0.0640374	0.0461085	0.0914508	0.399091	0.728192	30	0.086836	0.139447
32	5	6.6	402.174	64.0925	3394	7692.2	0.0156102	0.027026	0.0373079	0.039385	0.402174	0.734666	19	0.0522204	0.0798113
33	5	6.4	412.339	66.8906	4929	5723.4	0.016324	0.0294552	0.0359695	0.0498474	0.412339	0.742574	18	0.0558756	0.11693
34	5	6.8	414.416	63.7741	3955	5009.8	0.0139591	0.040021	0.0443503	0.0570714	0.414416	0.727177	20	0.0684316	0.123015
35	7	6.14286	396.677	68.7663	9559	6561.43	0.0203717	0.0399089	0.0364709	0.0529402	0.396677	0.724574	23	0.0632637	0.0990237
36	5	6.6	405.128	62.2161	3997	6273.2	0.00724697	0.0299204	0.0346358	0.0386881	0.405128	0.736303	19	0.0540232	0.101153
37	5	6.4	403.847	68.0771	4288	4998.6	0.00747656	0.0306267	0.0336143	0.0489164	0.403847	0.734732	17	0.0528215	0.11682
38	8	5.75	403.304	72.0185	7764	6103.88	0.0310941	0.0435401	0.0401883	0.0548814	0.403304	0.73753	23	0.0691631	0.143325
39	5	6.4	412.542	65.6138	3457	6904.8	0.0233791	0.0409705	0.0443704	0.0671326	0.412542	0.739327	18	0.0661697	0.11442
40	6	6.83333	401.923	60.4479	4316	6464.33	0.0203092	0.0412059	0.0369978	0.0627127	0.401923	0.731448	24	0.0630437	0.101457
41	5	6.6	402.492	63.0571	3442	7299	0.0128969	0.0359813	0.0401726	0.0458459	0.402492	0.724853	19	0.0609935	0.0948895
42	6	6.33333	402.883	66.2945	5655	6342.33	0.00953683	0.0419763	0.0429469	0.0677101	0.402883	0.744029	21	0.0653647	0.11791
43	8	5.5	401.742	75.7451	7315	6587.88	0.0126021	0.0348858	0.0319482	0.0550099	0.401742	0.740156	21	0.0567341	0.110761
44	6	6.16667	416.852	70.2473	5018	4853.5	0.0249061	0.0424903	0.038334	0.0747194	0.416852	0.719987	20	0.0597781	0.102129
45	5	6.2	402.92	65.2346	6182	4564.2	0.0193863	0.0337381	0.0340922	0.0470903	0.40292	0.722245	17	0.0498037	0.102781
46	4	6.75	398.713	60.875	2729	6504.5	0.00259643	0.0257797	0.0305355	0.0512311	0.398713	0.736603	16	0.0448849	0.0903563
47	10	5.9	413.553	72.3718	7471	4631.8	0.0277318	0.045021	0.0321729	0.0600076	0.413553	0.729632	30	0.0614506	0.115193
48	4	6.25	418.351	68.231	107	3786.25	0.0188353	0.0240377	0.0348727	0.0321851	0.418351	0.746713	14	0.0460079	0.0759032
49	5	6.6	410.027	64.563	4277	6429.4	0.0233791	0.0382212	0.0417264	0.060792	0.410027	0.729503	19	0.0625738	0.106133
50	9	6.33333	400.329	66.086	7867	7053.11	0.0134397	0.0634809	0.0408931	0.0783292	0.400329	0.739141	31	0.0825945	0.117236
51	5	6.4	415.634	66.6004	3030	5587.2	0.017325	0.0302138	0.0382642	0.0357718	0.415634	0.71955	18	0.0551125	0.0925187
52	5	6.6	421.445	68.234	3163	5167	0.0155307	0.0402534	0.0461581	0.0600753	0.421445	0.738619	19	0.0703698	0.13491
53	5	5.8	403.413	73.2867	4756	5397.8	0.0144376	0.0197406	0.0289535	0.0264296	0.403413	0.729037	15	0.0439563	0.0825862
54	6	5.83333	402.45	72.1057	2660	4842.83	0.00199191	0.024718	0.0283192	0.0432516	0.40245	0.706227	18	0.0451347	0.0960992
55	10	5.8	396.499	71.7947	11949	6415.8	0.0409753	0.0560472	0.0367108	0.0838031	0.396499	0.71766	29	0.0746296	0.144873
56	6	6.5	405.002	64.3931	8645	6912.83	0.0194939	0.0360913	0.036666	0.0618288	0.405002	0.718638	22	0.0605204	0.105139
57	6	6.83333	396.903	64.6239	8041	7799	0.0211747	0.0386805	0.0442938	0.0847382	0.396903	0.743863	24	0.0786502	0.140742
58	7	6.28571	401.715	67.6585	9381	6759	0.0231147	0.0409995	0.0366386	0.0661606	0.401715	0.728391	24	0.0638994	0.119546
59	8	5.75	407.85	73.1945	3674	4709.38	0.0299306	0.0369671	0.0312471	0.0470239	0.40785	0.722247	23	0.0555924	0.105139
60	7	5.71429	411.619	74.0634	5396	5083.43	0.0215855	0.0332335	0.0392326	0.0500021	0.411619	0.731797	20	0.0612876	0.115609
61	6	6	400.006	71.1121	5058	7581.5	0.0105333	0.0217185	0.0298575	0.0378602	0.400006	0.735767	19	0.0482721	0.0953403
62	6	6.83333	400.109	60.2015	7785	8688.83	0.0159458	0.0571425	0.0497815	0.0731191	0.400109	0.741088	24	0.0818891	0.14906
63	6	6.16667	401.691	67.7456	2619	5547.33	0.0121039	0.0323727	0.0309877	0.0590049	0.401691	0.727451	20	0.0504159	0.10781
64	6	6	400.942	70.2445	2479	4698.5	0.0113406	0.017813	0.0217803	0.0264555	0.400942	0.747051	19	0.0364139	0.0767902
65	5	6.8	410.604	62.6985	2054	6160	0.0168633	0.0396201	0.0451107	0.076608	0.410604	0.728289	20	0.0729915	0.1183
66	5	6.6	403.284	63.5012	3789	7433.2	0.00953683	0.041885	0.0528122	0.0604686	0.403284	0.747596	19	0.0778787	0.137733
67	6	6	419.803	77.2971	4157	3719.5	0.0145583	0.0379576	0.0372357	0.0713488	0.419803	0.724434	18	0.0628589	0.135769
68	7	6.14286	406.251	67.7776	8211	6329.29	0.0188822	0.0414502	0.0358268	0.0649444	0.406251	0.739916	23	0.0584362	0.0903338
69	4	6.75	401.012	61.8227	3068	6166.25	0.0099627	0.0184101	0.0283739	0.0348305	0.401012	0.719967	16	0.0407103	0.0724661
70	4	6.25	402.137	66.185	2040	6995.75	0.0164221	0.0207897	0.0309019	0.0249612	0.402137	0.733786	14	0.041564	0.0878046
71	6	6.5	397.188	63.1508	6006	7085.17	0.00549892	0.0355901	0.0356274	0.0751169	0.397188	0.736228	22	0.0610437	0.137278
72	7	6.28571	404.563	66.7391	7578	6024.43	0.0269128	0.0482137	0.0389274	0.0733806	0.404563	0.716725	24	0.0695784	0.109042
73	8	6.375	399.837	64.3389	8986	6693.75	0.0134397	0.06104	0.0486426	0.0820277	0.399837	0.735599	28	0.0842028	0.144555
74	6	6.66667	404.921	63.1751	4595	5986	0.0203978	0.0399001	0.0413153	0.0596155	0.404921	0.72322	23	0.0679963	0.133878
75	8	5.875	402.571	73.1457	8382	6013.88	0.0127596	0.0377945	0.0354817	0.060435	0.402571	0.72797	24	0.0644132	0.127012
76	9	5.88889	400.206	70.1948	6163	5210	0.0200895	0.0421822	0.0297822	0.0624907	0.400206	0.722799	27	0.0552307	0.107633
77	5	6.2	397.438	65.5772	2789	6219.8	0.00735954	0.0347968	0.0356026	0.0628318	0.397438	0.741228	17	0.0525966	0.112461
78	4	7	400.305	57.7822	5001	6178.75	0.00584192	0.0212162	0.031842	0.0348022	0.400305	0.746834	17	0.0427473	0.0805425
79	6	6.66667	400.128	63.0624	5223	6513.83	0.0225016	0.0429646	0.0396224	0.0624907	0.400128	0.742349	23	0.0637351	0.113952
80	5	6.4	418.199	70.0317	2373	4417	0.0125433	0.0299293	0.0384334	0.0435422	0.418199	0.745491	18	0.0606269	0.132245
81	6	6.5	400.08	65.2775	4369	5909.5	0.0183672	0.0351372	0.0361101	0.0601803	0.40008	0.72544	22	0.0595618	0.115725
82	7	5.71429	414.814	75.2027	4944	4033.57	0.0211878	0.0368204	0.034367	0.0526144	0.414814	0.735475	20	0.0543445	0.0926707
83	6	6.33333	403.834	67.9467	7260	6812.17	0.0151085	0.0467859	0.0412163	0.0767125	0.403834	0.709517	21	0.0652011	0.116425
84	5	6.6	398.222	60.6814	8163	5962.6	0.0108373	0.0210641	0.0281944	0.0315802	0.398222	0.723187	19	0.0402929	0.0635113
85	5	6.8	401.866	63.9477	6956	6399.4	0.00375566	0.0282147	0.0454426	0.0609711	0.401866	0.712905	20	0.066986	0.136378
86	7	6.28571	399.993	67.754	10122	5744.43	0.00908682	0.040665	0.0360587	0.0619328	0.399993	0.732835	24	0.0642868	0.114912
87	6	6.66667	402.948	63.5069	4863	6418.5	0.0123166	0.0391765	0.0393164	0.0592307	0.402948	0.725414	23	0.0640061	0.111703
88	4	7.75	412.153	59.247	3121	6798	0.00548373	0.0304946	0.0376308	0.0625446	0.412153	0.739776	20	0.0652949	0.137925
89	8	6.25	408.658	66.1636	6408	5680	0.0282299	0.0424635	0.0348034	0.0592382	0.408658	0.729558	27	0.0623329	0.122771
90	5	6.2	398.605	64.536	7836	5147.4	0.00953816	0.0149772	0.0244161	0.0215852	0.398605	0.730989	17	0.0342186	0.0639062
91	6	5.83333	405.378	71.5041	3856	6446.67	0.0198408	0.0291407	0.0333533	0.0385781	0.405378	0.728391	18	0.048079	0.0866165
92	5	6.4	416.088	68.2913	4444	6196.8	0.00786954	0.0286587	0.0368655	0.03583	0.416088	0.71717	18	0.0540643	0.0899002
93	6	5.83333	415.941	74.1101	2481	4773	0.0192415	0.0328661	0.0374621	0.050705	0.415941	0.742237	18	0.058929	0.126509
94	7	6.28571	399.616	65.6511	6061	4821.29	0.0126253	0.0316029	0.0275552	0.0615594	0.399616	0.741192	24	0.0512546	0.103182
95	5	5.8	404.313	70.851	2342	5817.8	0.0142513	0.0186091	0.041519	0.0292421	0.404313	0.73287	15	0.0545992	0.0956214
96	6	6	398.645	69.8419	8248	6428.83	0.0168589	0.0445254	0.0451649	0.0706012	0.398645	0.74535	19	0.0712282	0.140458
97	7	5.85714	396.399	72.8978	6560	5016	0.0144448	0.0211259	0.025074	0.0308297	0.396399	0.732684	21	0.0421593	0.100768
98	4	6.25	407.022	67.9581	1563	4952.75	0.0038391	0.0185218	0.0303265	0.043656	0.407022	0.728697	14	0.0407072	0.0781524
99	5	6.2	398.862	65.8123	6763	6240.8	0.0206435	0.0284359	0.0354788	0.0416164	0.398862	0.737448	17	0.0518113	0.113208
100	5	6	408.42	70.89	4662	5192.2	0.0183475	0.0305112	0.0345574	0.0508343	0.40842	0.736115	16	0.0487589	0.0806232
101	5	5.8	397.357	69.632	2753	5899.6	0.0138704	0.0180935	0.026144	0.0263577	0.397357	0.728871	15	0.0376052	0.0751669
102	4	6.5	401.481	63.0898	4028	6573.5	0.00908682	0.0239741	0.0346382	0.0308333	0.401481	0.734388	15	0.0464255	0.0819183
103	4	6	412.886	77.8257	3236	3225.75	0.00659718	0.0119516	0.0276868	0.0177041	0.412886	0.750319	13	0.0416462	0.0960376
104	5	5.8	406.311	73.3295	2463	4206.4	0.0105397	0.0166957	0.031484	0.0222957	0.406311	0.737643	15	0.0429717	0.0817967
105	5	6.6	400.946	66.4743	7377	5843.4	0.00387031	0.02614	0.0308708	0.054167	0.400946	0.735604	19	0.0439617	0.093748
106	5	6.6	407.029	64.0909	6354	6233	0.0108046	0.0342834	0.0382806	0.0701749	0.407029	0.718621	19	0.0611542	0.134884
107	6	6.5	398.379	62.0491	6259	6769.83	0.0331779	0.0408914	0.0379587	0.0500283	0.398379	0.723156	22	0.0605024	0.099956
108	8	6	392.539	67.1172	10613	6711.75	0.0161281	0.0464384	0.0346056	0.0619784	0.392539	0.733012	25	0.0609407	0.107635
109	6	7.16667	409.536	59.0197	3918	6686.83	0.0244816	0.041251	0.0424119	0.0562682	0.409536	0.729484	26	0.0740593	0.128184
110	6	7	408.51	62.2222	4754	7195.33	0.0371273	0.0502066	0.0425704	0.0593621	0.40851	0.740896	25	0.0733853	0.10694
111	8	5.875	402.104	73.0608	11067	4816.5	0.0196368	0.0378495	0.038226	0.0720909	0.402104	0.715159	24	0.0654708	0.115118
112	7	6.14286	404.97	70.8259	5628	5513.86	0.0309269	0.0409381	0.0352411	0.0757338	0.40497	0.728938	23	0.0662202	0.138076
113	5	6.6	403.54	64.3101	4968	6019	0.0206672	0.0369628	0.0388244	0.0559717	0.40354	0.734791	19	0.0583308	0.114314
114	7	6.85714	405.463	61.8538	5215	7568	0.0212296	0.0413679	0.0395627	0.0594721	0.405463	0.719967	28	0.0723904	0.120715
115	8	6.25	401.288	67.8368	6728	6109.12	0.0107616	0.0491631	0.0371495	0.0720909	0.401288	0.729484	27	0.0677628	0.122336
116	6	6	413.372	72.4221	3902	5020.67	0.0131505	0.0322317	0.0372676	0.0643123	0.413372	0.747596	19	0.0586543	0.110221
117	4	6.75	399.594	64.2205	209	5493.5	0.0104814	0.0157599	0.0332666	0.0224944	0.399594	0.725356	16	0.0486983	0.083056
118	6	6.5	407.267	66.4502	7261	7113.5	0.0151112	0.0365936	0.0404381	0.0680483	0.407267	0.73313	22	0.0633751	0.121889
119	5	6.6	408.882	63.5714	5655	6048.2	0.00964485	0.0372004	0.0410843	0.0573549	0.408882	0.740396	19	0.0619063	0.0969358
120	6	6.16667	397.802	66.3793	2786	5911.5	0.0127816	0.0392109	0.0360043	0.0648558	0.397802	0.731928	20	0.0595911	0.110994
121	7	6.14286	400.218	68.2685	7809	6763.29	0.0139712	0.0315032	0.0290901	0.0599426	0.400218	0.726319	23	0.0515964	0.104085
122	9	6.22222	405.7	68.4752	8762	6291	0.0184318	0.0548762	0.0405051	0.08137	0.4057	0.735984	30	0.0803355	0.146098
123	7	5.71429	412.656	74.8115	6084	4387.43	0.0208154	0.0356847	0.0354211	0.0531114	0.412656	0.741644	20	0.0579779	0.097389
124	5	6.4	404.486	64.8141	1730	5772.8	0.0243342	0.0295618	0.0372934	0.0416848	0.404486	0.737558	18	0.0539272	0.0946875
125	4	6.5	398.561	66.4268	1721	5142.5	0.0079985	0.0181283	0.0300591	0.0275746	0.398561	0.722922	15	0.0463803	0.0839634
126	5	6.8	402.899	63.3127	3151	6888	0.0108828	0.0377218	0.0390607	0.061102	0.402899	0.7335	20	0.0570826	0.103115
127	4	6.5	407.037	64.5687	2563	6254.25	0.0180139	0.0270026	0.0396889	0.038843	0.407037	0.715124	15	0.0553656	0.112595
128	5	6.2	400.035	69.6568	1819	5208.8	0.0108655	0.02224	0.0299588	0.0359188	0.400035	0.728749	17	0.0509944	0.109216
129	4	6	412.587	69.7468	651	4512	0.00761468	0.0180267	0.0292793	0.0335066	0.412587	0.740323	13	0.0376841	0.0684809
130	7	6	406.155	70.6626	5428	5212.14	0.0128178	0.030003	0.0301843	0.0468567	0.406155	0.728713	21	0.0500388	0.0866406
131	8	5.5	396.777	76.167	6137	4334	0.0145527	0.0356098	0.0315653	0.0636815	0.396777	0.724434	21	0.0590837	0.102977
132	7	6	397.025	68.129	5498	5350.43	0.0200261	0.0363917	0.0301017	0.0638399	0.397025	0.724633	22	0.054966	0.129816
133	5	6.4	396.597	63.5499	6312	6081	0.0137161	0.0276714	0.0300487	0.0506548	0.396597	0.731005	18	0.0448106	0.106121
134	5	6	405.168	69.5539	6661	6221.4	0.00897451	0.0373989	0.0391926	0.062218	0.405168	0.731555	16	0.0552178	0.104244
135	4	6	400.199	67.6527	2968	3253.5	0.00746956	0.0127502	0.0164403	0.0178038	0.400199	0.747172	13	0.0210955	0.0385694
136	5	7	403.738	62.8037	3413	5506	0.0107521	0.0309222	0.0392607	0.0497682	0.403738	0.736432	21	0.0597706	0.1231
137	4	6.25	400.975	64.4424	2562	5438.75	0.0117592	0.0186966	0.0255055	0.0251102	0.400975	0.738834	14	0.0341713	0.0749967
138	6	6.33333	402.873	68.451	5184	5071	0.0198408	0.0280815	0.0316259	0.0412059	0.402873	0.737273	21	0.0495642	0.0941456
139	5	6.6	412.33	69.4089	555	6230.6	0.00365265	0.0122083	0.0237533	0.0332314	0.41233	0.741273	19	0.0405057	0.0870646
140	6	7.16667	408.358	62.4985	7087	6446.67	0.00819236	0.0434382	0.0419968	0.0663361	0.408358	0.732071	26	0.0747502	0.122771
141	6	5.83333	414.656	74.9507	5560	4821.17	0.0268919	0.0405119	0.0370935	0.0494509	0.414656	0.745027	18	0.0602383	0.103473
142	5	6	408.362	70.88	5322	5167.2	0.0102145	0.0221087	0.0315426	0.0442604	0.408362	0.734876	16	0.0460599	0.0944652
143	7	5.71429	406.26	73.9974	6794	4834.57	0.0038391	0.0322494	0.0295772	0.0476337	0.40626	0.724858	20	0.0489646	0.0951282
144	7	5.71429	395.34	71.0672	8127	4675	0.0206654	0.0289528	0.0290533	0.043123	0.39534	0.73516	20	0.0454	0.103058
145	4	6.5	408.234	64.7586	183	6025.25	0.0150233	0.0205166	0.0313207	0.0288917	0.408234	0.727887	15	0.0455593	0.0901663
146	7	5.71429	399.206	74.2061	6544	4293.86	0.00967186	0.026992	0.0260971	0.0424769	0.399206	0.743837	20	0.043378	0.0854715
147	6	6.66667	404.823	62.7583	4943	5901.17	0.0237455	0.0366303	0.0369398	0.0562334	0.404823	0.736289	23	0.0629615	0.105828
148	9	6.22222	408.635	68.9887	10066	5523.22	0.0123684	0.042854	0.0334631	0.059304	0.408635	0.730591	30	0.0649174	0.119546
149	5	7	418.99	65.1762	3723	6350.4	0.0182868	0.045892	0.0471699	0.0778717	0.41899	0.732576	21	0.0726301	0.114304
150	4	7.5	397.295	56.4017	2711	10116.2	0.00440987	0.0171632	0.0365469	0.0415983	0.397295	0.730193	19	0.0528117	0.123315
151	8	6.25	399.472	67.0541	8947	5942.88	0.0225016	0.0567108	0.0429201	0.0914508	0.399472	0.741697	27	0.0822298	0.168952
152	5	6.4	398.925	63.1631	4508	5815.6	0.0136879	0.0265896	0.0348673	0.046033	0.398925	0.726668	18	0.0502271	0.0874888
153	5	7.2	407.961	60.9676	5590	6089.2	0.0102145	0.0181702	0.0346148	0.0329605	0.407961	0.727906	22	0.0545983	0.0958842
154	6	6.5	409.209	65.0621	5101	6052.83	0.017463	0.0373655	0.0378551	0.0566	0.409209	0.742349	22	0.0612238	0.110776
155	7	6	406.296	74.1652	6777	5381	0.00566933	0.0351031	0.0346656	0.062313	0.406296	0.7274	21	0.0578048	0.0977476
156	8	5.5	406.185	78.3358	4367	4942.75	0.0123188	0.0335015	0.0312689	0.0603047	0.406185	0.727494	20	0.0551387	0.115589
157	6	6.33333	401.387	64.3493	6582	6494.67	0.0147653	0.0352186	0.0363874	0.0520422	0.401387	0.740804	21	0.0573158	0.0940692
158	5	6.4	399.374	62.7588	3034	6435.8	0.0247127	0.0388075	0.0363274	0.0607701	0.399374	0.737385	18	0.0553812	0.0833032
159	7	5.71429	406.827	73.132	8344	5229	0.02517	0.0314933	0.033184	0.038377	0.406827	0.736603	20	0.0527287	0.103675
160	5	7.4	399.777	55.0487	5406	6639.4	0.022419	0.0374163	0.0441073	0.0455128	0.399777	0.735569	23	0.066813	0.113765
161	6	6.66667	412.483	70.6569	2657	5666.83	0.0248054	0.0377199	0.0346556	0.0501351	0.412483	0.735599	22	0.0637504	0.112315
162	6	6.5	407.214	64.7449	4970	6481.5	0.035398	0.047024	0.0413492	0.0579906	0.407214	0.739795	22	0.0681333	0.0971393
163	6	5.66667	414.72	76.1966	4834	4123	0.0108928	0.027485	0.0297596	0.0385646	0.41472	0.724142	17	0.0452944	0.0874071
164	5	6.4	402.45	66.5959	6492	5773.6	0.0129833	0.0290802	0.0335966	0.0507516	0.40245	0.744494	18	0.0517687	0.107541
165	5	6.8	401.946	66.5445	5390	5825.4	0.0134115	0.0259469	0.0325547	0.0355068	0.401946	0.727954	20	0.0541541	0.105228
166	5	6.2	415.027	70.0935	2224	4363.2	0.017325	0.0398241	0.0408346	0.0672083	0.415027	0.713635	17	0.0615369	0.1401
167	8	6.125	400.682	66.5418	6819	6416.5	0.0174506	0.0493673	0.0378927	0.0664688	0.400682	0.720844	26	0.0682735	0.101322
168	6	6.83333	408.349	61.6845	5796	7228.83	0.0177701	0.0427178	0.039628	0.0620837	0.408349	0.722207	24	0.0624312	0.100969
169	9	5.22222	402.1	79.3563	9790	5073.56	0.020138	0.0324646	0.0302349	0.042027	0.4021	0.729017	21	0.0507062	0.0940692
170	4	6.5	398.67	62.6481	2263	5911.25	0.00727096	0.0153778	0.0251095	0.025123	0.39867	0.735983	15	0.0327701	0.0585342
171	7	6	409.256	70.2278	8286	4486.71	0.0176707	0.0434039	0.0335645	0.0587312	0.409256	0.723628	22	0.0576775	0.0979718
172	7	6	419.914	76.2701	3734	5091.29	0.0304238	0.0422048	0.0408851	0.0620811	0.419914	0.742198	21	0.0717175	0.137229
173	5	6.4	400.302	66.7169	3715	5976.2	0.00816939	0.0245692	0.0324194	0.0446468	0.400302	0.736411	18	0.0527147	0.12845
174	7	6.14286	417.265	69.2604	6954	4224.57	0.0176885	0.0443759	0.0402513	0.0649891	0.417265	0.74091	22	0.0647801	0.131622
175	8	5.875	397.602	70.1721	12580	4957	0.0251592	0.0471379	0.0371643	0.0697208	0.397602	0.737527	24	0.0643421	0.106107
176	5	6.4	401.837	68.0571	2236	5107.6	0.00659509	0.0220855	0.0309035	0.0370696	0.401837	0.743159	18	0.0453849	0.0988688
177	7	6.28571	406.585	66.4504	6822	5705.57	0.0185002	0.0370375	0.0356856	0.0566159	0.406585	0.734588	24	0.0600101	0.098625
178	7	5.71429	413.643	75.9049	7347	4852.43	0.0147795	0.0376091	0.0382634	0.0684035	0.413643	0.730547	20	0.0628657	0.121991
179	4	6	413.857	69.9616	308	5103.25	0.0131505	0.0229125	0.0341314	0.0351854	0.413857	0.741449	13	0.04506	0.0993037
180	6	6.5	395.968	64.4234	6376	6079.83	0.0138209	0.0298267	0.0311897	0.0470455	0.395968	0.745491	22	0.0490839	0.102263
181	9	5.44444	395.397	75.7844	8966	5540.89	0.0210151	0.0339424	0.0299217	0.0637805	0.395397	0.721443	23	0.0536227	0.106173
182	4	7.5	420.108	56.6813	2899	6780.5	0.0103884	0.042151	0.0539523	0.0690971	0.420108	0.728964	19	0.0766831	0.131554
183	5	6.4	406.388	65.1188	5786	6400.8	0.0151085	0.0314165	0.0377516	0.0463662	0.406388	0.72193	18	0.0535637	0.118139
184	12	5.66667	411.072	76.2603	10201	4881.17	0.0284943	0.0564424	0.0360786	0.0753802	0.411072	0.712716	33	0.0761944	0.137645
185	5	6.4	411.368	70.1611	4132	5443	0.00638813	0.0208541	0.0294868	0.043425	0.411368	0.745151	18	0.0506279	0.102729
186	9	6	410.117	74.9349	6581	5457.89	0.0177041	0.0390469	0.0326819	0.0783335	0.410117	0.738936	28	0.0674036	0.140399
187	6	6	399.084	69.5229	3865	5665.33	0.0128335	0.0226659	0.0233534	0.0320344	0.399084	0.729678	19	0.0375244	0.07271
188	6	6	400.194	69.0017	3923	6637.17	0.020935	0.0379578	0.0366483	0.0574916	0.400194	0.742237	19	0.0580796	0.10788
189	5	7.4	413.11	59.9993	4076	6283	0.0184689	0.0405104	0.0384357	0.0616057	0.41311	0.726359	23	0.0630294	0.116436
190	5	6.4	403.633	69.3864	7637	5742.2	0.00643728	0.0224772	0.0330119	0.0529546	0.403633	0.725873	18	0.0531004	0.0858034
191	6	6	411.506	75.6333	6340	5386.67	0.00548373	0.0246738	0.0328124	0.0412877	0.411506	0.735983	19	0.0526094	0.0969925
192	8	5.75	403.492	71.0914	6916	5357.75	0.018097	0.039836	0.0362419	0.0588806	0.403492	0.708816	23	0.0625177	0.124769
193	6	5.83333	401.939	69.8608	8201	5350.5	0.0170215	0.0342081	0.0363487	0.0564925	0.401939	0.718558	18	0.0533646	0.096628
194	7	6.14286	395.434	74.4466	6854	5507.71	0.00681479	0.0260881	0.0287939	0.0497699	0.395434	0.730704	22	0.0497707	0.0882135
195	7	6.28571	401.139	68.5165	3645	6005.14	0.00988381	0.0244479	0.0300312	0.0424769	0.401139	0.734971	24	0.0495529	0.0867882
196	5	6.6	407.276	63.8065	5129	6983.2	0.0206088	0.0406384	0.0440344	0.0643093	0.407276	0.738408	19	0.0636907	0.142664
197	5	6.2	398.733	67.4048	5007	5777.8	0.00259643	0.0209168	0.0310133	0.030169	0.398733	0.734006	17	0.0419684	0.0713666
198	5	6.4	396.766	65.6553	5030	5624.4	0.013024	0.0237104	0.0295316	0.0361919	0.396766	0.73453	18	0.0441283	0.0864094
199	7	5.28571	401.057	79.3929	4809	4140	0.0201695	0.0275334	0.0287469	0.0411629	0.401057	0.73282	17	0.042235	0.0753926
200	6	6.83333	397.318	66.4258	6436	6047.17	0.0117825	0.0339699	0.0324516	0.0863233	0.397318	0.733596	24	0.0647231	0.151177
201	6	6.5	404.51	64.6895	6961	5669.83	0.00724697	0.0394177	0.0403587	0.0630573	0.40451	0.736544	22	0.0644472	0.11244
202	5	6.8	396.412	61.5383	8629	6286.6	0.015245	0.0260283	0.030163	0.0359396	0.396412	0.746713	19	0.0460901	0.10253
203	7	5.85714	392.062	69.1443	11176	5500.14	0.0166819	0.0362798	0.0355415	0.0528892	0.392062	0.732576	21	0.0557459	0.0900627
204	6	5.5	412.498	77.4252	4604	4496.67	0.0103098	0.0281227	0.0325011	0.0556605	0.412498	0.731776	16	0.0471056	0.0945581
205	5	6.4	397.143	72.9987	1902	6526.4	0.0144335	0.0197577	0.0253237	0.0297021	0.397143	0.747047	17	0.0450248	0.0926935
206	7	6	397.213	71.6965	8246	4979.57	0.00617041	0.0279258	0.0264288	0.0496496	0.397213	0.73643	22	0.0458052	0.0955622
207	9	6.33333	397.582	64.4756	13041	7146	0.0168986	0.0655279	0.0495248	0.0875778	0.397582	0.722459	31	0.0932422	0.159771
208	6	6.16667	407.507	66.9476	5295	5288.33	0.0188246	0.0358187	0.0320903	0.0467423	0.407507	0.739761	20	0.0487523	0.0776074
209	7	6	397.163	70.2015	8123	4972.43	0.00617041	0.0312659	0.0305449	0.0529397	0.397163	0.730591	22	0.0526699	0.122606
210	6	6.83333	408.918	61.5	3257	4882.17	0.0153857	0.0403461	0.0319882	0.0623526	0.408918	0.734956	23	0.0581819	0.110004
211	8	6	402.04	68.7417	5546	5821.38	0.0210117	0.0431568	0.0325123	0.0615594	0.40204	0.738936	25	0.0601242	0.104966
212	7	6.14286	408.829	69.3433	5234	6482.14	0.0138173	0.0369941	0.0376091	0.0572189	0.408829	0.732145	23	0.0627243	0.109907
213	5	6.4	403.732	68.0577	1930	6664.8	0.00988958	0.028545	0.0394259	0.0543921	0.403732	0.729101	18	0.0593514	0.133819
214	8	6	406.664	73.8289	8117	5358.25	0.0210984	0.040435	0.0323969	0.0694151	0.406664	0.73489	25	0.0626173	0.117657
215	8	6.125	402.73	70.5976	6561	5688.38	0.0254435	0.0417715	0.0322455	0.0581244	0.40273	0.732588	26	0.0630668	0.109688
216	8	5.625	397.032	73.7346	6302	5976.62	0.0298117	0.0352548	0.0304932	0.0406963	0.397032	0.743585	22	0.0513617	0.0938906
217	5	5.8	400.587	71.5334	3169	4118.2	0.00782141	0.0124886	0.0200877	0.0213434	0.400587	0.738853	15	0.0299405	0.0829028
218	5	6.6	408.965	65.1747	2142	5815.4	0.0117227	0.022287	0.0311386	0.0428177	0.408965	0.735767	19	0.0465147	0.0893094
219	5	6.2	402.914	66.4808	8254	5765.2	0.00488384	0.0168747	0.0295996	0.0309385	0.402914	0.731724	17	0.0417572	0.0912431
220	9	5.77778	410.244	72.2811	6752	4822.56	0.0284976	0.0504459	0.0352233	0.076608	0.410244	0.739141	25	0.0641752	0.137236
221	5	7	401.772	59.4368	7359	6733.6	0.0167444	0.0367049	0.0373814	0.0538486	0.401772	0.738408	21	0.057981	0.108861
222	5	6.6	406.665	63.2267	6407	5049.2	0.0165449	0.0280283	0.0344485	0.0369056	0.406665	0.735389	19	0.0508411	0.0762806
223	6	6.16667	395.142	65.5434	4690	5364.17	0.0173323	0.0243944	0.0276928	0.0350248	0.395142	0.733421	20	0.0440888	0.0817995
224	6	6.5	409.425	65.4755	6752	5581.5	0.0292429	0.0468219	0.041652	0.0594947	0.409425	0.727792	22	0.0689823	0.133453
225	5	6.2	394.995	65.1742	3580	5885.2	0.0183852	0.0294404	0.034811	0.0496583	0.394995	0.723196	17	0.0521455	0.0825294
226	7	7	408.038	59.8872	7337	7036.57	0.0329561	0.05801	0.0467746	0.078113	0.408038	0.728391	29	0.0852683	0.124335
227	6	6.33333	403.027	65.6519	5822	4928.33	0.0188578	0.0288575	0.0316838	0.0380354	0.403027	0.729688	21	0.0497179	0.0986789
228	6	6.16667	393.649	67.795	5326	6726.17	0.0161281	0.0285811	0.0377111	0.0480357	0.393649	0.732533	20	0.0573256	0.100205
229	6	5.66667	398.521	73.2203	3813	4096.67	0.0115578	0.0212815	0.0256298	0.0343427	0.398521	0.734768	17	0.0382973	0.0652575
230	8	5.875	393.865	68.6919	6856	6612.38	0.0295965	0.0404424	0.0321292	0.0562232	0.393865	0.724001	24	0.0572447	0.0920868
231	8	6.125	413.195	71.5918	5287	4981.88	0.0191169	0.0482969	0.038284	0.081441	0.413195	0.747172	26	0.072214	0.113586
232	8	6.125	404.631	68.4822	6771	7144	0.0319096	0.0414133	0.0381651	0.0573549	0.404631	0.729267	26	0.0667012	0.110614
233	5	7.4	403.476	56.8069	4062	7425.8	0.0236069	0.0356488	0.0470374	0.0538998	0.403476	0.736289	23	0.0727197	0.113754
234	6	6.66667	398.127	63.4581	3808	6028.83	0.00828981	0.0267559	0.0266414	0.0350194	0.398127	0.735362	23	0.044552	0.0724104
235	5	6.6	398.745	64.8751	5263	6849.2	0.0105235	0.0228565	0.0274831	0.036933	0.398745	0.734092	19	0.042476	0.089869
236	7	5.71429	395.383	72.5542	7317	5720.29	0.0202812	0.0338305	0.0357273	0.0502425	0.395383	0.721901	20	0.0586068	0.115096
237	5	6	402.619	70.4582	2183	5129	0.0145805	0.0214578	0.0250607	0.0336593	0.402619	0.723403	16	0.0365463	0.0745647
238	6	6.16667	407.234	69.7577	6166	5700.5	0.0235448	0.0379423	0.0338211	0.0495308	0.407234	0.736679	20	0.0558541	0.0943898
239	4	7	402.265	60.6191	2305	7008.5	0.00375566	0.0343289	0.042377	0.062161	0.402265	0.716661	17	0.0650821	0.137568
240	6	7.33333	414.217	58.078	7776	6997	0.0202368	0.0556557	0.0507316	0.0855792	0.414217	0.72666	27	0.0867242	0.148
241	6	6.66667	410.991	64.1222	7827	6260.17	0.0116619	0.035793	0.0382999	0.0735148	0.410991	0.74535	23	0.0648602	0.119928
242	5	6.6	396.483	61.1716	8097	6459.6	0.019595	0.024214	0.0358854	0.0306566	0.396483	0.735426	19	0.0526191	0.090873
243	6	6	416.107	70.0117	4442	5189.67	0.0177864	0.0354524	0.0405499	0.0466927	0.416107	0.740956	19	0.0598802	0.111559
244	9	5.77778	401.803	72.2288	9804	6320.56	0.0106573	0.0442742	0.0310103	0.0598411	0.401803	0.729451	26	0.0575044	0.0974517
245	5	6.8	402.524	59.8994	2026	5323	0.0100156	0.0282418	0.0291699	0.0520774	0.402524	0.741578	20	0.0460237	0.09235
246	5	6.6	399.622	65.4937	4022	6125.2	0.00361925	0.0264769	0.0404182	0.0448087	0.399622	0.723041	19	0.0612381	0.106782
247	6	6.5	396.629	63.4292	4966	6047	0.0120483	0.0242337	0.0312614	0.0395201	0.396629	0.733976	22	0.0536461	0.103301
248	8	6.25	400.316	66.8981	6617	6323.38	0.00409039	0.0396679	0.0301669	0.0678575	0.400316	0.73489	27	0.0546413	0.105442
249	4	6.5	416.162	67.0483	2625	4577.75	0.0150865	0.0275741	0.0375495	0.0529451	0.416162	0.729385	15	0.0524598	0.105797
250	7	6.28571	404.5	67.967	3758	5722.14	0.0185651	0.0370812	0.0313955	0.0679033	0.4045	0.732252	24	0.0587053	0.127012
251	8	6.125	410.376	70.798	7902	6479.88	0.0180814	0.0497171	0.0443815	0.0732881	0.410376	0.737305	26	0.0778874	0.142333
252	7	6.71429	408.267	69.5279	6287	5286.14	0.00806494	0.0329392	0.0324	0.0623526	0.408267	0.725398	26	0.0636857	0.12908
253	4	6.5	408.228	63.7856	307	4980.75	0.00230031	0.0169196	0.0286983	0.0302612	0.408228	0.735872	14	0.0408228	0.100648
254	6	5.83333	405.171	71.0657	5437	6272	0.0163543	0.0302716	0.0358089	0.048442	0.405171	0.728232	18	0.0520262	0.105452
255	6	6.5	405.999	64.9276	5919	6245.83	0.043183	0.0553488	0.0454659	0.0608128	0.405999	0.729101	22	0.0764508	0.123868
256	7	6.57143	398.944	65.6087	6625	7699.43	0.0389937	0.0474533	0.0435829	0.0627378	0.398944	0.723795	26	0.0766122	0.146541
257	9	5.88889	397.637	69.008	8645	5633.78	0.0338598	0.0494395	0.03656	0.0753559	0.397637	0.741525	27	0.0698737	0.122509
258	7	6.57143	406.255	63.4255	9713	6283.14	0.0130511	0.0352066	0.0382632	0.0496979	0.406255	0.730931	26	0.0634228	0.140352
259	7	6.28571	398.559	65.1387	7761	6037.29	0.0248848	0.0341711	0.0333578	0.0559284	0.398559	0.729558	24	0.0580164	0.115004
260	5	5.8	419.223	81.1496	2139	2774.2	0.00227265	0.0123059	0.0253748	0.0245116	0.419223	0.731576	14	0.0450802	0.105093
261	7	6.28571	399.601	66.7587	7007	5807.14	0.022419	0.0363733	0.0368161	0.0515043	0.399601	0.726419	24	0.0634377	0.117171
262	5	6.8	406.05	65.0032	3375	5516.2	0.0176905	0.0345945	0.0354585	0.0701763	0.40605	0.731812	20	0.0652765	0.132519
263	7	6	412.144	70.7234	5633	5793.86	0.0239709	0.0399852	0.0391607	0.0636511	0.412144	0.726708	22	0.0635976	0.101638
264	5	7.6	397.586	53.3271	3889	7791.2	0.0288342	0.0402491	0.040851	0.0498895	0.397586	0.724757	24	0.0664892	0.100365
265	10	5.6	402.061	73.8069	9940	4769.1	0.00599867	0.0421689	0.0291704	0.0661698	0.402061	0.7167	27	0.055661	0.13275
266	5	6.2	416.596	71.747	3486	4752.8	0.0150865	0.0337805	0.037753	0.0603594	0.416596	0.737448	17	0.0547993	0.113211
267	6	6	402.715	69.4364	3539	5703.67	0.0143541	0.0313304	0.0362213	0.0516448	0.402715	0.73753	19	0.0554829	0.0973289
268	6	6.66667	405.719	63.7559	6422	6313.67	0.0101068	0.0285653	0.033252	0.0511919	0.405719	0.731448	23	0.0543945	0.103115
269	7	6.14286	397.164	66.8019	7988	6855.29	0.0269675	0.0461972	0.0416943	0.0652132	0.397164	0.722871	23	0.0715944	0.130493
270	8	5.625	397.09	72.4454	6348	5392.12	0.00954239	0.0361549	0.0317392	0.052685	0.39709	0.729677	22	0.0530321	0.090865
271	5	6.2	414.534	74.353	4328	4801.6	0.00941038	0.0227395	0.0339353	0.0336834	0.414534	0.734851	17	0.0530913	0.109339
272	7	5.85714	396.277	74.7625	8988	5954.29	0.00533743	0.0304784	0.0306981	0.0770988	0.396277	0.735123	20	0.0545662	0.134237
273	6	6.5	403.908	65.2611	4900	5960.33	0.00804203	0.0369601	0.0382433	0.0496259	0.403908	0.720451	22	0.0638141	0.112013
274	6	5.5	403.287	77.4568	5372	4028.33	0.00675594	0.0207077	0.0259319	0.0341033	0.403287	0.745048	16	0.0362959	0.0760323
275	4	7	397.409	57.9555	1013	6981	0.0091354	0.025487	0.0374538	0.0325752	0.397409	0.721137	17	0.0535939	0.0975403
276	7	6.28571	396.432	65.3529	10130	6398.29	0.0072295	0.0347415	0.0333393	0.07179	0.396432	0.709537	24	0.0581685	0.110031
277	8	6.125	407.471	70.6404	7749	6137.25	0.0116568	0.0375236	0.0344454	0.0566028	0.407471	0.723795	26	0.0640159	0.141506
278	7	5.85714	394.372	68.6797	6676	4918.43	0.0184997	0.038803	0.0305668	0.0613385	0.394372	0.727555	21	0.0498572	0.114635
279	7	6	409.025	69.2839	4101	5471.14	0.0222666	0.0350485	0.0360942	0.0428088	0.409025	0.728483	22	0.0576936	0.096867
280	7	5.71429	402.775	73.0201	5532	6261.43	0.00855009	0.0338907	0.0300329	0.0610986	0.402775	0.721124	20	0.051499	0.10173
281	7	6.14286	402.655	68.6841	4012	5179.86	0.00828281	0.0249966	0.025763	0.046614	0.402655	0.731969	23	0.0428895	0.0854715
282	6	7.33333	404.676	59.2318	7428	7793.33	0.0159383	0.0441961	0.0411183	0.0731142	0.404676	0.733581	27	0.0730252	0.130155
283	7	6.14286	398.83	69.1396	6755	6269.29	0.0203873	0.030043	0.0289577	0.0368456	0.39883	0.727617	23	0.0509518	0.0822315
284	7	6.14286	401.181	68.4328	4905	6525.43	0.0155166	0.0383228	0.0343946	0.0672219	0.401181	0.734956	23	0.0590902	0.127572
285	7	6	401.779	70.1064	5461	4668.71	0.0158921	0.0251296	0.0251489	0.031658	0.401779	0.736504	22	0.0427966	0.078272
286	5	6.2	400.035	66.7678	411	8616.4	0.0173635	0.0266562	0.041331	0.0398499	0.400035	0.715279	17	0.0592512	0.108589
287	7	6.57143	396.167	64.2087	8038	5992.43	0.0246835	0.0397009	0.0351572	0.0564163	0.396167	0.723466	26	0.0621458	0.124841
288	6	6.16667	400.56	67.8726	5079	6927.67	0.0181798	0.0270331	0.0302739	0.0441421	0.40056	0.72605	20	0.0515203	0.104085
289	6	6.33333	397.358	64.0976	9241	8408.83	0.037661	0.0523415	0.0467242	0.063399	0.397358	0.730096	21	0.0758651	0.147563
290	8	6.125	400.831	68.9524	9871	5544.12	0.00401518	0.0365906	0.0323703	0.0632375	0.400831	0.729108	26	0.0602014	0.115004
291	8	6.25	412.605	74.3549	5607	5637.25	0.0307554	0.0457136	0.0350948	0.0656071	0.412605	0.738476	27	0.0699237	0.140987
292	6	6	398.452	68.7803	3974	5543.5	0.01962	0.0375152	0.0338576	0.0550186	0.398452	0.731609	19	0.0542573	0.0988682
293	5	6.4	399.824	66.9547	6573	5387.2	0.00884322	0.0199769	0.0238865	0.0294035	0.399824	0.73803	18	0.0385987	0.0970878
294	7	6.42857	398.776	65.2645	8631	6191.43	0.0163599	0.0386532	0.0387307	0.0546304	0.398776	0.72947	25	0.0633468	0.107346
295	6	6.66667	399.506	62.9645	3901	6748.33	0.0182557	0.0282922	0.0287994	0.0469096	0.399506	0.722508	23	0.0481937	0.0828537
296	6	6.83333	404.718	61.136	6409	6584.67	0.0155296	0.0394279	0.0399717	0.0680243	0.404718	0.744195	24	0.0671013	0.111716
297	6	5.83333	398.384	70.9819	6944	5024.33	0.0150548	0.0283961	0.0284696	0.0444243	0.398384	0.724918	18	0.0438058	0.0788461
298	5	6.8	406.334	63.3042	5447	6424	0.0182408	0.0439967	0.044911	0.0679847	0.406334	0.717763	20	0.0682361	0.0958541
299	5	6.6	396.817	61.2232	2555	6923	0.0072295	0.0247947	0.0316363	0.0392212	0.396817	0.707198	19	0.0496136	0.104077
300	9	5.88889	404.817	70.2539	8606	6145.44	0.0383203	0.0511444	0.0388278	0.0592307	0.404817	0.728192	27	0.0692653	0.119444
301	4	6	413.555	69.9104	2076	4012.75	0.00431788	0.0140208	0.0260071	0.0332643	0.413555	0.713778	13	0.0336494	0.0935374
302	6	6	404.081	70.9815	4869	4267	0.0154029	0.023803	0.0309029	0.0298207	0.404081	0.739795	19	0.0470344	0.101434
303	6	6.66667	402.067	62.0651	4764	6303.5	0.0161843	0.0306583	0.0313081	0.0567536	0.402067	0.732348	23	0.0527174	0.101282
304	6	6.66667	409.324	65.6489	6907	6641.83	0.0255582	0.0381159	0.0365546	0.0496018	0.409324	0.721847	23	0.0621331	0.107389
305	6	5.5	405.313	74.3075	4600	5597.33	0.0161658	0.0237934	0.029188	0.037103	0.405313	0.72535	16	0.0408373	0.0800132
306	4	6.25	407.044	66.3869	5608	5985.25	0.0122264	0.0202087	0.0326159	0.0342512	0.407044	0.731031	14	0.0446231	0.0888233
307	5	6.4	399.529	63.5442	5219	6294.6	0.0150557	0.03105	0.0350343	0.0486075	0.399529	0.723656	18	0.0501561	0.0977041
308	8	6	411.822	75.562	7265	3833.88	0.00778019	0.025064	0.0239292	0.0463431	0.411822	0.730655	25	0.048791	0.0921841
309	5	6.4	396.239	62.2661	3827	5172.2	0.019916	0.0254307	0.0282292	0.0380633	0.396239	0.731754	18	0.0407878	0.0707564
310	4	6.75	397.218	60.6861	1336	5744	0.00733003	0.0169353	0.0309309	0.0356668	0.397218	0.745027	16	0.0399257	0.0785528
311	9	6	405.557	68.0219	6748	5772.44	0.035398	0.0512632	0.039451	0.0667435	0.405557	0.734193	27	0.0703016	0.117952
312	6	7	396.924	67.5675	4131	6540.83	0.00849551	0.0360955	0.0325227	0.0700573	0.396924	0.736532	25	0.0649806	0.143194
313	6	6	402.455	68.7527	6590	6062.67	0.0163237	0.0308785	0.0383072	0.0462215	0.402455	0.733899	19	0.060235	0.124335
314	9	5.66667	407.337	73.6009	8646	5473.89	0.0322395	0.0404774	0.0365081	0.0498231	0.407337	0.734132	25	0.0634806	0.106111
315	7	6.14286	393.176	66.1312	9536	5350.29	0.0225332	0.0309715	0.0297333	0.0400639	0.393176	0.718475	23	0.0506457	0.0890943
316	6	6.16667	403.871	67.392	7050	6116.33	0.0139114	0.0426937	0.0459788	0.0791111	0.403871	0.736544	20	0.0747422	0.129423
317	6	6.33333	400.317	66.7196	6559	5858.33	0.0117592	0.0309566	0.0309755	0.0632375	0.400317	0.733107	21	0.0525271	0.0971592
318	4	6.75	413.628	64.178	3307	6122	0.00941038	0.0236895	0.0375457	0.0391246	0.413628	0.727126	16	0.0531519	0.101615
319	4	6.5	397.51	61.5195	2939	6977.5	0.00742202	0.0206259	0.0258412	0.0298946	0.39751	0.733463	15	0.0348887	0.063623
320	6	6.66667	402.966	65.935	9434	5833.83	0.0150992	0.0330202	0.0347263	0.0508287	0.402966	0.727055	22	0.056451	0.108839
321	7	6	409.588	69.3793	7829	5937.57	0.0315848	0.0409401	0.0408014	0.0714645	0.409588	0.717435	22	0.0655731	0.100917
322	6	6	399.766	70.6729	4114	5392.5	0.01906	0.0311815	0.0323742	0.0553936	0.399766	0.734851	19	0.0545598	0.104053
323	5	6.6	408.616	63.53	1887	5681.2	0.0224823	0.0266512	0.0341316	0.0367856	0.408616	0.730045	19	0.0515405	0.0848519
324	7	6.57143	401.387	64.099	8705	5984.86	0.0367669	0.0520794	0.0397837	0.0628667	0.401387	0.739333	26	0.0727153	0.118484
325	6	6.33333	406.34	67.3202	3702	5834	0.0124033	0.0409481	0.0398322	0.0636727	0.40634	0.731454	21	0.062911	0.0951363
326	8	5.875	404.552	70.917	7328	5825.75	0.0375129	0.0513411	0.0399866	0.078113	0.404552	0.710198	24	0.073557	0.153193
327	6	7.16667	413.337	61.7818	6887	5980.5	0.0315599	0.039897	0.0436553	0.0557213	0.413337	0.737861	26	0.0733778	0.117139
328	4	6.5	396.912	62.9625	2996	7082.25	0.00259775	0.0274834	0.0385638	0.0445715	0.396912	0.730878	15	0.0511294	0.0925159
329	7	6.28571	402.13	66.8392	8283	5671	0.0191533	0.0389923	0.0334121	0.0520422	0.40213	0.736129	24	0.0579479	0.10781
330	6	6.33333	413.004	68.4243	4107	4726.5	0.0103098	0.0340047	0.0362146	0.0512718	0.413004	0.734808	21	0.0580209	0.104868
331	6	6	398.133	69.7523	4591	5588.17	0.0129069	0.0225836	0.0281492	0.0313322	0.398133	0.737739	19	0.0441897	0.0820026
332	5	7.4	403.071	57.2937	5522	7344	0.0108828	0.0414576	0.0427176	0.0651185	0.403071	0.728682	23	0.0693765	0.133223
333	3	6.33333	408.77	64.8841	0	5147	0.00631584	0.00757595	0.0238018	0.00834707	0.40877	0.733463	11	0.0285484	0.0673032
334	6	6.66667	406.859	64.5808	3632	6388	0.021264	0.0315708	0.0319918	0.0605327	0.406859	0.737558	23	0.0567676	0.105107
335	5	6.2	406.922	70.8562	6858	5725	0.00800862	0.0318397	0.0340825	0.0408315	0.406922	0.722573	17	0.0485432	0.0909649
336	4	7	403.781	60.8475	2942	4753.75	0.0107521	0.0248819	0.0326875	0.0489187	0.403781	0.740896	17	0.0465634	0.0955622
337	6	6.16667	406.079	66.713	5143	6592.33	0.0165449	0.0389942	0.0348736	0.0545343	0.406079	0.727179	20	0.0555231	0.0902891
338	6	6.5	402.118	64.573	4906	8138.83	0.010265	0.0413081	0.0427681	0.0717678	0.402118	0.732433	22	0.0693066	0.138947
339	5	7.2	402.933	58.9689	5328	7201.4	0.0156102	0.0365667	0.0357996	0.0607452	0.402933	0.727405	22	0.0598423	0.119073
340	8	5.5	403.92	75.3142	6425	6747.88	0.0242296	0.0475962	0.0413781	0.0719226	0.40392	0.741504	21	0.0681316	0.110761
341	6	6.5	396.523	67.2673	5912	5709.5	0.0145527	0.031156	0.0338314	0.0451645	0.396523	0.738742	21	0.0585993	0.113589
342	7	6.42857	402.923	63.9332	7865	5709.29	0.0282981	0.0467157	0.0389712	0.0704655	0.402923	0.729503	25	0.0686114	0.10971
343	4	6.5	400.684	62.9647	1775	7976.75	0.0126001	0.028666	0.0409541	0.0407022	0.400684	0.726285	15	0.0590424	0.115625
344	6	5.83333	410.111	71.2812	6989	4921.5	0.0137791	0.0253078	0.0310837	0.0343206	0.410111	0.734844	18	0.0456067	0.0857347
345	8	5.5	401.885	77.925	7416	4428.75	0.0104479	0.0253906	0.0233992	0.0336593	0.401885	0.72312	21	0.0415922	0.0911378
346	5	6.4	408.039	68.7837	2340	6272	0.0187473	0.025153	0.035654	0.0372351	0.408039	0.728796	18	0.0522502	0.0967072
347	5	6.6	407.387	64.6	3193	7088.2	0.0160337	0.0339482	0.0363048	0.0560362	0.407387	0.733775	19	0.0560955	0.113586
348	8	6	401.265	69.3855	9473	6990.5	0.0236198	0.0484709	0.0363004	0.0733889	0.401265	0.733775	25	0.0638792	0.127674
349	5	6.6	396.85	66.8032	7050	6765.4	0.00401141	0.0201446	0.0325123	0.0409753	0.39685	0.728568	19	0.0534107	0.122692
350	8	6.625	397.31	62.3359	7188	6528.12	0.0358035	0.0505379	0.0369051	0.0688192	0.39731	0.732673	30	0.070089	0.101731
351	7	6.14286	411.513	71.3382	6891	4683.57	0.0147253	0.0374954	0.0375755	0.0570679	0.411513	0.731119	23	0.064171	0.114119
352	5	6.8	406.646	62.0943	5608	6025	0.00451996	0.0265727	0.0391392	0.0458619	0.406646	0.71462	20	0.0574172	0.100311
353	5	7	393.44	56.6742	7920	8057.6	0.00311315	0.0329929	0.0345138	0.057085	0.39344	0.741181	21	0.0512385	0.112551
354	5	6.2	411.181	67.3554	2850	5519	0.0273029	0.0350666	0.0368741	0.0410153	0.411181	0.718785	17	0.0531198	0.0838564
355	6	6	408.639	68.7551	4925	6262.5	0.00802989	0.0425023	0.0361408	0.0707451	0.408639	0.73282	19	0.056323	0.0965879
356	6	5.83333	400.941	70.7216	4183	4914	0.0103478	0.0219877	0.0257759	0.0295273	0.400941	0.723899	18	0.0413826	0.0973847
357	6	7.16667	399.304	56.5152	8200	7780.5	0.0163599	0.0427928	0.0368684	0.0646072	0.399304	0.722531	26	0.0601623	0.0982367
358	4	7.75	395.676	53.8559	2150	7413	0.0107112	0.021789	0.032618	0.0365804	0.395676	0.72535	20	0.0476082	0.0847955
359	5	6.6	395.965	62.3488	5744	5762.2	0.00946632	0.0224166	0.0289831	0.0352776	0.395965	0.730179	19	0.044092	0.0990581
360	6	6.83333	403.895	60.7445	7096	5844.83	0.0141349	0.0479791	0.0423839	0.0874482	0.403895	0.723149	24	0.0772301	0.139475
361	6	5.83333	404.907	71.0194	4043	5307	0.0214874	0.0340774	0.0358613	0.0431456	0.404907	0.719713	18	0.0523368	0.0904213
362	6	5.83333	412.317	73.3826	4629	4407.33	0.00820535	0.0342752	0.0377711	0.0620654	0.412317	0.729155	18	0.0601135	0.143506
363	7	6	412.098	71.6966	5188	5153.57	0.0301874	0.0375821	0.0344755	0.0446438	0.412098	0.726844	22	0.0591143	0.0979718
364	6	7.16667	395.86	63.4109	7439	5924.33	0.0119565	0.0367729	0.0356081	0.0688192	0.39586	0.738588	26	0.0597914	0.111212
365	8	5.875	410.756	73.5937	5937	6341.5	0.0175547	0.0538611	0.0398677	0.0783548	0.410756	0.733325	24	0.0752322	0.118139
366	7	5.71429	395.319	70.1893	6529	5330.57	0.0230909	0.0299078	0.0286156	0.0382664	0.395319	0.723895	20	0.0442438	0.0757023
367	11	5.90909	406.554	70.663	10938	5690.55	0.0423199	0.0574206	0.0365328	0.0757338	0.406554	0.729108	32	0.0746587	0.115881
368	5	6.4	402.468	66.1197	2325	5026.2	0.00511813	0.0232669	0.0304726	0.0333551	0.402468	0.728228	18	0.0443173	0.0892835
369	5	6.6	395.668	61.5169	4567	6466.8	0.00847885	0.0268183	0.0321424	0.0400639	0.395668	0.713654	19	0.0491898	0.0792548
370	8	6.125	395.814	68.2858	9036	5616.5	0.0291159	0.0463521	0.0388114	0.0684244	0.395814	0.728964	26	0.0705544	0.122864
371	6	6.16667	401.09	65.8934	8884	5763.17	0.0296011	0.0403084	0.0389323	0.0503755	0.40109	0.739327	20	0.0603421	0.0938707
372	4	7.5	403.66	54.0616	2314	6452.5	0.0104479	0.017344	0.0313533	0.0292873	0.40366	0.72142	19	0.0437952	0.0904698
373	6	6.33333	403.323	68.981	4382	5437.5	0.00607643	0.0183481	0.0277408	0.0300131	0.403323	0.718216	21	0.0439638	0.0790267
374	6	6.5	398.275	63.9558	5496	6302.17	0.00456424	0.0304556	0.0301216	0.0729515	0.398275	0.726347	22	0.0569915	0.110474
375	5	6.8	400.741	59.1569	2405	6301	0.0166319	0.0234004	0.0258977	0.0274599	0.400741	0.744145	20	0.0396382	0.0753213
376	6	6.16667	408.084	73.9518	5863	5016.83	0.00128394	0.0360228	0.0364151	0.0707451	0.408084	0.719194	19	0.0533334	0.093312
377	5	6.2	401.431	65.7582	3663	5887.8	0.018035	0.0346414	0.0348468	0.0590125	0.401431	0.72248	17	0.0497441	0.0861095
378	7	6.28571	401.553	65.628	6603	5957.43	0.0254218	0.0398037	0.035416	0.059389	0.401553	0.727792	24	0.0594059	0.105429
379	5	6.8	414.343	63.2695	4664	5281.8	0.0252163	0.0343164	0.0357541	0.0585476	0.414343	0.721535	20	0.0565678	0.105455
380	6	7	410.571	64.3282	5412	7262.17	0.0362545	0.0465056	0.0404131	0.0567848	0.410571	0.73553	25	0.0712135	0.119928
381	7	5.85714	404.456	73.1872	4986	5362.43	0.0271985	0.0442988	0.0402562	0.0695266	0.404456	0.728391	21	0.0701965	0.141962
382	6	5.83333	414.737	71.4269	7138	4328	0.0255671	0.0388139	0.0373055	0.0486008	0.414737	0.731928	18	0.0547854	0.091079
383	9	6	405.968	70.8475	9099	5810	0.0148673	0.046812	0.0365682	0.0661606	0.405968	0.735884	28	0.0684145	0.119964
384	7	6.14286	396.319	65.7836	8740	6187.14	0.019595	0.0331028	0.0348737	0.0550186	0.396319	0.729504	23	0.0572723	0.106474
385	7	6.14286	401.409	66.0822	5598	6341.43	0.0212107	0.0486205	0.0369928	0.059389	0.401409	0.744708	23	0.0641916	0.10491
386	7	6.14286	402.794	68.0914	4830	6729.86	0.0340499	0.0497811	0.0375973	0.0608416	0.402794	0.728533	23	0.0661528	0.0950713
387	7	6.71429	409.588	64.4334	8765	6099.71	0.0383736	0.0589737	0.0473092	0.071185	0.409588	0.730541	27	0.0862008	0.126537
388	6	6.16667	401.159	67.9742	5677	7039.83	0.0146566	0.0297804	0.033712	0.0424833	0.401159	0.712864	20	0.0527933	0.108123
389	6	6.5	416.535	70.1939	4220	4513.33	0.0133209	0.0413439	0.0422506	0.0663844	0.416535	0.729746	22	0.0671974	0.108759
390	6	6.16667	399.953	66.7381	7650	6414.83	0.0183703	0.0420795	0.0383533	0.0637913	0.399953	0.726989	20	0.0616351	0.118655
391	4	7.75	408.158	56.1217	2948	7488.25	0.0226982	0.0326624	0.0409409	0.0597954	0.408158	0.731889	20	0.0627144	0.124914
392	5	6	399.455	68.5732	5285	5832	0.0206435	0.0292548	0.0367412	0.0428612	0.399455	0.727386	16	0.0534144	0.107602
393	9	5.66667	409.075	74.3478	8088	4866.89	0.010675	0.0365992	0.0339036	0.0758043	0.409075	0.731226	25	0.062515	0.126509
394	4	6.25	409.688	70.1104	2850	4612.75	0.0127515	0.0203671	0.0299987	0.0366671	0.409688	0.734325	14	0.0425833	0.0741486
395	5	7.2	414.09	65.5643	4009	5331.6	0.00196946	0.0273868	0.0401597	0.0557048	0.41409	0.725695	22	0.0665719	0.105522
396	6	6.33333	402.449	67.7137	8757	5461.33	0.0197392	0.0358588	0.0388596	0.0551273	0.402449	0.718671	21	0.0625421	0.117517
397	7	6.14286	403.197	67.8394	6943	5481	0.0316896	0.0406463	0.0392866	0.0652147	0.403197	0.728683	23	0.0662742	0.143467
398	8	6	400.454	69.7816	9579	6281.75	0.0246481	0.0429067	0.0396969	0.0631564	0.400454	0.734019	25	0.0723796	0.144873
399	6	6	398.354	68.0521	9376	6010.67	0.0120021	0.0305776	0.0342792	0.039244	0.398354	0.729385	19	0.0537431	0.11146
400	7	5.57143	399.739	73.8293	4524	5059	0.0175416	0.0227684	0.0232309	0.0287795	0.399739	0.724918	19	0.0364667	0.0707567
401	8	6.125	405.963	70.681	7725	5860.12	0.0246415	0.045886	0.036814	0.0681043	0.405963	0.738261	26	0.0696882	0.133223
402	7	6	397.283	67.295	5002	6955	0.0228494	0.0427055	0.0350972	0.0602164	0.397283	0.737782	22	0.0582523	0.0984994
403	6	6.33333	396.224	69.0509	5974	4866.67	0.00733003	0.0272956	0.0287693	0.0416978	0.396224	0.743321	21	0.0476567	0.0858829
404	5	6.4	401.621	65.9806	5611	5509.8	0.0063636	0.0221139	0.0274169	0.0344219	0.401621	0.730082	18	0.0366075	0.0640711
405	5	7	414.825	61.3677	3505	6655.4	0.0134323	0.0383425	0.0411392	0.0552746	0.414825	0.738588	21	0.067016	0.102835
406	5	7	410.128	60.673	2134	6135	0.0240679	0.0493087	0.0435505	0.070691	0.410128	0.732509	21	0.0697379	0.105771
407	5	6.6	406.249	64.7418	6748	6063.4	0.00451996	0.031261	0.0363619	0.0451249	0.406249	0.71914	19	0.0556015	0.0977735
408	6	6.33333	405.455	67.7636	8795	6436	0.0206088	0.0406767	0.0376031	0.0588936	0.405455	0.734544	21	0.0609906	0.0901751
409	7	6.14286	398.482	66.4815	7201	6099.71	0.0207177	0.0329737	0.0288869	0.0427559	0.398482	0.725464	23	0.0504975	0.109678
410	9	6	396.633	68.5188	10541	5695.22	0.0286218	0.0395117	0.0293074	0.052936	0.396633	0.73124	28	0.0540381	0.0807246
411	5	6.6	398.441	63.1814	5358	6421.8	0.00397762	0.0358857	0.0349153	0.0597754	0.398441	0.737249	19	0.0554781	0.10398
412	5	6.2	404.875	66.8044	4326	5844.2	0.0122429	0.0245	0.0303904	0.0422951	0.404875	0.739916	16	0.0421003	0.0779208
413	6	5.83333	404.362	69.6402	4305	4851	0.0220744	0.0348671	0.0318329	0.0666715	0.404362	0.732651	18	0.0470904	0.0935642
414	6	5.66667	407.971	80.5419	3689	3165	0.00230031	0.0201844	0.025505	0.0591782	0.407971	0.736795	16	0.0408391	0.0745639
415	6	6.83333	395.444	63.9719	5086	6099.67	0.0107112	0.0245949	0.0304255	0.0413843	0.395444	0.730774	24	0.0513605	0.0902199
416	6	6.66667	415.689	64.4428	5938	4652.17	0.0278074	0.0400326	0.0384372	0.0533578	0.415689	0.741125	23	0.0625866	0.11651
417	6	6.33333	394.717	71.9431	5771	5146.83	0.0213399	0.0358605	0.0381121	0.051423	0.394717	0.728477	21	0.0728142	0.137094
418	5	7	396.709	59.6952	3746	6328	0.0272539	0.0364263	0.0326384	0.0470455	0.396709	0.730455	21	0.0532104	0.0823689
419	6	7	414.034	66.7876	4412	5714.67	0.00532293	0.0339987	0.0417297	0.0623403	0.414034	0.724048	25	0.0735865	0.131149
420	5	6.2	403.256	68.1054	4734	6203	0.0166328	0.0308148	0.0338944	0.0494125	0.403256	0.730258	17	0.0510802	0.0932476
421	4	8.25	395.446	52.9163	2195	8638.25	0.0213399	0.0334318	0.0439092	0.0573524	0.395446	0.733821	22	0.0757371	0.143676
422	8	6.125	397.152	68.8515	8312	5165	0.0079985	0.0377106	0.0349689	0.0647412	0.397152	0.727216	26	0.0654732	0.118655
423	6	6.5	396.085	63.3422	5705	6360.83	0.0191449	0.04473	0.0386527	0.0628318	0.396085	0.735247	22	0.0647988	0.114483
424	6	6.16667	402.217	68.4195	3185	6268.33	0.0134115	0.0315848	0.031759	0.0547835	0.402217	0.731454	20	0.0524343	0.110474
425	7	6.14286	393.81	65.702	7963	6149.71	0.0329268	0.038622	0.0314231	0.050865	0.39381	0.737063	23	0.0538264	0.0900627
426	4	7.25	405.57	58.7031	190	7853.75	0.00515568	0.0208278	0.0299115	0.0580905	0.40557	0.724158	18	0.0450773	0.0860583
427	6	6.16667	408.279	67.0745	6688	6191	0.0140055	0.038874	0.0373293	0.0591724	0.408279	0.731393	20	0.0611682	0.109578
428	7	5.57143	404.188	73.6887	4417	4577.71	0.0185357	0.0294587	0.0282523	0.0504716	0.404188	0.733847	19	0.0465692	0.0888913
429	6	6.16667	401.496	69.1465	5445	5077.33	0.0316808	0.0410593	0.0389287	0.0600573	0.401496	0.724885	20	0.06351	0.110408
430	7	5.28571	409.924	79.6145	2392	3846	0.012685	0.0255525	0.0267467	0.0389019	0.409924	0.730716	17	0.0416852	0.0807497
431	5	6.4	396.578	62.3194	2094	5692.6	0.015295	0.0260609	0.0317159	0.042113	0.396578	0.720777	18	0.0462252	0.0895264
432	7	6.42857	404.574	66.6034	7745	5545.86	0.0124033	0.0406118	0.0418225	0.0616824	0.404574	0.721433	25	0.0708308	0.117255
433	7	6.14286	396.48	66.1475	9256	5485.14	0.0143198	0.0347024	0.0340081	0.0484346	0.39648	0.721634	23	0.0592659	0.111212
434	5	7	403.583	60.1851	7406	7284	0.0231147	0.036994	0.0433125	0.0645978	0.403583	0.731555	21	0.0656934	0.103808
435	6	6.33333	400.942	64.6758	5382	5575.33	0.021535	0.0340484	0.0303723	0.0497126	0.400942	0.729408	21	0.0496307	0.09654
436	5	6.6	406.565	63.2111	5244	6660	0.0096757	0.0330369	0.0422781	0.0682627	0.406565	0.712267	19	0.0632108	0.132971
437	7	6.42857	397.035	65.925	8685	5910	0.0248368	0.0431872	0.034614	0.056066	0.397035	0.730064	25	0.0566555	0.0879741
438	7	6.28571	399.781	67.1741	8508	6265.29	0.00584192	0.0384101	0.0346379	0.0596128	0.399781	0.748004	24	0.0587283	0.111553
439	6	6.16667	398.709	67.8226	8371	6067.83	0.0155572	0.0240685	0.0269156	0.0399306	0.398709	0.733449	20	0.0431259	0.0997881
440	5	6.2	412.962	67.6472	3488	5360.8	0.0127251	0.0324485	0.0398385	0.0433876	0.412962	0.736327	17	0.0549279	0.0911621
441	6	5.83333	400.922	69.684	9127	5975.5	0.0147653	0.0362102	0.0370248	0.0619684	0.400922	0.738966	18	0.056627	0.125106
442	7	6.14286	401.639	69.6265	5885	5688.57	0.00809762	0.0245674	0.0282785	0.0325666	0.401639	0.725659	23	0.04583	0.0911226
443	6	6.33333	416.559	68.5449	3012	6326.33	0.0144601	0.0405282	0.0391496	0.0607797	0.416559	0.741228	21	0.0652918	0.125373
444	5	6.8	406.272	62.5208	4123	6948	0.0100929	0.0371992	0.0464923	0.0709163	0.406272	0.719145	20	0.0701092	0.146098
445	4	6.25	399.335	65.1296	4641	5474.25	0.0139888	0.0219775	0.0269975	0.0329243	0.399335	0.735413	14	0.0340623	0.0579797
446	7	5.71429	404.059	73.8026	8679	5446.57	0.0159603	0.0399414	0.0369811	0.0594309	0.404059	0.732588	20	0.0593144	0.105369
447	8	6.125	406.72	69.663	7497	5616.62	0.0381279	0.0580338	0.0417896	0.0956915	0.40672	0.720031	26	0.0795351	0.140352
448	5	6	396.931	66.9112	2710	5646.2	0.00115827	0.0236071	0.0329714	0.0425401	0.396931	0.733166	16	0.0463436	0.101051
449	5	6.2	403.921	66.9355	1802	5046.8	0.0213743	0.0257239	0.0319247	0.0309269	0.403921	0.744335	17	0.0472136	0.106661
450	7	6	405.3	71.6398	5524	6492.86	0.0206234	0.0378716	0.0363974	0.0551838	0.4053	0.743159	22	0.0640635	0.143988
451	5	6.6	402.301	63.0271	5434	7945	0.010265	0.0345176	0.0388635	0.0532546	0.402301	0.726855	19	0.0624602	0.108903
452	9	5.55556	415.817	77.8832	5982	5188.33	0.0240937	0.0583194	0.0449565	0.0751483	0.415817	0.727562	24	0.0829242	0.147171
453	5	6.6	404.831	64.9978	6381	6555	0.00811164	0.0382166	0.0436774	0.08137	0.404831	0.723339	19	0.0764446	0.138056
454	7	6.42857	397.205	65.6154	9548	7383.29	0.0277886	0.0516292	0.0424815	0.0749227	0.397205	0.71914	25	0.0764064	0.132006
455	5	5.8	401.729	69.633	2718	5046	0.0103478	0.0203748	0.0228289	0.0267652	0.401729	0.731889	15	0.0301429	0.0652124
456	4	6.5	413.501	69.327	1627	5288.25	0.00659718	0.0206776	0.0333355	0.042014	0.413501	0.74669	14	0.0437138	0.101188
457	7	5.57143	398.666	73.6312	5605	4957.57	0.00689382	0.0286897	0.028927	0.0486146	0.398666	0.728261	19	0.0448098	0.0898814
458	6	6.66667	412.708	67.2561	7044	4532.67	0.00844778	0.0297063	0.0291013	0.0521195	0.412708	0.745508	23	0.0485467	0.0886506
459	8	6.25	398.678	65.3191	8620	6178.25	0.027097	0.0496001	0.0376099	0.066778	0.398678	0.730664	27	0.068677	0.124638
460	7	6	407.061	70.4741	4688	5968	0.0169877	0.045062	0.0427998	0.0721353	0.407061	0.722245	22	0.0710426	0.114308
461	6	6.66667	399.067	63.6078	2506	6703.67	0.00828981	0.0295322	0.031476	0.037124	0.399067	0.743652	23	0.0515245	0.085838
462	8	6.125	412.414	70.1473	5660	5656.5	0.0324006	0.0482566	0.0375001	0.0587312	0.412414	0.710962	26	0.0686507	0.109716
463	4	6.75	403.942	60.1104	1914	4504.25	0.00675594	0.0183121	0.0255834	0.029623	0.403942	0.746092	16	0.0358077	0.0721209
464	6	5.33333	405.707	78.4045	6244	4293.33	0.0104643	0.0235733	0.0262699	0.0370465	0.405707	0.71703	15	0.0375606	0.0862897
465	5	6.8	402.813	59.9424	7426	6460.6	0.00855009	0.0250279	0.0370827	0.0343483	0.402813	0.729674	20	0.0527338	0.0951469
466	6	6.16667	410.092	68.43	7262	5188.5	0.0227906	0.0447725	0.0397032	0.068274	0.410092	0.738966	20	0.063031	0.104336
467	10	5.5	394.766	74.4416	8161	5158.2	0.0122373	0.0351619	0.0292227	0.0488167	0.394766	0.736628	25	0.0520705	0.100512
468	8	6.625	411.132	69.9496	7114	5433	0.0185001	0.0371833	0.0327778	0.0600076	0.411132	0.743652	30	0.0637734	0.115307
469	6	6	418.473	72.2363	5035	4470.67	0.0249423	0.0371316	0.0376788	0.0547667	0.418473	0.73516	19	0.0587418	0.10508
470	7	5.85714	397.389	70.1512	7660	5445.43	0.0168673	0.0283366	0.0274368	0.0445111	0.397389	0.730019	21	0.0448425	0.0790714
471	6	7.16667	406.759	57.974	5943	6707.17	0.00975363	0.0433545	0.0381499	0.0628887	0.406759	0.73036	25	0.0659553	0.10825
472	7	6.57143	416.05	69.2238	7126	5031.29	0.0270567	0.0570109	0.0470414	0.0751483	0.41605	0.723089	26	0.0829927	0.138137
473	4	7.25	401.934	61.4066	1115	7467.25	0.00594824	0.0231848	0.0357908	0.0445743	0.401934	0.724406	18	0.0564501	0.105107
474	5	6.8	402.257	63.2118	4643	6708	0.0107616	0.0312254	0.0386409	0.0434668	0.402257	0.730716	20	0.0600195	0.0932185
475	7	6.57143	408.524	64.9145	9426	6054.14	0.0204154	0.0511208	0.0425641	0.073533	0.408524	0.722968	26	0.0737665	0.124238
476	5	6.6	406.727	63.7206	1080	6020.2	0.0101832	0.0292573	0.0371504	0.0634655	0.406727	0.732487	19	0.0610231	0.151043
477	5	6.6	399.278	61.3177	6655	6402	0.0211493	0.0353016	0.0375938	0.055723	0.399278	0.726844	19	0.0564518	0.100532
478	8	5.75	403.08	74.7377	4255	5686.62	0.0144117	0.0295641	0.0346801	0.0477097	0.40308	0.72657	23	0.0600147	0.13916
479	5	6.4	396.27	62.7428	8960	7976.2	0.0234038	0.0462211	0.0489064	0.0851088	0.39627	0.744087	18	0.072153	0.153082
480	6	6.16667	408.074	70.5493	8049	4543.67	0.00858208	0.0386866	0.039006	0.0641183	0.408074	0.721858	20	0.0647199	0.112659
481	6	5.83333	398.842	69.9556	7730	5741.17	0.00965065	0.0246524	0.0293	0.0307998	0.398842	0.725468	18	0.0422941	0.100178
482	7	6.28571	400.325	65.4273	5367	5712.43	0.0206385	0.0323238	0.0316733	0.0581244	0.400325	0.744051	24	0.0536161	0.098397
483	5	6	420.287	78.0532	3342	3635.6	0.00779227	0.0260375	0.0368892	0.0476105	0.420287	0.729297	15	0.0516995	0.097419
484	6	6.5	396.553	65.1481	6839	6339	0.0091354	0.0366975	0.0400667	0.0502532	0.396553	0.718376	22	0.0634391	0.10621
485	7	5.42857	401.309	76.0303	5522	3829.86	0.0162942	0.0215988	0.0254262	0.0273386	0.401309	0.737768	18	0.041201	0.10716
486	6	5.66667	402.536	71.562	5228	4104.17	0.0193863	0.0240969	0.0275466	0.0308649	0.402536	0.726043	17	0.0387415	0.0664767
487	4	6.75	398.477	61.8271	1914	6853.75	0.0105235	0.0205148	0.0283816	0.0319974	0.398477	0.723569	16	0.0414573	0.0849334
488	4	6.5	410.106	67.049	3480	4090	0.010675	0.0174785	0.026759	0.0318878	0.410106	0.726713	15	0.0391974	0.0864793
489	6	6.16667	395.15	65.5447	4988	6047.83	0.013024	0.0305364	0.028527	0.0459567	0.39515	0.729286	20	0.0449383	0.084032
490	5	6.8	410.485	60.5955	4101	6587.8	0.0273283	0.0413429	0.0490105	0.0512086	0.410485	0.732008	20	0.0736467	0.117952
491	6	5.66667	395.528	70.9439	3876	5149.67	0.0137161	0.022069	0.0280522	0.0257592	0.395528	0.73542	17	0.0394636	0.0881888
492	6	6	398.746	68.1191	5715	5579.33	0.00825458	0.0242514	0.0234726	0.0456619	0.398746	0.73698	19	0.0375264	0.0712999
493	7	6.57143	407.601	63.6357	6966	5486.57	0.0452192	0.0552794	0.0444164	0.061106	0.407601	0.732487	25	0.0784738	0.130364
494	6	6.66667	408.545	62.6598	4440	6530.83	0.0258484	0.0472187	0.0439816	0.0681104	0.408545	0.744051	23	0.0744073	0.131538
495	6	6.5	409.264	67.2633	3285	6561.33	0.0313607	0.0378793	0.0409771	0.053142	0.409264	0.749671	22	0.0664494	0.106299
496	6	7	396.827	63.0369	6274	6978.83	0.0108425	0.0334691	0.0367728	0.085069	0.396827	0.740754	25	0.0687091	0.149923
497	6	7	416.043	63.8373	5486	6015.5	0.0201874	0.0426885	0.0417298	0.0628701	0.416043	0.738951	25	0.0700282	0.111224
498	5	6.2	396.803	65.0002	3839	6261	0.0191449	0.0312698	0.0361008	0.0624361	0.396803	0.725704	17	0.0510012	0.0807611
499	7	6.42857	416.594	69.1725	5582	6068.43	0.0403322	0.05622	0.0453102	0.0819644	0.416594	0.733506	25	0.0784015	0.122202
500	9	5.44444	408.33	79.0734	5310	5523	0.0151428	0.040557	0.0329154	0.0574077	0.40833	0.726285	22	0.0557297	0.109578
501	4	7	408.192	65.1973	833	5856.75	0.010687	0.0206887	0.031932	0.0343225	0.408192	0.727743	17	0.0474553	0.0874645
502	6	6.5	402.876	66.5864	4812	5385.83	0.0151636	0.0266984	0.0283968	0.035569	0.402876	0.703352	22	0.0458721	0.0932238
503	7	6.42857	400.456	63.5417	6672	5609.43	0.0308276	0.0425791	0.0351496	0.0590437	0.400456	0.739702	25	0.0611578	0.097764
504	7	6.28571	402.388	69.1177	6093	5617.57	0.0110754	0.0312453	0.030453	0.059619	0.402388	0.725416	24	0.0540498	0.103181
505	5	6	405.73	69.1673	2757	4018.2	0.0193928	0.0245406	0.0309036	0.031356	0.40573	0.741295	16	0.0436715	0.0895691
506	5	6.4	400.845	64.2307	3038	4607.8	0.00409039	0.0250165	0.0261329	0.0357198	0.400845	0.7308	18	0.0417913	0.0719479
507	6	6	402.493	68.7593	7522	6386.17	0.00488384	0.0347221	0.0329097	0.0620637	0.402493	0.729439	19	0.0547726	0.112632
508	5	6.4	405.791	67.1487	5595	5101.8	0.00515568	0.0147395	0.0311056	0.0262532	0.405791	0.723149	18	0.04337	0.0904298
509	5	6.4	399.894	64.0782	3970	7104.8	0.0145106	0.0304545	0.0336274	0.0402741	0.399894	0.735502	18	0.0510452	0.0918844
510	5	6.6	411.75	71.3699	5044	5998	0.00768968	0.0236934	0.033542	0.057146	0.41175	0.740754	19	0.0584357	0.132526
511	6	6	405.925	69.9899	5475	6032.67	0.0096757	0.0240448	0.0333052	0.0379116	0.405925	0.7052	18	0.0494377	0.103202
512	6	5.83333	419.734	74.7859	3341	4095.17	0.0154853	0.0301997	0.0402956	0.038566	0.419734	0.726651	18	0.0592716	0.108482
513	6	6.33333	396.459	64.5819	4756	5156.33	0.0184363	0.0379884	0.0334496	0.0636815	0.396459	0.74091	21	0.0563616	0.105766
514	6	6.33333	397.012	66.7989	8650	5344.67	0.0195234	0.0253104	0.0307611	0.03235	0.397012	0.731288	21	0.0518414	0.0986095
515	7	6.28571	417.374	68.8526	6955	4834.57	0.0338407	0.0494759	0.0453515	0.0644125	0.417374	0.738742	23	0.0720048	0.118536
516	6	7.16667	403.858	59.2699	4583	7348	0.0185827	0.057877	0.0483603	0.0812273	0.403858	0.725658	26	0.0860334	0.16309
517	5	6	398.223	69.215	716	5931.2	0.0108425	0.0201203	0.0270417	0.0302662	0.398223	0.739776	16	0.0395486	0.0959115
518	5	6.8	399.267	60.9674	7003	7045.2	0.0227306	0.0359169	0.039126	0.0569105	0.399267	0.720709	20	0.061187	0.100365
519	8	6	416.563	73.4564	4035	5695.12	0.0243417	0.0468293	0.0422579	0.0666326	0.416563	0.729431	25	0.0756037	0.135453
520	5	6.6	403.381	63.1964	3048	6505.4	0.0197392	0.0344858	0.037906	0.0491015	0.403381	0.735984	19	0.0605864	0.116423
521	5	6.2	397.945	66.419	9035	7137.6	0.00305944	0.036121	0.0399403	0.0590013	0.397945	0.717249	17	0.0599338	0.0982768
522	5	6.2	413.926	70.4659	3081	5289.8	0.0032221	0.0315518	0.0344935	0.0508724	0.413926	0.73648	17	0.0523931	0.0989947
523	4	7.5	403.99	54.7069	4339	7471	0.0144117	0.0313663	0.044438	0.0555059	0.40399	0.730697	19	0.0608117	0.139447
524	5	6.4	408.686	65.4871	5075	5392.2	0.017463	0.0438008	0.0432318	0.0719226	0.408686	0.741697	18	0.0648645	0.127674
525	5	6.4	415.458	69.243	1925	3907.8	0.00817268	0.0293627	0.0336331	0.0552995	0.415458	0.735142	18	0.0528763	0.115307
526	6	6	406.328	69.0113	6573	5266.83	0.0160281	0.0326866	0.0309883	0.0434827	0.406328	0.718258	19	0.0481577	0.0721035
527	8	6.875	416.726	64.2246	9219	4751.5	0.0157982	0.0475724	0.0387072	0.088703	0.416726	0.723196	30	0.0757479	0.134238
528	6	6	402.505	68.7613	7319	5907.83	0.00948971	0.0291015	0.0312193	0.0438312	0.402505	0.730355	19	0.0475198	0.0947009
529	6	6.33333	412.215	66.4942	4631	5801.83	0.0242562	0.0354663	0.0384823	0.0531772	0.412215	0.735569	21	0.0614935	0.0989947
530	10	6.1	402.543	70.8763	11771	5438	0.0163883	0.0522896	0.0357535	0.0694151	0.402543	0.724138	32	0.0729169	0.13275
531	7	5.85714	414.88	73.5918	3713	5067.57	0.0141254	0.036458	0.0347797	0.0632538	0.41488	0.734463	21	0.0603369	0.109664
532	6	6.33333	401.128	64.3078	5883	6142.33	0.016721	0.0335945	0.0375494	0.0503755	0.401128	0.717578	21	0.0574038	0.103865
533	6	5.83333	399.835	71.2404	6104	4622.33	0.0140152	0.0204393	0.0255675	0.0287795	0.399835	0.741313	18	0.0381069	0.0730275
534	8	6.125	413.879	69.5958	6628	5362.75	0.0390023	0.0498979	0.0417289	0.0684035	0.413879	0.737782	26	0.0749788	0.137645
535	7	6.57143	417.025	65.3434	6864	4887.43	0.0197309	0.0434483	0.0401525	0.0558842	0.417025	0.741181	25	0.0677007	0.120461
536	6	6.16667	411.057	69.2707	4199	6611.5	0.0233521	0.027967	0.0303378	0.0427369	0.411057	0.731159	20	0.0508036	0.101065
537	8	6.25	403.462	66.1029	7739	4922	0.0284597	0.048028	0.0366675	0.0679033	0.403462	0.7167	27	0.0654057	0.103516
538	8	5.875	399.276	68.685	8004	5715.25	0.0369843	0.0504219	0.0363433	0.061973	0.399276	0.715838	24	0.0643844	0.11018
539	7	6.28571	397.326	66.0408	13013	6666.29	0.00305944	0.0507884	0.0435603	0.0894163	0.397326	0.714689	24	0.081284	0.143988
540	7	5.71429	393.545	71.3467	6891	5672	0.00311315	0.0258062	0.0284119	0.0419817	0.393545	0.739372	20	0.043983	0.0875465
541	5	6.4	399.329	63.9877	4065	6724.4	0.0248251	0.0411009	0.0429843	0.0586339	0.399329	0.742574	18	0.0635133	0.100907
542	6	6.83333	404.352	60.1714	5011	6795.17	0.0291023	0.042176	0.0390517	0.0610855	0.404352	0.733707	24	0.066736	0.122191
543	5	6.6	404.645	63.7155	6544	5716.8	0.0161366	0.0302289	0.0370639	0.0543852	0.404645	0.739321	19	0.0577685	0.143802
544	8	6.5	408.162	65.2533	9634	7265	0.0399976	0.0579423	0.0394645	0.0849033	0.408162	0.723904	29	0.0751442	0.113499
545	7	6.85714	409.106	65.357	7246	5802	0.0129802	0.0405276	0.0388181	0.0663361	0.409106	0.733107	28	0.0701061	0.138076
546	9	5.66667	403.547	71.7416	8482	5231.11	0.0224843	0.0417977	0.0366316	0.0716129	0.403547	0.721858	25	0.0623882	0.136763
547	5	6.6	409.629	63.2	3650	4954.6	0.01747	0.0266128	0.0322011	0.0447163	0.409629	0.734684	19	0.048541	0.103448
548	13	5.84615	392.442	68.6774	12635	6271.46	0.0391089	0.0648251	0.0375405	0.0863233	0.392442	0.715733	38	0.0842006	0.136536
549	6	6.33333	412.118	69.613	3633	6123.83	0.0145718	0.0337209	0.0379478	0.0484648	0.412118	0.734054	21	0.0615909	0.11924
550	5	6.8	406.121	66.4298	2437	6104	0.0105397	0.0319257	0.0342188	0.0645579	0.406121	0.736423	20	0.0599886	0.118694
551	5	6.2	414.977	70.085	2588	4849.8	0.0186426	0.0325852	0.036085	0.0458472	0.414977	0.733254	17	0.0528841	0.098534
552	7	6.57143	397.223	62.5784	8434	7470.29	0.0222873	0.0417936	0.0373931	0.0775008	0.397223	0.723049	26	0.0665704	0.168952
553	5	6.4	403.336	66.1983	3182	5414.2	0.0154029	0.0244357	0.0301853	0.040103	0.403336	0.728515	18	0.0448531	0.111716
554	5	6	398.105	67.1091	4384	4305.4	0.00456424	0.0159469	0.0278322	0.0285226	0.398105	0.728307	16	0.0391858	0.0923625
555	7	5.85714	399.58	70.5382	6806	5148.29	0.0173257	0.0227276	0.0269254	0.0280458	0.39958	0.72116	21	0.0438779	0.0868215
556	5	5.6	411.299	75.4049	3066	4898.2	0.0217287	0.0323739	0.0371255	0.0470766	0.411299	0.744029	14	0.0494726	0.0910646
557	5	6.6	403.976	63.6102	5916	6500	0.0161366	0.0322599	0.038487	0.0585263	0.403976	0.734791	19	0.0607652	0.136779
558	7	6.57143	410.614	66.2243	4102	6345.43	0.0175292	0.0438181	0.0372563	0.0648791	0.410614	0.737952	26	0.0678822	0.107002
559	7	6.42857	395.271	64.5341	5620	6914.57	0.0188062	0.0393594	0.0333158	0.0528892	0.395271	0.722847	25	0.0577213	0.0985101
560	8	6	410.276	70.6993	8108	5467.5	0.0292292	0.0493884	0.0386153	0.0724091	0.410276	0.736929	25	0.068973	0.13255
561	4	6.5	401.703	65.6752	1461	5642.5	0.00659509	0.0140346	0.0255234	0.0238288	0.401703	0.74278	15	0.0367953	0.0918018
562	7	5.71429	400.623	71.131	7339	6510.43	0.0253443	0.0490967	0.0445746	0.0777623	0.400623	0.7281	20	0.0729747	0.148588
563	7	6.42857	416.036	67.1695	7243	6326.86	0.0371025	0.0494436	0.0424252	0.0716322	0.416036	0.730774	25	0.0761852	0.12178
564	6	6.16667	401.575	69.1601	7774	4942.67	0.012844	0.0319998	0.0344931	0.0557742	0.401575	0.729151	20	0.0524104	0.0898897
565	5	5.8	403.5	70.7086	4569	5608.4	0.0166328	0.0250524	0.0312276	0.034402	0.4035	0.725821	15	0.042981	0.085493
566	8	6.375	402.698	66.8967	8526	5534.5	0.0185827	0.0590749	0.0458533	0.0875778	0.402698	0.732008	28	0.0862409	0.169441
567	6	6.66667	408.053	63.2589	6774	5791.33	0.00858208	0.0472291	0.0428533	0.0667435	0.408053	0.721508	23	0.0704129	0.122191
568	6	7	409.931	61.1101	6916	7613	0.016324	0.0391277	0.040916	0.051523	0.409931	0.728308	25	0.0688124	0.12178
569	5	6.6	401.26	61.1443	4352	7728.8	0.0273562	0.0443109	0.0448965	0.0563013	0.40126	0.726651	19	0.0655201	0.104717
570	7	6.14286	407.418	68.1801	5008	6660.43	0.0198832	0.0407566	0.0394959	0.0684746	0.407418	0.721498	23	0.0672724	0.12888
571	5	6.4	407.611	66.0913	3954	5358.2	0.0183475	0.0355291	0.0426923	0.0574419	0.407611	0.729827	18	0.058066	0.103844
572	4	5.75	400.986	71.1273	2706	3917.25	0.00502056	0.0133757	0.0273445	0.0227892	0.400986	0.732478	12	0.0356706	0.0782794
573	5	7	399.233	59.5364	3635	7274.8	0.0141559	0.032207	0.0332935	0.0529402	0.399233	0.7274	21	0.0512599	0.0841946
574	5	6.2	418.468	78.3465	568	4447.2	0.00426318	0.0145774	0.0260659	0.0305458	0.418468	0.730984	16	0.0478398	0.104501
575	7	5.71429	398.775	72.2949	5406	5601.57	0.0132256	0.0250264	0.0249739	0.0366093	0.398775	0.734245	20	0.0386819	0.0725176
576	5	6.6	406.228	65.2222	2816	6292.4	0.0202655	0.0325224	0.0416094	0.0553455	0.406228	0.732208	19	0.0607507	0.113863
577	7	6.57143	398.518	63.8668	6704	7396	0.0227306	0.0529658	0.0431571	0.0708256	0.398518	0.727562	26	0.0779738	0.149698
578	7	5.85714	396.675	69.4182	4511	5808.57	0.0205208	0.0321506	0.0291623	0.0416978	0.396675	0.726953	21	0.0471809	0.0941479
579	7	6.57143	398.274	63.6697	5003	6751.57	0.0191459	0.0342099	0.0340847	0.052679	0.398274	0.733085	26	0.0606943	0.106043
580	5	6.2	398.899	68.6676	5646	5770	0.0126001	0.0244522	0.0365821	0.0471465	0.398899	0.719371	17	0.0515589	0.106145
581	4	7.25	412.982	63.5042	1706	5247	0.00817425	0.0165266	0.0312199	0.0206599	0.412982	0.742145	17	0.0491209	0.097155
582	9	5.55556	396.154	74.9339	7676	4794.11	0.00454511	0.0322949	0.0275493	0.0459826	0.396154	0.738476	24	0.0500339	0.107448
583	6	7.16667	407.097	62.9786	6142	6582.33	0.033208	0.0456941	0.0404	0.0639542	0.407097	0.732064	26	0.0736579	0.1173
584	4	7.5	408.154	56.6881	1019	6375.75	0.0148673	0.0241786	0.0390035	0.0420597	0.408154	0.738116	19	0.0564467	0.0952016
585	8	6	398.794	70.8176	5437	6953.75	0.0269783	0.0458126	0.0349805	0.0669224	0.398794	0.728289	25	0.0621591	0.111444
586	5	6.4	407.412	64.798	2480	6983	0.0185002	0.0282776	0.033929	0.0364136	0.407412	0.733659	18	0.0505508	0.0856568
587	7	5.42857	409.277	77.5399	4099	5085	0.00999323	0.0302965	0.0324968	0.0420507	0.409277	0.730096	18	0.0511468	0.0875852
588	5	7.6	408.958	55.6637	8067	7963	0.0181926	0.0452825	0.0457053	0.0693075	0.408958	0.714938	24	0.0741275	0.129043
589	5	5.8	396.785	68.7761	3326	5029	0.00115827	0.0188436	0.0304704	0.0295249	0.396785	0.732409	15	0.0427081	0.104932
590	4	7.75	414.428	58.9573	1527	7638	0.0169589	0.0362533	0.044133	0.0753802	0.414428	0.728634	20	0.0738351	0.140987
591	4	6.25	407.913	66.5286	2069	7233.5	0.00800862	0.0270543	0.0378984	0.0389935	0.407913	0.722495	14	0.0513196	0.103266
592	4	7	403.451	58.2362	1298	7378.75	0.0139712	0.0176056	0.0283528	0.0231301	0.403451	0.740291	17	0.0394738	0.0767571
593	4	7	409.463	61.7038	4241	6818.25	0.00201275	0.0248587	0.0382329	0.0532647	0.409463	0.731167	17	0.0539759	0.104574
594	6	7.5	408.781	56.0992	6275	6079.5	0.0270347	0.0425533	0.0387803	0.0574131	0.408781	0.746092	28	0.0657023	0.107002
595	7	6.14286	398.436	66.135	9233	6813.29	0.0173257	0.0414621	0.0392153	0.0694958	0.398436	0.726081	23	0.0631404	0.127269
596	6	6.83333	400.224	60.1925	6686	6971.83	0.0159948	0.029599	0.0331671	0.0421332	0.400224	0.720724	24	0.0557301	0.106983
597	6	6.66667	401.155	61.9244	7054	6562.83	0.0124356	0.0330296	0.0353612	0.0513031	0.401155	0.734954	23	0.0553829	0.100045
598	5	7	404.232	61.5331	6780	7464.8	0.0182408	0.0450195	0.0465407	0.0733889	0.404232	0.713507	21	0.0736118	0.108123
599	5	6.6	404.722	62.9246	2874	6419.8	0.0161843	0.0355433	0.0374092	0.056789	0.404722	0.737952	19	0.0571691	0.111798
600	6	6.16667	400.747	66.8706	4180	5914.33	0.00471285	0.0389749	0.0364584	0.0756866	0.400747	0.733709	20	0.057597	0.0973582
601	3	6.66667	407.969	62.3286	0	4011	0.0106768	0.0150121	0.0335697	0.0220405	0.407969	0.723576	12	0.0399293	0.0679943
602	7	6.57143	395.668	61.7727	8418	5358.43	0.0405136	0.0456877	0.0357981	0.0587721	0.395668	0.742198	26	0.0653462	0.10398
603	5	6.6	408.862	64.3796	3193	6932.8	0.0151112	0.0303848	0.034344	0.0420932	0.408862	0.735808	19	0.0535379	0.0841091
604	7	5.85714	401.679	70.4987	5905	5562.57	0.0122527	0.0294493	0.0266145	0.0430205	0.401679	0.727584	21	0.0423999	0.0865725
605	6	6	419.48	79.0132	1794	3490.83	0.0121603	0.0202061	0.0264589	0.0361022	0.41948	0.737063	18	0.0506539	0.0973589
606	6	7	395.336	64.9178	6609	7549.33	0.0221263	0.0407366	0.0433887	0.0606615	0.395336	0.724978	25	0.078651	0.130719
607	4	6.75	415.1	64.4063	1344	5872.75	0.01219	0.0227559	0.0363559	0.038957	0.4151	0.733347	16	0.0532954	0.118578
608	6	6	416.936	73.0465	6549	4960.17	0.0205159	0.0411265	0.0440184	0.0725521	0.416936	0.730406	19	0.0704579	0.140655
609	5	6.2	398.722	65.3144	5621	5376.6	0.00746082	0.0202662	0.0252213	0.0283865	0.398722	0.737342	17	0.0376445	0.0797796
610	5	5.8	405.996	73.756	4859	3925.6	0.0101832	0.0174475	0.0285353	0.0263168	0.405996	0.722304	15	0.0421238	0.0874774
611	6	7	397.766	58.5074	6796	8067.67	0.0203717	0.0425647	0.0423952	0.0753559	0.397766	0.719107	25	0.0703956	0.117171
612	4	7	397.548	57.3841	3447	5995	0.00954239	0.0202678	0.0331623	0.0339384	0.397548	0.738619	17	0.0454797	0.0810998
613	7	6.57143	411.828	64.5291	7641	5627.57	0.0252455	0.0503638	0.0413294	0.0758043	0.411828	0.731345	26	0.0742863	0.124496
614	5	6	400.926	68.8257	962	6003.4	0.00816939	0.0231107	0.0321718	0.0391351	0.400926	0.739761	16	0.0470184	0.0981738
615	5	6.2	397.685	64.3871	5922	6835.2	0.0130716	0.0317748	0.0382518	0.0490132	0.397685	0.736613	17	0.052794	0.113348
616	7	6.57143	400.168	63.0197	9983	7107.71	0.0159948	0.0420726	0.0387567	0.0594309	0.400168	0.724138	26	0.0639695	0.109481
617	6	5.66667	400.008	72.8586	4282	4960	0.00207102	0.0274568	0.0307431	0.0491373	0.400008	0.730795	17	0.0425861	0.084607
618	6	6.83333	411.69	61.9168	3617	6675	0.0326395	0.0454508	0.0427481	0.0538279	0.41169	0.734586	24	0.0728729	0.124976
619	8	6.25	405.854	66.9982	9435	6554.38	0.043183	0.0629765	0.0449403	0.0751814	0.405854	0.712659	27	0.0826384	0.125136
620	5	6.8	402.693	60.6916	6182	5376	0.0170847	0.0251029	0.0289756	0.0300137	0.402693	0.731572	20	0.0434274	0.074596
621	7	6.14286	397.302	66.4872	9128	6928	0.0219357	0.0580662	0.0463498	0.0788727	0.397302	0.726055	23	0.0785443	0.125106
622	7	6	412.8	76.9905	2989	5168.14	0.0112447	0.0344963	0.0319125	0.0752167	0.4128	0.736426	22	0.0589626	0.122202
623	6	6.33333	411.921	69.3073	4364	4798.17	0.0051847	0.0368135	0.0422996	0.0636511	0.411921	0.747051	21	0.0663472	0.110614
624	6	6.5	405.731	63.1941	8251	6159	0.00566933	0.0365293	0.0382427	0.0628887	0.405731	0.724594	22	0.0557373	0.114787
625	5	6.2	395.225	65.965	4096	6086.4	0.0310325	0.0344455	0.0359944	0.0383832	0.395225	0.721518	17	0.0524891	0.089442
626	6	6.83333	397.308	61.4356	8439	5841.83	0.0203842	0.0388792	0.0389495	0.052685	0.397308	0.70901	24	0.0653336	0.110633
627	4	6.75	409.686	62.591	3129	6098.5	0.00950846	0.025944	0.0344913	0.0386019	0.409686	0.734874	16	0.0466922	0.0770984
628	9	6.33333	401.249	65.2295	10869	6798	0.0392258	0.0632046	0.0404816	0.0894163	0.401249	0.713788	31	0.0816829	0.125839
629	5	6.6	397.139	60.9891	4609	6034.4	0.0184363	0.0296528	0.0336771	0.0534047	0.397139	0.735969	19	0.0526459	0.101508
630	6	6.33333	398.251	64.2417	7809	6601.17	0.0123267	0.0365873	0.0380895	0.056066	0.398251	0.732712	21	0.0588312	0.102443
631	6	6.5	401.408	63.5563	5513	7341	0.022953	0.0419541	0.0440618	0.0595996	0.401408	0.752447	22	0.0703966	0.120767
632	6	6.16667	398.542	67.2144	6152	6228	0.0210039	0.0416269	0.0332346	0.0626911	0.398542	0.730541	20	0.0527041	0.0927939
633	6	5.83333	409.255	76.4377	5748	4250.5	0.00950846	0.0267401	0.0324487	0.037284	0.409255	0.744145	18	0.0516085	0.102163
634	8	5.875	397.508	71.4173	7031	6796	0.0249527	0.0398928	0.037586	0.0631721	0.397508	0.723982	24	0.0683647	0.142986
635	9	5.66667	410.822	74.6652	8632	5114.11	0.0214506	0.0466661	0.0368574	0.0716322	0.410822	0.712187	25	0.0667257	0.117249
636	5	6.8	411.461	62.013	4683	7128.8	0.0241563	0.0455668	0.0451982	0.0566551	0.411461	0.738189	20	0.0717772	0.12232
637	7	6	403.528	70.7546	3172	5659.86	0.0158921	0.0314997	0.0296865	0.0493747	0.403528	0.749671	22	0.0509396	0.102372
638	6	5.83333	409.771	73.4174	3834	5129.17	0.023426	0.0328056	0.0324124	0.0433658	0.409771	0.736646	18	0.0485811	0.0764016
639	8	5.875	415.736	73.6818	6830	4423.38	0.0260839	0.0528282	0.041072	0.0673888	0.415736	0.725601	24	0.0738215	0.135769
640	6	6.33333	411.349	65.9464	5178	5753.17	0.0242562	0.035595	0.0366946	0.0531114	0.411349	0.741525	21	0.0581294	0.083751
641	7	6	415.345	71.3433	6352	5234.71	0.0318173	0.0466915	0.039647	0.0587289	0.415345	0.720705	22	0.0682572	0.117427
642	6	6	416.147	70.0184	4929	4723.17	0.0306609	0.0360039	0.0409855	0.0408892	0.416147	0.727386	19	0.0617494	0.113526
643	5	6.2	407.518	68.0166	4226	5557.8	0.0187473	0.0277931	0.0336559	0.040127	0.407518	0.737677	17	0.0503855	0.102057
644	4	7.25	411.283	60.55	652	6043.5	0.0122048	0.0198994	0.0343242	0.0280903	0.411283	0.733739	18	0.0501855	0.104555
645	5	7	411.826	64.5195	6129	6027	0.00768968	0.0281323	0.0326504	0.056041	0.411826	0.736613	21	0.0573059	0.129629
646	5	6	400.457	70.0799	4351	5504.8	0.00699868	0.0164324	0.0265515	0.0231927	0.400457	0.712739	16	0.0381853	0.0806732
647	5	6.4	409.669	64.3766	5164	5813.2	0.0137791	0.0262021	0.0319737	0.0392706	0.409669	0.739555	18	0.047025	0.0776841
648	4	7	407.606	58.2294	3699	5963.75	0.0169877	0.0323399	0.0476185	0.0406262	0.407606	0.724406	17	0.0660315	0.113914
649	6	6.33333	399.702	64.4757	5313	5667.5	0.0102924	0.039772	0.0345294	0.0661709	0.399702	0.727569	21	0.0587933	0.110521
650	8	6.75	411.273	62.303	8541	5680	0.0248626	0.0512067	0.0444278	0.0828252	0.411273	0.721814	30	0.0832369	0.153193
651	5	6.2	393.77	65.2534	4954	6335	0.0166819	0.0289362	0.0335407	0.0450881	0.39377	0.734181	17	0.0473179	0.0726347
652	5	5.8	412.324	76.5089	4902	3906.8	0.00301359	0.0145347	0.0211103	0.0534681	0.412324	0.742526	15	0.0365084	0.0884131
653	4	6.75	414.047	63.8323	2786	5202	0.0032221	0.0255057	0.038062	0.0504917	0.414047	0.739702	16	0.054066	0.0986141
654	7	6.14286	400.868	67.4477	5923	5732.14	0.00471285	0.0409371	0.0333944	0.0595211	0.400868	0.738189	23	0.0599975	0.0982367
655	5	6.8	419.654	63.2812	3629	4755.6	0.00624287	0.0421926	0.0411641	0.0713233	0.419654	0.725389	20	0.0649201	0.11924
656	7	6.42857	417.841	66.3003	2290	5270.14	0.014718	0.0381766	0.0354749	0.059431	0.417841	0.729993	23	0.0641956	0.123686
657	9	5.55556	400.955	75.0464	8239	5587.67	0.0206672	0.0384323	0.0327716	0.0679729	0.400955	0.739321	24	0.065635	0.159424
658	4	6.25	408.668	65.6788	1711	6096.5	0.00821604	0.0277155	0.0372343	0.0526501	0.408668	0.737451	14	0.0445868	0.0867006
659	4	7	404.148	63.1482	1612	7681.25	0.00643728	0.0163999	0.0340697	0.0254435	0.404148	0.728012	17	0.0540748	0.0879431
660	6	6.83333	408.64	64.5932	5306	5449.5	0.0154952	0.0356643	0.0369069	0.0574131	0.40864	0.739255	24	0.0619865	0.0995356
661	8	5.875	398.484	69.794	11924	5545.75	0.0225569	0.0464313	0.0360202	0.0640822	0.398484	0.732509	24	0.0626006	0.110408
662	6	6.66667	401.648	65.7195	6815	5978.67	0.00976375	0.0312336	0.0327765	0.0598411	0.401648	0.723549	23	0.0544516	0.0982082
663	5	7.2	405.282	58.991	4790	6560.2	0.018097	0.0328656	0.0347101	0.0523915	0.405282	0.713099	22	0.0541587	0.100969
664	7	6.14286	410.71	70.9662	9563	4657.14	0.00820535	0.0341232	0.0372324	0.0509355	0.41071	0.727469	23	0.063836	0.115044
665	7	6	420.033	71.1484	3333	4250.14	0.00624287	0.0423163	0.0382193	0.0560661	0.420033	0.731533	21	0.0631805	0.120486
666	7	5.85714	406.308	70.7584	7720	5315.86	0.0202159	0.0325923	0.0323705	0.0473576	0.406308	0.720475	21	0.0555965	0.101085
667	4	6.75	400.838	61.1993	3208	6681.75	0.00791116	0.0273006	0.033931	0.0549926	0.400838	0.734751	16	0.0498189	0.0892223
668	5	6.8	393.354	59.2841	4604	7810.2	0.0173906	0.0257305	0.0333075	0.0311817	0.393354	0.72787	20	0.0509664	0.0874048
669	4	6.25	419.722	67.4553	2856	5319.5	0.0166425	0.0221784	0.0413071	0.0282758	0.419722	0.73825	14	0.0533418	0.0938061
670	8	5.75	395.847	71.5117	5726	6065.25	0.0203242	0.0421754	0.0332102	0.0652132	0.395847	0.735922	23	0.0573992	0.102977
671	4	6.25	400.723	65.9523	6360	7597.25	0.00421339	0.0144875	0.0267077	0.0298249	0.400723	0.735705	14	0.0363807	0.0679104
672	6	6.16667	410.917	69.8993	5711	4871.5	0.0138496	0.0290814	0.0299524	0.0493969	0.410917	0.732835	20	0.0475902	0.101688
673	5	7	400.168	59.1994	6548	8556.4	0.0168986	0.0495831	0.0531077	0.0800405	0.400168	0.722244	21	0.0812954	0.149698
674	8	6.5	399.905	65.8772	8067	8270.12	0.0367669	0.0620726	0.0457257	0.0817167	0.399905	0.746723	29	0.0876114	0.140105
675	6	6.33333	403.281	65.053	5627	5146	0.0160612	0.0403439	0.0359872	0.0756866	0.403281	0.722207	21	0.0624864	0.113208
676	4	7	415.269	59.9422	5334	6457.25	0.00938293	0.0430753	0.0525108	0.0614601	0.415269	0.722459	17	0.0726164	0.12331
677	7	6.57143	418.295	67.4631	5154	5428.29	0.0166425	0.044171	0.0408737	0.0642546	0.418295	0.744492	26	0.0770999	0.131171
678	5	6.2	400.809	69.7916	3572	4740.6	0.00502056	0.019424	0.031345	0.0386653	0.400809	0.734734	17	0.0514417	0.114021
679	7	6.28571	407.63	67.7535	8993	5469.57	0.0210621	0.0354462	0.0336592	0.0503265	0.40763	0.716072	24	0.0592135	0.109557
680	9	5.88889	399.184	70.0157	10798	5756.78	0.0272999	0.0451757	0.0331298	0.0729515	0.399184	0.722176	27	0.0626803	0.106474
681	6	6.5	412.588	68.4645	4101	4523.67	0.00608078	0.0231761	0.0344601	0.0341756	0.412588	0.718084	22	0.0600281	0.116989
682	6	6.5	406.895	64.6941	4945	6084.67	0.018129	0.0459412	0.0369515	0.0642381	0.406895	0.719107	21	0.0604955	0.10825
683	7	6.28571	398.629	64.2687	8551	6349.57	0.0138916	0.0343299	0.0305421	0.0485802	0.398629	0.734132	24	0.052336	0.0976947
684	5	6.6	402.276	63.0233	5246	5636.2	0.0210117	0.0321473	0.0358105	0.0456841	0.402276	0.737543	19	0.0531759	0.0973289
685	4	6.5	403.884	64.0685	3003	6113	0.0216216	0.0365738	0.0477106	0.0529885	0.403884	0.716943	15	0.0665804	0.116454
686	7	5.85714	416.613	74.1118	3843	4653.71	0.0188353	0.0376577	0.0361889	0.0570679	0.416613	0.747047	21	0.0593632	0.0939257
687	6	5.83333	398.163	70.9425	4447	5188.33	0.0135242	0.0231873	0.031708	0.0348003	0.398163	0.721642	18	0.0481763	0.111172
688	5	6.8	405.762	63.2152	5186	5998.4	0.00811164	0.0392317	0.0403074	0.0782038	0.405762	0.717134	20	0.0675384	0.128184
689	4	7.25	409.428	60.4837	3454	6863	0.00819236	0.0313004	0.0461081	0.0425517	0.409428	0.729061	18	0.0685883	0.112728
690	7	6.85714	402.164	60.963	7135	7025.71	0.0133413	0.0575674	0.0476812	0.0791111	0.402164	0.718621	28	0.0847479	0.150542
691	7	6.14286	398.098	66.4173	7309	5617.43	0.0150548	0.0403338	0.0355138	0.0637913	0.398098	0.717551	23	0.0572196	0.0938751
692	6	7.16667	413.72	62.1127	4994	5498.67	0.01219	0.0370352	0.0391705	0.0518252	0.41372	0.727802	26	0.0649066	0.110272
693	5	6	410.759	72.6653	5178	4223.2	0.0113468	0.0187926	0.0261248	0.0326526	0.410759	0.748004	16	0.0391628	0.0740192
694	5	6.8	397.301	61.1402	5607	6987.4	0.0162642	0.0364019	0.0382893	0.0563597	0.397301	0.74011	20	0.0556805	0.0987525
695	5	6.8	402.175	61.0923	4823	6690.2	0.00609748	0.0338112	0.0424691	0.0583949	0.402175	0.728483	20	0.0659727	0.125617
696	5	6.8	402.645	62.7295	4588	6943.4	0.0247485	0.0363362	0.0416726	0.0558559	0.402645	0.734821	20	0.0619774	0.114198
697	3	6.33333	397.222	64.3122	0	5914.67	0.00533743	0.0088619	0.0254414	0.0144335	0.397222	0.737518	11	0.0333625	0.0824362
698	7	6.42857	410.973	66.7016	4862	5167.86	0.0193624	0.0361018	0.030175	0.0546568	0.410973	0.735112	25	0.0506077	0.0896018
699	5	6.2	406.523	69.2058	2421	5481.2	0.0180139	0.0312694	0.038425	0.0507699	0.406523	0.715711	17	0.0575315	0.103684
700	6	5.83333	398.649	69.2891	6445	6399.83	0.0264855	0.0424154	0.0400351	0.0613385	0.398649	0.73014	18	0.058549	0.113424
701	4	7	407.15	59.78	3032	7523.75	0.0114653	0.0282777	0.0407098	0.0446408	0.40715	0.729716	17	0.0588116	0.0998019
702	4	6.75	401.23	62.2544	4681	6910.25	0.00387031	0.0249205	0.0315239	0.0536601	0.40123	0.738116	16	0.0439722	0.0932411
703	6	5.66667	399.084	70.9483	5954	6667.67	0.0123267	0.0360028	0.0384053	0.0518101	0.399084	0.744212	17	0.0545168	0.094584
704	8	6	400.506	69.4926	7157	5694.62	0.0113133	0.0324338	0.0276741	0.046614	0.400506	0.739255	25	0.0486229	0.0940618
705	8	7	414.043	64.838	7943	6485.38	0.0307083	0.0544378	0.0421458	0.0688085	0.414043	0.717452	33	0.0836011	0.131171
706	5	6.6	412.451	68.3818	850	5622.8	0.00218954	0.019036	0.0240603	0.0537703	0.412451	0.739903	19	0.0409761	0.0887152
707	6	6	416.491	72.3075	5025	4569.83	0.0249061	0.0379965	0.0401545	0.0661858	0.416491	0.730664	19	0.0608888	0.111595
708	6	6	406.395	71.1997	7007	5106.17	0.0125099	0.0267303	0.0348238	0.036915	0.406395	0.741578	19	0.0547167	0.0977972
709	7	6.28571	399.445	66.7326	7446	6622.71	0.0265773	0.0460782	0.0385167	0.0614451	0.399445	0.723473	24	0.0680105	0.101126
710	5	6.6	397.63	65.9246	4291	5824.4	0.0116642	0.024344	0.0292681	0.0353553	0.39763	0.735347	19	0.0458498	0.0991358
711	5	5.6	398.606	73.0778	7255	4440.8	0.016258	0.0214493	0.0257069	0.0274138	0.398606	0.724799	14	0.033659	0.0614334
712	5	6.2	410.263	69.8424	5168	4772	0.0129802	0.0295762	0.0329215	0.0513576	0.410263	0.738834	17	0.0523645	0.0965041
713	6	7.16667	394.155	61.0483	9322	7605.67	0.024514	0.041928	0.0408667	0.0518797	0.394155	0.729635	26	0.0727066	0.131553
714	4	7	407.357	65.064	2539	6703	0.010687	0.0217259	0.0320038	0.0294589	0.407357	0.729451	17	0.047273	0.0826009
715	9	6.11111	409.009	70.729	8182	3970.56	0.0206599	0.0393848	0.0347307	0.070691	0.409009	0.737543	27	0.0618964	0.12888
716	7	5.71429	405.758	75.9991	7563	5161	0.00621351	0.0304129	0.0323392	0.0609618	0.405758	0.727299	20	0.0550278	0.0989201
717	7	5.71429	406.49	73.0715	5994	4877.71	0.0138743	0.0381051	0.0348325	0.0543921	0.40649	0.714624	20	0.0583041	0.146146
718	5	6.8	399.877	61.5366	4464	6649	0.021072	0.0333819	0.0344274	0.0537047	0.399877	0.73655	20	0.0560637	0.109903
719	5	7.2	403.818	56.2461	5641	7951.8	0.0127596	0.0409108	0.0416189	0.0616824	0.403818	0.728682	22	0.0612441	0.100854
720	7	5.85714	400.996	71.3336	5288	5702.57	0.018035	0.0291166	0.0345871	0.0461547	0.400996	0.731226	21	0.0551234	0.105198
721	5	7.6	415.19	56.7427	4470	6672.6	0.0268919	0.0379139	0.0418307	0.0566646	0.41519	0.738187	24	0.0655724	0.0997226
722	9	6	415.531	72.0583	7111	4882	0.0263672	0.0561929	0.0411342	0.088703	0.415531	0.733421	28	0.078363	0.132243
723	5	6	396.916	68.9878	3582	6139.6	0.00259775	0.0333183	0.0376995	0.0460436	0.396916	0.72828	16	0.0564737	0.0988682
724	5	7.6	403.559	53.6477	3669	8513.6	0.0349571	0.0442091	0.0444572	0.0551838	0.403559	0.731034	24	0.0712929	0.128642
725	5	7.2	402.719	58.1386	3930	6847	0.00809762	0.0282774	0.0304824	0.0484174	0.402719	0.733757	22	0.0496129	0.0903862
726	6	7	395.689	62.2281	6488	9043.33	0.0221263	0.0445938	0.0477577	0.0731368	0.395689	0.733962	25	0.0805787	0.143194
727	6	5.66667	400.171	73.5235	3873	3772	0.00746956	0.0152387	0.0198957	0.0219453	0.400171	0.741195	17	0.0300556	0.0745549
728	5	6.2	400.338	68.9153	4433	6652.4	0.00791116	0.02273	0.03582	0.0379001	0.400338	0.732006	17	0.0518409	0.0971335
729	6	5.83333	400.959	70.3269	3343	5580	0.0100156	0.0212981	0.0244127	0.0294035	0.400959	0.731563	18	0.0361584	0.0620931
730	4	7	412.36	60.5449	1562	6927.25	0.0147253	0.0244624	0.0396547	0.0361153	0.41236	0.732673	17	0.0547169	0.0930829
731	5	6.8	399.128	60.9463	4741	7197.2	0.0183672	0.0381768	0.0427301	0.0684054	0.399128	0.721498	20	0.0675287	0.123105
732	5	6.6	410.078	66.7191	2984	5460.8	0.0145665	0.0269712	0.0344004	0.041317	0.410078	0.734299	19	0.0525085	0.0939484
733	5	6.6	398.52	61.9604	5442	7080.4	0.0289458	0.0410665	0.043656	0.0505469	0.39852	0.728513	19	0.0669683	0.106963
734	8	6.125	403.753	70.2362	9422	5797.38	0.0161593	0.0446914	0.0386043	0.0749614	0.403753	0.741504	26	0.0659821	0.120766
735	5	6	412.967	73.8752	3403	4485.4	0.00431788	0.0169093	0.0298889	0.0334357	0.412967	0.714264	16	0.0474643	0.110044
736	4	6.5	401.592	65.2588	5246	6009.75	0.00401518	0.0122137	0.0282488	0.0223507	0.401592	0.725832	15	0.0401871	0.0852174
737	4	7.5	404.058	54.1149	2185	7291	0.0118078	0.038088	0.0415407	0.0673216	0.404058	0.722968	19	0.062527	0.117517
738	6	6.66667	407.874	61.9094	8144	5912.83	0.00695413	0.0376998	0.0367707	0.0633399	0.407874	0.724286	22	0.0588532	0.0955609
739	9	5.88889	397.912	71.1611	7095	5887.89	0.0210022	0.0431681	0.0386375	0.0569105	0.397912	0.723537	27	0.0717974	0.120415
740	6	7	398.91	59.52	4106	8643.5	0.018537	0.0393932	0.0362959	0.0605344	0.39891	0.735808	25	0.0610057	0.123272
741	5	6.2	403.618	65.3477	4322	6474.6	0.013035	0.0343823	0.0358551	0.0595146	0.403618	0.735389	17	0.0520133	0.104627
742	6	6.33333	402.939	66.0372	3814	5443.33	0.0305864	0.0390691	0.0402311	0.0469941	0.402939	0.750319	21	0.0630015	0.0921458
743	6	5.83333	395.351	69.3434	4449	4893.17	0.00847885	0.0286399	0.0291966	0.0459567	0.395351	0.720083	18	0.0461254	0.0774845
744	5	6.8	408.227	60.7481	4797	7709.8	0.0214405	0.0370486	0.0396496	0.0585677	0.408227	0.730193	20	0.061295	0.131827
745	6	6.16667	400.261	66.7897	5210	5107	0.00782141	0.0230339	0.0267621	0.0360451	0.400261	0.743559	20	0.0412608	0.0848017
746	8	5.875	402.429	71.8025	5493	5957.88	0.0223507	0.0373938	0.0306367	0.0628667	0.402429	0.732071	24	0.0562024	0.114618
747	3	5.33333	420.021	79.3372	0	1500.33	0.00227265	0.00634133	0.0156965	0.0124882	0.420021	0.733849	8	0.0176814	0.0421713
748	5	6.2	398.362	65.2554	4197	6495.6	0.00746082	0.0197266	0.0276011	0.0270271	0.398362	0.738111	17	0.0412802	0.0997945
749	5	7	415.953	60.4122	5045	6193.8	0.0141254	0.0437994	0.0479907	0.0655304	0.415953	0.741088	21	0.0731873	0.132536
750	8	5.875	406.796	71.3104	9260	5091.5	0.0254331	0.0474651	0.0381721	0.071185	0.406796	0.738111	24	0.0676807	0.142333
751	6	6.5	402.395	63.3133	6731	6698.83	0.013035	0.0400121	0.0395228	0.0697208	0.402395	0.730689	22	0.0642595	0.129406
752	6	6.5	393.021	62.8521	7377	7043	0.0183852	0.0347254	0.0360862	0.0562232	0.393021	0.731683	22	0.0576847	0.0890943
753	6	7.16667	414.005	60.759	6927	6321.33	0.0139591	0.041036	0.0481978	0.0762651	0.414005	0.73655	26	0.0779833	0.123911
754	7	6.14286	407.004	67.9033	7348	5275.43	0.0153857	0.032724	0.0354055	0.0601712	0.407004	0.733953	23	0.0580275	0.0965041
755	9	5.66667	411.248	75.0146	8711	4984.33	0.0180814	0.0498306	0.0379095	0.0747194	0.411248	0.73398	25	0.0692024	0.108482
756	6	6.5	400.51	65.7981	4841	6079.5	0.0145106	0.0357614	0.0360562	0.0583881	0.40051	0.737371	22	0.0652703	0.142191
757	6	6.66667	396.815	61.9105	11100	6801.67	0.0247127	0.0414496	0.0451699	0.0587986	0.396815	0.725693	23	0.0702582	0.138537
758	6	7.16667	399.5	58.419	7601	7635	0.0138916	0.0458981	0.0431262	0.0838031	0.3995	0.728914	26	0.0781407	0.146541
759	5	6.4	403.516	63.4097	2223	6655.8	0.0160612	0.0240702	0.0415561	0.0337523	0.403516	0.721695	18	0.0585995	0.106654
760	4	7	397.97	59.9719	3599	7080.75	0.0116642	0.022576	0.0308509	0.0307676	0.39797	0.738951	17	0.045139	0.0906844
761	4	5.75	412.364	74.741	4471	3393	0.00218954	0.00444043	0.0177108	0.00778019	0.412364	0.738435	12	0.023941	0.0559598
762	6	6.16667	406.998	69.6904	5455	5011.33	0.00821604	0.0355097	0.0331542	0.0645963	0.406998	0.742917	20	0.0572135	0.123705
763	6	6.83333	413.68	62.2435	6418	5867.67	0.0274094	0.0375801	0.0422228	0.0486008	0.41368	0.724633	24	0.0680617	0.102334
764	6	6.16667	399.776	68.4537	4568	6141.67	0.0108373	0.0278577	0.0298779	0.0505679	0.399776	0.725001	20	0.0503914	0.112632
765	5	6.6	402.253	62.5726	6395	6890.8	0.00976375	0.0327529	0.0346814	0.0595372	0.402253	0.720044	19	0.0494649	0.0908187
766	5	6.4	401.815	64.3861	4534	5701.4	0.0146566	0.0305685	0.0315732	0.05671	0.401815	0.720618	18	0.0476759	0.0894542
767	7	6.28571	416.491	70.218	6034	5548.29	0.0235279	0.0474312	0.0427844	0.0634052	0.416491	0.730455	24	0.073268	0.12766
768	8	6.5	408.367	68.2029	8219	5515.88	0.0130243	0.0502466	0.0363511	0.081441	0.408367	0.725978	29	0.0731837	0.143506
769	7	6.85714	399.524	62.6012	7154	7870.14	0.0217786	0.047826	0.0417484	0.0782526	0.399524	0.730509	28	0.0797295	0.143467
770	5	6.4	414.858	65.9822	6668	4922	0.0134323	0.0344331	0.0415916	0.0511303	0.414858	0.736628	18	0.0592276	0.0944204
771	5	6	405.296	68.3213	8161	6036	0.0104643	0.0288582	0.0306372	0.0431615	0.405296	0.727494	16	0.0417891	0.084462
772	5	7	401.893	59.6141	8287	7411.6	0.00370806	0.0315875	0.039023	0.0550323	0.401893	0.720784	21	0.0605205	0.111478
773	3	6	421.072	71.5154	0	3744.33	0.00779227	0.0175914	0.0354	0.0304238	0.421072	0.723444	10	0.043243	0.0925049
774	4	6.25	399.756	65.7932	685	4575.25	0.00870789	0.0160732	0.0281902	0.0306958	0.399756	0.742794	14	0.0374088	0.0861044
775	6	6.33333	403.791	65.7763	5486	5995.33	0.0139114	0.0431542	0.0439704	0.0786459	0.403791	0.734036	21	0.0725295	0.153163
776	6	6.5	406.656	66.3506	6856	6738.67	0.0100929	0.0388164	0.0455476	0.0701694	0.406656	0.71711	22	0.0720295	0.145351
777	8	6.25	405.706	69.5698	7521	4882.38	0.0135897	0.045536	0.0379286	0.0738878	0.405706	0.718277	27	0.0740967	0.159771
778	4	6.75	406.139	61.0417	760	5353.25	0.00350714	0.0242076	0.0340337	0.0497594	0.406139	0.71826	16	0.0495802	0.120944
779	8	6.375	398.943	66.2728	7791	4711.75	0.021072	0.044953	0.0354309	0.0588681	0.398943	0.723911	28	0.0660653	0.10539
780	6	6.33333	409.403	66.6905	6104	5851.83	0.0168633	0.0386259	0.0430525	0.0496979	0.409403	0.725464	21	0.0689797	0.135223
781	7	6	404.563	71.2801	6511	5933.86	0.0280645	0.0402861	0.0359128	0.057417	0.404563	0.712547	22	0.0613707	0.107662
782	6	5.83333	405.038	71.5246	2482	4517.67	0.0216272	0.0260818	0.0279185	0.0389719	0.405038	0.742917	18	0.0435158	0.0866974
783	5	6.4	415.922	69.3204	2548	4024.8	0.0186426	0.0359396	0.0350666	0.0538332	0.415922	0.744212	18	0.0576209	0.113841
784	6	6.66667	407.824	62.5491	6669	6664.67	0.0214405	0.0348795	0.0357307	0.0420213	0.407824	0.732579	23	0.0562889	0.111436
785	6	6	395.743	67.2135	5957	6246.67	0.00946632	0.0298837	0.0328922	0.0518797	0.395743	0.720712	19	0.0481011	0.098694
786	6	6.16667	409.005	67.1937	7130	6229.83	0.00851823	0.0347508	0.0365781	0.0546371	0.409005	0.720215	20	0.056095	0.101085
787	6	6.33333	400.969	64.2823	5970	5930.33	0.0262902	0.0358671	0.0382473	0.0575934	0.400969	0.743299	21	0.0588092	0.108861
788	8	6	399.866	67.5964	8722	6128.38	0.0214915	0.0383192	0.0297294	0.0552988	0.399866	0.733325	25	0.0522574	0.119964
789	5	6	399.059	70.5954	3983	5002.8	0.0133313	0.0243529	0.0284172	0.0329089	0.399059	0.738841	16	0.0409578	0.0803612
790	7	6.57143	411.184	64.9877	6308	5530.57	0.0259678	0.0527369	0.0412581	0.0714211	0.411184	0.72627	26	0.0720644	0.111117
791	8	6	404.01	73.0063	8543	4823.62	0.0106469	0.0316961	0.0272181	0.0611825	0.40401	0.719226	25	0.0512809	0.0891503
792	6	6.83333	414.894	63.5512	7611	6097	0.0201874	0.0407235	0.0437117	0.0587289	0.414894	0.743585	24	0.0685299	0.104739
793	7	6.42857	397.399	69.0718	11093	6213.14	0.0164435	0.032247	0.0338167	0.0607248	0.397399	0.729189	25	0.0601918	0.126434
794	5	6.8	401.395	59.7314	4389	8018.8	0.022953	0.042276	0.0406091	0.0596128	0.401395	0.745508	20	0.0639616	0.097745
795	5	6	406.955	70.7327	2731	6140.8	0.0122264	0.0259204	0.0363547	0.0421909	0.406955	0.725878	16	0.0541524	0.104526
796	9	6.11111	415.222	70.4121	9084	5125.33	0.0305458	0.0439036	0.0347524	0.0645934	0.415222	0.733012	27	0.0683718	0.132243
797	6	6.33333	408.743	65.5286	4394	5487.17	0.0293079	0.0365947	0.0362254	0.0465566	0.408743	0.728533	21	0.0567956	0.0906473
798	7	6.57143	397.017	63.6263	9485	7973.29	0.0219357	0.0509625	0.0477911	0.0818632	0.397017	0.725305	26	0.0843895	0.169441
799	8	5.625	399.452	72.8167	10321	5986.5	0.0225569	0.0391266	0.0316549	0.0516448	0.399452	0.719695	22	0.0527497	0.0866391
800	6	5.66667	398.57	71.4896	6220	4412.17	0.00825458	0.019324	0.022766	0.0357198	0.39857	0.738261	17	0.0322376	0.0539165
801	8	5.875	405.966	74.4875	8893	5085.25	0.00828644	0.0375338	0.0357363	0.0676565	0.405966	0.726023	23	0.0625002	0.134123
802	6	6.66667	402.138	62.0761	5190	6465.5	0.0128969	0.0440888	0.0415826	0.0600573	0.402138	0.727802	23	0.0673538	0.108489
803	7	6.71429	416.367	63.2339	7105	5662.86	0.0217527	0.0537466	0.0454823	0.0720227	0.416367	0.735366	27	0.0794638	0.147171
804	5	6	411.493	71.5214	5238	4499	0.00761468	0.0246932	0.0288342	0.0363935	0.411493	0.733962	16	0.043473	0.08672
805	6	5.66667	402.367	71.5319	5292	7068.67	0.00948971	0.0261729	0.0327388	0.0511823	0.402367	0.734588	17	0.0484	0.106107
806	6	6.66667	401.375	60.923	8264	6582	0.0155166	0.04134	0.0375019	0.0612076	0.401375	0.730045	23	0.0619561	0.114723
807	5	6.2	403.186	68.6376	5473	5585.6	0.0262793	0.0396135	0.0465844	0.0505454	0.403186	0.716009	17	0.0691609	0.120218
808	5	6.4	403.723	64.6919	4031	5818	0.0163237	0.0317731	0.038242	0.0471194	0.403723	0.730424	18	0.0567068	0.0933671
809	7	6.28571	414.146	71.4895	6151	5772	0.0129353	0.0503931	0.045964	0.0833306	0.414146	0.7281	24	0.0779337	0.149797
810	5	6	405.903	69.1968	4953	5216.2	0.00403365	0.0210219	0.0333079	0.0472185	0.405903	0.740156	16	0.0414251	0.0692248
811	7	5.85714	407.113	70.3448	8114	5418.43	0.018765	0.0371802	0.0374277	0.0591724	0.407113	0.724246	21	0.0576277	0.0984131
812	6	6.66667	416.827	64.6192	3375	5581.17	0.0177864	0.0409836	0.041958	0.052852	0.416827	0.724553	23	0.0704325	0.117686
813	6	6.83333	396.608	66.3071	5195	5964	0.00988842	0.0280374	0.035701	0.0650468	0.396608	0.731521	24	0.0647489	0.138184
814	4	6.25	401.315	65.4526	4766	5816	0.0063636	0.0240472	0.0274207	0.0316837	0.401315	0.723718	14	0.0348353	0.0665908
815	5	6.2	405.944	65.7243	6103	4922.8	0.0101068	0.0291191	0.0318976	0.0476337	0.405944	0.726796	17	0.0469846	0.089744
816	6	6.33333	397.448	63.087	8201	6645.33	0.026062	0.0399579	0.0402141	0.0602164	0.397448	0.734586	21	0.0624861	0.0979641
817	5	6.2	405.7	67.7133	5999	5951.6	0.00403365	0.0297275	0.0356372	0.0544557	0.4057	0.737067	17	0.0540134	0.1226
818	4	6.25	399.42	64.1925	719	5044.5	0.00689382	0.0225655	0.0327548	0.0456475	0.39942	0.724783	14	0.0395942	0.0770208
819	6	6.16667	408.069	78.2427	5465	4719.33	0.00758288	0.0182819	0.0290666	0.0423199	0.408069	0.728289	19	0.0580484	0.118054
820	5	6.2	410.308	71.4456	2896	4508.6	0.0127845	0.0179131	0.0265475	0.0252906	0.410308	0.734388	17	0.0409834	0.0941545
821	6	6.5	400.444	66.1846	8054	6627.5	0.0131103	0.029747	0.0321686	0.043703	0.400444	0.734876	22	0.0546062	0.0992591
822	6	6.16667	408.261	68.8535	7666	5214.83	0.0177701	0.0420665	0.0379661	0.0721353	0.408261	0.732651	20	0.0591823	0.117202
823	6	6.83333	409.851	63.6462	4687	6440.5	0.0135048	0.0299542	0.0335131	0.0455529	0.409851	0.738772	24	0.0599807	0.105371
824	5	6	410.112	69.9144	2872	4587	0.012685	0.0240261	0.0285128	0.0450489	0.410112	0.726921	16	0.0399685	0.10378
825	7	5.57143	402.964	76.8236	5467	5165.71	0.0124356	0.0335769	0.0303673	0.0574693	0.402964	0.737643	19	0.0494405	0.0865644
826	4	7.5	397.092	54.1668	4180	7159.25	0.0153123	0.0279427	0.0345081	0.0407116	0.397092	0.738187	19	0.046949	0.078031
827	5	6.6	409.962	63.7394	3730	6802.6	0.00964485	0.0356299	0.0425835	0.0482399	0.409962	0.744708	19	0.0629509	0.102259
828	7	6.85714	412.048	66.7826	8760	5498.57	0.0169589	0.0454929	0.0404058	0.0749484	0.412048	0.730878	28	0.0737374	0.140555
829	8	5.875	413.222	74.5891	7300	4595.75	0.00644151	0.0417545	0.0388726	0.0566819	0.413222	0.722331	24	0.0679593	0.123315
830	7	6.57143	405.086	67.5144	6606	5559.43	0.0222957	0.0431521	0.0362614	0.0665798	0.405086	0.734732	26	0.0656142	0.120715
831	7	6.42857	405.195	66.7056	7284	6240.57	0.0337523	0.0449801	0.0404607	0.0580887	0.405195	0.737436	25	0.0752517	0.127309
832	7	5.71429	397.715	70.6148	4484	4114.71	0.0172928	0.0317355	0.0288904	0.0506782	0.397715	0.744492	20	0.0461721	0.0771637
833	6	6.83333	417.683	61.7408	6686	5104.5	0.0217527	0.0434888	0.0424319	0.0583133	0.417683	0.735922	24	0.0702359	0.114465
834	5	6.2	400.308	66.0508	4130	6872.4	0.0183703	0.0316416	0.0398401	0.0441222	0.400308	0.731345	17	0.057399	0.108863
835	8	5.875	397	71.1882	5301	6916	0.0195234	0.0406336	0.0315286	0.0654564	0.397	0.731119	24	0.0577629	0.116213
836	4	5.75	400.236	70.0413	1855	5653.5	0.00207102	0.021681	0.0269656	0.0330056	0.400236	0.730458	12	0.0311828	0.0521515
837	7	6.42857	413.022	67.2448	6476	4662.29	0.0127251	0.0471099	0.0384006	0.0750457	0.413022	0.740489	25	0.0702296	0.125825
838	7	6	411.125	69.6396	6324	5016.29	0.0298551	0.0433297	0.0399715	0.0578605	0.411125	0.726191	22	0.065711	0.122585
839	6	6	404.638	68.0819	5407	4632.33	0.0141349	0.0277618	0.0358374	0.0507987	0.404638	0.727299	19	0.0551829	0.101583
840	6	5.66667	408.615	76.2099	3052	3949	0.0145039	0.0276709	0.0287121	0.0372616	0.408615	0.737371	17	0.043723	0.0769784
841	6	7	407.01	63.9073	7095	6003.83	0.0270943	0.0393599	0.0358726	0.0731142	0.40701	0.720451	25	0.0636467	0.119184
842	6	6.16667	417.088	72.7697	3985	4356	0.0125433	0.0350832	0.0382803	0.0454439	0.417088	0.743465	20	0.0631839	0.130219
843	8	5.875	399.135	70.7395	6727	5338.25	0.0204658	0.0343024	0.0297749	0.0456619	0.399135	0.73036	24	0.0539038	0.103814
844	6	6.16667	406.074	74.6349	4178	3971.5	0.0220405	0.0298932	0.0330919	0.0394824	0.406074	0.712455	19	0.054788	0.0958051
845	6	6.33333	396.638	66.3424	3969	5493.83	0.015295	0.0258574	0.0311491	0.0405136	0.396638	0.721987	21	0.050676	0.0992857
846	5	7.6	395.413	56.9222	7197	7524	0.0156372	0.0369037	0.039365	0.0587928	0.395413	0.723138	24	0.0682394	0.132312
847	4	7.5	413.56	55.3876	1515	7780.5	0.00644151	0.0308619	0.0439148	0.0531354	0.41356	0.718458	19	0.0610745	0.100068
848	5	7.6	403.697	54.1467	5707	7255.4	0.00804203	0.0374706	0.0434955	0.047892	0.403697	0.714721	24	0.0681361	0.114636
849	6	6	407.939	70.4181	5664	5389.83	0.0222666	0.0376327	0.0348742	0.0545343	0.407939	0.72206	19	0.0542971	0.098625
850	4	6.5	412.506	67.0322	170	5922.25	0.00638813	0.0186499	0.0254735	0.0326149	0.412506	0.746834	15	0.0368508	0.0751646
851	6	6.33333	421.004	70.4179	3914	5068	0.0155307	0.0413447	0.0455878	0.0604469	0.421004	0.733085	21	0.0719294	0.139405
852	7	6.57143	403.261	63.1638	9684	6674.14	0.0265781	0.0537791	0.042537	0.0798211	0.403261	0.713934	26	0.0757111	0.113001
853	7	6.85714	400.064	61.5744	9184	7052	0.0121528	0.0396462	0.0347582	0.0719622	0.400064	0.72433	27	0.058783	0.100263
854	9	5.55556	409.226	76.9194	8862	5455.22	0.0196516	0.0470074	0.0345557	0.0849033	0.409226	0.746723	24	0.0691659	0.141506
855	7	6.57143	401.344	63.5462	6942	7009.29	0.0233456	0.0528411	0.0438174	0.0884438	0.401344	0.720697	26	0.0799847	0.130513
856	7	6.42857	403.09	65.4678	5128	7058.43	0.0118078	0.0416045	0.0398689	0.0580887	0.40309	0.71711	25	0.0659922	0.126146
857	4	7	396.616	58.2333	5967	6200.75	0.00454511	0.0190735	0.0308716	0.0382495	0.396616	0.736839	17	0.0373021	0.103811
858	5	7.2	402.598	58.6004	7373	7407.4	0.0210902	0.0414954	0.0437394	0.0692323	0.402598	0.720697	22	0.0684031	0.111478
859	5	6.8	411.708	60.776	3372	6138.4	0.0266879	0.0395034	0.0403907	0.0487853	0.411708	0.727498	20	0.0624229	0.108488
860	6	6.16667	397.463	66.9535	8053	6714.83	0.0221689	0.0315221	0.029961	0.0488092	0.397463	0.73013	20	0.0481317	0.0889114
861	5	7	398.535	58.6415	7242	7117.6	0.00397762	0.0392029	0.0430227	0.061525	0.398535	0.736938	21	0.0626312	0.111184
862	5	6.8	400.969	63.3276	3299	5847.8	0.0180366	0.0263164	0.0287051	0.0373147	0.400969	0.729817	20	0.0442516	0.0825802
863	6	6	407.679	68.5936	2471	5478.83	0.0207995	0.0312836	0.0306439	0.0468567	0.407679	0.734175	19	0.0476957	0.0769095
864	6	6.33333	410.052	66.7961	6332	5141.83	0.0176707	0.0403746	0.0385961	0.0565535	0.410052	0.728073	21	0.0592099	0.100461
865	6	6.16667	416.821	71.3724	4905	5173	0.0318173	0.0412881	0.0441349	0.0545336	0.416821	0.729635	20	0.0671015	0.109317
866	7	6.14286	396.172	66.635	7400	5938.29	0.0200261	0.0385185	0.033676	0.0653797	0.396172	0.735654	23	0.0574635	0.131356
867	6	6.66667	401.393	63.7132	6540	6111.33	0.0171273	0.0309129	0.0300408	0.0442297	0.401393	0.735112	23	0.0500332	0.0986344
868	5	6.4	401.079	64.2681	6553	5439.4	0.0153776	0.0253305	0.0360611	0.0464173	0.401079	0.734314	18	0.051743	0.0880558
869	9	5.66667	413.088	75.8421	8085	5061.56	0.0160357	0.0499643	0.0378151	0.0855792	0.413088	0.715838	25	0.0714611	0.123911
870	9	5.77778	409.129	73.5457	6614	4770.89	0.0247559	0.0401603	0.0281106	0.0546568	0.409129	0.726683	26	0.0565522	0.099824
871	7	5.71429	408.053	72.4503	7445	5527.43	0.0140055	0.0380183	0.0339709	0.0537274	0.408053	0.737527	20	0.0532913	0.0816741
872	5	6.8	413.153	61.4812	2385	5895.2	0.0158309	0.0341476	0.0386988	0.0570489	0.413153	0.743299	20	0.0615697	0.13849
873	5	7.4	405.409	59.6237	3389	7018.4	0.0159383	0.0305902	0.0403624	0.0663214	0.405409	0.734193	23	0.0677783	0.128664
874	4	7	399.698	60.2322	1643	6088.25	0.00361925	0.0285626	0.0389143	0.0511424	0.399698	0.72666	17	0.0592137	0.103182
875	6	5.33333	412.876	77.9877	2654	4063.83	0.0116619	0.0256756	0.0322878	0.0381442	0.412876	0.733787	15	0.0439271	0.0795672
876	5	6.6	404.124	62.8317	5958	5909	0.0164122	0.036169	0.0357726	0.0525871	0.404124	0.713156	19	0.0543173	0.0917904
877	8	6.25	401.623	65.3235	7281	6894	0.0350955	0.0516104	0.0350086	0.0620637	0.401623	0.736795	27	0.0638921	0.0941508
878	5	6.4	400.59	62.9498	3315	5105.6	0.00965065	0.0188647	0.0212573	0.0265498	0.40059	0.727177	18	0.0325344	0.0594949
879	5	6.4	396.314	63.0329	3530	5942.4	0.0163002	0.0220365	0.0313937	0.035064	0.396314	0.727199	18	0.0449868	0.0798383
880	6	6.33333	402.111	66.6196	4629	4599	0.0176283	0.0238692	0.0272613	0.0361092	0.402111	0.741896	21	0.0441041	0.079683
881	7	6	395.307	67.8341	7444	5953.57	0.0165863	0.026977	0.0295566	0.0556713	0.395307	0.732745	22	0.0480692	0.111138
882	5	7.4	395.832	59.6213	3049	8600	0.0273134	0.0379489	0.0426678	0.051423	0.395832	0.726096	23	0.0711965	0.125432
883	6	5.83333	398.403	69.2462	3955	5952.5	0.0170871	0.0283856	0.0301112	0.0345151	0.398403	0.73398	18	0.0443328	0.0797711
884	6	6.66667	401.779	65.0765	6236	6697.33	0.0106573	0.0291108	0.0322035	0.0349071	0.401779	0.728938	23	0.0524506	0.092262
885	5	5.8	401.626	73.7271	6849	4930.4	0.00596379	0.0214056	0.024353	0.033858	0.401626	0.729061	15	0.0391334	0.0875415
886	4	6.5	403.136	66.5894	1856	6177	0.0113691	0.0228476	0.0325319	0.0349623	0.403136	0.734025	15	0.0436437	0.0933412
887	7	6.42857	397.158	65.6077	7989	6368.57	0.0203873	0.0362654	0.033272	0.0471291	0.397158	0.724061	25	0.0569734	0.122127
888	4	7.75	399.642	53.4045	8349	8722.25	0.0168589	0.0424054	0.0525246	0.0672174	0.399642	0.72859	20	0.0768486	0.125157
889	7	5.71429	400.321	71.0773	6920	5502.29	0.0166319	0.0269247	0.0328941	0.03539	0.400321	0.731545	20	0.0505532	0.119193
890	4	6	403.703	72.4503	1675	4998.25	0.00747656	0.0191102	0.0312114	0.0305575	0.403703	0.736423	13	0.0401713	0.0880268
891	6	6.16667	414.127	69.788	4566	4820.33	0.00817268	0.030591	0.0334204	0.0597359	0.414127	0.726969	20	0.0558225	0.129043
892	5	7	404.563	60.0102	7390	6026.2	0.00897451	0.031646	0.0389313	0.062127	0.404563	0.731464	21	0.0553748	0.0952696
893	7	6.14286	403.254	66.9347	5348	5881	0.0188578	0.043489	0.0352513	0.0798211	0.403254	0.723684	23	0.0603213	0.130765
894	7	6.42857	412.375	67.8876	6466	6274.43	0.0273283	0.0513007	0.0478882	0.0828252	0.412375	0.729928	25	0.0852146	0.151231
895	6	6.5	407.667	71.0452	3488	4838.83	0.0106768	0.0373142	0.0386964	0.0573175	0.407667	0.723886	21	0.0640092	0.111716
896	6	6.5	412.02	69.0515	5354	5006.33	0.0122048	0.0317451	0.0330505	0.0480879	0.41202	0.723377	22	0.051977	0.113499
897	7	6.14286	408.151	69.9687	6641	5720.86	0.0303694	0.0373394	0.035893	0.0471927	0.408151	0.736411	22	0.0627417	0.12516
898	6	5.66667	400.198	73.9255	6074	4460.33	0.00699868	0.0235649	0.0226265	0.0395158	0.400198	0.712473	17	0.0372475	0.0650871
899	4	6.75	418.904	64.9966	2574	5443.25	0.0182868	0.0363583	0.047701	0.0683405	0.418904	0.734181	16	0.0655291	0.126991
900	4	7	404.309	59.9244	2808	6944.5	0.00988958	0.026972	0.0423521	0.0402337	0.404309	0.724834	17	0.0598889	0.135925
901	5	6.6	406.849	63.2553	5918	6102	0.0128178	0.0294577	0.0379217	0.0434827	0.406849	0.73013	19	0.0578219	0.131763
902	6	6.16667	399.47	66.6576	7192	5999.17	0.0102924	0.0327662	0.0374384	0.0664688	0.39947	0.737861	20	0.0582369	0.114912
903	6	5.66667	412.198	73.9339	4148	5296.17	0.0266308	0.0322789	0.0308027	0.0417321	0.412198	0.744087	17	0.0452622	0.0813626
904	7	5.42857	400.469	76.8247	3493	3964	0.00818252	0.0202209	0.0180431	0.0264555	0.400469	0.729368	18	0.0288612	0.0604495
905	8	6.25	397.242	66.3843	10373	6781.88	0.00401141	0.0377489	0.0303136	0.0719622	0.397242	0.732579	27	0.0599811	0.11179
906	7	5.85714	405.098	70.8921	7355	6031.86	0.0155296	0.0415709	0.0386423	0.068274	0.405098	0.744335	21	0.0629634	0.110221
907	6	6.33333	405.695	68.5282	6965	5495.5	0.00975363	0.0294564	0.0387312	0.0521923	0.405695	0.730509	21	0.059229	0.100293
908	6	6.33333	414.066	69.0111	3638	5792.33	0.00561666	0.0385392	0.0416284	0.0533825	0.414066	0.735654	21	0.0678901	0.113232
909	5	6.2	402.488	69.2855	1826	7069.6	0.00786284	0.0176053	0.0281425	0.0325771	0.402488	0.716544	17	0.0443544	0.0817815
910	6	6	400.256	68.3771	4532	5382.83	0.0177395	0.0284172	0.029001	0.0351511	0.400256	0.720003	19	0.0466083	0.101322
911	4	7	418.268	60.9973	3317	5392	0.0144262	0.0288971	0.0430402	0.0563702	0.418268	0.73117	17	0.0597127	0.107165
912	6	6.83333	414.58	65.5321	8347	5664.17	0.0202368	0.047847	0.0401461	0.0844409	0.41458	0.723911	22	0.0692547	0.116001
913	5	6	398.595	67.951	2847	5612.6	0.00991221	0.0154268	0.0284661	0.0279255	0.398595	0.717465	16	0.0411934	0.0917654
914	4	6.25	422.381	68.8884	1448	4929.5	0.0276091	0.0341782	0.0472053	0.0403322	0.422381	0.725355	14	0.0616759	0.115707
915	6	6.16667	399.993	66.7449	3626	5539	0.0126253	0.0234468	0.0281156	0.0454053	0.399993	0.733864	20	0.0446633	0.0965477
916	6	6.16667	396.887	67.5652	10349	5975.83	0.00742202	0.0248155	0.0264537	0.0369683	0.396887	0.726041	20	0.0404003	0.0699757
917	4	7	397.602	57.9837	6029	7452.5	0.0156291	0.0226224	0.036709	0.0269783	0.397602	0.740489	17	0.0511327	0.0939007
918	7	6.28571	408.207	68.8214	7122	4502.71	0.0181306	0.0329743	0.0356073	0.0446408	0.408207	0.73662	24	0.061815	0.122463
919	5	6.8	413.921	64.4863	6095	6612.4	0.0147795	0.0310813	0.0403194	0.0500252	0.413921	0.733821	20	0.0609208	0.112366
920	7	6.28571	404.335	68.902	9163	5328.57	0.0238071	0.032683	0.0311633	0.0410165	0.404335	0.715596	24	0.0546372	0.096442
921	3	7.33333	408.32	57.2512	0	5983.33	0.00128394	0.0166872	0.0372276	0.0336349	0.40832	0.720478	14	0.0431529	0.072029
922	5	6.6	407.132	63.2993	2199	6862.4	0.0160281	0.033937	0.038857	0.0425737	0.407132	0.725605	19	0.0597926	0.123893
923	6	6.66667	396.742	61.8991	7243	6114.5	0.00549892	0.0399261	0.0405632	0.0770556	0.396742	0.734169	23	0.0696646	0.148191
924	5	7.2	414.195	66.3699	4244	6622.6	0.0249721	0.0369879	0.0431648	0.0735875	0.414195	0.728477	22	0.0785428	0.139195
925	6	6	399.181	69.9359	3474	5024.5	0.00870789	0.0272335	0.03154	0.0372102	0.399181	0.747233	19	0.0468641	0.0960088
926	6	6.5	398.19	65.6803	6205	6217.17	0.0154222	0.0261319	0.0264881	0.0395084	0.39819	0.736646	22	0.0460607	0.0924444
927	8	6.75	393.494	66.1453	10821	6674.5	0.0229008	0.0463699	0.0400071	0.064854	0.393494	0.730547	31	0.081077	0.151177
928	6	6.16667	406.964	74.7986	5714	5021.83	0.000941917	0.0269517	0.0337745	0.0500164	0.406964	0.721065	19	0.0549333	0.125062
929	6	6	399.37	68.2257	5724	7052.67	0.0216185	0.0360705	0.0380564	0.0580221	0.39937	0.731568	19	0.0584094	0.097287
930	4	6.5	404.354	62.5786	1723	5522	0.00607643	0.0207548	0.0296988	0.0278782	0.404354	0.723318	15	0.0399373	0.0850827
931	4	7.75	411.075	54.2391	4283	7281.75	0.0123684	0.0261517	0.0376062	0.0398911	0.411075	0.73643	20	0.0557326	0.0955959
932	4	6.5	401.084	62.0724	3678	4386.75	0.00818252	0.0150381	0.0247976	0.0215206	0.401084	0.721186	15	0.0315127	0.0711088
933	3	6.66667	407.022	62.1839	0	5754.67	0.000941917	0.0186191	0.0340685	0.0466291	0.407022	0.722007	12	0.0387763	0.0759429
934	8	5.75	400.484	70.5616	6896	6344.25	0.0158402	0.0435334	0.0345868	0.0722156	0.400484	0.734054	23	0.063712	0.126146
935	5	6.8	409.308	69.355	3344	6004.8	0.00201275	0.0183839	0.0345921	0.025613	0.409308	0.731384	20	0.0562779	0.10479
936	4	7.75	395.599	52.8643	3780	6938.75	0.0119565	0.0315841	0.0346641	0.064876	0.395599	0.735433	20	0.0492084	0.0906753
937	8	6.375	400.357	66.9844	7513	6563.38	0.0143555	0.0391957	0.037007	0.0574805	0.400357	0.721925	28	0.069698	0.133634
938	6	6.33333	401.666	66.4662	3280	7235.67	0.0174506	0.0392783	0.0413504	0.0603496	0.401666	0.728073	21	0.069585	0.129406
939	8	6	398.629	67.3874	12412	5417	0.0203092	0.0430406	0.0311381	0.0599426	0.398629	0.734175	25	0.0572375	0.0941618
940	4	7.5	412.417	55.8482	2795	5951.75	0.0051847	0.0306851	0.0473045	0.0808839	0.412417	0.745152	19	0.0646878	0.113029
941	7	6.14286	418.34	73.5179	7059	4936.57	0.0103884	0.0510029	0.0481921	0.0822602	0.41834	0.724757	23	0.0803169	0.1401
942	5	6.8	402.131	61.0856	6340	6293	0.00609748	0.0342917	0.0409957	0.0525987	0.402131	0.723628	20	0.0643632	0.110819
943	8	6.375	407.212	65.5054	6597	6571	0.028201	0.0577751	0.0427307	0.0956915	0.407212	0.740291	28	0.0841251	0.146146
944	8	6.125	416.184	70.7885	7228	5945.12	0.0492059	0.0674248	0.0465024	0.0833306	0.416184	0.725693	26	0.085009	0.134123
945	9	5.66667	405.531	74.4009	9714	4994.89	0.0239086	0.0427975	0.0339199	0.0620837	0.405531	0.737436	25	0.0629735	0.0948249
946	4	6.25	402.721	66.2811	1990	4267.75	0.00199191	0.0158745	0.0245662	0.0293215	0.402721	0.708219	14	0.0315226	0.0507326
947	5	7	408.279	60.3993	5798	6953.4	0.0210621	0.0340052	0.0378849	0.0559325	0.408279	0.727057	21	0.059529	0.108305
948	6	6.83333	416.205	63.2841	4688	5913.83	0.0306609	0.0484156	0.0418933	0.0679522	0.416205	0.72657	24	0.0704832	0.109335
949	7	6.71429	402.064	62.5205	7477	5999.71	0.00786284	0.0410532	0.0350997	0.0680243	0.402064	0.713219	27	0.0602148	0.115284
950	5	6.6	402.695	62.6094	6217	6833.4	0.0218854	0.0399897	0.0445036	0.0563555	0.402695	0.73553	19	0.0693134	0.126957
951	6	7.16667	395.754	59.1536	10422	6746	0.0156291	0.0350796	0.038186	0.0783292	0.395754	0.733423	25	0.0589778	0.109767
952	7	6.57143	405.107	63.453	8940	6055	0.0265781	0.0471333	0.0453906	0.0714211	0.405107	0.726855	26	0.0757757	0.110272
953	6	6.5	408.462	63.6196	4156	6596.67	0.00695413	0.0318083	0.0370906	0.0467684	0.408462	0.73124	22	0.0562556	0.0952634
954	6	6.5	416.858	67.8222	4935	5639	0.0144262	0.0483183	0.0444212	0.0831278	0.416858	0.736938	22	0.0787428	0.151231
955	8	6.125	413.502	71.1323	8061	4735.5	0.0260839	0.0462195	0.0408436	0.0660351	0.413502	0.730795	26	0.072676	0.148
956	6	6.66667	401.152	65.3729	5467	7802.33	0.0159458	0.0478552	0.0531621	0.0782175	0.401152	0.725142	23	0.0852641	0.160081
957	5	6.8	403.203	61.5685	4149	6987.4	0.0150992	0.0256936	0.0342278	0.0325666	0.403203	0.729674	20	0.0523448	0.10822
958	5	6.4	402.56	65.7515	3287	6893.6	0.0126021	0.0306332	0.0313837	0.0462506	0.40256	0.731587	18	0.0453177	0.0780305
959	6	6.5	406.247	65.639	6187	6367.83	0.0188331	0.0353624	0.0365022	0.047044	0.406247	0.733463	22	0.0588339	0.107337
960	5	6	397.766	67.8096	4089	5790	0.0138704	0.0219715	0.0264766	0.0332752	0.397766	0.730931	16	0.0391312	0.0709781
961	7	6	405.427	70.5361	6061	4952.43	0.0263126	0.0416824	0.0352818	0.0576455	0.405427	0.732252	22	0.0615628	0.127225
962	6	6	395.657	66.5708	3408	5695	0.0138209	0.0240238	0.0297481	0.0319171	0.395657	0.743538	19	0.04507	0.108973
963	6	6	407.129	71.3283	3074	5382.67	0.0206234	0.0302585	0.0313714	0.0391885	0.407129	0.73803	19	0.0503369	0.0966182
964	4	6.5	396.607	62.9141	2390	5404	0.0180078	0.0201873	0.0293873	0.0239591	0.396607	0.720913	15	0.0411554	0.0855375
965	6	5.66667	399.187	71.6003	3731	5463	0.0120516	0.0285016	0.0282356	0.0492289	0.399187	0.737305	17	0.0454706	0.104012
966	7	5.85714	399.978	71.4926	3301	5019.43	0.0238783	0.0293102	0.0259582	0.0352898	0.399978	0.737677	21	0.0433191	0.0779377
967	6	6.16667	403.356	66.9059	5357	6059.33	0.0144376	0.0352613	0.0340243	0.0648298	0.403356	0.731034	20	0.0573435	0.122215
968	7	5.85714	405.69	72.1686	4970	5626.71	0.0312459	0.0476743	0.0405812	0.0588288	0.40569	0.7335	21	0.0677405	0.13105
969	4	7.5	417.569	56.96	4509	5340.75	0.0133209	0.0365627	0.0508759	0.0642487	0.417569	0.728778	19	0.068572	0.102185
970	6	5.5	405.955	76.1972	3201	4519.17	0.00437538	0.0217251	0.0317119	0.0366905	0.405955	0.722464	16	0.0448323	0.0843291
971	4	6	414.546	70.078	878	5083.25	0.00196946	0.0241317	0.0371472	0.0464426	0.414546	0.727664	13	0.0497223	0.100465
972	8	5.875	401.567	70.812	6421	5570.62	0.0336597	0.0418564	0.0381495	0.0513619	0.401567	0.73662	24	0.0669054	0.11406
973	6	6.33333	396.31	67.336	8764	6372.83	0.0162642	0.0298624	0.0334609	0.0406755	0.39631	0.733279	21	0.0505636	0.079304
974	5	6.6	408.58	62.2597	4587	6825.2	0.00802989	0.0255832	0.0369422	0.0357362	0.40858	0.734751	19	0.0530888	0.0888512
975	5	6.2	400.538	69.4266	9962	6468.2	0.00421339	0.0204796	0.0281703	0.0332785	0.400538	0.735408	17	0.0428659	0.0815655
976	6	6.33333	399.023	65.3954	5693	6857.67	0.0136879	0.0372263	0.0366856	0.049117	0.399023	0.733506	21	0.0593525	0.101977
977	6	5.83333	397.048	70.0348	5683	5070.83	0.00735954	0.0199625	0.0333581	0.0263601	0.397048	0.739304	18	0.0486143	0.0902
978	5	5.8	397.26	69.615	3134	5531.8	0.0120483	0.0182905	0.0245166	0.0226182	0.39726	0.736663	15	0.0346698	0.0613008
979	5	6.4	401.629	63.8781	3309	5413	0.00343389	0.0291095	0.0354462	0.0470083	0.401629	0.733631	18	0.0481086	0.0824494
980	6	6.5	406.652	66.4305	8547	5816.67	0.0114653	0.037356	0.0392574	0.0566159	0.406652	0.733899	22	0.0640325	0.107864
981	5	6.6	398.636	61.5038	4835	7749.4	0.0269675	0.0360677	0.0498516	0.0601751	0.398636	0.729746	19	0.0722479	0.111815
982	6	6.16667	400.56	68.5879	8197	5214.83	0.0145805	0.0252718	0.0271632	0.0351181	0.40056	0.734559	20	0.0418382	0.0791982
983	6	6	419.455	72.8221	5298	4758	0.0204501	0.0352588	0.041244	0.0523534	0.419455	0.737249	19	0.0616272	0.106305
984	5	6.4	415.932	67.4734	6189	5189.4	0.00786954	0.0322616	0.0382752	0.0424911	0.415932	0.721538	18	0.0563867	0.0942685
985	6	6.16667	417.666	69.6939	2269	5897.33	0.0337796	0.0394717	0.0376301	0.0490336	0.417666	0.735247	20	0.0621882	0.0957507
986	8	6.25	396.728	64.2321	10053	5506.5	0.0127816	0.046748	0.036978	0.065976	0.396728	0.740956	27	0.0669011	0.124638
987	6	6.33333	398.154	65.253	6515	7781.5	0.0225799	0.0448788	0.0467315	0.0821626	0.398154	0.739555	21	0.0799618	0.150136
988	5	6	410.404	69.1824	5323	5677.6	0.00851823	0.0343347	0.0367353	0.053115	0.410404	0.718552	16	0.0533379	0.100473
989	5	6.6	416.763	63.5067	4241	5675.4	0.0144601	0.0410178	0.0435103	0.0688206	0.416763	0.735969	19	0.0655942	0.138137
990	5	6.6	408.652	63.5357	7191	5730.4	0.00999323	0.0358509	0.0387808	0.0608822	0.408652	0.729565	19	0.0571606	0.0977972
991	4	6.75	419.726	63.0838	2613	5037.25	0.0120145	0.0309893	0.0417032	0.0673888	0.419726	0.724665	16	0.0545846	0.111495
992	5	7	410.526	61.2205	8773	6551.6	0.0145718	0.0331461	0.0439551	0.0474539	0.410526	0.734314	21	0.0639396	0.118602
993	5	6.2	399.406	65.902	6467	6102.2	0.0120021	0.0283582	0.0312657	0.0363218	0.399406	0.728183	17	0.0477128	0.108537
994	9	5.33333	406.695	79.0796	6755	4352.89	0.0294589	0.0418416	0.0325667	0.053142	0.406695	0.733757	22	0.0594391	0.115881
995	7	5.42857	405.877	75.9294	6692	4303.43	0.011404	0.0330608	0.029146	0.0442604	0.405877	0.728752	18	0.0444871	0.0845954
996	6	6.5	413.794	66.9131	5984	5892.83	0.00938293	0.0409246	0.0432705	0.0724091	0.413794	0.730278	22	0.0679256	0.126607
997	6	5.83333	401.444	71.5272	4133	5061.83	0.00343389	0.0305602	0.0315927	0.0458986	0.401444	0.730197	18	0.0480969	0.0790992
998	5	6.6	414.957	66.3931	2300	5272	0.0181788	0.0309384	0.0332852	0.0473905	0.414957	0.752447	19	0.0510222	0.101156
999	4	6.5	402.528	63.2544	901	5469.5	0.00511813	0.0222927	0.0292772	0.0328119	0.402528	0.726091	15	0.0407465	0.0714079
