# Supplementary material for: The winner takes it all—Competitiveness of single nodes in globalized supply networks
Source: PLoS One. 2019 Nov 20;14(11):e0225346. doi: 10.1371/journal.pone.0225346 (PMC6867619; doi:10.1371/journal.pone.0225346)
Supplement: S1 Table — Legends can be found in te readme.txt file. (ZIP) [file pone.0225346.s001.zip › spatial_network_delaunay_N_1000_r_5_edgelist.dat]

0	79	0.0304729
0	278	0.028648
0	588	0.0313376
0	874	0.0325072
0	885	0.0184818
0	927	0.0495227
1	305	0.0401762
1	602	0.0252953
1	626	0.0191555
1	646	0.00725283
1	700	0.0164782
2	36	0.0325857
2	70	0.0333112
2	134	0.0315526
2	625	0.0449921
2	701	0.0214431
2	749	0.0112317
3	96	0.0547956
3	245	0.0152125
3	260	0.0773275
3	491	0.0626965
3	595	0.0292245
3	852	0.0823428
4	230	0.0137584
4	527	0.0804095
4	635	0.052361
4	640	0.0350263
4	736	0.0147656
4	981	0.0749143
5	352	0.0597988
5	380	0.0317143
5	534	0.0379617
5	579	0.0152128
5	789	0.0604592
5	871	0.0473406
6	65	0.0314706
6	97	0.0175315
6	194	0.0563187
6	372	0.0357768
6	443	0.0251843
6	905	0.0578014
7	20	0.0132267
7	102	0.0058697
7	258	0.0598559
7	572	0.0466032
7	639	0.0266623
8	229	0.0400215
8	480	0.0264932
8	502	0.0628035
8	550	0.0281961
8	581	0.0354932
8	730	0.0304399
8	999	0.0591389
9	51	0.0555951
9	120	0.050178
9	169	0.0312021
9	293	0.0375513
9	611	0.0496408
9	839	0.0387232
9	998	0.0300642
10	55	0.0224663
10	427	0.0435027
10	523	0.0270058
10	656	0.013601
11	352	0.0457762
11	380	0.0464149
11	553	0.0779644
11	759	0.040182
11	831	0.00770395
12	32	0.0221107
12	81	0.0409564
12	435	0.0321154
12	782	0.0214521
12	801	0.0513567
13	445	0.0343708
13	447	0.0397522
13	581	0.0429769
13	878	0.0350283
13	925	0.0332091
13	944	0.0512955
13	999	0.0367428
14	260	0.0748328
14	353	0.0248268
14	620	0.0109921
14	789	0.0585661
14	852	0.00373872
15	415	0.00836046
15	695	0.0205408
15	739	0.0113993
15	823	0.0328272
16	304	0.0184108
16	322	0.041965
16	468	0.0121275
16	609	0.0321804
16	921	0.0172154
17	135	0.0575106
17	216	0.0521638
17	304	0.04167
17	665	0.0240734
17	985	0.0308983
18	108	0.0269258
18	453	0.0576215
18	537	0.0219741
18	629	0.00876028
18	745	0.0505188
18	778	0.052146
19	282	0.0142252
19	337	0.0153404
19	381	0.017751
19	946	0.0274013
20	102	0.0137178
20	517	0.0350484
20	639	0.0180048
20	842	0.029447
21	93	0.0515119
21	162	0.0408182
21	191	0.0287173
21	411	0.0538681
21	525	0.0588342
21	706	0.0332877
21	829	0.0589876
21	904	0.0656539
22	223	0.0145262
22	311	0.00839045
22	760	0.0221447
22	803	0.0474383
22	859	0.0228641
22	870	0.0214778
23	419	0.043255
23	520	0.0469914
23	542	0.0310979
23	625	0.0685938
23	701	0.0532349
24	131	0.0302668
24	228	0.0264283
24	611	0.0273284
24	670	0.0307439
24	956	0.0225114
25	187	0.0371977
25	439	0.0313158
25	572	0.0330205
25	634	0.0490879
25	748	0.0144856
25	815	0.0367959
25	908	0.0477032
26	37	0.0687057
26	43	0.0561854
26	190	0.0148292
26	285	0.0401743
26	328	0.016373
26	438	0.064368
26	746	0.0509046
26	786	0.0267756
27	141	0.00595929
27	254	0.0251486
27	334	0.0291832
27	829	0.0382431
27	846	0.0135348
27	904	0.0329807
28	246	0.00869921
28	515	0.0285764
28	636	0.0198615
28	763	0.0164556
28	800	0.0297387
29	112	0.0485802
29	173	0.0142161
29	268	0.0710481
29	288	0.0429732
29	363	0.0623177
29	582	0.0133787
30	65	0.0784801
30	296	0.0438259
30	805	0.0381979
30	820	0.055141
30	828	0.03191
30	958	0.0423214
31	106	0.018135
31	290	0.048577
31	312	0.0340562
31	401	0.0270812
31	423	0.051548
31	428	0.0373163
31	742	0.0213405
31	877	0.0586601
32	81	0.0290456
32	157	0.0268087
32	193	0.0496021
32	435	0.0359771
32	832	0.0478607
33	103	0.0350349
33	655	0.0280394
33	667	0.00580811
33	814	0.0119901
34	75	0.0285269
34	146	0.0241785
34	170	0.0226756
34	403	0.0334297
34	679	0.0243664
35	105	0.0144809
35	172	0.0147971
35	291	0.0312306
35	851	0.027179
35	898	0.0244884
36	116	0.0183269
36	134	0.0248321
36	225	0.0303665
36	341	0.0279559
36	749	0.0305741
36	784	0.0422921
36	942	0.0380958
37	61	0.0619499
37	386	0.0717745
37	438	0.03334
37	465	0.0533607
37	600	0.0697972
37	605	0.0647185
37	746	0.0468875
37	989	0.0699249
38	426	0.0260445
38	475	0.0450449
38	491	0.0435559
38	510	0.0128859
38	524	0.0278452
38	984	0.0111783
39	48	0.0336802
39	80	0.0320358
39	229	0.0194866
39	259	0.0296257
39	937	0.0193991
40	85	0.0216787
40	91	0.025855
40	213	0.0286694
40	392	0.0193171
40	514	0.0353734
40	841	0.0236346
41	263	0.0216947
41	873	0.0235289
41	960	0.0237536
41	988	0.0276264
42	75	0.0728878
42	124	0.0636156
42	215	0.0531931
42	367	0.0438917
42	430	0.0339047
42	642	0.0170457
42	689	0.0328835
42	974	0.0369675
43	297	0.0177712
43	438	0.0262206
43	733	0.0231921
43	786	0.0392796
43	980	0.0148242
44	346	0.0350945
44	427	0.00963506
44	458	0.0150854
44	661	0.0370527
44	776	0.0498352
45	144	0.0278554
45	244	0.0422575
45	762	0.0541201
45	818	0.0409817
45	872	0.0169809
45	891	0.0208085
45	965	0.0890185
46	186	0.00964649
46	803	0.0270728
46	812	0.0148698
46	983	0.0210423
47	393	0.0475777
47	503	0.0097774
47	577	0.0530826
47	773	0.0476118
47	797	0.0460234
47	869	0.0481567
48	89	0.0512611
48	259	0.0348163
48	759	0.028723
48	831	0.0367747
48	937	0.0389563
48	963	0.0476609
49	60	0.0340584
49	224	0.00703038
49	233	0.0302244
49	367	0.0470285
49	532	0.0684332
50	104	0.0487531
50	397	0.0468205
50	672	0.00877059
50	906	0.0139358
50	982	0.0325575
51	120	0.035377
51	214	0.0415571
51	771	0.0220972
51	839	0.0639375
51	861	0.0684214
51	918	0.0336491
52	400	0.00116795
52	452	0.0346403
52	496	0.0325086
52	618	0.0741358
52	838	0.0717698
52	899	0.0301242
53	133	0.0214669
53	257	0.0304958
53	647	0.0291715
53	803	0.04319
53	917	0.0481191
54	55	0.0637791
54	212	0.0385088
54	291	0.0244817
54	513	0.0366815
54	604	0.0492726
54	656	0.0520148
54	696	0.0498583
54	851	0.0229136
55	523	0.0334395
55	604	0.0445879
55	656	0.0346253
55	686	0.0311333
55	876	0.0204835
56	57	0.00874947
56	90	0.0202253
56	638	0.0355098
57	83	0.106019
57	90	0.0277423
57	126	0.057012
57	466	0.0870925
57	638	0.0389729
57	710	0.0970188
57	731	0.0594459
58	221	0.0198783
58	343	0.0126528
58	512	0.0233558
58	621	0.0180497
58	811	0.0139032
59	390	0.0262687
59	474	0.039985
59	509	0.0464288
59	566	0.0352751
59	576	0.0360183
59	690	0.0531573
59	825	0.0461987
60	88	0.0201005
60	367	0.0497387
60	532	0.0655949
60	642	0.0194267
61	87	0.037409
61	452	0.0268387
61	465	0.0292963
61	496	0.0288688
61	605	0.0361439
61	994	0.0385972
61	996	0.0312555
62	450	0.0104895
62	486	0.0229446
62	644	0.0183561
62	755	0.016822
62	939	0.0146202
63	132	0.0466693
63	309	0.013209
63	335	0.0179574
63	589	0.0143858
63	890	0.0269048
64	281	0.0733888
64	292	0.0123632
64	470	0.0345678
64	732	0.0235234
64	930	0.0615301
64	938	0.0517898
65	97	0.0337873
65	296	0.0644494
65	433	0.0637909
65	727	0.0586762
65	820	0.0888486
65	905	0.0756456
65	977	0.0815723
66	123	0.0637655
66	355	0.0642942
66	542	0.0723375
66	559	0.037549
66	578	0.0132489
67	121	0.0179184
67	289	0.0314038
67	361	0.0180455
67	845	0.0157488
67	862	0.0296164
68	217	0.037612
68	431	0.0393158
68	508	0.0383752
68	926	0.0132517
68	970	0.0502707
68	998	0.033216
69	184	0.0360303
69	415	0.0215066
69	598	0.00985685
69	664	0.0135067
69	796	0.0187598
69	993	0.0418237
70	520	0.0332246
70	584	0.0490752
70	701	0.0336812
70	749	0.0284407
70	779	0.0399463
71	300	0.0299502
71	538	0.0391095
71	660	0.00928022
71	840	0.00795755
71	933	0.0209053
72	84	0.0229786
72	221	0.0559133
72	253	0.0324885
72	272	0.0339354
72	762	0.0208743
72	772	0.0537698
73	117	0.00633144
73	497	0.0311623
73	664	0.0288698
73	866	0.0137376
73	993	0.0391624
74	413	0.0611261
74	532	0.0560186
74	533	0.0831443
74	568	0.0514125
74	669	0.0299802
74	705	0.0365403
74	911	0.0659928
75	77	0.0623739
75	124	0.057487
75	146	0.0351781
75	403	0.0419089
75	974	0.058161
76	360	0.0255165
76	404	0.00642315
76	806	0.0243216
76	902	0.0106656
77	124	0.0729889
77	146	0.0461633
77	408	0.0412913
77	583	0.0480805
77	717	0.0432641
77	815	0.0402541
77	847	0.0402117
77	988	0.0351184
78	94	0.00973887
78	112	0.0175446
78	288	0.0113767
78	331	0.0489179
79	287	0.0247623
79	444	0.0532553
79	874	0.0246952
79	927	0.0433269
80	229	0.0378698
80	259	0.0152797
80	480	0.0459914
80	860	0.00730788
81	104	0.0403019
81	193	0.0462895
81	248	0.053081
81	397	0.051727
81	782	0.0460198
81	821	0.0311344
82	396	0.034536
82	402	0.0543294
82	648	0.00917879
82	819	0.0189854
82	941	0.0052229
83	98	0.00687135
83	338	0.00722178
83	466	0.086457
83	588	0.0338993
83	710	0.0252281
84	253	0.0388071
84	715	0.0609433
84	762	0.00954788
84	884	0.0419413
84	891	0.0327149
85	213	0.0226235
85	299	0.00263366
85	382	0.00610304
85	392	0.0209716
85	777	0.00487588
86	279	0.0170929
86	366	0.0302017
86	498	0.0308236
86	528	0.0273051
86	809	0.0476468
86	848	0.0290113
87	247	0.042135
87	251	0.0424167
87	496	0.015523
87	899	0.0230264
87	994	0.0349959
88	532	0.0603199
88	642	0.0261329
88	678	0.0206846
88	949	0.0204859
89	249	0.0195393
89	259	0.0497324
89	326	0.00928518
89	948	0.0362811
89	963	0.0283387
90	473	0.058099
90	492	0.0597138
90	527	0.0367575
90	638	0.046403
90	731	0.0650755
90	765	0.0375201
91	213	0.0294368
91	515	0.0227125
91	630	0.0221358
91	800	0.0314489
91	841	0.0246218
92	136	0.0530683
92	161	0.0170079
92	516	0.024956
92	586	0.0447645
92	600	0.0127829
92	605	0.0299944
92	943	0.0111706
92	994	0.031341
93	167	0.0569043
93	316	0.0633724
93	353	0.0867684
93	411	0.0641036
93	525	0.050616
93	789	0.0655391
94	112	0.0164392
94	331	0.050886
94	539	0.0422975
94	830	0.0303811
95	300	0.0460677
95	423	0.0596387
95	658	0.0573044
95	793	0.0425635
95	959	0.0112321
95	964	0.0223612
95	975	0.038437
96	491	0.0566528
96	524	0.0184517
96	595	0.0369283
96	641	0.0249633
96	957	0.0151624
97	443	0.0107453
97	727	0.0436709
98	338	0.0101904
98	710	0.0209953
98	745	0.0548814
98	927	0.0221465
99	140	0.0454024
99	312	0.0354651
99	371	0.0346213
99	401	0.0462516
99	827	0.0569607
99	909	0.0309675
99	969	0.055191
100	129	0.0169171
100	160	0.0170924
100	424	0.0175575
100	530	0.0202951
100	547	0.0191462
101	394	0.0466677
101	460	0.0103655
101	573	0.025381
101	893	0.00965982
101	920	0.0532358
102	572	0.0478373
102	634	0.0226311
102	842	0.0292608
103	156	0.041852
103	325	0.0488729
103	378	0.0371335
103	614	0.0315113
103	652	0.0525543
103	655	0.0170902
103	814	0.0371119
104	203	0.0446916
104	397	0.0471287
104	469	0.046177
104	567	0.0589266
104	672	0.0463983
104	821	0.0279549
105	291	0.0336101
105	693	0.0421899
105	715	0.0552455
105	884	0.0473014
105	898	0.0323874
106	401	0.0192064
106	504	0.0189266
106	742	0.00380812
107	252	0.0335542
107	258	0.0858243
107	360	0.0184416
107	455	0.0253233
107	639	0.0625701
107	674	0.0533516
107	806	0.0249913
108	420	0.0321583
108	537	0.00839816
108	606	0.0171729
108	745	0.0432158
108	753	0.0356328
109	206	0.0192705
109	242	0.0353723
109	668	0.0589963
109	822	0.0115035
109	912	0.0154398
109	945	0.0313298
110	264	0.0119973
110	375	0.0279748
110	497	0.0452658
110	506	0.014816
110	768	0.0425328
111	173	0.0206552
111	249	0.0446788
111	326	0.0337723
111	582	0.00506828
111	787	0.0241362
112	268	0.0754328
112	288	0.0251589
112	539	0.0354683
113	413	0.0278885
113	466	0.0387982
113	705	0.021412
113	843	0.0389017
113	961	0.00643203
114	168	0.0360662
114	204	0.0251234
114	620	0.0348326
114	743	0.0372825
114	997	0.0684149
115	318	0.0240182
115	462	0.0493078
115	567	0.0668256
115	597	0.0707771
115	672	0.0514559
115	708	0.0453588
115	791	0.0432512
115	982	0.0261047
116	134	0.00829455
116	482	0.0139662
116	942	0.0274594
117	383	0.00454464
117	497	0.0308983
117	866	0.016481
118	200	0.0530932
118	413	0.0408252
118	518	0.0381566
118	533	0.0481711
118	880	0.0135339
118	913	0.0473579
119	220	0.0293633
119	306	0.0585067
119	384	0.0337935
119	799	0.0221473
119	850	0.0152735
119	971	0.0270487
120	169	0.0367337
120	434	0.0318041
120	771	0.030514
120	931	0.0116129
121	361	0.023175
121	501	0.0353318
121	862	0.0376711
121	914	0.0293935
122	313	0.0248253
122	476	0.0384347
122	611	0.0168627
122	839	0.0227983
122	861	0.0550529
122	956	0.0329622
123	309	0.0480908
123	355	0.037714
123	536	0.0585053
123	578	0.0619817
123	617	0.00728505
123	637	0.00675419
124	215	0.0677096
124	766	0.0253852
124	873	0.0253541
124	988	0.0586312
125	369	0.0320391
125	481	0.014773
125	606	0.0471119
125	753	0.0221694
125	781	0.0190723
126	466	0.0680478
126	518	0.0302818
126	638	0.026039
126	880	0.0515992
126	907	0.0249025
126	995	0.0238558
127	207	0.0336642
127	218	0.0463717
127	230	0.00940312
127	736	0.00744537
127	781	0.0473972
128	199	0.0378397
128	329	0.0359487
128	484	0.0341343
128	688	0.030496
128	711	0.0325414
128	900	0.017495
128	928	0.044072
129	315	0.0233419
129	424	0.018159
129	530	0.0129803
129	827	0.0161614
130	178	0.00511678
130	209	0.000432472
130	707	0.0440182
131	179	0.0248808
131	313	0.034258
131	670	0.0377592
131	834	0.0259085
131	956	0.014473
132	153	0.0477945
132	309	0.0540056
132	780	0.0332099
132	890	0.0418267
132	942	0.0354231
132	973	0.0247557
132	978	0.0417265
133	257	0.0300247
133	332	0.0214487
133	444	0.0508628
133	453	0.0430751
133	647	0.037644
134	482	0.0118623
134	625	0.0443693
134	890	0.0323875
135	269	0.0460626
135	419	0.0334826
135	441	0.0275262
135	665	0.0686264
135	704	0.0480634
135	932	0.035155
135	985	0.0741224
136	247	0.0280496
136	586	0.0188419
136	632	0.00996091
136	994	0.056849
137	166	0.0529417
137	204	0.0682142
137	245	0.0769713
137	594	0.0409664
137	747	0.0719898
137	791	0.0423804
137	997	0.0243979
138	140	0.0300284
138	202	0.0413484
138	504	0.0180043
138	699	0.050735
138	742	0.0232747
139	339	0.0320666
139	522	0.0550706
139	675	0.0154501
139	775	0.0389489
139	879	0.068702
139	923	0.0300705
140	202	0.043012
140	401	0.0179404
140	432	0.0377991
140	504	0.0169204
140	969	0.0473867
141	324	0.0289142
141	691	0.0456134
141	846	0.017654
141	904	0.0294372
142	217	0.0585843
142	431	0.0312828
142	456	0.076683
142	726	0.0332801
142	979	0.0372407
143	342	0.0438116
143	542	0.0228773
143	559	0.0440988
143	619	0.0719071
143	627	0.0641842
143	932	0.0820401
144	244	0.034024
144	713	0.0353903
144	792	0.0336068
144	818	0.0316688
145	390	0.00422452
145	566	0.0334382
145	580	0.0208905
145	855	0.0137719
146	679	0.0245362
146	717	0.0136918
147	396	0.0420292
147	409	0.027816
147	440	0.0442064
147	450	0.0362475
147	563	0.0298029
147	676	0.0432229
147	939	0.0359134
148	158	0.0422219
148	298	0.0547577
148	418	0.0117195
148	788	0.0318378
148	991	0.0208791
149	278	0.0444222
149	321	0.0305329
149	568	0.0263985
149	911	0.0163888
150	192	0.0676234
150	668	0.0310029
150	712	0.054463
150	810	0.00886245
150	835	0.0278367
150	976	0.0465439
151	263	0.00653571
151	587	0.0268783
151	596	0.0360373
151	627	0.0633012
151	895	0.0492186
151	960	0.0351081
152	507	0.043076
152	651	0.0397795
152	658	0.00544149
152	785	0.0429027
152	877	0.0362199
153	238	0.0334623
153	575	0.0404952
153	784	0.0277922
153	973	0.0463357
153	978	0.0165867
154	235	0.0506861
154	314	0.0386532
154	479	0.0475292
154	618	0.0229431
154	838	0.0666522
155	193	0.0247195
155	346	0.0381594
155	458	0.0446288
155	798	0.0289437
155	832	0.0122341
155	864	0.0440948
155	903	0.0253566
156	378	0.022027
156	560	0.045578
156	655	0.0401486
156	816	0.0416069
156	836	0.0158977
157	270	0.0227872
157	406	0.0199217
157	435	0.0219584
157	832	0.0413551
157	903	0.0412165
158	211	0.0278545
158	357	0.0459769
158	418	0.0415982
158	468	0.0548115
158	607	0.0219417
158	788	0.0351416
158	954	0.0125072
159	347	0.00942329
159	649	0.0679354
159	691	0.0752897
159	706	0.0128559
159	904	0.0658861
160	333	0.0700855
160	365	0.0468757
160	424	0.030421
160	473	0.0611924
160	547	0.0279154
160	854	0.027719
161	283	0.0332344
161	386	0.0285845
161	516	0.0164244
161	943	0.0124045
161	989	0.0223872
162	191	0.021205
162	231	0.0249125
162	411	0.0221039
162	591	0.0223265
163	429	0.00745752
163	514	0.0214738
163	566	0.0192779
163	580	0.0431718
163	841	0.0345921
163	863	0.0437146
164	321	0.0336163
164	442	0.0249637
164	543	0.0276538
164	875	0.0264205
164	929	0.0610285
165	264	0.054525
165	336	0.0224259
165	453	0.0521766
165	477	0.0248013
165	778	0.0351622
166	248	0.0408687
166	397	0.0314179
166	399	0.0134469
166	594	0.0288004
166	718	0.0505639
166	747	0.0688907
167	237	0.0231172
167	316	0.0222371
167	579	0.0468062
167	789	0.0751336
168	437	0.0297672
168	743	0.038609
168	918	0.0351361
168	997	0.0729422
169	185	0.0356785
169	293	0.0224005
169	354	0.0364573
169	535	0.0326124
169	931	0.0397897
170	283	0.0483465
170	403	0.0450942
170	516	0.0215855
170	586	0.0245704
170	679	0.0106602
171	322	0.0602597
171	446	0.0514748
171	645	0.0378843
171	740	0.0198162
171	865	0.026856
171	889	0.0437731
171	948	0.0254815
172	425	0.0252427
172	696	0.0312774
172	851	0.0313227
172	898	0.0192011
173	249	0.0506977
173	349	0.0348496
173	363	0.0558367
173	582	0.019751
174	251	0.0241268
174	610	0.0157508
174	618	0.0368658
174	899	0.0389087
175	305	0.0552705
175	626	0.0389185
175	700	0.0423383
175	718	0.012978
175	747	0.0491264
175	782	0.0321719
176	288	0.039275
176	331	0.0430358
176	608	0.0123003
176	963	0.0101947
176	986	0.0264762
177	374	0.0825347
177	522	0.0222071
177	532	0.0709186
177	669	0.0718277
177	775	0.0452558
177	783	0.0118945
177	868	0.0210162
178	209	0.00552056
178	215	0.0277378
178	233	0.0179682
178	367	0.0274135
178	370	0.038301
178	707	0.0463455
178	805	0.0527623
179	238	0.0711603
179	313	0.0473562
179	358	0.0353935
179	769	0.0262079
179	809	0.0416912
179	834	0.0198257
180	194	0.0226745
180	318	0.060417
180	597	0.011959
180	721	0.0300839
180	725	0.0369953
181	436	0.0475811
181	603	0.00563307
181	709	0.0286876
181	881	0.0585444
182	392	0.0223261
182	445	0.0105158
182	925	0.0141097
182	952	0.0194312
183	308	0.0366222
183	393	0.0183005
183	773	0.0339715
183	817	0.038529
183	875	0.0385787
183	887	0.0361966
183	929	0.0539711
184	391	0.036481
184	415	0.0508172
184	590	0.0349046
184	796	0.0212445
184	924	0.0218143
185	354	0.00708152
185	394	0.0129024
185	431	0.039698
185	535	0.0352956
185	979	0.0466044
186	286	0.0285373
186	570	0.0533349
186	697	0.0399567
186	812	0.0145754
186	983	0.0264982
187	235	0.0778404
187	610	0.0417451
187	618	0.0742922
187	634	0.041546
187	842	0.0577292
187	908	0.0331403
188	219	0.0183325
188	612	0.00563723
188	729	0.0147976
188	772	0.0085449
189	274	0.00858706
189	531	0.0260506
189	822	0.0447683
189	836	0.0405015
189	867	0.0380993
189	888	0.0190358
190	328	0.0126939
190	492	0.0252644
190	786	0.0268306
190	856	0.0256656
190	995	0.0420656
191	231	0.0371151
191	706	0.00858644
192	202	0.0481323
192	303	0.0298885
192	387	0.04289
192	407	0.0308041
192	546	0.0395069
192	668	0.0683738
192	712	0.0377118
192	935	0.0459897
193	273	0.051109
193	821	0.0316395
193	832	0.024733
193	864	0.0422166
194	372	0.0372618
194	597	0.0271194
194	725	0.0351993
194	905	0.0173008
195	409	0.0344225
195	461	0.0294997
195	519	0.0298402
195	788	0.0386506
195	886	0.0187168
195	939	0.0518632
195	991	0.0316638
196	327	0.03954
196	356	0.0400771
196	624	0.0395832
196	635	0.0282049
196	794	0.0200165
196	981	0.0316647
197	319	0.00765212
197	329	0.0132369
197	692	0.0232769
197	711	0.0427891
198	302	0.046026
198	388	0.0691444
198	521	0.0700391
198	648	0.0554472
198	752	0.0420457
198	756	0.0415005
198	819	0.0539343
198	966	0.0366577
199	421	0.0835971
199	770	0.0325977
199	882	0.0381385
199	900	0.0375974
199	928	0.0196464
200	250	0.0324354
200	386	0.0774036
200	518	0.0539355
200	599	0.0533773
200	728	0.0471709
200	746	0.0602906
200	913	0.0354393
201	416	0.0287471
201	494	0.0346303
201	650	0.0350464
201	661	0.0513874
201	776	0.04731
201	916	0.0255654
202	432	0.0216712
202	546	0.0627614
202	699	0.0712907
202	935	0.00958761
203	273	0.0391016
203	469	0.00591473
203	722	0.0180428
203	821	0.0453558
204	245	0.046197
204	620	0.0484389
204	852	0.0511523
204	997	0.0590604
205	361	0.0334135
205	501	0.0468769
205	538	0.0165833
205	738	0.0143465
205	838	0.0232908
205	933	0.0216912
206	758	0.0460123
206	813	0.0503017
206	910	0.0443499
206	912	0.0104254
206	945	0.0254506
207	218	0.0188551
207	230	0.0402395
207	624	0.07754
207	635	0.0707631
207	671	0.0611525
207	719	0.0403387
208	316	0.0297792
208	411	0.00687801
208	591	0.0185468
208	622	0.0248768
208	830	0.0279108
209	233	0.0177138
209	707	0.0440031
209	724	0.0547724
209	734	0.0462086
210	254	0.00956672
210	334	0.00596392
210	350	0.0058776
210	573	0.0148943
211	349	0.0540857
211	446	0.0141385
211	645	0.0151414
211	788	0.0407524
211	954	0.0225688
212	310	0.0304486
212	513	0.0308932
212	604	0.041667
212	938	0.0416363
213	382	0.0190388
213	493	0.0321721
213	505	0.043685
213	630	0.0171602
214	351	0.04509
214	462	0.0794717
214	708	0.0739731
214	861	0.0464471
214	918	0.0369159
214	997	0.0702851
215	367	0.0145445
215	370	0.0166266
215	766	0.0548755
216	304	0.0338685
216	592	0.0471015
216	657	0.0519715
216	665	0.0543273
216	716	0.0218195
216	889	0.0400099
217	286	0.0628659
217	431	0.0560986
217	456	0.0621698
217	508	0.0300522
217	859	0.0702031
218	663	0.0157954
218	719	0.031268
218	781	0.0740589
219	301	0.0318148
219	412	0.0353492
219	612	0.0159788
219	729	0.0204052
219	947	0.0100671
220	232	0.0220165
220	306	0.0583197
220	646	0.0368447
220	801	0.0281857
220	971	0.0321832
221	272	0.0502938
221	301	0.039416
221	512	0.0309769
221	621	0.0267971
221	729	0.0298855
221	772	0.0325553
222	716	0.0464936
222	730	0.0679329
222	740	0.0135716
222	860	0.0281204
222	889	0.0267806
223	311	0.013341
223	330	0.0503713
223	337	0.0571842
223	564	0.0203234
223	803	0.0515623
223	917	0.0562232
224	233	0.0329834
224	532	0.0673851
224	734	0.0162281
224	783	0.0479194
225	341	0.0054409
225	366	0.0509982
225	472	0.0550941
225	584	0.0475696
225	784	0.0515259
225	848	0.0443197
226	509	0.0330124
226	514	0.0245009
226	566	0.0308082
226	576	0.0166367
226	878	0.0256326
227	485	0.00799103
227	530	0.020649
227	547	0.0130252
227	574	0.0315801
227	854	0.0214313
228	611	0.0378019
228	670	0.0425801
228	970	0.0300373
228	998	0.0281067
229	480	0.0252222
229	550	0.0547803
229	937	0.0259405
230	635	0.0535179
230	736	0.0046263
231	261	0.0179114
231	347	0.0376459
231	591	0.017101
231	703	0.0177584
231	706	0.0389766
231	896	0.0153375
232	515	0.0417617
232	646	0.0388222
232	763	0.0346053
232	863	0.0393704
232	971	0.0245428
233	367	0.025737
233	734	0.0360208
234	417	0.039804
234	649	0.018631
234	764	0.0311963
234	892	0.0281769
234	976	0.00646192
235	314	0.0410427
235	517	0.0329371
235	571	0.0130924
235	618	0.0664142
235	842	0.0412096
236	379	0.031376
236	395	0.0393719
236	398	0.0254483
236	447	0.0236706
236	698	0.0201736
236	751	0.0385226
236	790	0.00723611
237	316	0.0273277
237	331	0.0283746
237	579	0.0459747
237	830	0.0423959
238	313	0.0825484
238	366	0.0564906
238	476	0.0860515
238	575	0.0426982
238	784	0.0413964
238	809	0.0709524
239	325	0.0291512
239	495	0.0131678
239	652	0.0243704
239	714	0.0378674
240	294	0.015297
240	340	0.0135813
240	358	0.0182326
240	471	0.0109749
240	548	0.0161568
240	809	0.0240137
241	353	0.0684229
241	434	0.0386669
241	437	0.0392637
241	585	0.0153382
241	743	0.0529046
241	920	0.0209268
241	931	0.0393309
242	540	0.0392965
242	546	0.0541627
242	668	0.055267
242	741	0.0394013
242	849	0.0290672
242	945	0.0323739
243	459	0.0240556
243	488	0.0286274
243	540	0.0387072
243	556	0.0419262
243	688	0.0506859
243	711	0.0323779
243	813	0.0681295
243	945	0.054408
244	362	0.0609374
244	713	0.0373313
244	754	0.010663
244	872	0.0505405
245	595	0.0383098
245	747	0.0446016
245	852	0.0768043
246	305	0.044746
246	602	0.0163191
246	636	0.0135893
246	763	0.0160467
247	251	0.0257846
247	632	0.0308166
247	908	0.0322322
247	994	0.0456854
248	397	0.0250624
248	718	0.0135447
248	782	0.0406283
249	326	0.020236
249	349	0.0513714
249	865	0.0138365
249	948	0.0347522
250	307	0.0119646
250	728	0.0276867
250	913	0.0218442
251	610	0.018066
251	899	0.0336765
251	908	0.0375428
252	360	0.0306498
252	639	0.0400029
252	761	0.0217166
252	808	0.018638
252	936	0.0172495
253	272	0.0274844
253	884	0.00590768
254	334	0.0105817
254	350	0.00552296
254	631	0.056116
254	846	0.019216
255	391	0.0374733
255	590	0.0584434
255	663	0.0122077
255	719	0.0348498
255	802	0.0436574
256	412	0.0534379
256	529	0.0367956
256	750	0.047118
256	881	0.0219896
256	968	0.0179655
257	332	0.026781
257	673	0.022544
257	702	0.0159173
257	917	0.0412786
258	439	0.0351167
258	572	0.0339591
258	583	0.0307293
258	639	0.0725061
258	659	0.0254058
258	674	0.0599173
259	860	0.0188874
259	948	0.0288998
260	276	0.00849256
260	491	0.0361802
260	534	0.0246449
260	789	0.0486518
260	852	0.07675
261	539	0.0284084
261	591	0.0143153
261	622	0.00783798
261	896	0.0200913
262	767	0.0448869
262	798	0.0180135
262	898	0.028519
262	903	0.0138048
263	587	0.0305684
263	723	0.0505669
263	873	0.0411078
263	960	0.0320083
264	336	0.0603038
264	375	0.0264577
264	477	0.0476643
264	497	0.0440239
265	275	0.0300261
265	609	0.0534604
265	704	0.0357144
265	894	0.0191621
265	915	0.032022
266	267	0.0173998
266	412	0.068176
266	488	0.0651528
266	551	0.0173792
266	556	0.0588106
266	968	0.0157188
267	464	0.0272713
267	551	0.00798505
267	556	0.0497061
268	284	0.0312021
268	345	0.0320707
268	363	0.0536358
268	521	0.0310702
268	539	0.0733189
268	644	0.0420026
269	441	0.0270454
269	520	0.0501767
269	704	0.00319114
269	779	0.0452155
270	306	0.0133311
270	384	0.0453907
270	406	0.00671777
270	435	0.0180176
270	767	0.0199921
271	387	0.00768129
271	388	0.0214029
271	407	0.0371481
271	432	0.011933
272	513	0.0301719
272	621	0.0355796
272	884	0.0320592
273	722	0.0410278
273	821	0.0559204
273	833	0.0283954
273	864	0.021173
273	950	0.0439123
274	364	0.0258987
274	836	0.0432037
274	867	0.0349717
275	344	0.0290978
275	584	0.0715534
275	704	0.055325
275	774	0.0461064
275	779	0.0597124
275	894	0.0260231
276	491	0.0292131
276	534	0.0270322
276	871	0.0216283
277	283	0.0540396
277	403	0.0449389
277	728	0.0238604
277	897	0.00545878
277	974	0.0305736
278	321	0.0631249
278	853	0.0250697
278	874	0.0315796
278	885	0.0194235
278	911	0.0360476
278	929	0.0694239
279	280	0.0217255
279	294	0.0284914
279	498	0.0206002
279	809	0.0397595
279	919	0.0309618
280	498	0.00274198
280	623	0.0263358
280	919	0.0157567
281	604	0.017127
281	686	0.0336839
281	876	0.0141058
281	930	0.0815781
281	938	0.0341608
282	337	0.0254525
282	564	0.0296629
282	946	0.0195112
283	386	0.0301591
283	403	0.0283192
283	516	0.0399629
283	728	0.0537139
284	359	0.0301373
284	521	0.0202376
284	539	0.069166
284	826	0.0282694
285	328	0.0415655
285	599	0.00418469
285	746	0.0189927
285	987	0.0321465
286	483	0.017646
286	508	0.0639764
286	697	0.0364853
286	760	0.0267638
286	812	0.0248288
286	859	0.0367912
287	332	0.0228781
287	444	0.0412722
287	673	0.0217518
287	702	0.0341909
287	874	0.0369336
288	331	0.0477285
288	582	0.0376706
288	608	0.0340291
289	320	0.0245895
289	323	0.0312981
289	845	0.032447
289	862	0.0143623
290	312	0.0292416
290	371	0.0272959
290	785	0.00592487
290	804	0.0180396
290	877	0.0326329
291	513	0.0428834
291	851	0.0111223
291	884	0.0416754
292	405	0.0182184
292	470	0.0274906
292	732	0.0316982
292	770	0.0349327
293	535	0.0198865
293	926	0.0148349
293	998	0.0304636
294	340	0.00979157
294	471	0.00579762
294	809	0.0251349
294	919	0.0338948
295	410	0.028179
295	490	0.0305742
295	549	0.0213246
295	694	0.0323129
295	712	0.0539382
295	835	0.0304931
295	940	0.0413984
296	433	0.0375705
296	558	0.0116184
296	707	0.0259123
296	805	0.026173
297	485	0.0245578
297	786	0.0278068
297	854	0.037927
297	856	0.0329499
297	980	0.0159017
298	357	0.0508477
298	377	0.0382948
298	418	0.0533271
298	463	0.0564319
298	671	0.0485774
298	719	0.0647013
298	774	0.0500631
298	802	0.0601885
298	901	0.0301298
298	991	0.0616547
299	382	0.0039905
299	445	0.0281505
299	777	0.00584151
299	952	0.00713176
300	423	0.0820388
300	603	0.0465733
300	660	0.0367373
300	709	0.0524131
300	840	0.025409
300	964	0.0312196
301	319	0.0527103
301	412	0.0269839
301	488	0.0564659
301	512	0.0324506
301	729	0.0246922
302	499	0.0390521
302	593	0.0380095
302	648	0.0282611
302	941	0.0333662
302	966	0.0285577
302	967	0.0408797
303	407	0.00725662
303	712	0.0280948
303	752	0.0498542
304	322	0.0537418
304	889	0.059191
304	921	0.0104038
304	985	0.0164818
305	595	0.0269917
305	602	0.0457135
305	636	0.039682
305	641	0.0121136
305	700	0.0302198
305	747	0.0390832
306	384	0.0425354
306	435	0.0108845
306	801	0.0549056
307	533	0.0274994
307	683	0.0137467
307	728	0.0305729
307	857	0.0402395
307	913	0.0241398
308	330	0.0407959
308	337	0.0657812
308	487	0.0179644
308	714	0.034625
308	817	0.0403838
308	887	0.00675712
309	348	0.0561942
309	536	0.0237432
309	589	0.0139924
309	637	0.0487436
309	973	0.0709811
310	343	0.032449
310	511	0.0382169
310	513	0.0335517
310	621	0.0306947
310	732	0.0761322
310	882	0.0672557
310	938	0.0632884
311	564	0.0126929
311	870	0.0204143
312	371	0.00833349
312	401	0.0413782
313	476	0.0330136
313	956	0.0262285
314	379	0.0487806
314	479	0.0481188
314	561	0.0703971
314	571	0.0410866
314	751	0.0534878
315	424	0.00977415
315	827	0.0259121
315	972	0.0127335
316	411	0.0321448
316	830	0.0291531
317	333	0.0139234
317	356	0.0249739
317	499	0.0309255
317	565	0.0673255
317	972	0.0498828
318	462	0.0410037
318	544	0.0709089
318	597	0.0654027
318	721	0.0487812
319	459	0.0276309
319	488	0.0415919
319	512	0.0349927
319	692	0.0257178
319	711	0.041244
320	323	0.0376308
320	818	0.0373939
320	845	0.0364048
320	962	0.0441466
320	965	0.052691
321	374	0.0522445
321	442	0.0457134
321	568	0.040425
321	720	0.0476619
321	929	0.0750655
322	446	0.0228931
322	468	0.0388253
322	607	0.00736915
322	889	0.0534851
322	954	0.0187804
323	792	9.48433e-05
323	818	0.00884132
323	825	0.0392853
323	862	0.0366851
324	631	0.0409731
324	691	0.0489291
324	737	0.0466908
324	816	0.0590888
324	846	0.029164
325	652	0.00852752
325	714	0.0412386
325	814	0.0187889
326	787	0.0224582
326	963	0.0262584
327	402	0.0159042
327	440	0.0378515
327	624	0.0184153
327	676	0.0199331
327	794	0.0324201
328	907	0.0338095
328	987	0.0357299
328	995	0.0376588
329	692	0.0281465
329	711	0.0447556
329	844	0.0228077
329	900	0.0335076
330	337	0.0546214
330	817	0.0236081
330	917	0.0495738
331	579	0.0554825
331	666	0.0229077
331	830	0.0527989
331	986	0.0232521
332	444	0.0447827
332	673	0.0087649
333	356	0.0185552
333	424	0.0627628
333	473	0.0499548
333	972	0.0549547
333	981	0.0410208
334	573	0.019088
334	829	0.0298803
335	536	0.0144348
335	578	0.0261994
335	589	0.0125791
335	625	0.0267692
335	890	0.0282908
336	375	0.0665171
336	414	0.0161176
336	453	0.0513808
336	647	0.0287841
337	381	0.0203735
337	564	0.0482268
337	667	0.0530128
337	714	0.0599416
338	588	0.0287326
338	927	0.0190677
339	451	0.0492187
339	494	0.0608361
339	633	0.0518731
339	675	0.0229239
339	923	0.0528252
339	951	0.0635905
340	383	0.0347176
340	471	0.00532431
340	497	0.0454581
340	548	0.0215749
340	919	0.0330757
341	584	0.0457891
341	749	0.03558
342	559	0.0114114
342	596	0.0471747
342	601	0.0488598
342	627	0.0721641
343	511	0.0202427
343	621	0.0238142
343	811	0.00212985
344	449	0.0203257
344	472	0.0736946
344	569	0.0569503
344	584	0.0786301
344	774	0.031825
344	858	0.0210516
345	521	0.0396421
345	644	0.014173
345	755	0.0115183
345	955	0.0282059
346	458	0.0269783
346	661	0.0267144
346	833	0.0191414
346	864	0.0173349
347	410	0.0602702
347	649	0.0659095
347	703	0.0377569
347	706	0.0208058
347	992	0.0296628
348	617	0.016233
348	637	0.0095608
348	725	0.0679928
348	820	0.0492813
348	973	0.0950024
348	977	0.0529597
349	363	0.0487656
349	461	0.0472419
349	645	0.0503455
349	788	0.0620888
349	865	0.0534404
350	460	0.0283177
350	573	0.0184583
350	631	0.0581371
350	677	0.0689918
350	893	0.0429534
351	462	0.0673148
351	476	0.0405891
351	544	0.058142
351	861	0.0054819
352	380	0.0442644
352	553	0.0549397
352	757	0.0162445
352	871	0.056718
353	525	0.0766271
353	620	0.0233933
353	743	0.0263006
353	789	0.0662675
353	920	0.0766071
354	394	0.0101915
354	585	0.0386488
354	931	0.0329001
355	559	0.0758262
355	601	0.068543
355	617	0.0325761
355	807	0.0619639
355	820	0.023181
355	828	0.0537498
356	499	0.0438874
356	593	0.0473242
356	794	0.0407591
356	981	0.0285822
357	377	0.0303704
357	418	0.00865526
357	468	0.0669381
357	609	0.0658199
357	915	0.059154
358	548	0.0273453
358	562	0.0209823
358	769	0.0147873
358	809	0.0177325
359	490	0.0450835
359	539	0.0600891
359	549	0.0580209
359	703	0.0608089
359	826	0.0115628
359	896	0.0622006
359	992	0.0592138
360	761	0.0261449
360	806	0.0241275
360	902	0.031266
361	501	0.0468003
361	738	0.0261023
361	845	0.0197827
362	384	0.0449431
362	693	0.0250624
362	715	0.00158697
362	754	0.0595195
362	799	0.0518592
362	872	0.0536182
362	891	0.0530701
363	461	0.0330806
363	486	0.0201869
363	519	0.0316792
363	644	0.030362
364	417	0.0541377
364	737	0.0673562
364	764	0.049041
364	816	0.0196879
364	836	0.044738
364	867	0.0509368
365	473	0.0813869
365	492	0.016059
365	854	0.0285437
365	856	0.0182617
366	784	0.0418286
366	809	0.0612974
366	848	0.0249994
367	642	0.0454496
368	395	0.0763812
368	502	0.0364677
368	557	0.0460655
368	761	0.0317508
368	936	0.0342775
368	953	0.0295623
369	481	0.0214489
369	640	0.0302912
369	684	0.030092
369	731	0.0251967
369	781	0.0389753
370	723	0.0587658
370	766	0.0440978
370	805	0.0552437
370	958	0.0594632
371	804	0.0277697
371	827	0.0576294
372	443	0.0426907
372	555	0.0374575
372	567	0.0418185
372	597	0.032364
373	649	0.0280728
373	691	0.0162028
373	737	0.0112442
373	892	0.00372474
374	568	0.0293868
374	669	0.0446382
374	687	0.0575918
374	720	0.0668407
374	775	0.0685688
374	990	0.0499614
375	414	0.0669453
375	570	0.01253
375	768	0.0415307
375	983	0.0618544
376	467	0.00778632
376	472	0.0488029
376	528	0.0440515
376	541	0.0161183
376	569	0.0318863
376	623	0.0313427
377	774	0.0362556
377	915	0.0386426
378	531	0.0221164
378	614	0.0356823
378	836	0.010593
379	561	0.0762444
379	653	0.0267222
379	698	0.0176383
379	751	0.023945
380	579	0.0336371
380	666	0.0474884
380	759	0.0466815
381	554	0.0549926
381	560	0.0610333
381	655	0.0572323
381	667	0.040154
381	946	0.0399223
382	445	0.0305655
382	505	0.0434869
382	553	0.045689
382	944	0.0430372
383	497	0.0317302
383	866	0.0193443
383	919	0.0173928
384	693	0.0418152
384	767	0.0442754
384	799	0.0243747
384	850	0.0220545
385	399	0.0233539
385	594	0.00354878
385	791	0.0243072
385	906	0.0333354
385	982	0.0265769
386	728	0.0695706
386	746	0.0660152
386	989	0.0100232
387	407	0.0371446
387	432	0.0147661
387	935	0.00868041
388	407	0.0310431
388	432	0.0297814
388	682	0.0548277
388	752	0.0592672
388	966	0.0628923
388	969	0.0325598
389	554	0.0133968
389	560	0.0155626
389	824	0.0153935
389	934	0.0239203
390	566	0.032645
390	825	0.0523438
390	855	0.0164352
391	415	0.0670287
391	590	0.0352032
391	606	0.0858309
391	663	0.0471194
391	695	0.0796072
391	781	0.094796
392	514	0.0264545
392	777	0.0183722
392	878	0.0297218
392	925	0.0269072
392	952	0.0176743
393	487	0.0379467
393	503	0.0450296
393	773	0.0332059
393	887	0.0296515
394	585	0.0333054
394	893	0.0457014
394	920	0.0397913
394	979	0.045626
395	398	0.045439
395	500	0.0382275
395	502	0.0717683
395	751	0.0303421
395	936	0.0837527
395	999	0.0583012
396	402	0.0462395
396	450	0.0321196
396	616	0.0171576
396	676	0.0448741
396	819	0.0302418
397	399	0.032204
397	906	0.0451896
398	447	0.00907566
398	999	0.023267
399	594	0.0239332
399	906	0.0273481
400	452	0.0346472
400	538	0.0735093
400	793	0.0626177
400	838	0.0712672
400	840	0.0837225
400	964	0.0742297
400	996	0.0411261
401	504	0.0105608
402	676	0.00699738
402	794	0.0394406
402	941	0.0552435
403	974	0.0486885
404	657	0.0216965
404	665	0.0299555
404	806	0.0269241
404	902	0.0116593
405	421	0.0470055
405	470	0.0162715
405	770	0.0441725
406	767	0.0175159
406	903	0.0444519
407	752	0.0516799
408	583	0.0404775
408	643	0.0247222
408	960	0.00861895
408	988	0.00966058
409	563	0.0111008
409	662	0.0241908
409	886	0.0221357
409	939	0.0514169
410	549	0.0300621
410	649	0.0325359
410	694	0.0130974
410	992	0.0584749
411	591	0.0204702
412	488	0.0501199
412	750	0.0213333
412	947	0.0331249
412	968	0.0619559
413	466	0.0440732
413	533	0.0466439
413	705	0.0305574
413	880	0.0416606
414	647	0.0198939
414	983	0.0215238
415	695	0.0271608
415	823	0.0373002
415	993	0.0418041
416	454	0.0230881
416	494	0.0271871
416	552	0.0187741
416	650	0.0229002
417	735	0.0186806
417	764	0.0213015
417	810	0.0394805
417	867	0.0333646
[truncated: 4,000 more rows]
