# Supplementary material for: The winner takes it all—Competitiveness of single nodes in globalized supply networks
Source: PLoS One. 2019 Nov 20;14(11):e0225346. doi: 10.1371/journal.pone.0225346 (PMC6867619; doi:10.1371/journal.pone.0225346)
Supplement: S1 Table — Legends can be found in te readme.txt file. (ZIP) [file pone.0225346.s001.zip › spatial_network_delaunay_N_1000_r_5_node_measures.dat]

0	6	6.33333	408.334	66.5163	5652	6086.33	0.0184818	0.0318284	0.0368942	0.0495227	0.408334	0.722969	21	0.0583589	0.110812
1	5	6.2	399.304	69.5296	5043	6280	0.00725283	0.0216716	0.027749	0.0401762	0.399304	0.739833	17	0.0394669	0.0792594
2	6	6.33333	411.336	67.4134	4141	5058	0.0112317	0.0291861	0.0350559	0.0449921	0.411336	0.728613	21	0.0529188	0.105776
3	6	6.5	402.515	62.6933	6597	6228.5	0.0152125	0.0535999	0.0430546	0.0823428	0.402515	0.722308	22	0.0717646	0.125979
4	6	6	408.061	69.7103	4360	5396.67	0.0137584	0.0452059	0.0397232	0.0804095	0.408061	0.740849	19	0.0656298	0.117167
5	6	6.5	399.412	62.844	9458	6179.17	0.0152128	0.0420812	0.0438007	0.0604592	0.399412	0.730798	22	0.0693854	0.126727
6	6	6.16667	411.205	71.0907	5977	6283.5	0.0175315	0.0373472	0.0394302	0.0578014	0.411205	0.72682	20	0.0649929	0.120319
7	5	6.2	408.388	68.1618	3064	5284.6	0.0058697	0.0304436	0.0348659	0.0598559	0.408388	0.725807	17	0.0528934	0.119773
8	7	6	397.711	67.3673	8209	6227.14	0.0264932	0.0403695	0.0432533	0.0628035	0.397711	0.724538	22	0.0678717	0.11744
9	7	6.28571	405.255	65.8885	6306	6201.14	0.0300642	0.0418507	0.0352953	0.0555951	0.405255	0.729533	24	0.060462	0.0971521
10	4	7	406.887	58.7322	1668	6843.5	0.013601	0.0266439	0.0323493	0.0435027	0.406887	0.725781	16	0.041974	0.0670541
11	5	6.6	398.354	62.725	6100	6687.2	0.00770395	0.0436083	0.0432799	0.0779644	0.398354	0.736994	19	0.0653423	0.123653
12	5	6.8	404.642	60.2146	3371	6364.6	0.0214521	0.0335983	0.036944	0.0513567	0.404642	0.723789	20	0.0539017	0.0871428
13	7	6.28571	396.885	64.5275	10530	5763.71	0.0332091	0.0390537	0.0341609	0.0512955	0.396885	0.731616	24	0.0568319	0.112351
14	5	7	400.854	58.2193	5142	6912.4	0.00373872	0.0345913	0.0483431	0.0748328	0.400854	0.721236	21	0.0742302	0.1337
15	4	6.25	410.997	67.0317	304	6097.25	0.00836046	0.0182819	0.0292796	0.0328272	0.410997	0.738005	14	0.0382817	0.0753892
16	5	6.6	403.797	65.3766	4789	5321.8	0.0121275	0.0243798	0.0349808	0.041965	0.403797	0.736432	19	0.0539495	0.103435
17	5	7.2	405.594	56.9763	5601	7931.4	0.0240734	0.0412632	0.0428689	0.0575106	0.405594	0.727749	22	0.0649695	0.105574
18	6	6.5	410.103	65.5839	5329	4596.5	0.00876028	0.0363244	0.0346706	0.0576215	0.410103	0.737659	22	0.0621382	0.109002
19	4	6.75	408.508	66.0583	3756	5497.25	0.0142252	0.0186795	0.0366217	0.0274013	0.408508	0.724443	16	0.0523373	0.0859338
20	5	6	406.802	69.3501	3806	5620.4	0.0132267	0.0218889	0.0334624	0.0350484	0.406802	0.733824	16	0.0473407	0.0805748
21	8	5.875	402.462	70.5506	8061	5550.88	0.0287173	0.0489599	0.0412402	0.0656539	0.402462	0.729694	24	0.0724591	0.135461
22	6	6.16667	407.426	70.4373	3469	5445.5	0.00839045	0.0228069	0.0279755	0.0474383	0.407426	0.731254	20	0.0478129	0.0934881
23	5	6.8	411.244	62.47	3316	6538.4	0.0310979	0.0486346	0.0459452	0.0685938	0.411244	0.721725	20	0.0725687	0.107423
24	5	5.8	410.02	71.8511	3144	4529.4	0.0225114	0.0274558	0.0308215	0.0307439	0.41002	0.721142	15	0.0421761	0.0769692
25	7	6	406.903	70.4468	7317	6008.57	0.0144856	0.0356581	0.0352244	0.0490879	0.406903	0.74215	22	0.0590463	0.112958
26	8	6.25	401.768	66.3237	9048	5616.62	0.0148292	0.0422895	0.0353693	0.0687057	0.401768	0.718047	27	0.0699755	0.138503
27	6	5.66667	402.638	72.2192	7886	4853.17	0.00595929	0.0241749	0.0302631	0.0382431	0.402638	0.727271	17	0.04652	0.100634
28	5	6.4	398.091	63.3154	6561	7299.2	0.00869921	0.0206663	0.0252553	0.0297387	0.398091	0.716145	18	0.0370792	0.06053
29	6	6.83333	396.887	59.0606	8058	6848.33	0.0133787	0.0420857	0.0364873	0.0710481	0.396887	0.725005	24	0.0621956	0.103119
30	6	6.66667	414.577	64.2703	6069	6151.33	0.03191	0.0483127	0.0441843	0.0784801	0.414577	0.74279	22	0.0772472	0.14138
31	8	6	396.452	68.3172	9639	5612.75	0.018135	0.0370893	0.0334696	0.0586601	0.396452	0.722875	25	0.0623935	0.133587
32	6	6.16667	404.911	67.5655	4641	6017	0.0221107	0.0352342	0.0336244	0.0496021	0.404911	0.721647	20	0.054235	0.100711
33	4	6.25	405.928	66.8091	2159	6573.5	0.00580811	0.0202181	0.0335516	0.0350349	0.405928	0.731741	14	0.0429716	0.0799344
34	5	5.8	412.515	72.2884	2765	4594.4	0.0226756	0.0266354	0.0340231	0.0334297	0.412515	0.731711	15	0.0493835	0.101415
35	5	6.2	404.29	68.2802	4278	5244.6	0.0144809	0.0224352	0.0308957	0.0312306	0.40429	0.732933	17	0.0445464	0.0753243
36	8	5.75	410.008	74.924	4579	4404.75	0.0183269	0.0306286	0.0297192	0.0422921	0.410008	0.72668	23	0.0497651	0.0854606
37	9	6.22222	401.224	66.9768	11045	6227.56	0.03334	0.060051	0.0378251	0.0717745	0.401224	0.729617	30	0.0747317	0.141345
38	6	6	401.849	69.287	4326	4672.17	0.0111783	0.0277591	0.0284802	0.0450449	0.401849	0.717451	19	0.0456979	0.101093
39	5	6	396.557	66.8482	7079	5201.2	0.0193991	0.0268455	0.0344105	0.0336802	0.396557	0.721766	16	0.0486886	0.102662
40	6	6.83333	397.796	59.1958	6397	5933.67	0.0193171	0.0257547	0.0244472	0.0353734	0.397796	0.728742	24	0.0399897	0.0712686
41	4	6.25	415.127	66.7168	1965	3979.25	0.0216947	0.0241509	0.03069	0.0276264	0.415127	0.739658	14	0.0397083	0.0722616
42	8	6.125	412.961	69.4414	6561	5061.75	0.0170457	0.0442987	0.0351936	0.0728878	0.412961	0.736619	26	0.064437	0.135262
43	6	6.16667	402.298	67.1295	3492	6224.5	0.0148242	0.0295789	0.0316574	0.0561854	0.402298	0.710308	20	0.051916	0.106448
44	5	7.2	408.113	58.1399	5001	5961.6	0.00963506	0.0293406	0.0348063	0.0498352	0.408113	0.734921	21	0.0527903	0.101985
45	7	5.85714	403.159	71.1699	6475	5408.14	0.0169809	0.0417175	0.03929	0.0890185	0.403159	0.739747	21	0.0635173	0.12278
46	4	7	408.066	59.9144	3899	5261.75	0.00964649	0.0181579	0.0314725	0.0270728	0.408066	0.721654	17	0.0431677	0.0755114
47	6	6.5	406.173	64.3108	4757	6058.33	0.0097774	0.0420383	0.0370622	0.0530826	0.406173	0.734195	22	0.0596837	0.097052
48	7	6.14286	396.573	66.1629	6438	6628.29	0.028723	0.0388389	0.0332483	0.0512611	0.396573	0.724836	23	0.0546282	0.116611
49	5	6.8	414.86	66.4135	3537	5692	0.00703038	0.037355	0.0395847	0.0684332	0.41486	0.730619	20	0.0617566	0.141917
50	5	6.2	409.75	68.3892	4270	4629.6	0.00877059	0.0301675	0.03587	0.0487531	0.40975	0.72098	17	0.0521286	0.0934447
51	7	6	405.848	68.7457	6084	5962.57	0.0220972	0.0458049	0.0397671	0.0684214	0.405848	0.726388	22	0.0663809	0.121029
52	6	6.66667	402.592	63.1845	5620	6161.67	0.00116795	0.0407245	0.0417938	0.0741358	0.402592	0.73114	23	0.0696173	0.14055
53	5	7.2	408.251	58.1595	7727	6860.2	0.0214669	0.0344887	0.0375316	0.0481191	0.408251	0.736526	22	0.0599709	0.0978995
54	8	6	404.808	68.9137	6891	6180.88	0.0229136	0.0421888	0.0330266	0.0637791	0.404808	0.734028	25	0.0601508	0.0987285
55	7	6.14286	407.587	71.397	7923	5543.29	0.0204835	0.0357878	0.0331245	0.0637791	0.407587	0.715255	23	0.0571927	0.100825
56	3	7.33333	407.409	56.5846	0	8272	0.00874947	0.0214949	0.0457505	0.0355098	0.407409	0.732015	14	0.0590051	0.114768
57	8	6.5	405.746	68.228	9102	6981.12	0.00874947	0.0602566	0.0434112	0.106019	0.405746	0.723265	28	0.0871723	0.148947
58	5	6	401.146	68.8634	2099	6991	0.0126528	0.017568	0.0250553	0.0233558	0.401146	0.718274	16	0.0377813	0.0757916
59	7	6.28571	399.336	68.2087	8664	4813.29	0.0262687	0.040476	0.0338433	0.0531573	0.399336	0.715673	24	0.0556313	0.0984928
60	5	6.8	413.862	66.2537	5658	5650.6	0.0194267	0.0377839	0.0386552	0.0655949	0.413862	0.737563	20	0.0603734	0.121613
61	8	5.875	402.295	70.9604	6543	5923.75	0.0268387	0.0362949	0.0353138	0.0619499	0.402295	0.721694	24	0.061043	0.130656
62	5	6	400.966	67.5914	1763	4924.6	0.0104895	0.0166465	0.0243992	0.0229446	0.400966	0.746676	16	0.035564	0.0664834
63	5	6.6	413.001	66.8668	3308	4762.4	0.013209	0.0238253	0.0292883	0.0466693	0.413001	0.737576	19	0.0486221	0.0944638
64	6	6	407.271	68.525	7011	4791.83	0.0123632	0.0428605	0.0390544	0.0733888	0.407271	0.734411	19	0.0616236	0.107073
65	9	6	410.09	71.5669	9806	5538.11	0.0314706	0.0640801	0.0433216	0.0888486	0.41009	0.726492	28	0.0845644	0.134532
66	5	7	411.387	59.7491	8410	6839.2	0.0132489	0.050239	0.0476218	0.0723375	0.411387	0.722507	21	0.0715944	0.144074
67	5	5.6	400.781	72.1406	6481	6056.8	0.0157488	0.0225466	0.0291412	0.0314038	0.400781	0.730764	14	0.0382416	0.0627019
68	6	6.5	406.313	64.5747	6962	6695.67	0.0132517	0.0353402	0.0392055	0.0502707	0.406313	0.728845	22	0.0634394	0.109261
69	6	5.66667	410.202	75.3665	6864	5358.5	0.00985685	0.0235807	0.027272	0.0418237	0.410202	0.7389	17	0.0406824	0.0725112
70	6	6.16667	409.51	68.3329	7307	6061.5	0.0284407	0.0362799	0.0403665	0.0490752	0.40951	0.740578	20	0.063009	0.127705
71	5	6	400.289	68.7162	6748	5818.8	0.00795755	0.0214405	0.0342501	0.0391095	0.400289	0.730242	16	0.0475772	0.111989
72	6	6.33333	403.086	66.7812	4930	6459	0.0208743	0.03666	0.0352363	0.0559133	0.403086	0.740303	21	0.0597468	0.0991273
73	5	7	410.932	66.0753	3581	5470.4	0.00633144	0.0238527	0.0271486	0.0391624	0.410932	0.741122	21	0.0437678	0.0764281
74	7	7	408.751	61.477	6341	6930.29	0.0299802	0.0548878	0.0453984	0.0831443	0.408751	0.730798	29	0.0839589	0.124452
75	7	6.57143	411.544	65.3944	7362	5603.43	0.0285269	0.050932	0.0395517	0.0728878	0.411544	0.732248	26	0.0727599	0.125197
76	4	5.75	406.193	71.0837	2686	3213.25	0.00642315	0.0167317	0.0232553	0.0255165	0.406193	0.732854	12	0.0281397	0.0561663
77	9	6.22222	408.027	67.4109	10084	5316.89	0.0351184	0.0477496	0.0362303	0.0729889	0.408027	0.740806	30	0.070246	0.140698
78	4	6.75	399.968	62.0585	3773	6354.75	0.00973887	0.0218945	0.0354758	0.0489179	0.399968	0.74251	16	0.0498659	0.1044
79	5	6.4	411.128	64.6059	4756	4850.6	0.0246952	0.0353025	0.0366543	0.0532553	0.411128	0.743531	18	0.0529844	0.0901924
80	5	5.8	398.897	69.902	1559	5802	0.00730788	0.0276969	0.0311394	0.0459914	0.398897	0.728261	15	0.042983	0.0926501
81	8	6.25	404.526	66.7589	9738	5410.12	0.0290456	0.0423195	0.0378899	0.053081	0.404526	0.724452	27	0.0666365	0.0992285
82	5	6	401.202	67.6313	4254	4988.6	0.0052229	0.0244505	0.0316121	0.0543294	0.401202	0.725002	16	0.043516	0.0765652
83	6	6.5	409.286	67.2399	8288	6306.83	0.00687135	0.0442827	0.0422505	0.106019	0.409286	0.734621	22	0.0779411	0.154505
84	6	6	402.869	69.5429	6298	5826.17	0.00954788	0.0344888	0.0376145	0.0609433	0.402869	0.729752	19	0.0569798	0.0892427
85	6	6.16667	398.429	68.2231	6637	4472.17	0.00263366	0.0131477	0.0200984	0.0226235	0.398429	0.725434	20	0.0306357	0.0547956
86	6	6	410.26	70.086	4539	5542.17	0.0170929	0.0303469	0.034113	0.0476468	0.41026	0.729345	19	0.0508473	0.089338
87	6	6.16667	405.153	66.9628	4882	4810.83	0.015523	0.0325843	0.0332595	0.0424167	0.405153	0.737715	20	0.0520875	0.0993588
88	5	6.6	413.802	68.2146	2734	6143.4	0.0201005	0.0295448	0.0369945	0.0603199	0.413802	0.723874	19	0.0569655	0.121003
89	6	6.66667	397.227	60.924	5685	6421.33	0.00928518	0.0324063	0.0303435	0.0512611	0.397227	0.732884	23	0.0504942	0.0902174
90	8	6	405.265	74.4795	8126	6508	0.0202253	0.0439421	0.0439009	0.0650755	0.405265	0.72383	24	0.076712	0.133761
91	6	6.5	398.895	61.7337	3966	6703	0.0221358	0.0260351	0.0277543	0.0314489	0.398895	0.735717	22	0.0447664	0.0731219
92	8	5.375	407.713	77.781	6258	3995.62	0.0111706	0.0281357	0.0276071	0.0530683	0.407713	0.733679	20	0.0440328	0.0825801
93	7	6.71429	401.654	61.6826	7737	7187.71	0.050616	0.062688	0.0485464	0.0867684	0.401654	0.737836	27	0.0887589	0.141217
94	5	7	399.686	62.4906	3855	7675.6	0.00973887	0.0299485	0.0366166	0.050886	0.399686	0.732771	21	0.0594642	0.111463
95	7	6	401.7	74.8063	6687	5499.43	0.0112321	0.0396578	0.0392367	0.0596387	0.4017	0.732856	21	0.0649433	0.111187
96	6	5.83333	399.387	70.4475	7966	5618.67	0.0151624	0.0344923	0.0327167	0.0566528	0.399387	0.696782	18	0.0545005	0.137138
97	4	7	412.138	60.5123	3411	6304	0.0107453	0.0264338	0.0450947	0.0436709	0.412138	0.723162	17	0.0618465	0.122636
98	5	6.4	409.277	67.7256	2723	6475.2	0.00687135	0.023017	0.0392016	0.0548814	0.409277	0.735717	18	0.0609803	0.11289
99	7	6.28571	400.173	66.514	4339	7026.57	0.0309675	0.0435513	0.0349352	0.0569607	0.400173	0.71823	24	0.0620427	0.0888654
100	5	5.8	402.393	70.5145	2667	4336	0.0169171	0.0182017	0.0245437	0.0202951	0.402393	0.734345	15	0.0356277	0.0803203
101	5	6.4	404.487	66.933	4111	6295	0.00965982	0.029062	0.0331982	0.0532358	0.404487	0.731099	18	0.0510786	0.129843
102	5	5.4	408.572	76.2667	3613	4421.6	0.0058697	0.0238633	0.0317394	0.0478373	0.408572	0.726416	13	0.0400396	0.071719
103	8	5.5	402.347	75.0809	10402	5449.5	0.0170902	0.0376451	0.0333154	0.0525543	0.402347	0.722899	21	0.056882	0.105511
104	8	5.875	407.175	71.801	7576	5613	0.0279549	0.0450415	0.0365593	0.0589266	0.407175	0.741617	24	0.0640475	0.100745
105	6	6.5	403.834	64.2075	6538	6796	0.0144809	0.0375359	0.0346348	0.0552455	0.403834	0.732444	22	0.0561541	0.10819
106	4	6.25	397.562	65.4321	750	6059.75	0.00380812	0.015019	0.0270244	0.0192064	0.397562	0.723402	14	0.0397714	0.0767951
107	7	6.28571	404.617	65.5782	7132	6045	0.0184416	0.0434366	0.0372536	0.0858243	0.404617	0.734387	24	0.0646216	0.120941
108	6	6.5	411.895	64.808	3022	5587.83	0.00839816	0.0272506	0.0331032	0.0432158	0.411895	0.715466	22	0.0542272	0.103004
109	6	6.5	402.044	63.9228	7486	5498.33	0.0115035	0.028652	0.0360115	0.0589963	0.402044	0.731678	22	0.0559058	0.12737
110	5	7.2	409.087	60.0968	4427	6501.8	0.0119973	0.0285173	0.0384939	0.0452658	0.409087	0.735355	22	0.0562281	0.091801
111	5	5.8	397.947	69.7355	3908	5477.2	0.00506828	0.0256622	0.0262235	0.0446788	0.397947	0.738059	15	0.0384043	0.0793385
112	6	6.5	399.591	66.3077	5187	7130.17	0.0164392	0.0364373	0.0376111	0.0754328	0.399591	0.725731	22	0.064612	0.117435
113	5	6.4	410.569	73.3159	4896	4812	0.00643203	0.0266865	0.0411793	0.0389017	0.410569	0.725276	17	0.0636518	0.125891
114	5	6.2	404.122	66.6801	5771	6183.2	0.0251234	0.0403439	0.0432443	0.0684149	0.404122	0.73397	17	0.0641911	0.122463
115	8	6	407.37	68.8648	6778	6190	0.0240182	0.0471374	0.0426267	0.0707771	0.40737	0.732179	25	0.0714166	0.119332
116	4	6.5	413.342	65.5688	861	2955.75	0.00829455	0.0170118	0.0250226	0.0274594	0.413342	0.73531	15	0.0344815	0.0588378
117	4	7.25	410.427	62.7042	1820	5920.5	0.00454464	0.0145639	0.0277122	0.0308983	0.410427	0.735898	18	0.0423644	0.0761641
118	6	6.5	409.96	65.1544	5241	6032.83	0.0135339	0.0401897	0.0396411	0.0530932	0.40996	0.718498	22	0.0664318	0.130497
119	6	6	400.291	73.4661	5331	5923.33	0.0152735	0.0310221	0.0329937	0.0585067	0.400291	0.731327	18	0.0521821	0.0881179
120	6	6.16667	403.771	66.9746	8108	4836.67	0.0116129	0.0327033	0.0336884	0.050178	0.403771	0.726558	20	0.0534799	0.103798
121	5	6	401.627	67.7029	3182	7117.4	0.0179184	0.028698	0.0302301	0.0376711	0.401627	0.739621	16	0.0428377	0.0798794
122	6	6	405.065	68.7967	8310	6178.83	0.0168627	0.0318227	0.0396374	0.0550529	0.405065	0.727971	19	0.0583272	0.112969
123	7	5.85714	411.441	74.4512	4564	5322.29	0.00675419	0.0405852	0.0353588	0.0637655	0.411441	0.731971	21	0.0662216	0.136103
124	7	6.71429	412.704	63.6134	6421	5882.14	0.0253541	0.0530245	0.0411735	0.0729889	0.412704	0.732962	27	0.0754546	0.113243
125	5	6.8	408.44	62.3682	5048	7991.8	0.014773	0.0270331	0.0337667	0.0471119	0.40844	0.731327	20	0.0516598	0.113868
126	7	6.42857	406.877	65.4601	6287	6642.71	0.0238558	0.0402483	0.0403396	0.0680478	0.406877	0.73752	24	0.0730139	0.154505
127	5	6.2	408.419	69.7554	2476	6501.2	0.00744537	0.0288563	0.0376883	0.0473972	0.408419	0.739452	17	0.0569127	0.109287
128	7	5.85714	403.217	72.0716	4813	4480.86	0.017495	0.0332181	0.0361872	0.044072	0.403217	0.738593	21	0.0597435	0.129501
129	5	6	400.411	71.6291	2374	4440.4	0.0129803	0.0175119	0.0242145	0.0233419	0.400411	0.728831	16	0.038598	0.0809218
130	3	7.33333	412.979	57.3582	0	6729.33	0.000432472	0.0165225	0.0308328	0.0440182	0.412979	0.726801	14	0.0394115	0.0855796
131	6	5.83333	408.635	71.0247	5235	4728.5	0.014473	0.0279244	0.0321442	0.0377592	0.408635	0.7382	18	0.0460458	0.0960411
132	8	6	410.655	72.9035	5532	4858.12	0.0247557	0.0406764	0.0328966	0.0540056	0.410655	0.730665	25	0.0606818	0.12256
133	6	6.33333	409.353	66.6822	5207	6487	0.0214487	0.034087	0.0362185	0.0508628	0.409353	0.745293	21	0.0573538	0.106097
134	6	6.33333	412.851	69.4638	2682	3422.83	0.00829455	0.0255497	0.0283475	0.0443693	0.412851	0.741083	21	0.0487956	0.120588
135	8	6.125	404.528	69.5885	8177	6823.62	0.0275262	0.0488187	0.0436027	0.0741224	0.404528	0.735281	26	0.0775293	0.11595
136	5	6.6	409.022	62.814	3984	5463	0.00996091	0.0333539	0.0314258	0.056849	0.409022	0.732637	19	0.0485492	0.0954462
137	7	6.57143	404.424	62.7957	10413	6358.86	0.0243979	0.0539802	0.0441372	0.0769713	0.404424	0.734456	26	0.0778194	0.119367
138	5	6.8	399.631	61.023	2886	7438.2	0.0180043	0.0326782	0.034715	0.050735	0.399631	0.707855	20	0.0572601	0.104543
139	6	6.16667	412.026	68.7527	4788	5427.67	0.0154501	0.0400515	0.0432744	0.068702	0.412026	0.738383	20	0.0670949	0.127172
140	7	6.28571	396.708	64.4988	6967	5790.14	0.0169204	0.0340699	0.0328617	0.0473867	0.396708	0.706472	24	0.0559247	0.105773
141	5	6.2	402.682	65.9632	6473	5999.2	0.00595929	0.0255156	0.0355247	0.0456134	0.402682	0.725131	17	0.0516939	0.0970909
142	5	6.8	407.832	61.4662	5444	7011	0.0312828	0.0474142	0.0454908	0.076683	0.407832	0.728934	20	0.0700968	0.12145
143	6	6.83333	411.515	62.2988	3871	7678	0.0228773	0.0548199	0.0505806	0.0820401	0.411515	0.743936	24	0.0843177	0.155372
144	5	6.2	401.569	65.016	6586	5758.8	0.0278554	0.0325091	0.0361157	0.0353903	0.401569	0.741464	17	0.050579	0.106547
145	4	7	399.77	60.2431	3325	7424.25	0.00422452	0.0180813	0.0307663	0.0334382	0.39977	0.725304	17	0.0454739	0.0829423
146	5	6.4	411.316	67.5081	3067	5660.6	0.0136918	0.0287496	0.0357117	0.0461633	0.411316	0.743225	18	0.0559751	0.108066
147	7	6.14286	399.902	66.3782	7244	5429.43	0.027816	0.0370341	0.0302727	0.0442064	0.399902	0.724099	23	0.0521137	0.0874991
148	5	7.4	401.729	60.3898	4443	8309.4	0.0117195	0.0322832	0.0390968	0.0547577	0.401729	0.731984	23	0.0639844	0.119459
149	4	7.25	408.614	57.1574	2418	7205.5	0.0163888	0.0294356	0.0423676	0.0444222	0.408614	0.729912	18	0.058324	0.105598
150	6	7	400.572	60.6157	7973	6453.33	0.00886245	0.0393887	0.0398799	0.0676234	0.400572	0.717631	25	0.0681714	0.115756
151	6	6.5	414.902	65.2812	4785	4409	0.00653571	0.0361799	0.0323243	0.0633012	0.414902	0.736324	22	0.0560625	0.127024
152	5	6.2	400.887	65.6691	3573	6418.8	0.00544149	0.0334839	0.0345464	0.043076	0.400887	0.728846	17	0.0498386	0.09488
153	6	6.83333	408.142	63.1648	7798	7048	0.0165867	0.0354111	0.0444562	0.0477945	0.408142	0.723257	24	0.0729566	0.14414
154	5	7	402.167	59.1759	7423	7002.4	0.0229431	0.0452928	0.0484859	0.0666522	0.402167	0.716994	21	0.0705438	0.0982469
155	7	6	405.329	68.6578	6681	5341.14	0.0122341	0.0311624	0.0300855	0.0446288	0.405329	0.73848	22	0.0487032	0.0713669
156	6	6.83333	403.108	60.6262	6976	7584.17	0.0158977	0.0345184	0.0376741	0.045578	0.403108	0.732384	24	0.0623182	0.111597
157	6	5.66667	404.719	73.7167	5173	4785.67	0.0199217	0.029008	0.0278595	0.0413551	0.404719	0.730999	17	0.0429893	0.0757038
158	8	5.5	400.409	76.03	8930	5486.5	0.0125072	0.0352567	0.0316798	0.0548115	0.400409	0.712994	21	0.0524955	0.105131
159	5	7.2	403.153	56.9534	5439	6330	0.00942329	0.0462781	0.0379606	0.0752897	0.403153	0.718174	22	0.0660588	0.124219
160	7	6	402.583	68.7404	6558	4835.43	0.0170924	0.0401859	0.033181	0.0700855	0.402583	0.740596	22	0.0549329	0.119291
161	6	6	408.454	72.2089	3779	4958.83	0.0124045	0.0216738	0.0309795	0.0332344	0.408454	0.737275	19	0.048625	0.105988
162	5	6.4	403.855	67.3092	3851	4882	0.021205	0.0262732	0.0299415	0.0408182	0.403855	0.731427	18	0.0463133	0.0998057
163	6	6.66667	398.405	68.2453	5182	6690.83	0.00745752	0.0282813	0.0295042	0.0437146	0.398405	0.719827	22	0.0493655	0.0876477
164	5	6.4	408.007	68.2278	3761	6672.8	0.0249637	0.0347366	0.0379402	0.0610285	0.408007	0.729377	18	0.0631628	0.124477
165	5	6.6	409.699	62.9181	8307	7110.4	0.0224259	0.0378182	0.0401881	0.054525	0.409699	0.734131	19	0.0582676	0.108008
166	7	5.85714	407.559	71.5308	5647	5214.86	0.0134469	0.04099	0.0373512	0.0688907	0.407559	0.729777	21	0.0616218	0.121156
167	5	6.6	401.722	62.4582	4782	6579	0.0222371	0.0448397	0.0471717	0.0751336	0.401722	0.726583	19	0.0718409	0.141401
168	5	6.2	404.501	66.7427	6480	6192.6	0.0297672	0.0425041	0.0417453	0.0729422	0.404501	0.721475	17	0.0619556	0.126991
169	7	5.71429	405.379	71.9754	5235	4644.43	0.0224005	0.0335535	0.0302061	0.0397897	0.405379	0.730594	20	0.0508561	0.0822829
170	6	5.83333	409.589	71.8405	4653	4599	0.0106602	0.0288221	0.0307871	0.0483465	0.409589	0.721249	18	0.0458978	0.10206
171	7	6	397.64	68.7755	8577	6019.86	0.0198162	0.0379351	0.0318157	0.0602597	0.39764	0.724006	22	0.0558561	0.102964
172	5	5.8	405.015	73.8027	3281	4871.4	0.0147971	0.0243682	0.0277115	0.0313227	0.405015	0.71816	15	0.0384306	0.0714679
173	6	6.66667	398.329	61.4881	6046	6274.17	0.0142161	0.0326677	0.0360291	0.0558367	0.398329	0.737604	23	0.0594599	0.0969383
174	4	6.25	408.51	67.2339	1360	4771.5	0.0157508	0.028913	0.0388638	0.0389087	0.40851	0.730677	14	0.0525574	0.10328
175	6	6.33333	405.257	68.4541	5012	5629	0.012978	0.0384673	0.0352609	0.0552705	0.405257	0.725269	21	0.0606068	0.116484
176	5	6.8	398.233	62.0422	2173	6090.4	0.0101947	0.0262564	0.0295887	0.0430358	0.398233	0.733578	20	0.0455418	0.0943808
177	7	6.57143	410.479	67.3914	7628	6576	0.0118945	0.0465221	0.0446223	0.0825347	0.410479	0.730616	26	0.0794685	0.148632
178	8	6.125	412.049	72.6605	8796	4645.38	0.00511678	0.0276457	0.0334689	0.0527623	0.412049	0.729129	24	0.0558247	0.0977642
179	7	6.28571	408.083	68.0138	6029	5555.71	0.0198257	0.0380737	0.0339167	0.0711603	0.408083	0.728257	24	0.0605803	0.113858
180	5	6.2	410.51	67.7341	2568	6110.8	0.011959	0.0324259	0.046707	0.060417	0.41051	0.730212	17	0.0642276	0.134799
181	4	6.75	401.951	60.4123	2402	6968	0.00563307	0.0351116	0.0479148	0.0585444	0.401951	0.71927	16	0.0656983	0.102574
182	4	6.25	402.15	67.1447	388	2986.75	0.0105158	0.0165957	0.0207675	0.0223261	0.40215	0.743531	14	0.0264686	0.0487806
183	7	6	406.526	71.8565	5451	5524.86	0.0183005	0.0365957	0.0360194	0.0539711	0.406526	0.726995	22	0.0624858	0.123395
184	6	6.66667	408.477	62.6493	8304	6755	0.0212445	0.0335486	0.0354422	0.0508172	0.408477	0.739311	23	0.0576013	0.131277
185	6	6.33333	404.776	65.5352	4213	5250.33	0.00708152	0.0295434	0.0328153	0.0466044	0.404776	0.717102	21	0.0523756	0.106109
186	6	6	407.21	71.3426	3822	6070.5	0.00964649	0.0287582	0.0325807	0.0533349	0.40721	0.727109	18	0.0487464	0.0964763
187	7	6.42857	406.082	64.9869	8631	6573.71	0.0331403	0.0519273	0.0397149	0.0778404	0.406082	0.725305	25	0.069767	0.136688
188	4	5.75	401.651	71.2452	3342	3884.75	0.00563723	0.0118281	0.0233597	0.0183325	0.401651	0.726642	12	0.0315602	0.0703153
189	6	6	403.072	69.5779	5649	4862.67	0.00858706	0.0295071	0.0293389	0.0447683	0.403072	0.727023	19	0.0427172	0.0844679
190	6	6.33333	402.582	64.9403	3119	6217.5	0.0126939	0.0245582	0.0326068	0.0420656	0.402582	0.720096	21	0.0501406	0.107518
191	4	6.75	403.415	62.1931	2559	5211.25	0.00858644	0.0239059	0.0328597	0.0371151	0.403415	0.736619	16	0.045461	0.0877049
192	9	6	400.471	71.0535	7763	6261.56	0.0298885	0.0456578	0.036918	0.0683738	0.400471	0.736112	28	0.0731348	0.12737
193	7	6.14286	407.159	68.4831	6070	6419	0.0247195	0.0386156	0.0349869	0.051109	0.407159	0.733093	23	0.0606149	0.0993705
194	6	6	409.264	69.916	6727	6169.67	0.0173008	0.0326457	0.0400048	0.0563187	0.409264	0.719578	19	0.0621839	0.133003
195	7	5.85714	401.886	71.492	5717	4846.14	0.0187168	0.0335224	0.0316797	0.0518632	0.401886	0.728754	21	0.0519205	0.0933185
196	6	6.5	401.173	62.4842	10494	7092.5	0.0200165	0.0331811	0.0403287	0.0400771	0.401173	0.72694	22	0.0620258	0.109527
197	4	6.75	402.348	59.8732	1590	5199	0.00765212	0.0217388	0.0301968	0.0427891	0.402348	0.740733	16	0.0380317	0.065716
198	8	6.5	397.688	63.855	8992	6115.12	0.0366577	0.0518493	0.037878	0.0700391	0.397688	0.72682	29	0.0724038	0.104434
199	6	6.83333	403.35	60.6626	5201	6558.67	0.0196464	0.0415695	0.0441107	0.0835971	0.40335	0.728992	24	0.0701627	0.122806
200	8	6	408.898	71.2529	8520	5121.25	0.0324354	0.0516432	0.0361624	0.0774036	0.408898	0.71687	25	0.0665808	0.107178
201	6	6.5	411.492	66.0782	5214	5035.17	0.0255654	0.0371144	0.0359921	0.0513874	0.411492	0.746676	22	0.0622431	0.105242
202	7	6.71429	397.328	63.8337	9854	6406.71	0.00958761	0.0425434	0.0375076	0.0712907	0.397328	0.711539	27	0.0663477	0.116924
203	5	6.2	410.152	68.4563	2525	5781.4	0.00591473	0.0306213	0.0364424	0.0453558	0.410152	0.746559	17	0.0545791	0.0934447
204	6	6.33333	404.355	65.2264	7974	6749.67	0.0251234	0.0496977	0.0463857	0.0682142	0.404355	0.73279	21	0.0758492	0.129346
205	6	6.33333	401.251	64.7256	4968	6582.83	0.0143465	0.0260337	0.0336313	0.0468769	0.401251	0.73754	21	0.0526531	0.0912606
206	6	5.83333	403.529	72.2989	4993	5137.83	0.0104254	0.0326351	0.0320317	0.0503017	0.403529	0.73351	18	0.052621	0.100283
207	7	5.85714	406.414	70.7769	7812	5875	0.0188551	0.0489361	0.0386774	0.07754	0.406414	0.721631	21	0.0656663	0.116998
208	5	6	400.512	67.5149	7059	5510.6	0.00687801	0.0215983	0.0285715	0.0297792	0.400512	0.730685	16	0.0400041	0.0807096
209	6	6.16667	413.037	74.5761	3701	5164	0.000432472	0.0281085	0.0322015	0.0547724	0.413037	0.726786	19	0.0476803	0.0918425
210	4	6.5	404.649	64.1898	965	6243	0.0058776	0.00907562	0.0264912	0.0148943	0.404649	0.732182	15	0.0369269	0.0825538
211	6	6.33333	399.924	66.1778	5930	6370.5	0.0141385	0.0290902	0.0332693	0.0540857	0.399924	0.735417	21	0.0543456	0.102851
212	5	7	404.914	58.809	4863	6850.6	0.0304486	0.0366308	0.0405334	0.041667	0.404914	0.736204	21	0.0622399	0.0977044
213	7	6	399.606	67.1447	6069	5616.43	0.0171602	0.0275408	0.0264729	0.043685	0.399606	0.735374	22	0.0415729	0.0826126
214	7	6.14286	407.404	67.9699	6915	6300.43	0.0369159	0.0562486	0.0474606	0.0794717	0.407404	0.723769	23	0.0796253	0.129346
215	6	6.83333	413.558	62.1978	5358	6679	0.0145445	0.0391145	0.0409796	0.0677096	0.413558	0.736559	24	0.0650992	0.140698
216	7	6.28571	402.233	65.7392	7768	6482.86	0.0218195	0.0430374	0.0383281	0.0543273	0.402233	0.715319	24	0.0662802	0.12766
217	7	6.42857	407.145	65.5032	8448	6609.29	0.0300522	0.0539408	0.0402252	0.0702031	0.407145	0.730677	25	0.0727141	0.124412
218	5	6.6	406.845	64.8368	7426	6724.6	0.0157954	0.0372698	0.0420484	0.0740589	0.406845	0.716265	19	0.0655838	0.132159
219	6	5.83333	401.495	72.5718	4831	5037.5	0.0100671	0.0219913	0.0268843	0.0353492	0.401495	0.727927	18	0.0477462	0.103525
220	6	6.5	399.059	61.7591	5830	6835.33	0.0220165	0.0344855	0.0351813	0.0583197	0.399059	0.736578	22	0.0538545	0.0932525
221	8	6	399.122	67.4706	9655	5362.88	0.0198783	0.0357145	0.0294665	0.0559133	0.399122	0.724609	25	0.0510068	0.0958818
222	5	6.4	400.386	63.6805	3239	6906	0.0135716	0.0365798	0.0390904	0.0679329	0.400386	0.721233	18	0.0592698	0.11573
223	7	6.85714	407.348	64.4043	5109	5870	0.013341	0.0376474	0.035176	0.0571842	0.407348	0.7383	28	0.0645101	0.119672
224	5	6.6	415.175	68.441	2944	4999.8	0.00703038	0.0343093	0.0406157	0.0673851	0.415175	0.735941	19	0.0631355	0.145098
225	7	6.42857	408.829	67.3039	7657	6056.71	0.0054409	0.0407593	0.0400508	0.0550941	0.408829	0.72648	25	0.066106	0.1262
226	5	7	400.061	61.7555	5009	5189.6	0.0166367	0.0261182	0.0311493	0.0330124	0.400061	0.739115	20	0.0477102	0.0850764
227	5	6.2	402.605	67.1966	3033	5027.8	0.00799103	0.0189353	0.0248832	0.0315801	0.402605	0.742811	17	0.0353789	0.0702318
228	5	6.6	409.116	63.6078	1673	5887.4	0.0264283	0.0329909	0.0351657	0.0425801	0.409116	0.714246	19	0.0524847	0.0890281
229	6	5.66667	398.901	71.5488	4149	6213.83	0.0194866	0.0338868	0.0361924	0.0547803	0.398901	0.729377	17	0.054544	0.109203
230	5	5.8	408.08	71.5112	3103	5565.8	0.0046263	0.024309	0.0386884	0.0535179	0.40808	0.739825	15	0.0538819	0.101392
231	8	5.375	402.153	76.7202	3361	4273.62	0.0153375	0.0258448	0.0261945	0.0389766	0.402153	0.736658	20	0.0442512	0.10663
232	6	6.5	398.09	61.6092	6895	7588.5	0.0220165	0.0335198	0.0322692	0.0417617	0.39809	0.731955	22	0.0523682	0.085612
233	6	6.16667	415.887	69.3971	2207	5312.83	0.0177138	0.0267746	0.0337427	0.0360208	0.415887	0.7321	19	0.0495122	0.0986576
234	5	6.6	399.623	63.6859	8769	5256.6	0.00646192	0.024854	0.0319986	0.039804	0.399623	0.734431	19	0.0452311	0.0865664
235	7	6.42857	402.124	64.3536	7291	6875.14	0.0130924	0.0461746	0.04363	0.0778404	0.402124	0.734943	25	0.0763161	0.14055
236	7	5.85714	397.728	72.0375	9190	5563.43	0.00723611	0.0265428	0.0330948	0.0393719	0.397728	0.731944	21	0.0565777	0.123125
237	5	6.8	399.972	61.0751	4207	7243.4	0.0231172	0.033438	0.0405335	0.0459747	0.399972	0.741266	20	0.0581468	0.0982508
238	8	6.75	406.278	60.7603	10612	6740.25	0.0334623	0.060595	0.0420067	0.0860515	0.406278	0.724903	31	0.0801102	0.126641
239	4	6.5	408.463	64.7948	1721	6101.75	0.0131678	0.0261392	0.0392144	0.0378674	0.408463	0.741586	15	0.052479	0.098597
240	6	6	409.755	75.2031	3428	4094.33	0.0109749	0.016376	0.0234141	0.0240137	0.409755	0.719427	18	0.0390558	0.0949661
241	7	6.14286	404.264	67.446	3654	6100.71	0.0153382	0.0392648	0.0370417	0.0684229	0.404264	0.736064	23	0.0652007	0.141217
242	7	6	402.794	69.6898	6309	5597.71	0.0290672	0.0407058	0.0370597	0.055267	0.402794	0.724466	22	0.0615571	0.116924
243	8	6.125	399.818	68.4808	9733	5375.12	0.0240556	0.0423647	0.0367392	0.0681295	0.399818	0.721428	26	0.0663831	0.124925
244	6	6	400.695	70.2011	5794	6433.83	0.010663	0.0392923	0.0373043	0.0609374	0.400695	0.734127	19	0.056824	0.131276
245	6	6.33333	402.872	63.9479	6825	6796.5	0.0152125	0.0496828	0.0480968	0.0769713	0.402872	0.73752	21	0.0735133	0.119352
246	5	6.4	397.815	65.2922	6040	7906.2	0.00869921	0.0198801	0.0256801	0.044746	0.397815	0.715926	18	0.0403964	0.0996884
247	6	6	408.404	68.7156	4458	5442	0.0257846	0.0341173	0.0332445	0.0456854	0.408404	0.737919	19	0.0510769	0.0799355
248	5	6.8	406.256	61.2286	4234	6205.8	0.0135447	0.034637	0.0388157	0.053081	0.406256	0.736141	20	0.0591492	0.0993705
249	7	6	397.559	68.2206	4668	6339.14	0.0138365	0.0335874	0.0322874	0.0513714	0.397559	0.720975	22	0.0531193	0.109793
250	4	6.75	411.716	63.4729	1227	5538.5	0.0119646	0.0234827	0.0355703	0.0324354	0.411716	0.706124	16	0.0513467	0.0972573
251	6	5.66667	407.872	74.2909	3786	4149.33	0.018066	0.0302689	0.0335989	0.0424167	0.407872	0.729413	17	0.0504648	0.0867664
252	6	6.16667	404.916	66.522	4352	5433.83	0.0172495	0.0269685	0.036984	0.0400029	0.404916	0.724672	20	0.0550102	0.112509
253	4	6.25	403.915	64.915	1344	5885.75	0.00590768	0.0261719	0.0364046	0.0388071	0.403915	0.728313	14	0.0480165	0.0862583
254	6	5.66667	403.949	74.2177	6954	4784.17	0.00552296	0.0210253	0.0261105	0.056116	0.403949	0.727114	17	0.0400826	0.107469
255	5	6.8	406.959	61.3346	6595	7420.2	0.0122077	0.0373263	0.043742	0.0584434	0.406959	0.732444	20	0.0670064	0.123304
256	5	6.2	403.991	67.4279	3903	5540.2	0.0179655	0.0354613	0.0408681	0.0534379	0.403991	0.731412	17	0.0586659	0.0988372
257	6	5.66667	409.398	75.625	4383	5765.5	0.0159173	0.0278402	0.0329822	0.0412786	0.409398	0.728481	17	0.0526335	0.0975018
258	8	6.5	407.408	63.8394	8096	5745.88	0.0254058	0.0504143	0.0375866	0.0858243	0.407408	0.722825	29	0.0701446	0.129953
259	6	6.16667	397.866	65.9953	5269	6055.17	0.0152797	0.0295402	0.0313013	0.0497324	0.397866	0.725636	20	0.0479909	0.0793217
260	7	6	401.374	70.7183	5146	5541.29	0.00849256	0.0495542	0.0421353	0.0773275	0.401374	0.731502	22	0.0721578	0.127902
261	5	6.6	400.302	64.2707	3528	5158.4	0.00783798	0.0177129	0.0277686	0.0284084	0.400302	0.723956	19	0.0440462	0.101727
262	4	7.25	406.704	57.2936	3625	6608.75	0.0138048	0.0263061	0.0325302	0.0448869	0.406704	0.721631	18	0.046738	0.0891623
263	6	6	414.561	72.6304	2307	4284.67	0.00653571	0.0304136	0.0316804	0.0505669	0.414561	0.733224	19	0.0500839	0.109333
264	6	6.5	409.669	66.6526	5436	7648	0.0119973	0.0408287	0.0365966	0.0603038	0.409669	0.739621	22	0.0587626	0.106702
265	5	6.4	406.524	67.27	3345	6044.4	0.0191621	0.034077	0.0410669	0.0534604	0.406524	0.720719	18	0.0615334	0.10158
266	6	6.16667	402.391	68.9014	8256	5482.67	0.0157188	0.0404395	0.0351658	0.068176	0.402391	0.73598	20	0.0611895	0.106745
267	4	6.25	403.685	64.878	1298	5457.5	0.00798505	0.0255906	0.0342138	0.0497061	0.403685	0.737458	14	0.045814	0.0916323
268	8	6.625	397.8	62.7087	8352	7426.62	0.0310702	0.0512226	0.0367452	0.0754328	0.3978	0.732105	30	0.0732476	0.119103
269	5	6.4	405.314	67.0698	3344	6634.6	0.00319114	0.0343383	0.0435204	0.0501767	0.405314	0.742476	18	0.0644174	0.114689
270	6	6.16667	404.065	68.5468	3942	5831.33	0.00671777	0.0210394	0.0323968	0.0453907	0.404065	0.739925	20	0.048302	0.0825909
271	4	6.5	397.97	63.1304	4023	6033	0.00768129	0.0195413	0.0307732	0.0371481	0.39797	0.713106	15	0.0427252	0.0905472
272	6	6.33333	403.899	66.9159	3918	7063.33	0.0274844	0.0349207	0.0341314	0.0502938	0.403899	0.736771	21	0.0570806	0.0906407
273	7	5.85714	408.831	72.1016	6558	5354	0.021173	0.0400914	0.0328463	0.0559204	0.408831	0.7117	21	0.0551411	0.100711
274	4	6.75	403.94	60.1102	3518	6425	0.00858706	0.0281653	0.0354208	0.0432037	0.40394	0.735611	16	0.0472649	0.0932549
275	7	6.42857	405.404	66.7401	7001	6004.57	0.0260231	0.0454063	0.0416409	0.0715534	0.405404	0.732785	25	0.0733859	0.1279
276	4	6.75	401.797	61.3458	1652	6552.25	0.00849256	0.0215915	0.0408134	0.0292131	0.401797	0.733011	16	0.0565014	0.0858658
277	5	6.4	411.732	65.9752	4208	5832.4	0.00545878	0.0317742	0.0349468	0.0540396	0.411732	0.726486	18	0.0537145	0.0940025
278	8	6.125	407.643	71.9644	5368	6203.75	0.0194235	0.0397174	0.0378181	0.0694239	0.407643	0.724043	26	0.0731693	0.129554
279	6	6	411.343	72.0666	4567	4368.5	0.0170929	0.0264386	0.0260675	0.0397595	0.411343	0.730801	19	0.0423951	0.103785
280	4	6.5	411.372	65.2564	2759	4786	0.00274198	0.01664	0.0263366	0.0263358	0.411372	0.739725	15	0.035452	0.0619411
281	6	6.16667	407.072	69.0568	5044	5824.17	0.0141058	0.0423407	0.0390032	0.0815781	0.407072	0.735568	20	0.0649359	0.122821
282	4	6.75	409.365	66.1969	2356	6120.25	0.0142252	0.022213	0.0329217	0.0296629	0.409365	0.72112	16	0.0498238	0.0912336
283	7	6.14286	409.469	68.3145	7194	5240	0.0283192	0.0411108	0.033991	0.0540396	0.409469	0.713666	23	0.0587457	0.101934
284	5	7.8	399.404	52.1444	8043	8027.4	0.0202376	0.0358025	0.04579	0.069166	0.399404	0.731805	25	0.0730601	0.11495
285	5	6	407.131	69.8908	2979	5562.8	0.00418469	0.0274128	0.0342852	0.0415655	0.407131	0.73397	16	0.0518617	0.0992202
286	8	5.5	407.049	78.5023	7821	4898.62	0.017646	0.0372368	0.0318555	0.0639764	0.407049	0.725789	20	0.0547898	0.12145
287	6	5.5	411.368	77.213	3613	4399.83	0.0217518	0.0302982	0.0328155	0.0412722	0.411368	0.746508	16	0.0491993	0.0856772
288	7	5.85714	398.603	71.8117	7770	5338.29	0.0113767	0.0340303	0.0301467	0.0477285	0.398603	0.731165	21	0.0516137	0.105291
289	5	5.8	401.886	69.6602	6156	6092.2	0.0143623	0.0268202	0.0298593	0.032447	0.401886	0.738494	15	0.0413251	0.0772805
290	6	6	398.879	68.775	4370	6706.5	0.00592487	0.026952	0.0314116	0.048577	0.398879	0.728599	19	0.0473477	0.0858933
291	6	6.33333	403.938	65.8002	5147	6209.67	0.0111223	0.0308339	0.0343442	0.0428834	0.403938	0.747223	21	0.0547971	0.0888556
292	5	5.6	407.47	74.7029	4480	5034	0.0123632	0.0249406	0.038706	0.0349327	0.40747	0.735584	14	0.0511425	0.10783
293	5	6.2	406.719	67.3991	3790	5143.8	0.0148349	0.0250274	0.0317544	0.0375513	0.406719	0.737715	17	0.0477634	0.0931464
294	6	6.16667	411.047	73.8089	3248	4374.67	0.00579762	0.0197345	0.0236456	0.0338948	0.411047	0.734637	19	0.0417856	0.0960873
295	7	5.42857	400.088	74.8465	7899	4278.71	0.0213246	0.0340315	0.0360676	0.0539382	0.400088	0.733588	18	0.0535834	0.09165
296	6	7	413.84	68.2892	5880	5585.33	0.0116184	0.0349249	0.0430539	0.0644494	0.41384	0.729437	24	0.0752813	0.146022
297	6	5.66667	402.655	72.2223	4413	4209	0.0159017	0.0261524	0.0258777	0.037927	0.402655	0.728079	17	0.0386736	0.065646
298	11	6	402.016	70.875	11076	5746.91	0.0301298	0.0517249	0.038602	0.0647013	0.402016	0.714368	34	0.0775824	0.118522
299	5	5.8	398.627	71.9427	439	4264.2	0.00263366	0.00954958	0.0175905	0.0281505	0.398627	0.728068	15	0.0261758	0.0625213
300	8	6	400.611	67.7223	6655	6721	0.025409	0.0438011	0.0396426	0.0820388	0.400611	0.727077	24	0.068895	0.133587
301	7	6.71429	399.79	61.0563	8000	6531	0.0246922	0.0377905	0.0323775	0.0564659	0.39979	0.726132	27	0.0582944	0.110025
302	7	5.71429	401.679	72.2065	5822	5001	0.0282611	0.0363075	0.0359104	0.046026	0.401679	0.725576	20	0.057729	0.116065
303	4	7.5	399.642	54.5147	6866	7137.5	0.00725662	0.0287735	0.0443327	0.0498542	0.399642	0.717958	19	0.0610611	0.124326
304	7	6	402.406	70.558	5606	6080.14	0.0104038	0.0333954	0.0353111	0.059191	0.402406	0.738524	22	0.0581902	0.102964
305	9	5.55556	399.382	74.0652	9503	5293.67	0.0121136	0.0371107	0.0289228	0.0552705	0.399382	0.714015	24	0.0515565	0.111073
306	6	6.5	403.274	62.8115	6431	5675.83	0.0108845	0.0397472	0.0322426	0.0585067	0.403274	0.732794	21	0.0520424	0.0874784
307	6	6	411.143	72.6841	4617	4378.5	0.0119646	0.0246938	0.0339647	0.0402395	0.411143	0.713998	19	0.0527126	0.110644
308	7	6.42857	406.962	68.1269	6770	5373	0.00675712	0.0347042	0.0380255	0.0657812	0.406962	0.727149	25	0.0641153	0.111491
309	8	5.875	411.675	74.7999	7138	5027	0.013209	0.04112	0.0337829	0.0709811	0.411675	0.725934	24	0.0637931	0.124187
310	8	6	402.221	67.9944	5872	6073.62	0.0304486	0.0465046	0.0343267	0.0761322	0.402221	0.732785	25	0.0623765	0.10783
311	4	6.25	407.436	66.4509	4172	5078.25	0.00839045	0.0137097	0.0277359	0.0204143	0.407436	0.739644	14	0.0359631	0.0695642
312	5	6.4	399.169	63.962	4142	5934.6	0.00833349	0.0296949	0.0331585	0.0413782	0.399169	0.708919	18	0.0489163	0.090656
313	6	6.5	408.149	64.2187	5994	6802.33	0.0248253	0.0413717	0.0394676	0.0825484	0.408149	0.741117	22	0.0677504	0.139039
314	7	6	401.936	68.9717	6363	6986.57	0.0386532	0.0487953	0.040979	0.0703971	0.401936	0.731236	22	0.0670692	0.118883
315	4	6.75	403.159	62.5536	266	5322.75	0.00977415	0.0179404	0.0301694	0.0259121	0.403159	0.734744	16	0.0451905	0.0835416
316	6	5.83333	401.049	70.3427	3522	6903.33	0.0222371	0.0340024	0.0387674	0.0633724	0.401049	0.716371	18	0.0593319	0.150141
317	5	6.8	402.871	59.4715	3515	5933.8	0.0139234	0.0374062	0.0408328	0.0673255	0.402871	0.720192	20	0.0624859	0.116342
318	6	6.33333	408.648	66.9729	4505	6604.83	0.0240182	0.0517553	0.048489	0.0709089	0.408648	0.71938	21	0.0784425	0.134183
319	7	6	401.381	70.9926	6399	5082.14	0.00765212	0.0330771	0.030655	0.0527103	0.401381	0.733081	22	0.0513308	0.106745
320	6	6.16667	402.392	66.1073	5774	5823.17	0.0245895	0.0388094	0.0369067	0.052691	0.402392	0.741122	20	0.0588352	0.130944
321	8	6.25	406.496	70.0076	8937	5626	0.0305329	0.0485481	0.0402931	0.0750655	0.406496	0.726999	27	0.0767685	0.138514
322	8	5.75	403.036	72.8103	3424	5290	0.00736915	0.037165	0.0296293	0.0602597	0.403036	0.729587	23	0.0553277	0.0954118
323	6	6.16667	402.55	66.5325	5279	6084.17	9.48433e-05	0.0256392	0.0340779	0.0392853	0.40255	0.744992	20	0.0515953	0.085484
324	6	6.5	404.496	64.286	3412	7348	0.0289142	0.0422933	0.0377845	0.0590888	0.404496	0.740095	22	0.0630369	0.124219
325	5	6.2	406.134	70.3965	4006	5626.8	0.00852752	0.0293158	0.0354361	0.0488729	0.406134	0.737683	17	0.0517269	0.090725
326	5	6.2	397.958	66.4211	5839	5506.4	0.00928518	0.022402	0.0278497	0.0337723	0.397958	0.735996	17	0.0396331	0.0716074
327	6	6	400.882	67.4501	7379	6731.67	0.0159042	0.027344	0.0367956	0.03954	0.400882	0.721371	19	0.0536693	0.0959553
328	6	5.83333	402.867	71.0613	5624	4202	0.0126939	0.0296384	0.0292378	0.0415655	0.402867	0.73279	18	0.0441495	0.0850786
329	6	5.83333	402.249	72.3091	5258	3498.67	0.0132369	0.0297338	0.0286594	0.0447556	0.402249	0.73636	18	0.0426572	0.0800207
330	5	7.2	408.337	58.9495	3388	7046.6	0.0236081	0.0437941	0.0415719	0.0546214	0.408337	0.718398	22	0.0663435	0.107634
331	9	5.55556	397.929	74.2169	8607	5545.11	0.0229077	0.0414871	0.0316632	0.0554825	0.397929	0.713316	24	0.0581739	0.119871
332	5	5.8	409.643	73.1505	5239	4058.8	0.0087649	0.0249311	0.0308742	0.0447827	0.409643	0.729751	15	0.0442074	0.0909673
333	7	6.71429	402.187	61.0804	7909	5650.29	0.0139234	0.0444653	0.0403674	0.0700855	0.402187	0.723733	27	0.0721618	0.132208
334	5	6	404.578	70.8012	3670	5588.8	0.00596392	0.0189394	0.0261891	0.0298803	0.404578	0.72665	16	0.0394968	0.0888679
335	6	5.83333	413.811	74.7979	3812	4492.67	0.0125791	0.0210384	0.0294854	0.0282908	0.413811	0.746451	18	0.0464972	0.102524
336	6	6.16667	407.655	69.8029	9528	6838.17	0.0161176	0.0409216	0.0397936	0.0665171	0.407655	0.727069	20	0.0616305	0.109002
337	9	6.11111	407.069	70.6987	6974	4863.67	0.0153404	0.0444371	0.0338451	0.0657812	0.407069	0.725113	29	0.0662418	0.108747
338	4	6.25	409.829	66.8411	2099	6046.5	0.00722178	0.0163031	0.0368746	0.0287326	0.409829	0.73976	14	0.0500806	0.113241
339	7	6.14286	411.591	68.3186	6092	5760.71	0.0229239	0.0476191	0.0436551	0.0635905	0.411591	0.736906	23	0.0715914	0.122919
340	7	6.14286	409.672	74.6885	6289	4608.86	0.00532431	0.0233605	0.0224412	0.0454581	0.409672	0.724845	22	0.0413176	0.0821274
341	4	7	409.436	60.6842	4424	6347	0.0054409	0.0286915	0.0391781	0.0457891	0.409436	0.731921	17	0.0555603	0.124419
342	5	6.4	412.91	65.3774	6211	6201.4	0.0114114	0.0446843	0.044036	0.0721641	0.41291	0.726504	18	0.0680651	0.125852
343	5	6	400.711	68.7886	5337	5327.8	0.00212985	0.0182577	0.0269144	0.032449	0.400711	0.719413	16	0.0410867	0.108581
344	7	6.57143	406.092	63.9526	5643	6057.14	0.0203257	0.0445107	0.0397541	0.0786301	0.406092	0.72528	26	0.073871	0.134977
345	5	6.6	400.8	62.7921	4777	5294	0.0115183	0.025122	0.0339119	0.0396421	0.4008	0.737732	19	0.0548883	0.114114
346	6	5.83333	407.675	71.5049	6957	5194.33	0.0173349	0.0272371	0.030143	0.0381594	0.407675	0.729156	18	0.0465162	0.0849297
347	7	6.28571	403.002	67.327	5616	4896.14	0.00942329	0.0373535	0.0351681	0.0659095	0.403002	0.727598	24	0.0579233	0.0939824
348	7	6.28571	410.37	69.5116	7757	6129.43	0.0095608	0.0496034	0.0425619	0.0950024	0.41037	0.722473	24	0.0761036	0.141338
349	8	6.125	399.243	67.0751	7276	5874.88	0.0348496	0.0502736	0.034531	0.0620888	0.399243	0.736906	26	0.063552	0.102401
350	7	6	403.582	71.725	7686	5440.14	0.00552296	0.0326084	0.0292475	0.0689918	0.403582	0.728139	22	0.0517088	0.112992
351	5	6.8	407.74	60.6757	3464	7981.8	0.0054819	0.0433236	0.0536506	0.0673148	0.40774	0.730724	20	0.0807411	0.148655
352	6	6.33333	401.892	66.1314	4143	7729.17	0.0162445	0.0462903	0.0428826	0.0597988	0.401892	0.732216	21	0.0672367	0.119862
353	8	6.5	399.95	62.6708	10734	6286.5	0.0233933	0.0561517	0.0465731	0.0867684	0.39995	0.71687	29	0.0891253	0.150872
354	5	6.2	404.368	66.2394	4646	4108.8	0.00708152	0.0250558	0.0312931	0.0386488	0.404368	0.717334	17	0.0423559	0.0676593
355	8	5.875	412.52	71.4544	5174	6088.5	0.023181	0.052231	0.0402215	0.0758262	0.41252	0.71665	24	0.0717546	0.134832
356	7	6.14286	402.907	67.2197	8053	5613.86	0.0185552	0.0348799	0.0400153	0.0473242	0.402907	0.741617	23	0.0648999	0.103497
357	7	6.71429	401.816	67.4042	7203	7187.29	0.00865526	0.0468232	0.0394614	0.0669381	0.401816	0.735739	27	0.0693281	0.12689
358	6	6.16667	409.224	69.422	4418	4319.5	0.0147873	0.0224122	0.0274865	0.0353935	0.409224	0.723571	20	0.0435208	0.0886849
359	8	5.625	400.559	73.9922	5351	5826.25	0.0115628	0.0483896	0.0362884	0.0622006	0.400559	0.742563	22	0.0655354	0.105873
360	6	5.83333	404.593	71.4459	4763	3844.33	0.0184416	0.0260244	0.0273546	0.031266	0.404593	0.733039	18	0.0430197	0.104266
361	6	5.83333	400.888	69.6782	8019	5117.67	0.0180455	0.0278866	0.0294814	0.0468003	0.400888	0.732008	18	0.0420413	0.0625883
362	8	6	400.8	68.8875	8408	5641	0.00158697	0.0438246	0.0366774	0.0609374	0.4008	0.725345	24	0.0629959	0.103995
363	8	6.125	399.119	67.3513	9654	5830	0.0201869	0.0419831	0.0348396	0.0623177	0.399119	0.739904	26	0.0657565	0.126955
364	7	6.42857	401.48	65.7526	7167	5842.71	0.0196879	0.0445423	0.0367203	0.0673562	0.40148	0.738214	25	0.0640649	0.0973055
365	5	6.8	404.852	59.7638	3106	6656.4	0.016059	0.0382254	0.0384134	0.0813869	0.404852	0.734456	20	0.0574337	0.125632
366	6	6.83333	409.045	61.519	6762	6922.67	0.0249994	0.0443027	0.0410212	0.0612974	0.409045	0.72227	24	0.0698122	0.142542
367	7	6.28571	413.467	67.9267	7925	5206.86	0.0145445	0.0362576	0.0343276	0.0497387	0.413467	0.736658	24	0.0574684	0.116779
368	6	6.33333	403.226	64.4042	7181	4957.5	0.0295623	0.0424175	0.0421078	0.0763812	0.403226	0.733029	21	0.0686654	0.12182
369	6	6.5	406.992	65.3556	8810	6912.17	0.0214489	0.0296739	0.0381195	0.0389753	0.406992	0.729277	22	0.0618379	0.133771
370	6	6.66667	414.339	63.9595	5414	5815.67	0.0166266	0.0454163	0.037645	0.0594632	0.414339	0.725781	23	0.0633046	0.109333
371	5	6.6	399.205	62.8589	5949	6042.6	0.00833349	0.03113	0.03372	0.0576294	0.399205	0.715213	19	0.0533881	0.0920828
372	6	6.16667	408.912	67.1783	7865	6010.83	0.032364	0.0378949	0.0373742	0.0426907	0.408912	0.727701	20	0.0594766	0.103141
373	4	7	401.146	59.8536	6046	7346.5	0.00372474	0.0148111	0.0331136	0.0280728	0.401146	0.731281	17	0.0468909	0.0939824
374	8	5.875	406.88	72.1121	7542	5939.75	0.0293868	0.0564709	0.0426082	0.0825347	0.40688	0.732504	24	0.0758816	0.12731
375	7	6	407.953	70.9754	7324	6389.29	0.01253	0.0434014	0.0370739	0.0669453	0.407953	0.727998	22	0.0610244	0.117898
376	6	6.33333	409.93	67.915	5378	4025	0.00778632	0.029998	0.0331465	0.0488029	0.40993	0.71892	21	0.0515256	0.103897
377	4	8	405.108	53.2143	3376	9047.25	0.0303704	0.0358909	0.0445527	0.0386426	0.405108	0.744068	21	0.0641589	0.102996
378	5	6.8	402.638	59.9163	4246	7113.2	0.010593	0.0255104	0.0355056	0.0371335	0.402638	0.742303	20	0.0530606	0.109682
379	6	6.16667	399.483	68.4035	7887	6700.33	0.0176383	0.0374511	0.034699	0.0762444	0.399483	0.731544	20	0.0573657	0.108261
380	6	6	401.236	68.1464	2421	7316.67	0.0317143	0.0417001	0.0410905	0.0474884	0.401236	0.730365	19	0.0610438	0.0992041
381	7	6.28571	407.058	68.6276	6262	5781.14	0.017751	0.041637	0.034979	0.0610333	0.407058	0.727024	23	0.0613279	0.126275
382	7	6.57143	398.041	62.3687	8552	6097.14	0.0039905	0.0274158	0.0301191	0.045689	0.398041	0.729151	26	0.0536975	0.128952
383	5	7.4	410.109	61.2559	6013	5780.8	0.00454464	0.0215459	0.0261358	0.0347176	0.410109	0.731354	23	0.0431769	0.076996
384	8	6	400.861	71.8806	7271	5448.5	0.0220545	0.0373978	0.032087	0.0453907	0.400861	0.725131	24	0.0591208	0.0985613
385	5	5.6	409.156	74.4274	2582	3193.6	0.00354878	0.0222244	0.0281826	0.0333354	0.409156	0.737047	14	0.0367297	0.0689131
386	7	7	407.551	60.3933	7415	6429.86	0.0100232	0.0505044	0.0405218	0.0774036	0.407551	0.726041	29	0.0729576	0.130497
387	5	6	398.377	73.352	3388	5204.4	0.00768129	0.0222325	0.0281347	0.04289	0.398377	0.712062	16	0.04787	0.111264
388	8	6.25	396.152	66.9686	9293	6293.75	0.0214029	0.0451148	0.0361718	0.0691444	0.396152	0.726459	27	0.0674932	0.133739
389	4	6.25	406.408	66.2833	4045	5523.5	0.0133968	0.0170683	0.0359211	0.0239203	0.406408	0.7246	14	0.0466942	0.0899277
390	5	6.8	399.938	63.6409	3755	7131	0.00422452	0.0263834	0.0315362	0.0523438	0.399938	0.723963	20	0.0500945	0.0918484
391	8	6.625	408.094	63.7241	7624	8073.12	0.0352032	0.0604425	0.0390737	0.094796	0.408094	0.732931	30	0.0803015	0.133771
392	8	5.625	399.481	74.9622	4304	3658.5	0.0176743	0.0227181	0.0199646	0.0297218	0.399481	0.729369	22	0.0372118	0.089431
393	6	5.83333	406.552	72.4372	4791	4790.5	0.0183005	0.0352853	0.0344079	0.0475777	0.406552	0.73155	18	0.05366	0.10066
394	7	5.85714	404.249	70.3998	5354	5116.86	0.0101915	0.0334551	0.0336367	0.0466677	0.404249	0.716489	21	0.0570418	0.116398
395	8	6	400.89	68.6047	5831	6594.75	0.0303421	0.055448	0.039984	0.0837527	0.40089	0.720304	25	0.0736939	0.122447
396	7	5.85714	401.046	69.2964	5004	5211.71	0.0171576	0.035314	0.0304007	0.0462395	0.401046	0.728791	21	0.0496796	0.0856801
397	7	6.14286	408.39	69.5931	5168	5041.29	0.0250624	0.0399357	0.0350743	0.051727	0.40839	0.728722	23	0.0614996	0.0980165
398	4	7.25	399.549	55.2948	1927	7714	0.00907566	0.0258075	0.0400442	0.045439	0.399549	0.73088	18	0.0582753	0.129192
399	5	5.8	410.754	72.7621	1060	4147	0.0134469	0.0240572	0.0311616	0.032204	0.410754	0.726891	15	0.0458091	0.0839311
400	8	6.125	402.368	67.1211	8928	6443.88	0.00116795	0.055286	0.0382627	0.0837225	0.402368	0.729972	25	0.072238	0.119694
401	6	6	397.331	70.2425	5376	4707.83	0.0105608	0.0270698	0.0293629	0.0462516	0.397331	0.704195	19	0.0483725	0.103212
402	6	5.83333	400.231	69.564	6446	5341	0.00699738	0.0363591	0.0311414	0.0552435	0.400231	0.732873	18	0.0513826	0.0886096
403	6	6	410.986	69.8024	5491	5169.5	0.0283192	0.0403966	0.0358804	0.0486885	0.410986	0.732163	19	0.0569274	0.103771
404	5	6	405.843	71.0225	1939	4868.4	0.00642315	0.0193317	0.0274915	0.0299555	0.405843	0.735456	16	0.0408072	0.0985819
405	4	6.25	408.585	67.2462	4320	6062.25	0.0162715	0.031417	0.0392636	0.0470055	0.408585	0.738524	14	0.0502093	0.0964166
406	4	6.5	404.711	62.6338	2571	5724.75	0.00671777	0.0221518	0.0294668	0.0444519	0.404711	0.739452	15	0.0407565	0.0698085
407	6	6.33333	399.063	70.5749	5189	6701.67	0.00725662	0.0325127	0.0358928	0.0516799	0.399063	0.710702	21	0.0616864	0.126151
408	5	6.8	411.648	65.5043	4995	5441.6	0.00861895	0.0249541	0.0333939	0.0412913	0.411648	0.734203	20	0.0538048	0.103665
409	6	6	402.373	70.0959	4810	4578	0.0111008	0.0285138	0.0300071	0.0514169	0.402373	0.727568	19	0.0476428	0.0730731
410	6	6.33333	401.43	66.6926	5434	4930.33	0.0130974	0.0371032	0.0352687	0.0602702	0.40143	0.736892	21	0.0550839	0.0954645
411	6	6.16667	400.992	66.9115	7797	5477	0.00687801	0.0332614	0.0352096	0.0641036	0.400992	0.737563	20	0.0586498	0.150872
412	8	5.875	399.424	69.1859	10370	5660.5	0.0213333	0.0438101	0.0351748	0.068176	0.399424	0.731921	24	0.0602183	0.103679
413	7	6.28571	410.65	67.1147	5380	5995.43	0.0278885	0.041825	0.0433386	0.0611261	0.41065	0.733011	23	0.0720483	0.131166
414	4	6.75	409.678	60.964	3762	7757	0.0161176	0.0311201	0.0389753	0.0669453	0.409678	0.736067	16	0.0523001	0.108476
415	7	6.28571	409.75	67.9433	7008	6376.14	0.00836046	0.0362826	0.0324396	0.0670287	0.40975	0.741464	24	0.0537216	0.121255
416	5	5.8	414.87	72.701	1018	4653	0.0187741	0.0241393	0.0363668	0.0287471	0.41487	0.737732	15	0.0513757	0.0941772
417	7	5.71429	402.419	73.503	4268	5614	0.0186806	0.0356383	0.0333655	0.0541377	0.402419	0.743845	20	0.0522719	0.0988757
418	4	7.75	401.702	56.1144	8035	7913	0.00865526	0.028825	0.041522	0.0533271	0.401702	0.73136	20	0.0618702	0.118028
419	6	6.66667	405.761	65.4531	8307	6432.17	0.0298081	0.0415985	0.0489521	0.0595898	0.405761	0.726973	23	0.0785776	0.135915
420	6	6.5	409.397	66.202	4115	5540.17	0.0142923	0.0308721	0.0321774	0.0456756	0.409397	0.730656	21	0.0520281	0.132453
421	8	6.25	404.683	67.929	10906	6327.75	0.0148316	0.0547229	0.0411039	0.0856885	0.404683	0.727749	27	0.0747339	0.13567
422	6	6.83333	406.327	61.7821	4413	6211.67	0.0166233	0.0306686	0.0297593	0.0394716	0.406327	0.726697	24	0.050815	0.0912765
423	7	6.71429	399.375	62.4872	7105	6820.14	0.028611	0.0536087	0.0416708	0.0820388	0.399375	0.724718	27	0.075016	0.118776
424	6	5.83333	403.296	72.4973	2302	4259	0.00977415	0.0267593	0.0292997	0.0627628	0.403296	0.743891	18	0.0488302	0.103784
425	5	6.4	406.847	66.7746	4467	6316.8	0.0166233	0.0239876	0.0304648	0.0310085	0.406847	0.733759	18	0.0449648	0.0855295
426	6	5.83333	400.179	70.1901	2716	5959.33	0.00790826	0.0202868	0.0234843	0.0260445	0.400179	0.701796	18	0.0365794	0.0710894
427	8	5.75	407.448	78.2963	5574	4508.12	0.00963506	0.0311549	0.0306343	0.0467137	0.407448	0.725987	22	0.0530217	0.0987285
428	7	7	397.825	58.0725	8364	7404.43	0.0349118	0.0529468	0.0444178	0.0867768	0.397825	0.736112	29	0.0785107	0.136422
429	3	7.66667	399.376	53.6199	0	6574.67	0.00745752	0.0127597	0.0285368	0.0170773	0.399376	0.727285	15	0.0372281	0.0524507
430	6	6	412.445	72.2597	4220	4934.33	0.00818826	0.0206025	0.0282099	0.0339047	0.412445	0.721777	19	0.04509	0.0975203
431	7	5.85714	405.691	70.6509	8371	5620.43	0.0177132	0.0369398	0.0366536	0.0560986	0.405691	0.737919	21	0.0592393	0.126302
432	7	6	396.726	71.0464	6262	6530.57	0.011933	0.0232326	0.0324907	0.0377991	0.396726	0.711485	22	0.0554864	0.0989258
433	9	6.55556	413.337	65.5726	5079	6428.56	0.0375705	0.0552579	0.0413993	0.0718625	0.413337	0.736711	32	0.0827579	0.145363
434	5	6	404.253	68.1454	4569	5390.8	0.00676209	0.0250348	0.0317267	0.0386669	0.404253	0.711386	16	0.0447442	0.0848484
435	6	6	403.808	67.9423	5568	4945.17	0.0108845	0.0287831	0.0332258	0.0537455	0.403808	0.740849	19	0.0481024	0.0855792
436	8	6	399.323	68.8119	8836	6193	0.0337615	0.0476147	0.0426999	0.0736472	0.399323	0.729053	25	0.0742569	0.136422
437	6	5.66667	403.04	72.2913	8366	4626	0.00676209	0.0307787	0.0349186	0.0517858	0.40304	0.710922	17	0.0482887	0.102709
438	7	6.57143	400.94	63.164	9234	7154	0.0262206	0.0421387	0.0391715	0.064368	0.40094	0.723769	26	0.0674331	0.105115
439	6	6.33333	407.669	68.5919	7055	5523	0.00404745	0.0281972	0.0352869	0.0402529	0.407669	0.735946	21	0.0561094	0.120941
440	7	5.85714	401.786	69.9709	6946	5927.86	0.0299172	0.0374787	0.0343058	0.0511758	0.401786	0.734361	21	0.0574946	0.112328
441	4	6.5	407.98	64.7183	3110	6779.25	0.0270454	0.0317732	0.042198	0.0427131	0.40798	0.738593	15	0.0607424	0.101649
442	5	6.2	406.218	69.0571	6055	6022	0.0133403	0.0271815	0.0373409	0.0457134	0.406218	0.726312	17	0.05508	0.108838
443	7	5.85714	410.539	72.8218	4482	5664.14	0.0107453	0.0358976	0.0351215	0.0554692	0.410539	0.725576	21	0.0591362	0.108324
444	7	6.42857	409.823	65.9342	5373	5751.29	0.0342066	0.0444581	0.0373011	0.0532553	0.409823	0.739445	25	0.0659833	0.0999585
445	7	5.57143	400.418	74.4996	4149	4246.29	0.0105158	0.0259654	0.0242547	0.0343708	0.400418	0.736517	19	0.0407302	0.0877737
446	5	6.2	400.873	66.9076	5791	5332	0.0118122	0.0245787	0.0306607	0.0514748	0.400873	0.730022	17	0.0462649	0.0769563
447	7	6.42857	397.693	64.2532	8839	6136	0.00907566	0.0336592	0.0334323	0.0597091	0.397693	0.726703	25	0.0592104	0.104469
448	3	7	412.96	59.8137	0	6578.67	0.00785244	0.0260951	0.0526319	0.0456026	0.41296	0.736112	13	0.066688	0.116511
449	5	6.2	408.575	68.1931	5852	4903.2	0.0127163	0.0242182	0.0352975	0.0363551	0.408575	0.739206	17	0.0510169	0.0989559
450	6	6.33333	400.789	64.2535	4454	4890.67	0.0104895	0.0242178	0.0288707	0.0362475	0.400789	0.736187	21	0.0464285	0.080454
451	7	6.14286	408.759	70.2815	7345	5538	0.0244711	0.0406537	0.0404109	0.0577738	0.408759	0.735417	23	0.0690012	0.109652
452	5	6.6	403.337	63.1895	1860	6578.6	0.0106229	0.0262229	0.037714	0.0346472	0.403337	0.729533	19	0.0584987	0.11837
453	8	6.5	409.1	64.1045	7222	6988.38	0.0369371	0.0509758	0.0391036	0.0630214	0.4091	0.743607	29	0.0729404	0.117898
454	5	6.6	414.688	66.5804	4065	4552.4	0.0218839	0.0330851	0.0394243	0.0493097	0.414688	0.732105	19	0.0604372	0.113101
455	5	7	405.263	58.8596	8524	7199.2	0.0108335	0.040318	0.0454307	0.057894	0.405263	0.72685	21	0.0679498	0.137235
456	8	6.125	407.682	68.1897	6697	6236.75	0.0304629	0.0514005	0.0376578	0.076683	0.407682	0.732808	26	0.0664496	0.113924
457	4	6.25	408.132	66.5644	766	6760	0.00334877	0.0230632	0.0365615	0.0396592	0.408132	0.72205	14	0.0498504	0.097433
458	6	6.33333	408.06	65.824	4512	5301.33	0.0150854	0.0292016	0.0294803	0.0446288	0.40806	0.734361	21	0.0456177	0.0693483
459	4	7.25	402.574	55.7133	4310	6704.75	0.0183311	0.0260584	0.0390283	0.0342158	0.402574	0.740578	18	0.0529646	0.091513
460	4	6.5	405.646	64.3479	4801	6117.5	0.0103655	0.0178878	0.0321098	0.0283177	0.405646	0.738371	15	0.0425998	0.0864548
461	5	7	401.089	59.0174	3131	6918	0.00395902	0.0327011	0.0383079	0.0497245	0.401089	0.729542	21	0.0608932	0.100682
462	6	6.5	407.241	65.1262	10900	5829.5	0.0409448	0.0538129	0.0510753	0.0794717	0.407241	0.728511	22	0.0809997	0.121029
463	5	7.4	409.819	59.4592	2344	7042.2	0.0112871	0.0355424	0.0375063	0.0564319	0.409819	0.740702	23	0.067324	0.118087
464	6	6	405.82	72.4142	2328	5324.17	0.0179222	0.0308274	0.0342802	0.0441113	0.40582	0.746451	19	0.0587998	0.115402
465	5	7.2	401.642	57.2181	7605	8000.8	0.018178	0.0366308	0.0416283	0.0539006	0.401642	0.726388	22	0.0652857	0.121221
466	8	6.625	407.817	63.4787	8588	6774.88	0.0327131	0.0622018	0.0419414	0.0870925	0.407817	0.727222	29	0.0820426	0.146538
467	7	5.71429	410.344	74.3923	2962	5047.71	0.00778632	0.0269436	0.0307028	0.0369947	0.410344	0.726706	20	0.0498468	0.0954381
468	6	6.66667	404.217	65.2041	4629	5332.67	0.0121275	0.0395218	0.0351057	0.0669381	0.404217	0.731888	23	0.0621227	0.117786
469	5	6.2	410.441	68.5046	2214	5620.4	0.00591473	0.0272633	0.0370215	0.046177	0.410441	0.748045	17	0.0570573	0.112834
470	6	6.33333	408.572	68.7439	2684	6603.17	0.0162715	0.034609	0.0406527	0.0507488	0.408572	0.736432	21	0.0631532	0.118502
471	3	6.33333	411.136	65.2596	0	4321.67	0.00532431	0.0073656	0.0198237	0.0109749	0.411136	0.730169	11	0.0247863	0.0507825
472	7	6.42857	409.184	64.9267	6282	6022.29	0.0316013	0.0504463	0.0395729	0.0736946	0.409184	0.74144	25	0.0692009	0.10662
473	7	6.57143	403.418	65.0408	6252	6827	0.026879	0.0577159	0.0412233	0.0822537	0.403418	0.736141	26	0.0762434	0.112528
474	5	7	402.2	58.4148	3823	7320.2	0.0228599	0.0348901	0.0406608	0.0525177	0.4022	0.736067	21	0.06151	0.0991043
475	7	6	401.078	68.8245	4067	5675.29	0.0314894	0.0405531	0.0341274	0.0492894	0.401078	0.726919	22	0.058349	0.101379
476	7	6.57143	407.013	63.5439	7373	7299.14	0.0330136	0.0533049	0.0467943	0.0860515	0.407013	0.732856	25	0.0844093	0.153447
477	6	6.83333	408.751	62.6103	8790	6523	0.0225459	0.0307422	0.0354356	0.0476643	0.408751	0.741144	24	0.055644	0.0821274
478	6	5.33333	409.512	78.0024	3776	4503.33	0.0176194	0.0284106	0.0314368	0.0387288	0.409512	0.730178	15	0.0444946	0.0815814
479	5	7	403.396	59.3568	4126	7266.8	0.0113619	0.0404502	0.0464086	0.0484264	0.403396	0.729166	21	0.0694378	0.120196
480	5	6.4	398.553	63.3889	6738	5677	0.0191016	0.033382	0.0371718	0.0501013	0.398553	0.72983	18	0.055926	0.0899767
481	5	5.8	409.041	73.8222	7097	5534.4	0.014773	0.0202139	0.0250329	0.0278935	0.409041	0.736578	14	0.0340449	0.0671472
482	5	5.6	412.255	78.5248	2078	2545.8	0.00551958	0.016792	0.0244946	0.0295944	0.412255	0.73598	14	0.03286	0.0578852
483	3	6.66667	409.035	62.4915	0	6123.67	0.0117915	0.0139372	0.0269764	0.017646	0.409035	0.722106	12	0.0354212	0.0816224
484	4	7	403.824	59.8524	2395	6684.75	0.00614074	0.02702	0.0431506	0.0384914	0.403824	0.726973	17	0.0636619	0.12418
485	5	6.2	403.721	67.3829	1684	4687.4	0.00799103	0.0235155	0.0263415	0.0326528	0.403721	0.73482	17	0.0382701	0.0713045
486	5	6.2	399.785	66.726	6507	5130.8	0.0141127	0.0215933	0.0277399	0.027388	0.399785	0.730427	17	0.0416354	0.0825046
487	7	6	406.693	71.3096	7455	5399	0.0133862	0.0367537	0.0356587	0.0584012	0.406693	0.733029	22	0.0586766	0.137774
488	7	6.71429	400.371	62.643	7354	7576.71	0.0183311	0.0448354	0.0376859	0.0651528	0.400371	0.728613	27	0.0670905	0.0988372
489	5	5.8	409.844	71.8203	3829	4096	0.0127552	0.0295357	0.0299736	0.0374667	0.409844	0.740303	15	0.0413026	0.0656216
490	5	6.2	404.193	67.4617	3170	4897.2	0.0224624	0.0337726	0.0394373	0.0450835	0.404193	0.733528	17	0.0587102	0.105173
491	8	6	401.59	69.2026	7981	5643.25	0.0292131	0.0446162	0.0362851	0.0626965	0.40159	0.727222	25	0.0645173	0.11293
492	7	6.28571	402.52	65.2383	7001	5742.57	0.016059	0.0419642	0.036179	0.0822537	0.40252	0.718397	23	0.0630725	0.132208
493	5	6.2	402.579	65.9462	3883	4665.2	0.0170531	0.0307071	0.0305866	0.0415325	0.402579	0.737635	17	0.0436828	0.0739879
494	7	6	412.482	71.9272	6230	4532.29	0.0247735	0.0445939	0.0402147	0.0669902	0.412482	0.739904	22	0.0667391	0.124427
495	7	6.57143	405.109	65.658	8977	6749.57	0.0131678	0.0406411	0.042979	0.0854293	0.405109	0.739017	26	0.0717392	0.135411
496	5	6.2	403.102	66.5119	4847	4601.6	0.015523	0.0258044	0.0344533	0.0325086	0.403102	0.729502	17	0.0493808	0.104278
497	10	5.6	409.212	75.1196	7512	5323.3	0.0301201	0.0381792	0.0274561	0.0454581	0.409212	0.738494	27	0.0514492	0.0838965
498	5	6	411.08	71.9391	3701	4449	0.00274198	0.021351	0.0277678	0.0308236	0.41108	0.742037	16	0.0403224	0.0838178
499	6	6	404.603	69.3605	2150	5648.17	0.0230803	0.0424327	0.0368716	0.0589158	0.404603	0.73022	19	0.0585442	0.100841
500	6	6.16667	402.52	67.1666	6537	6133.17	0.0282064	0.0477301	0.0405049	0.0787532	0.40252	0.739644	20	0.0663985	0.113031
501	7	6.28571	402.155	66.0684	4850	6390.57	0.0113619	0.0381295	0.0363414	0.0472283	0.402155	0.727998	24	0.0647603	0.118998
502	6	6.83333	401.467	59.3438	6132	6805.67	0.0356303	0.0550127	0.0461825	0.0756087	0.401467	0.73155	24	0.0795966	0.11573
503	5	6.4	406.117	65.0754	3916	6101.6	0.0097774	0.0384152	0.0384204	0.0584012	0.406117	0.730312	18	0.0563241	0.0907024
504	5	5.6	398.754	73.8644	2410	4558.6	0.0105608	0.0167529	0.0272045	0.0193524	0.398754	0.714756	14	0.0379257	0.0687393
505	6	6.66667	398.875	62.4692	5448	6944.5	0.0201381	0.0375812	0.036266	0.0492894	0.398875	0.729739	23	0.0584991	0.103401
506	5	7	409.545	62.1143	4284	5926.8	0.014816	0.0312036	0.0314702	0.0427707	0.409545	0.732008	21	0.0495233	0.0902096
507	6	6.16667	401.697	65.993	4616	6762.5	0.0138108	0.0370601	0.0364697	0.0445883	0.401697	0.721498	20	0.0571084	0.101651
508	5	6.8	408.496	62.0525	3166	7251.6	0.0256399	0.0416383	0.0424165	0.0639764	0.408496	0.731282	20	0.0656511	0.100255
509	7	6	401.048	69.4332	3973	5715.86	0.018879	0.0379108	0.0324811	0.052064	0.401048	0.745293	22	0.0541875	0.0926275
510	5	6	400.833	67.569	3867	4109.2	0.0100735	0.0186312	0.024575	0.0257461	0.400833	0.72648	16	0.0342942	0.0564418
511	6	6.16667	402.672	67.831	3887	5239	0.002263	0.0253805	0.0292043	0.0509709	0.402672	0.719328	20	0.0466736	0.101505
512	6	6.5	400.013	63.5734	5182	6342	0.0122897	0.0261857	0.0270524	0.0349927	0.400013	0.725889	22	0.0450475	0.0868901
513	7	6.57143	402.068	62.7719	9366	6253.71	0.0301719	0.0375987	0.0371032	0.0493762	0.402068	0.739206	26	0.0643402	0.109684
514	8	6.25	398.158	70.2898	5597	5568.62	0.0170773	0.0279323	0.0260783	0.0373552	0.398158	0.739445	26	0.0467166	0.0948591
515	7	6	397.18	66.7371	8529	6734.71	0.0227125	0.0316821	0.0283541	0.0417617	0.39718	0.729012	22	0.0464201	0.0882937
516	5	6.8	409.069	60.8734	4967	5332.4	0.0164244	0.0265438	0.0297126	0.0399629	0.409069	0.720851	20	0.0443526	0.0940025
517	7	5.85714	403.449	70.2606	8277	5525.43	0.0162377	0.0382275	0.0374416	0.0600862	0.403449	0.731104	21	0.0600197	0.108318
518	7	5.85714	407.49	71.8652	6180	5226	0.0176012	0.0348474	0.0355081	0.0539355	0.40749	0.715659	21	0.0594291	0.129689
519	5	6.4	401.28	65.0647	4446	6395.2	0.00395902	0.0253666	0.0323393	0.0339666	0.40128	0.733501	18	0.0497747	0.0939969
520	7	5.28571	407.196	78.5306	7289	5310.14	0.0305616	0.0440364	0.0394681	0.0549146	0.407196	0.739586	17	0.0573411	0.0902741
521	8	6.25	397.825	66.7186	9897	6187.88	0.0202376	0.0432395	0.0405983	0.0744715	0.397825	0.736711	27	0.0751434	0.133739
522	5	6.6	411.485	63.1923	2933	6877.4	0.0067352	0.0349529	0.041889	0.0550706	0.411485	0.72771	19	0.0624554	0.104742
523	6	6.5	409.855	74.2726	3811	5219.83	0.0103759	0.0305441	0.0341143	0.0518779	0.409855	0.741383	21	0.0576973	0.121569
524	5	6.2	399.835	65.9728	6092	5839.8	0.00790826	0.024204	0.0290903	0.0492047	0.399835	0.701971	17	0.0440093	0.0899484
525	6	7.33333	403.151	55.5932	7457	7886.33	0.050616	0.0624385	0.0487248	0.0766271	0.403151	0.732163	27	0.0850308	0.116155
526	5	6.4	408.383	64.9524	6977	5299	0.012125	0.0302676	0.0330989	0.0528664	0.408383	0.735792	18	0.0486526	0.113055
527	6	6.5	405.091	65.9077	4919	6810.83	0.00369987	0.0529165	0.0439373	0.0804095	0.405091	0.733778	22	0.0747386	0.135468
528	6	6.16667	410.34	68.4713	6211	5137.33	0.0268139	0.0351611	0.0331319	0.0569301	0.41034	0.736401	20	0.0528067	0.130625
529	6	6.5	400.378	64.2936	4283	6231.83	0.0305668	0.0361553	0.0417231	0.0455284	0.400378	0.735377	22	0.0674086	0.110959
530	6	6.16667	400.087	69.0892	6132	4822.33	0.0114291	0.0192582	0.0245513	0.0258733	0.400087	0.737743	20	0.040882	0.0819516
531	6	6.16667	404.127	66.3924	4234	5144	0.0160978	0.0246222	0.031085	0.0389094	0.404127	0.734134	20	0.0479702	0.112909
532	11	5.54545	409.94	75.5994	9726	5086.09	0.0433884	0.0627981	0.0405557	0.0777134	0.40994	0.741266	29	0.0810077	0.125884
533	7	6.71429	410.395	65.0744	7040	5183.14	0.00982999	0.0457896	0.0414193	0.0831443	0.410395	0.727883	27	0.0796991	0.148632
534	5	6.4	401.5	66.4387	3782	6703.4	0.0207823	0.0305565	0.0423849	0.0423615	0.4015	0.721344	18	0.0640429	0.108629
535	5	6	407.733	69.5088	1617	5597.8	0.0177132	0.0249481	0.0295025	0.0352956	0.407733	0.728657	16	0.0422977	0.0724022
536	5	6.2	413.379	70.3728	4197	5217.4	0.0108414	0.0243431	0.0310043	0.0585053	0.413379	0.744139	17	0.0478266	0.0947243
537	5	6.2	411.803	67.4572	1208	5324.8	0.00839816	0.0201331	0.0327283	0.0334121	0.411803	0.719235	17	0.0461653	0.0990174
538	6	6.16667	401.653	68.0578	5496	7159.83	0.0137502	0.0351564	0.0353989	0.0735093	0.401653	0.739615	20	0.0593917	0.131646
539	9	6	398.203	69.0007	10973	5886.67	0.0284084	0.0464852	0.0338966	0.0733189	0.398203	0.729912	28	0.0654938	0.126955
540	5	6.6	403.13	62.6771	3492	6294.4	0.017634	0.0297106	0.0374448	0.0392965	0.40313	0.721725	19	0.0560169	0.0945635
541	4	7	412.485	59.5403	893	4022.75	0.0161183	0.0187808	0.0294343	0.0228222	0.412485	0.724504	17	0.0409701	0.0649212
542	8	6.25	410.005	67.48	7589	6899.12	0.0228773	0.0586486	0.0486934	0.0763251	0.410005	0.733685	27	0.087217	0.145069
543	5	5.8	406.218	72.4422	5412	5475.8	0.0086945	0.0250515	0.0329604	0.0356779	0.406218	0.735015	15	0.0471391	0.095287
544	8	5.625	409.086	77.6776	8280	5227.75	0.0448344	0.0608308	0.0477199	0.0905129	0.409086	0.728599	21	0.0804319	0.132556
545	4	6.25	410.625	70.2707	2370	5804.75	0.0110931	0.0202638	0.0355988	0.0287994	0.410625	0.727259	14	0.0509125	0.0992335
546	6	7.66667	402.285	54.9151	7038	7796.5	0.0395069	0.0541622	0.0441551	0.0759311	0.402285	0.731971	29	0.0790715	0.134114
547	5	6	401.527	68.4508	4314	5137.6	0.0114291	0.0190031	0.0248955	0.0279154	0.401527	0.744127	16	0.0368831	0.0980009
548	6	6.66667	409.318	64.3215	5354	5053.17	0.0161568	0.0265831	0.0261244	0.0436933	0.409318	0.728002	22	0.0433405	0.0803626
549	5	6.2	402.629	67.2007	3683	5320	0.0213246	0.0363851	0.0390663	0.0580209	0.402629	0.727509	17	0.0549119	0.103682
550	6	6.5	398.136	63.3015	5107	7777	0.0184716	0.0467709	0.0417876	0.0630589	0.398136	0.739433	22	0.0699198	0.117999
551	6	6	402.684	71.2155	5277	4989.83	0.00798505	0.0253273	0.0362011	0.0371605	0.402684	0.737438	19	0.0548075	0.0989868
552	5	6	413.468	71.7663	3148	5166.4	0.0187741	0.0346679	0.0390421	0.0515937	0.413468	0.731011	16	0.0566975	0.0961364
553	9	5.77778	396.217	69.3904	13617	6113.33	0.0146429	0.0542677	0.040158	0.0832627	0.396217	0.724043	26	0.0697103	0.118146
554	5	6.4	406.671	66.8102	4518	5805.6	0.0133968	0.033003	0.0349503	0.0549926	0.406671	0.725807	18	0.0562026	0.0951466
555	5	6.2	409.349	67.0553	3821	5748.2	0.0104896	0.0305816	0.0359838	0.0476833	0.409349	0.731515	17	0.0528915	0.114509
556	7	5.85714	402.326	71.9124	5969	5078.43	0.017634	0.040261	0.034292	0.0588106	0.402326	0.730584	21	0.0606223	0.110025
557	6	5.83333	402.997	69.4051	6045	4485.33	0.0101687	0.0288148	0.0324597	0.0460655	0.402997	0.734509	18	0.0470398	0.122447
558	3	7	414.972	60.105	0	6146	0.0116184	0.0151158	0.0368273	0.0177374	0.414972	0.733877	13	0.0478902	0.0760678
559	6	6.33333	411.342	67.4144	10056	6089.67	0.0114114	0.047316	0.0498504	0.0758262	0.411342	0.724207	21	0.0761975	0.126139
560	7	6	405.372	70.5264	7518	6301.29	0.0155626	0.0404683	0.0356855	0.0652419	0.405372	0.722825	22	0.0614696	0.135232
561	8	5.875	399.209	69.1487	9749	5537	0.00662162	0.0492278	0.0377688	0.0762444	0.399209	0.720327	24	0.0666583	0.111484
562	6	5.83333	409.403	73.3514	4388	4897.17	0.0125097	0.0252149	0.0271901	0.0352866	0.409403	0.718547	18	0.0432411	0.0845548
563	5	6.2	402.977	66.0115	4550	5137.2	0.0111008	0.0250457	0.0321525	0.030573	0.402977	0.734921	17	0.0460566	0.0718321
564	7	6.28571	407.251	71.0842	7354	5155.14	0.0126929	0.0303706	0.0325323	0.0482268	0.407251	0.73575	23	0.0615476	0.116218
565	7	5.71429	401.287	71.7948	5777	5417.57	0.019784	0.0448928	0.0376196	0.0673255	0.401287	0.735124	20	0.0605647	0.0961538
566	9	5.55556	397.839	79.2521	8945	4621.33	0.0137443	0.0293967	0.0272445	0.0431403	0.397839	0.719796	23	0.0488887	0.099981
567	7	6.14286	407.229	68.8411	8079	5955	0.0343263	0.0474484	0.0377945	0.0668256	0.407229	0.727957	23	0.066771	0.116133
568	6	6.5	406.944	66.8551	7770	6699.83	0.0263985	0.0392525	0.0466451	0.0530444	0.406944	0.736994	22	0.073504	0.134557
569	6	6.16667	411.802	68.3069	3633	4537.67	0.0292025	0.0372949	0.034731	0.0569503	0.411802	0.726919	20	0.0550384	0.0880517
570	6	6.83333	407.6	61.3017	8421	6220.67	0.01253	0.042312	0.0389236	0.0600215	0.4076	0.729166	24	0.0636085	0.109261
571	5	6.6	403.172	61.4357	2703	7639	0.0130924	0.0319981	0.0434372	0.0430467	0.403172	0.734539	19	0.0637647	0.111484
572	6	6	407.869	70.325	3206	5955.17	0.00404745	0.0361433	0.03434	0.0513921	0.407869	0.739994	19	0.0536287	0.119783
573	8	5.5	403.794	76.6728	6662	5351.75	0.0148943	0.0333915	0.0326462	0.0676595	0.403794	0.743225	21	0.057541	0.139801
574	8	6	400.185	68.9207	5711	5542	0.0258733	0.034743	0.0272629	0.0468745	0.400185	0.728479	25	0.0499735	0.0888654
575	7	6.42857	408.244	70.1236	7993	6640.71	0.0248302	0.0455605	0.0495661	0.0745346	0.408244	0.723743	24	0.084565	0.139546
576	4	7	402.296	60.0252	1750	6647.75	0.0166367	0.026218	0.0334754	0.0360183	0.402296	0.743607	17	0.0483312	0.082217
577	6	6.33333	407.043	68.4867	6779	5767.67	0.0213909	0.0344526	0.0365524	0.0596091	0.407043	0.733938	21	0.0614255	0.102448
578	6	6.5	412.253	65.9278	6813	5646.67	0.0132489	0.039328	0.0401107	0.0763251	0.412253	0.729948	22	0.0636493	0.148061
579	7	6.28571	399.28	66.7051	9468	6313	0.0152128	0.0455593	0.0423361	0.0643888	0.39928	0.720675	24	0.0724519	0.130656
580	8	6.25	398.389	66.5958	8310	7337.38	0.0182002	0.0389503	0.0321815	0.0620518	0.398389	0.737659	26	0.0585216	0.103995
581	5	6.6	398.596	60.7385	5775	7432.6	0.0184716	0.0373305	0.0427005	0.0599402	0.398596	0.731518	19	0.0618492	0.102977
582	6	5.66667	397.47	71.2922	4081	6337.17	0.00506828	0.0225828	0.0291011	0.0376706	0.39747	0.738383	17	0.0425888	0.0853991
583	8	6.375	408.742	68.3873	6693	5721.25	0.0249745	0.0388705	0.0339925	0.0480805	0.408742	0.719577	28	0.0645038	0.116554
584	8	6.125	408.901	69.2454	6879	6521.88	0.0316013	0.0528896	0.0403185	0.0786301	0.408901	0.726132	26	0.0739157	0.110455
585	5	6.4	404.678	64.3631	1911	5226.4	0.0117277	0.0275993	0.0355939	0.0389766	0.404678	0.737275	18	0.0524931	0.0837611
586	7	5.85714	409.827	71.7196	4778	4949.57	0.0188419	0.0288207	0.028503	0.0447645	0.409827	0.732185	21	0.0468171	0.0802485
587	5	6.2	415.926	68.6278	1603	4531.2	0.0123354	0.0253908	0.0331006	0.0395747	0.415926	0.73701	17	0.0506634	0.0983405
588	7	6.28571	408.548	68.6472	7562	6559.14	0.0287326	0.0418157	0.0378912	0.0794739	0.408548	0.737635	24	0.0687408	0.147522
589	4	6	413.549	71.5095	3760	4613.75	0.0108414	0.0129497	0.0275817	0.0143858	0.413549	0.739926	13	0.0383141	0.0849736
590	7	6.42857	407.13	65.1547	11042	5847.14	0.012125	0.0384992	0.037311	0.0584434	0.40713	0.729752	25	0.0630521	0.129999
591	6	5.66667	401.795	73.1045	2632	4893.33	0.0136538	0.0177356	0.024295	0.0223265	0.401795	0.724943	17	0.035621	0.0845737
592	5	6.2	403.483	65.3258	4889	5874.8	0.0194616	0.0334726	0.0373758	0.050052	0.403483	0.733353	17	0.0517101	0.0965456
593	5	6.4	403.868	63.465	3800	5231.8	0.0230803	0.0359949	0.0367836	0.0473242	0.403868	0.748045	18	0.0542557	0.0840355
594	5	6.2	408.539	67.7008	4574	5216.8	0.00354878	0.02435	0.0351405	0.0409664	0.408539	0.740596	17	0.0521348	0.117938
595	6	6.5	402.249	63.9554	3779	6714.33	0.0191453	0.0301613	0.0419381	0.0383098	0.402249	0.721204	22	0.0623803	0.111567
596	6	5.83333	413.601	72.9546	4617	4989.33	0.0123224	0.0327351	0.0357365	0.0752508	0.413601	0.743845	18	0.0570767	0.115303
597	6	6.33333	407.9	65.7982	6979	6087	0.011959	0.0403247	0.0415513	0.0707771	0.4079	0.735124	21	0.0667074	0.132556
598	4	6.25	409.903	69.4558	985	5513.75	0.00693996	0.0147671	0.0241306	0.0288248	0.409903	0.737222	14	0.0326527	0.0665492
599	5	6.2	406.7	67.8801	6075	4949.2	0.00418469	0.0307439	0.0365315	0.0533773	0.4067	0.729785	17	0.0555071	0.100548
600	5	6.2	408.835	72.4547	2831	5258	0.00911528	0.0274906	0.0323789	0.0697972	0.408835	0.732257	17	0.0518047	0.138503
601	6	6	413.796	70.6901	5283	6071.67	0.00450798	0.0384797	0.0390395	0.068543	0.413796	0.732846	19	0.060534	0.11501
602	5	6.4	397.824	65.2936	7302	6878.8	0.00440274	0.0234802	0.0254431	0.0457135	0.397824	0.722319	18	0.0411595	0.0847967
603	6	6.5	401.108	64.8618	6771	6131.83	0.00563307	0.0514524	0.0463434	0.0867768	0.401108	0.724903	22	0.0772065	0.126181
604	6	6	406.065	71.142	5939	5295.67	0.017127	0.0342996	0.036829	0.0492726	0.406065	0.744068	19	0.0577155	0.0987051
605	5	7.2	406.633	59.1877	5068	6361	0.0123199	0.0341252	0.0377207	0.0647185	0.406633	0.736825	22	0.0573491	0.133424
606	7	6.71429	411.096	63.925	7101	6011.86	0.0131865	0.0420966	0.0349453	0.0858309	0.411096	0.726157	27	0.0668555	0.13295
607	4	6.75	403.612	62.2236	1674	5366	0.00736915	0.0205895	0.0319637	0.0391586	0.403612	0.727645	16	0.0437861	0.0679186
608	5	6.2	397.362	66.3217	5489	5459	0.00841039	0.0202832	0.0260924	0.0340291	0.397362	0.728396	17	0.0366008	0.0621163
609	8	5.75	405.286	72.7343	5976	6183.75	0.0252696	0.0464201	0.0366195	0.0712545	0.405286	0.738326	23	0.0657259	0.117384
610	5	6.4	408.988	67.6777	1914	6247.8	0.0157508	0.0323343	0.040945	0.0490992	0.408988	0.728934	18	0.0615108	0.115513
611	7	5.71429	405.352	72.5222	8448	4918.71	0.0168627	0.0336703	0.0336447	0.0499413	0.405352	0.717817	20	0.0545136	0.0998188
612	5	5.8	402.434	71.8633	622	6252.6	0.00563723	0.0179348	0.0270781	0.0304716	0.402434	0.721005	15	0.0375526	0.0755081
613	4	6.5	411.513	67.9731	5273	4596.5	0.0110931	0.0180426	0.033382	0.0257439	0.411513	0.727847	15	0.0467896	0.0900758
614	7	6.71429	402.359	61.7909	7671	6972.71	0.0315113	0.0490587	0.0387858	0.0739994	0.402359	0.725018	27	0.0702162	0.124925
615	3	7.66667	410.525	55.1168	0	5326.33	0.0103759	0.0197331	0.0362437	0.0314182	0.410525	0.743392	15	0.0453351	0.083568
616	6	5.83333	401.871	69.849	4495	3756.83	0.0171576	0.0308511	0.0297672	0.0404342	0.401871	0.733359	18	0.0433613	0.0804454
617	5	6.6	411.776	66.1783	3385	5300.4	0.00728505	0.0211923	0.0431312	0.0386937	0.411776	0.736112	19	0.0654665	0.127542
618	8	6	402.92	70.2113	9283	5536.38	0.0229431	0.0564118	0.0415505	0.0742922	0.40292	0.731282	25	0.0741241	0.115838
619	6	6.5	409.516	66.6277	5920	5608	0.0145674	0.0442044	0.0442159	0.0719071	0.409516	0.742303	21	0.0722291	0.122107
620	6	6	401.097	68.5208	5047	6657	0.00813545	0.0260182	0.0450231	0.0484389	0.401097	0.726383	19	0.0658055	0.116653
621	6	6.5	400.692	64.0789	8688	6041.17	0.0180497	0.0290946	0.0317607	0.0396326	0.400692	0.728681	22	0.0538296	0.106827
622	5	6.4	400.276	65.696	3764	6806	0.00783798	0.0210793	0.0280621	0.0300011	0.400276	0.730619	18	0.0473428	0.10332
623	8	6	411.403	73.5465	4169	4475.88	0.0228222	0.0302526	0.0258812	0.0377244	0.411403	0.717228	25	0.0479808	0.0801456
624	6	6.5	402.509	62.2931	6892	7804.83	0.0184153	0.0458177	0.0401511	0.07754	0.402509	0.73848	22	0.0661054	0.118522
625	8	6.125	413.012	68.8967	5308	4515.25	0.0266232	0.0458098	0.0365844	0.0762187	0.413012	0.73351	26	0.0621869	0.145632
626	6	6	402.49	70.1163	5880	5107.67	0.0127962	0.0268428	0.0316389	0.0411387	0.40249	0.740369	19	0.0486758	0.0871585
627	8	5.5	411.096	77.57	7180	4629.62	0.014825	0.0468292	0.0355057	0.0752508	0.411096	0.735611	21	0.0601791	0.110487
628	6	6.66667	401.481	61.5763	8965	6772.17	0.0261977	0.0401722	0.0386317	0.0726358	0.401481	0.736401	23	0.0646333	0.115216
629	5	6	410.726	70.0189	2942	4485.2	0.00876028	0.0250618	0.0299628	0.0488371	0.410726	0.735006	16	0.0441541	0.0959747
630	6	5.83333	400.599	70.2638	4432	4476.17	0.0171602	0.0246683	0.0255125	0.0328179	0.400599	0.73976	18	0.0380813	0.0743504
631	7	6.42857	406.113	64.4393	5910	6044.57	0.0252904	0.0467595	0.0358279	0.0680699	0.406113	0.739652	25	0.0645138	0.108889
632	6	6.33333	407.982	65.4066	6693	5504.5	0.00996091	0.0294241	0.0335214	0.0453964	0.407982	0.739517	21	0.0501996	0.0813249
633	5	7.6	411.257	54.671	4050	7164.2	0.0286788	0.0482216	0.0448466	0.0669902	0.411257	0.740231	24	0.0726092	0.114186
634	5	6.2	408.338	66.8896	6586	5642.6	0.0226311	0.0374636	0.0360699	0.0513921	0.408338	0.734168	17	0.0540588	0.115838
635	6	6.33333	403.942	65.1598	8802	6625.5	0.0282049	0.047304	0.0409302	0.0707631	0.403942	0.728938	21	0.067664	0.111102
636	7	6	397.737	69.3559	9499	5692.14	0.00727835	0.0244434	0.0241763	0.039682	0.397737	0.705448	22	0.0406517	0.0949525
637	4	6.75	411.655	62.8509	2139	5711	0.00675419	0.0190581	0.0381252	0.0487436	0.411655	0.731202	16	0.0529025	0.104563
638	6	6.5	403.995	69.7372	7588	6058.33	0.00802559	0.0330528	0.0398933	0.046403	0.403995	0.725852	21	0.0642834	0.144992
639	7	6.14286	406.49	68.3705	7702	5702.86	0.0180048	0.0420198	0.035843	0.0725061	0.40649	0.725175	23	0.0628719	0.115922
640	6	6.5	408.647	64.9727	4085	6909.83	0.0302912	0.0425382	0.0429802	0.0705312	0.408647	0.727342	22	0.069568	0.130974
641	5	6.6	400.621	63.0819	3053	7391.4	0.0121136	0.0254222	0.0289009	0.0368751	0.400621	0.717306	19	0.0449952	0.0816161
642	6	5.83333	413.659	74.7705	4331	4792.17	0.0170457	0.0273207	0.0311814	0.0454496	0.413659	0.731427	18	0.0481268	0.0899335
643	4	6.75	413.17	63.0823	1346	5608.75	0.020552	0.023584	0.0306005	0.0249745	0.41317	0.727457	16	0.043698	0.0729689
644	6	6.16667	401.413	68.0173	2824	5820.67	0.0086099	0.0228063	0.0296748	0.0420026	0.401413	0.735988	20	0.0503868	0.117435
645	5	6.2	400.089	66.7768	4248	6679.8	0.0151414	0.0332016	0.0349	0.0503455	0.400089	0.720275	17	0.051957	0.099111
646	7	5.85714	398.388	68.8372	7142	6247	0.00725283	0.0258531	0.0290611	0.0388222	0.398388	0.73258	21	0.0457546	0.0781925
647	7	6.42857	406.979	67.576	8978	6426.57	0.0198939	0.0346172	0.0384541	0.047762	0.406979	0.737522	25	0.0638608	0.105383
648	5	6.4	401.497	64.3351	3382	5835.8	0.00857006	0.0241343	0.0349721	0.0554472	0.401497	0.727893	18	0.0516847	0.119711
649	9	5.66667	399.911	73.1054	4352	6793.44	0.018631	0.0360381	0.030912	0.0679354	0.399911	0.729958	25	0.0564104	0.103666
650	6	5.83333	413.736	74.3192	4608	4266.17	0.0218839	0.0323725	0.0348189	0.0535262	0.413736	0.737692	18	0.0554087	0.106115
651	6	6	400.684	68.4501	5098	5745.5	0.0248618	0.0346182	0.0316594	0.0442024	0.400684	0.720762	19	0.0486213	0.0887907
652	6	6.5	405.878	66.68	6537	7088.83	0.00852752	0.044382	0.0404314	0.0809985	0.405878	0.731939	22	0.0682965	0.12507
653	5	6	400.68	70.119	5093	5556.4	0.012368	0.0302258	0.0340861	0.0679176	0.40068	0.736526	16	0.0523509	0.114732
654	4	5.75	412.239	75.8225	397	5235	0.00735713	0.014408	0.0222471	0.0260964	0.412239	0.732505	12	0.0302788	0.06535
655	6	6.33333	403.612	66.8682	7414	6201.33	0.0170902	0.0370243	0.034588	0.0572323	0.403612	0.730384	21	0.0559831	0.0971545
656	7	6.14286	405.065	69.9907	10066	5041.57	0.00995924	0.0319105	0.0315465	0.0520148	0.405065	0.730026	23	0.0508367	0.0905236
657	6	6.16667	404.02	67.4168	4631	5842.83	0.0185831	0.0261751	0.0320733	0.0519715	0.40402	0.739017	20	0.0497946	0.0919814
658	7	6	400.491	69.3367	8398	5244.43	0.00544149	0.039987	0.0373636	0.0573044	0.400491	0.730724	21	0.0589329	0.109256
659	7	6.14286	409.357	71.7071	4846	5515.86	0.0237847	0.033319	0.0361677	0.0409418	0.409357	0.727544	23	0.0632816	0.1099
660	6	6.16667	400.589	66.8442	2577	6784.5	0.00928022	0.033257	0.0337085	0.0568122	0.400589	0.736272	20	0.0562808	0.118776
661	7	6.28571	407.744	68.1191	6171	5857.86	0.013109	0.0394059	0.0331039	0.0620361	0.407744	0.724099	24	0.0594239	0.119968
662	6	5.33333	404.839	78.2367	1927	4344	0.020806	0.0289417	0.0301417	0.0436292	0.404839	0.743392	15	0.0430454	0.0756077
663	5	6.8	406.639	63.3518	6519	7692.2	0.0122077	0.0371408	0.0460695	0.0781491	0.406639	0.720236	20	0.0718311	0.13295
664	5	6.2	410.082	71.4063	4205	5049	0.00693996	0.0223657	0.0245669	0.0374952	0.410082	0.738954	17	0.0367195	0.0637564
665	8	6.25	403.009	66.8083	10874	6045.12	0.0185831	0.0468856	0.0384391	0.0733322	0.403009	0.732115	27	0.0710827	0.155372
666	5	6.8	398.352	60.8278	6755	6107.8	0.0104914	0.0326353	0.0379086	0.0574133	0.398352	0.707628	20	0.0566363	0.121802
667	6	6.5	406.145	67.3954	3891	5380.5	0.00580811	0.0330413	0.0353885	0.0539793	0.406145	0.725933	22	0.0615471	0.110197
668	9	6.22222	402.001	67.6028	6540	5980.89	0.0238145	0.047797	0.0376618	0.0683738	0.402001	0.716493	30	0.0746933	0.127458
669	5	7.8	408.707	54.627	8214	7801.4	0.0299802	0.0485758	0.0519863	0.0718277	0.408707	0.730365	25	0.0841288	0.113207
670	6	6.33333	408.548	66.9566	4036	5257.67	0.0201982	0.0344369	0.032994	0.0425801	0.408548	0.739615	21	0.0531776	0.0895794
671	7	6.85714	404.009	62.6877	5396	7055.43	0.0241542	0.0466629	0.0412693	0.0699442	0.404009	0.733759	28	0.0744066	0.109527
672	5	6.8	408.345	62.0295	6452	5578.2	0.00877059	0.0363178	0.0399084	0.0514559	0.408345	0.720192	20	0.0611109	0.100764
673	4	5.75	411.141	71.9497	1718	4636.5	0.0087649	0.0176875	0.0298198	0.022544	0.411141	0.731616	12	0.0370325	0.0691758
674	6	6.83333	408.738	61.4728	6269	7271.67	0.0145674	0.0482625	0.0455823	0.0700361	0.408738	0.730384	24	0.073139	0.119773
675	5	6.6	411.968	64.0513	5610	5833.4	0.0154501	0.0427085	0.0435232	0.0706781	0.411968	0.730078	19	0.0657755	0.127508
676	5	6.6	400.792	61.073	5275	6603.8	0.00699738	0.0294421	0.034706	0.0448741	0.400792	0.729156	19	0.0519648	0.0833587
677	7	6.42857	405.855	64.0534	6778	5886.29	0.0225694	0.0432158	0.0383044	0.0689918	0.405855	0.74215	25	0.0651074	0.106109
678	5	6.8	413.666	66.2224	5169	5456	0.0206846	0.0361557	0.0363657	0.0492948	0.413666	0.718973	20	0.0585854	0.120213
679	5	5.8	411.187	72.0556	2399	4191.2	0.0106602	0.0212151	0.0290108	0.0254415	0.411187	0.731909	15	0.0380941	0.0687057
680	5	6.4	408.204	67.548	3441	5558.4	0.0121686	0.024677	0.0376289	0.0338481	0.408204	0.722845	18	0.057283	0.0937467
681	5	7	404.87	59.5738	5985	7754.8	0.0148316	0.0365484	0.0424018	0.0572204	0.40487	0.733353	21	0.0616414	0.10052
682	5	6.4	399.573	64.7879	3639	7072	0.00462466	0.0305881	0.0398739	0.0548277	0.399573	0.727939	18	0.0585109	0.100347
683	5	7.2	412.911	61.3825	2127	6682.4	0.0137467	0.0378182	0.0400381	0.0653102	0.412911	0.727745	22	0.0681444	0.136229
684	7	5.57143	409.075	77.0842	6252	5402.43	0.0260964	0.0319869	0.03028	0.0392536	0.409075	0.730701	19	0.0522185	0.105432
685	5	6	403.515	68.7897	4759	4738.4	0.026601	0.0287943	0.034748	0.030573	0.403515	0.727029	16	0.0487977	0.0882757
686	8	6.375	407.892	67.456	9560	5127.12	0.0239016	0.044334	0.0393787	0.0696914	0.407892	0.732026	27	0.0715466	0.119968
687	6	6.33333	410.724	69.1059	3724	5590.17	0.0240357	0.0452859	0.0432196	0.0575918	0.410724	0.728196	21	0.0685528	0.105535
688	5	6.8	404.193	63.5161	3012	5886.4	0.00614074	0.028924	0.0378222	0.0506859	0.404193	0.729333	20	0.0586769	0.0944275
689	4	6.5	413.958	64.681	42	5236.25	0.00461139	0.0182893	0.0282839	0.0328835	0.413958	0.714337	15	0.0403383	0.0964991
690	6	6.33333	400.92	65.3086	5413	5992.5	0.018879	0.0407122	0.0364377	0.0622561	0.40092	0.737522	21	0.0571438	0.109071
691	7	6.14286	399.271	69.216	12153	5285.86	0.0110969	0.0383356	0.0357042	0.0752897	0.399271	0.731928	23	0.0559504	0.0993636
692	7	5.57143	401.172	74.0941	5806	4492.57	0.0122897	0.0221403	0.0258178	0.0281465	0.401172	0.728856	19	0.0391678	0.0714069
693	6	7.33333	403.209	56.2679	4594	8091.83	0.0248093	0.0376557	0.0388977	0.0545209	0.403209	0.717386	27	0.0647988	0.0916506
694	5	6.8	400.943	61.2233	3286	6438.4	0.0130974	0.025769	0.0351253	0.0326958	0.400943	0.73158	20	0.0506009	0.0827909
695	7	5.85714	410.117	73.863	8230	4181.43	0.0163675	0.0329083	0.032182	0.0796072	0.410117	0.734127	21	0.0564495	0.126727
696	5	6	405.629	70.4055	4355	5298.6	0.00995924	0.030394	0.0298425	0.0498583	0.405629	0.72787	16	0.0453776	0.0891724
697	5	6.6	408.221	63.9546	5399	6171.6	0.0258535	0.0412703	0.0388479	0.0539079	0.408221	0.719058	19	0.0588251	0.100839
698	4	6	400.519	67.7068	80	6705.75	0.012368	0.0171437	0.0300288	0.0201736	0.400519	0.727442	13	0.0374097	0.0802856
699	9	6	398.588	67.2749	11146	5779	0.0276961	0.0530233	0.0374477	0.0759311	0.398588	0.730665	28	0.0693123	0.127458
700	4	6.5	402.172	64.7944	1573	6359.5	0.0127962	0.0254581	0.0310231	0.0423383	0.402172	0.734901	15	0.0408675	0.0699018
701	5	6.4	412.036	66.0239	4199	5472.2	0.0214431	0.0396326	0.0407893	0.0549146	0.412036	0.722538	18	0.0599928	0.105091
702	6	6.5	409.787	67.3493	5311	5308	0.0159173	0.0362097	0.037233	0.0516169	0.409787	0.728423	22	0.0662719	0.126552
703	5	6.6	402.459	63.8184	5369	4827.2	0.00702637	0.0285164	0.0362641	0.0608089	0.402459	0.731872	19	0.0497969	0.103666
704	7	6.42857	405.183	65.1876	7009	6094.71	0.00319114	0.0489541	0.0421839	0.0830013	0.405183	0.739864	25	0.0715568	0.12689
705	6	6.16667	410.452	74.3537	3635	4970.17	0.0186254	0.0375954	0.038271	0.0707744	0.410452	0.721344	19	0.0638222	0.106822
706	6	6.5	402.819	66.1774	5572	4832.17	0.00858644	0.030361	0.0383428	0.0676537	0.402819	0.728032	22	0.0568778	0.100634
707	8	6	412.402	79.6779	7691	4454.88	0.0159917	0.0367443	0.0328912	0.0510101	0.412402	0.742563	23	0.0648877	0.113424
708	5	7.2	409.028	57.4586	5035	7548.6	0.0214565	0.0471564	0.0500236	0.0739731	0.409028	0.744127	22	0.0787877	0.126991
709	6	6.5	400.079	65.0922	6192	5861.67	0.0286876	0.0401825	0.0430077	0.0568122	0.400079	0.726845	22	0.0686677	0.11925
710	7	6.71429	408.692	62.4159	7767	6899.14	0.0209953	0.049909	0.0413862	0.0970188	0.408692	0.729012	27	0.0760742	0.154031
711	7	5.85714	402.442	73.4388	3333	5016.43	0.0229268	0.0358358	0.0307307	0.0447556	0.402442	0.739586	21	0.053035	0.0939544
712	7	6.28571	400.607	68.4258	6721	6719.29	0.0280948	0.0451232	0.0394584	0.0563513	0.400607	0.734018	24	0.066278	0.130823
713	6	6.16667	399.992	66.1098	7480	6944.17	0.0105265	0.0332151	0.0354884	0.0556814	0.399992	0.73399	20	0.0516227	0.0982686
714	8	6.25	408.242	69.2149	4887	5547.62	0.0200122	0.0425187	0.033941	0.0599416	0.408242	0.737061	27	0.0645953	0.130765
715	6	6.5	400.774	62.4221	8891	6041.83	0.00158697	0.0423518	0.0377286	0.0609433	0.400774	0.725092	22	0.0601304	0.107958
716	6	6.16667	401.155	66.5407	7006	5881	0.0218195	0.0463817	0.0413576	0.0708751	0.401155	0.734195	20	0.0646376	0.101315
717	6	6.5	410.321	65.8902	5693	5492.67	0.0136918	0.0320263	0.0319275	0.0453964	0.410321	0.736538	22	0.0540487	0.106357
718	5	6.4	405.819	64.5445	4713	5399.6	0.012978	0.0331776	0.0406141	0.0551863	0.405819	0.734541	18	0.056253	0.103506
719	7	6.71429	406.445	65.001	7030	7101.43	0.031268	0.0405222	0.0430238	0.0647013	0.406445	0.732933	27	0.0760249	0.126356
720	5	7	407.948	60.5122	3353	6981	0.0133403	0.0367714	0.0438167	0.0668407	0.407948	0.728261	21	0.0674876	0.136036
721	5	6.6	410.514	64.3138	4124	5407	0.0193563	0.0564025	0.0497846	0.0932782	0.410514	0.720254	18	0.0764335	0.153447
722	6	6.16667	409.164	68.9246	6101	4520.5	0.0104896	0.0314149	0.0339299	0.0622257	0.409164	0.733574	20	0.055019	0.0921368
723	8	5.625	413.791	74.1376	6073	4252.62	0.0273122	0.0433187	0.0338813	0.0587658	0.413791	0.729997	22	0.0585522	0.0970667
724	6	7.16667	412.303	59.1731	7316	6203.5	0.023023	0.0467418	0.0401623	0.0547724	0.412303	0.718083	25	0.0690871	0.124966
725	8	5.75	409.095	72.5656	8219	5650.75	0.0193563	0.0524068	0.0465237	0.0978039	0.409095	0.726007	23	0.0784586	0.14414
726	5	6.8	407.733	61.4512	5260	6000.8	0.0225694	0.0422332	0.0444697	0.0721787	0.407733	0.729499	20	0.0675184	0.111714
727	6	7	410.504	64.3177	4951	5822	0.0176878	0.0430537	0.0419502	0.0718625	0.410504	0.72641	25	0.0760826	0.147525
728	8	6.125	411.077	70.4092	6167	5689.5	0.0238604	0.0382219	0.0341199	0.0695706	0.411077	0.716769	26	0.064264	0.141345
729	5	6.4	401.176	66.385	1926	6797.6	0.0147976	0.0210283	0.0279618	0.0298855	0.401176	0.74144	18	0.0448457	0.0811581
730	7	6	398.433	67.4897	8693	5860.43	0.0191016	0.0518632	0.0408911	0.0708751	0.398433	0.737352	22	0.0692971	0.119566
731	7	6.85714	407.366	60.2735	9205	7008.71	0.0251967	0.052158	0.0444605	0.069263	0.407366	0.740369	27	0.0754541	0.146538
732	6	6.33333	406.431	65.5613	4976	5835.67	0.0235234	0.0418616	0.0404796	0.0761322	0.406431	0.738326	21	0.0670029	0.109684
733	6	6.33333	400.987	64.683	8045	5188.83	0.0138108	0.0293935	0.0336866	0.0468745	0.400987	0.716453	21	0.0503677	0.0793775
734	6	5.66667	415.568	73.8788	4974	4598.33	0.0162281	0.03878	0.0341174	0.0495664	0.415568	0.729912	17	0.0510845	0.102669
735	4	7	403.197	60.1596	1468	5149.5	0.0166343	0.0284497	0.0379083	0.0403187	0.403197	0.727115	17	0.0525723	0.106539
736	5	6.2	407.592	68.8378	4379	4762	0.0046263	0.0231399	0.0391392	0.0463537	0.407592	0.739925	17	0.0568148	0.116732
737	7	6	400.104	70.1542	7322	6749.14	0.0110969	0.0372784	0.0355873	0.0699899	0.400104	0.739658	22	0.0645484	0.135232
738	6	6	400.079	67.3148	7794	5385.5	0.0143465	0.0302712	0.0308237	0.0564011	0.400079	0.723703	19	0.0500516	0.107147
739	5	5.8	410.135	74.0197	3083	4424	0.0113993	0.0229757	0.0277353	0.031475	0.410135	0.734739	15	0.0413337	0.094031
740	5	6.6	398.62	61.5014	6283	6831.8	0.0135716	0.024442	0.0354515	0.0329925	0.39862	0.713571	19	0.0512308	0.0921835
741	5	6.6	404.975	63.7674	5167	5981.8	0.0179222	0.0352033	0.040999	0.0538077	0.404975	0.744139	19	0.0638614	0.114234
742	6	6.33333	397.105	68.1014	6814	5865.83	0.00380812	0.0271857	0.0345849	0.0604268	0.397105	0.721648	21	0.0618726	0.127385
743	6	6.16667	403.35	67.305	4647	6675.33	0.0263006	0.0395332	0.0391769	0.0529046	0.40335	0.735836	20	0.0614855	0.113069
744	5	6.8	410.839	63.2236	4631	5550.2	0.0132102	0.0309075	0.0396435	0.0681267	0.410839	0.730876	20	0.060478	0.118697
745	8	6.5	407.818	63.9036	8609	5145.5	0.0342066	0.04713	0.0376488	0.0558319	0.407818	0.720984	29	0.0706198	0.148947
746	6	7	406.469	61.2391	5815	7513.67	0.018431	0.0435869	0.0437741	0.0660152	0.406469	0.735836	25	0.0738542	0.111606
747	7	6.57143	403.951	63.2948	6342	6556	0.0303681	0.0513208	0.04051	0.0719898	0.403951	0.732015	26	0.0715583	0.121406
748	4	6.25	407.922	66.5301	2468	6416.25	0.00874394	0.0200294	0.0325167	0.0294809	0.407922	0.734018	14	0.0417605	0.0684778
749	5	6.4	410.403	68.4005	6273	5466	0.0112317	0.0324347	0.0355351	0.0563468	0.410403	0.717381	18	0.0558996	0.134977
750	5	6.8	401.382	60.9718	4347	7029.4	0.0213333	0.0407953	0.041642	0.0587583	0.401382	0.726265	20	0.0650468	0.121533
751	6	6.5	400.029	62.9411	9727	6418.5	0.023945	0.0362585	0.0413275	0.0534878	0.400029	0.72887	22	0.0638134	0.10696
752	8	6.5	398.477	64.8118	8877	6813.88	0.0362376	0.0540369	0.0406242	0.0744715	0.398477	0.716394	29	0.0770464	0.114114
753	7	5.28571	410.123	80.6296	7165	3886.57	0.00735713	0.0220626	0.0252285	0.0372801	0.410123	0.726448	17	0.0412382	0.123111
754	6	6.83333	399.821	59.4972	7716	7666.67	0.010663	0.0412477	0.0377241	0.0595195	0.399821	0.729993	24	0.0586781	0.0932647
755	6	5.5	400.275	73.3838	3871	3306.5	0.0086099	0.0214815	0.0250755	0.0349008	0.400275	0.731636	16	0.0353584	0.0664575
756	5	6.6	402.888	63.1191	3372	5844.8	0.0279352	0.0363306	0.0374399	0.0445047	0.402888	0.719409	19	0.0572993	0.110645
757	5	7	401.405	58.6178	5479	7315	0.0162445	0.0371115	0.0434438	0.0500188	0.401405	0.728154	21	0.0629641	0.111936
758	6	6.16667	404.218	68.5727	4476	4859.17	0.00279981	0.0288801	0.0336091	0.0564283	0.404218	0.719139	20	0.0544037	0.124558
759	7	5.85714	397.892	70.1725	7976	5082.71	0.024876	0.0363686	0.0352426	0.0466815	0.397892	0.732504	21	0.055895	0.118146
760	6	6.33333	408.399	72.7934	4865	5186.83	0.0117915	0.0241463	0.0276264	0.0382809	0.408399	0.729181	20	0.0460106	0.0907402
761	6	6	405.488	67.5814	2745	5158.5	0.0145162	0.0293254	0.0311164	0.0423525	0.405488	0.730933	19	0.0480911	0.0982689
762	7	6.42857	402.43	62.9652	9379	6359.29	0.00954788	0.0476371	0.039435	0.078253	0.40243	0.730588	25	0.0679844	0.130944
763	6	5.83333	397.681	69.752	6666	7078.17	0.00440274	0.0226999	0.0258469	0.0361225	0.397681	0.721296	18	0.038659	0.0680761
764	5	6.2	403.45	66.8574	3265	6617	0.0213015	0.0346134	0.0326231	0.049041	0.40345	0.736324	17	0.0486054	0.093779
765	4	7.25	405.182	56.6772	7997	6597.25	0.00369987	0.0316483	0.0506765	0.0584943	0.405182	0.734541	18	0.0674522	0.108266
766	5	6.6	415.515	63.8112	4957	5558.2	0.0253852	0.0392349	0.043291	0.0548755	0.415515	0.716209	19	0.0642664	0.0993415
767	7	6.28571	403.59	69.8961	7974	5326	0.0175159	0.0372933	0.0300086	0.0508358	0.40359	0.728252	24	0.0542115	0.0851231
768	8	6.125	407.469	67.9722	7953	5802.62	0.0201982	0.0388565	0.0344779	0.0492682	0.407469	0.73754	26	0.0613589	0.108476
769	4	6.25	410.372	65.9527	1461	5187	0.0125097	0.0176428	0.0280358	0.0262079	0.410372	0.726748	14	0.0383266	0.0973681
770	6	6	405.481	71.0396	6179	5861.67	0.0325977	0.042782	0.0397043	0.0755941	0.405481	0.713403	19	0.0612653	0.101976
771	5	6	405.508	68.357	2995	6507.6	0.0166652	0.0235725	0.0347848	0.030514	0.405508	0.718621	16	0.051072	0.0949221
772	7	5.85714	400.52	71.5896	8160	5545.57	0.0085449	0.0324845	0.0301393	0.0617704	0.40052	0.732185	21	0.0526231	0.115891
773	6	6.16667	406.523	67.8344	4697	5546.17	0.0086945	0.0311468	0.035118	0.0476118	0.406523	0.737352	20	0.0550895	0.0997393
774	8	6.125	403.227	72.7467	9621	5691	0.031825	0.0410722	0.0377309	0.0500631	0.403227	0.736204	26	0.067381	0.110455
775	6	6	410.901	71.9892	6195	4569.17	0.0125784	0.0407884	0.0426688	0.0685688	0.410901	0.736807	19	0.0657871	0.120813
776	9	6.11111	409.848	72.9702	6594	5067.89	0.0314182	0.047032	0.0360492	0.0620361	0.409848	0.72984	28	0.0684081	0.118037
777	4	6	399.897	69.1489	1072	3072.75	0.00135491	0.00761111	0.0148069	0.0183722	0.399897	0.73031	13	0.0201444	0.0448267
778	7	5.85714	409.63	71.6852	4576	5963	0.00911977	0.0374725	0.0326929	0.0630214	0.40963	0.725288	21	0.0550489	0.106097
779	6	6.66667	407.778	62.5422	7588	6471.5	0.0305616	0.0440195	0.0436508	0.0597124	0.407778	0.740733	23	0.0722632	0.129131
780	4	6.75	412.156	62.9275	3132	3416	0.00551958	0.0221348	0.0288113	0.0332099	0.412156	0.733801	16	0.037296	0.0690846
781	9	5.77778	407.114	72.4297	9786	5940.89	0.0190723	0.0547868	0.0364657	0.094796	0.407114	0.725131	26	0.0697237	0.131277
782	7	6	403.766	69.2857	5763	5580.14	0.0214521	0.0376555	0.0356814	0.0485626	0.403766	0.713935	22	0.0567262	0.0923093
783	5	7	412.846	63.3388	4555	6427.8	0.0118945	0.0373707	0.0427618	0.0664026	0.412846	0.74251	21	0.0717	0.144116
784	7	6.57143	407.597	65.1601	6716	6052.57	0.0227921	0.0370008	0.0374999	0.0515259	0.407597	0.737059	26	0.0659235	0.127448
785	5	6	398.85	67.2348	6001	5509.8	0.00592487	0.0257867	0.0319646	0.0429027	0.39885	0.725194	16	0.0427467	0.0764616
786	5	6.4	404.339	64.0203	3625	5249	0.00925663	0.0259898	0.0293768	0.0392796	0.404339	0.731246	18	0.0448768	0.0954813
787	5	5.8	397.438	70.8765	6752	5167.2	0.00841039	0.0198777	0.023729	0.0274072	0.397438	0.736807	15	0.0330489	0.0646374
788	7	6.57143	399.659	62.9395	7497	5919.43	0.0245623	0.040394	0.0360587	0.0620888	0.399659	0.740231	26	0.0607702	0.109793
789	8	6.25	399.71	65.964	7961	7031.12	0.0423615	0.060171	0.0457528	0.0751336	0.39971	0.727883	27	0.0861672	0.142875
790	6	6	398.16	69.362	4653	5431.33	0.00723611	0.0258957	0.0310324	0.0454804	0.39816	0.734923	19	0.0489503	0.0921369
791	7	6.28571	408.41	67.6515	6382	5334	0.0214565	0.0344506	0.0404377	0.0521572	0.40841	0.742496	24	0.0704125	0.125099
792	6	6.16667	402.543	66.5314	4572	6423.17	9.48433e-05	0.0325963	0.0324747	0.0580684	0.402543	0.745086	20	0.0520687	0.0855433
793	7	6.14286	402.091	71.4601	5983	6558	0.0353083	0.0453983	0.0378545	0.0626177	0.402091	0.725205	22	0.0668548	0.133885
794	6	6	402.149	67.6632	4337	6994.83	0.0200165	0.038495	0.0332603	0.0575944	0.402149	0.726711	19	0.0516156	0.0856801
795	5	6.2	413.755	68.2696	4874	4614.8	0.00450798	0.0228554	0.0348679	0.0415001	0.413755	0.731522	17	0.0509095	0.100266
796	5	6.4	410.342	68.716	4410	5262.2	0.013447	0.0233051	0.0259422	0.0333245	0.410342	0.739747	18	0.0403881	0.065355
797	8	6	407.138	69.6133	7520	5481.25	0.0213909	0.0414762	0.0392453	0.055594	0.407138	0.727353	25	0.0680684	0.141283
798	6	6.5	406.26	66.3665	3182	5751.67	0.0180135	0.027318	0.0304747	0.0371296	0.40626	0.714397	22	0.0488829	0.0916506
799	6	6.33333	400.073	70.6479	6908	6304.33	0.00847925	0.0308448	0.0348298	0.0518592	0.400073	0.717658	20	0.055364	0.100105
800	7	6	398.8	67.5518	5762	5652.86	0.0200257	0.0275712	0.0237733	0.0344062	0.3988	0.724776	22	0.0403934	0.0761679
801	7	6.14286	401.643	66.1208	6113	5712.14	0.0215527	0.0407277	0.0324236	0.0549056	0.401643	0.729277	23	0.0545036	0.0923131
802	7	6.57143	408.193	66.6691	4886	6977.14	0.0112871	0.0421054	0.0374705	0.0601885	0.408193	0.747223	26	0.0693517	0.121843
803	9	6.22222	406.926	67.9825	6342	6035.67	0.0270728	0.0406244	0.0309845	0.0515623	0.406926	0.731544	29	0.0620692	0.110995
804	6	6.5	399.676	64.5772	6527	6327.33	0.0146352	0.029489	0.0320238	0.0529758	0.399676	0.728511	22	0.0544089	0.0933584
805	7	6.14286	413.144	73.7758	4867	5527.57	0.0177374	0.0388128	0.035129	0.056463	0.413144	0.725964	21	0.0600503	0.0993415
806	6	5.83333	405.616	73.3166	2609	5986.33	0.0108335	0.0267676	0.0321213	0.0494078	0.405616	0.737683	18	0.0531065	0.110816
807	6	6.33333	413.773	67.8127	5498	5148.5	0.0169126	0.034415	0.0383325	0.0619639	0.413773	0.72994	21	0.0632468	0.126258
808	5	6.4	405.355	63.6987	5193	6387.2	0.018638	0.0395218	0.0393043	0.0693346	0.405355	0.727024	18	0.0588015	0.104658
809	8	6.375	409.539	64.9046	5257	5450.38	0.0177325	0.0410285	0.032285	0.0709524	0.409539	0.732821	27	0.0592122	0.122061
810	5	6.6	401.624	65.3436	3189	5817.6	0.00886245	0.0322474	0.0368349	0.0487609	0.401624	0.726493	19	0.0557757	0.0936182
811	5	5.8	400.69	70.2162	6093	4462.2	0.00212985	0.016024	0.0219065	0.0230487	0.40069	0.717283	15	0.0305237	0.0695267
812	6	6	407.188	78.2329	5685	4458.17	0.012374	0.0195462	0.0271435	0.0297071	0.407188	0.731236	18	0.0454314	0.0888052
813	8	6.25	400.954	67.303	9158	6051.12	0.0293137	0.0506721	0.0382859	0.0681295	0.400954	0.718783	27	0.0724986	0.13567
814	5	6.2	406.263	70.4189	4587	5069	0.0119901	0.0264955	0.0325478	0.0470334	0.406263	0.734387	17	0.0475107	0.0816584
815	7	6.28571	407.926	68.7739	5935	6541.71	0.0271093	0.0356058	0.0332425	0.0492236	0.407926	0.722338	24	0.0583756	0.113243
816	8	6.625	401.765	60.9823	9642	6230	0.0196879	0.0537128	0.0387973	0.0699899	0.401765	0.73139	30	0.0713594	0.126275
817	5	7.2	407.423	58.8177	6989	6748.2	0.0236081	0.0405816	0.0448724	0.0542823	0.407423	0.718891	22	0.0719841	0.129348
818	6	6.16667	403.517	66.2921	4473	6059.5	0.0087816	0.0337576	0.0380794	0.074878	0.403517	0.738954	20	0.055602	0.10864
819	6	6	401.695	69.2606	4314	4916.5	0.0189854	0.03045	0.0338216	0.0539343	0.401695	0.719141	19	0.0536989	0.123079
820	7	6.42857	411.5	67.3469	6868	6147.57	0.023181	0.0541781	0.0459347	0.0888486	0.4115	0.734018	25	0.08182	0.147525
821	5	7	406.894	59.8716	6458	6493.4	0.0279549	0.038401	0.0393378	0.0559204	0.406894	0.72694	21	0.0611465	0.0998327
822	6	6.5	402.364	63.9737	6001	5264.83	0.0115035	0.0337417	0.0312249	0.0566577	0.402364	0.729339	22	0.0546187	0.125032
823	6	6	409.389	71.3182	6068	5166.67	0.00911977	0.024952	0.029853	0.0373002	0.409389	0.731278	19	0.0478529	0.104329
824	6	6.66667	405.557	63.9717	5252	6449.83	0.0153935	0.0328347	0.0397672	0.0651983	0.405557	0.739994	23	0.0654366	0.120438
825	8	5.875	401.518	69.0706	6034	6377.12	0.0234542	0.0413921	0.0313635	0.0530072	0.401518	0.741144	24	0.0555629	0.0926275
826	6	6.5	400.252	65.041	5564	6221.17	0.0115628	0.0396132	0.0423347	0.062388	0.400252	0.736622	22	0.0685932	0.121655
827	9	5.88889	397.843	70.4646	10835	4843.44	0.0161614	0.038913	0.0300647	0.0576294	0.397843	0.732179	27	0.0564346	0.105849
828	5	6.6	415.003	63.7326	4644	5690.4	0.0170372	0.0353666	0.0453761	0.0537498	0.415003	0.735005	19	0.0689623	0.124101
829	6	6.66667	403.193	62.2389	5477	6282.17	0.0298803	0.0432783	0.0392698	0.0589876	0.403193	0.732248	23	0.0654482	0.127847
830	7	6.28571	398.379	67.6613	9838	5998.14	0.0279108	0.0367787	0.032577	0.0527989	0.398379	0.735941	24	0.05758	0.119103
831	5	6.8	397.687	60.7261	5279	8544.4	0.00770395	0.037773	0.0430346	0.0798359	0.397687	0.72929	20	0.0621493	0.125525
832	5	6.6	405.671	61.8165	6182	5675	0.0122341	0.0294221	0.0329093	0.0478607	0.405671	0.731183	19	0.0481834	0.075842
833	5	6.6	408.178	63.4619	4126	6376.8	0.013109	0.0234698	0.0348272	0.0401351	0.408178	0.724736	19	0.0515225	0.0956043
834	6	6.16667	407.792	69.1791	5913	4850.33	0.0170662	0.0264423	0.0303582	0.0379524	0.407792	0.736272	20	0.0488549	0.090986
835	5	6.4	401.688	63.8875	5668	6943.6	0.0278367	0.035553	0.0354426	0.0440944	0.401688	0.735005	18	0.0523303	0.0989961
836	7	6	401.925	69.9267	6283	5918.86	0.010593	0.0316834	0.0343684	0.044738	0.401925	0.73171	22	0.0584303	0.110808
837	6	6.33333	412.083	73.4226	3463	6262.5	0.00785244	0.0515043	0.0500862	0.0937816	0.412083	0.728259	20	0.0840875	0.130132
838	8	6.375	400.775	64.7681	7949	6336.75	0.0137502	0.0505976	0.0421856	0.0717698	0.400775	0.725865	28	0.075497	0.136688
839	5	6.6	406.104	61.8825	5562	7117.8	0.0227983	0.0403367	0.0394409	0.0639375	0.406104	0.717824	19	0.0590355	0.0978037
840	5	6.6	400.685	62.7739	8977	7307.6	0.00795755	0.0392897	0.0387873	0.0837225	0.400685	0.7382	19	0.0594249	0.124849
841	6	6.5	397.132	61.8549	9029	6322.5	0.0236346	0.0293089	0.0297271	0.0373552	0.397132	0.720984	21	0.0466501	0.0777639
842	6	6	405.772	69.5609	5446	6367.33	0.0162377	0.0327575	0.0365909	0.0577292	0.405772	0.732808	19	0.057008	0.107624
843	8	5.625	408.347	79.6642	6457	5570.12	0.0345736	0.0443972	0.0354782	0.0609587	0.408347	0.728154	21	0.0655675	0.148051
844	5	6.2	402.771	65.9777	3039	4529.8	0.002263	0.0285846	0.0302816	0.0503717	0.402771	0.717065	17	0.0431186	0.0977675
845	6	5.83333	402.222	69.91	3431	7025.5	0.0157488	0.0312095	0.0321905	0.0428055	0.402222	0.728002	18	0.050359	0.0935513
846	5	6	404.694	68.2198	2588	6127	0.0135348	0.0251049	0.0319538	0.0459556	0.404694	0.740806	16	0.0426874	0.0882528
847	5	6.8	407.966	64.9184	5358	6447	0.00874394	0.0306057	0.0340905	0.0479944	0.407966	0.739652	20	0.0577588	0.113201
848	5	6.4	409.737	64.3872	6755	6290.2	0.0249994	0.0363964	0.0402032	0.0546732	0.409737	0.718525	18	0.0591023	0.128368
849	5	6	404.445	68.9483	3088	4653	0.0221527	0.026276	0.0353416	0.0308361	0.404445	0.734001	16	0.0492494	0.0843342
850	3	6.66667	401.299	61.3096	0	6503.33	0.00847925	0.0152691	0.0330882	0.0220545	0.401299	0.72243	12	0.041551	0.0674452
851	5	5.8	406.097	72.4206	1788	4790.4	0.0111223	0.0267575	0.030044	0.0412501	0.406097	0.737333	15	0.0439995	0.0858347
852	6	6	400.95	67.4614	5674	6121.83	0.00373872	0.0498206	0.0438574	0.0823428	0.40095	0.724974	19	0.0721302	0.137138
853	4	7	407.452	60.3902	3916	6947.25	0.0185667	0.0258545	0.0384774	0.0385036	0.407452	0.721238	17	0.0547237	0.0994623
854	7	5.57143	402.968	73.4663	7298	4183	0.0214313	0.0278962	0.0271889	0.037927	0.402968	0.730939	19	0.0432487	0.0978045
855	6	6.16667	398.877	68.6955	8687	5579.33	0.0105265	0.0283349	0.0317697	0.0580684	0.398877	0.724626	20	0.0504028	0.0970168
856	6	6	403.805	68.5827	6173	4760.33	0.00925663	0.0243049	0.0307977	0.0329499	0.403805	0.722138	19	0.0456489	0.0996486
857	7	5.85714	411.142	71.9498	6860	4801.14	0.00589106	0.0307533	0.0282004	0.0429609	0.411142	0.737836	21	0.0464974	0.0955485
858	5	5.8	410.115	71.8678	3132	4546.6	0.0127163	0.0269514	0.032794	0.041261	0.410115	0.736771	15	0.0467281	0.0996818
859	6	6.66667	406.977	62.823	7804	5946.83	0.00252742	0.0316068	0.0349417	0.0702031	0.406977	0.734943	22	0.0574623	0.126302
860	7	5.71429	398.185	71.2399	5775	5939.43	0.00730788	0.0320424	0.0333545	0.0604343	0.398185	0.725651	20	0.0521049	0.126896
861	6	6.16667	407.289	67.5583	6441	6284.67	0.0054819	0.0440561	0.0451402	0.0684214	0.407289	0.725243	20	0.0732626	0.123628
862	6	5.83333	399.983	70.5525	9496	5645.5	0.0143623	0.0310917	0.029432	0.044761	0.399983	0.724132	18	0.0446711	0.0764613
863	6	6.66667	396.774	60.2246	8264	7840.83	0.0236958	0.0386772	0.03366	0.0620518	0.396774	0.715273	23	0.0566039	0.0932647
864	5	6.4	408.18	64.9201	4675	6078.4	0.0165682	0.0282775	0.0321153	0.0440948	0.40818	0.732873	18	0.0499992	0.0918187
865	5	6.8	397.137	59.8542	5825	6912.8	0.0138365	0.0326225	0.036995	0.0534404	0.397137	0.708698	20	0.0544712	0.102206
866	9	5.55556	410.522	78.0317	6576	3941.33	0.0137376	0.0272712	0.0231667	0.0466156	0.410522	0.73135	24	0.0432161	0.0806694
867	7	6.14286	401.481	70.5551	6601	4944.43	0.0166343	0.0359505	0.0354059	0.0509368	0.401481	0.713533	23	0.0575949	0.114742
868	6	6.16667	410.8	68.5482	6867	6052.5	0.0067352	0.0313994	0.0425085	0.0489761	0.4108	0.728565	20	0.0643356	0.103551
869	8	5.75	405.061	71.3679	8647	5531.5	0.0185392	0.0415969	0.0360488	0.0596091	0.405061	0.725651	23	0.0614912	0.122919
870	5	6.2	407.257	69.3306	4381	5899.2	0.00252742	0.0201187	0.0299789	0.0318873	0.407257	0.732459	17	0.049343	0.10857
871	7	5.85714	400.728	71.6266	9300	5223.14	0.0207823	0.0385267	0.0375429	0.056718	0.400728	0.729038	21	0.0622763	0.10344
872	4	6.75	405.059	60.8794	1938	5673.25	0.00410801	0.0313119	0.0395379	0.0536182	0.405059	0.735484	16	0.0550693	0.105999
873	6	6	414.824	72.6765	4525	4008.5	0.0235289	0.0355807	0.0369078	0.0539257	0.414824	0.727784	19	0.0574619	0.0892732
874	6	6.66667	410.511	64.0474	4002	5573.5	0.0246952	0.0383041	0.0386892	0.0577518	0.410511	0.730439	23	0.0655307	0.11878
875	5	6.4	407.79	66.9293	4219	5612.4	0.0198805	0.0301405	0.037262	0.042556	0.40779	0.736214	18	0.0602473	0.11198
876	4	6.75	409.282	61.514	868	7116.5	0.0141058	0.0219506	0.0391905	0.0293117	0.409282	0.735739	16	0.0521744	0.093593
877	7	6	400.194	70.17	7981	5818.57	0.0199699	0.03528	0.0354823	0.0586601	0.400194	0.725499	22	0.0600204	0.106569
878	7	6.71429	398.951	61.471	5683	5833.57	0.00731804	0.0342887	0.0297095	0.0597091	0.398951	0.73919	27	0.0496343	0.0833798
879	8	5.875	411.098	72.5131	8909	4975.75	0.023023	0.0506836	0.0398581	0.0706781	0.411098	0.70384	24	0.0700516	0.122261
880	5	7	409.199	58.9441	6227	6335.2	0.0135339	0.0360193	0.0438624	0.0515992	0.409199	0.713338	21	0.0668259	0.11917
881	7	5.85714	401.46	71.7575	6073	5558	0.0219896	0.0524096	0.0427911	0.0736472	0.40146	0.739844	21	0.0730873	0.121653
882	7	6	403.866	68.7534	5287	4509.29	0.0171479	0.0437144	0.0367316	0.0672557	0.403866	0.739864	22	0.0622588	0.110315
883	6	6.33333	401.342	64.3421	6227	7131.83	0.018178	0.0391968	0.0386125	0.0513885	0.401342	0.716776	21	0.0615862	0.114139
884	7	5.85714	401.942	70.4082	8397	5928.86	0.00590768	0.039549	0.0348431	0.0585816	0.401942	0.727148	21	0.0551695	0.0833909
885	5	6.6	407.067	65.9061	9217	5791	0.0184818	0.0278424	0.0367226	0.0401763	0.407067	0.729739	19	0.0557435	0.100811
886	4	6.5	405.385	62.7382	1063	4615.75	0.0187168	0.0236022	0.0325653	0.0327504	0.405385	0.739328	15	0.0429479	0.0855245
887	4	6.75	407.183	60.5927	2467	6116.75	0.00675712	0.0214978	0.0358347	0.0361966	0.407183	0.730401	16	0.049986	0.0901677
888	6	5.5	404.529	75.2873	2539	3949	0.00631735	0.0218701	0.0271868	0.0413036	0.404529	0.720934	16	0.0385473	0.0979613
889	7	6.42857	401.596	64.269	6773	5986.14	0.0267806	0.0407229	0.0369909	0.059191	0.401596	0.733938	25	0.0645768	0.0947135
890	7	6	413.127	72.789	3570	3693.14	0.0266232	0.0306569	0.0279752	0.0418267	0.413127	0.737458	22	0.048821	0.102842
891	6	6.33333	405.593	67.1965	2016	6898.17	0.00410801	0.0333173	0.040222	0.0530701	0.405593	0.739311	21	0.0634762	0.109827
892	5	6	401.353	72.562	5559	5950.8	0.00372474	0.0208023	0.029519	0.0317083	0.401353	0.727557	16	0.046003	0.0935856
893	6	6.16667	404.873	68.9248	6011	5834.83	0.00965982	0.0333772	0.0331948	0.0664905	0.404873	0.732185	20	0.0525718	0.0973023
894	4	6.5	406.938	64.5529	1947	7064	0.0162754	0.0259633	0.0397866	0.0423925	0.406938	0.727204	15	0.0565764	0.0975765
895	7	6.28571	412.614	70.8742	3990	5268.57	0.0205084	0.0331159	0.0317552	0.0492186	0.412614	0.738214	23	0.0557962	0.0996414
896	5	7	401.567	61.1274	5062	5716.4	0.00702637	0.0276979	0.0333898	0.0622006	0.401567	0.7321	21	0.0505325	0.107152
897	5	6.4	411.216	65.8925	5475	5258	0.00545878	0.0189967	0.0314719	0.0288619	0.411216	0.731945	18	0.0436665	0.0896575
898	9	5.55556	403.595	74.4195	9469	4705.78	0.0192011	0.0349829	0.0297298	0.0545209	0.403595	0.731134	24	0.0522586	0.0951113
899	6	5.83333	405.4	72.6341	4103	4963	0.0230264	0.03644	0.0357845	0.0651482	0.4054	0.740323	18	0.0563422	0.131562
900	5	6.2	405.057	66.3522	2411	4719.6	0.0171479	0.0304386	0.0353641	0.0464454	0.405057	0.742476	17	0.0493065	0.121194
901	5	7.2	404.117	60.0752	4873	5833.4	0.0241542	0.0356111	0.0390814	0.0598445	0.404117	0.730026	22	0.0630715	0.0940984
902	6	5.5	405.451	75.4589	3542	3801.5	0.0101687	0.0208976	0.0244005	0.0394715	0.405451	0.741586	16	0.0356817	0.0741261
903	7	5.57143	404.279	76.1805	5810	5055.43	0.0138048	0.0305266	0.0289517	0.0460103	0.404279	0.714731	19	0.0469779	0.0902857
904	7	6.14286	402.676	67.1811	3957	7294.43	0.0294372	0.0477148	0.0367005	0.0676537	0.402676	0.732962	23	0.0647203	0.119522
905	5	6.8	410.471	63.1669	5410	7385.4	0.0122852	0.0396293	0.0474473	0.0756456	0.410471	0.728561	20	0.0751553	0.14138
906	5	5.6	409.979	74.5771	2764	2853.6	0.0139358	0.0283077	0.0292264	0.0451896	0.409979	0.725393	14	0.0410319	0.0969166
907	5	6.2	407.718	66.788	2980	5035.4	0.00787391	0.0245455	0.032271	0.0380166	0.407718	0.728644	17	0.0457647	0.0914275
908	7	6.28571	405.398	65.36	8179	5533.43	0.0235772	0.0372042	0.0356194	0.0492236	0.405398	0.725854	24	0.0597289	0.110981
909	5	7.4	401.16	54.7615	6513	7227	0.019784	0.0394651	0.0418108	0.0559514	0.40116	0.720388	23	0.0636245	0.0956801
910	4	5.75	404.543	70.7951	560	3695.5	0.00279981	0.0227966	0.0267395	0.0443499	0.404543	0.721304	12	0.0342744	0.0698005
911	7	6.14286	406.923	71.2806	6747	5129.29	0.0163888	0.0419524	0.0387343	0.0707744	0.406923	0.732216	22	0.0683139	0.147976
912	5	5.6	403.583	73.9902	2774	4315.8	0.0104254	0.0235728	0.0279391	0.0377195	0.403583	0.743936	14	0.0385612	0.0735963
913	5	6.2	411.771	70.0991	2850	5329	0.00982999	0.0277222	0.0371598	0.0473579	0.411771	0.719341	17	0.0570979	0.112843
914	6	6.5	399.236	63.846	6741	6189	0.00662162	0.0314962	0.0372382	0.044761	0.399236	0.723395	22	0.0586351	0.0970168
915	6	6	403.98	73.582	8289	5244.67	0.0162754	0.0385906	0.0383745	0.059154	0.40398	0.722459	19	0.0601589	0.105131
916	5	6.4	410.881	65.8387	5590	5629.4	0.0132102	0.0284091	0.0357849	0.0485944	0.410881	0.729126	18	0.0523673	0.0857732
917	8	6.5	407.267	66.1001	9391	5998.75	0.0412786	0.0504889	0.0399957	0.0634485	0.407267	0.731944	29	0.0750677	0.138514
918	6	6.33333	405.496	66.054	5411	6268	0.028482	0.0396022	0.0428962	0.0664401	0.405496	0.729617	21	0.0688952	0.118597
919	7	6.42857	410.091	68.0927	6707	4803	0.0157567	0.0273042	0.0236062	0.0356755	0.410091	0.723969	24	0.0399133	0.0709875
920	7	6.57143	403.175	63.4932	8647	5697.57	0.0117277	0.0478796	0.0401947	0.0766071	0.403175	0.735433	26	0.0704199	0.142875
921	4	6.5	402.879	63.9091	6974	5900.75	0.00871554	0.0184018	0.0366007	0.0372727	0.402879	0.735488	15	0.050702	0.096281
922	4	6	411.979	72.3416	426	4482.25	0.00753382	0.0147249	0.0248324	0.0275659	0.411979	0.735956	13	0.033116	0.0667926
923	6	6	411.559	71.0429	2827	5328.5	0.0125784	0.0428941	0.0425548	0.0758624	0.411559	0.735996	19	0.067086	0.104698
924	7	6.57143	410.127	66.7038	3582	5479.43	0.0172074	0.0305431	0.0283716	0.0466156	0.410127	0.730588	26	0.050413	0.0924972
925	5	6.6	399.776	64.2497	2583	5010.8	0.00731804	0.0205742	0.0277243	0.0332091	0.399776	0.746508	19	0.0389836	0.0761861
926	5	6	405.772	69.1745	6380	5384.2	0.0132517	0.0224486	0.0316453	0.0330751	0.405772	0.740323	16	0.0440129	0.0830164
927	7	6	409.048	71.7226	5613	5253.43	0.0190677	0.038383	0.034265	0.0498896	0.409048	0.735374	22	0.0622545	0.112746
928	8	6.625	401.68	63.3602	9756	6957.25	0.0196464	0.0597883	0.0426606	0.0856885	0.40168	0.735281	30	0.0828503	0.141283
929	9	6.44444	406.762	65.5877	8741	5936.56	0.042556	0.0587793	0.0394803	0.0750655	0.406762	0.739433	32	0.0791956	0.12731
930	7	6.57143	407.405	63.605	5382	6086.43	0.0121686	0.0484989	0.0387073	0.0815781	0.407405	0.730022	26	0.070439	0.121569
931	6	5.83333	404.467	70.9423	3831	4687.17	0.0116129	0.0323143	0.0305353	0.0397897	0.404467	0.736825	18	0.0471543	0.107754
932	8	6.625	404.46	62.7755	9112	7441.38	0.0337827	0.0618013	0.0479445	0.0820401	0.40446	0.715267	30	0.0896822	0.148061
933	5	5.8	401.348	69.5669	5389	5516.6	0.0143961	0.0197462	0.0292318	0.0258338	0.401348	0.729418	15	0.0415359	0.0993431
934	7	6	406.64	71.3003	4806	5563.86	0.0239203	0.0373782	0.0368507	0.0660074	0.40664	0.734168	22	0.0659261	0.124412
935	4	7	399.046	59.5402	2785	6816.75	0.00868041	0.0197292	0.0334166	0.0459897	0.399046	0.720742	17	0.0496707	0.114364
936	6	6.16667	404.672	66.8834	5068	5306.5	0.0145162	0.0415758	0.0402352	0.0837527	0.404672	0.723219	20	0.0662765	0.142054
937	6	6.33333	395.904	65.1461	8591	6944.83	0.0193991	0.0420895	0.0397305	0.0832627	0.395904	0.726999	21	0.0629844	0.128952
938	6	6.16667	407.038	67.2744	6185	5617.5	0.0238312	0.0420754	0.0407496	0.0632884	0.407038	0.737007	20	0.0647617	0.11332
939	7	5.85714	399.294	69.537	6967	4991.57	0.0141127	0.0318968	0.0266992	0.0518632	0.399294	0.733307	21	0.0474315	0.0876502
940	5	6.6	404.658	62.9146	1989	6446.2	0.0224624	0.0387671	0.0413155	0.0510785	0.404658	0.74279	19	0.0629516	0.0971216
941	6	5.66667	400.665	71.8653	5797	4673.5	0.0052229	0.031803	0.0326235	0.0575944	0.400665	0.725916	17	0.0469422	0.078145
942	7	5.71429	411.739	78.9866	2484	3624.86	0.0136262	0.02712	0.0268468	0.0380958	0.411739	0.732766	20	0.0468782	0.0894287
943	4	6	408.724	70.6752	1430	3839.25	0.00911528	0.0122177	0.0261662	0.0161803	0.408724	0.736906	13	0.0329003	0.0789125
944	6	6.83333	397.717	60.0784	6321	7955	0.0146429	0.0427816	0.0384673	0.0599402	0.397717	0.722969	24	0.0605594	0.109195
945	6	6.66667	402.445	62.1235	6373	6861.83	0.0220794	0.0376165	0.0374567	0.0600571	0.402445	0.733685	23	0.0626558	0.11471
946	7	6	407.946	73.0557	6397	5107	0.0195112	0.0381996	0.033526	0.0585325	0.407946	0.733824	22	0.0599193	0.107146
947	6	6.33333	399.998	65.5553	5965	6328.5	0.0100671	0.0289143	0.0353864	0.0492487	0.399998	0.72052	21	0.0559384	0.101301
948	7	6.14286	396.362	65.7907	9795	6011.71	0.0254815	0.0299775	0.0317966	0.0362811	0.396362	0.728196	23	0.053064	0.0899975
949	6	5.5	412.919	77.5043	5833	3892.67	0.00461139	0.0209139	0.027111	0.0299558	0.412919	0.710954	16	0.0383791	0.0792506
950	8	6	408.796	69.5927	7523	5326.25	0.0235475	0.0391243	0.0340812	0.0622257	0.408796	0.733359	25	0.06206	0.0998327
951	7	6.28571	407.612	67.5887	9475	5168.57	0.00334877	0.0464627	0.0393665	0.0758624	0.407612	0.724006	24	0.0685373	0.124427
952	5	5.6	400.307	77.488	911	2070.4	0.00135491	0.0138123	0.016488	0.0234691	0.400307	0.731665	14	0.0246323	0.0578399
953	6	6	403.664	67.9181	3924	6657.67	0.0281901	0.0424699	0.0429938	0.0664613	0.403664	0.732661	19	0.0670127	0.126896
954	5	6.2	400.702	69.455	4481	5149.8	0.0118122	0.0159115	0.029336	0.0225688	0.400702	0.723896	17	0.0427902	0.0766545
955	5	6	402.278	69.0577	1526	5282.4	0.0233869	0.0308093	0.031405	0.0404342	0.402278	0.730876	16	0.0468745	0.0978585
956	5	6	409.801	69.0807	3255	6226.2	0.014473	0.0250849	0.032449	0.0329622	0.409801	0.723727	16	0.0482762	0.108777
957	5	5.8	399.382	69.9869	6210	5865.2	0.00727835	0.0182968	0.0257698	0.034014	0.399382	0.698169	15	0.0333723	0.069958
958	6	6.33333	413.548	66.7093	4843	5427.5	0.0169126	0.0377435	0.0409404	0.0594632	0.413548	0.736892	21	0.0628056	0.120801
959	3	6.66667	402.452	60.6872	0	7127	0.0112321	0.0221415	0.0411028	0.0429821	0.402452	0.730865	12	0.0492877	0.0864399
960	7	5.42857	412.272	79.0888	6757	3102.29	0.00861895	0.0254614	0.0291004	0.0379687	0.412272	0.725584	18	0.0451379	0.0825752
961	3	6.33333	411.158	67.3842	0	4996	0.00643203	0.019877	0.0362263	0.0345736	0.411158	0.729038	11	0.0459748	0.0856226
962	7	6.42857	399.757	62.887	7929	6039.29	0.0344211	0.0468093	0.0397927	0.0564011	0.399757	0.734637	25	0.0697909	0.123887
963	8	5.625	396.526	71.9884	6519	5302.38	0.0101947	0.027715	0.0276076	0.0476609	0.396526	0.735895	22	0.04864	0.0910606
964	6	6.33333	401.381	71.5158	8711	6205	0.0122102	0.0382524	0.0409291	0.0742297	0.401381	0.741117	20	0.0617227	0.0983016
965	7	6.71429	400.734	60.3145	7671	7404.43	0.0261977	0.0572048	0.0423597	0.0890185	0.400734	0.742037	27	0.077912	0.131276
966	5	6.6	400.44	63.4984	3964	6933.6	0.0172987	0.0334101	0.0391216	0.0628923	0.40044	0.727701	19	0.0601064	0.106697
967	5	6	399.724	68.1435	6922	4270.4	0.00462466	0.0317484	0.0375262	0.0589158	0.399724	0.723315	16	0.0544155	0.102803
968	5	6.2	402.877	66.4747	2628	6417.8	0.0157188	0.0311704	0.0362387	0.0619559	0.402877	0.741083	17	0.0538799	0.0969246
969	7	6.57143	397.118	62.2016	9404	6112.86	0.0320182	0.0442035	0.0372735	0.0559514	0.397118	0.728561	26	0.0638329	0.116342
970	8	6	406.747	69.5465	7628	5473.88	0.0256399	0.0442943	0.037852	0.0589908	0.406747	0.715663	25	0.0653935	0.119012
971	7	6.28571	397.573	63.8957	9100	7036.29	0.0245428	0.0402176	0.0355353	0.0610693	0.397573	0.735956	23	0.0591669	0.099981
972	7	6.14286	402.156	69.7162	5780	5302.43	0.0127335	0.0374932	0.0356917	0.0549547	0.402156	0.725393	23	0.0598251	0.104909
973	7	7.14286	409.257	58.1172	8959	6842.86	0.0247557	0.0592217	0.0451832	0.0978039	0.409257	0.726873	29	0.0839646	0.144284
974	6	6.16667	412.198	68.7815	4835	5552.83	0.0127938	0.0360077	0.0345001	0.058161	0.412198	0.724353	20	0.0569002	0.120535
975	4	7	403.591	57.6559	1644	7542.75	0.0199699	0.0314681	0.0421334	0.038437	0.403591	0.723331	17	0.0577998	0.108288
976	7	6	399.846	69.7237	8839	5357.86	0.00646192	0.0329008	0.0327841	0.0487609	0.399846	0.729997	22	0.052541	0.114167
977	5	7.2	411.092	59.3473	6198	7612	0.0122852	0.0507565	0.0519796	0.0815723	0.411092	0.726459	22	0.0825992	0.146022
978	4	7	411.247	59.3616	2476	5632.5	0.0136262	0.0236829	0.0350521	0.0417265	0.411247	0.739844	17	0.0479532	0.0957321
979	7	6.14286	405.84	67.3639	6279	5918.71	0.0183905	0.0429397	0.0380255	0.0595045	0.40584	0.739517	23	0.0611459	0.113924
980	5	6.2	402.957	66.4878	2982	4669	0.0148242	0.0239807	0.0286767	0.0429578	0.402957	0.714053	17	0.0420517	0.0816095
981	8	6.125	402.948	67.7576	7092	7348.25	0.0285822	0.0481316	0.0434146	0.0749143	0.402948	0.724452	26	0.0756098	0.126499
982	6	5.83333	410.559	73.0696	1188	4871.33	0.0217295	0.0297472	0.0331009	0.0384136	0.410559	0.743891	18	0.0507892	0.0968818
983	7	6.14286	408.154	71.7278	5198	6078.29	0.0210423	0.0369611	0.0341416	0.0618544	0.408154	0.723698	23	0.0596598	0.119012
984	5	5.8	402.106	70.4644	3310	4115	0.0100735	0.0225897	0.0284638	0.0453778	0.402106	0.727217	15	0.0381444	0.0778332
985	6	6.5	403.41	66.2746	7232	6557.17	0.00871554	0.0422076	0.0395422	0.0830013	0.40341	0.735584	22	0.0685491	0.129131
986	5	6.8	398.519	62.0867	2067	6406	0.0104914	0.0244277	0.0328925	0.0334561	0.398519	0.712707	20	0.0495401	0.076051
987	5	5.6	408.119	74.2388	1252	4767.6	0.00787391	0.0251671	0.0294376	0.0357299	0.408119	0.72812	14	0.0386735	0.0715368
988	6	6.33333	412.586	69.6921	2328	5791.17	0.00966058	0.031304	0.0351535	0.0586312	0.412586	0.740095	21	0.0593157	0.124443
989	5	6.2	408.431	71.1189	2489	5300	0.0100232	0.0273648	0.0343875	0.0699249	0.408431	0.736064	17	0.0561937	0.126943
990	4	6.5	413.026	64.5354	1697	5072	0.0240357	0.0351214	0.0463598	0.0499614	0.413026	0.732884	15	0.0622309	0.102206
991	7	6.42857	401.084	68.3728	6009	5228	0.0208791	0.0392834	0.0351542	0.0616547	0.401084	0.732026	25	0.0635037	0.126356
992	5	6.2	403.687	67.3773	4746	5090.6	0.0192312	0.0420348	0.0375496	0.0592138	0.403687	0.736559	17	0.0519536	0.0910108
993	7	6.42857	409.294	66.8235	7239	6289.71	0.0168742	0.033363	0.028565	0.0418237	0.409294	0.745086	25	0.0509805	0.108833
994	6	6.33333	406.399	66.6042	5128	5198.83	0.0123199	0.0366314	0.0331019	0.056849	0.406399	0.728328	21	0.0517793	0.0779176
995	6	6.16667	403.905	66.3558	5834	5433.17	0.00802559	0.0314539	0.0323346	0.0420656	0.403905	0.725881	20	0.0518409	0.112528
996	6	6.5	401.915	64.2745	6955	6191	0.0106229	0.0304602	0.0398383	0.0411261	0.401915	0.71891	22	0.0622888	0.124849
997	8	6	406.566	69.2131	6768	6797.62	0.0243979	0.0584683	0.045498	0.0729422	0.406566	0.731246	25	0.0800707	0.116732
998	7	6.14286	406.77	68.4176	6181	5883.86	0.0281067	0.0359712	0.0336603	0.0499413	0.40677	0.73114	23	0.059294	0.105922
999	7	6.28571	397.888	66.5176	6996	6749	0.023267	0.044527	0.0409544	0.0756087	0.397888	0.728423	24	0.0693873	0.142054
