# Supplementary material for: The winner takes it all—Competitiveness of single nodes in globalized supply networks
Source: PLoS One. 2019 Nov 20;14(11):e0225346. doi: 10.1371/journal.pone.0225346 (PMC6867619; doi:10.1371/journal.pone.0225346)
Supplement: S1 Table — Legends can be found in te readme.txt file. (ZIP) [file pone.0225346.s001.zip › spatial_network_delaunay_N_1000_r_6_edgelist.dat]

0	238	0.0201194
0	290	0.0239971
0	464	0.0371031
0	471	0.0372776
0	499	0.0199759
0	843	0.0353593
0	845	0.0189668
1	77	0.024257
1	214	0.0123386
1	832	0.0752892
1	839	0.065856
1	910	0.0377484
1	985	0.027466
2	111	0.0357616
2	119	0.0229254
2	149	0.0320647
2	279	0.0186339
2	573	0.0460762
2	645	0.0408735
2	955	0.0121267
3	8	0.0227644
3	328	0.0312034
3	330	0.0483361
3	601	0.00963393
3	644	0.0369231
4	231	0.0207956
4	239	0.0483624
4	307	0.0263522
4	350	0.0485406
4	577	0.0283409
4	581	0.058749
4	760	0.0340665
5	267	0.0128087
5	517	0.0307436
5	603	0.0228007
5	604	0.0373432
5	608	0.027445
5	984	0.00696936
6	142	0.0315377
6	281	0.0319633
6	419	0.0266611
6	658	0.0495472
6	665	0.0277929
6	816	0.0349777
7	140	0.0405165
7	159	0.0261895
7	189	0.0305495
7	216	0.0455785
7	922	0.0200524
7	972	0.0364903
8	328	0.0207911
8	330	0.0494802
8	559	0.011089
9	223	0.0299919
9	336	0.0565731
9	807	0.032375
9	827	0.0316475
9	861	0.0495616
9	900	0.0425469
10	222	0.00715946
10	232	0.0218343
10	500	0.0351378
10	532	0.0342197
10	674	0.00552296
10	710	0.0400912
11	206	0.0408307
11	339	0.0138927
11	915	0.0445252
11	939	0.00654795
11	989	0.0368427
12	164	0.0362827
12	199	0.0624688
12	209	0.0596731
12	227	0.0785514
12	328	0.06893
12	572	0.0112836
12	706	0.037004
12	761	0.0672047
12	920	0.0540001
13	31	0.0460795
13	86	0.0393819
13	359	0.0278187
13	578	0.0438345
13	620	0.0460541
13	813	0.011631
13	957	0.0446423
14	26	0.0480283
14	136	0.0442968
14	143	0.0623093
14	622	0.0329266
14	688	0.0587766
14	730	0.0507263
14	774	0.0563898
14	869	0.0358141
15	321	0.0104751
15	406	0.0669742
15	438	0.0680205
15	531	0.00279097
15	689	0.0155026
15	837	0.0172413
16	277	0.0194886
16	322	0.0483503
16	338	0.0441825
16	373	0.0424981
16	662	0.0228808
16	738	0.0539036
17	121	0.0284062
17	137	0.01208
17	265	0.0409326
17	312	0.0267797
17	392	0.0537931
17	522	0.044203
17	749	0.0572172
18	325	0.00823202
18	455	0.0223006
18	538	0.0206848
18	551	0.0213335
18	788	0.0083498
19	176	0.0238137
19	511	0.0394334
19	566	0.0410324
19	690	0.0652442
19	733	0.0488461
19	874	0.0269249
20	288	0.0344423
20	508	0.034872
20	516	0.035911
20	672	0.0354913
20	752	0.0599223
21	131	0.0479575
21	368	0.0217192
21	473	0.036123
21	588	0.0337162
21	810	0.0387498
22	228	0.0285727
22	654	0.046352
22	701	0.0444412
22	893	0.0718654
22	913	0.0107444
23	236	0.0043731
23	405	0.0406767
23	435	0.0403391
23	783	0.0394541
23	881	0.0575864
24	127	0.0353273
24	296	0.0353093
24	430	0.0280462
24	445	0.0321894
24	476	0.0505039
24	483	0.0355992
24	496	0.0332011
25	190	0.053416
25	345	0.0149814
25	369	0.0297298
25	518	0.0154815
25	710	0.0624232
25	796	0.0240693
25	854	0.0295986
26	688	0.0376948
26	730	0.0373904
26	916	0.041051
26	921	0.0238878
27	93	0.0259345
27	255	0.0548394
27	358	0.0172713
27	460	0.0112198
27	631	0.0146394
28	86	0.0428687
28	425	0.0431431
28	536	0.0594804
28	616	0.043077
28	617	0.0511083
28	657	0.0231907
28	957	0.0325287
28	969	0.0227762
29	30	0.0438052
29	197	0.0274249
29	254	0.0402326
29	303	0.0191502
29	523	0.0475431
29	636	0.0207796
29	889	0.0259978
30	89	0.0530933
30	97	0.0337014
30	170	0.0422089
30	197	0.0341802
30	289	0.0602144
30	441	0.0433258
30	889	0.0372667
30	928	0.03439
31	359	0.0542237
31	528	0.0359146
31	691	0.0345644
31	813	0.0441328
31	877	0.0253196
32	34	0.00642949
32	219	0.0553987
32	299	0.0446015
32	507	0.0390928
32	639	0.0345818
32	640	0.052946
32	896	0.0522338
33	224	0.0438414
33	411	0.0442443
33	417	0.0213344
33	609	0.0506754
33	618	0.0581391
33	817	0.038703
33	872	0.0325044
33	934	0.0631993
33	944	0.0480213
33	945	0.0618099
34	507	0.0405217
34	639	0.0296515
34	864	0.0555827
35	226	0.0551069
35	380	0.0583813
35	463	0.0360599
35	590	0.0265559
35	918	0.0197331
36	547	0.0486979
36	772	0.0172852
36	803	0.0184804
36	909	0.0182535
37	69	0.0507362
37	134	0.0247837
37	154	0.0323745
37	341	0.0527395
37	655	0.0633268
37	737	0.0424671
37	819	0.0134413
37	826	0.0197822
38	71	0.042579
38	322	0.0326562
38	526	0.034818
38	675	0.0418566
38	741	0.0185656
38	902	0.017921
39	283	0.0267452
39	495	0.0317461
39	642	0.0181894
39	724	0.0451819
39	746	0.0332307
39	879	0.0147517
40	596	0.017841
40	660	0.0171477
40	752	0.0319898
40	829	0.0387281
40	892	0.0346732
41	43	0.0321257
41	224	0.0248444
41	487	0.0257659
41	595	0.0384388
41	609	0.0149854
41	765	0.0324357
41	971	0.0298829
41	994	0.037308
42	305	0.0501667
42	429	0.0353423
42	459	0.0343837
42	633	0.0458884
42	683	0.0387658
42	715	0.0306407
43	393	0.0312276
43	690	0.00221674
43	765	0.0391993
43	994	0.0128272
44	313	0.0447396
44	345	0.042113
44	518	0.0351978
44	641	0.0129506
44	791	0.016378
44	796	0.0408005
45	235	0.0359549
45	459	0.0162332
45	470	0.00571812
45	569	0.0270207
45	715	0.0169041
46	67	0.0240503
46	193	0.0348749
46	356	0.0152964
46	498	0.0397694
46	747	0.0452445
46	848	0.0434623
47	381	0.0418749
47	539	0.0423299
47	659	0.0468126
47	884	0.0549573
47	947	0.0320455
48	85	0.0122141
48	172	0.0214258
48	732	0.0115451
48	897	0.00353831
49	98	0.0490668
49	399	0.0437413
49	470	0.0242904
49	490	0.0323576
49	715	0.0272323
49	992	0.0300621
50	135	0.0254237
50	604	0.0302178
50	608	0.044855
50	726	0.0277569
50	894	0.0183326
50	931	0.0304428
51	104	0.0100271
51	297	0.0250897
51	422	0.0168398
51	606	0.0173007
51	744	0.0221944
52	271	0.0127826
52	286	0.0137083
52	287	0.046215
52	714	0.0357026
52	856	0.0227458
53	101	0.0153669
53	125	0.0768221
53	286	0.0171725
53	835	0.061923
53	856	0.0139107
54	418	0.0433425
54	430	0.0718773
54	476	0.0555816
54	653	0.0712695
54	769	0.0738371
54	771	0.0347552
54	784	0.0534417
54	806	0.0482467
55	313	0.0269704
55	615	0.0942887
55	621	0.0885398
55	641	0.0499749
55	647	0.0725913
55	798	0.0927716
55	853	0.0394213
55	995	0.0438544
56	111	0.0419292
56	177	0.0555756
56	221	0.0393278
56	428	0.0273783
56	755	0.0523905
56	885	0.020105
57	76	0.0311911
57	503	0.0170375
57	542	0.0338117
57	759	0.0228487
57	812	0.0529888
57	915	0.0260285
58	68	0.0212421
58	148	0.0341043
58	245	0.0343391
58	390	0.0229021
58	740	0.0217714
59	85	0.0614501
59	123	0.0443543
59	155	0.0644675
59	276	0.031501
59	527	0.0847647
59	593	0.0476693
59	673	0.0626106
59	732	0.0547164
59	901	0.0319554
60	95	0.0657974
60	519	0.0460114
60	562	0.0481903
60	637	0.0195306
60	780	0.0343923
60	983	0.0564642
61	191	0.0158244
61	433	0.00987912
61	457	0.0413798
61	884	0.0289242
62	108	0.0214619
62	643	0.0287927
62	748	0.0147135
62	823	0.0234636
63	100	0.0172899
63	106	0.00899684
63	584	0.00885954
63	680	0.00888618
63	704	0.0260463
64	180	0.0131811
64	548	0.0412827
64	554	0.0479626
64	728	0.0353385
64	973	0.0373181
65	273	0.0524677
65	366	0.0445936
65	711	0.0234575
65	751	0.050295
65	782	0.0620022
65	815	0.0618597
66	240	0.029569
66	525	0.0407817
66	814	0.00646748
66	961	0.0131434
66	977	0.0273944
67	193	0.0331601
67	195	0.0541124
67	230	0.052916
67	258	0.0541395
67	663	0.0511226
67	747	0.0477062
68	148	0.0184963
68	390	0.0267514
68	720	0.0232637
68	729	0.0243917
68	842	0.021393
69	341	0.013166
69	737	0.0189295
69	998	0.0101143
70	171	0.0725322
70	318	0.0196532
70	517	0.0721727
70	527	0.0371467
70	593	0.0729752
70	891	0.0171912
70	941	0.0670327
71	79	0.0329867
71	225	0.0376324
71	480	0.0257311
71	675	0.0573156
71	694	0.000480809
71	902	0.0315831
72	115	0.0793361
72	317	0.0245184
72	325	0.069024
72	330	0.0192291
72	455	0.0742196
72	559	0.0615928
72	646	0.0385616
72	788	0.0650479
73	126	0.0627973
73	260	0.0353987
73	371	0.018391
73	437	0.0309116
73	530	0.0379711
73	681	0.015306
73	852	0.0378005
74	129	0.0467227
74	498	0.0460667
74	827	0.00560058
74	848	0.0319409
74	850	0.013058
74	861	0.0484212
75	112	0.0299298
75	132	0.040835
75	136	0.0520624
75	549	0.0328457
75	622	0.0600001
75	867	0.0340799
75	943	0.0128336
76	194	0.0289532
76	327	0.046953
76	395	0.0398032
76	471	0.048418
76	503	0.0240179
76	812	0.0515294
76	906	0.0354819
76	938	0.0486367
77	414	0.066793
77	598	0.026339
77	832	0.0872783
77	860	0.0830154
77	910	0.0362106
78	124	0.0150456
78	182	0.0119568
78	296	0.0174111
78	736	0.0363052
78	912	0.0824396
78	929	0.0445734
79	225	0.00683836
79	352	0.0478185
79	480	0.0195299
79	484	0.055438
80	185	0.0472989
80	227	0.0457614
80	230	0.0265518
80	376	0.0592889
80	663	0.0289302
80	761	0.0559277
81	270	0.0252487
81	398	0.0350821
81	436	0.0283376
81	444	0.0372388
81	777	0.0168254
81	872	0.031397
81	932	0.0253296
82	196	0.0116741
82	289	0.0262371
82	389	0.0114112
82	756	0.0165531
82	775	0.0383117
82	888	0.0141944
83	107	0.048634
83	127	0.0378036
83	155	0.0410122
83	465	0.0361215
83	580	0.0138441
83	721	0.023701
84	117	0.0237245
84	423	0.0421758
84	541	0.0161879
84	597	0.0347189
84	786	0.0439304
85	155	0.0336002
85	172	0.0212921
85	580	0.0392488
85	732	0.0229609
85	897	0.00983209
86	359	0.0180653
86	425	0.00960949
86	957	0.025604
87	135	0.0117329
87	603	0.0329921
87	604	0.013026
87	905	0.0163947
88	205	0.00995715
88	302	0.0216037
88	520	0.0159614
88	717	0.0305598
88	890	0.0278986
89	263	0.00790398
89	289	0.0393713
89	377	0.0296878
89	441	0.0181517
89	760	0.0273564
90	412	0.0211596
90	510	0.0154984
90	630	0.0381002
90	675	0.055371
90	685	0.0365734
91	277	0.0412866
91	555	0.00237156
91	574	0.0105668
91	738	0.0524823
92	189	0.0487252
92	257	0.0196235
92	378	0.0632736
92	537	0.0702782
92	596	0.0294879
92	892	0.00337118
93	303	0.0408452
93	358	0.0258117
93	523	0.0419771
93	599	0.0497787
93	631	0.0214435
93	882	0.0620902
93	940	0.0226492
94	297	0.0666059
94	380	0.0650533
94	421	0.0748106
94	440	0.0399702
94	590	0.0128018
94	838	0.00868525
95	107	0.0228107
95	519	0.0414701
95	637	0.069322
95	699	0.0207114
95	773	0.0296005
95	833	0.029457
96	632	0.0106641
96	668	0.0221232
96	671	0.0252698
96	723	0.0275318
96	937	0.0159736
97	153	0.0296171
97	377	0.0264105
97	441	0.0164958
97	928	0.0239286
98	235	0.0754515
98	399	0.0214012
98	470	0.0538176
98	557	0.0336214
98	607	0.0236089
98	717	0.0599327
98	769	0.0345971
99	144	0.0339659
99	193	0.052114
99	253	0.0429821
99	258	0.0510862
99	283	0.0636515
99	587	0.0427682
99	739	0.0367011
99	887	0.0328058
100	106	0.0176063
100	691	0.024023
100	704	0.014473
100	832	0.0349961
101	125	0.0724979
101	555	0.0472673
101	574	0.0554444
101	758	0.0517902
101	835	0.069835
102	198	0.0136583
102	288	0.0358288
102	556	0.00610793
102	745	0.0310037
103	262	0.0248386
103	333	0.0580392
103	416	0.0286716
103	785	0.0362195
103	870	0.0381882
103	954	0.0152548
103	979	0.0249299
104	422	0.0202109
104	447	0.0376568
104	565	0.0543924
104	606	0.0155206
104	866	0.0498996
105	251	0.0283657
105	353	0.0218936
105	404	0.0245063
105	612	0.0193259
105	754	0.0190708
105	930	0.0461592
106	680	0.00619794
106	691	0.0227858
106	873	0.0457411
107	127	0.0453341
107	155	0.0470843
107	476	0.0548732
107	483	0.0373367
107	637	0.0711464
107	699	0.033708
108	158	0.0199104
108	256	0.0387865
108	748	0.0277297
108	823	0.0317906
108	849	0.0432588
109	463	0.0259326
109	509	0.0523685
109	779	0.00793969
109	781	0.0224675
109	918	0.0399618
109	942	0.0291428
110	152	0.0637344
110	407	0.060517
110	513	0.00318214
110	633	0.0414548
110	661	0.00783127
111	119	0.0285642
111	149	0.0347706
111	177	0.0724439
111	221	0.0037715
111	541	0.0461149
112	132	0.0287212
112	435	0.0386571
112	867	0.00853113
112	881	0.0627755
113	161	0.0598466
113	292	0.0602816
113	482	0.0550691
113	539	0.0228957
113	586	0.0386703
113	677	0.0373424
113	802	0.0550259
113	923	0.0163942
114	256	0.0402964
114	422	0.0290779
114	447	0.0160355
114	682	0.057506
114	707	0.0440168
115	206	0.0378572
115	209	0.0486019
115	211	0.0356089
115	339	0.0205132
115	455	0.0513024
115	559	0.0457463
116	397	0.0253115
116	466	0.0344283
116	736	0.040417
116	799	0.0462027
116	800	0.0197818
116	858	0.0374077
116	988	0.0354596
117	149	0.00982824
117	541	0.0328983
117	597	0.0486421
117	684	0.0550416
117	831	0.0495299
118	226	0.0246558
118	261	0.0468754
118	278	0.0143697
118	380	0.0581864
118	477	0.0237758
118	611	0.00831678
119	163	0.0355352
119	221	0.0264928
119	573	0.0561202
119	755	0.0305395
120	130	0.0338669
120	291	0.0325349
120	462	0.0703218
120	741	0.0280109
120	846	0.0381295
120	847	0.0664822
121	215	0.0194013
121	265	0.0460581
121	312	0.0115852
121	600	0.0190635
122	134	0.0306081
122	166	0.0292447
122	363	0.046247
122	548	0.0512081
122	554	0.0399656
122	655	0.043555
123	349	0.0555514
123	527	0.0676301
123	732	0.0196649
124	296	0.0192387
124	445	0.0116127
124	736	0.0334702
125	271	0.0784009
125	286	0.079743
125	508	0.0588739
125	574	0.0595127
125	745	0.0628469
125	851	0.0479597
125	893	0.0300495
125	950	0.0612249
126	169	0.0637419
126	260	0.0577031
126	274	0.063748
126	585	0.0729762
126	623	0.0420576
126	681	0.0625235
126	684	0.0640194
126	705	0.0289304
127	445	0.0310856
127	465	0.0334337
127	483	0.0453859
127	721	0.0182162
128	165	0.00843813
128	386	0.020741
128	464	0.0305123
128	507	0.0655549
128	762	0.0412291
128	864	0.0551361
129	498	0.0211589
129	739	0.0211776
129	861	0.0174948
129	887	0.0215092
130	177	0.0457133
130	291	0.0358319
130	428	0.0483861
130	696	0.033544
130	846	0.0207805
131	175	0.0101254
131	350	0.0329601
131	473	0.0419017
131	588	0.0440953
131	917	0.0247249
132	734	0.0436798
132	881	0.0535134
132	943	0.0397023
132	951	0.0260562
133	415	0.0167323
133	416	0.0558265
133	437	0.0194816
133	831	0.0456301
133	979	0.068086
134	554	0.0371839
134	655	0.0575583
134	737	0.0324781
135	461	0.0493722
135	604	0.016571
135	905	0.0209644
135	931	0.0417223
136	143	0.0729328
136	481	0.0179971
136	549	0.0328751
136	622	0.0219193
137	312	0.0244424
137	432	0.0218352
137	522	0.0384168
137	716	0.0388511
138	214	0.0491884
138	311	0.0216737
138	452	0.06821
138	509	0.00576798
138	778	0.0582509
139	247	0.0433567
139	730	0.0105437
139	869	0.0524012
139	954	0.0328709
139	979	0.0299051
140	159	0.0486031
140	240	0.0412649
140	478	0.0595672
140	502	0.0302876
140	525	0.00123576
140	972	0.0323377
141	156	0.0422729
141	181	0.0275156
141	385	0.012212
141	394	0.0296969
141	649	0.0114513
141	809	0.0397962
141	978	0.0321221
141	991	0.0175615
142	665	0.0403148
142	696	0.0290799
142	816	0.0133028
142	846	0.0313707
143	168	0.0274405
143	255	0.0312916
143	481	0.0732756
143	543	0.0203531
143	631	0.0683018
143	774	0.0159441
144	187	0.0286911
144	258	0.032817
144	283	0.0541335
144	614	0.0548915
144	794	0.0495325
145	342	0.0212544
145	547	0.07631
145	709	0.0723915
145	713	0.00388582
145	820	0.0294749
145	909	0.0603891
145	930	0.0399485
146	223	0.0226896
146	327	0.0716436
146	331	0.0379363
146	443	0.0344158
146	639	0.0452162
146	731	0.0543456
147	315	0.0207614
147	346	0.0451289
147	425	0.0336906
147	617	0.0439678
147	933	0.0361995
148	245	0.0484868
148	635	0.00407518
148	842	0.021028
149	279	0.0312087
149	541	0.0391963
149	831	0.0477872
149	955	0.027923
150	248	0.0406315
150	308	0.0305224
150	321	0.0673655
150	336	0.0570544
150	438	0.0595703
150	587	0.055124
150	591	0.0552934
150	900	0.0519235
151	324	0.0645791
151	406	0.0360813
151	458	0.0610958
151	512	0.0452752
151	583	0.0622628
151	695	0.0287707
151	804	0.052697
152	361	0.0779067
152	446	0.0209328
152	505	0.0847938
152	633	0.0385301
152	661	0.0667495
152	708	0.0654856
152	895	0.0853133
152	987	0.0558725
153	377	0.0122559
153	562	0.0357304
153	719	0.0305508
153	834	0.0276475
153	914	0.0243469
153	928	0.0423604
154	655	0.0554118
154	664	0.024855
154	744	0.0502368
154	826	0.0176639
155	580	0.0426427
155	673	0.0389947
155	699	0.0230276
156	181	0.0381606
156	478	0.0279554
156	667	0.00632401
156	809	0.0160699
156	926	0.0106022
157	300	0.039764
157	403	0.0119751
157	734	0.0127263
157	825	0.0496534
158	234	0.0252852
158	524	0.0128387
158	823	0.028461
158	849	0.0364805
159	216	0.047998
159	478	0.0547463
159	692	0.0225147
159	963	0.0249414
160	294	0.0401437
160	401	0.0124885
160	468	0.0442205
160	586	0.0223661
160	647	0.0250794
160	677	0.0212759
161	252	0.0431608
161	292	0.0362548
161	320	0.0358787
161	426	0.0375848
161	802	0.0313625
161	907	0.0464508
162	261	0.0380145
162	337	0.0336306
162	391	0.0520622
162	469	0.0248288
162	477	0.0231873
162	714	0.0571265
162	980	0.0523951
163	449	0.0328247
163	573	0.0630941
163	755	0.0099732
163	863	0.0220997
164	328	0.0500346
164	375	0.0507119
164	431	0.068306
164	572	0.0269524
164	589	0.0349777
164	698	0.0727398
165	229	0.0412129
165	386	0.0231433
165	507	0.0644791
165	764	0.076796
165	927	0.0315453
166	363	0.0353124
166	655	0.0220423
166	671	0.0421213
166	712	0.0271033
167	261	0.0248361
167	295	0.0190254
167	380	0.0303166
167	421	0.0517998
167	763	0.0326706
167	959	0.0428461
168	543	0.00791906
168	567	0.0412298
168	579	0.0441488
168	631	0.0748696
168	688	0.0409623
168	882	0.0561352
169	274	0.000637531
169	597	0.00824122
169	705	0.0566555
169	786	0.0394474
170	197	0.0103194
170	289	0.0647864
170	303	0.0169754
170	358	0.0264441
170	775	0.0515884
170	940	0.0216052
171	267	0.0311435
171	427	0.0387545
171	517	0.0167717
171	593	0.0191523
172	349	0.0539099
172	580	0.0334607
172	732	0.030891
172	858	0.0538151
172	897	0.0185047
172	974	0.0502311
173	511	0.0352917
173	605	0.015375
173	632	0.020571
173	652	0.0248914
173	937	0.0329083
173	960	0.0201071
174	370	0.00134026
174	599	0.043431
174	708	0.0224493
174	717	0.0467745
174	890	0.0212489
175	239	0.0194036
175	350	0.0263424
175	581	0.0148366
175	917	0.023359
176	495	0.0273161
176	511	0.0236478
176	566	0.0371733
176	656	0.0416626
176	879	0.0439811
176	960	0.0283409
177	428	0.0634455
177	541	0.0654567
177	665	0.0175079
177	696	0.0157136
178	207	0.0216334
178	348	0.0556778
178	709	0.0563273
178	791	0.0193505
178	822	0.00608836
178	876	0.0244361
179	220	0.0384797
179	237	0.0482886
179	381	0.0478962
179	472	0.0511544
179	532	0.0422405
179	576	0.0281879
179	884	0.0741642
180	728	0.0325255
180	903	0.0248924
180	973	0.0364679
181	266	0.0555074
181	360	0.0551485
181	394	0.0408308
181	478	0.0393542
181	497	0.0528455
182	296	0.00930958
182	496	0.0168038
182	792	0.0239332
182	929	0.0401904
183	403	0.0369453
183	433	0.0359043
183	457	0.0454003
183	482	0.0628132
183	947	0.041225
184	326	0.0256068
184	343	0.0209358
184	344	0.031555
184	551	0.03242
184	735	0.00967138
184	978	0.0207528
185	355	0.0414822
185	376	0.0611575
185	488	0.0868463
185	658	0.0878528
185	705	0.0939253
185	761	0.0410645
185	786	0.0959337
185	920	0.0537481
186	242	0.0416267
186	301	0.0471398
186	399	0.0446513
186	418	0.0123999
186	651	0.0363714
186	769	0.0545677
186	771	0.0109242
187	258	0.024484
187	270	0.0715812
187	420	0.0206133
187	534	0.0742929
187	614	0.0669463
187	817	0.0746017
187	958	0.0750838
188	362	0.0194616
188	378	0.0704271
188	563	0.07104
188	646	0.0660815
188	986	0.0212443
189	257	0.0415134
189	537	0.0357705
189	922	0.0196789
189	972	0.026182
190	345	0.0445695
190	374	0.0191536
190	710	0.0533129
190	823	0.059113
190	981	0.0184155
191	457	0.0403104
191	458	0.0423857
191	512	0.00880117
191	884	0.0373828
192	361	0.0309147
192	624	0.00409905
192	919	0.00917321
192	987	0.0228514
193	258	0.0439221
193	498	0.0323231
193	739	0.0295755
194	503	0.0254223
194	542	0.0381517
194	731	0.0359586
194	906	0.0210928
195	227	0.0308442
195	319	0.0442707
195	663	0.0136678
195	747	0.0307293
196	389	0.0162648
196	886	0.0369772
196	888	0.00368879
197	303	0.0123145
198	272	0.0292882
198	288	0.044017
198	745	0.0352879
198	829	0.054821
198	965	0.0364091
199	206	0.0396684
199	209	0.0323825
199	227	0.070695
199	319	0.0490227
199	925	0.0390826
199	989	0.0436962
200	282	0.00812051
200	454	0.0227012
200	747	0.0274961
200	898	0.0310595
200	925	0.0417257
201	340	0.0162157
201	392	0.00610457
201	493	0.0317763
201	929	0.0226028
202	204	0.00581947
202	350	0.0365254
202	577	0.034542
202	669	0.0258427
202	914	0.0340937
203	352	0.0240864
203	450	0.0535015
203	546	0.04596
203	630	0.0467146
203	666	0.0459734
203	718	0.0103073
203	742	0.0555099
204	350	0.0377633
204	473	0.0541316
204	545	0.0490414
204	669	0.0270195
204	767	0.028967
204	956	0.0540459
205	520	0.0147323
205	523	0.0233982
205	599	0.0300614
205	890	0.0263352
206	209	0.0205361
206	339	0.0365118
206	989	0.0246903
207	709	0.0505346
207	820	0.0150387
207	822	0.0190592
208	371	0.00627856
208	437	0.0338186
208	681	0.00943464
208	684	0.0198489
208	831	0.0469283
209	328	0.0607344
209	559	0.0633971
210	351	0.0543371
210	434	0.0566505
210	521	0.0471856
210	750	0.0480212
210	789	0.0345441
210	912	0.034817
211	339	0.0277013
211	455	0.0191957
211	735	0.0488368
211	939	0.0263368
212	412	0.0252177
212	450	0.035236
212	630	0.032973
212	750	0.0427016
212	868	0.0625647
213	376	0.0573409
213	419	0.0313785
213	444	0.017931
213	777	0.0240639
213	968	0.0426706
214	311	0.0343469
214	452	0.0899539
214	839	0.0621762
214	985	0.0216815
215	312	0.0126787
215	379	0.0138336
215	432	0.0155319
215	600	0.031214
215	993	0.0439472
216	362	0.0297714
216	537	0.0259744
216	818	0.0286026
216	922	0.0383974
216	963	0.0490001
217	257	0.0278072
217	452	0.0434432
217	540	0.0286082
217	660	0.0343513
217	801	0.0266024
217	865	0.0139034
217	972	0.0360636
218	226	0.0518675
218	463	0.0216166
218	702	0.0156393
218	942	0.00862974
218	952	0.032566
219	366	0.039219
219	492	0.0373527
219	640	0.0359149
219	751	0.0169548
219	896	0.038646
220	472	0.027075
220	576	0.0239964
220	728	0.0416004
220	903	0.0379631
220	990	0.0226044
221	755	0.0479951
222	500	0.0346152
222	674	0.00271205
222	824	0.0205237
223	331	0.0488639
223	443	0.0237723
223	807	0.0215351
223	900	0.0558521
224	609	0.0143443
224	817	0.0375531
224	958	0.0338933
224	962	0.040313
224	994	0.0410401
225	352	0.0460207
225	675	0.0561015
225	685	0.0134091
226	278	0.0188073
226	380	0.0478002
226	463	0.0558082
226	952	0.0371655
227	319	0.0480913
227	663	0.0372002
227	761	0.0365648
228	574	0.0462763
228	654	0.0455746
228	738	0.0236352
228	893	0.0586118
229	578	0.0324738
229	620	0.0256923
229	657	0.0460951
229	764	0.0543451
229	811	0.0485017
229	927	0.0313443
230	258	0.0673232
230	376	0.0600034
230	420	0.0580535
230	663	0.0324975
230	932	0.0732264
231	581	0.0717349
231	638	0.00674289
231	760	0.027191
232	500	0.0316265
232	524	0.0301972
232	710	0.0373757
232	823	0.050785
233	259	0.0418547
233	480	0.0360615
233	686	0.0144983
233	694	0.0438878
233	997	0.00580682
234	500	0.0219154
234	524	0.0212392
234	849	0.0195797
234	998	0.0187984
235	446	0.0153012
235	470	0.040439
235	569	0.0132466
235	717	0.0742042
236	405	0.0416126
236	435	0.038577
236	489	0.0367978
236	582	0.0730606
236	886	0.0655203
237	269	0.0140505
237	381	0.0266093
237	400	0.0474626
237	532	0.0458607
237	710	0.072166
238	329	0.0241029
238	347	0.0194793
238	386	0.0164337
238	499	0.00763165
238	845	0.0242487
239	350	0.0142901
239	581	0.0151577
240	478	0.0365479
240	497	0.0246997
240	525	0.0408541
240	961	0.0202703
241	406	0.0734225
241	479	0.0119302
241	531	0.0345059
241	583	0.0289223
241	689	0.0332171
242	265	0.0283733
242	301	0.014586
242	651	0.0100098
243	393	0.0135808
243	529	0.0156954
243	765	0.0252146
243	874	0.0533431
244	246	0.0230571
244	285	0.0113629
244	402	0.0465037
244	629	0.0125955
245	284	0.0229726
245	332	0.0641159
245	515	0.0645334
245	602	0.0354701
245	635	0.0505364
245	740	0.0331567
246	402	0.0355898
246	567	0.0558544
246	625	0.0511096
246	629	0.0232611
246	919	0.0416943
247	294	0.0490993
247	426	0.0348844
247	468	0.0533492
247	785	0.0335123
247	787	0.043298
247	869	0.0529138
247	954	0.0465592
248	253	0.0252464
248	308	0.0418003
248	587	0.0369483
248	724	0.024953
248	982	0.0398378
249	263	0.0237221
249	307	0.00433717
249	377	0.0335993
249	577	0.0111189
249	914	0.0276367
250	375	0.0638589
250	407	0.0530558
250	513	0.0203327
250	601	0.0543382
250	644	0.0330816
250	661	0.0203873
250	895	0.0504214
251	293	0.0143317
251	342	0.0125232
251	404	0.014578
251	930	0.0339947
252	364	0.0258924
252	410	0.029771
252	482	0.0347439
252	802	0.0244921
252	907	0.031439
253	283	0.0653219
253	587	0.0260003
253	724	0.0233191
254	334	0.00802921
254	523	0.0345431
254	636	0.0425537
254	653	0.0371182
254	769	0.0588327
255	304	0.0518092
255	460	0.0562305
255	481	0.0667427
255	631	0.0514363
255	727	0.0366607
256	341	0.0654488
256	679	0.0320748
256	682	0.0563789
256	707	0.0310098
256	748	0.0341147
256	849	0.0642282
257	596	0.0179655
257	865	0.0176547
257	972	0.0429616
258	420	0.025032
259	291	0.0153314
259	686	0.0491725
259	694	0.023467
259	902	0.0262368
260	504	0.0108069
260	623	0.0457602
260	852	0.038905
260	883	0.0436225
261	295	0.0145956
261	380	0.0458903
261	469	0.0197148
261	477	0.0434437
261	828	0.0120148
262	333	0.0520366
262	416	0.00524054
262	836	0.0400402
263	307	0.0210974
263	377	0.0322676
263	760	0.0227841
264	333	0.0393504
264	449	0.031178
264	573	0.0539375
264	627	0.0194775
264	722	0.0369629
264	808	0.0226374
264	821	0.0240639
264	836	0.0499001
265	301	0.0366914
265	340	0.0583603
265	392	0.0501543
265	600	0.0470515
265	651	0.0302831
265	784	0.0484595
266	268	0.0224938
266	347	0.0763533
266	360	0.0253012
266	394	0.072532
266	584	0.0184437
266	680	0.0197853
266	873	0.0447025
267	427	0.0165577
267	517	0.0330903
267	984	0.0114442
268	360	0.00430943
268	584	0.0156628
268	704	0.0380414
268	961	0.0403774
269	381	0.0155188
269	400	0.0523167
269	659	0.037265
270	417	0.0305069
270	420	0.0675823
270	436	0.0146831
270	817	0.0467733
270	932	0.0273201
271	286	0.025719
271	703	0.0441774
271	714	0.0289569
271	950	0.0543396
271	980	0.0381067
272	626	0.0630263
272	697	0.0343126
272	829	0.0340565
272	965	0.048183
273	568	0.0478443
273	751	0.0320934
273	753	0.05888
273	757	0.0274727
273	804	0.0584657
273	815	0.0467427
273	896	0.0461896
273	936	0.056575
274	597	0.0081923
274	684	0.0272985
275	388	0.0461328
275	414	0.0309848
275	442	0.0284335
275	610	0.0218681
275	844	0.014499
275	860	0.0361046
276	427	0.0465542
276	670	0.0805226
276	673	0.0662477
276	766	0.0657191
276	901	0.0160053
277	555	0.0406328
277	662	0.0245717
277	738	0.0528855
277	758	0.0324602
278	314	0.0311735
278	514	0.0271717
278	611	0.0147251
278	952	0.0303396
279	323	0.0320441
279	645	0.0366101
279	831	0.0341675
279	955	0.0071106
280	461	0.0543199
280	634	0.0397001
280	725	0.0136985
280	795	0.0192184
280	905	0.0434432
281	423	0.0339433
281	541	0.0446559
281	658	0.0304517
281	665	0.0251785
282	319	0.00811219
282	747	0.0277999
282	925	0.0423063
283	614	0.0213525
283	656	0.0285438
283	724	0.0596444
283	794	0.00869563
283	879	0.0231066
284	602	0.0279956
284	701	0.017392
284	740	0.0402038
284	913	0.0433272
285	354	0.0779845
285	361	0.0540224
285	402	0.0527116
285	504	0.0476833
285	544	0.0745557
285	629	0.0206732
285	883	0.0512733
286	856	0.0104092
287	391	0.0188335
287	595	0.0445594
287	700	0.0203723
287	714	0.028398
287	856	0.0562603
288	508	0.0140411
288	556	0.031392
288	752	0.064684
288	829	0.0772685
288	948	0.0282403
289	756	0.0293572
289	760	0.0274242
289	775	0.0472005
290	394	0.04393
290	395	0.0288136
290	793	0.0274696
290	830	0.0394772
290	843	0.0215511
290	845	0.0323869
290	875	0.0336122
291	428	0.0567857
291	686	0.0558417
291	741	0.0339507
291	902	0.0277749
292	426	0.0471065
292	468	0.000428149
292	677	0.0430036
293	342	0.0202909
293	404	0.00231008
293	612	0.0163484
293	853	0.0464011
293	862	0.0268466
294	401	0.0367567
294	468	0.0169421
294	787	0.0239853
294	797	0.0370348
295	763	0.0266575
295	828	0.00789367
296	445	0.024216
296	496	0.011039
297	421	0.0675784
297	440	0.0538757
297	606	0.0271776
297	664	0.0531551
297	744	0.0243855
298	304	0.024033
298	582	0.0389195
298	727	0.00712439
298	775	0.0457028
299	324	0.0675987
299	331	0.0576088
299	568	0.0236555
299	639	0.0516354
299	804	0.0443334
299	896	0.0229715
300	403	0.0448321
300	757	0.0225688
300	825	0.0346829
300	936	0.0270244
301	399	0.0381472
301	600	0.0424121
301	992	0.0280247
302	334	0.0314215
302	520	0.0295108
302	557	0.0285983
302	717	0.0238624
302	769	0.0430616
303	523	0.051915
303	940	0.0268051
304	481	0.0538506
304	582	0.0380746
304	727	0.0279018
304	964	0.0227316
305	407	0.0435965
305	409	0.0201628
305	467	0.0459993
305	633	0.0725509
305	683	0.0591716
306	492	0.0275003
306	507	0.0333103
306	640	0.00446781
306	764	0.0414268
307	577	0.0139666
307	760	0.0330045
308	321	0.0518667
308	372	0.0397125
308	723	0.0559005
308	770	0.033849
308	982	0.0577335
309	383	0.0394068
309	396	0.00460358
309	712	0.0338791
309	733	0.0386153
309	911	0.040135
309	959	0.0300765
310	316	0.0421372
310	384	0.0197948
310	428	0.026611
310	486	0.0228459
310	686	0.0144412
310	949	0.0267861
311	509	0.0262712
311	687	0.0237945
311	779	0.0435602
311	985	0.0163827
312	432	0.0119758
313	369	0.0417977
313	501	0.052376
313	641	0.0479041
313	796	0.0153736
313	995	0.0443426
314	335	0.0155692
314	413	0.0306604
314	514	0.0316561
314	743	0.0186576
314	790	0.00980719
314	952	0.0227804
315	346	0.057716
315	359	0.0314939
315	388	0.0362855
315	425	0.035244
315	528	0.0330412
316	486	0.041262
316	863	0.0197502
316	880	0.00457929
316	949	0.0318323
317	330	0.026496
317	494	0.0458486
317	646	0.0326792
317	676	0.0240871
318	408	0.0452673
318	485	0.057508
318	527	0.0202354
318	891	0.0314296
319	747	0.0308935
319	925	0.0438068
320	426	0.0252382
320	622	0.0588244
320	869	0.0508438
320	907	0.0217591
321	372	0.0286742
321	438	0.0683526
321	837	0.0187174
322	338	0.0168222
322	526	0.0188717
322	552	0.034933
322	662	0.0475591
322	675	0.0281469
323	416	0.0418365
323	645	0.0141286
323	831	0.0421338
323	836	0.0315221
324	331	0.0383488
324	406	0.0424821
324	438	0.0385123
324	804	0.0774969
324	900	0.0462637
325	538	0.0163214
325	646	0.0724167
325	788	0.0138535
325	818	0.0702942
325	963	0.0611104
326	343	0.0131823
326	344	0.021479
326	793	0.0246079
326	830	0.00738465
327	639	0.0793328
327	731	0.0395905
327	864	0.0434693
327	906	0.0219194
327	938	0.0322196
328	375	0.0521524
328	559	0.0248174
328	601	0.0379102
329	347	0.0246568
329	386	0.0300046
329	620	0.0405053
329	873	0.0527507
329	927	0.0184092
330	559	0.0520607
330	644	0.0421352
330	676	0.0262862
331	639	0.0295349
331	900	0.0657418
332	379	0.0498201
332	491	0.0589947
332	515	0.0571283
332	635	0.027268
332	716	0.0150725
332	842	0.0435365
333	722	0.0114858
333	836	0.0266997
333	870	0.0494249
334	520	0.0198697
334	523	0.0300017
334	769	0.0575982
335	413	0.0229346
335	592	0.040382
335	626	0.0255427
335	790	0.0123816
335	946	0.0278129
335	965	0.0431762
336	591	0.00787001
336	861	0.0170049
336	887	0.0346696
336	900	0.0702928
337	413	0.0307126
337	477	0.0129901
337	514	0.00951137
337	611	0.018967
337	628	0.0406998
337	946	0.0339458
337	980	0.0440293
338	373	0.0228857
338	675	0.0160746
339	939	0.0165926
340	392	0.0216268
340	533	0.0357886
340	784	0.069963
340	792	0.0245677
340	929	0.018407
341	682	0.0465459
341	819	0.0530109
341	849	0.00529562
341	998	0.0145783
342	713	0.0183649
342	862	0.0255977
342	930	0.0378545
343	367	0.021221
343	613	0.0115043
343	735	0.023651
343	793	0.0240876
344	385	0.00344067
344	649	0.00441369
344	830	0.0207081
344	978	0.0236119
344	991	0.0131257
345	374	0.0343396
345	518	0.0141337
345	791	0.044723
345	876	0.0434988
346	388	0.0698389
346	588	0.0167482
346	844	0.0656447
346	917	0.0412492
346	933	0.0296826
347	394	0.0426384
347	845	0.0164534
347	873	0.0578387
347	875	0.0234015
348	439	0.0482868
348	485	0.0683973
348	527	0.0729961
348	547	0.042998
348	709	0.0136888
348	876	0.0556325
348	981	0.0767143
349	439	0.0275817
349	527	0.0847097
349	732	0.0508377
349	772	0.0349669
349	974	0.049688
350	473	0.0526862
350	577	0.0437289
351	424	0.0439779
351	434	0.0515256
351	602	0.048444
351	619	0.0200945
351	749	0.0406851
351	912	0.0398129
352	484	0.0362271
352	630	0.0291804
352	685	0.0464287
352	718	0.0184006
353	594	0.0288847
353	666	0.0457031
353	742	0.0298443
353	754	0.0346632
353	930	0.0483206
353	967	0.0408046
354	361	0.0556748
354	448	0.0144869
354	505	0.0190083
354	544	0.0381404
354	698	0.0251141
355	761	0.0048706
355	920	0.0195783
356	382	0.0255265
356	454	0.038072
356	693	0.0324742
356	747	0.0393267
356	848	0.0371769
357	534	0.017413
357	566	0.0393892
357	614	0.016503
357	656	0.0375031
357	962	0.0234688
357	994	0.0372375
358	460	0.0177772
358	775	0.0458089
358	940	0.00938542
359	425	0.0222278
359	528	0.0500914
360	497	0.0141608
360	961	0.0378254
361	505	0.0431224
361	624	0.0285193
361	629	0.0387579
361	987	0.0422595
362	378	0.0702673
362	537	0.0377246
362	646	0.0644676
362	818	0.0475745
363	548	0.0276716
363	648	0.0165485
363	668	0.0183281
363	671	0.0317014
364	403	0.0680828
364	410	0.010522
364	482	0.0550492
364	734	0.0596365
364	951	0.0109423
365	403	0.0522745
365	457	0.0110658
365	695	0.0408665
365	753	0.0360764
365	936	0.0147902
366	492	0.00618901
366	536	0.0611883
366	751	0.0489366
366	764	0.0393847
366	782	0.0610113
367	613	0.0149465
367	793	0.0136657
367	812	0.00411199
368	588	0.0453793
368	610	0.0537241
368	634	0.0586306
368	725	0.0604523
368	810	0.0328715
368	844	0.0525381
369	400	0.0233806
369	501	0.0454673
369	796	0.0343383
369	854	0.0122542
370	570	0.0294699
370	599	0.0439305
370	625	0.0527241
370	708	0.0216094
370	882	0.0494935
371	437	0.030325
371	681	0.00406271
372	564	0.0416776
372	770	0.0106063
372	837	0.0324391
372	973	0.0378295
373	510	0.0422178
373	675	0.0250191
373	738	0.0674333
373	868	0.0397428
374	876	0.0233227
374	981	0.0304095
375	431	0.0363246
375	601	0.0377966
375	895	0.0427963
376	419	0.0682791
376	658	0.0919237
376	777	0.0421825
376	932	0.0421069
377	441	0.0189645
377	914	0.0227467
378	537	0.0681339
378	563	0.0261419
378	752	0.0737704
378	892	0.0627073
378	966	0.0328818
379	432	0.0174749
379	467	0.0642166
379	491	0.078088
379	716	0.0435591
379	993	0.0463573
380	421	0.0502438
380	590	0.05935
381	659	0.0378332
381	884	0.0765697
382	542	0.0674086
382	693	0.0173694
382	731	0.0776863
382	848	0.0267206
382	850	0.0487418
383	469	0.0610378
383	733	0.0151871
383	763	0.026705
383	828	0.0510091
383	874	0.0435229
383	959	0.0263709
384	428	0.0203821
384	885	0.0125578
384	949	0.00852731
385	649	0.00266635
385	978	0.0239981
386	464	0.035024
386	499	0.0103841
386	927	0.0270755
387	405	0.043109
387	558	0.0438438
387	581	0.0945478
387	638	0.0792595
387	650	0.0318562
387	886	0.067092
387	996	0.0273842
388	528	0.00920747
388	844	0.051967
388	860	0.0398713
388	877	0.0399213
389	756	0.00590219
389	886	0.0372589
390	516	0.0156009
390	729	0.0166006
390	740	0.033836
391	469	0.0642038
391	529	0.02579
391	700	0.0191175
391	714	0.0366527
392	424	0.0343877
392	493	0.0334024
392	749	0.0352417
393	690	0.0320219
393	765	0.0171786
393	874	0.0606611
394	830	0.0338423
394	875	0.0214454
394	991	0.0207103
395	471	0.0213949
395	793	0.0261617
395	812	0.0252783
395	843	0.0173274
396	506	0.051507
396	712	0.0314466
396	733	0.0387479
397	465	0.0276177
397	580	0.0498892
397	736	0.034601
397	858	0.0353816
398	444	0.0185351
398	872	0.0300086
398	944	0.0113625
399	769	0.0463793
399	992	0.0418723
400	501	0.0495478
400	659	0.0638458
400	710	0.0570967
400	854	0.0201157
401	621	0.0164377
401	647	0.0304506
401	797	0.00539334
402	567	0.0608191
402	688	0.0385767
402	883	0.0595664
402	916	0.0342941
403	457	0.0494978
403	482	0.0757861
403	734	0.0228787
403	936	0.0531491
404	612	0.0145272
405	553	0.0300312
405	650	0.0270839
405	783	0.0317347
405	886	0.057159
406	438	0.0314171
406	531	0.0663656
406	583	0.0736234
407	409	0.0469353
407	494	0.00449369
407	513	0.0591544
407	633	0.0774325
407	644	0.0526366
408	485	0.0574322
408	535	0.0222566
408	679	0.0230348
408	707	0.0301731
408	855	0.0147952
408	891	0.0242193
409	467	0.0414228
409	494	0.0481592
409	986	0.0451842
410	550	0.015876
410	907	0.0264895
410	943	0.0219381
410	951	0.0143823
411	475	0.00776313
411	487	0.0334278
411	609	0.0458694
411	618	0.0251293
411	924	0.015063
412	510	0.033918
412	630	0.0234766
412	868	0.0447287
413	514	0.0257609
413	946	0.00661196
414	442	0.0240853
414	598	0.0765416
414	860	0.0290642
415	437	0.026938
415	530	0.0119214
415	883	0.0331411
415	916	0.0535252
415	921	0.0578233
415	979	0.0695356
416	831	0.0619342
416	836	0.0417649
416	979	0.0424746
417	436	0.0196172
417	817	0.0293188
417	872	0.0194013
418	651	0.0319719
418	771	0.0125211
[truncated: 4,000 more rows]
