# Supplementary material for: The winner takes it all—Competitiveness of single nodes in globalized supply networks
Source: PLoS One. 2019 Nov 20;14(11):e0225346. doi: 10.1371/journal.pone.0225346 (PMC6867619; doi:10.1371/journal.pone.0225346)
Supplement: S1 Table — Legends can be found in te readme.txt file. (ZIP) [file pone.0225346.s001.zip › spatial_network_delaunay_N_1000_r_6_node_measures.dat]

0	7	5.71429	405.926	75.4554	4668	4616.71	0.0189668	0.0275427	0.0243307	0.0372776	0.405926	0.731891	20	0.040855	0.0856957
1	6	6.5	403.488	63.4854	6556	6791.67	0.0123386	0.0404925	0.0432069	0.0752892	0.403488	0.736633	22	0.0714595	0.134168
2	7	5.85714	403.414	74.6454	5855	5013.86	0.0121267	0.0297803	0.0304605	0.0460762	0.403414	0.719558	20	0.0509265	0.108206
3	5	6.2	407.639	70.1722	4755	4510.4	0.00963393	0.0297722	0.03625	0.0483361	0.407639	0.734485	17	0.0561794	0.100133
4	7	6.14286	410.524	72.8191	3348	4525.14	0.0207956	0.0378868	0.0318424	0.058749	0.410524	0.724645	23	0.0571092	0.140981
5	6	5.66667	404.275	71.8712	4962	4812.5	0.00696936	0.0230184	0.0272934	0.0373432	0.404275	0.71937	17	0.0422856	0.102916
6	6	5.66667	403.86	72.4383	3874	6415.67	0.0266611	0.0337467	0.036477	0.0495472	0.40386	0.731704	17	0.0536412	0.1374
7	6	6.16667	406.818	68.6102	7403	5606	0.0200524	0.0332295	0.0330343	0.0455785	0.406818	0.734833	20	0.0506572	0.0817813
8	4	6.5	407.271	64.6058	1749	5572.25	0.011089	0.0260312	0.0384822	0.0494802	0.407271	0.731068	15	0.051915	0.0897211
9	6	5.83333	405.162	70.421	2887	5024.33	0.0299919	0.0404493	0.0349746	0.0565731	0.405162	0.749448	18	0.0538135	0.0944703
10	6	6.33333	400.709	71.1311	5341	6969.67	0.00552296	0.0239942	0.0330624	0.0400912	0.400709	0.733408	21	0.0576462	0.102514
11	5	6.2	403.66	68.1737	6701	5546.6	0.00654795	0.0285278	0.0328913	0.0445252	0.40366	0.726533	17	0.0510217	0.0940243
12	9	6.33333	400.873	65.9107	11627	6200.67	0.0112836	0.052822	0.0414046	0.0785514	0.400873	0.719356	30	0.0801206	0.123132
13	7	5.57143	410.804	74.8949	3424	4613.57	0.011631	0.0370631	0.0343475	0.0460795	0.410804	0.73683	19	0.0539056	0.0865594
14	8	6.5	406.951	66.1902	8401	5921.75	0.0329266	0.0486585	0.0416007	0.0623093	0.406951	0.740041	28	0.0735666	0.130611
15	6	5.83333	403.79	71.3041	4790	5665.33	0.00279097	0.0301674	0.0379879	0.0680205	0.40379	0.739715	18	0.0522569	0.106533
16	6	6.16667	402.258	68.2403	6842	5532	0.0194886	0.0385506	0.0353428	0.0539036	0.402258	0.736803	20	0.0555309	0.0902454
17	7	6.14286	406.591	69.517	8218	3990.71	0.01208	0.0376303	0.031122	0.0572172	0.406591	0.72633	23	0.0551969	0.0952663
18	5	6.4	406.294	67.2319	8456	4761.6	0.00823202	0.0161802	0.0341469	0.0223006	0.406294	0.738779	18	0.04684	0.0806487
19	6	6.83333	401.648	59.3706	6163	6765.17	0.0238137	0.0408825	0.0401875	0.0652442	0.401648	0.731429	24	0.0628745	0.0983325
20	5	7.2	400.326	56.2363	8820	8122.6	0.0344423	0.0401278	0.0448189	0.0599223	0.400326	0.726107	22	0.0672822	0.111711
21	5	6.2	405.649	65.6765	5803	5181.6	0.0217192	0.0356531	0.0417706	0.0479575	0.405649	0.728295	17	0.0587773	0.0973294
22	5	6.2	402.43	65.9218	5497	6888	0.0107444	0.0403951	0.0462057	0.0718654	0.40243	0.747718	17	0.0640615	0.141853
23	5	6.6	405.653	63.8742	2765	6644.2	0.0043731	0.0364859	0.0412146	0.0575864	0.405653	0.736777	19	0.0622798	0.107717
24	7	6	410.731	70.5508	5686	5123.43	0.0280462	0.0357395	0.0330791	0.0505039	0.410731	0.739538	22	0.055097	0.103422
25	7	5.85714	403.05	74.121	6500	5261.14	0.0149814	0.0328142	0.0338711	0.0624232	0.40305	0.726335	21	0.0578669	0.119116
26	5	6.6	410.205	64.2654	3038	6565.8	0.0238878	0.0376105	0.0428757	0.0480283	0.410205	0.742506	19	0.0650651	0.100616
27	5	6.4	410.669	65.8049	5753	5614	0.0112198	0.0247809	0.038461	0.0548394	0.410669	0.721265	18	0.0528088	0.121582
28	8	5.875	405.496	71.0221	7903	5945.5	0.0227762	0.0397716	0.0325242	0.0594804	0.405496	0.725547	24	0.0574918	0.111909
29	7	6.14286	412.121	72.7753	6182	5138.57	0.0191502	0.0321333	0.0323665	0.0475431	0.412121	0.723344	23	0.0574236	0.101185
30	9	5.88889	411.678	73.405	7713	5084.56	0.0337014	0.0424651	0.0324386	0.0602144	0.411678	0.731247	27	0.0617415	0.103759
31	6	6	410.479	69.7163	3014	4897.17	0.0253196	0.0400391	0.0369464	0.0542237	0.410479	0.742171	19	0.0584955	0.0914003
32	7	6.14286	403.053	68.752	9392	5970.43	0.00642949	0.0407549	0.0395852	0.0553987	0.403053	0.723366	23	0.0678129	0.105481
33	10	5.8	398.283	70.8375	10315	5399.9	0.0213344	0.0462473	0.0314825	0.0631993	0.398283	0.73814	29	0.060474	0.121314
34	4	7.25	403.327	55.8176	4167	7571.75	0.00642949	0.0330464	0.0458774	0.0555827	0.403327	0.729796	18	0.0636915	0.106077
35	5	6.6	401.926	62.4899	5371	5919.2	0.0197331	0.0391674	0.0383822	0.0583813	0.401926	0.730831	19	0.059588	0.108625
36	4	6.5	411.36	65.2544	1957	5485.5	0.0172852	0.0256793	0.0353637	0.0486979	0.41136	0.732652	15	0.0496795	0.091696
37	8	5.5	401.326	76.9805	7464	6008.62	0.0134413	0.0374564	0.032646	0.0633268	0.401326	0.735787	21	0.0537444	0.0936598
38	6	6.66667	406.117	62.9589	4873	6194.5	0.017921	0.0313994	0.0344281	0.042579	0.406117	0.741903	23	0.0567016	0.0972276
39	6	6	402.507	70.0661	5746	4819.33	0.0147517	0.0283075	0.0270095	0.0451819	0.402507	0.714762	19	0.0429055	0.0903967
40	5	6.8	401.72	61.0232	4418	7174.6	0.0171477	0.028076	0.0379409	0.0387281	0.40172	0.738018	20	0.0574734	0.105102
41	8	6	398.276	69.1056	8007	5829.12	0.0149854	0.0294734	0.0290143	0.0384388	0.398276	0.712631	25	0.0505699	0.103518
42	6	6	413.57	72.4568	2432	5964.5	0.0306407	0.0391979	0.0343396	0.0501667	0.41357	0.733883	19	0.0546644	0.0937632
43	5	6.6	400.087	62.204	6271	5776.2	0.00221674	0.0235193	0.0309913	0.0391993	0.400087	0.727614	19	0.0440908	0.0710608
44	6	6.16667	406.655	69.2282	4890	5746	0.0129506	0.0320299	0.030364	0.0447396	0.406655	0.728678	20	0.0495645	0.0971156
45	5	5.6	413.402	75.1999	2679	3809	0.00571812	0.0203662	0.0294895	0.0359549	0.413402	0.71507	14	0.0401092	0.110159
46	6	6.5	401.349	62.5116	7328	6204.33	0.0152964	0.0337829	0.0361441	0.0452445	0.401349	0.742742	22	0.0560155	0.0869889
47	5	6.8	403.643	60.8668	4280	7128.6	0.0320455	0.0436041	0.0439167	0.0549573	0.403643	0.729954	20	0.0690006	0.10971
48	4	6	411.06	78.9089	465	5151.75	0.00353831	0.0121808	0.0266231	0.0214258	0.41106	0.74436	12	0.0377294	0.0752409
49	6	6.33333	411.984	67.1109	4534	6051.33	0.0242904	0.0344584	0.0335329	0.0490668	0.411984	0.738704	21	0.0533552	0.109
50	6	5.66667	404.504	71.9119	6015	6209.5	0.0183326	0.0295048	0.0318403	0.044855	0.404504	0.737129	17	0.0467789	0.0889403
51	5	6.2	401.597	65.7855	5777	6026.6	0.0100271	0.0182904	0.0346908	0.0250897	0.401597	0.728118	17	0.0493394	0.0926682
52	5	6	402.677	67.8799	4609	5628.2	0.0127826	0.0262309	0.0355513	0.046215	0.402677	0.738333	16	0.0510276	0.0928291
53	5	7	401.311	60.8655	8454	7520.2	0.0139107	0.037039	0.0460347	0.0768221	0.401311	0.717625	21	0.0707055	0.135696
54	8	6.625	411.56	67.0232	7643	6321.62	0.0347552	0.0565439	0.04271	0.0738371	0.41156	0.739529	30	0.0826759	0.123405
55	8	6.625	406.423	63.2617	8576	6076.25	0.0269704	0.0635516	0.0408957	0.0942887	0.406423	0.729797	30	0.0802772	0.138637
56	6	6.33333	405.51	67.8264	5326	5563.67	0.020105	0.0394511	0.0351266	0.0555756	0.40551	0.746936	21	0.0554438	0.0880441
57	6	7.16667	404.615	65.081	4326	6390.17	0.0170375	0.0306511	0.0340382	0.0529888	0.404615	0.738098	26	0.059342	0.10122
58	5	6.2	404.456	67.5056	2150	5218.8	0.0212421	0.0268718	0.0294523	0.0343391	0.404456	0.728312	17	0.0432535	0.0988725
59	9	6.11111	407.998	70.878	7321	7458.33	0.031501	0.0537211	0.0424474	0.0847647	0.407998	0.724863	28	0.0817851	0.157761
60	6	6.5	413.777	65.1041	4698	5180.17	0.0195306	0.0450644	0.0400688	0.0657974	0.413777	0.727446	22	0.0664284	0.106687
61	4	6.75	402.411	63.9945	2797	6717.25	0.00987912	0.0240019	0.0367199	0.0413798	0.402411	0.739991	16	0.0522885	0.105494
62	4	6.75	404.399	61.7832	3401	5021.25	0.0147135	0.0221079	0.0333039	0.0287927	0.404399	0.731696	16	0.0471312	0.0898004
63	5	5.6	407.668	75.4186	1785	4454.6	0.00885954	0.0140158	0.0226332	0.0260463	0.407668	0.737765	14	0.0337954	0.0765213
64	5	6.8	404.801	63.6116	2897	5684.4	0.0131811	0.0350166	0.037728	0.0479626	0.404801	0.736558	20	0.0601234	0.111
65	6	6.5	403.072	64.7261	7800	6252.83	0.0234575	0.0491126	0.041367	0.0620022	0.403072	0.730474	22	0.067398	0.111348
66	5	6	406.86	68.5849	2908	4616.6	0.00646748	0.0234712	0.0307806	0.0407817	0.40686	0.726281	16	0.0419365	0.0712075
67	7	6.28571	399.38	65.2728	7912	8056.43	0.0240503	0.0453153	0.0385587	0.0541395	0.39938	0.736623	24	0.0662859	0.126142
68	6	5.33333	405.713	76.6346	3909	3912.5	0.0184963	0.0225897	0.0243573	0.0267514	0.405713	0.734543	15	0.03332	0.05912
69	4	6.75	402.567	60.5048	5009	7079	0.0101143	0.0232365	0.0312131	0.0507362	0.402567	0.726367	16	0.0464622	0.108966
70	7	6.14286	404.695	68.6421	5768	6192.14	0.0171912	0.0512434	0.0440932	0.0729752	0.404695	0.719356	23	0.0806398	0.124893
71	7	6.14286	404.127	68.5458	7360	5523.86	0.000480809	0.0326155	0.0319997	0.0573156	0.404127	0.724808	23	0.053109	0.103113
72	8	6.375	407.134	66.8257	9726	5494.75	0.0192291	0.0539412	0.0402016	0.0793361	0.407134	0.727906	28	0.0770987	0.12499
73	7	5.71429	405.466	76.496	5705	4291.29	0.015306	0.0340823	0.0306283	0.0627973	0.405466	0.715861	20	0.0511369	0.135773
74	6	5.83333	403.71	70.1686	7651	4550	0.00560058	0.0319683	0.0307756	0.0484212	0.40371	0.741701	18	0.0471275	0.0783898
75	7	6	405.688	69.0635	7106	5897.86	0.0128336	0.0375124	0.0368066	0.0600001	0.405688	0.726384	22	0.055424	0.124995
76	9	5.66667	403.434	74.0696	8418	5623.78	0.0240179	0.0394427	0.0309463	0.0515294	0.403434	0.748956	25	0.0583637	0.126286
77	6	6.66667	401.114	61.918	10802	8103.5	0.024257	0.0539822	0.044144	0.0872783	0.401114	0.725592	23	0.0733012	0.136821
78	6	6.5	408.516	67.7888	5718	5991	0.0119568	0.034622	0.0327737	0.0824396	0.408516	0.738456	22	0.0588503	0.137709
79	5	6.6	405.027	62.4899	4898	5638.2	0.00683836	0.0325223	0.0337002	0.055438	0.405027	0.730432	19	0.0503478	0.0863697
80	6	7	400.602	59.3219	8604	7197.17	0.0265518	0.0439598	0.0502644	0.0592889	0.400602	0.710178	24	0.0846203	0.143233
81	7	5.42857	401.506	77.0236	4047	3741.71	0.0168254	0.0284942	0.02984	0.0372388	0.401506	0.738118	18	0.048753	0.098556
82	6	5.83333	409.982	76.5734	2946	5827.17	0.0114112	0.0197303	0.0290229	0.0383117	0.409982	0.733599	18	0.0497583	0.0899001
83	6	6.5	411.254	70.5823	4388	5220.33	0.0138441	0.0335194	0.0358105	0.048634	0.411254	0.746808	21	0.0608042	0.11978
84	5	6.6	405.112	62.2136	2726	6535	0.0161879	0.0321475	0.0361162	0.0439304	0.405112	0.728522	19	0.0555672	0.139864
85	7	6.28571	409.086	74.3266	9645	4969.86	0.00983209	0.0286569	0.0320849	0.0614501	0.409086	0.743516	22	0.0591128	0.110256
86	5	6.4	408.065	65.3875	4978	5274.8	0.00960949	0.0271059	0.0348414	0.0428687	0.408065	0.727139	18	0.0493866	0.102349
87	4	6.25	405.938	65.2401	2115	3821	0.0117329	0.0185364	0.030206	0.0329921	0.405938	0.714354	14	0.0390224	0.0611051
88	5	6	412.346	72.3897	2630	5045.2	0.00995715	0.0211961	0.0294016	0.0305598	0.412346	0.726696	16	0.0466612	0.107238
89	6	6.66667	410.517	66.4918	5882	5194.33	0.00790398	0.0292608	0.0308401	0.0530933	0.410517	0.72895	23	0.0510932	0.0968985
90	5	6.2	405.452	69.2486	6178	5723.6	0.0154984	0.0333405	0.0355458	0.055371	0.405452	0.730535	17	0.054372	0.0972276
91	4	6.5	400.158	63.4775	6176	6882.75	0.00237156	0.0266768	0.0391278	0.0524823	0.400158	0.734815	15	0.0552473	0.122758
92	6	6.16667	402.7	66.5574	6215	5685.17	0.00337118	0.0391266	0.036175	0.0702782	0.4027	0.729124	20	0.0584754	0.127464
93	8	6.125	410.935	69.8956	7736	5313.38	0.0214435	0.0363163	0.0328989	0.0620902	0.410935	0.723199	26	0.0591713	0.0963131
94	6	6.5	401.199	63.7619	6724	7252.17	0.00868525	0.0446545	0.0450752	0.0748106	0.401199	0.736514	22	0.0760823	0.128104
95	7	5.71429	414.971	75.5841	2771	3935.43	0.0207114	0.0398813	0.0344682	0.069322	0.414971	0.739554	20	0.0600044	0.113988
96	5	6.4	403.105	66.1605	4095	4860.6	0.0106641	0.0203125	0.0274156	0.0275318	0.403105	0.737067	18	0.0422997	0.0834323
97	5	6.8	411.927	65.0583	4859	5288.4	0.0164958	0.0260307	0.0334175	0.0337014	0.411927	0.734972	20	0.051989	0.0932976
98	8	6.375	411.121	73.7629	7763	4783.62	0.0214012	0.0439372	0.0356145	0.0754515	0.411121	0.731784	27	0.0690101	0.118878
99	8	6.375	400.356	64.899	7645	6189.88	0.0328058	0.0445094	0.0358188	0.0636515	0.400356	0.729943	27	0.0645588	0.118409
100	5	6.6	407.058	64.5477	2208	6446	0.014473	0.0216777	0.0328651	0.0349961	0.407058	0.726201	19	0.0522468	0.122274
101	6	7	400.637	60.811	9070	7568.83	0.0153669	0.0520336	0.0446723	0.0724979	0.400637	0.722742	25	0.0768057	0.135345
102	4	6.75	401.102	61.8366	3147	7690.75	0.00610793	0.0216497	0.0319858	0.0358288	0.401102	0.734588	16	0.0420027	0.100513
103	7	5.71429	409.707	75.1827	3682	5195.57	0.0152548	0.032306	0.0348595	0.0580392	0.409707	0.735936	20	0.0553363	0.0973896
104	6	5.83333	401.821	70.4781	5446	5289.33	0.0100271	0.0312846	0.0349586	0.0543924	0.401821	0.734238	18	0.0573528	0.128685
105	6	5.83333	409.863	74.0844	4603	4395	0.0190708	0.0265536	0.0247196	0.0461592	0.409863	0.724142	18	0.0419918	0.104859
106	5	6	406.782	70.6058	6184	4756	0.00619794	0.0202656	0.0284006	0.0457411	0.406782	0.728769	16	0.0460926	0.105495
107	8	6.125	412.908	69.924	5321	4918.12	0.0228107	0.0451159	0.0380785	0.0711464	0.412908	0.73914	25	0.0654912	0.111552
108	6	6.33333	404.197	68.6761	3215	4694.33	0.0199104	0.0304896	0.031915	0.0432588	0.404197	0.740451	21	0.0525611	0.0981274
109	6	6.16667	401.77	66.0051	10752	5493.67	0.00793969	0.0296355	0.0348657	0.0523685	0.40177	0.728622	20	0.0517979	0.108311
110	5	6.8	412.198	66.8677	4397	6647.6	0.00318214	0.0353439	0.0427568	0.0637344	0.412198	0.744415	20	0.0705139	0.139903
111	7	6.42857	403.998	65.6153	5981	5486.71	0.0037715	0.0376223	0.0363183	0.0724439	0.403998	0.732041	24	0.0595653	0.117694
112	5	6.8	405.681	61.1741	4374	6813	0.00853113	0.0337229	0.0392879	0.0627755	0.405681	0.736873	20	0.0622564	0.131505
113	8	5.875	401.475	71.1542	10220	5274	0.0163942	0.0431907	0.0375558	0.0602816	0.401475	0.724695	24	0.0671874	0.130855
114	5	6.8	404.421	61.4334	3916	5639.4	0.0160355	0.0373865	0.0396158	0.057506	0.404421	0.749285	20	0.0623011	0.108505
115	7	6.14286	404.605	67.5029	7453	6616.71	0.0205132	0.0455666	0.0384286	0.0793361	0.404605	0.717623	23	0.0639491	0.117898
116	7	5.71429	407.053	73.1727	7536	5865.57	0.0197818	0.0341441	0.037614	0.0462027	0.407053	0.73281	20	0.0574077	0.110903
117	6	7	403.481	59.7483	7262	7401.67	0.00982824	0.0366108	0.0367388	0.0550416	0.403481	0.71425	25	0.0617559	0.119061
118	6	6.5	400.078	63.9807	6585	6656.17	0.00831678	0.0293633	0.0312923	0.0581864	0.400078	0.73808	22	0.0542712	0.11912
119	6	6.16667	405.61	69.0503	4422	4901.33	0.0229254	0.0333629	0.034786	0.0561202	0.40561	0.728739	20	0.0540983	0.101008
120	6	6.83333	405.381	59.9225	5575	6807	0.0280109	0.044891	0.0400556	0.0703218	0.405381	0.735419	24	0.0664795	0.115923
121	5	6.8	409.42	62.5178	1713	5587.6	0.0115852	0.0249029	0.0315697	0.0460581	0.40942	0.742506	20	0.0520825	0.103826
122	6	6.5	403.419	64.515	5242	5933.17	0.0292447	0.0401381	0.0380098	0.0512081	0.403419	0.735808	22	0.0653316	0.114224
123	4	7.75	410.121	54.52	6991	7994.75	0.0196649	0.0468002	0.0508802	0.0676301	0.410121	0.731924	20	0.073406	0.13142
124	4	6.5	409.566	63.9946	5322	6092.5	0.0116127	0.0198418	0.0316745	0.0334702	0.409566	0.749448	15	0.0427375	0.0974852
125	10	6.4	400.004	64.2387	8911	7068.7	0.0300495	0.0627931	0.0398848	0.079743	0.400004	0.736873	35	0.0804149	0.138745
126	9	5.88889	403.839	71.5265	8077	5557.78	0.0289304	0.0576108	0.0401098	0.0729762	0.403839	0.729171	27	0.0770876	0.122856
127	7	5.85714	410.299	77.8033	6079	3780.57	0.0182162	0.0352266	0.0332612	0.0453859	0.410299	0.738407	20	0.0530928	0.110871
128	6	6.5	405.846	65.6278	6188	5634.67	0.00843813	0.0369353	0.0364041	0.0655549	0.405846	0.735662	22	0.0593873	0.121982
129	5	6	405.895	68.4223	3311	4792.2	0.0174948	0.0256127	0.0307107	0.0467227	0.405895	0.74148	16	0.0412732	0.0670564
130	6	6.66667	405.826	62.2428	5470	6762.33	0.0207805	0.0363538	0.0387452	0.0483861	0.405826	0.738716	23	0.0627705	0.117694
131	6	6.33333	406.373	66.6	4260	6834.5	0.0101254	0.0336275	0.0357975	0.0479575	0.406373	0.73163	21	0.0564751	0.106373
132	6	6.5	404.244	64.9144	6598	5941.33	0.0260562	0.0387513	0.0368571	0.0535134	0.404244	0.728882	22	0.0623913	0.122243
133	5	7.6	405.323	53.8822	6380	7117.6	0.0167323	0.0411513	0.0395066	0.068086	0.405323	0.729991	24	0.0643559	0.104403
134	5	7.2	402.234	56.9832	6014	7044.4	0.0247837	0.0365224	0.041535	0.0575583	0.402234	0.72878	22	0.0611011	0.111443
135	6	5.83333	405.883	71.6738	1966	5131	0.0117329	0.0276311	0.0326108	0.0493722	0.405883	0.726087	18	0.0479952	0.0882231
136	6	7	408.461	60.2156	5847	6607.67	0.0179971	0.0403472	0.0431259	0.0729328	0.408461	0.73675	25	0.0707954	0.136176
137	5	5.6	407.206	74.0727	4471	4180.6	0.01208	0.0271251	0.0297087	0.0388511	0.407206	0.719506	14	0.0392375	0.0692972
138	5	6.6	406.667	62.4524	3857	5564.4	0.00576798	0.0406182	0.0420853	0.06821	0.406667	0.735936	19	0.0632356	0.111653
139	5	6.8	409.673	62.2312	4668	6596.2	0.0105437	0.0338155	0.039917	0.0524012	0.409673	0.722238	20	0.0626676	0.103245
140	7	6.14286	406.771	68.8328	7305	5125.86	0.00123576	0.0362589	0.0316353	0.0595672	0.406771	0.719549	23	0.0538835	0.0989213
141	8	5.75	405.227	74.8343	6951	4395.38	0.0114513	0.0265786	0.0245493	0.0422729	0.405227	0.727314	23	0.0460721	0.083023
142	5	5.8	405.079	70.9853	4136	5493.8	0.0133028	0.0291212	0.0323097	0.0403148	0.405079	0.732938	15	0.046807	0.0968023
143	8	6	409.964	72.2928	7085	5576.25	0.0159441	0.0464811	0.0407338	0.0732756	0.409964	0.73517	25	0.0714479	0.124995
144	6	7	401.948	65.6622	3494	6825.5	0.0286911	0.0423386	0.0398441	0.0548915	0.401948	0.73493	24	0.0693452	0.103775
145	7	6.71429	407.248	64.0653	8560	5450.57	0.00388582	0.0433792	0.0358545	0.07631	0.407248	0.734908	27	0.0600311	0.102679
146	6	6.5	402.155	63.2755	5980	7111.67	0.0226896	0.0443745	0.0423432	0.0716436	0.402155	0.725909	22	0.0711704	0.119607
147	5	6	406.602	70.6713	6629	6418.2	0.0207614	0.0359496	0.0380369	0.0451289	0.406602	0.725979	16	0.0530181	0.109014
148	5	5.8	406.714	73.8863	4629	3590	0.00407518	0.0252381	0.0288312	0.0484868	0.406714	0.739991	15	0.0417803	0.0884715
149	7	6.57143	402.737	68.3786	8643	5897.71	0.00982824	0.0318255	0.0336617	0.0477872	0.402737	0.712507	25	0.0595382	0.105089
150	8	6	400.644	68.5626	10887	6144.5	0.0305224	0.0521856	0.0407524	0.0673655	0.400644	0.727198	25	0.0714221	0.117665
151	7	6.42857	403.164	63.6286	6236	7264	0.0287707	0.0501088	0.0429887	0.0645791	0.403164	0.740074	25	0.0730941	0.110973
152	9	6.44444	407.669	65.0329	9888	5569.78	0.0209328	0.0621465	0.0403842	0.0853133	0.407669	0.735787	32	0.0805554	0.131929
153	7	6	410.423	74.5462	3819	4647.43	0.0122559	0.0289298	0.0285974	0.0423604	0.410423	0.736587	21	0.0479079	0.109139
154	5	6.8	402.711	61.1737	5889	6849.4	0.0176639	0.0361084	0.038105	0.0554118	0.402711	0.71811	20	0.0565214	0.0877663
155	7	6.85714	410.797	61.9223	8128	6254.57	0.0230276	0.041547	0.0379392	0.0644675	0.410797	0.744608	28	0.0676049	0.143856
156	6	6.16667	407.275	70.7883	4051	5816.5	0.00632401	0.0235642	0.0300031	0.0422729	0.407275	0.734715	20	0.0495053	0.0936681
157	4	6.75	403.38	62.5879	1836	6521.5	0.0119751	0.0285297	0.0380165	0.0496534	0.40338	0.720247	16	0.0507454	0.0877611
158	5	6.2	403.88	68.2108	3206	3522.4	0.0128387	0.0245951	0.0300692	0.0364805	0.40388	0.731203	17	0.0444932	0.0875739
159	6	6.66667	408.683	62.0322	5855	6578.33	0.0225147	0.0374988	0.0372555	0.0547463	0.408683	0.722755	23	0.0582885	0.0989819
160	6	5.83333	405.239	70.4345	6713	4783	0.0124885	0.0275957	0.0303123	0.0442205	0.405239	0.734368	18	0.0456626	0.0976707
161	7	5.71429	405.159	73.7968	6173	6329.29	0.0313625	0.0415056	0.0368025	0.0598466	0.405159	0.717336	20	0.0579922	0.0947032
162	7	6.57143	399.466	62.3656	6445	6237	0.0231873	0.0401778	0.0333945	0.0571265	0.399466	0.722398	26	0.0576365	0.0962364
163	5	6.6	404.267	61.6026	2957	7428	0.0099732	0.0327054	0.0369454	0.0630941	0.404267	0.721184	19	0.0497882	0.0817979
164	7	6.42857	406.045	68.3186	4893	5591.29	0.0269524	0.0485722	0.0395608	0.0727398	0.406045	0.73237	25	0.0738281	0.116321
165	6	7	406.353	60.1735	5617	5591	0.00843813	0.0409358	0.0376021	0.076796	0.406353	0.738718	25	0.0682216	0.137812
166	5	6.8	403.092	59.9839	2749	6472.8	0.0220423	0.0311648	0.0355814	0.0421213	0.403092	0.7165	20	0.053305	0.0846365
167	6	6.33333	400.786	67.4338	4380	6759.5	0.0190254	0.0335824	0.0355975	0.0517998	0.400786	0.735821	21	0.0594734	0.119378
168	7	6.14286	409.526	71.7366	6466	5712	0.00791906	0.041815	0.0385695	0.0748696	0.409526	0.730161	22	0.0647685	0.105629
169	5	6.4	404.431	67.7261	3453	6461.4	0.000637531	0.0337447	0.0444512	0.0637419	0.404431	0.724063	18	0.0634055	0.135381
170	7	6.42857	411.95	70.5267	6320	4793.57	0.0103194	0.0334182	0.0316963	0.0647864	0.41195	0.739215	25	0.0605761	0.0997767
171	5	6.6	405.347	63.8261	4836	5985.8	0.0167717	0.0356708	0.0404297	0.0725322	0.405347	0.73885	19	0.0590114	0.12238
172	8	5.875	410.008	76.2663	4430	5276.38	0.0185047	0.0354413	0.030429	0.0539099	0.410008	0.737185	22	0.0580932	0.118186
173	6	5.83333	402.901	70.6675	5785	3913	0.015375	0.0248574	0.0237254	0.0352917	0.402901	0.734782	18	0.0370506	0.0835175
174	5	6.8	410.329	62.6567	5262	4928.4	0.00134026	0.0270488	0.0376622	0.0467745	0.410329	0.728874	20	0.0559885	0.106707
175	5	6.8	406.609	64.3798	6178	5786.2	0.0101254	0.0188134	0.0379629	0.0263424	0.406609	0.724257	20	0.0557514	0.109384
176	7	5.85714	403.571	69.7326	3052	4849.43	0.0236478	0.0322765	0.0299716	0.0439811	0.403571	0.726919	21	0.0504369	0.0890579
177	7	6.57143	403.503	62.9959	6466	6186.14	0.0157136	0.0479795	0.036015	0.0724439	0.403503	0.71265	26	0.0680041	0.108206
178	6	5.83333	408.35	74.9451	4445	4506.17	0.00608836	0.0305856	0.0352925	0.0563273	0.40835	0.738779	18	0.0542078	0.128674
179	7	6.42857	401.084	64.2099	6583	6091.43	0.0281879	0.0472016	0.0390444	0.0741642	0.401084	0.722013	25	0.0707131	0.111547
180	4	7	405.133	60.0465	2079	5433.75	0.0131811	0.0267667	0.0372244	0.0364679	0.405133	0.741229	17	0.0520632	0.0856227
181	7	6.85714	405.544	61.7972	8679	7238.57	0.0275156	0.0441946	0.0332543	0.0555074	0.405544	0.730007	28	0.0598021	0.10021
182	5	6	409.622	69.0505	771	5053.2	0.00930958	0.0204388	0.0263002	0.0401904	0.409622	0.740475	16	0.037603	0.0943965
183	5	7.2	403.565	58.7412	4070	7744.2	0.0359043	0.0444576	0.0429043	0.0628132	0.403565	0.733198	22	0.0661624	0.117882
184	6	6.5	404.115	63.5839	6115	4949.5	0.00967138	0.0234903	0.0248762	0.03242	0.404115	0.725849	22	0.0394661	0.0693194
185	9	6	402.897	73.2783	7450	6389.78	0.0410645	0.067701	0.0450237	0.0959337	0.402897	0.729367	27	0.0923396	0.139864
186	7	5.85714	410.381	77.6348	5788	5280.43	0.0109242	0.035383	0.0320959	0.0545677	0.410381	0.738965	21	0.0617979	0.116444
187	8	6	399.984	68.0926	6829	6767.75	0.0206133	0.0545368	0.0391502	0.0750838	0.399984	0.727268	24	0.072589	0.113305
188	5	7	408.368	59.3106	6984	7784.8	0.0194616	0.0496509	0.0530221	0.07104	0.408368	0.734785	21	0.0816831	0.144197
189	6	5.83333	407.234	71.9123	4834	5735.5	0.0196789	0.0337366	0.0327106	0.0487252	0.407234	0.737384	18	0.0477958	0.103904
190	6	7.16667	404.141	60.6745	6003	6502.17	0.0184155	0.0413301	0.03933	0.059113	0.404141	0.727906	26	0.071479	0.125479
191	5	6.4	401.162	68.4203	3790	6826.8	0.00880117	0.0289409	0.0371286	0.0423857	0.401162	0.730256	18	0.0549403	0.113953
192	4	6.25	409.455	70.0705	392	5283	0.00409905	0.0167596	0.0327256	0.0309147	0.409455	0.721509	14	0.0434698	0.0865895
193	6	6.5	399.846	62.9123	7845	6887	0.0295755	0.0376616	0.0373672	0.052114	0.399846	0.739554	22	0.0612808	0.115766
194	5	7	404.689	67.673	3409	7063	0.0210928	0.0299157	0.0368455	0.0381517	0.404689	0.741567	21	0.0622247	0.10556
195	5	6.6	401.064	62.3559	7712	7434.6	0.0136678	0.0347249	0.040094	0.0541124	0.401064	0.721275	19	0.0598799	0.109396
196	4	6	408.794	74.3778	3328	5526.75	0.00368879	0.0171512	0.0283567	0.0369772	0.408794	0.735219	13	0.0436991	0.104069
197	4	7.25	413.446	58.2434	172	6098.25	0.0103194	0.0210597	0.0340044	0.0341802	0.413446	0.730514	18	0.0487692	0.0872736
198	6	6.66667	401.093	64.7001	3914	6651.17	0.0136583	0.0355802	0.0356297	0.054821	0.401093	0.725563	23	0.0559508	0.108701
199	7	6.85714	401.168	59.9251	7259	7914.57	0.0323825	0.0481452	0.0424543	0.070695	0.401168	0.716714	28	0.0750254	0.116469
200	5	6	403.638	72.6549	3459	5179	0.00812051	0.0262206	0.0309011	0.0417257	0.403638	0.736884	16	0.0460281	0.0781865
201	4	6.5	408.647	64.216	2471	5113.25	0.00610457	0.0191749	0.032508	0.0317763	0.408647	0.736151	15	0.0432105	0.0861787
202	5	6.8	407.66	60.6636	6844	5289	0.00581947	0.0273647	0.0311228	0.0365254	0.40766	0.731995	20	0.0460882	0.0694856
203	7	6.28571	405.005	67.1565	7979	6775.29	0.0103073	0.0402933	0.0366679	0.0555099	0.405005	0.73788	24	0.0590239	0.110881
204	7	5.71429	407.466	73.2468	5581	5416.57	0.00581947	0.036684	0.0372911	0.0541316	0.407466	0.732993	20	0.0555853	0.130798
205	5	6	411.595	71.4411	4704	4656.2	0.00995715	0.0208968	0.0283236	0.0300614	0.411595	0.730614	16	0.0388641	0.0753132
206	6	6	403.252	68.4888	7001	6610.17	0.0205361	0.0333491	0.0382252	0.0408307	0.403252	0.713947	19	0.0602295	0.117193
207	4	6	411.247	72.8251	0	3688.25	0.0150387	0.0265665	0.032521	0.0505346	0.411247	0.738748	13	0.0403742	0.0824522
208	5	6.4	405.279	68.6401	3717	5703.4	0.00627856	0.0232618	0.0309181	0.0469283	0.405279	0.727369	18	0.0512559	0.108863
209	6	7.16667	401.78	57.2643	10640	7715.83	0.0205361	0.0475542	0.044387	0.0633971	0.40178	0.734483	26	0.0773682	0.126878
210	6	6.66667	404.228	62.6661	6145	7035.33	0.0345441	0.0459259	0.0494999	0.0566505	0.404228	0.719761	23	0.0779794	0.125301
211	5	6.4	406.544	65.9182	3739	6301.6	0.0191957	0.0315359	0.0343214	0.0488368	0.406544	0.735615	18	0.0507071	0.0934152
212	5	6.6	406.459	63.1948	4288	7348.2	0.0252177	0.0397386	0.042375	0.0625647	0.406459	0.73329	19	0.0649142	0.132841
213	5	6.4	402.57	64.507	4961	6701.6	0.017931	0.034677	0.0401008	0.0573409	0.40257	0.739404	18	0.0599797	0.118498
214	6	6.16667	405.186	67.6115	2707	5790.83	0.0123386	0.0449476	0.0398923	0.0899539	0.405186	0.731017	20	0.0721292	0.133397
215	6	5.83333	408.866	71.7139	5321	4285.17	0.0126787	0.0227678	0.0303846	0.0439472	0.408866	0.733401	18	0.0461994	0.0919217
216	7	5.57143	407.884	74.7788	6521	5878.71	0.0259744	0.0379032	0.0382986	0.0490001	0.407884	0.727552	19	0.061466	0.102744
217	7	6.14286	404.075	70.4383	4119	5439.71	0.0139034	0.0301113	0.0295889	0.0434432	0.404075	0.735783	23	0.0524844	0.133397
218	5	6.2	403.896	66.1621	5072	5883.4	0.00862974	0.0260638	0.0318746	0.0518675	0.403896	0.742506	17	0.0465266	0.0996677
219	6	5.83333	405.359	71.0987	2953	6149	0.0169548	0.0372477	0.0355093	0.0553987	0.405359	0.728375	18	0.055135	0.100407
220	6	6.33333	401.263	65.3645	5441	5332.83	0.0226044	0.0319532	0.0371402	0.0416004	0.401263	0.723304	21	0.0584237	0.0988793
221	4	6.5	404.923	62.6667	1666	5897.25	0.0037715	0.0293968	0.036589	0.0479951	0.404923	0.728269	15	0.048749	0.082613
222	4	6.5	401.509	67.3165	2694	6497.25	0.00271205	0.0162526	0.0292863	0.0346152	0.401509	0.73078	15	0.0444919	0.0947823
223	6	5.83333	404.191	70.2522	5289	5450.67	0.0215351	0.0337841	0.0389793	0.0558521	0.404191	0.729875	18	0.0604494	0.107776
224	7	6.57143	398.428	64.5752	5779	7339.71	0.0143443	0.0336899	0.0336734	0.0438414	0.398428	0.72895	26	0.0594595	0.108977
225	5	6.6	404.743	64.5018	6084	6170.4	0.00683836	0.0320004	0.036117	0.0561015	0.404743	0.730119	19	0.051509	0.0842484
226	7	6.14286	400.981	66.8984	6843	6126.71	0.0188073	0.0416016	0.032165	0.0558082	0.400981	0.726181	23	0.0550769	0.098044
227	7	6.28571	401.864	66.2484	5990	8024.43	0.0308442	0.0496726	0.0411438	0.0785514	0.401864	0.741454	24	0.0743983	0.147481
228	5	6.8	402.498	60.6622	6241	7591.4	0.0236352	0.0405341	0.0478369	0.0586118	0.402498	0.728164	20	0.0689559	0.1286
229	7	6	408.192	72.1509	7001	5080.14	0.0256923	0.0399522	0.0340602	0.0543451	0.408192	0.740225	22	0.0607911	0.106503
230	7	6.28571	399.256	65.2525	9029	7513.57	0.0265518	0.0529388	0.0447998	0.0732264	0.399256	0.725706	24	0.0782817	0.151927
231	4	7.25	409.59	57.2938	1737	6033.75	0.00674289	0.0316161	0.0421002	0.0717349	0.40959	0.733428	18	0.056597	0.129846
232	5	7.6	401.884	56.2638	7300	6778.2	0.0218343	0.0343637	0.0369288	0.050785	0.401884	0.741335	24	0.0607519	0.101915
233	5	5.8	406.31	71.975	3747	4703.2	0.00580682	0.0284218	0.0290406	0.0438878	0.40631	0.730227	15	0.0397032	0.0704479
234	5	6.2	403.627	68.168	885	4808.8	0.0187984	0.0213636	0.0273614	0.0252852	0.403627	0.737799	17	0.0411155	0.083808
235	6	6.33333	411.506	68.7748	2685	5068.17	0.0132466	0.0424329	0.034352	0.0754515	0.411506	0.735808	21	0.0663625	0.110049
236	6	6.66667	405.579	63.9215	6101	5989.17	0.0043731	0.0433236	0.0416783	0.0730606	0.405579	0.732404	23	0.0741866	0.121249
237	6	6.66667	400.862	63.894	6884	7223.17	0.0140505	0.0424063	0.0430429	0.072166	0.400862	0.734785	23	0.0723031	0.138503
238	6	6	406.052	70.7368	4593	4783.5	0.00763165	0.0186693	0.0264948	0.0242487	0.406052	0.72237	19	0.0400456	0.0958325
239	4	7	408.486	60.5434	2314	5666.5	0.0142901	0.0243034	0.0369352	0.0483624	0.408486	0.740406	17	0.0528877	0.109705
240	6	6.33333	407.828	66.434	4512	5623.83	0.0202703	0.032201	0.0321303	0.0412649	0.407828	0.696712	21	0.053259	0.089868
241	5	5.8	401.66	72.49	7567	5209.8	0.0119302	0.0363996	0.0351374	0.0734225	0.40166	0.737096	15	0.0491543	0.115905
242	4	6.75	409.873	63.5954	3234	5814.5	0.0100098	0.0236489	0.0348582	0.0416267	0.409873	0.732053	16	0.0488211	0.0961943
243	4	6.5	403.724	64.0431	1097	5224	0.0135808	0.0269585	0.0367587	0.0533431	0.403724	0.73345	15	0.0480748	0.096866
244	4	6.75	408.873	61.4527	1639	5409.75	0.0113629	0.0233798	0.0408581	0.0465037	0.408873	0.727525	16	0.0541759	0.0893473
245	8	5.875	403.254	71.6495	5726	5946.75	0.0229726	0.0442014	0.0337359	0.0645334	0.403254	0.733973	24	0.0613315	0.113936
246	6	6.16667	409.759	69.1063	4046	5300	0.0230571	0.0384277	0.0342012	0.0558544	0.409759	0.713913	20	0.0572758	0.0996749
247	8	5.875	406.223	70.3637	10198	5821.25	0.0335123	0.0446216	0.0352874	0.0533492	0.406223	0.723875	24	0.0615686	0.0964153
248	6	6.33333	400.42	64.5916	7382	7840	0.024953	0.0349029	0.038884	0.0418003	0.40042	0.716024	21	0.0589569	0.100202
249	5	6	411.12	70.0862	2282	3662.4	0.00433717	0.0200828	0.024263	0.0335993	0.41112	0.73814	16	0.0357799	0.0654859
250	7	6	410.488	71.9751	7156	4291.71	0.0203327	0.0422108	0.0383262	0.0638589	0.410488	0.73004	22	0.0628052	0.114571
251	5	6	409.601	71.6803	3104	5441	0.0125232	0.0207586	0.0244767	0.0339947	0.409601	0.72907	16	0.0370001	0.0926949
252	6	6.16667	405.727	68.8287	6212	5682.67	0.0244921	0.0315832	0.0365085	0.0431608	0.405727	0.728613	20	0.058395	0.0998224
253	5	7	400.401	58.9479	7595	7823.2	0.0233191	0.036574	0.0372683	0.0653219	0.400401	0.726988	21	0.0596479	0.0950961
254	6	6.83333	412.025	66.9838	6736	5693.17	0.00802921	0.0368849	0.0367139	0.0588327	0.412025	0.731429	24	0.0631609	0.116653
255	7	5.85714	411.916	72.0854	5035	5599.71	0.0312916	0.0498586	0.0383065	0.0667427	0.411916	0.722398	21	0.0626954	0.113512
256	8	6.375	403.443	64.4188	6573	5797.62	0.0310098	0.0452923	0.0341176	0.0654488	0.403443	0.727441	28	0.0626945	0.111102
257	6	6	403.519	69.655	5466	4478.17	0.0176547	0.027921	0.028283	0.0429616	0.403519	0.743354	19	0.0453929	0.0828971
258	7	6.71429	398.71	60.8915	10288	6775	0.024484	0.0426863	0.046128	0.0673232	0.39871	0.721644	27	0.0760172	0.123835
259	5	6	404.834	69.0145	5583	5534	0.0153314	0.0312125	0.0288897	0.0491725	0.404834	0.731389	16	0.0413853	0.0721171
260	6	6.33333	406.97	69.7932	5306	5244.83	0.0108069	0.0386994	0.0401417	0.0577031	0.40697	0.723587	21	0.0636408	0.125838
261	8	6	398.581	69.4552	11099	5699.38	0.0120148	0.0306731	0.0336264	0.0468754	0.398581	0.718334	25	0.0601993	0.110944
262	4	6.75	409.556	60.9458	1606	4846.25	0.00524054	0.030539	0.0361902	0.0520366	0.409556	0.741744	16	0.0489238	0.0899404
263	5	6.2	411.065	68.6086	2880	4596.4	0.00790398	0.021555	0.0247594	0.0322676	0.411065	0.721118	17	0.0366525	0.0609973
264	8	6.125	404.089	68.4306	11722	5890.62	0.0194775	0.0346885	0.034687	0.0539375	0.404089	0.726437	26	0.0599061	0.104068
265	9	6.11111	407.984	69.4004	5891	5390.33	0.0283733	0.0429293	0.0333022	0.0583603	0.407984	0.731288	29	0.0645654	0.106812
266	8	6.25	405.442	67.6943	10242	6144.62	0.0184437	0.0418899	0.031906	0.0763533	0.405442	0.721613	27	0.0639676	0.116462
267	5	6.2	405.382	68.4645	3261	5288.6	0.0114442	0.0210089	0.0320899	0.0330903	0.405382	0.731891	17	0.0481352	0.103676
268	5	6.6	405.848	64.3559	4471	6159.6	0.00430943	0.0241769	0.0302654	0.0403774	0.405848	0.718869	19	0.0451299	0.098847
269	4	6.5	401.664	62.1623	6318	7428.75	0.0140505	0.0297878	0.043472	0.0523167	0.401664	0.720734	15	0.0580348	0.0956882
270	7	5.85714	400.545	71.5941	6822	4992.57	0.0146831	0.040528	0.0363705	0.0715812	0.400545	0.738199	21	0.0589085	0.118846
271	7	6.28571	402.711	67.6663	7024	5241.43	0.0127826	0.0403547	0.0354313	0.0784009	0.402711	0.7398	24	0.0648197	0.137275
272	5	7.2	402.609	56.557	4487	6239.8	0.0292882	0.0417733	0.0399356	0.0630263	0.402609	0.725951	22	0.0646054	0.103222
273	9	5.55556	403.452	74.393	6139	5255.67	0.0274727	0.0474146	0.036606	0.05888	0.403452	0.728591	24	0.0660116	0.135963
274	4	6.75	404.519	62.7646	761	7188.5	0.000637531	0.0249691	0.0396365	0.063748	0.404519	0.724701	16	0.0551833	0.122857
275	6	5.83333	405.467	70.4741	5772	6675.83	0.014499	0.0296704	0.0407426	0.0461328	0.405467	0.724603	18	0.0578611	0.110514
276	6	6.66667	406.952	65.9412	7785	6027	0.0160053	0.0510916	0.0424493	0.0805226	0.406952	0.741454	23	0.0723106	0.133452
277	6	6	401.879	70.4085	6566	5957.17	0.0194886	0.0352209	0.0374498	0.0528855	0.401879	0.727156	19	0.059104	0.109645
278	6	6.16667	400.911	66.5003	4671	5359.33	0.0143697	0.0227645	0.0259587	0.0311735	0.400911	0.72813	20	0.0411625	0.0746155
279	6	6	403.996	76.0966	6369	5806.5	0.0071106	0.0266292	0.0302114	0.0366101	0.403996	0.725592	18	0.0482874	0.0868474
280	5	6.2	406.729	65.8513	4983	4595.8	0.0136985	0.034076	0.0428595	0.0543199	0.406729	0.738936	17	0.0576569	0.0980258
281	5	6.6	404.939	62.1871	3084	5404.8	0.0251785	0.0332385	0.0371085	0.0446559	0.404939	0.718051	19	0.0575753	0.122375
282	4	6.75	402.594	62.0665	2514	6818.25	0.00811219	0.0215847	0.03473	0.0423063	0.402594	0.731041	16	0.0478922	0.0787671
283	9	5.77778	399.79	74.0881	9194	5873.56	0.00869563	0.0390217	0.032903	0.0653219	0.39979	0.723799	25	0.0577024	0.115766
284	5	6.8	403.736	60.0798	5568	6548.4	0.017392	0.0303782	0.0401135	0.0433272	0.403736	0.742445	20	0.0595846	0.0954253
285	8	6.25	407.055	68.3271	7793	5236.12	0.0113629	0.0487834	0.0390866	0.0779845	0.407055	0.736514	27	0.0708785	0.154008
286	5	6.6	401.493	65.0036	5388	7139.8	0.0104092	0.0293504	0.0406709	0.079743	0.401493	0.727833	19	0.0640645	0.138617
287	6	6	403.942	67.9649	4298	5287.17	0.0188335	0.0357731	0.0332231	0.0562603	0.403942	0.73227	19	0.0522259	0.0830372
288	8	5.875	399.795	72.9388	9172	6233.88	0.0140411	0.0412392	0.035302	0.0772685	0.399795	0.728613	24	0.0688427	0.138454
289	7	7.28571	409.643	57.9399	5286	6712.57	0.0262371	0.0420844	0.0321961	0.0647864	0.409643	0.7333	31	0.062506	0.100912
290	8	5.875	405.575	73.2087	4645	4633.38	0.0215511	0.0314047	0.0251589	0.04393	0.405575	0.737812	24	0.0465207	0.116462
291	7	6.28571	402.824	65.2877	9679	5545.29	0.0153314	0.0368645	0.0343228	0.0567857	0.402824	0.72812	24	0.056967	0.102857
292	5	6.4	405.715	65.011	6577	6843.8	0.000428149	0.0374149	0.0378119	0.0602816	0.405715	0.738018	18	0.0554296	0.0935983
293	6	5.83333	408.073	73.1131	6779	4922	0.00231008	0.0210881	0.0268915	0.0464011	0.408073	0.725446	18	0.040568	0.133668
294	6	6	407.604	71.4116	3844	6278.83	0.0169421	0.0339937	0.0316392	0.0490993	0.407604	0.740559	19	0.0518809	0.102013
295	4	6	401.319	69.3947	1956	6158.75	0.00789367	0.017043	0.0287677	0.0266575	0.401319	0.73182	13	0.0369847	0.0708252
296	6	5.66667	409.723	74.6281	3954	4530.17	0.00930958	0.0194206	0.0266551	0.0353093	0.409723	0.742456	17	0.0402511	0.0998507
297	7	6.14286	400.797	66.5269	9660	6795.14	0.0243855	0.0454097	0.0403714	0.0675784	0.400797	0.716491	23	0.0732747	0.148776
298	4	7	410.283	61.8273	1548	6741.25	0.00712439	0.0289449	0.0411225	0.0457028	0.410283	0.73227	17	0.0623085	0.11198
299	7	6.28571	402.057	66.3257	10513	7249.57	0.0229715	0.0446292	0.0422269	0.0675987	0.402057	0.719761	24	0.0720224	0.130968
300	5	6	405.114	72.4703	3476	4828.2	0.0225688	0.0337744	0.0345211	0.0448321	0.405114	0.728764	16	0.0525266	0.120618
301	6	6.33333	408.144	68.9417	7887	6489.17	0.014586	0.0345002	0.03533	0.0471398	0.408144	0.742508	21	0.0547032	0.0950517
302	6	6.66667	411.692	68.7539	6230	5165.33	0.0216037	0.0296764	0.032129	0.0430616	0.411692	0.716331	22	0.0580034	0.116899
303	6	6.33333	412.311	71.1727	4178	5121.67	0.0123145	0.0280009	0.0296801	0.051915	0.412311	0.723119	21	0.0505559	0.102935
304	6	6	409.412	71.7284	4240	5676.5	0.0227316	0.0364001	0.0416917	0.0538506	0.409412	0.738962	19	0.0623582	0.111135
305	6	6.66667	409.744	63.2501	7151	6605.83	0.0201628	0.048608	0.0441228	0.0725509	0.409744	0.722239	23	0.0759117	0.121699
306	4	6.75	406.515	64.6471	3205	5257.75	0.00446781	0.0266763	0.0388988	0.0414268	0.406515	0.720464	16	0.0572582	0.0988652
307	5	6.2	411.31	68.6495	2089	4181.2	0.00433717	0.0197516	0.027142	0.0330045	0.41131	0.734271	17	0.0406196	0.0851012
308	7	6.42857	403.327	66.4209	6487	6193.14	0.0305224	0.0444836	0.0374507	0.0577335	0.403327	0.748387	25	0.0654996	0.0917951
309	6	6.16667	401.949	67.789	3217	6630.83	0.00460358	0.0311194	0.0370105	0.040135	0.401949	0.728676	20	0.054926	0.0957807
310	6	6.16667	406.374	69.5835	3379	5486.17	0.0144412	0.025436	0.0278543	0.0421372	0.406374	0.724771	20	0.0449035	0.0900566
311	6	5.66667	406.15	72.8492	2476	4834.83	0.0163827	0.0276715	0.0344463	0.0435602	0.40615	0.741834	17	0.0489564	0.096523
312	5	5.6	408.331	74.2774	1610	4463.4	0.0115852	0.0174924	0.0266895	0.0267797	0.408331	0.730921	14	0.0383276	0.0839969
313	7	6.28571	405.011	66.1931	7050	5774.43	0.0153736	0.039072	0.0383893	0.052376	0.405011	0.736367	24	0.0646551	0.121259
314	7	5.57143	400.159	74.4513	6424	3493.29	0.00980719	0.0229006	0.0211073	0.0316561	0.400159	0.72699	19	0.0341651	0.0587454
315	6	6	407.761	69.2547	5167	5696.83	0.0207614	0.035757	0.0372549	0.057716	0.407761	0.726088	19	0.0564415	0.0933215
316	5	6.2	405.013	66.345	5001	6189	0.00457929	0.0279122	0.0286334	0.0421372	0.405013	0.727246	17	0.0415113	0.0746484
317	5	6.8	409.451	64.3423	4184	6048.8	0.0240871	0.0307259	0.0450127	0.0458486	0.409451	0.719214	20	0.0672291	0.105137
318	5	7	404.694	59.869	5472	6064	0.0196532	0.0348187	0.0475976	0.057508	0.404694	0.716989	21	0.0709526	0.106324
319	6	6.5	401.481	65.9576	9078	6368.5	0.00811219	0.0373662	0.0382434	0.0490227	0.401481	0.724863	22	0.0591961	0.111491
320	5	6.8	407.991	60.7129	4189	6943.8	0.0217591	0.0385088	0.0416933	0.0588244	0.407991	0.723789	20	0.0594812	0.103245
321	6	6.5	403.742	62.8844	4896	6672.83	0.0104751	0.0409086	0.0391707	0.0683526	0.403742	0.731288	22	0.066061	0.12442
322	7	5.85714	402.598	72.5315	6296	5433.14	0.0168222	0.0324771	0.0339685	0.0483503	0.402598	0.737184	21	0.0550554	0.102254
323	5	6.8	405.831	61.9697	5960	6081	0.0141286	0.032333	0.0342375	0.0421338	0.405831	0.736633	20	0.0550317	0.0948136
324	7	6.71429	402.644	60.2597	8388	8028	0.0383488	0.0536116	0.0489036	0.0774969	0.402644	0.741728	27	0.0853297	0.135963
325	7	6.28571	406.591	69.2173	7240	5942.71	0.00823202	0.0444646	0.0390762	0.0724167	0.406591	0.734314	24	0.0715991	0.144874
326	5	6.4	405.959	63.7935	2479	4836	0.00738465	0.0184521	0.0211189	0.0256068	0.405959	0.734908	18	0.0302056	0.0580268
327	7	6.71429	402.658	63.5716	6016	7585.57	0.0219194	0.0478755	0.0412466	0.0793328	0.402658	0.727346	27	0.0735538	0.130968
328	8	6	405.338	71.1352	7526	6209.5	0.0207911	0.0433217	0.041188	0.06893	0.405338	0.742181	25	0.074285	0.147481
329	6	6.66667	407.715	62.5325	6032	5383.33	0.0184092	0.0317383	0.0323658	0.0527507	0.407715	0.730201	23	0.0549885	0.100685
330	7	5.57143	408.088	77.8005	4579	4286.14	0.0192291	0.0377176	0.0360703	0.0520607	0.408088	0.734327	19	0.0596266	0.115458
331	6	6.66667	401.185	60.4962	9212	7508.83	0.0295349	0.0463391	0.046147	0.0657418	0.401185	0.724987	23	0.073825	0.135429
332	7	6.42857	404.508	65.6981	10613	6000.71	0.0150725	0.0451337	0.0387281	0.0641159	0.404508	0.724607	25	0.0643183	0.140456
333	6	6.33333	405.482	67.8218	6048	5908	0.0114858	0.0395061	0.0340553	0.0580392	0.405482	0.714246	21	0.0514525	0.0829691
334	5	7.2	412.467	61.8075	4446	6584.4	0.00802921	0.0293841	0.0338361	0.0575982	0.412467	0.728819	22	0.0587278	0.116417
335	7	6	401.729	70.0976	2951	5954.57	0.0123816	0.0268285	0.0256226	0.0431762	0.401729	0.734852	22	0.0438443	0.088569
336	6	6.33333	402.141	66.6245	6181	5438.83	0.00787001	0.0405775	0.039376	0.0702928	0.402141	0.732605	21	0.0635559	0.135429
337	8	5.5	400.894	75.2869	6785	5025.25	0.00951137	0.0280608	0.0254958	0.0440293	0.400894	0.73517	21	0.0440585	0.0856928
338	4	7	404.189	59.3452	3748	5954	0.0160746	0.0249912	0.0383149	0.0441825	0.404189	0.734468	17	0.0509872	0.090319
339	5	5.6	404.879	73.6493	3282	5963	0.0138927	0.0230423	0.0336638	0.0365118	0.404879	0.725934	14	0.0457126	0.0998492
340	7	6.28571	409.261	69.5557	3015	5662.57	0.0162157	0.0349899	0.0326384	0.069963	0.409261	0.736236	24	0.0603745	0.123405
341	7	6.14286	401.316	70.2985	9096	5778.86	0.00529562	0.0358264	0.0321765	0.0654488	0.401316	0.739533	23	0.0579604	0.116066
342	6	6	407.609	71.4124	6252	5635.5	0.0125232	0.0226476	0.0291584	0.0378545	0.407609	0.736604	19	0.0449396	0.0975644
343	6	5.83333	403.891	73.0049	3958	4795	0.0115043	0.019097	0.0231313	0.0240876	0.403891	0.727157	18	0.0372834	0.0764365
344	7	5.28571	405.883	79.796	5550	3284	0.00344067	0.0169049	0.0185026	0.031555	0.405883	0.735518	17	0.0308769	0.0659425
345	7	5.71429	404.811	74.3531	4944	4645.43	0.0141337	0.0340513	0.0313152	0.044723	0.404811	0.715912	20	0.0504987	0.103682
346	7	6	404.616	70.3949	8017	6569.86	0.0167482	0.0465726	0.0390453	0.0698389	0.404616	0.741576	22	0.0644323	0.10976
347	7	6.42857	406.944	67.3396	6609	6352.71	0.0164534	0.0372602	0.0316451	0.0763533	0.406944	0.722759	25	0.0601198	0.105773
348	8	6.625	406.866	63.0481	10054	6346	0.0136888	0.0542989	0.045525	0.0767143	0.406866	0.735615	30	0.0843113	0.159365
349	7	6.42857	408.596	67.8445	6774	6327	0.0275817	0.051035	0.0410319	0.0847097	0.408596	0.740494	24	0.0708493	0.147575
350	8	5.75	407.819	73.1889	7197	4679.12	0.0142901	0.0366046	0.0309275	0.0526862	0.407819	0.735852	23	0.054532	0.0977113
351	7	6.28571	404.593	68.2119	6491	5488.29	0.0200945	0.0426967	0.0408534	0.0543371	0.404593	0.729765	24	0.0714063	0.130934
352	7	5.71429	405.869	74.1332	5364	5751.71	0.0184006	0.0354518	0.0341139	0.0478185	0.405869	0.740225	20	0.0529324	0.0971293
353	7	6.71429	409.153	62.8342	4543	6410.57	0.0218936	0.0357306	0.0344809	0.0483206	0.409153	0.732357	27	0.0614055	0.127708
354	6	6.66667	408.38	65.2273	5981	5649	0.0144869	0.0384015	0.0411238	0.0779845	0.40838	0.730643	23	0.0701176	0.130696
355	3	7.33333	404.214	56.6755	0	6565.33	0.0048706	0.021977	0.0508927	0.0414822	0.404214	0.731891	14	0.0694196	0.137416
356	6	6	403.057	68.8555	3747	5011.17	0.0152964	0.0313121	0.0339122	0.0393267	0.403057	0.744608	19	0.0520224	0.103213
357	6	6	401.247	68.1482	5330	6553.5	0.016503	0.0285858	0.0311939	0.0393892	0.401247	0.72273	19	0.0463002	0.0834494
358	6	6.33333	411.621	70.5909	5227	6006.67	0.00938542	0.0237498	0.0321026	0.0458089	0.411621	0.7281	21	0.0524693	0.0939973
359	6	5.83333	410.186	71.2942	1974	4493.67	0.0180653	0.0339868	0.0341827	0.0542237	0.410186	0.730227	18	0.0512585	0.0892099
360	5	6.4	405.77	65.7927	5350	6873.4	0.00430943	0.027349	0.0344954	0.0551485	0.40577	0.714805	18	0.0483604	0.101654
361	8	6.125	408.837	71.6884	6847	4808.62	0.0285193	0.0463972	0.0363209	0.0779067	0.408837	0.710085	26	0.0711262	0.139903
362	6	6.5	407.528	65.1721	7294	6759.83	0.0194616	0.0448778	0.0486039	0.0702673	0.407528	0.726601	22	0.0756365	0.142663
363	6	6	403.206	68.4811	4120	5121.5	0.0165485	0.0293015	0.0298319	0.046247	0.403206	0.72574	19	0.0437324	0.0862126
364	6	6.83333	404.713	61.5367	3752	6773.83	0.010522	0.0383542	0.0362433	0.0680828	0.404713	0.738906	24	0.069034	0.121232
365	5	6.8	401.085	61.7225	7683	6817.6	0.0110658	0.0310147	0.0384951	0.0522745	0.401085	0.737381	20	0.054723	0.120357
366	7	6.28571	404.955	67.6533	6558	6255.43	0.00618901	0.0429318	0.0398299	0.0611883	0.404955	0.736998	24	0.0661437	0.116181
367	4	6.25	404.399	65.9555	1073	5319.75	0.00411199	0.0134863	0.0240618	0.021221	0.404399	0.714871	14	0.0318413	0.0571008
368	7	5.71429	405.981	71.53	3243	5611.57	0.0217192	0.0464736	0.0394054	0.0604523	0.405981	0.731704	20	0.0642255	0.104505
369	6	6.16667	403.523	68.695	3015	6142.5	0.0122542	0.0311613	0.0361696	0.0454673	0.403523	0.732403	20	0.0569461	0.106798
370	6	6.33333	410.094	66.3962	4279	6079.33	0.00134026	0.0330946	0.0359467	0.0527241	0.410094	0.728532	21	0.0581055	0.111569
371	4	6	405.425	69.5015	1270	4553	0.00406271	0.0147643	0.0277194	0.030325	0.405425	0.733647	13	0.0367993	0.0665863
372	6	6.16667	404.981	68.7022	3241	5669.33	0.0106063	0.0318232	0.0342421	0.0416776	0.404981	0.739786	20	0.0531826	0.0974459
373	6	6.66667	405.078	66.0128	3946	6676.33	0.0228857	0.0399661	0.0405582	0.0674333	0.405078	0.730668	23	0.068966	0.121316
374	4	6.5	406.56	62.9199	476	6217.75	0.0191536	0.0268063	0.0396557	0.0343396	0.40656	0.717676	15	0.0514961	0.080775
375	6	6.5	409.92	65.1479	4983	5374.33	0.0363246	0.0472734	0.0412007	0.0638589	0.40992	0.7453	22	0.0686837	0.12811
376	8	6.375	401.35	65.0601	8823	7122.75	0.0421069	0.0602854	0.0457314	0.0919237	0.40135	0.725061	28	0.0875049	0.155083
377	7	5.57143	410.823	76.4354	4698	3794.29	0.0122559	0.0251332	0.0254789	0.0335993	0.410823	0.737305	19	0.0382402	0.0690591
378	8	6	405.083	68.7798	8308	6595.25	0.0261419	0.0584504	0.0436148	0.0737704	0.405083	0.72815	25	0.079762	0.138454
379	7	6.28571	406.851	65.5944	9388	6125	0.0138336	0.0447642	0.038524	0.078088	0.406851	0.739843	24	0.066442	0.125256
380	8	6.25	399.324	65.425	8684	6601.62	0.0303166	0.0519027	0.0373985	0.0650533	0.399324	0.716038	27	0.0679852	0.117822
381	6	6.33333	401.822	67.8739	5200	7143.83	0.0155188	0.0410504	0.0426322	0.0765697	0.401822	0.708223	21	0.0719829	0.118759
382	6	7	404.877	60.8119	3214	5683.5	0.0173694	0.0439089	0.0368895	0.0776863	0.404877	0.731255	25	0.0683873	0.117277
383	7	6.28571	399.832	65.3467	10142	6091	0.0151871	0.0376057	0.0371744	0.0610378	0.399832	0.731154	24	0.0641817	0.125242
384	4	6.25	405.397	66.7216	4327	5035.5	0.00852731	0.0153155	0.0278743	0.0203821	0.405397	0.735255	14	0.0382438	0.0838276
385	4	6.5	406.263	67.106	3032	4082.75	0.00266635	0.0105793	0.0200871	0.0239981	0.406263	0.732078	15	0.0295209	0.0663288
386	7	5.71429	405.464	72.9559	4716	5225.71	0.0103841	0.023258	0.0295424	0.035024	0.405464	0.73788	20	0.0460321	0.0999393
387	7	6.71429	405.855	62.5578	7524	6468.14	0.0273842	0.0552989	0.0418167	0.0945478	0.405855	0.74332	27	0.0777253	0.120263
388	7	6	406.935	68.3762	7182	6401.57	0.00920747	0.0418892	0.0397025	0.0698389	0.406935	0.746936	22	0.0652057	0.122887
389	4	6.25	408.628	70.9424	3123	5869.75	0.00590219	0.0177093	0.0282833	0.0372589	0.408628	0.732134	14	0.0440782	0.104351
390	5	6	401.597	68.4627	6131	5341.8	0.0156009	0.0231382	0.0282981	0.033836	0.401597	0.733198	16	0.0423461	0.0882976
391	6	6.33333	403.577	64.0598	4257	5572.83	0.0188335	0.0361099	0.0370254	0.0642038	0.403577	0.732485	21	0.0582386	0.125242
392	7	6.28571	407.897	69.324	5843	4502	0.00610457	0.0335301	0.0322865	0.0537931	0.407897	0.730047	24	0.0577524	0.0972058
393	5	6	403.363	71.3568	1907	5517.6	0.0135808	0.030934	0.0336716	0.0606611	0.403363	0.739215	16	0.051793	0.105292
394	8	6.625	404.455	64.5803	10013	6000.62	0.0207103	0.0382033	0.0304646	0.072532	0.404455	0.726884	30	0.0565711	0.100477
395	6	6.83333	405.441	63.4172	4950	5516	0.0173274	0.0264632	0.0288719	0.0398032	0.405441	0.72818	24	0.0489551	0.085916
396	4	6.5	402.328	62.2651	2569	8161.75	0.00460358	0.0315763	0.0365361	0.051507	0.402328	0.728808	15	0.0484996	0.087594
397	5	7	409.079	58.9269	5352	6724	0.0253115	0.0345602	0.0370955	0.0498892	0.409079	0.733928	21	0.0580361	0.125085
398	4	6.5	402.784	62.3356	1519	4728.25	0.0113625	0.0237471	0.0285178	0.0350821	0.402784	0.731764	15	0.038888	0.0604117
399	6	7.16667	409.863	60.9398	8646	6974.67	0.0214012	0.0393654	0.0383326	0.0463793	0.409863	0.736657	25	0.0638113	0.108255
400	7	6.14286	402.482	70.7309	8271	6537.43	0.0201157	0.0448237	0.0397293	0.0638458	0.402482	0.726601	23	0.0706373	0.123434
401	5	6.2	406.058	69.1265	6536	5352.8	0.00539334	0.0203054	0.0334319	0.0367567	0.406058	0.735783	17	0.0468028	0.103042
402	7	6.57143	406.989	65.4089	7033	6294.14	0.0342941	0.0468659	0.0395691	0.0608191	0.406989	0.730831	26	0.0722733	0.130696
403	9	6	401.298	70.2803	9199	5576	0.0119751	0.0461579	0.0385853	0.0757861	0.401298	0.726324	28	0.0703889	0.130855
404	4	5.75	408.69	71.5207	1738	4728.5	0.00231008	0.0139804	0.0224244	0.0245063	0.40869	0.725692	12	0.0258918	0.0487111
405	7	6	405.095	70.6389	9014	5284.86	0.0270839	0.0387724	0.0392631	0.057159	0.405095	0.727156	22	0.0692426	0.137657
406	7	6	402.746	69.7271	7919	6633.43	0.0314171	0.0557666	0.0411699	0.0736234	0.402746	0.726222	22	0.0725259	0.110081
407	8	6.125	409.71	70.1751	7120	6080.5	0.00449369	0.0497277	0.040757	0.0774325	0.40971	0.736842	26	0.0741524	0.123263
408	7	5.71429	405.35	77.2784	5681	4844.14	0.0147952	0.0310255	0.0326491	0.0574322	0.40535	0.742181	19	0.0547955	0.125829
409	5	7	411.727	59.3082	5022	8074.2	0.0201628	0.0403728	0.052045	0.0481592	0.411727	0.737106	21	0.0780896	0.117123
410	6	5.5	405.162	75.4052	6037	4886.33	0.010522	0.0198298	0.031539	0.029771	0.405162	0.734908	16	0.0412688	0.0796662
411	6	6.16667	402.334	71.0471	2646	5643.5	0.00776313	0.0285828	0.0293003	0.0458694	0.402334	0.735998	20	0.0516262	0.0922656
412	5	6	405.996	70.4693	1706	6602.2	0.0211596	0.0297001	0.0392857	0.0447287	0.405996	0.720464	16	0.0589808	0.120687
413	5	6.8	399.765	60.2503	4904	5945.8	0.00661196	0.0233361	0.025533	0.0307126	0.399765	0.719529	20	0.0379448	0.0643432
414	5	6.4	405.021	64.1284	8628	8096.2	0.0240853	0.0454938	0.0437687	0.0765416	0.405021	0.732041	18	0.0660114	0.124272
415	7	6.28571	404.604	67.0212	8699	5954	0.0119214	0.0385167	0.0368458	0.0695356	0.404604	0.729462	24	0.0620625	0.105048
416	7	6.42857	408.73	68.4229	5373	5408.29	0.00524054	0.0396784	0.0370217	0.0619342	0.40873	0.744261	25	0.0650271	0.114614
417	5	6.6	401.379	66.3231	2938	6115.2	0.0194013	0.0240357	0.0343709	0.0305069	0.401379	0.739156	19	0.0539446	0.102088
418	5	6.2	411.193	70.7839	3445	5559.4	0.0123999	0.023439	0.0388842	0.0433425	0.411193	0.748387	17	0.0554574	0.114612
419	6	6.33333	402.362	65.5435	10534	6350.33	0.0266611	0.0448665	0.0409543	0.0682791	0.402362	0.725758	21	0.0662433	0.129437
420	5	7	401.841	57.8843	4671	7813.6	0.0206133	0.0455954	0.0467525	0.0675823	0.401841	0.72053	21	0.0715092	0.0988027
421	7	6.42857	400.344	62.9793	9089	6406.14	0.0253676	0.0519618	0.0421751	0.0748106	0.400344	0.728814	25	0.0728433	0.114781
422	6	5.83333	403.828	70.8302	2861	5476.5	0.0168398	0.0290496	0.0340082	0.0515853	0.403828	0.73819	18	0.0515108	0.0981312
423	6	6	404.17	71.4515	2937	5442	0.0145298	0.0275936	0.0393501	0.0421758	0.40417	0.729966	19	0.0565377	0.112668
424	5	7	407.623	60.3023	3807	5911	0.00946479	0.0275119	0.0398336	0.0439779	0.407623	0.737133	21	0.0605736	0.124736
425	6	6.16667	407.42	67.9841	6616	5784.67	0.00960949	0.0320814	0.0357196	0.0485732	0.40742	0.731389	20	0.0566929	0.106251
426	6	6.33333	406.511	66.2194	7402	6787	0.0252382	0.0397488	0.0401448	0.0471868	0.406511	0.724524	21	0.0630832	0.0974314
427	9	5.77778	403.486	72.9761	8453	5963.44	0.0165577	0.047406	0.0408136	0.0836257	0.403486	0.72468	26	0.0775134	0.134383
428	8	6	403.644	69.5565	9146	4931.25	0.019327	0.0376233	0.0315719	0.0634455	0.403644	0.725997	25	0.0569381	0.115422
429	4	6.5	411.312	63.6555	2132	4248	0.00624558	0.0229008	0.0316025	0.0353423	0.411312	0.741229	15	0.0424222	0.0812308
430	6	6.66667	409.8	62.8523	6127	6609.33	0.0177611	0.0433137	0.0393958	0.0718773	0.4098	0.719388	23	0.0677596	0.143147
431	5	6.6	409.365	63.6465	3782	5029.8	0.015215	0.03317	0.0413851	0.068306	0.409365	0.747469	19	0.0611716	0.114988
432	5	5.8	408.694	71.6188	2594	5037	0.0119758	0.0210215	0.0298844	0.0382896	0.408694	0.737096	15	0.042435	0.0955629
433	5	6.4	401.071	68.4049	5302	6419.2	0.00987912	0.0307266	0.0402184	0.0432374	0.401071	0.734543	18	0.0576193	0.105626
434	6	6.33333	405.304	64.9773	3965	7298.17	0.0330734	0.045234	0.044576	0.0566505	0.405304	0.732884	21	0.0686067	0.10569
435	6	6	406.955	70.8404	5638	5030	0.00423556	0.0349506	0.0396656	0.0552072	0.406955	0.718008	19	0.0618109	0.104097
436	4	6.25	402.22	65.6001	1559	4220.75	0.0100176	0.0181639	0.0298196	0.0283376	0.40222	0.735641	14	0.0400599	0.0862643
437	7	6	404.332	72.0188	5568	5588.29	0.0194816	0.0297855	0.0317356	0.0407438	0.404332	0.737275	22	0.0552423	0.0937089
438	6	6.83333	402.909	59.5569	8517	7213.33	0.0314171	0.0499718	0.0475014	0.0683526	0.402909	0.736236	24	0.0791871	0.116009
439	5	7.4	409.625	56.4047	3847	8077	0.00702817	0.0408348	0.0493445	0.0860889	0.409625	0.730295	23	0.0776774	0.172458
440	7	6.42857	402.566	64.4243	7091	7264.86	0.0327682	0.0558902	0.0448386	0.0949003	0.402566	0.734394	25	0.0800709	0.143876
441	4	6.75	411.525	63.8517	2558	5788	0.0164958	0.0242345	0.0307224	0.0433258	0.411525	0.727375	16	0.0449952	0.087131
442	6	6	405.36	69.249	5837	5947.17	0.0205298	0.036968	0.0391548	0.0809234	0.40536	0.727083	19	0.0634846	0.113602
443	5	6.4	404.859	64.8738	4295	6098.2	0.00582116	0.0276891	0.0365014	0.0453675	0.404859	0.735373	18	0.0533823	0.110629
444	6	5.83333	402.673	72.3853	3665	4856.33	0.017931	0.0274597	0.0311179	0.0372388	0.402673	0.721473	18	0.0471294	0.0870678
445	6	6.5	410.228	66.3365	5712	5651.33	0.0116127	0.0293763	0.0310795	0.0392543	0.410228	0.739336	21	0.0514301	0.109098
446	6	7.33333	409.17	58.4258	6963	6399	0.0153012	0.0410412	0.0446796	0.0766778	0.40917	0.720506	27	0.0754312	0.11907
447	5	6.4	403.995	64.7355	3416	5890.4	0.0160355	0.0339261	0.0382707	0.0459388	0.403995	0.747469	18	0.0562559	0.094136
448	4	6.25	409.497	67.3965	1469	5282.25	0.0144869	0.0173807	0.0359371	0.0217375	0.409497	0.736205	14	0.0527016	0.102163
449	6	6.5	406.683	66.8123	8451	6969.5	0.0198208	0.0404926	0.0373805	0.0590771	0.406683	0.734395	22	0.0603224	0.111478
450	6	6.33333	403.568	64.6989	8838	7269.5	0.0192583	0.0399919	0.0412602	0.0573798	0.403568	0.734568	21	0.0649088	0.117416
451	4	6.75	403.77	60.6857	7283	5650.75	0.00992139	0.014586	0.029594	0.0227784	0.40377	0.733846	16	0.0412252	0.0752508
452	8	6	402.151	69.2992	9982	5252.88	0.0253462	0.0509151	0.0387948	0.0899539	0.402151	0.732378	25	0.0677651	0.128218
453	6	6.16667	400.57	68.5897	7259	5553.17	0.0134984	0.0384571	0.0356787	0.0749842	0.40057	0.721498	20	0.0616401	0.128114
454	5	5.8	405.008	72.2264	4001	4669.2	0.014961	0.0265672	0.0308171	0.038072	0.405008	0.74365	15	0.0405075	0.0774187
455	7	6.14286	405.452	70.0577	6500	6396.57	0.0178326	0.0364602	0.0341223	0.0742196	0.405452	0.719323	23	0.05822	0.102949
456	4	7	402.874	59.7116	176	6873.5	0.00766472	0.0156297	0.0359527	0.0215058	0.402874	0.729834	17	0.0549174	0.108665
457	8	5.5	400.954	76.5711	8339	5595.25	0.0110658	0.0400266	0.0347077	0.0494978	0.400954	0.73379	21	0.0557937	0.117581
458	6	6.5	401.588	64.4878	6520	6767.67	0.0102564	0.0377343	0.0392812	0.0610958	0.401588	0.724607	22	0.0636865	0.125675
459	5	6.2	412.074	68.7771	5708	4427	0.0130502	0.0268088	0.0319548	0.0458305	0.412074	0.720225	17	0.0471207	0.123263
460	5	6.4	411.247	67.4967	5252	6269.4	0.0112198	0.0335859	0.0351159	0.0562305	0.411247	0.732485	18	0.0533461	0.122973
461	6	6.16667	404.525	66.4577	4610	5176.33	0.0264924	0.0454871	0.0404989	0.0543199	0.404525	0.724701	20	0.0647675	0.105761
462	8	5.875	401.678	69.5764	7431	6246.62	0.00873978	0.0530105	0.0382686	0.0759271	0.401678	0.712299	24	0.0667332	0.104189
463	6	6	402.81	68.4138	4487	7069.67	0.019435	0.0318003	0.0349041	0.0558082	0.40281	0.730732	19	0.0526808	0.0944412
464	7	5.71429	404.412	74.2798	8382	4998.29	0.0264028	0.0318363	0.0281113	0.0371031	0.404412	0.729378	20	0.0454199	0.0922412
465	7	6	410.88	74.9786	3881	5490	0.0201679	0.032969	0.0337095	0.0397087	0.41088	0.738992	21	0.056025	0.126317
466	5	6.2	408.539	66.9226	4889	5080.4	0.0153898	0.0336952	0.0343685	0.0463197	0.408539	0.748828	17	0.0505414	0.0991615
467	7	6.28571	409.04	65.9472	7738	7357.29	0.0414228	0.0537519	0.0451267	0.0756999	0.40904	0.736611	24	0.0777154	0.133497
468	6	6	405.725	69.3114	6553	6434.17	0.000428149	0.0341988	0.0356317	0.0533492	0.405725	0.73759	19	0.0527943	0.0999084
469	7	6.71429	400.354	61.1425	6011	7080.71	0.018032	0.0478915	0.0370794	0.0760157	0.400354	0.718912	27	0.0663997	0.137314
470	5	6.4	413.112	66.1963	3906	4226.8	0.00571812	0.0283702	0.0334456	0.0538176	0.413112	0.720789	18	0.0494676	0.11375
471	6	6.5	404.588	66.0934	6785	5870.67	0.00647247	0.0290577	0.0298416	0.048418	0.404588	0.722562	22	0.0496389	0.0838999
472	6	6.66667	401.245	62.2035	5401	6798.5	0.0195755	0.0344518	0.0380411	0.0511544	0.401245	0.720276	23	0.0624043	0.105918
473	6	6.16667	407.8	68.0476	4543	5951.67	0.0228716	0.0421232	0.0392752	0.0541316	0.4078	0.739404	20	0.0624538	0.101681
474	7	6	409.615	69.7321	3660	6242.29	0.0363666	0.0445813	0.0383002	0.0528418	0.409615	0.733121	22	0.0631103	0.102679
475	4	6	402.328	68.0125	631	5093.75	0.00776313	0.0142473	0.0309715	0.0211896	0.402328	0.734596	13	0.0402618	0.0888388
476	7	6.57143	412.082	65.8771	8544	5776.14	0.0233305	0.0488908	0.0446083	0.0628743	0.412082	0.72824	26	0.0784051	0.129419
477	5	6.8	400.396	60.822	6424	6626	0.0129901	0.0249759	0.0288222	0.0434437	0.400396	0.733151	20	0.0450344	0.0819622
478	8	5.875	405.779	71.1322	8411	5593.25	0.0279554	0.0423175	0.0325837	0.0595672	0.405779	0.72307	24	0.0578479	0.102744
479	5	6.2	402.489	67.1774	2884	6195	0.0119302	0.026727	0.0327964	0.0401149	0.402489	0.739843	17	0.0460804	0.0903207
480	7	6	406.446	70.2985	4376	5540.43	0.0195299	0.0356053	0.029797	0.0534539	0.406446	0.740381	21	0.051738	0.0868693
481	6	6.33333	408.384	65.8763	4515	5953.83	0.0179971	0.0453163	0.0412823	0.0732756	0.408384	0.736974	21	0.0703154	0.122973
482	8	6.25	402.948	68.1375	8429	5968.62	0.0215277	0.0521904	0.0403232	0.0757861	0.402948	0.726107	27	0.0761392	0.128935
483	4	7.25	414.002	57.2949	1476	6407.5	0.0233305	0.0354131	0.0412432	0.0453859	0.414002	0.746142	18	0.0597036	0.084421
484	7	6	406.709	76.6384	5007	4612.71	0.010676	0.0328278	0.0302152	0.055438	0.406709	0.738541	21	0.0508006	0.0833235
485	7	6.85714	405.16	61.0727	5517	7438.57	0.0243298	0.0519003	0.0416504	0.0683973	0.40516	0.729273	27	0.0786542	0.149387
486	7	5.85714	405.07	71.4383	6549	4166.86	0.0146226	0.031097	0.029282	0.0470427	0.40507	0.735743	21	0.0460097	0.0762851
487	6	6.5	400.079	63.9809	6106	5478.5	0.0195631	0.0293737	0.0324656	0.0371925	0.400079	0.7333	22	0.0549978	0.112084
488	4	7.25	404.867	57.0349	6068	6283	0.00852407	0.0331261	0.0476128	0.0868463	0.404867	0.731211	18	0.0692812	0.140594
489	5	6.4	407.277	64.4856	2217	6758.2	0.00423556	0.0392365	0.0410088	0.0660379	0.407277	0.72077	18	0.0640744	0.114226
490	7	5.85714	410.705	72.502	4042	5152.57	0.0168836	0.0298668	0.0317794	0.0422548	0.410705	0.740288	21	0.051484	0.0893063
491	7	6.57143	404.477	61.9097	8706	7070.14	0.0245177	0.0526232	0.042397	0.0814616	0.404477	0.720659	26	0.0773439	0.156752
492	5	6.2	405.78	70.6573	3647	5268.6	0.00618901	0.0272816	0.0373755	0.0373527	0.40578	0.730809	17	0.0553178	0.114109
493	5	6.4	408.632	69.208	3791	5806.8	0.00946479	0.0270222	0.0347757	0.0334024	0.408632	0.741728	18	0.057376	0.123872
494	7	6.28571	409.333	69.3361	7681	5480.43	0.00449369	0.0470287	0.0440184	0.0752904	0.409333	0.741335	24	0.075254	0.156752
495	6	5.5	404.535	74.8068	1347	3327.83	0.00549628	0.0223882	0.023742	0.0370127	0.404535	0.727445	16	0.03423	0.0597626
496	6	5.66667	410.582	73.644	3972	4359	0.011039	0.0199123	0.0283981	0.0332011	0.410582	0.734306	17	0.04095	0.0928478
497	5	6.6	406.737	63.238	5652	6455	0.0141608	0.0328776	0.03508	0.0528455	0.406737	0.713562	19	0.0528919	0.0989819
498	6	5.66667	403.179	71.6763	5698	5435.67	0.0211589	0.0334616	0.0311925	0.0460667	0.403179	0.73914	17	0.0464717	0.0850139
499	4	6.75	406.299	60.4612	2380	5589.75	0.00763165	0.0186442	0.0253266	0.0365851	0.406299	0.729078	16	0.0345184	0.0653304
500	9	5.77778	401.253	72.1299	8602	4878.44	0.0219154	0.0373575	0.029593	0.0630371	0.401253	0.735584	25	0.0573512	0.127055
501	7	6.14286	404.714	67.177	7250	6228.86	0.0199859	0.0455316	0.0380146	0.0613311	0.404714	0.734766	23	0.067765	0.106644
502	4	6.75	407.491	60.6386	0	5548.25	0.0041078	0.0197028	0.030016	0.0304258	0.407491	0.730389	16	0.0423446	0.0898548
503	4	7.5	404.219	58.3872	5370	5921.75	0.0170375	0.0233755	0.0361399	0.0270244	0.404219	0.733516	19	0.0530634	0.0944331
504	5	6.6	407.91	63.906	5059	5741.2	0.0108069	0.0389885	0.0442664	0.0488298	0.40791	0.734394	19	0.0644225	0.119855
505	6	6.5	410.795	68.167	3164	5142.17	0.017369	0.0398347	0.0384991	0.0847938	0.410795	0.73819	22	0.0680594	0.123324
506	6	6.33333	400.685	65.9858	11032	6306.17	0.0086102	0.0377277	0.032504	0.061059	0.400685	0.737504	21	0.050294	0.101337
507	8	6	405.016	72.4046	3757	6356.38	0.0330391	0.0482919	0.0380899	0.0658318	0.405016	0.73329	25	0.0707628	0.126848
508	7	6.42857	399.283	67.5658	6200	6134.43	0.0140411	0.0415335	0.0422711	0.0699881	0.399283	0.738906	25	0.0774519	0.141853
509	7	6	406.594	69.2178	4025	6852.86	0.00576798	0.0435803	0.0367966	0.0592435	0.406594	0.740411	22	0.0637702	0.110075
510	5	6.6	405.346	65.0806	5907	5485	0.0145325	0.0311942	0.0401176	0.0498043	0.405346	0.735498	19	0.0604153	0.103113
511	7	6.14286	402.263	66.2229	5163	6307.86	0.0236478	0.0357145	0.0312104	0.0482259	0.402263	0.729731	23	0.0535464	0.104678
512	5	6.4	401.212	64.2894	7040	5953.2	0.00880117	0.0366946	0.0384955	0.0469374	0.401212	0.721455	18	0.0535373	0.109854
513	4	6.25	412.141	68.8128	3861	5191	0.00318214	0.0222993	0.0391296	0.0591544	0.412141	0.741646	14	0.0526234	0.10609
514	5	6.2	401.772	67.0576	2071	5000	0.00951137	0.0219576	0.0225796	0.0316561	0.401772	0.733597	17	0.0338223	0.0544365
515	7	6.28571	404.423	67.6102	7625	5744.57	0.010251	0.041742	0.0385521	0.0645334	0.404423	0.732022	24	0.0664438	0.116123
516	7	6	399.961	68.6327	10012	6626.71	0.0156009	0.0376757	0.0370378	0.0726967	0.399961	0.728095	22	0.0614464	0.131333
517	6	6	403.316	68.4997	5695	5630.5	0.0167717	0.0347076	0.0359869	0.0721727	0.403316	0.723295	19	0.0561837	0.111239
518	4	6.25	405.561	66.145	4711	5388.5	0.0141337	0.0205504	0.0313224	0.0351978	0.405561	0.714934	14	0.039121	0.0779047
519	6	6.16667	413.504	70.148	4907	4788.83	0.0178279	0.0400072	0.0389964	0.0630349	0.413504	0.72053	20	0.0615899	0.128824
520	5	5.8	412.21	73.5107	5418	5030	0.0147323	0.019485	0.0272391	0.0295108	0.41221	0.719508	15	0.0387917	0.0725724
521	6	6.5	405.657	64.4973	5710	7272.67	0.00832606	0.0492698	0.0476408	0.0725132	0.405657	0.729796	22	0.0779189	0.137709
522	5	6.4	407.745	64.8509	4086	5806	0.0207178	0.0351269	0.0361034	0.044203	0.407745	0.740074	18	0.0526445	0.0852512
523	8	6.125	411.572	69.1466	7140	5555.5	0.0173509	0.0350419	0.0300801	0.051915	0.411572	0.736859	26	0.0540894	0.0913482
524	5	6.6	403.206	66.3051	1838	5546.4	0.0128387	0.0260598	0.0319368	0.0334972	0.403206	0.732565	19	0.0505854	0.0965342
525	6	5.66667	406.963	74.7714	4144	3641.67	0.00123576	0.0285185	0.0281258	0.0408541	0.406963	0.719138	17	0.0418942	0.0689692
526	5	6.4	403.556	64.6651	6276	5890.6	0.0188717	0.0379884	0.0374292	0.0687667	0.403556	0.731168	18	0.0551863	0.102674
527	9	6.44444	404.216	66.5317	11352	6499.56	0.0202354	0.0669954	0.0480483	0.0863691	0.404216	0.734483	32	0.0927967	0.147375
528	5	6.2	408.101	66.0735	3763	4867	0.00920747	0.0330495	0.0382322	0.0500914	0.408101	0.743692	17	0.0543788	0.0958714
529	6	6.33333	402.908	66.7516	4885	5422.83	0.0156954	0.0373488	0.0358886	0.0760157	0.402908	0.7281	21	0.0564093	0.10707
530	5	6.6	406.068	65.261	3559	5911.2	0.0119214	0.0235355	0.0336015	0.0379711	0.406068	0.728804	19	0.0517356	0.100768
531	4	6	404.487	68.3776	2235	6146.5	0.00279097	0.029625	0.0368992	0.0663656	0.404487	0.742506	13	0.0462529	0.108848
532	7	6.28571	402.076	67.7876	6596	6415	0.0228893	0.0401658	0.037246	0.0566928	0.402076	0.722797	23	0.0679578	0.119116
533	5	6.2	410.366	67.2218	5798	4989	0.0142438	0.0284201	0.0336281	0.0564372	0.410366	0.716437	17	0.0486366	0.0941489
534	5	6.2	400.986	66.9265	6280	6139	0.0127653	0.0318645	0.0354579	0.0742929	0.400986	0.735675	17	0.0507775	0.0987768
535	6	5.83333	404.532	75.4484	4709	4648.17	0.0100581	0.0256779	0.0296751	0.0480732	0.404532	0.731864	17	0.0463002	0.116471
536	8	6.375	403.174	66.1358	11191	5237.12	0.00188718	0.0413234	0.035782	0.0611883	0.403174	0.734468	28	0.0670359	0.137812
537	6	6.16667	407.338	69.102	6208	6122.83	0.0211886	0.0431784	0.0398207	0.0702782	0.407338	0.713578	20	0.0630419	0.104938
538	8	5.875	407.67	70.6143	4018	5049.5	0.0163214	0.035375	0.0299283	0.0527044	0.40767	0.740113	24	0.0533831	0.101315
539	6	6.66667	402.996	62.2085	4193	7917	0.0228957	0.0403195	0.0446481	0.062017	0.402996	0.726113	23	0.0709378	0.123242
540	4	7	405.397	58.5171	3008	5740.5	0.0105811	0.0250322	0.0367714	0.0355934	0.405397	0.723706	17	0.0518155	0.1153
541	8	6.125	403.891	67.0747	6029	5553.75	0.0161879	0.0424319	0.0349801	0.0654567	0.403891	0.732026	26	0.0624047	0.115422
542	10	5.6	403.659	76.0224	7534	4562.8	0.0270244	0.0445501	0.0332714	0.0674086	0.403659	0.732068	27	0.0649438	0.119607
543	4	6.75	409.882	65.8739	3176	6793.75	0.00791906	0.0202119	0.0412501	0.0408923	0.409882	0.73808	16	0.0551181	0.0936288
544	6	6.66667	408.017	64.036	6016	7220	0.0150535	0.0499355	0.0451904	0.0794521	0.408017	0.724748	23	0.0722915	0.128898
545	5	6.4	409.537	67.2161	5485	6780.4	0.0298247	0.0472408	0.0456754	0.0876056	0.409537	0.725061	18	0.0726905	0.13899
546	6	6.16667	405.981	66.6968	7552	6881.67	0.0192583	0.0426495	0.0404092	0.0590774	0.405981	0.729378	20	0.0618345	0.10478
547	7	6.28571	409.218	68.7597	6646	6060	0.00702817	0.0430905	0.0410935	0.07631	0.409218	0.725006	24	0.0723946	0.119712
548	7	6.14286	403.761	69.2162	5493	5688.86	0.0112327	0.0341935	0.0324552	0.0640181	0.403761	0.738704	23	0.0581974	0.129718
549	5	6.2	407.346	65.9513	5481	6425.4	0.0206395	0.0322632	0.0398092	0.0390348	0.407346	0.736891	17	0.0548976	0.0939151
550	4	6.5	407.29	63.6391	3134	6363	0.0151555	0.0279554	0.0332334	0.0637902	0.40729	0.740696	15	0.0443443	0.0967167
551	6	6.83333	406.404	61.1218	4673	6354.33	0.0213335	0.0281635	0.0296909	0.03242	0.406404	0.738748	24	0.0513998	0.0947312
552	5	6.4	403.526	64.6603	4891	6368.4	0.0204266	0.0342142	0.0393763	0.0676803	0.403526	0.74332	18	0.0556302	0.100513
553	5	6	405.132	69.0654	1859	6330.4	0.0118906	0.0258327	0.0347555	0.0335463	0.405132	0.736803	16	0.0482577	0.0963432
554	8	6.5	402.28	64.0136	8301	5658.5	0.0318676	0.0519466	0.0372868	0.0742587	0.40228	0.733883	29	0.0709452	0.0988793
555	5	6	400.383	69.5904	2571	7951.6	0.00237156	0.0311861	0.0403775	0.0531297	0.400383	0.736777	16	0.0565076	0.128114
556	5	5.8	400.718	76.1363	8332	5385.4	0.00610793	0.0197169	0.0279139	0.0331077	0.400718	0.740696	15	0.0407991	0.096076
557	5	7.4	414.4	68.5435	5275	5443.2	0.0121706	0.0260218	0.0375762	0.0336214	0.4144	0.74087	22	0.0629823	0.108913
558	6	6.83333	406.787	61.1794	5313	6065.5	0.0146803	0.0453539	0.0428794	0.0822318	0.406787	0.731423	24	0.075796	0.140981
559	6	6.66667	404.991	64.2843	5429	6945.5	0.011089	0.0431172	0.0423554	0.0633971	0.404991	0.729273	23	0.0685199	0.127581
560	8	6	406.318	70.8032	8358	6076	0.0334849	0.0516692	0.0355197	0.0692718	0.406318	0.737765	25	0.0649728	0.116197
561	5	6	408.329	70.8743	2684	5258.6	0.00962009	0.0240814	0.029537	0.0462957	0.408329	0.72621	16	0.0448626	0.110803
562	7	6	409.785	74.7788	6335	4620	0.014419	0.0351465	0.0344291	0.0516348	0.409785	0.716459	21	0.0577844	0.113988
563	6	6.5	405.717	63.836	5445	7302.5	0.0246068	0.0433839	0.0473236	0.0710845	0.405717	0.729954	22	0.074766	0.146375
564	6	6.16667	403.927	71.9962	5131	5378.83	0.00992139	0.0279854	0.0287979	0.0416776	0.403927	0.726922	20	0.0479028	0.0834055
565	7	6.14286	402.454	66.8019	6542	7261.14	0.0327682	0.0503343	0.0418077	0.0742922	0.402454	0.739802	23	0.073613	0.124081
566	6	6.33333	400.114	63.5102	7690	5710.33	0.0104597	0.0388744	0.0330721	0.0542295	0.400114	0.727515	21	0.0535148	0.0920024
567	6	6.5	408.563	66.0672	7519	5800.83	0.00858899	0.0406514	0.0385865	0.062921	0.408563	0.731848	22	0.0640171	0.120386
568	4	7.25	404.989	57.0521	1084	7710	0.0159334	0.0287444	0.0425169	0.0478443	0.404989	0.732884	18	0.0585275	0.0995508
569	5	6	411.35	70.6152	3273	5662.6	0.0130502	0.0238024	0.0362047	0.0396709	0.41135	0.732126	16	0.0528295	0.117103
570	5	6.6	409.69	62.4289	5519	6044	0.0213177	0.0294568	0.0347423	0.0377022	0.40969	0.728829	19	0.050636	0.0869917
571	9	6.11111	403.038	68.097	10643	5632.11	0.0237778	0.0586469	0.0414875	0.0876056	0.403038	0.729367	29	0.0763491	0.138328
572	4	6.5	403.765	66.0124	213	6490.5	0.0112836	0.024252	0.0398038	0.0303922	0.403765	0.724012	15	0.0576002	0.0996922
573	7	6.28571	405.732	66.311	5089	6040.29	0.00798631	0.0432911	0.0327246	0.0630941	0.405732	0.714519	24	0.0576919	0.116197
574	7	6.42857	399.542	67.6096	10428	6688.86	0.0105668	0.0390726	0.0464765	0.0595127	0.399542	0.724248	25	0.0780564	0.125279
575	7	6.85714	403.662	59.7255	8158	6855.43	0.0383493	0.0577571	0.0479197	0.0839081	0.403662	0.733647	28	0.0848751	0.137784
576	5	6.8	402.892	59.4745	3680	6069.4	0.0239964	0.0360979	0.0402365	0.0495874	0.402892	0.736611	20	0.0609532	0.10628
577	6	6.16667	410.17	69.0942	4365	4340	0.0111189	0.0266167	0.0283248	0.0437289	0.41017	0.738318	20	0.0458758	0.094493
578	5	6.4	409.57	65.1411	5443	5472	0.0172405	0.0307745	0.0348605	0.0438345	0.40957	0.740381	18	0.0496523	0.089914
579	4	6.75	409.618	60.955	2945	7047.75	0.00858899	0.0228398	0.0408437	0.0441488	0.409618	0.735821	16	0.0516016	0.0851159
580	7	6.57143	409.243	63.544	7913	5875.43	0.0138441	0.0393096	0.0346385	0.0563729	0.409243	0.732964	23	0.0564236	0.100699
581	8	5.875	406.341	73.3469	5943	5305.5	0.0148366	0.0544359	0.0375782	0.0945478	0.406341	0.735064	24	0.0716098	0.137657
582	8	6.25	407.594	69.9137	7393	5747.25	0.0380746	0.0508998	0.0388298	0.0730606	0.407594	0.731536	27	0.0692678	0.120263
583	7	5.85714	400.333	69.7179	8701	5805	0.0102564	0.0383053	0.0381506	0.0736234	0.400333	0.723726	21	0.0591379	0.116105
584	5	6.2	407.058	69.1998	4091	5257.6	0.00885954	0.0173598	0.0267891	0.0298349	0.407058	0.734532	17	0.0428343	0.094797
585	8	6.375	401.61	65.8792	12838	6094.75	0.0106972	0.0560123	0.045841	0.0800774	0.40161	0.731831	28	0.08632	0.154008
586	6	6.16667	404.914	67.566	2537	6358.5	0.00739055	0.0276228	0.0344211	0.0386703	0.404914	0.735963	20	0.0523071	0.102112
587	6	6.33333	401.469	67.5487	4995	6910.67	0.0121881	0.035229	0.0373901	0.055124	0.401469	0.725021	21	0.0588819	0.122489
588	6	6.5	405.033	63.7284	8069	6005.17	0.0167482	0.0407475	0.0412123	0.0622773	0.405033	0.732938	22	0.0639878	0.112621
589	5	6.4	402.989	67.9324	2403	6717.6	0.00675208	0.0316748	0.0398789	0.0750329	0.402989	0.728197	18	0.0640973	0.100147
590	5	6.2	401.883	67.0762	2722	6781.2	0.0071899	0.0281837	0.0422501	0.05935	0.401883	0.727425	17	0.0616456	0.106319
591	4	6.75	402.224	60.4533	4298	6430	0.00787001	0.0275775	0.0391458	0.0552934	0.402224	0.726733	16	0.0516184	0.122659
592	5	6.4	401.366	65.9388	7980	5788.4	0.00870436	0.0261652	0.027871	0.0438463	0.401366	0.736475	18	0.0465817	0.0830044
593	6	7.16667	404.718	62.4743	6752	6805	0.0178177	0.0477826	0.0472228	0.0863691	0.404718	0.726794	26	0.0841838	0.172458
594	6	7.33333	406.127	57.0511	4523	6523.33	0.00722408	0.0340505	0.0401417	0.0524009	0.406127	0.731838	26	0.0645568	0.126873
595	7	6.28571	401.545	66.9242	4358	6377.14	0.0208386	0.0390998	0.0325943	0.0650791	0.401545	0.72865	24	0.0572051	0.110548
596	6	5.5	403.138	75.6683	4589	4947.17	0.0121953	0.0213236	0.0292551	0.0301589	0.403138	0.725388	16	0.0430794	0.0952493
597	6	5.66667	404.264	74.2754	8555	5127.17	0.0081923	0.0277349	0.0355229	0.0486421	0.404264	0.722758	17	0.0496645	0.13266
598	8	6.125	401.421	68.2773	8467	6653.38	0.0215058	0.0489478	0.0415964	0.0809234	0.401421	0.728171	26	0.0737347	0.122023
599	7	6.28571	411.495	68.1627	5044	5619.29	0.0298302	0.0375393	0.0322752	0.0497787	0.411495	0.731154	24	0.056184	0.0859654
600	7	6.28571	408.138	67.2825	6898	5262.86	0.0190635	0.0370289	0.0322413	0.0476491	0.408138	0.740629	24	0.0562086	0.105412
601	5	6.6	408.724	63.5469	5600	5503.6	0.00963393	0.0343614	0.0404792	0.0543382	0.408724	0.737964	19	0.0596866	0.10684
602	7	6.14286	403.871	68.8917	7184	5953.43	0.0279956	0.0424627	0.0387627	0.0530647	0.403871	0.729061	23	0.0654295	0.102221
603	6	6.16667	405.127	70.0398	3665	4978.33	0.0185262	0.028502	0.0307565	0.0401577	0.405127	0.708336	20	0.0559955	0.111383
604	6	5.66667	404.229	72.9858	6037	4407.17	0.013026	0.0267691	0.0267198	0.0373432	0.404229	0.714119	17	0.0402918	0.0659432
605	5	5.8	404.108	70.8152	1953	3785.2	0.00896128	0.0159631	0.0226484	0.0225414	0.404108	0.722669	15	0.030751	0.0610781
606	5	6.4	402.734	64.054	4560	6903.2	0.0155206	0.0294393	0.0402418	0.045988	0.402734	0.733611	18	0.0623668	0.13611
607	3	8	413.968	57.3911	0	6812	0.0121706	0.0175806	0.0393504	0.0236089	0.413968	0.740696	16	0.0560016	0.0990604
608	6	6	402.762	67.7663	7720	5747.67	0.024321	0.0331262	0.0332998	0.044855	0.402762	0.710964	19	0.0507085	0.107538
609	5	7.4	398.362	55.8655	6339	6570.6	0.0143443	0.0290875	0.0334734	0.0506754	0.398362	0.71948	23	0.0538374	0.112485
610	5	6.2	405.765	65.6953	3314	5180.6	0.0176981	0.0267251	0.0386292	0.0537241	0.405765	0.726618	17	0.0533136	0.101453
611	5	6	401.661	68.9518	2216	5307.2	0.00831678	0.0158359	0.0254244	0.0214829	0.401661	0.73869	16	0.0363533	0.0665032
612	6	5.5	410.634	79.2751	4428	4378.5	0.0145272	0.0212973	0.0256638	0.0472976	0.410634	0.730007	16	0.0407517	0.11732
613	5	6.8	404.457	64.3601	5309	6031.2	0.0115043	0.0240013	0.0285961	0.0493811	0.404457	0.723657	20	0.0506224	0.0984822
614	7	6.14286	400.426	72.617	6997	5479.14	0.0141295	0.0341913	0.0353988	0.0669463	0.400426	0.713374	22	0.0554486	0.118846
615	6	6.83333	406.372	62.1653	5808	5929.5	0.0042957	0.0498504	0.0402928	0.103691	0.406372	0.727333	24	0.0777071	0.138562
616	5	7	407.337	59.1608	1834	7256.4	0.0146803	0.0338795	0.0398536	0.0544871	0.407337	0.741903	21	0.0618101	0.115675
617	7	6	405.496	71.4446	8057	5963.71	0.0215886	0.0417469	0.0374151	0.0608007	0.405496	0.735788	22	0.0601472	0.0855255
618	7	6.42857	402.067	67.4897	6480	6065.57	0.0211896	0.0373555	0.036779	0.0631752	0.402067	0.733428	25	0.0647289	0.109835
619	4	7	405.732	57.9618	3887	6405.25	0.010251	0.0289203	0.0409122	0.0482964	0.405732	0.725365	17	0.0544407	0.0944136
620	7	6.14286	408.639	68.732	7048	4945	0.0200708	0.0387371	0.0363262	0.0597539	0.408639	0.738541	23	0.0613476	0.105495
621	8	6	405.678	71.1748	7892	5374.88	0.0129937	0.0458612	0.035096	0.0885398	0.405678	0.735368	25	0.0632154	0.138515
622	8	6.125	406.87	69.2042	7058	6008.25	0.0219193	0.0485242	0.0377726	0.0637902	0.40687	0.736475	26	0.0686679	0.100835
623	5	6.8	408.807	62.9109	3044	7459.2	0.0150535	0.0445453	0.0482493	0.0800774	0.408807	0.739802	20	0.0736097	0.129523
624	4	6.25	409.657	70.105	1830	3951.75	0.00409905	0.0203509	0.0304329	0.0390853	0.409657	0.719114	14	0.0430513	0.0841941
625	7	5.85714	409.412	72.2737	7041	5324.86	0.0144954	0.0357354	0.0341232	0.0527241	0.409412	0.733274	21	0.054842	0.0956493
626	7	5.85714	400.729	72.1721	4987	4031.14	0.0145518	0.0344335	0.0289917	0.0630263	0.400729	0.740041	21	0.0503656	0.110075
627	7	6.28571	406.077	69.1297	6989	5971.86	0.00520063	0.0331276	0.0347107	0.0845909	0.406077	0.722132	24	0.063613	0.125396
628	4	6.5	401.607	63.7073	2291	6876.25	0.0015673	0.0190572	0.0275411	0.0406998	0.401607	0.71995	15	0.0379898	0.065908
629	6	6.16667	410.503	72.4896	2767	4659.33	0.0125955	0.0293555	0.0344264	0.0417602	0.410503	0.723615	19	0.057709	0.116665
630	7	5.71429	403.82	72.2481	7775	5835.86	0.0234766	0.0368392	0.0366066	0.0467146	0.40382	0.716821	20	0.0552996	0.0963393
631	6	7	411.76	60.2934	4820	6540	0.0146394	0.0487944	0.0407375	0.0748696	0.41176	0.716774	25	0.0724232	0.136176
632	5	6.6	404.16	63.6392	2346	5358.8	0.0106641	0.0233368	0.0266262	0.0386035	0.40416	0.734667	19	0.0409155	0.0810326
633	8	6.25	409.03	68.3137	10278	5866.5	0.0385301	0.0503745	0.0408346	0.0774325	0.40903	0.734663	27	0.0724014	0.123324
634	6	5.83333	407.289	70.7908	5560	4428.33	0.0198056	0.0359302	0.0398668	0.0586306	0.407289	0.732026	18	0.0601587	0.108138
635	4	6.5	406.942	64.5537	4106	5756.75	0.00407518	0.0259666	0.034775	0.0505364	0.406942	0.735915	15	0.0447399	0.0860065
636	4	6.25	412.856	66.3519	3183	6394	0.00623468	0.0257115	0.0390849	0.0425537	0.412856	0.723786	14	0.0490341	0.104548
637	6	6.66667	413.513	63.4217	5605	5459.33	0.0195306	0.0439812	0.0449253	0.0711464	0.413513	0.73493	23	0.0749449	0.11978
638	6	7	408.465	62.6746	6813	6740	0.00674289	0.0465098	0.0411952	0.0792595	0.408465	0.735998	25	0.0667345	0.123103
639	7	6.28571	401.407	66.2185	8483	7705	0.0295349	0.048114	0.0433383	0.0793328	0.401407	0.710121	24	0.07428	0.126286
640	5	6	405.497	71.7344	5131	4590.8	0.00446781	0.0308841	0.0360505	0.052946	0.405497	0.715996	16	0.055005	0.0985941
641	7	7.14286	405.704	57.6128	7554	6112.29	0.0129506	0.0346064	0.0398732	0.0499749	0.405704	0.732663	30	0.0673508	0.138515
642	5	5.8	403.114	70.6409	2860	3447.8	0.0181894	0.021288	0.0226862	0.0255409	0.403114	0.713344	15	0.0330453	0.070293
643	6	6.5	404.226	66.0343	5819	5610.17	0.0243298	0.0336601	0.035638	0.0503655	0.404226	0.734485	22	0.0589091	0.103306
644	7	6.14286	410.437	70.57	3098	5421.86	0.0303102	0.039818	0.0385578	0.0526366	0.410437	0.740451	23	0.06164	0.126801
645	5	6.4	406.252	64.6134	4593	5511	0.00798631	0.0247722	0.0330608	0.0408735	0.406252	0.722505	17	0.0469612	0.0766351
646	8	6.25	408.54	67.4213	7196	7391.5	0.0326792	0.0572896	0.0471186	0.0724574	0.40854	0.721624	27	0.0827519	0.153919
647	7	6.14286	406.294	68.6831	5357	5771.29	0.0180983	0.0353376	0.0360712	0.0725913	0.406294	0.732711	23	0.0606038	0.122566
648	6	6.16667	403.47	69.7533	5366	5379.5	0.0144116	0.0215397	0.0282286	0.0396461	0.40347	0.725542	20	0.0473554	0.0901118
649	4	6	406.235	72.9047	145	4737.5	0.00266635	0.00742327	0.0175628	0.0114513	0.406235	0.731317	13	0.0245501	0.0537242
650	5	6.2	404.852	66.3185	5468	5235.6	0.0118906	0.026848	0.0353095	0.0388876	0.404852	0.734341	17	0.0521717	0.126404
651	5	6.4	409.784	69.403	3692	5274.2	0.0100098	0.0266203	0.0344538	0.0363714	0.409784	0.732413	18	0.0543641	0.0909391
652	7	5.85714	402.349	71.5287	6836	3781.86	0.00885042	0.0261751	0.0253359	0.0447521	0.402349	0.716557	21	0.0442171	0.084894
653	6	7	414.317	65.0547	5810	6730.5	0.0332781	0.0499201	0.0427975	0.0712695	0.414317	0.727515	25	0.0787212	0.143147
654	7	6.14286	402.796	68.0917	8179	6903.14	0.0363418	0.0476049	0.0458966	0.0531513	0.402796	0.728591	23	0.0755476	0.115716
655	8	6	400.822	68.5333	8922	5565.62	0.0093902	0.0449298	0.0376919	0.0633268	0.400822	0.714594	25	0.0647875	0.116066
656	6	6.66667	399.962	62.0047	7227	6086.83	0.0104597	0.0273249	0.0331722	0.0416626	0.399962	0.717056	22	0.0513801	0.10116
657	6	5.66667	406.576	75.7489	3430	5657.33	0.00540735	0.027246	0.0318102	0.0460951	0.406576	0.728261	17	0.0492133	0.087308
658	7	6.28571	404.15	68.4809	6853	6110	0.00852407	0.048947	0.0429368	0.0919237	0.40415	0.722687	24	0.080577	0.151927
659	7	5.85714	400.907	70.7724	9360	6181.86	0.0342846	0.0456077	0.0404275	0.0638458	0.400907	0.706829	21	0.0673606	0.120942
660	7	6.28571	401.207	67.4137	7322	6030.14	0.0171477	0.0305465	0.0340416	0.0426829	0.401207	0.740559	24	0.0610125	0.129389
661	5	6.4	412.818	69.9169	2091	5718.2	0.00652776	0.0292359	0.0415137	0.0667495	0.412818	0.741701	18	0.065445	0.132235
662	6	6.16667	402.125	66.0634	4670	6547	0.0228808	0.0283698	0.0390637	0.0475591	0.402125	0.733972	20	0.0583392	0.104052
663	5	6.4	401.177	63.8063	6197	7849.4	0.0136678	0.0326837	0.0453223	0.0511226	0.401177	0.718364	18	0.0656795	0.115752
664	6	6.66667	401.699	61.6098	6719	7359.83	0.024855	0.0440929	0.0428336	0.0570054	0.401699	0.718799	23	0.0676485	0.11545
665	6	6	403.369	69.5491	7331	4601.5	0.0175079	0.0328231	0.0353863	0.0564875	0.403369	0.710976	19	0.0544926	0.0956838
666	6	6.83333	406.458	61.1301	7001	7355.17	0.0092177	0.0402767	0.0384947	0.0596937	0.406458	0.732386	24	0.0620243	0.0933543
667	4	6.25	407.352	67.0433	4346	5294.75	0.00563777	0.0195755	0.0302333	0.0366299	0.407352	0.729751	14	0.0407974	0.0892776
668	5	6.6	403.294	63.5028	5254	5040.4	0.0183281	0.024149	0.0276232	0.0358946	0.403294	0.731784	19	0.0446633	0.0917951
669	6	6.33333	408.747	66.5835	5022	5296	0.0204174	0.0274503	0.0319815	0.037529	0.408747	0.738199	21	0.0510191	0.100564
670	6	6.83333	409.348	61.5918	5944	7186.33	0.0154766	0.0523827	0.0446746	0.0836257	0.409348	0.725706	24	0.0742635	0.12238
671	7	5.71429	401.214	71.236	6625	5683.86	0.0086102	0.0278062	0.0287167	0.0490783	0.401214	0.734783	20	0.0454185	0.0965024
672	6	6.5	401.663	62.7997	4888	7056.5	0.0231985	0.0453836	0.0426924	0.0811316	0.401663	0.726324	22	0.0670024	0.119016
673	6	6.33333	412.077	67.8074	6840	5425.83	0.0132027	0.039083	0.0378953	0.0662477	0.412077	0.729911	21	0.0640569	0.147375
674	4	6	401.315	70.469	6255	5105.5	0.00271205	0.0150068	0.0302998	0.0296699	0.401315	0.728606	13	0.0430411	0.0963809
675	9	5.55556	404.425	75.0005	6732	5654.44	0.0160746	0.0422656	0.0328572	0.0573156	0.404425	0.719634	24	0.0571894	0.0971293
676	4	6.5	412.969	64.8951	1062	4885.5	0.0240871	0.0290863	0.0388225	0.0356616	0.412969	0.732565	15	0.0533821	0.110952
677	5	6.2	405.625	66.9282	3871	6520	0.00739055	0.0304157	0.0340046	0.0430661	0.405625	0.743354	17	0.0515373	0.0964153
678	6	6	405.919	69.9889	3963	5916.33	0.0105367	0.0255712	0.0347866	0.051337	0.405919	0.727425	19	0.0535632	0.120066
679	6	6.33333	402.278	71.0373	7560	4820.67	0.012248	0.0219369	0.031074	0.0321709	0.402278	0.7376	20	0.052057	0.0975236
680	5	6.2	406.776	69.1518	3998	5649.6	0.00619794	0.0184723	0.0283526	0.0434944	0.406776	0.734966	17	0.046123	0.103248
681	5	6.4	405.166	68.6209	3222	5487.6	0.00406271	0.0237479	0.033835	0.0625235	0.405166	0.731168	18	0.0522118	0.1355
682	7	6	402.486	70.572	6698	5414	0.0238396	0.0448903	0.0338809	0.057506	0.402486	0.715591	22	0.058782	0.0951002
683	6	6	409.956	70.7662	7045	4500.5	0.00624558	0.0313121	0.0385705	0.0591716	0.409956	0.738823	19	0.0571564	0.122158
684	7	6.28571	404.328	69.6342	8669	5911.71	0.0198489	0.0394557	0.0343961	0.0640194	0.404328	0.728081	24	0.0616139	0.136996
685	5	6.6	404.502	64.4635	6498	6426.6	0.0134091	0.0377299	0.0359795	0.0507006	0.404502	0.72691	19	0.0556112	0.0925572
686	7	6.14286	405.881	68.2682	2540	5991	0.0144412	0.0289573	0.0307222	0.0558417	0.405881	0.73683	23	0.0506249	0.102116
687	6	5.66667	401.479	72.0114	9060	4299.83	0.0170428	0.0250642	0.0261397	0.0309447	0.401479	0.729991	17	0.0369686	0.0683622
688	8	5.875	407.176	73.4977	7274	6403	0.0376948	0.0458354	0.0384024	0.062921	0.407176	0.726181	24	0.0687285	0.115832
689	6	5.66667	403.744	74.5805	4310	4980	0.00522538	0.0252631	0.0312432	0.0426814	0.403744	0.735404	17	0.0454959	0.0835231
690	6	6.16667	399.894	66.7283	6116	6005.33	0.00221674	0.0391282	0.0363352	0.0688441	0.399894	0.726999	20	0.0584813	0.137314
691	7	6.14286	405.842	68.6066	9843	5193.86	0.0227858	0.0396053	0.0376052	0.0557531	0.405842	0.721735	23	0.0635527	0.136821
692	6	6.16667	408.51	70.3545	4346	5414.17	0.0127208	0.0344985	0.0324409	0.0527044	0.40851	0.73019	20	0.0543535	0.0906584
693	5	6.4	405.913	67.6522	3500	4628	0.014961	0.0301004	0.0354717	0.0566777	0.405913	0.740695	18	0.0558951	0.0950557
694	5	6	404.149	68.8977	7163	5121.4	0.000480809	0.0250278	0.0306065	0.0438878	0.404149	0.725289	16	0.0405702	0.0793698
695	6	6.16667	403.309	67.9384	4881	7111.67	0.0233222	0.035667	0.0389377	0.0469374	0.403309	0.732022	20	0.0604115	0.0933498
696	5	6.2	406.126	66.5273	4020	5818.2	0.0157136	0.0257999	0.0371181	0.033544	0.406126	0.727813	17	0.0518424	0.0891772
697	8	6.125	401.517	67.4572	8542	5834.25	0.0343126	0.0519551	0.0368933	0.0689099	0.401517	0.722238	26	0.069282	0.107618
698	8	5.75	407.367	73.8958	8605	5095.12	0.0163299	0.0444114	0.037031	0.0786665	0.407367	0.73919	23	0.0686796	0.129623
699	5	6.6	413.106	64.2281	2354	5104.6	0.0207114	0.0261684	0.0373337	0.033708	0.413106	0.742742	19	0.0557169	0.0900335
700	6	6	402.201	69.4275	7068	4867.33	0.0160068	0.0256195	0.0325736	0.034728	0.402201	0.725093	19	0.0488859	0.0833212
701	6	6	403.846	68.5897	5721	5991.83	0.017392	0.0436424	0.0412498	0.0780334	0.403846	0.735297	19	0.0629677	0.115918
702	5	6.2	402.546	67.1868	2550	6941.8	0.0156393	0.0273447	0.0319365	0.0600878	0.402546	0.741703	17	0.0483145	0.104117
703	5	6.2	401.373	67.8511	4869	5799.2	0.0015673	0.0234776	0.0316309	0.0441774	0.401373	0.720657	17	0.0450707	0.0980989
704	8	6	405.954	69.8941	5792	5297	0.014473	0.0353904	0.031586	0.0505572	0.405954	0.725339	25	0.0594717	0.128218
705	6	7.5	404.641	56.1734	7022	7710.33	0.0289304	0.0657313	0.0513251	0.0939253	0.404641	0.737129	27	0.0851722	0.155083
706	5	6.6	402.283	66.696	7039	6726.6	0.00675208	0.0261463	0.0422867	0.0478986	0.402283	0.72698	19	0.0648895	0.108661
707	8	6.25	401.779	66.3054	8649	5620.5	0.012248	0.0449208	0.0383696	0.0800923	0.401779	0.7453	26	0.0669007	0.119859
708	7	6.57143	408.618	65.5086	6445	6341.43	0.0213177	0.0407271	0.0394739	0.065674	0.408618	0.724224	26	0.0718078	0.150799
709	6	6.66667	408.332	64.8146	5037	5494.67	0.0136888	0.0475517	0.0387008	0.0723915	0.408332	0.728246	22	0.0683513	0.11234
710	9	6.33333	400.798	66.3401	10371	6355.33	0.0373757	0.0552283	0.0366982	0.072166	0.400798	0.721624	31	0.0720477	0.120942
711	7	6	403.055	69.7349	8838	5242.14	0.0204425	0.0452575	0.0379743	0.0687295	0.403055	0.726448	22	0.0661072	0.131505
712	7	6	400.77	69.7257	7455	5443.86	0.0093902	0.0357316	0.0349492	0.0517995	0.40077	0.708388	22	0.0552832	0.0920346
713	4	6.75	407.75	61.2839	1717	5973.75	0.00388582	0.0206857	0.0328089	0.032811	0.40775	0.735518	16	0.0448247	0.0801958
714	6	6.16667	403.409	66.2744	4730	5164.33	0.025213	0.0353416	0.0348925	0.0571265	0.403409	0.733251	20	0.0543858	0.107358
715	7	5.42857	412.492	78.149	3473	3633.29	0.0169041	0.0260331	0.0288527	0.0331319	0.412492	0.723384	18	0.0439755	0.0808074
716	6	6	406.054	69.6092	4395	6462.83	0.0150725	0.0372724	0.0358189	0.0491565	0.406054	0.723726	19	0.056025	0.107776
717	9	5.88889	411.368	71.6629	5825	5144.67	0.0238624	0.0485945	0.0333819	0.0766778	0.411368	0.728389	26	0.0645371	0.118316
718	4	7.25	406.624	56.2738	2021	6806.5	0.0103073	0.0265841	0.0358637	0.050586	0.406624	0.745858	17	0.0485452	0.0804302
719	6	6.33333	409.676	71.9372	4706	4678.67	0.00505692	0.0235802	0.0297401	0.0378492	0.409676	0.731145	20	0.0485277	0.082392
720	6	6	404.772	68.1045	3567	5104.5	0.0142226	0.0241097	0.0338969	0.0358563	0.404772	0.733393	19	0.0515706	0.106896
721	3	6.66667	413.003	62.2782	0	4782.67	0.0182162	0.020695	0.033905	0.023701	0.413003	0.749225	12	0.0415107	0.0647131
722	7	6.28571	404.966	67.0812	9330	6064.29	0.0114858	0.0391308	0.0336694	0.0613202	0.404966	0.721699	24	0.0572822	0.135056
723	9	5.66667	404.205	73.4627	4996	5273.89	0.0251321	0.0391561	0.0279067	0.0559005	0.404205	0.736657	25	0.051235	0.0886506
724	6	6.16667	400.417	67.4777	9900	6408.33	0.0184027	0.0326784	0.031926	0.0596444	0.400417	0.739529	20	0.0515112	0.100267
725	6	6.66667	405.996	62.9401	5251	5639.67	0.0136985	0.0467968	0.043155	0.0652531	0.405996	0.731211	23	0.0731221	0.15218
726	5	6.2	403.832	66.1516	4541	7630.2	0.0277569	0.033945	0.0390644	0.0439918	0.403832	0.709442	17	0.0587046	0.103352
727	5	6.2	409.898	71.3743	7533	4774.8	0.00712439	0.0327872	0.0386385	0.0480645	0.409898	0.733251	17	0.0560049	0.095265
728	7	6.14286	402.273	69.5084	5936	4925.43	0.0306731	0.0410756	0.037245	0.0572789	0.402273	0.734415	23	0.0634826	0.0976669
729	5	6	403.544	68.026	4939	5837.6	0.0166006	0.0222592	0.0291024	0.0295691	0.403544	0.728838	16	0.0407815	0.0941173
730	6	6.33333	410.449	67.9195	3690	5587	0.0105437	0.0385199	0.0413743	0.0507263	0.410449	0.720763	21	0.0666186	0.113036
731	8	6.25	403.332	69.0227	9375	5122.88	0.0279127	0.0502573	0.0370439	0.0776863	0.403332	0.733928	27	0.0709031	0.115092
732	6	6.5	409.259	69.6985	6532	5937.67	0.0115451	0.0317693	0.0379725	0.0547164	0.409259	0.732815	19	0.0585604	0.102386
733	7	6.28571	399.766	66.2878	10943	6559	0.0151871	0.0415656	0.0383132	0.061059	0.399766	0.730614	24	0.0641842	0.109122
734	7	6.42857	403.317	67.5396	6903	5693.57	0.0127263	0.040937	0.03735	0.0596365	0.403317	0.718472	25	0.0668169	0.114244
735	8	6.125	403.35	68.2655	9352	5427.25	0.00967138	0.0371981	0.0292872	0.059648	0.40335	0.721376	26	0.0539072	0.119867
736	8	6.125	408.045	70.3959	8986	6155.75	0.0334702	0.0432792	0.0369481	0.0904837	0.408045	0.729283	26	0.067489	0.130297
737	6	6.66667	402.636	65.6148	5293	6975.5	0.0189295	0.0332039	0.0341475	0.0461623	0.402636	0.734663	23	0.057555	0.0958857
738	8	6.125	402.311	68.4289	7966	7155.12	0.0236352	0.0510315	0.0403677	0.070276	0.402311	0.730474	26	0.0759084	0.145763
739	5	6.4	403.65	64.6801	2451	5631.2	0.00789866	0.0244479	0.0339673	0.0367011	0.40365	0.74038	18	0.0480587	0.100353
740	7	6	402.158	69.0098	5699	5742.29	0.0217714	0.0320944	0.0358988	0.0402038	0.402158	0.728951	22	0.0576125	0.105749
741	6	6.33333	404.008	65.1704	5962	6395.83	0.0161597	0.0360449	0.0382218	0.0759271	0.404008	0.735788	21	0.0580257	0.109835
742	8	6	405.167	74.4615	8876	4728.5	0.00722408	0.034882	0.032028	0.0596937	0.405167	0.730201	24	0.0575032	0.109011
743	5	6	402.117	70.6577	791	5206.8	0.00812657	0.0147432	0.0236985	0.018674	0.402117	0.722301	16	0.0358776	0.0807663
744	7	5.85714	401.277	69.8823	7606	5877.14	0.0211931	0.0382712	0.0348023	0.0537954	0.401277	0.721714	21	0.0578944	0.105649
745	8	6	399.99	72.6172	9345	5482.25	0.00646459	0.0314069	0.0314012	0.0628469	0.39999	0.726384	25	0.0607561	0.135345
746	5	6	402.151	67.7912	1357	6503.6	0.0131151	0.020597	0.0281205	0.0332307	0.402151	0.725071	16	0.0381458	0.0708486
747	8	5.5	401.495	74.9218	7996	5718.88	0.0274961	0.0354324	0.0321092	0.0477062	0.401495	0.723784	21	0.0538154	0.101846
748	6	6	404.186	70.1712	3312	5212.83	0.0147135	0.0270618	0.0298608	0.0341147	0.404186	0.737964	18	0.0455043	0.0904936
749	7	6	408.113	71.2116	4321	5708.14	0.016114	0.0367473	0.0353083	0.0572172	0.408113	0.726222	22	0.0581228	0.101876
750	7	6	403.807	68.7434	9559	6812.29	0.00832606	0.0500278	0.0455506	0.0815731	0.403807	0.723649	22	0.0756476	0.145763
751	5	6.8	403.877	60.9021	5377	6047.8	0.0169548	0.0363205	0.0423179	0.050295	0.403877	0.716521	20	0.0621203	0.110125
752	8	6.5	400.83	64.3594	10341	7490	0.0312886	0.0582625	0.0403925	0.0737704	0.40083	0.724672	29	0.080666	0.144197
753	5	6.6	403.505	63.536	5973	6359.6	0.0129042	0.0326406	0.0390441	0.05888	0.403505	0.729061	19	0.0577085	0.111348
754	5	6.2	410.482	69.8796	4724	4225	0.0080351	0.0184371	0.0309636	0.0346632	0.410482	0.714403	17	0.0458657	0.101716
755	7	5.57143	402.904	74.4139	7860	4758	0.0099732	0.0359199	0.0307164	0.0523905	0.402904	0.731157	19	0.0489807	0.107966
756	6	6.66667	407.77	65.3996	8297	5851.17	0.00590219	0.026527	0.0342211	0.0381048	0.40777	0.727544	22	0.0552322	0.109614
757	5	6.4	405.649	65.8053	902	5620	0.0225688	0.0287377	0.037652	0.04434	0.405649	0.747718	18	0.0552413	0.0881595
758	7	6.14286	401.698	66.4714	7518	6405.14	0.0257699	0.0488838	0.0399089	0.0771845	0.401698	0.720763	23	0.0683545	0.124288
759	4	7.5	406.259	58.6819	1246	5966.75	0.0173461	0.0236616	0.0368334	0.0310167	0.406259	0.739515	19	0.0559597	0.0984253
760	8	5.75	407.929	73.2087	8031	4541.5	0.0227841	0.0295684	0.0318989	0.0351009	0.407929	0.728074	23	0.0522304	0.108879
761	6	6.83333	402.635	67.6385	5694	6703.83	0.0048706	0.038305	0.0471341	0.0672047	0.402635	0.72702	23	0.0797483	0.136998
762	4	6.5	405.924	62.8215	2681	7698.75	0.021333	0.0277541	0.0371769	0.0412291	0.405924	0.734568	15	0.0505899	0.0881786
763	5	5.6	402.235	74.5092	4046	5454.2	0.0162513	0.0267411	0.0295137	0.0326706	0.402235	0.729985	14	0.0410273	0.0702279
764	9	6	405.132	72.1307	8496	5346.22	0.0313945	0.0491375	0.0351613	0.076796	0.405132	0.730535	28	0.0678842	0.110337
765	7	5.42857	399.954	77.61	6477	4880.57	0.00435896	0.025186	0.0279682	0.0391993	0.399954	0.722036	18	0.0411101	0.103053
766	6	5.5	413.438	76.9454	4504	5023.17	0.0218794	0.0338028	0.0372508	0.0657191	0.413438	0.724389	16	0.0547701	0.112273
767	5	6.4	409.92	65.6849	1749	6711.4	0.0204174	0.0330535	0.041423	0.0501384	0.40992	0.738118	18	0.0602076	0.133121
768	5	7.4	405.678	61.0771	3804	5609.8	0.0173461	0.0299225	0.0373675	0.0390833	0.405678	0.740494	23	0.0624822	0.106492
769	11	5.81818	411.642	76.4478	7398	5545.27	0.0169624	0.0480923	0.0357911	0.0738371	0.411642	0.734782	31	0.0737539	0.14228
770	4	7	405.044	59.4708	4774	4963.75	0.0106063	0.0310251	0.035862	0.0401419	0.405044	0.742508	17	0.0519649	0.0889548
771	4	7.75	411.998	57.5526	2661	6068.5	0.0109242	0.0290051	0.0408646	0.0578201	0.411998	0.740543	20	0.0644699	0.116653
772	6	5.83333	410.452	73.7837	5559	4522.17	0.0172852	0.0313026	0.0361955	0.0391199	0.410452	0.738098	18	0.0554347	0.119677
773	5	5.6	413.858	76.6623	2463	3733.8	0.0103531	0.021041	0.031767	0.0301692	0.413858	0.736623	14	0.0442569	0.0937229
774	4	7	409.214	63.9397	6350	6484	0.0116833	0.0308687	0.0402967	0.0563898	0.409214	0.73869	17	0.0614218	0.107116
775	9	5.88889	409.56	72.5398	7799	5403.89	0.0362431	0.0444028	0.0323848	0.0515884	0.40956	0.72865	27	0.0616009	0.121249
776	8	6.125	401.193	68.7162	8943	5530.12	0.0137644	0.0491718	0.0381054	0.0949003	0.401193	0.737275	26	0.0733332	0.148776
777	5	6.4	402.331	64.4688	3451	5519.2	0.0168254	0.0296886	0.0387977	0.0421825	0.402331	0.724622	18	0.0565911	0.109027
778	6	7.16667	402.086	57.6802	8632	7107.17	0.026349	0.0433122	0.0441246	0.0582509	0.402086	0.723875	26	0.0734412	0.112802
779	5	6.2	402.738	65.2052	6191	6038.4	0.00793969	0.0298501	0.0313918	0.0490272	0.402738	0.720682	17	0.0485449	0.105469
780	5	6.6	413.175	62.9599	2847	6573.4	0.0217741	0.0384484	0.0445336	0.0582776	0.413175	0.721134	19	0.0664158	0.0973096
781	6	6.16667	403.04	67.2532	3879	7524.83	0.0183565	0.0310076	0.0320382	0.0403811	0.40304	0.729462	20	0.0513218	0.118926
782	5	6.8	403.416	60.0321	4324	7670	0.00188718	0.0383861	0.0408393	0.0620022	0.403416	0.732581	20	0.0614184	0.125223
783	5	6.6	404.928	64.5314	4369	6115	0.0204425	0.0373281	0.0396093	0.0667442	0.404928	0.721488	19	0.062929	0.120258
784	7	6.42857	408.63	66.8772	8013	5087.29	0.0169598	0.0468685	0.036608	0.069963	0.40863	0.731427	25	0.0665086	0.124711
785	5	6.4	407.917	66.1408	6455	5864.4	0.0102848	0.0280717	0.0358353	0.0362195	0.407917	0.720508	18	0.0514627	0.0864261
786	7	5.85714	404.283	72.8351	7892	5458.71	0.0145298	0.0462097	0.0411113	0.0959337	0.404283	0.738936	21	0.0740719	0.149313
787	7	6.14286	406.997	70.3247	4715	6500.43	0.0239853	0.0387425	0.0357782	0.0577168	0.406997	0.732378	23	0.0634079	0.138637
788	4	6.75	407.681	62.2442	1377	7980.5	0.0083498	0.0262709	0.0377615	0.0650479	0.407681	0.735841	16	0.0540737	0.114881
789	5	6.8	404.624	60.2119	7378	7342.2	0.0330734	0.0505992	0.0488217	0.0759578	0.404624	0.73092	20	0.0771287	0.120687
790	4	6.5	402.039	63.1775	1048	3788.25	0.00980719	0.0140282	0.0247265	0.018674	0.402039	0.736797	15	0.035036	0.0782762
791	7	6.28571	406.905	67.4715	4997	4577.86	0.0151594	0.0275097	0.0316265	0.044723	0.406905	0.740113	23	0.0497427	0.0821031
792	5	6	409.388	69.7908	3818	4272	0.0142438	0.0230561	0.0276502	0.0329461	0.409388	0.727329	16	0.0409865	0.0879397
793	7	6	404.698	70.4091	4442	4112.86	0.0136657	0.0221595	0.023405	0.0274696	0.404698	0.720061	22	0.0401562	0.0682519
794	3	7.33333	401.469	56.2906	0	6561.67	0.00869563	0.0241192	0.0385172	0.0495325	0.401469	0.716576	14	0.0448702	0.0823495
795	6	6.33333	406.827	65.625	3942	6269.17	0.0192184	0.0481615	0.0431944	0.0788074	0.406827	0.728522	21	0.0725177	0.143876
796	5	6	405.872	70.5444	5220	5233.2	0.0153736	0.0263941	0.0311256	0.0408005	0.405872	0.732323	16	0.0444455	0.0864924
797	4	6.5	406.377	64.464	2958	5746.75	0.00539334	0.0243713	0.0347257	0.0420635	0.406377	0.732339	15	0.0490929	0.101533
798	5	6.4	407.036	66.4825	2843	5325	0.00158907	0.0352477	0.0384762	0.0927716	0.407036	0.731629	18	0.0649364	0.137219
799	6	6	408.146	69.3201	5743	5812.5	0.0165611	0.0418073	0.0417671	0.0526727	0.408146	0.726198	19	0.0620191	0.125186
800	5	7.2	407.669	58.0767	6616	7416.8	0.0197818	0.0508994	0.0455345	0.0911208	0.407669	0.723556	22	0.0721372	0.130934
801	7	5.57143	406.25	76.552	5188	3205.29	0.01399	0.0273074	0.0285584	0.0355934	0.40625	0.735368	19	0.043823	0.0977988
802	4	7.25	406.285	56.8316	2651	7758.5	0.0215277	0.0331021	0.0421175	0.0550259	0.406285	0.724672	18	0.0606401	0.0973137
803	5	6.2	410.448	69.8739	2331	4958.8	0.00655697	0.0224537	0.0327398	0.0305612	0.410448	0.748956	17	0.0480525	0.0909503
804	7	6.42857	403.177	66.6018	7399	6173.43	0.0129042	0.0431412	0.0418309	0.0774969	0.403177	0.729765	25	0.0719171	0.123761
805	6	7	408.241	62.1811	8853	6815	0.0154766	0.0527917	0.0469463	0.0869267	0.408241	0.716406	25	0.0831424	0.15218
806	7	6.42857	412.001	65.3736	8575	6421.57	0.0217741	0.0521508	0.0459301	0.0751872	0.412001	0.723799	25	0.0794765	0.122084
807	5	5.8	404.673	70.9142	3930	4446	0.00582116	0.0226556	0.0317472	0.032375	0.404673	0.738992	15	0.0451137	0.0889482
808	5	6.4	406.839	65.9661	4563	6478	0.00962009	0.0184091	0.0280129	0.0285078	0.406839	0.725347	18	0.0452674	0.103684
809	5	6.8	407.511	61.9029	2141	4615.2	0.0129085	0.0267994	0.0271025	0.0397962	0.407511	0.732663	20	0.0432141	0.0694931
810	6	6.33333	406.314	66.8591	5793	6093.17	0.0328715	0.0458813	0.0461491	0.0585796	0.406314	0.725758	21	0.0731218	0.112159
811	4	6.75	407.009	63.1509	2139	5982	0.00540735	0.0235524	0.0354604	0.0485017	0.407009	0.730119	16	0.0508256	0.0972263
812	7	6.57143	403.605	66.2149	7570	5245.86	0.00411199	0.0309893	0.0283448	0.0529888	0.403605	0.718179	26	0.0554111	0.0986002
813	5	7	411.168	59.2277	3381	5855	0.011631	0.0384852	0.0407353	0.0557531	0.411168	0.735743	21	0.0615778	0.105296
814	6	6.33333	406.375	66.1972	7167	4723	0.00646748	0.0340325	0.0356339	0.0554421	0.406375	0.731727	21	0.0553422	0.111023
815	6	7	402.973	60.3393	6281	6381	0.00394109	0.0378913	0.0422362	0.0627969	0.402973	0.728164	25	0.0704406	0.11929
816	5	6.2	403.723	66.1336	6556	6253.4	0.0133028	0.0298658	0.0370503	0.0418916	0.403723	0.719636	17	0.0510692	0.10963
817	6	7	399.078	60.5743	8804	6578.17	0.0172212	0.0406952	0.0390567	0.0746017	0.399078	0.737305	25	0.0634247	0.103293
818	5	6.8	408.551	60.7963	5342	6747	0.0286026	0.0451507	0.0447722	0.0702942	0.408551	0.732403	20	0.066154	0.117842
819	4	6.75	402.64	61.4746	4310	6698.5	0.0119705	0.0255656	0.035987	0.0530109	0.40264	0.722346	16	0.0494011	0.0813456
820	8	5.625	408.712	77.2418	3263	4461.62	0.0150387	0.034284	0.0311108	0.0604501	0.408712	0.736161	22	0.0539399	0.0933241
821	4	7.25	408.776	57.1799	2373	8880	0.0198208	0.0302684	0.0399945	0.0525244	0.408776	0.728789	18	0.0550507	0.104925
822	4	6.25	408.704	69.942	2008	3176.25	0.00608836	0.0176626	0.0297365	0.0303436	0.408704	0.737331	14	0.0382488	0.0624157
823	9	5.88889	402.019	71.6472	7739	5570.67	0.0234636	0.0420041	0.0347678	0.0663368	0.402019	0.738693	27	0.0691952	0.138503
824	7	6.28571	401.605	70.0988	5791	6009.14	0.0205237	0.0407865	0.0339861	0.0742587	0.401605	0.737106	24	0.0650564	0.129718
825	6	6	402.989	71.909	6508	4582.83	0.00394109	0.0311968	0.036928	0.0496534	0.402989	0.724898	19	0.0593663	0.107143
826	5	6.2	402.793	69.3379	3536	6393.4	0.0119705	0.0257747	0.0364584	0.0485868	0.402793	0.729376	17	0.051526	0.0883763
827	5	6	404.805	68.2386	3842	4977.8	0.00560058	0.0253776	0.0323186	0.048073	0.404805	0.7361	16	0.0434806	0.0741943
828	5	6.2	401.166	69.0579	5110	6650.8	0.00789367	0.0240741	0.0319909	0.0510091	0.401166	0.730349	17	0.0481809	0.0940477
829	8	6.625	401.365	62.773	8915	7103.5	0.0339853	0.0471322	0.0413431	0.0772685	0.401365	0.724524	30	0.0765343	0.132406
830	6	6.66667	405.941	63.3074	4115	5091	0.00738465	0.0239427	0.0238855	0.0394772	0.405941	0.730244	23	0.0411038	0.106374
831	9	6.11111	402.84	67.3531	9788	6437.89	0.0341675	0.0468372	0.0334146	0.0619342	0.40284	0.728171	28	0.0619915	0.116699
832	8	6.375	404.027	64.512	8626	7563.38	0.0263814	0.0550483	0.0421189	0.0872783	0.404027	0.734395	28	0.0765948	0.114515
833	4	6	415.712	70.275	2200	3661.25	0.0103531	0.0198992	0.0336831	0.029457	0.415712	0.734934	13	0.0438611	0.0876778
834	3	6.66667	410.757	61.9396	0	4953.33	0.00505692	0.0157078	0.0292189	0.0276475	0.410757	0.727955	12	0.0367273	0.0660538
835	8	6	400.73	67.7425	7531	6682	0.0286541	0.0490595	0.0376643	0.0771845	0.40073	0.735219	25	0.0677022	0.138745
836	7	6	406.389	71.2563	4282	5770.14	0.0187038	0.0332705	0.0349726	0.0499001	0.406389	0.72282	22	0.0561683	0.0975914
837	6	6.66667	403.384	61.6282	6115	5023.17	0.00522538	0.0263926	0.0334946	0.044179	0.403384	0.740629	23	0.0523337	0.0860829
838	5	6.6	401.392	62.4069	6267	6468	0.0071899	0.0371033	0.0432646	0.0881332	0.401392	0.730194	19	0.0674298	0.128507
839	7	6.85714	404.375	60.1748	8705	6357.57	0.0336106	0.0570389	0.0427969	0.080904	0.404375	0.726437	28	0.0770826	0.120339
840	5	5.6	407.356	74.1	1665	4577.4	0.00158907	0.00903653	0.0321432	0.0170887	0.407356	0.731727	14	0.0416869	0.108414
841	5	6.2	402.104	68.4534	3343	5759.8	0.00766472	0.0200847	0.029296	0.0364782	0.402104	0.729184	17	0.0460768	0.114519
842	6	5.83333	406.781	72.4781	2059	5921.67	0.0142226	0.0245267	0.0326102	0.0435365	0.406781	0.727268	18	0.0495599	0.106455
843	4	6.75	405.919	61.0087	1236	5262	0.00647247	0.0201775	0.0286171	0.0353593	0.405919	0.719338	16	0.0401155	0.0654811
844	6	6.33333	406.478	65.1656	5491	5932.83	0.014499	0.044104	0.0386797	0.0656447	0.406478	0.715733	21	0.0630941	0.109014
845	5	6.4	406.946	67.3398	4296	4772.4	0.0105705	0.0205253	0.0274269	0.0323869	0.406946	0.732386	18	0.042699	0.0928067
846	7	5.85714	404.469	70.4381	5688	5629.14	0.0207805	0.0393132	0.0347117	0.0681721	0.404469	0.741576	21	0.059679	0.101005
847	7	6.28571	401.972	67.2005	6612	6238	0.00785636	0.0387466	0.0386537	0.0681721	0.401972	0.735064	24	0.0631347	0.1016
848	6	6.16667	404.007	65.7313	4028	5592.5	0.0267206	0.0336815	0.0343116	0.0434623	0.404007	0.746808	20	0.0518188	0.0941292
849	6	6.16667	402.263	67.1236	3935	4906.33	0.00529562	0.0304287	0.0293222	0.0642282	0.402263	0.744415	20	0.0491764	0.104525
850	7	5.85714	404.052	70.7092	5917	5190.71	0.013058	0.0314357	0.0336483	0.055935	0.404052	0.749225	21	0.0548923	0.11615
851	5	6.8	400.101	65.4451	5061	6598	0.00492466	0.0268603	0.0347727	0.0479597	0.400101	0.737714	20	0.0607209	0.127703
852	4	6.5	405.581	64.3377	3037	5279.25	0.0115514	0.0262546	0.0339214	0.038905	0.405581	0.722435	15	0.0470483	0.0966081
853	8	6.375	406.996	66.6213	8190	5814.5	0.0292326	0.0517403	0.0365694	0.103691	0.406996	0.734715	28	0.0697575	0.127961
854	4	7.25	403.5	56.8422	2564	7039.25	0.0122542	0.0283819	0.0410069	0.0515592	0.4035	0.729138	18	0.0597374	0.117896
855	3	6.33333	404.509	64.2078	0	5983.33	0.0100581	0.0124657	0.0262134	0.0147952	0.404509	0.733246	11	0.0307512	0.0600625
856	6	6	401.403	69.2101	6701	5773	0.0104092	0.0369369	0.0360921	0.0650791	0.401403	0.731536	19	0.0586242	0.103518
857	5	7	406.668	59.0637	7348	6690.4	0.0092177	0.0392991	0.0420459	0.0587208	0.406668	0.737812	21	0.0639885	0.11334
858	6	6.5	408.599	64.9381	5304	5829.67	0.0111355	0.0357759	0.0334693	0.0563729	0.408599	0.735673	22	0.0544348	0.0990156
859	8	6	405.739	73.7213	6754	4560	0.00725112	0.0327637	0.030414	0.0534539	0.405739	0.7267	24	0.0527965	0.081795
860	6	6.33333	405.073	65.3422	9603	8001.33	0.0290642	0.0492752	0.0442621	0.0830154	0.405073	0.728739	21	0.0698765	0.119226
861	6	5.83333	404.834	70.3639	4504	4588.17	0.0170049	0.0350843	0.0320961	0.0495616	0.404834	0.739538	18	0.0478016	0.0872977
862	6	6.5	407.111	66.2362	5820	5625.83	0.0255977	0.0309247	0.030842	0.0348709	0.407111	0.727314	22	0.051266	0.138562
863	7	6	403.177	69.1846	11318	6046.57	0.0197502	0.0316607	0.0348104	0.0565962	0.403177	0.719945	22	0.0530904	0.0900812
864	7	6	403.784	71.7609	8655	5551.71	0.021333	0.0463487	0.039372	0.0668456	0.403784	0.735992	22	0.0663145	0.112062
865	4	6.5	404.615	62.6189	1556	5374	0.0121953	0.0174208	0.0274756	0.0259298	0.404615	0.734368	15	0.0370449	0.0686126
866	7	6.14286	402.29	67.664	8580	6347.14	0.0326846	0.0487122	0.0397699	0.0676902	0.40229	0.718884	23	0.0695755	0.125587
867	6	5.66667	405.63	72.7559	6624	5475.17	0.00853113	0.0335269	0.0366715	0.0513787	0.40563	0.734671	17	0.053055	0.101487
868	8	6	403.333	69.443	8863	6116.12	0.0145325	0.0553159	0.0424828	0.0815731	0.403333	0.736998	25	0.0769114	0.126484
869	7	6.57143	407.859	64.5777	7032	6515.14	0.0249492	0.0446187	0.041771	0.0529138	0.407859	0.725951	26	0.0723311	0.102013
870	5	6.4	408.809	65.02	4826	6046	0.0102848	0.0343969	0.0355514	0.0494249	0.408809	0.727994	18	0.0532396	0.085514
871	6	6.33333	405.999	64.4442	6464	6843.67	0.0165611	0.0380127	0.0447213	0.052157	0.405999	0.735992	21	0.0688403	0.126484
872	6	6.16667	400.729	72.5129	3076	4750.5	0.0100176	0.0262205	0.0287641	0.0339939	0.400729	0.727194	20	0.0500999	0.0906436
873	8	6.25	409.208	67.5315	5946	6667.12	0.0336417	0.0482322	0.0333067	0.0597539	0.409208	0.739562	27	0.0651714	0.100477
874	8	6	401.73	69.2267	7627	5908	0.0269249	0.0535661	0.0377893	0.0714076	0.40173	0.736859	25	0.0675443	0.101337
875	4	7	408.104	60.4868	3347	6390.75	0.0105705	0.0222574	0.0318484	0.0336122	0.408104	0.737865	17	0.0450703	0.0939774
876	6	6.5	407.01	65.8161	4941	5649.83	0.0233227	0.0381655	0.036388	0.0556325	0.40701	0.735841	22	0.060023	0.128629
877	6	6.5	406.428	63.9479	6998	7005.17	0.0253196	0.0394887	0.0431511	0.0588787	0.406428	0.731157	22	0.0681403	0.134168
878	6	6.16667	409.624	69.0021	4294	4672.17	0.00655697	0.0280293	0.0337831	0.0363666	0.409624	0.7424	20	0.0530548	0.09372
879	5	6.8	401.656	60.5672	4258	5313.2	0.0115669	0.0260838	0.0298638	0.0439811	0.401656	0.71461	20	0.0443841	0.0867581
880	5	6.4	405.179	65.6969	4345	6904.2	0.00457929	0.028753	0.0358182	0.0468402	0.405179	0.729332	18	0.0503098	0.109257
881	9	5.88889	402.893	69.4938	8099	5808.22	0.0266447	0.0516982	0.0373913	0.0687295	0.402893	0.71853	27	0.0687721	0.125223
882	7	6.42857	410.203	66.6231	7165	5475.86	0.0230257	0.0451728	0.0365907	0.0620902	0.410203	0.73182	25	0.0638991	0.113512
883	8	6	404.881	70.5529	6547	6215.88	0.0115514	0.0393685	0.0377727	0.0595664	0.404881	0.719612	25	0.0668211	0.129258
884	9	5.55556	398.547	73.4888	9438	5258.33	0.0289242	0.0471856	0.0370146	0.0765697	0.398547	0.726657	24	0.0664432	0.116405
885	5	6.2	405.285	68.9949	2263	6402.6	0.0125578	0.0222176	0.030906	0.0463554	0.405285	0.74052	17	0.0445633	0.0768949
886	9	5.88889	406.714	72.7889	8908	6524.78	0.0369772	0.0497246	0.0358283	0.067092	0.406714	0.713714	27	0.0715143	0.129293
887	7	5.71429	402.687	73.3465	3657	4769.29	0.00789866	0.028591	0.0332912	0.0383453	0.402687	0.746142	20	0.0536726	0.104962
888	5	7.2	408.749	62.4478	7130	6074.8	0.00368879	0.0262626	0.0363817	0.0387715	0.408749	0.73153	21	0.0600292	0.105507
889	6	6.66667	412.241	65.7078	6848	6519.5	0.00623468	0.0374013	0.041451	0.0751872	0.412241	0.717552	23	0.0681093	0.128105
890	5	6.2	413.295	70.5881	3049	4693	0.0212489	0.0283555	0.0310551	0.0341575	0.413295	0.725265	17	0.051204	0.109372
891	5	6.8	406.178	61.2169	2002	6561.2	0.0171912	0.0368235	0.0427724	0.0630801	0.406178	0.73237	20	0.0645401	0.115887
892	5	6.6	402.584	63.0715	4706	6774.2	0.00337118	0.0324398	0.0410478	0.0627073	0.402584	0.725753	19	0.0628031	0.130836
893	7	6.57143	400.566	64.036	5887	6840.86	0.0300495	0.0610806	0.0447649	0.0811316	0.400566	0.718472	26	0.0793598	0.115681
894	5	6.2	402.008	65.8528	8600	6814.2	0.0183326	0.0321249	0.0399883	0.0462297	0.402008	0.718796	17	0.0570627	0.113763
895	7	6.14286	411.677	69.8265	3289	4920.43	0.0218207	0.0455679	0.0392817	0.0853133	0.411677	0.737418	23	0.0687252	0.150799
896	6	6.33333	402.912	68.058	6789	5909.67	0.0159334	0.0348828	0.0391852	0.0522338	0.402912	0.73092	21	0.0605687	0.0929323
897	3	6.33333	411.432	71.021	0	4846.67	0.00353831	0.010625	0.0254263	0.0185047	0.411432	0.74604	11	0.0378407	0.0723197
898	5	6.6	405.401	66.8912	4644	5046.8	0.0228388	0.0310202	0.0334678	0.0372356	0.405401	0.74604	19	0.0525711	0.102497
899	6	6.5	402.348	63.3059	7169	6374.83	0.0204266	0.0450355	0.0400485	0.0707943	0.402348	0.724182	22	0.067135	0.121314
900	7	6.42857	403.16	63.4223	6400	7337.29	0.033958	0.0523684	0.0452742	0.0702928	0.40316	0.733402	25	0.0765462	0.123761
901	4	7.5	406.293	56.4296	3100	7577.75	0.0160053	0.0283003	0.0500003	0.0474228	0.406293	0.732615	19	0.0682812	0.112005
902	6	6	404.675	68.7306	4541	6770	0.0161597	0.0251772	0.0321941	0.0315831	0.404675	0.728085	19	0.0491143	0.0920869
903	8	5.875	402.208	71.2841	6289	4685.75	0.0248924	0.0381479	0.0298378	0.0496286	0.402208	0.739413	24	0.0541551	0.0901125
904	4	6.75	400.773	61.1894	5822	6499	0.00646459	0.0139157	0.0320664	0.0291817	0.400773	0.731509	16	0.0411908	0.0835213
905	7	6	405.413	71.1082	3616	4747.57	0.0163947	0.0379219	0.0370966	0.0533009	0.405413	0.70694	22	0.0657612	0.136962
906	4	7.25	404.7	58.5771	4618	6804.5	0.0210928	0.0266017	0.0418728	0.0354819	0.4047	0.748828	18	0.0604267	0.105599
907	6	6	406.07	71.1429	7054	5467.17	0.0151555	0.0340691	0.0346512	0.0631209	0.40607	0.727146	19	0.0511183	0.106297
908	4	6.75	411.207	63.3944	237	6164	0.0080351	0.0221835	0.0351319	0.0496361	0.411207	0.715972	16	0.0479473	0.103285
909	8	6.125	408.515	69.9704	7406	5328.62	0.0182535	0.0446081	0.0355782	0.0603891	0.408515	0.72818	26	0.0652508	0.107021
910	7	5.71429	401.591	73.147	6741	5939	0.0131832	0.0256067	0.0324026	0.0377484	0.401591	0.729349	20	0.0564712	0.119226
911	6	6.66667	403.151	61.1925	2993	6847.5	0.0253676	0.0403204	0.0405164	0.0511484	0.403151	0.728829	23	0.0671862	0.108707
912	9	6.11111	404.925	67.9696	9109	6118.67	0.0327512	0.0591719	0.0395241	0.0911208	0.404925	0.724987	29	0.0784214	0.126317
913	6	6	402.404	68.3447	8412	6019	0.0107444	0.0381666	0.0416196	0.0498908	0.402404	0.738098	19	0.0630791	0.103042
914	7	6	410.398	69.5165	4280	4533.71	0.0227467	0.0282584	0.025594	0.0378492	0.410398	0.739156	21	0.0408307	0.0706191
915	9	5.66667	402.799	73.8997	8203	5283.89	0.0234349	0.0422098	0.0300896	0.059648	0.402799	0.730295	25	0.0559873	0.0927973
916	6	6.66667	406.08	63.3291	9241	6135.67	0.0237484	0.0405376	0.041504	0.0535252	0.40608	0.729065	23	0.0662434	0.0951132
917	8	6.125	405.952	69.048	9217	6258.88	0.0227587	0.040843	0.0394155	0.075222	0.405952	0.716265	26	0.0697677	0.117306
918	7	5.85714	401.87	70.3272	6860	6060.14	0.0197331	0.0384227	0.0351528	0.0679674	0.40187	0.724657	21	0.0582172	0.109521
919	7	5.42857	407.958	78.2613	5801	4035.57	0.00917321	0.0292193	0.0292887	0.0449619	0.407958	0.728814	18	0.0459878	0.0846073
920	7	6.57143	404.085	70.0734	6552	7381.43	0.0195783	0.0466721	0.0469565	0.0778356	0.404085	0.73885	25	0.0881773	0.149313
921	5	6.4	409.767	65.6603	4223	6165.6	0.0237484	0.0408272	0.03958	0.0578233	0.409767	0.733379	18	0.0603547	0.0961422
922	4	6.25	407.35	65.467	3565	6241.5	0.0196789	0.0248293	0.0370119	0.0383974	0.40735	0.734766	14	0.0477146	0.0893225
923	6	6.5	401.592	63.1869	7761	6298.17	0.0163942	0.0378758	0.0390639	0.0613311	0.401592	0.708301	22	0.0633907	0.113707
924	5	6	401.114	70.195	3990	4834.6	0.0134984	0.0194905	0.0319441	0.0311071	0.401114	0.727544	16	0.0497517	0.100942
925	8	6	402.339	71.7264	6740	5327.25	0.031047	0.0399008	0.0344156	0.0498297	0.402339	0.725411	25	0.0617363	0.115092
926	5	5.8	407.584	74.0445	4371	3780.4	0.00563777	0.020553	0.0279625	0.0376182	0.407584	0.729186	15	0.0379267	0.0651791
927	5	6.6	408.501	62.2478	3388	6082.8	0.0184092	0.028038	0.0349243	0.0318156	0.408501	0.745858	19	0.0518057	0.0960244
928	7	6.57143	411.507	65.0387	7654	5856.57	0.0239286	0.046325	0.0372247	0.069369	0.411507	0.735675	25	0.0644572	0.122287
929	7	5.85714	407.583	73.9841	7804	4099	0.018407	0.03449	0.0312108	0.0549935	0.407583	0.720351	21	0.0560668	0.127507
930	8	6.25	407.318	66.7347	7833	6102.12	0.017937	0.0381137	0.0341567	0.0587003	0.407318	0.737865	27	0.0608339	0.114262
931	6	6.16667	402.506	66.1259	8393	5981.83	0.021017	0.0374455	0.0404732	0.0584975	0.402506	0.729171	20	0.0614404	0.106228
932	6	6.5	401.451	63.8021	6100	6140.5	0.0253296	0.0430725	0.0429217	0.0732264	0.401451	0.736364	22	0.0673797	0.134031
933	4	6.75	407.789	62.2606	4234	7980	0.0296826	0.0340264	0.041278	0.0363605	0.407789	0.740837	16	0.0552811	0.0953273
934	5	7.2	401.472	61.0811	7008	6728.4	0.00873978	0.0318727	0.0413496	0.0631993	0.401472	0.713816	22	0.064582	0.107041
935	6	6.16667	406.347	69.5789	3673	5997.83	0.0105811	0.0387519	0.0373566	0.0642443	0.406347	0.727848	20	0.0627295	0.1301
936	6	6.33333	402.743	68.6155	5696	5562	0.0147902	0.0379832	0.0366233	0.056575	0.402743	0.742445	21	0.0620255	0.128935
937	6	6	402.289	68.3253	5082	5841	0.0131554	0.0226299	0.0282925	0.0334078	0.402289	0.74087	19	0.0432125	0.0742144
938	6	6.66667	403.415	64.301	7570	6822.83	0.0220514	0.0335873	0.0370525	0.0486367	0.403415	0.733121	23	0.0593192	0.104415
939	5	6.4	404.092	67.5732	4921	6255.4	0.00654795	0.0293397	0.0325028	0.0527855	0.404092	0.726444	18	0.0506624	0.0939347
940	4	6.75	412.322	61.9711	3180	5865.25	0.00938542	0.0201112	0.0303713	0.0268051	0.412322	0.727635	16	0.0425396	0.0863916
941	7	6.28571	402.592	65.7978	7236	6136.43	0.0274453	0.0518538	0.0404969	0.0800923	0.402592	0.731831	24	0.0702073	0.111102
942	6	6.16667	402.961	67.2401	7520	5904.67	0.00862974	0.0345334	0.0350633	0.0689099	0.402961	0.733877	20	0.0534512	0.11294
943	6	6	405.712	71.0802	5303	5632.67	0.0128336	0.0305106	0.0332225	0.0626628	0.405712	0.737714	19	0.048021	0.0955893
944	7	6.28571	400.737	69.7881	8125	5003.71	0.0113625	0.0318968	0.0331447	0.0480213	0.400737	0.735852	24	0.0570924	0.100728
945	4	7.25	402.596	58.9516	2804	8015	0.00785636	0.0313882	0.0371908	0.0618099	0.402596	0.740406	18	0.058444	0.112485
946	7	5.85714	399.048	71.8693	11498	4801.43	0.00661196	0.0279176	0.0267203	0.0438463	0.399048	0.723192	21	0.0422316	0.100207
947	6	6.33333	400.044	66.8592	7452	5952	0.0320455	0.0454202	0.0430806	0.0650786	0.400044	0.733393	21	0.0685644	0.120128
948	4	6.25	400.949	66.9442	202	7191.25	0.00492466	0.0184132	0.0323375	0.0283786	0.400949	0.735483	14	0.0446585	0.0929243
949	6	5.66667	405.51	74.5044	5354	5691.33	0.00852731	0.0262203	0.0264103	0.0416064	0.40551	0.742171	17	0.0414274	0.0832518
950	7	6.57143	403.203	66.8577	3830	7921.29	0.0286648	0.0401168	0.0322901	0.0612249	0.403203	0.736974	26	0.0612827	0.120738
951	5	6.2	407.128	65.9159	3863	5718.6	0.0109423	0.0267618	0.0336766	0.0535007	0.407128	0.727964	17	0.048181	0.101007
952	7	5.71429	400.847	71.7162	8017	4558.43	0.00812657	0.024093	0.0254936	0.0371655	0.400847	0.71979	20	0.0400389	0.0902425
953	5	6.4	400.965	65.0136	5558	4977.4	0.0105179	0.0230369	0.0305139	0.0571118	0.400965	0.72627	18	0.0458751	0.101141
954	5	6.6	408.491	64.7751	5901	6232.6	0.0152548	0.0291095	0.036306	0.0465592	0.408491	0.732555	19	0.0550439	0.0999084
955	3	6.66667	404.497	60.9956	0	6955.67	0.0071106	0.0157201	0.0294117	0.027923	0.404497	0.719954	12	0.034236	0.0671192
956	5	6.6	407.663	64.1907	7076	6409	0.0228716	0.0472007	0.0461152	0.0767521	0.407663	0.724779	19	0.0710946	0.126108
957	5	6.2	407.843	68.0709	6457	5035.6	0.0172405	0.0313043	0.0323922	0.0446423	0.407843	0.739621	17	0.047713	0.0920091
958	5	6.2	400.299	66.8118	6786	6489	0.0172212	0.0353023	0.037092	0.0750838	0.400299	0.734972	17	0.0524481	0.103775
959	6	6.16667	401.3	65.9278	5683	5644.5	0.0162513	0.0352631	0.0368885	0.0532933	0.4013	0.728874	20	0.0554394	0.128104
960	5	6.2	404.047	66.1868	2098	3460	0.00549628	0.018533	0.0262399	0.0297596	0.404047	0.724818	17	0.0376001	0.0779854
961	7	5.71429	407.416	73.2379	5323	5121.71	0.0131434	0.0293378	0.0299284	0.0505572	0.407416	0.716983	20	0.0474489	0.0812921
962	5	6	401.449	68.4375	4753	6109.8	0.0127653	0.0246734	0.0319354	0.040313	0.401449	0.72429	16	0.0423796	0.0870582
963	6	6.5	408.307	64.2435	5484	5553.67	0.0127208	0.0393256	0.0391485	0.0611104	0.408307	0.736367	22	0.0599588	0.117844
964	6	6	407.592	69.6303	8035	5078.33	0.0227316	0.0423433	0.0396071	0.0536616	0.407592	0.7398	19	0.0606639	0.105832
965	7	6	401.024	70.3156	4841	5640.86	0.00870436	0.0305767	0.0300147	0.051291	0.401024	0.736268	22	0.0491556	0.0824955
966	6	6.66667	403.749	62.3247	5569	7102	0.0210051	0.0379988	0.0406902	0.0731121	0.403749	0.728986	23	0.0687484	0.131748
967	8	6.375	408.714	67.3892	7314	5421.5	0.0148128	0.0490529	0.0370986	0.0869035	0.408714	0.721267	28	0.0676046	0.104068
968	7	6.14286	401.845	66.7009	7035	6591.57	0.0178065	0.0382038	0.0352608	0.0538426	0.401845	0.73163	23	0.0562901	0.10153
969	5	7	406.221	63.19	5001	6631.8	0.00890605	0.0255061	0.0362062	0.0490952	0.406221	0.723075	21	0.0557689	0.100561
970	5	6	410.508	72.6208	3379	4061.8	0.015215	0.0211008	0.036073	0.0304494	0.410508	0.749285	16	0.0533739	0.107134
971	4	7	400.498	57.81	4929	6477.5	0.00435896	0.0219239	0.0298446	0.0326151	0.400498	0.721559	17	0.0394253	0.0859177
972	7	6.14286	406.844	68.4992	5556	4902.14	0.0041078	0.0279791	0.0297525	0.0429616	0.406844	0.732711	23	0.0488107	0.0919048
973	8	5.75	403.814	74.0927	6613	4816	0.0227784	0.0346576	0.029364	0.0496286	0.403814	0.730858	23	0.0524106	0.0875917
974	7	6.14286	409.716	68.3556	5578	4694.43	0.0205423	0.0340797	0.032474	0.0502311	0.409716	0.732068	23	0.0571521	0.134398
975	5	6.8	406.786	61.7927	3295	6105.8	0.0287637	0.036752	0.0356667	0.0431579	0.406786	0.739562	20	0.0552586	0.11243
976	3	7.66667	406.913	53.2862	0	6879	0.00725112	0.0136972	0.0334912	0.0231647	0.406913	0.730774	15	0.0415943	0.0828584
977	5	6	408.824	68.916	1937	4616	0.0244375	0.0298133	0.0304163	0.0350105	0.408824	0.72621	16	0.0434525	0.0823738
978	7	6.28571	406.781	68.3502	3685	4640	0.0207528	0.0294417	0.0239844	0.0423306	0.406781	0.736161	23	0.0427128	0.0933855
979	8	5.875	409.108	71.3504	6160	5327	0.0190222	0.0427152	0.0367406	0.0695356	0.409108	0.740411	24	0.0630381	0.104409
980	6	6.16667	401.752	68.7921	4353	5357.33	0.0118999	0.0307084	0.0310783	0.0523951	0.401752	0.719713	20	0.0495177	0.110706
981	7	6.57143	403.244	65.0357	8983	5792.71	0.0184155	0.0450759	0.0411665	0.0767143	0.403244	0.722626	26	0.0728473	0.125001
982	6	6.66667	401.885	62.3027	7176	6159.67	0.00885042	0.0321532	0.0329988	0.0577335	0.401885	0.719173	23	0.0550748	0.1096
983	8	6	409.034	68.6592	8616	5276.75	0.0193571	0.042948	0.0386846	0.0630349	0.409034	0.722257	24	0.0659518	0.138328
984	5	7	404.645	61.1464	2497	6196.8	0.00696936	0.0196465	0.0357165	0.0364096	0.404645	0.726051	21	0.0581908	0.124015
985	5	6.2	404.617	65.5094	3169	5508	0.0163827	0.0226174	0.0327565	0.027466	0.404617	0.744261	17	0.0460629	0.106267
986	7	6.42857	407.554	65.2225	10681	6967.43	0.0212443	0.0611088	0.0491573	0.0814616	0.407554	0.722797	25	0.0873241	0.144874
987	6	6.66667	408.812	66.2156	6654	5815.33	0.0228514	0.034935	0.0374511	0.0558725	0.408812	0.718726	22	0.0657249	0.129647
988	5	6.2	408.544	66.9234	4169	5520.2	0.0111355	0.0232806	0.0331448	0.0354596	0.408544	0.741567	17	0.0459367	0.0758766
989	6	6.66667	404.242	63.7109	4326	6618	0.0246903	0.0365154	0.0370092	0.0491011	0.404242	0.71635	23	0.0618999	0.114391
990	5	6.4	401.912	64.4017	4108	5743.2	0.0195707	0.0258664	0.033917	0.0348618	0.401912	0.72307	18	0.0504916	0.104923
991	5	6.6	406.471	65.8096	3417	5354.8	0.0111617	0.0161885	0.0226105	0.0207103	0.406471	0.736604	18	0.0368376	0.0932423
992	5	6.4	408.238	64.1517	8478	6401.4	0.0280247	0.0336245	0.0350439	0.0418723	0.408238	0.730858	18	0.0501475	0.0882516
993	6	6.66667	410.835	61.9513	3508	6738.67	0.0168306	0.0370977	0.0365819	0.0476491	0.410835	0.739413	23	0.0613015	0.117128
994	7	6.14286	400.279	66.7812	6374	6278	0.0122126	0.0302347	0.0311349	0.0509622	0.400279	0.731247	23	0.0498086	0.0881356
995	5	6.8	408.081	61.5036	3916	6492.4	0.0199859	0.0354505	0.0431208	0.0443426	0.408081	0.734833	20	0.0664335	0.135469
996	6	6.16667	406.07	67.7589	3818	5882.17	0.0238187	0.0310722	0.0380458	0.0388876	0.40607	0.737184	20	0.0611698	0.106644
997	5	6.8	405.689	61.1431	3854	4793.2	0.00580682	0.0244001	0.031369	0.0469977	0.405689	0.730341	20	0.0450659	0.0733117
998	6	6.16667	401.936	69.4881	6463	5470	0.0101143	0.0183659	0.0302361	0.0273187	0.401936	0.734756	20	0.0443192	0.0779574
999	5	6.2	406.275	66.5517	4229	5364.2	0.0180983	0.0321111	0.0363636	0.0513962	0.406275	0.737384	17	0.0515109	0.0856808
