# Supplementary material for: The winner takes it all—Competitiveness of single nodes in globalized supply networks
Source: PLoS One. 2019 Nov 20;14(11):e0225346. doi: 10.1371/journal.pone.0225346 (PMC6867619; doi:10.1371/journal.pone.0225346)
Supplement: S1 Table — Legends can be found in te readme.txt file. (ZIP) [file pone.0225346.s001.zip › spatial_network_delaunay_N_1000_r_7_edgelist.dat]

0	66	0.00639323
0	83	0.0407525
0	305	0.0330236
0	623	0.0290863
0	668	0.0441921
0	730	0.0216598
1	194	0.0626305
1	331	0.0699543
1	425	0.0648508
1	517	0.0454492
1	518	0.0565436
1	681	0.0453945
1	690	0.052265
1	721	0.0398772
2	159	0.042285
2	239	0.0432434
2	288	0.0395997
2	370	0.0515616
2	404	0.0648171
2	552	0.0558407
2	810	0.0448035
2	814	0.0345164
2	941	0.0663483
3	321	0.0266703
3	562	0.0164945
3	578	0.0376222
3	581	0.036117
3	643	0.0501402
3	716	0.0142086
4	16	0.0201746
4	163	0.0465344
4	242	0.0582831
4	435	0.0586309
4	886	0.0447565
4	914	0.035171
5	119	0.0248995
5	285	0.019009
5	840	0.0300259
5	956	0.0477086
5	963	0.0633241
6	13	0.0377147
6	121	0.0854193
6	185	0.0556686
6	271	0.0276735
6	273	0.0465894
6	466	0.0437608
6	499	0.0455716
6	856	0.0547027
7	153	0.0789361
7	302	0.00642087
7	332	0.0724403
7	472	0.0137339
7	666	0.0544599
7	839	0.0255046
8	126	0.0155579
8	196	0.0367058
8	549	0.0375938
8	695	0.0389518
8	880	0.0302838
9	175	0.0846904
9	291	0.0854604
9	364	0.0430076
9	472	0.0364945
9	487	0.0241689
9	504	0.0344968
9	726	0.0952664
10	243	0.0445428
10	337	0.0574752
10	561	0.0225025
10	598	0.0566173
10	631	0.045169
10	737	0.0326529
10	739	0.0620316
10	755	0.0594257
10	954	0.0395058
11	50	0.0258164
11	196	0.026602
11	495	0.0350348
11	541	0.0101136
11	646	0.0389693
12	135	0.059353
12	325	0.0384402
12	759	0.0210705
12	901	0.0363511
12	903	0.0439999
12	952	0.0349639
13	271	0.0133777
13	282	0.0328531
13	525	0.00957469
13	708	0.0188333
13	856	0.0523114
14	290	0.02643
14	423	0.0360967
14	547	0.0368056
14	685	0.00931463
14	963	0.0368071
15	240	0.0112698
15	301	0.0408402
15	396	0.0288989
15	630	0.0364285
15	795	0.0271137
15	905	0.0335657
16	611	0.0280248
16	886	0.0410015
16	914	0.0424614
17	98	0.0175677
17	220	0.0270634
17	432	0.0310164
17	482	0.050438
17	806	0.0285508
17	929	0.0449093
18	118	0.0413465
18	205	0.0231377
18	561	0.0381371
18	781	0.0334728
18	847	0.0365554
18	883	0.0286887
18	954	0.0115735
19	30	0.0653604
19	263	0.0270384
19	340	0.0508446
19	362	0.0204929
19	629	0.0539464
19	696	0.030253
19	727	0.0618268
19	844	0.0245027
20	354	0.0338687
20	390	0.0615191
20	607	0.0397337
20	662	0.0436747
20	800	0.0326818
21	158	0.00623709
21	337	0.0189628
21	427	0.0182549
21	473	0.0102694
21	598	0.00606486
21	743	0.0180342
22	176	0.0166401
22	553	0.0410617
22	587	0.0581177
22	627	0.00093949
22	736	0.0308506
23	39	0.0527582
23	54	0.0477885
23	223	0.0672019
23	264	0.0476992
23	330	0.00412852
24	72	0.0581127
24	74	0.00945544
24	132	0.022244
24	236	0.0355947
24	397	0.0663293
24	464	0.0171767
24	566	0.0323241
25	231	0.0453398
25	354	0.0218826
25	436	0.0421427
25	475	0.0472927
25	492	0.0381349
25	607	0.0451307
25	951	0.0408882
26	73	0.0461222
26	225	0.0322285
26	250	0.0380494
26	502	0.046672
26	512	0.0490575
26	605	0.0309992
26	632	0.0411121
27	234	0.0285906
27	455	0.0493841
27	497	0.0248782
27	683	0.00737377
27	700	0.0490174
27	752	0.0474601
27	916	0.0522616
28	70	0.0200225
28	276	0.0339501
28	373	0.0355767
28	824	0.0204892
28	990	0.0133604
29	39	0.023639
29	223	0.0432531
29	683	0.043875
29	752	0.0156713
30	123	0.0182049
30	166	0.0293393
30	194	0.0467532
30	263	0.0635818
30	546	0.0235507
30	727	0.0368554
30	835	0.049545
31	230	0.0328354
31	448	0.056948
31	734	0.0268522
31	739	0.027877
31	983	0.024446
31	986	0.0164524
32	144	0.0523801
32	326	0.0130574
32	410	0.0217595
32	588	0.0516187
32	789	0.0412245
33	41	0.0211237
33	171	0.071593
33	297	0.0294621
33	460	0.0300808
33	849	0.0217487
33	923	0.0585311
33	967	0.0510917
34	101	0.044592
34	413	0.0329537
34	454	0.0233271
34	594	0.0574314
34	637	0.0560888
34	742	0.0636251
34	834	0.0589122
35	377	0.0292218
35	457	0.0420207
35	532	0.0608616
35	846	0.0227188
35	919	0.013498
36	155	0.0323344
36	210	0.0399949
36	323	0.0655696
36	491	0.0166314
36	678	0.0803664
36	807	0.0795166
37	64	0.03156
37	84	0.0874687
37	383	0.0383791
37	760	0.0572629
37	793	0.0189832
37	890	0.0461864
37	891	0.0232033
38	335	0.03217
38	341	0.0194399
38	392	0.0282761
38	614	0.00310572
38	687	0.0549097
38	876	0.0321669
39	144	0.0819139
39	223	0.0496058
39	270	0.0652432
39	330	0.0551873
39	752	0.0361533
40	261	0.02365
40	343	0.042013
40	377	0.0479692
40	467	0.01679
40	729	0.0278774
40	773	0.0421426
41	297	0.0270839
41	527	0.0324098
41	867	0.0284813
41	967	0.034831
42	199	0.0384012
42	432	0.0414173
42	438	0.0485656
42	482	0.019402
42	702	0.0263061
42	866	0.0270515
43	176	0.0409211
43	390	0.0534408
43	537	0.0313595
43	609	0.0260024
43	946	0.066569
44	214	0.0345596
44	560	0.0369803
44	871	0.00569434
44	890	0.0390317
44	891	0.0152185
45	81	0.0254234
45	167	0.0184718
45	711	0.0184265
45	872	0.0213292
45	943	0.0157186
46	130	0.00746541
46	288	0.0137988
46	552	0.0321186
46	901	0.0364047
46	903	0.0382168
46	933	0.0345216
46	952	0.0319683
47	80	0.0202338
47	217	0.00996522
47	333	0.0422278
47	694	0.0457107
47	877	0.0247703
48	382	0.0295184
48	501	0.00909544
48	509	0.0167374
48	624	0.00338403
48	988	0.00916341
49	259	0.0110247
49	359	0.00141555
49	421	0.0374916
49	582	0.047248
50	196	0.0298252
50	541	0.0230806
50	816	0.0328057
50	873	0.0160638
50	880	0.0272326
51	85	0.0561663
51	197	0.0338095
51	336	0.0115417
51	692	0.01962
51	769	0.0630335
51	993	0.0514049
52	234	0.0523186
52	247	0.0205385
52	249	0.0175735
52	422	0.0274561
53	590	0.0386532
53	603	0.0330462
53	684	0.0373294
53	706	0.0339357
53	757	0.0339348
53	868	0.0443476
53	998	0.0435884
54	223	0.0756925
54	264	0.0192659
54	272	0.0743693
54	648	0.0172333
55	126	0.0204896
55	196	0.0319926
55	279	0.0149607
55	791	0.0103139
56	457	0.0260439
56	505	0.0632473
56	567	0.0407384
56	846	0.0245053
56	910	0.0552984
56	961	0.0187022
56	964	0.0251096
56	965	0.0180922
57	67	0.0488358
57	167	0.0462455
57	197	0.0197991
57	285	0.072012
57	692	0.0583256
57	854	0.0467289
57	872	0.048914
57	956	0.0540199
58	625	0.016034
58	632	0.0468905
58	750	0.0400532
58	827	0.0233036
58	934	0.0131028
59	150	0.0355427
59	407	0.0634124
59	514	0.0405042
59	658	0.0632235
59	671	0.0121436
59	688	0.0875966
60	261	0.0481204
60	433	0.0424944
60	467	0.0356231
60	712	0.03837
60	751	0.0244119
60	938	0.0616518
61	223	0.0153155
61	234	0.0195062
61	272	0.0125172
61	683	0.0239317
62	214	0.0496688
62	226	0.0525015
62	231	0.0537473
62	316	0.0346132
62	383	0.0483828
62	560	0.0478368
62	638	0.00747279
62	863	0.0172983
62	951	0.0610088
63	292	0.0547588
63	394	0.0176187
63	516	0.0367213
63	562	0.0139113
63	716	0.0249329
64	84	0.0844932
64	411	0.0501938
64	446	0.0350761
64	453	0.0137774
64	713	0.0335437
64	760	0.0463942
64	911	0.0726751
65	86	0.0286578
65	91	0.0126779
65	208	0.0292898
65	415	0.0209366
65	747	0.0164681
66	623	0.0306257
66	656	0.0268912
66	730	0.021237
66	877	0.041071
67	173	0.010872
67	753	0.0267634
67	854	0.0395647
67	872	0.0384019
68	306	0.0209594
68	333	0.0150762
68	892	0.011429
68	957	0.0435221
69	219	0.0180993
69	268	0.014353
69	418	0.0186991
69	732	0.0141087
69	763	0.0145939
69	869	0.0184547
70	460	0.02001
70	824	0.0149046
70	849	0.0369178
70	990	0.0114978
71	119	0.106127
71	290	0.0672263
71	319	0.0347609
71	457	0.0325086
71	532	0.100512
71	567	0.0424754
71	963	0.0806938
71	965	0.0375404
72	236	0.031744
72	397	0.0616846
72	408	0.0432881
72	577	0.0390555
72	748	0.0309231
73	250	0.0519481
73	458	0.0450645
73	502	0.0126484
73	592	0.0227678
74	132	0.0186248
74	464	0.00966233
75	281	0.0203991
75	367	0.0307968
75	411	0.0162707
75	479	0.0539101
75	911	0.0237586
75	955	0.0350302
76	296	0.0338719
76	339	0.0202491
76	370	0.0107988
76	541	0.0301033
76	816	0.033305
77	153	0.0157635
77	508	0.0220036
77	569	0.0170259
77	717	0.059213
77	797	0.0574698
78	152	0.0763916
78	204	0.0271751
78	232	0.0207883
78	416	0.0606555
78	463	0.0764313
78	507	0.0667236
78	602	0.0694603
78	927	0.0734517
78	973	0.0338702
79	89	0.0100394
79	240	0.0239971
79	795	0.0419199
79	997	0.00875176
80	656	0.0347289
80	694	0.0343726
80	877	0.0225218
81	193	0.00674232
81	586	0.0414862
81	711	0.0262791
81	774	0.0223509
81	872	0.0382775
82	169	0.0782738
82	178	0.0536528
82	313	0.0558439
82	332	0.0673252
82	615	0.0364361
82	635	0.0495573
82	698	0.0470756
82	733	0.0524024
82	887	0.0785739
83	99	0.0303771
83	305	0.0303209
83	445	0.0316482
83	452	0.0411664
83	481	0.0439618
83	668	0.0336134
84	367	0.0513525
84	383	0.0809807
84	436	0.0524766
84	492	0.0282183
84	556	0.0560623
84	911	0.0348445
85	167	0.0397711
85	197	0.0364361
85	320	0.0229991
85	534	0.0280426
85	769	0.0406924
86	91	0.0257147
86	95	0.0198893
86	208	0.0279978
86	524	0.0243295
86	580	0.0320264
86	671	0.0470473
87	456	0.0502382
87	626	0.0504772
87	696	0.0242628
87	777	0.0193941
87	833	0.0129712
88	107	0.0203467
88	191	0.00914719
88	306	0.0644663
88	451	0.0492346
88	680	0.060889
88	995	0.0171878
89	240	0.0276916
89	265	0.0268697
89	489	0.0243375
89	709	0.0282519
89	997	0.0146008
90	116	0.0489467
90	237	0.0506544
90	395	0.0572846
90	735	0.015579
90	758	0.024641
91	415	0.0232727
91	524	0.0329827
91	612	0.0314734
91	817	0.0396249
92	416	0.0231679
92	558	0.0302849
92	583	0.0075877
92	749	0.044803
92	945	0.0135253
92	948	0.0190102
93	205	0.025393
93	329	0.0597405
93	349	0.0377317
93	787	0.0408985
93	883	0.022479
93	971	0.0782356
94	312	0.0182184
94	317	0.0417956
94	476	0.0100583
94	652	0.0279914
95	246	0.0498459
95	524	0.00973993
95	671	0.0403459
95	672	0.0592002
96	119	0.0486119
96	170	0.0153461
96	251	0.0484108
96	336	0.0418076
96	393	0.0521468
96	437	0.0496997
96	692	0.0296766
96	772	0.0338245
97	136	0.0178736
97	171	0.0494243
97	353	0.0437622
97	355	0.0100374
97	967	0.0313744
98	128	0.0620834
98	138	0.0378774
98	482	0.0581429
98	806	0.0134482
99	445	0.0267019
99	481	0.0344798
99	691	0.0269665
99	898	0.0284982
99	949	0.0257528
100	198	0.0441024
100	449	0.0371095
100	555	0.0290806
100	595	0.0350554
100	640	0.0198647
101	378	0.0516737
101	454	0.0268498
101	594	0.0496072
101	673	0.0475678
101	691	0.0176022
101	898	0.0301544
101	949	0.0274327
102	350	0.00371961
102	710	0.0177671
102	756	0.0190784
102	928	0.0516393
103	186	0.0647255
103	387	0.0129451
103	419	0.0300347
103	558	0.0424955
103	904	0.0353803
104	468	0.0181974
104	533	0.044392
104	584	0.0193255
104	616	0.00453913
104	788	0.0452175
105	439	0.00854395
105	637	0.0664263
105	742	0.0383578
105	796	0.0313076
105	959	0.0151114
106	111	0.0148183
106	120	0.00755149
106	266	0.00381652
107	191	0.017349
107	306	0.0568344
107	566	0.0405628
107	593	0.0272701
108	149	0.0218371
108	430	0.0208071
108	851	0.0395392
108	870	0.0383269
108	991	0.00680769
109	174	0.0245838
109	242	0.021122
109	352	0.0247112
109	435	0.0141418
109	626	0.0279285
109	844	0.0391099
110	186	0.0791113
110	462	0.0405259
110	539	0.0497919
110	749	0.0147521
110	927	0.0199593
111	113	0.0301369
111	120	0.0142838
111	266	0.0175877
111	283	0.0420186
111	289	0.0385899
111	519	0.0417751
111	587	0.0494772
112	361	0.0219855
112	388	0.0559299
112	617	0.052365
112	726	0.015245
112	896	0.0203156
112	959	0.0607951
113	120	0.0324874
113	125	0.0189144
113	283	0.050128
113	622	0.0348713
113	636	0.0382082
114	147	0.0114211
114	442	0.0103593
114	553	0.0605451
114	621	0.0472113
114	627	0.0524216
115	181	0.0277638
115	351	0.0228261
115	712	0.0440604
115	720	0.0197159
115	870	0.0555023
116	237	0.0376256
116	279	0.0458556
116	299	0.0224913
116	379	0.0863148
116	395	0.0423173
116	686	0.0297166
116	859	0.0421857
117	265	0.0294511
117	451	0.0673524
117	831	0.0166493
117	995	0.047646
117	997	0.0329322
118	205	0.0298734
118	409	0.0293442
118	548	0.0313411
118	561	0.0405204
118	787	0.0297181
119	170	0.0458974
119	285	0.0225145
119	393	0.0353943
119	532	0.0399549
119	812	0.0358149
119	963	0.0805522
120	141	0.0391736
120	266	0.0111694
120	636	0.0396433
121	172	0.0237493
121	185	0.0731498
121	386	0.0131892
121	499	0.0688318
121	545	0.0137804
121	763	0.0201154
121	869	0.0163303
121	942	0.0408564
122	211	0.0181121
122	338	0.0679379
122	341	0.0274111
122	375	0.0241693
122	434	0.0512273
122	614	0.0272476
122	735	0.0502542
123	474	0.0527087
123	546	0.017841
123	727	0.0222017
124	185	0.00577621
124	293	0.0251553
124	784	0.0241358
124	856	0.0177366
124	942	0.0433809
125	283	0.0468056
125	622	0.033089
125	640	0.0269018
125	950	0.00370038
126	196	0.0380721
126	279	0.0250675
126	379	0.0712677
126	549	0.0474196
127	195	0.0660758
127	233	0.00213062
127	357	0.0407713
127	441	0.070962
127	485	0.0405879
127	888	0.03415
128	138	0.049555
128	444	0.0160791
128	482	0.03098
128	599	0.031425
128	862	0.0116627
128	931	0.0149245
129	137	0.0197785
129	315	0.026455
129	319	0.0267794
129	567	0.0326331
129	632	0.0654721
129	934	0.043749
130	159	0.0160821
130	288	0.0133337
130	933	0.0333317
131	603	0.00614332
131	615	0.0431535
131	641	0.0186758
131	757	0.0141281
132	217	0.0395312
132	333	0.0464782
132	464	0.0261443
132	566	0.0298828
132	593	0.0160829
133	155	0.0433782
133	324	0.0120821
133	488	0.0446255
133	900	0.00923344
134	226	0.0548876
134	350	0.0216558
134	710	0.0240256
134	764	0.0241112
134	863	0.0173344
134	902	0.0544666
135	325	0.05622
135	490	0.0369704
135	552	0.0390953
135	687	0.0319799
135	952	0.045281
136	235	0.0431805
136	355	0.00948841
136	357	0.0450355
136	819	0.0501533
136	848	0.0247573
136	967	0.0394255
137	315	0.00934342
137	372	0.0511606
137	567	0.0418955
137	633	0.0364838
138	267	0.048389
138	599	0.0439466
138	806	0.0397356
138	953	0.0150783
139	380	0.088133
139	513	0.000653067
139	591	0.0428338
139	767	0.0356611
139	786	0.0232177
140	186	0.0426768
140	254	0.0270847
140	286	0.0301445
140	462	0.0586106
140	699	0.0268651
140	708	0.0524974
140	843	0.0251736
141	266	0.0412753
141	636	0.0331709
141	682	0.019763
141	718	0.025271
141	769	0.033177
141	993	0.0410218
142	164	0.0290491
142	203	0.0145749
142	459	0.0373964
142	981	0.0243874
143	489	0.0594531
143	644	0.0392947
143	709	0.0327949
143	715	0.0310681
143	802	0.0281326
143	815	0.0308257
143	874	0.00801911
144	270	0.0631224
144	330	0.0751406
144	588	0.0479129
144	754	0.0704092
144	789	0.0626377
144	899	0.0830342
145	172	0.020866
145	219	0.0311575
145	386	0.025596
145	572	0.0317895
145	604	0.0327525
145	676	0.0334147
145	925	0.035423
146	398	0.0188907
146	405	0.0370148
146	511	0.0308746
146	641	0.0136936
146	996	0.0123701
147	289	0.017473
147	442	0.0179662
147	627	0.0523823
147	679	0.0312455
148	202	0.0368252
148	448	0.0145696
148	485	0.0478725
148	572	0.0344423
148	604	0.0319037
148	676	0.0387746
148	913	0.0438711
149	515	0.0336546
149	649	0.00631457
149	851	0.0235196
149	991	0.0267331
150	182	0.00817133
150	407	0.0392033
150	580	0.0200739
150	671	0.0365771
151	433	0.0559918
151	515	0.0462157
151	642	0.0173705
151	781	0.0643833
151	847	0.0611762
151	968	0.0425518
151	971	0.0832553
152	273	0.0415695
152	274	0.0517133
152	358	0.0544613
152	539	0.0408054
152	927	0.0226078
152	973	0.0707091
153	332	0.0528816
153	431	0.0361169
153	508	0.0236105
153	569	0.0294448
153	839	0.0724443
153	991	0.0460766
154	349	0.0350561
154	365	0.022976
154	366	0.0289295
154	506	0.0226689
154	674	0.0395535
155	210	0.0507694
155	488	0.0553668
155	491	0.0230055
155	647	0.0565706
155	900	0.0372415
156	175	0.0328419
156	551	0.0123536
156	590	0.00707408
156	706	0.0325989
156	989	0.00700614
157	252	0.0276718
157	363	0.0351762
157	884	0.0253804
157	906	0.0121564
157	976	0.0473896
158	309	0.0148899
158	473	0.00877427
158	598	0.00236473
158	755	0.0330348
159	239	0.0158216
159	288	0.0226417
159	933	0.0368539
160	416	0.0202733
160	749	0.00768069
160	927	0.0207803
161	309	0.0288959
161	381	0.0539171
161	473	0.0256657
161	507	0.0510692
161	743	0.026862
161	780	0.0473456
161	973	0.0483273
161	985	0.0393396
162	415	0.0205362
162	443	0.0371902
162	511	0.0463036
162	526	0.0363482
162	817	0.0567869
163	352	0.018611
163	435	0.0295192
163	665	0.033717
163	838	0.0319401
163	886	0.0654273
163	966	0.036454
164	203	0.0279983
164	377	0.0599405
164	393	0.016612
164	794	0.0120112
164	981	0.0411984
165	199	0.0317224
165	438	0.0541438
165	522	0.0323999
165	634	0.0328425
165	999	0.0144935
166	187	0.0398505
166	248	0.0481975
166	546	0.0194877
166	835	0.0352851
167	197	0.0497639
167	534	0.0220044
167	872	0.0245127
167	943	0.00490227
168	312	0.0261105
168	382	0.0459662
168	414	0.0122945
168	509	0.0328945
168	597	0.0140579
168	620	0.0306484
168	701	0.0443845
169	487	0.0369353
169	603	0.0704575
169	615	0.0826489
169	706	0.0307175
169	887	0.00778401
170	285	0.0334289
170	692	0.019008
171	353	0.0504054
171	535	0.0550268
171	639	0.011099
171	923	0.0445862
171	967	0.0579613
172	386	0.0165006
172	499	0.05346
172	881	0.0525806
172	925	0.0443128
173	179	0.0191377
173	586	0.0492651
173	753	0.0239094
173	872	0.0421148
174	242	0.0212001
174	253	0.035643
174	571	0.0247782
174	626	0.0341832
174	663	0.0260196
174	705	0.0189788
175	291	0.00222294
175	369	0.0333683
175	487	0.0793515
175	551	0.0324654
175	706	0.0592214
175	744	0.0220533
176	390	0.0357097
176	587	0.056453
176	609	0.0444366
176	736	0.0227005
177	189	0.0205633
177	327	0.0340739
177	420	0.0546504
177	558	0.0593897
177	761	0.0756625
177	779	0.0334858
177	828	0.075784
177	945	0.0637064
177	948	0.0594059
178	313	0.0689052
178	385	0.0338508
178	398	0.0369745
178	615	0.0240414
178	641	0.0488645
178	664	0.0470476
178	823	0.0169991
179	218	0.0586947
179	322	0.0435224
179	586	0.0554391
179	600	0.055977
179	753	0.0168078
180	198	0.0314559
180	399	0.0417062
180	508	0.0442661
180	746	0.0249955
180	797	0.010274
181	433	0.0503756
181	642	0.0160666
181	712	0.0389904
181	720	0.0352374
181	968	0.0403938
182	215	0.0339923
182	407	0.0326498
182	580	0.02388
182	768	0.028921
182	778	0.0321181
183	596	0.0313557
183	740	0.0238153
183	841	0.012424
183	914	0.0386241
184	601	0.0267085
184	861	0.0146008
184	864	0.0136369
184	975	0.00898978
185	856	0.015847
185	942	0.0449669
186	446	0.0451998
186	462	0.0792821
186	558	0.0690778
186	699	0.0196716
186	749	0.080184
186	904	0.0540357
187	248	0.0312321
187	278	0.0630036
187	465	0.0624359
187	835	0.0406261
187	935	0.0569011
187	972	0.0461158
188	724	0.0273041
188	750	0.0414415
188	761	0.0305723
188	827	0.0299399
189	387	0.035703
189	558	0.0572897
189	725	0.0533343
189	828	0.0697186
190	342	0.027154
190	606	0.0172688
190	788	0.0139035
190	836	0.0386527
190	932	0.00993569
191	489	0.0533347
191	566	0.0509354
191	995	0.0159655
192	401	0.0205702
192	426	0.00190744
192	886	0.022907
193	586	0.0384522
193	774	0.020112
193	811	0.0163641
194	263	0.0396016
194	425	0.0610716
194	669	0.0550901
194	690	0.0237433
194	777	0.0309609
194	835	0.0539139
195	219	0.0535581
195	389	0.0670207
195	441	0.0595909
195	485	0.0454781
195	659	0.0385507
195	676	0.0425748
196	646	0.0448487
196	791	0.0383209
196	880	0.0310577
197	692	0.0475763
198	298	0.044052
198	459	0.0636563
198	555	0.0334149
198	595	0.0508598
198	746	0.0498988
198	797	0.0312084
199	432	0.0372724
199	438	0.0570933
199	480	0.0491237
199	999	0.0368638
200	269	0.0261404
200	317	0.0735318
200	455	0.0247466
200	501	0.0338942
200	579	0.0586962
200	624	0.0312378
201	246	0.00819952
201	326	0.0892248
201	612	0.0368667
201	759	0.0812196
201	829	0.0209311
201	979	0.0397252
202	216	0.00892129
202	448	0.0334106
202	543	0.0184408
202	782	0.02327
202	913	0.0306949
203	351	0.0790503
203	377	0.056709
203	459	0.0449711
203	729	0.0779132
203	870	0.0619188
204	284	0.0500488
204	416	0.0577524
204	583	0.0506931
204	602	0.0559813
204	779	0.0724405
204	945	0.0497507
205	787	0.0371004
205	883	0.024475
206	209	0.0288794
206	280	0.0200532
206	405	0.0627347
206	443	0.0622661
206	655	0.0385555
206	818	0.0254915
206	979	0.0501365
207	382	0.0366201
207	404	0.0379053
207	520	0.0288526
207	826	0.0249327
207	941	0.00889265
208	580	0.0262235
208	747	0.0274851
208	778	0.0210007
208	858	0.0402034
209	258	0.0350293
209	405	0.0533384
209	500	0.0259253
209	655	0.0167078
209	998	0.0466327
210	584	0.0791347
210	647	0.0485054
210	678	0.0744515
210	889	0.0390089
211	237	0.00822366
211	375	0.0340501
211	735	0.041053
212	369	0.0540912
212	470	0.0403701
212	500	0.016962
212	684	0.0426638
212	693	0.0224984
212	728	0.0336742
212	868	0.042115
213	308	0.0271094
213	348	0.0114574
213	664	0.0273774
213	823	0.01668
213	984	0.00899658
214	215	0.0112299
214	226	0.0198372
214	407	0.0232116
214	560	0.0563368
214	871	0.0325186
215	226	0.0187626
215	407	0.014682
215	768	0.0240299
216	448	0.0328908
216	543	0.0149471
216	739	0.0452494
217	333	0.0401062
217	464	0.0209745
217	877	0.0307291
218	221	0.0430915
218	322	0.037156
218	575	0.0459455
218	647	0.0380934
218	753	0.059116
219	268	0.0234271
219	386	0.0172019
219	659	0.0282128
219	676	0.0538494
219	869	0.00848532
220	432	0.0153867
220	480	0.0413727
220	498	0.0471957
220	762	0.0720535
220	929	0.0598574
221	488	0.0203002
221	547	0.0613091
221	575	0.0603227
221	613	0.0174475
221	647	0.0393221
221	685	0.0422609
222	380	0.0544515
222	523	0.0217591
222	837	0.0155452
222	861	0.00926108
222	864	0.0305441
223	272	0.0137904
223	683	0.0326888
224	238	0.0209853
224	374	0.0348537
224	513	0.051215
224	611	0.0913149
224	882	0.07347
225	512	0.0307254
225	605	0.0128267
225	827	0.0420119
226	768	0.0108943
226	863	0.0520269
226	902	0.0175363
227	536	0.027722
227	695	0.0330322
227	842	0.0283494
227	855	0.0495312
227	857	0.0436254
227	939	0.0472752
228	404	0.0237721
228	741	0.0148967
228	804	0.0124313
228	826	0.00694381
228	988	0.0330285
229	417	0.023702
229	547	0.034151
229	575	0.0174614
229	753	0.0418758
229	854	0.0356678
229	879	0.0340455
229	956	0.0301152
230	403	0.0227837
230	448	0.04722
230	704	0.0138772
230	790	0.011186
230	925	0.0407971
230	986	0.0224865
231	383	0.0437656
231	436	0.0155705
231	951	0.034521
232	381	0.00395775
232	507	0.0572752
232	973	0.0140282
233	357	0.0407585
233	496	0.0380855
233	848	0.0276545
233	888	0.0338611
234	249	0.0587207
234	272	0.0281729
234	422	0.0420043
234	497	0.0273063
234	683	0.0248901
235	408	0.0524906
235	527	0.0227841
235	819	0.0174289
235	867	0.0420447
235	967	0.0287569
236	402	0.033629
236	566	0.0372837
236	577	0.0363596
237	375	0.0372903
237	686	0.0134369
237	735	0.0432413
237	936	0.0375086
238	513	0.0441815
238	523	0.0502244
238	591	0.0162578
238	882	0.0772679
239	404	0.061558
239	550	0.0376732
239	703	0.0626055
239	933	0.0447105
240	396	0.0345032
240	709	0.0274171
240	715	0.0345877
240	795	0.0310368
241	304	0.0509795
241	368	0.0287485
241	474	0.0680359
241	573	0.049783
241	884	0.0416804
241	906	0.025279
242	435	0.0204791
242	571	0.0191017
242	705	0.00998921
242	914	0.0482582
243	337	0.0357731
243	557	0.0210805
243	719	0.019148
243	803	0.0204682
243	954	0.0471112
244	301	0.0276637
244	357	0.0571835
244	441	0.0447624
244	554	0.0367012
244	582	0.0310211
244	630	0.0199612
244	771	0.0251597
245	248	0.0197523
245	278	0.0395754
245	304	0.0198909
245	474	0.0587064
246	326	0.0863452
246	524	0.0436723
246	564	0.0703205
246	612	0.0390702
246	672	0.0556258
247	249	0.0259685
247	259	0.0643123
247	267	0.0325601
247	422	0.0414581
247	529	0.0211639
248	278	0.0507214
248	474	0.0546504
248	546	0.0555781
249	256	0.0330916
249	267	0.0157585
249	497	0.0693309
249	960	0.0224443
250	324	0.0140154
250	423	0.0455092
250	592	0.0489362
250	632	0.0633039
250	900	0.0318127
251	336	0.0232423
251	437	0.0482118
251	636	0.0519579
251	969	0.0327222
251	993	0.0378615
252	363	0.0355935
252	651	0.0304961
252	711	0.0658881
252	774	0.0761319
252	884	0.0330289
252	895	0.0410932
253	450	0.00417089
253	571	0.0358184
253	663	0.0263123
253	740	0.0382666
253	809	0.0257981
254	282	0.0535563
254	424	0.0293399
254	708	0.0374559
254	843	0.00503775
255	293	0.0471916
255	418	0.0435014
255	654	0.0396649
255	820	0.0387322
255	899	0.00756124
255	942	0.0312928
256	455	0.0879282
256	497	0.0725837
256	579	0.0864065
256	599	0.0141351
256	707	0.016492
256	960	0.0148699
257	297	0.00978626
257	408	0.0492879
257	460	0.0162469
257	748	0.0578242
257	867	0.0296869
257	990	0.0276272
258	500	0.0297555
258	868	0.00661435
258	998	0.0178819
259	301	0.0649182
259	359	0.0116737
259	422	0.0590451
259	529	0.059308
259	530	0.0528786
259	568	0.0235473
259	582	0.0533499
260	278	0.00761899
260	653	0.0363789
260	805	0.0544254
260	935	0.0376064
260	937	0.110334
261	343	0.0357839
261	467	0.0242585
261	910	0.0539051
261	938	0.0633022
261	961	0.0446428
262	428	0.0226877
262	451	0.0741479
262	477	0.0311482
262	498	0.0475874
262	570	0.0407117
262	680	0.0720503
262	762	0.0746831
263	696	0.016059
263	777	0.0204394
264	330	0.0475247
264	389	0.0554401
264	440	0.0262225
264	648	0.0345392
265	489	0.00971727
265	995	0.0400899
265	997	0.0257749
266	289	0.0308835
266	679	0.0127423
266	718	0.0352035
267	529	0.0475324
267	599	0.0204936
267	953	0.0523759
267	960	0.00960533
268	659	0.0163899
268	732	0.0139502
268	853	0.00560747
269	455	0.0308618
269	624	0.0249889
269	741	0.0335333
269	977	0.0101689
269	988	0.0240554
270	550	0.0345079
270	752	0.0706479
270	789	0.00958972
270	916	0.0703462
271	462	0.0426759
271	466	0.0459118
271	708	0.0294702
272	422	0.0360471
272	648	0.069796
273	274	0.0343838
273	466	0.00980015
273	499	0.0475608
273	539	0.00849815
274	358	0.056548
274	493	0.0230845
274	499	0.033753
274	574	0.0356394
274	660	0.0261116
274	881	0.0301693
275	303	0.0266442
275	469	0.0157894
275	494	0.0425879
275	517	0.0560699
275	536	0.0282135
275	880	0.0387139
276	373	0.0393378
276	585	0.0066656
276	748	0.0341099
276	990	0.0433973
277	409	0.0319201
277	535	0.00539721
277	548	0.0170864
277	631	0.0275674
277	639	0.0464983
277	737	0.028219
278	304	0.0428893
278	805	0.0488106
278	935	0.0433796
279	299	0.0360019
279	379	0.0747434
279	791	0.0133138
280	325	0.0258524
280	655	0.0479425
280	728	0.0520161
280	759	0.0371825
280	818	0.0224203
281	367	0.0131782
281	911	0.011604
282	318	0.0593746
282	424	0.0606407
282	525	0.0261781
282	658	0.0561627
282	708	0.0299892
282	784	0.056576
282	856	0.0441146
283	519	0.00157193
283	542	0.0255642
283	640	0.0401952
284	327	0.0718957
284	372	0.0323559
284	602	0.0105912
284	670	0.0210519
284	779	0.0717019
284	825	0.0180126
285	692	0.04646
285	956	0.0556383
286	424	0.0398858
286	446	0.0308397
286	699	0.0302773
286	760	0.0175329
286	776	0.040204
286	843	0.0306885
286	922	0.0426541
287	514	0.00936423
287	658	0.0268492
287	672	0.0397363
287	754	0.0605535
288	552	0.0281953
289	587	0.0401612
289	627	0.056359
289	679	0.0252568
290	319	0.0551826
290	423	0.0325986
290	632	0.0732566
290	963	0.0572128
291	726	0.041634
291	744	0.0209379
292	379	0.0378734
292	394	0.0575377
292	516	0.0350886
292	608	0.0239658
292	689	0.0517794
292	920	0.041188
293	318	0.0189921
293	754	0.0525373
293	784	0.0193168
293	899	0.0495584
293	942	0.0465666
294	364	0.0573482
294	617	0.0531467
294	796	0.0151561
294	799	0.0400955
294	860	0.0209721
295	606	0.00714534
295	667	0.0247005
295	677	0.0132892
295	932	0.0132403
296	370	0.0325462
296	486	0.0179329
296	810	0.0236849
296	814	0.0191792
296	816	0.0299237
297	460	0.0143703
297	867	0.0275342
298	437	0.0159175
298	459	0.0510434
298	555	0.0489866
298	772	0.0363631
298	969	0.0343242
298	981	0.0445462
299	686	0.0126528
299	791	0.034714
299	936	0.0367009
300	429	0.0207621
300	445	0.0269482
300	454	0.025095
300	924	0.0177069
300	949	0.0130776
301	530	0.0579021
301	582	0.0328505
301	630	0.0170795
301	905	0.0384626
302	472	0.0113702
302	504	0.0129582
302	839	0.0296719
302	885	0.0339382
303	494	0.0324859
303	816	0.0383687
303	873	0.022715
303	880	0.0347044
304	474	0.0628789
304	805	0.0382363
304	884	0.0501622
304	895	0.044082
305	452	0.0218382
305	623	0.0124047
305	731	0.0117724
306	333	0.0292259
306	576	0.0593864
306	593	0.0505426
306	680	0.0678529
306	892	0.0215499
306	944	0.0386893
306	962	0.0256276
307	316	0.00887402
307	334	0.0205887
307	360	0.011505
307	951	0.0453615
308	348	0.020776
308	664	0.0361563
308	765	0.0291624
308	970	0.0137173
308	992	0.01651
309	473	0.00879255
309	755	0.0215077
309	780	0.0411698
310	553	0.0168633
310	610	0.0206772
310	621	0.0371616
310	893	0.0254629
310	958	0.0273195
311	366	0.0410346
311	559	0.0105849
311	742	0.0393595
311	824	0.0396605
311	834	0.0200753
311	849	0.0532649
312	317	0.0427702
312	414	0.0143343
312	501	0.0603814
312	509	0.0540544
312	652	0.0199177
313	635	0.0407561
313	664	0.0500742
313	714	0.0276805
313	822	0.0396948
313	875	0.0365034
314	522	0.0118665
314	634	0.0073185
314	801	0.040569
314	841	0.0448179
315	625	0.0246472
315	633	0.0327324
315	934	0.0241078
316	360	0.0130888
316	638	0.0290147
316	764	0.00795497
316	863	0.026831
316	951	0.0477713
317	476	0.0444162
317	501	0.0764192
317	503	0.0428476
317	579	0.034513
317	809	0.0551708
318	658	0.0676228
318	754	0.0472789
318	784	0.00515156
319	567	0.0417452
319	632	0.0670732
320	363	0.0597563
320	534	0.0420989
320	651	0.0454394
320	682	0.0470409
320	769	0.0208284
321	581	0.0272568
321	668	0.0555151
321	716	0.0264695
321	730	0.0453883
321	852	0.0286839
322	600	0.0204798
322	647	0.0613491
323	678	0.0404414
323	807	0.0314506
323	821	0.00635825
323	850	0.0158573
323	944	0.0152635
324	423	0.0436562
324	488	0.0459667
324	900	0.0205895
325	687	0.0531118
325	728	0.0463423
325	759	0.0335698
326	410	0.0268392
326	564	0.0481188
326	588	0.0469091
326	759	0.0911071
327	372	0.0686018
327	420	0.0317749
327	650	0.0342155
327	779	0.00220614
328	345	0.051872
328	465	0.0175206
328	653	0.0449562
328	935	0.0332813
328	939	0.0395993
328	994	0.0120814
329	349	0.0495141
329	674	0.0273728
329	799	0.0124784
329	860	0.0339239
329	971	0.0472494
330	440	0.0552418
330	899	0.0725809
331	425	0.046471
331	465	0.0523005
331	517	0.0455723
331	536	0.035365
331	857	0.0506358
331	972	0.0426059
332	569	0.0364737
332	666	0.0323913
332	698	0.0339272
332	887	0.0526432
333	593	0.0466499
333	694	0.0488936
333	957	0.0462465
334	360	0.0298175
334	565	0.0396783
334	662	0.0218945
334	946	0.032652
334	951	0.0344725
335	392	0.00758003
335	434	0.0214925
335	470	0.0241459
335	687	0.0601826
335	693	0.0426294
336	692	0.0181529
336	993	0.0480481
337	427	0.0190716
337	557	0.0327246
337	598	0.0192613
337	751	0.0441396
337	985	0.0300586
338	434	0.0513172
338	723	0.0164229
338	726	0.0355463
338	735	0.0409851
338	744	0.0478558
338	832	0.0466011
338	896	0.0194597
339	370	0.0214869
339	490	0.0346513
339	495	0.026986
339	541	0.033416
340	629	0.0147912
340	838	0.0134226
340	844	0.0386072
340	966	0.00380178
341	392	0.0126055
341	434	0.0294698
341	614	0.0213414
342	356	0.0231479
342	677	0.0401586
342	836	0.0152264
342	845	0.0564095
342	932	0.0325719
343	773	0.00740575
343	961	0.0205544
343	964	0.0167802
344	426	0.0392418
344	475	0.0645298
344	556	0.0462712
344	611	0.0488219
344	783	0.0607433
344	882	0.0678915
344	886	0.0372732
345	471	0.0514493
345	653	0.062452
345	689	0.029854
345	808	0.0380965
345	855	0.0404243
345	939	0.0197127
346	444	0.00467501
346	482	0.018192
346	862	0.0190357
346	866	0.0302449
347	367	0.0350706
347	484	0.00713901
347	601	0.0328464
347	864	0.0261625
348	984	0.00466864
348	992	0.0129167
349	506	0.0199486
349	674	0.0337069
349	787	0.0366569
350	565	0.0177603
350	710	0.0195352
350	756	0.0192142
350	764	0.0280573
351	712	0.0345166
351	729	0.0203134
351	870	0.0609139
352	435	0.0129225
352	844	0.0362873
352	966	0.0405581
353	355	0.0431905
353	496	0.0247072
353	535	0.0599199
353	782	0.0534965
353	848	0.0332933
353	913	0.0294637
354	607	0.0423335
354	662	0.0491144
354	951	0.0300925
355	848	0.0226443
356	471	0.104476
356	811	0.0272155
356	836	0.0197337
356	845	0.0695405
356	937	0.0219022
357	441	0.0713037
357	554	0.0442129
357	644	0.0450171
357	819	0.0582679
357	848	0.0487134
358	574	0.0408038
358	734	0.0252605
358	780	0.0293192
358	973	0.0488942
359	389	0.0429598
359	421	0.0380874
359	568	0.0179447
360	565	0.014197
360	764	0.00990962
361	388	0.0466308
361	723	0.0179308
361	758	0.0379668
361	896	0.00768567
362	626	0.0299113
362	696	0.0217347
362	844	0.0195325
363	651	0.032799
363	682	0.0443419
363	976	0.0325879
363	978	0.0359331
364	504	0.0457273
364	617	0.0561177
364	726	0.0920441
364	799	0.0592097
364	885	0.0542016
365	366	0.0280803
365	559	0.0168022
365	674	0.0502799
365	860	0.0528728
366	506	0.0414642
366	559	0.038032
366	849	0.0281958
366	923	0.0462088
367	479	0.0598165
367	484	0.0380275
367	556	0.0630196
367	601	0.0536783
367	911	0.0230254
368	474	0.0610124
368	573	0.0359327
368	618	0.0509667
368	621	0.0554842
368	958	0.0593348
369	434	0.0417731
369	470	0.0366251
369	551	0.0298089
369	684	0.0440477
369	744	0.0187162
369	832	0.0166284
370	490	0.0486203
370	552	0.0641516
370	814	0.0342548
371	495	0.0175803
371	646	0.0136773
371	876	0.0249805
372	567	0.0691146
372	633	0.0262168
372	650	0.0599529
372	670	0.0148512
373	413	0.0123207
373	429	0.0266896
373	585	0.0366807
373	745	0.000816448
373	824	0.0401736
374	513	0.0601071
374	611	0.0988789
374	786	0.0639577
374	801	0.0140534
374	841	0.0546074
375	614	0.0200114
375	876	0.0223406
375	936	0.0279586
376	384	0.00846446
376	800	0.044232
376	830	0.0192125
376	893	0.0633202
377	532	0.059928
377	729	0.0460142
377	773	0.0382708
377	794	0.059695
377	919	0.0258636
378	395	0.0309084
378	673	0.0114521
378	859	0.0311139
378	898	0.0567393
378	908	0.0433429
378	940	0.0276749
379	549	0.0643996
379	608	0.0389745
379	808	0.0462239
379	855	0.0514392
379	859	0.0743166
379	894	0.0449673
379	920	0.0440386
379	940	0.0567433
380	391	0.0362094
380	523	0.0520528
380	591	0.0591786
380	724	0.0682323
380	761	0.045835
380	767	0.102759
380	828	0.0291501
380	837	0.0517107
381	507	0.0574863
381	973	0.0101258
382	509	0.0259508
382	520	0.0207007
382	701	0.0329031
382	826	0.0366898
382	988	0.0278449
383	436	0.0462063
383	560	0.00240463
383	793	0.0223338
384	447	0.0368284
384	478	0.0614154
384	657	0.0549109
384	830	0.0251774
384	865	0.0380211
384	893	0.0596392
385	398	0.00905276
385	526	0.0334839
385	823	0.0253098
385	984	0.0298095
385	996	0.0168055
386	869	0.0104015
387	419	0.0352374
387	479	0.0432519
387	558	0.0471468
387	725	0.0478359
388	758	0.0334437
388	921	0.00379622
388	959	0.0493191
389	421	0.0364893
389	440	0.0661012
389	441	0.041074
389	568	0.0435603
389	648	0.0509381
389	659	0.0585582
389	853	0.0612354
390	662	0.0565897
390	736	0.0165946
390	800	0.0755772
390	946	0.0467513
391	523	0.0280568
391	591	0.0266569
392	434	0.0205766
393	772	0.055889
393	794	0.0100567
393	812	0.00510063
393	981	0.0482756
394	412	0.0146041
394	562	0.0229105
394	689	0.0498215
395	594	0.0538025
395	673	0.0355221
395	758	0.0660856
395	859	0.000529063
396	630	0.0180332
396	715	0.0241944
396	771	0.00976305
397	452	0.0195034
397	464	0.0598764
397	623	0.0233468
397	731	0.0135328
397	748	0.0518336
397	877	0.040201
398	641	0.0303154
398	996	0.00806218
399	430	0.0175446
399	431	0.00407321
399	508	0.0227258
399	628	0.0133289
399	746	0.0300125
400	428	0.0449805
400	458	0.0406384
400	491	0.0969543
400	570	0.0208211
400	592	0.0767585
400	792	0.0580761
401	426	0.021786
401	478	0.0202631
401	665	0.0396319
401	783	0.053155
401	830	0.0512032
401	886	0.0362798
402	566	0.053879
402	577	0.0123513
402	815	0.0336286
402	819	0.0645273
402	874	0.0509179
403	493	0.0117965
403	574	0.0205468
403	660	0.00671103
403	770	0.0215358
403	790	0.0175853
403	925	0.0390388
404	703	0.0338094
404	804	0.0257162
404	826	0.0239641
404	941	0.0439335
405	443	0.0220021
405	511	0.0113629
405	641	0.0439763
405	998	0.0408531
406	710	0.0436093
406	858	0.02946
406	897	0.0155726
406	928	0.0161053
407	688	0.0766516
407	871	0.0338968
407	890	0.0515714
407	922	0.0668096
408	577	0.0263506
408	748	0.0596637
408	819	0.0511878
408	867	0.0310475
409	548	0.0276306
409	639	0.0273368
409	787	0.0415555
409	923	0.0446143
410	483	0.0109537
410	759	0.0844693
410	789	0.036633
410	903	0.0449658
411	713	0.020062
411	911	0.0376172
411	955	0.0249736
412	471	0.0358941
412	562	0.0348944
412	643	0.0494701
412	689	0.0437784
413	429	0.028646
413	454	0.0406458
413	745	0.0115816
413	834	0.040428
414	597	0.00919843
414	652	0.0158267
415	526	0.0475324
415	747	0.0260491
415	817	0.0509512
415	982	0.0520143
416	583	0.0232751
416	749	0.0262826
416	927	0.0387417
417	840	0.0119227
417	879	0.0303416
[truncated: 4,000 more rows]
