# Supplementary material for: The winner takes it all—Competitiveness of single nodes in globalized supply networks
Source: PLoS One. 2019 Nov 20;14(11):e0225346. doi: 10.1371/journal.pone.0225346 (PMC6867619; doi:10.1371/journal.pone.0225346)
Supplement: S1 Table — Legends can be found in te readme.txt file. (ZIP) [file pone.0225346.s001.zip › spatial_network_delaunay_N_1000_r_7_node_measures.dat]

0	6	6	401.564	68.2021	7092	6041.67	0.00639323	0.0291846	0.0306707	0.0441921	0.401564	0.737886	19	0.0491269	0.106177
1	8	6.125	407.732	68.5014	7004	6310.75	0.0398772	0.0546206	0.0418618	0.0699543	0.407732	0.728599	26	0.0752685	0.122255
2	9	6.11111	399.354	68.1966	9559	5790.89	0.0345164	0.049224	0.0342399	0.0663483	0.399354	0.717782	29	0.067026	0.0986266
3	6	6	404.436	69.8134	6975	5163.33	0.0142086	0.0302088	0.033347	0.0501402	0.404436	0.735904	19	0.0494673	0.0872831
4	6	6.66667	411.629	66.6719	6691	4391.33	0.0201746	0.0439251	0.0356607	0.0586309	0.411629	0.731665	23	0.0632676	0.0854947
5	5	7	409.442	64.016	6589	5974.8	0.019009	0.0369934	0.0405749	0.0633241	0.409442	0.71857	21	0.0623828	0.131026
6	8	6	399.68	68.8338	7593	6272	0.0276735	0.0496376	0.0344218	0.0854193	0.39968	0.692506	25	0.066464	0.105535
7	6	6.33333	395.494	64.4247	8200	6517.17	0.00642087	0.0419159	0.0382331	0.0789361	0.395494	0.724162	21	0.0673154	0.139765
8	5	6.8	404.487	61.4436	1803	5204.6	0.0155579	0.0318186	0.0360219	0.0389518	0.404487	0.727536	20	0.0531013	0.0868256
9	7	6.42857	395.472	65.1049	10174	7045.57	0.0241689	0.057655	0.0415176	0.0952664	0.395472	0.721787	25	0.0777832	0.130813
10	9	6.44444	396.582	63.2643	10196	7422.56	0.0225025	0.0466581	0.0319845	0.0620316	0.396582	0.719483	32	0.0637475	0.116646
11	5	6.8	401.685	59.7746	3367	5638.6	0.0101136	0.0273072	0.030707	0.0389693	0.401685	0.727804	19	0.0458071	0.0720068
12	6	6.33333	400.523	68.0518	3614	5474.5	0.0210705	0.0390298	0.0399315	0.059353	0.400523	0.729023	21	0.064705	0.112178
13	6	6.33333	401.055	72.1209	7125	5496.67	0.00957469	0.0274441	0.0352296	0.0523114	0.401055	0.724709	20	0.0577161	0.123134
14	5	7	411.447	61.3579	5910	5717.4	0.00931463	0.0290908	0.0411857	0.0368071	0.411447	0.732445	21	0.0613226	0.117359
15	6	6	402.259	68.3203	6207	4798.83	0.0112698	0.0296861	0.0289688	0.0408402	0.402259	0.729435	19	0.0436937	0.105758
16	4	7.75	413.583	54.57	3491	7319.5	0.0201746	0.0329156	0.0491917	0.0424614	0.413583	0.740719	20	0.0702704	0.126904
17	6	6.33333	409.453	66.0486	5430	4903.5	0.0175677	0.0332576	0.0383713	0.050438	0.409453	0.733498	21	0.0588025	0.092874
18	7	5.57143	397.086	71.8537	6722	5282.57	0.0115735	0.0304159	0.0353804	0.0413465	0.397086	0.733149	19	0.0518124	0.109191
19	8	6.375	409.283	68.2747	6262	6695.38	0.0204929	0.0417832	0.0325551	0.0653604	0.409283	0.73533	28	0.0651431	0.118558
20	5	6.4	410.064	65.2197	4352	7643	0.0326818	0.0422956	0.0438415	0.0615191	0.410064	0.728826	18	0.0651469	0.11496
21	6	5.33333	402.986	78.918	777	4475.67	0.00606486	0.0129706	0.0195448	0.0189628	0.402986	0.729457	15	0.0291836	0.0631024
22	5	6.6	407.039	62.5095	7446	6746.2	0.00093949	0.0295219	0.0423775	0.0581177	0.407039	0.725084	19	0.0573732	0.11228
23	5	6.2	401.796	65.818	2901	5619.4	0.00412852	0.0439153	0.0463062	0.0672019	0.401796	0.73992	17	0.0676351	0.118001
24	7	6.28571	405.328	72.1272	4747	5583.14	0.00945544	0.0344624	0.0338345	0.0663293	0.405328	0.737278	23	0.0597821	0.107718
25	7	5.85714	408.968	72.1258	7540	6274.29	0.0218826	0.0401159	0.0411583	0.0472927	0.408968	0.724781	21	0.0656042	0.111823
26	7	5.85714	413.503	77.356	6047	5301.71	0.0309992	0.0406059	0.0412689	0.0490575	0.413503	0.720192	21	0.0676975	0.130303
27	7	6.42857	401.358	64.0262	8804	6925	0.00737377	0.0369951	0.0399656	0.0522616	0.401358	0.723074	25	0.0629481	0.121334
28	5	6	399.262	68.0647	4505	5285.4	0.0133604	0.0246798	0.0285355	0.0355767	0.399262	0.732969	16	0.0392941	0.06806
29	4	6.5	405.012	62.6804	760	5899.25	0.0156713	0.0316096	0.0407353	0.043875	0.405012	0.733264	15	0.0571257	0.118946
30	8	6.125	408.628	71.0842	9210	5356.38	0.0182049	0.0416488	0.0370711	0.0653604	0.408628	0.716325	26	0.0654351	0.110697
31	6	6.66667	398.911	62.2111	6503	6444.5	0.0164524	0.0309018	0.0296239	0.056948	0.398911	0.730385	23	0.049799	0.0918191
32	5	6.6	397.267	61.7656	9274	6830.2	0.0130574	0.036008	0.0482949	0.0523801	0.397267	0.730764	19	0.0687927	0.135414
33	7	6.42857	396.967	63.5283	6520	6884.29	0.0211237	0.0405187	0.034555	0.071593	0.396967	0.732681	25	0.0635342	0.12662
34	7	6.71429	396.517	60.017	8500	7311.86	0.0233271	0.0481329	0.0395811	0.0636251	0.396517	0.715775	27	0.06974	0.12456
35	5	6.4	411.474	67.5341	3080	4403.8	0.013498	0.0336642	0.0354865	0.0608616	0.411474	0.73405	18	0.0529267	0.100816
36	6	6.66667	414.839	62.5551	4309	5360.5	0.0166314	0.0524022	0.0467062	0.0803664	0.414839	0.730261	23	0.0771649	0.11913
37	7	6.57143	407.587	66.0596	9709	6291.57	0.0189832	0.0432919	0.0373461	0.0874687	0.407587	0.737886	26	0.0659643	0.143531
38	6	6.16667	397.677	69.7777	2488	6763.33	0.00310572	0.0283447	0.0299186	0.0549097	0.397677	0.737329	20	0.0513059	0.108021
39	7	6	401.897	69.9219	8688	5413.71	0.023639	0.0520715	0.0467641	0.0819139	0.401897	0.721466	22	0.0771124	0.152323
40	6	6.16667	403.943	68.7131	7660	5610.67	0.01679	0.033407	0.0341289	0.0479692	0.403943	0.720988	20	0.0593058	0.10791
41	5	5.8	399.502	72.1006	5355	4559.8	0.0211237	0.0287859	0.0314386	0.034831	0.399502	0.720617	15	0.0461789	0.0927168
42	6	6.33333	410.301	68.3835	3989	5787.67	0.019402	0.033524	0.0373648	0.0485656	0.410301	0.733472	21	0.0582326	0.121475
43	5	6.6	410.115	62.4937	3271	5662.8	0.0260024	0.0436586	0.0453077	0.066569	0.410115	0.736951	19	0.0716398	0.129018
44	5	6	407.715	72.1267	4746	4958	0.00569434	0.0262969	0.0305452	0.0390317	0.407715	0.740059	16	0.0411813	0.0842284
45	5	6.2	407.121	68.8228	3071	6101.2	0.0157186	0.0198739	0.029124	0.0254234	0.407121	0.742892	17	0.0442149	0.0843146
46	7	5.71429	399.718	74.8452	4062	4411.57	0.00746541	0.0277849	0.0301147	0.0382168	0.399718	0.722399	20	0.0485808	0.0962702
47	5	6.2	405.29	70.2503	8301	4897.2	0.00996522	0.0285816	0.0331983	0.0457107	0.40529	0.723886	17	0.0465657	0.0714537
48	5	6.2	406.791	67.8954	2183	3936	0.00338403	0.0135797	0.0267214	0.0295184	0.406791	0.715613	17	0.0377984	0.0855146
49	4	6.25	401.737	68.072	1018	6441.25	0.00141555	0.0242949	0.0330877	0.047248	0.401737	0.728836	14	0.0471496	0.0782691
50	6	6.5	402.559	66.534	3907	4576	0.0160638	0.0258041	0.0307293	0.0328057	0.402559	0.730628	22	0.0496479	0.0785522
51	6	5.83333	407.429	70.8151	5296	5223	0.0115417	0.0392627	0.0355215	0.0630335	0.407429	0.723575	18	0.055161	0.0996218
52	4	7	404.796	58.4304	3090	6013.75	0.0175735	0.0294717	0.0380431	0.0523186	0.404796	0.736306	17	0.0544759	0.0933721
53	7	6.14286	397.931	66.0511	6437	6112.71	0.0330462	0.0378336	0.0318598	0.0443476	0.397931	0.71414	23	0.0547054	0.0890493
54	5	6	402.825	67.9048	2774	4535.8	0.0172333	0.0468699	0.0414122	0.0756925	0.402825	0.734114	16	0.0648523	0.118946
55	4	6.5	403.31	63.0171	2131	5158.5	0.0103139	0.0194392	0.0341202	0.0319926	0.40331	0.748857	15	0.0445126	0.0897042
56	8	6	409.499	71.8654	6693	4496.38	0.0180922	0.0339672	0.032116	0.0632473	0.409499	0.725496	25	0.0584763	0.109853
57	8	6.125	408.409	68.3113	5251	5156.62	0.0197991	0.0493601	0.035514	0.072012	0.408409	0.733136	26	0.0645917	0.0959579
58	5	7.2	412.529	61.8794	4559	5469.2	0.0131028	0.0278768	0.0368689	0.0468905	0.412529	0.730804	22	0.0602219	0.123262
59	6	6.5	402.358	65.6493	7488	5213.17	0.0121436	0.0504038	0.0417842	0.0875966	0.402358	0.716132	22	0.0708312	0.130846
60	6	7	403.395	60.1891	8391	7426.83	0.0244119	0.0417786	0.0394795	0.0616518	0.403395	0.740405	25	0.0669711	0.102026
61	4	6.75	405.093	60.8845	1690	4976.25	0.0125172	0.0178176	0.0367006	0.0239317	0.405093	0.723213	16	0.0496458	0.0868865
62	9	6.22222	406.667	70.6288	6777	5946.78	0.00747279	0.0413922	0.031269	0.0610088	0.406667	0.730839	29	0.0598118	0.121794
63	5	6.4	403.848	64.7118	7072	6148	0.0139113	0.0295886	0.0361321	0.0547588	0.403848	0.734184	18	0.0561608	0.0956905
64	8	6.125	409.877	73.0703	8002	4454.5	0.0137774	0.0459642	0.0369695	0.0844932	0.409877	0.74612	25	0.0667096	0.140556
65	5	6.2	397.508	65.1156	6981	5558.6	0.0126779	0.021606	0.029829	0.0292898	0.397508	0.719754	17	0.0410545	0.0757052
66	5	6.6	402.092	61.7498	3986	6320	0.00639323	0.0252436	0.0310616	0.041071	0.402092	0.738414	19	0.0471865	0.0839103
67	5	6.4	409.583	66.4109	4462	5064.4	0.010872	0.0328875	0.0369496	0.0488358	0.409583	0.709173	18	0.0559746	0.107161
68	4	7.5	409.439	61.4158	3727	5514.5	0.011429	0.0227467	0.0353877	0.0435221	0.409439	0.723322	19	0.0527617	0.0888123
69	6	5.83333	397.118	70.6775	2633	4417.33	0.0141087	0.0163848	0.0192513	0.0186991	0.397118	0.73511	18	0.0320598	0.0719487
70	5	6.2	398.784	65.3246	3826	5825.6	0.0114978	0.0206705	0.0298425	0.0369178	0.398784	0.738767	17	0.0424557	0.090416
71	8	6.875	409.724	64.5072	7996	6210.62	0.0325086	0.0627306	0.0445841	0.106127	0.409724	0.717231	32	0.0901725	0.154739
72	6	6.66667	403.761	62.9675	6361	6658.17	0.0309231	0.0441347	0.0398014	0.0616846	0.403761	0.731702	23	0.0664971	0.101886
73	5	6.2	415.416	68.0491	2924	5541.8	0.0126484	0.0357102	0.0457886	0.0519481	0.415416	0.740112	17	0.0632305	0.0974573
74	3	6.66667	406.75	61.3353	0	5171.67	0.00945544	0.0125808	0.0307783	0.0186248	0.40675	0.735219	12	0.0370523	0.0695387
75	6	6.16667	413.833	76.0609	3180	4097	0.0162707	0.0300276	0.0311967	0.0539101	0.413833	0.741115	19	0.0535265	0.0938164
76	5	6.4	399.957	64.0884	2793	6683.6	0.0107988	0.0256656	0.0308151	0.0338719	0.399957	0.731255	18	0.0460288	0.0849927
77	5	6.6	401.22	62.8577	4450	5471	0.0157635	0.0342952	0.0372846	0.059213	0.40122	0.73121	19	0.0573142	0.0947209
78	9	6.44444	405.976	64.9777	9064	5799.78	0.0207883	0.0561053	0.0401378	0.0764313	0.405976	0.731381	30	0.0769131	0.128105
79	4	6.5	406.672	62.9373	2102	5063.5	0.00875176	0.021177	0.0281379	0.0419199	0.406672	0.734107	15	0.0372766	0.0623232
80	4	6.5	408.295	64.7682	1790	6255.25	0.0202338	0.0279643	0.03403	0.0347289	0.408295	0.730159	15	0.0453605	0.0724132
81	6	6.66667	405.599	65.6953	8932	6477	0.00674232	0.0267599	0.034669	0.0414862	0.405599	0.72716	23	0.0589971	0.111252
82	9	5.88889	399.771	70.8059	8739	5769.89	0.0364361	0.0576823	0.0409771	0.0785739	0.399771	0.714119	27	0.0765421	0.139765
83	7	6.42857	399.204	63.3432	8849	5319.14	0.0303209	0.0359772	0.0318036	0.0439618	0.399204	0.714967	25	0.0535878	0.0955984
84	8	6.75	410.586	63.1968	8465	7182.62	0.0282183	0.0594871	0.0434683	0.0874687	0.410586	0.734208	30	0.0831533	0.133655
85	6	6	408.256	68.6907	4982	5518.83	0.0229991	0.0373513	0.0355877	0.0561663	0.408256	0.723763	19	0.0533127	0.0827554
86	7	5.71429	399.674	70.9624	6224	5845.86	0.0198893	0.0293804	0.0293201	0.0470473	0.399674	0.718812	20	0.0462477	0.0935746
87	5	6.8	410.847	61.138	2680	5879.2	0.0129712	0.0314687	0.0343349	0.0504772	0.410847	0.741441	20	0.0539658	0.0901296
88	6	6.83333	407.346	63.4457	6548	6500.5	0.00914719	0.0368786	0.0407439	0.0644663	0.407346	0.725076	24	0.0698299	0.12625
89	6	6	405.733	71.7277	3754	5272.17	0.0100394	0.0219652	0.0305037	0.0282519	0.405733	0.734917	19	0.0469565	0.0997314
90	5	7.6	400.081	53.1854	4604	7000	0.015579	0.0394211	0.0389996	0.0572846	0.400081	0.747803	24	0.0636445	0.13213
91	6	6.16667	398.508	66.1017	5819	6841.5	0.0126779	0.0276244	0.0292392	0.0396249	0.398508	0.72209	20	0.0464125	0.0809991
92	6	6	410.121	73.6427	1643	4926.33	0.0075877	0.0230632	0.0346456	0.044803	0.410121	0.727991	18	0.0519084	0.0993627
93	6	6.33333	398.809	65.6242	3842	5892.67	0.022479	0.0440797	0.0396476	0.0782356	0.398809	0.734599	21	0.0685355	0.149109
94	4	7.25	408.855	59.1785	2034	7378.75	0.0100583	0.024516	0.0369616	0.0417956	0.408855	0.731668	18	0.0512883	0.112494
95	5	6.6	399.604	61.6531	4625	6680.2	0.00973993	0.0358042	0.0391548	0.0592002	0.399604	0.730298	19	0.0601334	0.136191
96	8	6	404.887	71.5381	8976	5716.5	0.0153461	0.0399405	0.0349921	0.0521468	0.404887	0.731669	25	0.0628667	0.154739
97	5	6.6	398.504	64.0452	6156	6616.4	0.0100374	0.0304944	0.0361816	0.0494243	0.398504	0.727918	19	0.0558303	0.103682
98	5	6.6	408.206	62.6887	2261	6161.2	0.0134482	0.0378239	0.0347014	0.0620834	0.408206	0.733347	19	0.0576699	0.0924168
99	6	6.16667	400.397	67.5273	4555	5642.83	0.0257528	0.028796	0.0287656	0.0344798	0.400397	0.730441	20	0.0469962	0.0913773
100	5	6.8	405.083	60.2803	4998	7028.4	0.0198647	0.0330425	0.0381032	0.0441024	0.405083	0.727292	20	0.0578644	0.107759
101	8	5.875	397.863	71.0469	8268	6086.5	0.0176022	0.036935	0.0329816	0.0516737	0.397863	0.74112	24	0.0573616	0.108217
102	4	7	405.489	58.5305	1242	6348.5	0.00371961	0.0230511	0.0323148	0.0516393	0.405489	0.740756	17	0.048843	0.0990464
103	5	6.8	412.314	63.4505	1299	6715.2	0.0129451	0.0371162	0.0416844	0.0647255	0.412314	0.736889	20	0.0669187	0.144008
104	5	6.4	411.612	66.7726	1314	6274.4	0.00453913	0.0263343	0.039713	0.0452175	0.411612	0.736374	18	0.0575638	0.104608
105	5	6.4	396.569	65.6227	4392	6362	0.00854395	0.0319494	0.038167	0.0664263	0.396569	0.73706	18	0.0572832	0.101983
106	3	7	405.483	58.7307	0	6274	0.00381652	0.00872878	0.0256495	0.0148183	0.405483	0.720775	13	0.032809	0.0642955
107	5	7	407.113	63.3287	2945	6827	0.017349	0.0324726	0.0378806	0.0568344	0.407113	0.717632	21	0.0620367	0.0996457
108	5	6.8	398.941	61.9309	4802	5407.4	0.00680769	0.0254636	0.0301211	0.0395392	0.398941	0.729157	20	0.0469092	0.100246
109	6	6.5	408.719	64.9571	6461	5568.17	0.0141418	0.0252662	0.0300133	0.0391099	0.408719	0.710783	21	0.0472274	0.0784057
110	5	7.2	404.596	57.1573	4912	7706.6	0.0147521	0.0408281	0.042266	0.0791113	0.404596	0.732514	21	0.0667837	0.133147
111	8	5.75	405.298	76.8981	5066	4963.25	0.0142838	0.0310859	0.0285343	0.0494772	0.405298	0.712249	22	0.0511003	0.10593
112	6	6.16667	396.465	66.7855	7406	5307	0.015245	0.0377727	0.0364183	0.0607951	0.396465	0.728	20	0.0594919	0.110511
113	6	6.33333	405.814	65.4617	7005	5323.67	0.0189144	0.0341244	0.0316718	0.050128	0.405814	0.724872	20	0.0485007	0.090166
114	5	6.6	406.766	63.2424	4715	6794.8	0.0103593	0.0363917	0.0379024	0.0605451	0.406766	0.719762	19	0.0548577	0.101451
115	5	6.6	401.072	64.9355	6591	6002.2	0.0197159	0.0339737	0.0376403	0.0555023	0.401072	0.724111	19	0.0573663	0.101876
116	8	6.375	400.227	69.3251	8083	5620.12	0.0224913	0.0444317	0.0364712	0.0863148	0.400227	0.721527	28	0.0727669	0.137754
117	5	6.4	406.815	65.1873	6053	7068	0.0166493	0.0388062	0.0386819	0.0673524	0.406815	0.729334	18	0.0543911	0.124714
118	6	6	395.962	67.2507	6671	6208	0.0293442	0.0336906	0.030793	0.0413465	0.395962	0.727553	19	0.049174	0.0779019
119	9	6.44444	405.093	68.1227	9608	6500.11	0.0225145	0.0488629	0.0393123	0.106127	0.405093	0.723599	32	0.079404	0.148602
120	6	6.33333	404.317	70.9961	8279	5741.5	0.00755149	0.0240515	0.0282782	0.0396433	0.404317	0.722569	20	0.0465825	0.093066
121	9	5.66667	396.452	72.7353	8449	4318.78	0.0131892	0.0394913	0.0300618	0.0854193	0.396452	0.714572	25	0.0614326	0.126193
122	7	6.14286	397.531	68.689	6514	5850.57	0.0181121	0.0380514	0.0296651	0.0679379	0.397531	0.733129	23	0.0559239	0.103484
123	4	7.75	410.01	56.3763	1704	8230.75	0.017841	0.0277391	0.042362	0.0527087	0.41001	0.729903	20	0.064132	0.120745
124	5	6	400.655	68.3021	1300	5785.6	0.00577621	0.023237	0.0350071	0.0433809	0.400655	0.734463	16	0.0492724	0.078926
125	5	5.8	405.889	72.4801	6045	4317.2	0.00370038	0.0258823	0.0321357	0.0468056	0.405889	0.725328	15	0.0413141	0.0727765
126	6	6.66667	403.511	68.9332	4220	5404.83	0.0155579	0.0363124	0.0362548	0.0712677	0.403511	0.731124	23	0.0687787	0.128011
127	6	6.5	399.084	64.0857	5999	6389.17	0.00213062	0.0424463	0.0412791	0.070962	0.399084	0.722016	22	0.0690831	0.119634
128	7	6	405.2	72.9084	7048	5386.86	0.0116627	0.0309585	0.0279041	0.0620834	0.4052	0.72539	21	0.0453991	0.0865137
129	6	6.5	413.531	69.6876	3781	5027.33	0.0197785	0.0358112	0.0384787	0.0654721	0.413531	0.727799	22	0.0646275	0.128776
130	4	6	400.932	68.7312	731	5220.5	0.00746541	0.0175532	0.027576	0.0333317	0.400932	0.714934	13	0.0336768	0.0695769
131	4	6.25	398.849	65.6438	2466	5732.75	0.00614332	0.0205252	0.0348604	0.0431535	0.398849	0.724841	14	0.0425752	0.0795896
132	7	6.14286	406.234	74.2228	5533	4833.71	0.0160829	0.0284269	0.0319682	0.0464782	0.406234	0.730849	22	0.0562197	0.105277
133	4	6.25	412.612	67.2951	1307	5711	0.00923344	0.0273298	0.0342493	0.0446255	0.412612	0.731934	14	0.0478071	0.0941476
134	6	6.33333	404.663	64.2322	5908	5702.83	0.0173344	0.0327469	0.0277118	0.0548876	0.404663	0.725232	21	0.0443471	0.0771493
135	6	6.5	398.606	62.7171	6015	6219.5	0.0319799	0.0448166	0.0421894	0.059353	0.398606	0.724443	22	0.067246	0.0949361
136	7	6.42857	397.121	65.9391	7783	7081.14	0.00948841	0.0328449	0.0360676	0.0501533	0.397121	0.728636	25	0.0650365	0.116339
137	5	6.6	414.933	65.3354	3026	5029.4	0.00934342	0.0317324	0.0378059	0.0511606	0.414933	0.731255	19	0.0582988	0.116284
138	6	6.33333	404.797	64.896	7678	5621.17	0.0150783	0.039097	0.0331987	0.049555	0.404797	0.736388	21	0.0533053	0.080949
139	5	7.6	411.83	56.2834	4595	6982.8	0.000653067	0.0380997	0.0479087	0.088133	0.41183	0.724154	23	0.0750488	0.138874
140	7	6.28571	407.583	71.1421	4650	5726.86	0.0251736	0.037579	0.0363427	0.0586106	0.407583	0.73911	24	0.0658419	0.113889
141	7	6.28571	404.574	64.6768	9586	6042	0.019763	0.0332647	0.0317987	0.0412753	0.404574	0.729485	23	0.0543141	0.0924266
142	4	6.75	405.578	60.9574	4582	5676	0.0145749	0.026352	0.040854	0.0373964	0.405578	0.738676	16	0.0553448	0.101053
143	7	5.71429	403.838	72.5947	5263	4679	0.00801911	0.0327983	0.0344857	0.0594531	0.403838	0.722587	20	0.0543765	0.112788
144	8	6.5	399.072	63.503	8306	8532.75	0.0479129	0.0670689	0.0484144	0.0830342	0.399072	0.729896	29	0.0928903	0.139852
145	7	6	399.096	70.3169	5057	5945.57	0.020866	0.0301427	0.0294493	0.035423	0.399096	0.742987	22	0.0505357	0.0768777
146	5	6.2	397.435	66.3337	2855	7681.8	0.0123701	0.0225688	0.0294111	0.0370148	0.397435	0.733441	17	0.0442626	0.0997495
147	5	6	407.129	69.8905	2359	6344.8	0.0114211	0.0260976	0.0356329	0.0523823	0.407129	0.72721	16	0.045247	0.0719663
148	7	6	397.065	69.0813	7457	5793.57	0.0145696	0.0354656	0.0324673	0.0478725	0.397065	0.717576	22	0.0545353	0.092624
149	5	5.8	399.034	72.0161	5291	5364.2	0.00631457	0.0224118	0.0300622	0.0336546	0.399034	0.719935	15	0.043006	0.104528
150	5	6.8	403.499	60.845	4041	6505	0.00817133	0.0279137	0.0375062	0.0392033	0.403499	0.727336	20	0.056314	0.115855
151	7	6.85714	398.464	63.3838	8668	7301.29	0.0173705	0.0529921	0.0418551	0.0832553	0.398464	0.726229	28	0.0753477	0.130505
152	7	7	401.101	58.5507	11463	7372.86	0.0226078	0.0511797	0.0390279	0.0763916	0.401101	0.713913	29	0.0742909	0.152823
153	8	6	399.299	67.9759	9422	5670.75	0.0157635	0.0444093	0.0368461	0.0789361	0.399299	0.738735	25	0.0662389	0.124606
154	5	5.6	397.848	72.3704	5065	5181.4	0.0226689	0.0298368	0.0344374	0.0395535	0.397848	0.731841	14	0.0442032	0.0727879
155	7	6.28571	412.935	68.4713	6213	5619.29	0.0230055	0.0426666	0.0456204	0.0565706	0.412935	0.736959	24	0.076875	0.129904
156	5	5.8	398.526	73.158	2766	6278.2	0.00700614	0.0183749	0.0284658	0.0328419	0.398526	0.726973	15	0.0430896	0.111881
157	5	6.2	408.161	66.8606	6517	5553.2	0.0121564	0.0295549	0.0375624	0.0473896	0.408161	0.73011	17	0.0563476	0.103804
158	5	5.6	401.638	73.0598	4674	4838.4	0.00236473	0.0130602	0.0218886	0.0330348	0.401638	0.727962	14	0.029012	0.0655186
159	5	6.2	400.647	69.7635	4431	5553.8	0.0158216	0.0267368	0.0333656	0.042285	0.400647	0.704322	17	0.052331	0.108633
160	3	7	406.705	58.1007	0	6222.67	0.00768069	0.0162448	0.0358974	0.0207803	0.406705	0.729817	13	0.0452794	0.0878647
161	8	5.875	404.748	71.9151	5338	3974.62	0.0256657	0.0401778	0.0306672	0.0539171	0.404748	0.746947	23	0.0535246	0.119036
162	5	7	399.448	57.5396	5317	7123.8	0.0205362	0.039433	0.0376025	0.0567869	0.399448	0.714696	21	0.0580454	0.0994563
163	7	5.85714	411.457	73.1479	4115	5406.86	0.018611	0.0374576	0.0312897	0.0654273	0.411457	0.735307	21	0.0552396	0.1027
164	6	6.33333	405.583	68.5093	5471	5816.33	0.0120112	0.0311349	0.0354539	0.0599405	0.405583	0.732689	21	0.0587383	0.10791
165	5	6.4	410.342	64.9709	5094	5807.6	0.0144935	0.0331204	0.0396129	0.0541438	0.410342	0.727353	18	0.0597962	0.117092
166	5	6.4	411.21	65.8915	3541	5917	0.0194877	0.034432	0.0408623	0.0481975	0.41121	0.742359	18	0.0602593	0.102286
167	7	5.85714	406.491	72.6568	6087	4335.29	0.00490227	0.0293817	0.0325812	0.0497639	0.406491	0.72442	21	0.0561481	0.118257
168	7	5.85714	408.698	74.5804	4634	3931.14	0.0122945	0.0294795	0.0256387	0.0459662	0.408698	0.729656	21	0.0462438	0.0887119
169	6	6.66667	397.848	61.677	8247	6219.33	0.00778401	0.0511362	0.0450728	0.0826489	0.397848	0.731364	23	0.0735377	0.134118
170	4	7.5	407.19	55.5443	2298	7486.75	0.0153461	0.0284201	0.0411077	0.0458974	0.40719	0.733264	19	0.0598421	0.152024
171	7	6.57143	396.112	62.3809	8497	6359.14	0.011099	0.0485852	0.0379772	0.071593	0.396112	0.734993	26	0.0675446	0.101674
172	6	6.83333	399.169	60.6937	3996	6509	0.0165006	0.0352449	0.0327548	0.05346	0.399169	0.73725	24	0.0560905	0.101021
173	5	6.8	408.113	62.3182	3909	6618.4	0.010872	0.0290598	0.038933	0.0492651	0.408113	0.701971	20	0.0585888	0.10462
174	7	5.85714	410.396	76.2861	4798	4760.57	0.0189788	0.0264838	0.0272942	0.035643	0.410396	0.713598	20	0.0458683	0.0846604
175	8	6.125	395.271	67.7019	6732	6987.88	0.00222294	0.0432769	0.035514	0.0846904	0.395271	0.724154	26	0.0658219	0.127698
176	6	6.16667	408.287	68.1289	3663	6533.17	0.0166401	0.0361435	0.0417908	0.056453	0.408287	0.736853	20	0.0639872	0.10593
177	9	5.88889	410.495	72.7054	8449	6318.67	0.0205633	0.0529691	0.0426943	0.075784	0.410495	0.725301	27	0.0770874	0.128468
178	8	6.75	397.792	61.5235	8576	6917.12	0.0169991	0.041292	0.0368175	0.0689052	0.397792	0.720492	31	0.0690647	0.120978
179	6	6.16667	408.545	70.6308	7765	4749	0.0168078	0.0415964	0.0411706	0.0586947	0.408545	0.717509	20	0.0630662	0.101786
180	5	6.4	402.767	63.7714	2590	6121	0.010274	0.0305396	0.0332769	0.0442661	0.402767	0.73231	18	0.049282	0.0755583
181	6	6.33333	400.74	69.1754	5538	6909.67	0.0160666	0.0348046	0.0333716	0.0503756	0.40074	0.731668	21	0.0568085	0.0978204
182	6	6	403.027	70.1566	7235	4898.17	0.00817133	0.0266221	0.0282571	0.0339923	0.403027	0.724204	19	0.0481956	0.109301
183	4	7	414.029	60.3793	3686	5713.5	0.012424	0.0265548	0.0413867	0.0386241	0.414029	0.727541	17	0.0573281	0.104515
184	4	6.5	414.234	67.3131	599	4691.25	0.00898978	0.015984	0.0235407	0.0267085	0.414234	0.735795	15	0.0340937	0.0752058
185	5	7	400.267	59.6906	4732	6008.4	0.00577621	0.0390817	0.0370764	0.0731498	0.400267	0.728687	21	0.0644146	0.102258
186	9	6.33333	408.343	67.8411	8000	5143	0.0196716	0.0593294	0.0392026	0.080184	0.408343	0.725196	31	0.0777451	0.128468
187	7	6.14286	409.13	67.3534	5648	4921.43	0.0312321	0.048595	0.0382419	0.0630036	0.40913	0.733066	23	0.0639481	0.109112
188	4	7.25	415.213	58.0803	1923	6326.75	0.0273041	0.0323144	0.0446718	0.0414415	0.415213	0.744802	18	0.0621277	0.130517
189	5	7.4	411.214	56.6235	6158	7894.8	0.0205633	0.0473218	0.0454082	0.0697186	0.411214	0.716201	23	0.0706997	0.119607
190	5	6	408.273	68.8231	3072	5120.6	0.00993569	0.0213829	0.027888	0.0386527	0.408273	0.722414	16	0.0382404	0.0768751
191	5	6.8	407.195	62.6628	4439	6145.8	0.00914719	0.0293464	0.0393148	0.0533347	0.407195	0.718601	20	0.0622595	0.112788
192	3	7	410.721	62.1514	0	5844.33	0.00190744	0.0151282	0.0344631	0.022907	0.410721	0.731841	13	0.0458077	0.0883343
193	4	7.25	406.349	57.8483	5407	8346.75	0.00674232	0.0204176	0.0367322	0.0384522	0.406349	0.728194	18	0.0562822	0.109013
194	8	5.875	410.099	73.4761	7112	5707.38	0.0237433	0.0467206	0.0367491	0.0626305	0.410099	0.732745	24	0.0659816	0.114358
195	7	6.85714	396.887	60.5455	11152	7084.86	0.0385507	0.0532642	0.0402863	0.0670207	0.396887	0.726416	28	0.0738461	0.122461
196	8	5.875	401.183	71.1025	5481	4110.12	0.026602	0.0346781	0.0299695	0.0448487	0.401183	0.726846	24	0.053085	0.10934
197	5	6.8	409.055	60.8713	5099	5509.2	0.0197991	0.037477	0.0378946	0.0497639	0.409055	0.741918	20	0.0577619	0.091811
198	8	6.25	401.704	65.8149	12065	6098.38	0.0312084	0.0435811	0.0367298	0.0636563	0.401704	0.730359	27	0.065824	0.108627
199	6	6.33333	410.395	66.2005	5601	5841.5	0.0317224	0.0417461	0.0396312	0.0570933	0.410395	0.737446	21	0.0642866	0.130003
200	6	6.66667	405.874	62.6528	6414	5992.33	0.0247466	0.0413745	0.0390158	0.0735318	0.405874	0.724372	23	0.0682987	0.133547
201	6	6.83333	397.467	60.0406	6599	6989	0.00819952	0.0460278	0.0423151	0.0892248	0.397467	0.736577	24	0.0700588	0.141809
202	6	6.16667	396.955	67.9707	5401	5717	0.00892129	0.0252605	0.0316262	0.0368252	0.396955	0.731503	20	0.0503898	0.0820477
203	7	6.85714	404.774	64.7317	5394	6322.86	0.0145749	0.0518765	0.0397613	0.0790503	0.404774	0.73213	28	0.074713	0.113198
204	7	6.28571	408.896	68.9375	6296	5133.14	0.0271751	0.0519774	0.0392304	0.0724405	0.408896	0.734714	24	0.0683539	0.105926
205	5	6.2	397.947	65.1875	3386	5744	0.0231377	0.0279959	0.0363783	0.0371004	0.397947	0.725562	17	0.0508203	0.103629
206	7	6	396.766	68.6919	7351	6340.43	0.0200532	0.0411596	0.0363717	0.0627347	0.396766	0.720246	22	0.0618766	0.106711
207	5	6.4	403.28	65.8691	5279	5104.6	0.00889265	0.0274407	0.0320543	0.0379053	0.40328	0.74012	18	0.0481544	0.0994634
208	6	6.16667	400.9	66.8963	5663	5615.33	0.0210007	0.0287	0.0291388	0.0402034	0.4009	0.732652	20	0.046022	0.0876952
209	6	6	396.802	69.1255	3743	5969.5	0.0167078	0.0344188	0.0318477	0.0533384	0.396802	0.725567	19	0.0525215	0.0903532
210	6	7	414.908	61.4404	4777	6602	0.0390089	0.0553108	0.0505205	0.0791347	0.414908	0.736577	25	0.0854468	0.145698
211	4	6.75	399.515	59.4517	3607	5127.5	0.00822366	0.0253597	0.0337253	0.041053	0.399515	0.738369	16	0.0448417	0.0820381
212	7	6.28571	395.683	64.6686	6211	5679.86	0.016962	0.0360535	0.0324391	0.0540912	0.395683	0.729307	24	0.0548898	0.0874595
213	5	5.8	399.74	72.6194	2539	5993.2	0.00899658	0.0183242	0.0244353	0.0273774	0.39974	0.723407	15	0.0364469	0.0787162
214	7	6.42857	405.38	68.4367	5303	5136.43	0.0112299	0.0324804	0.0320262	0.0563368	0.40538	0.730159	25	0.0561514	0.110678
215	5	6.8	404.779	61.8091	3882	6688	0.0112299	0.0205393	0.0312995	0.0339923	0.404779	0.731099	20	0.048401	0.0913336
216	4	6.75	398.589	61.4492	2230	6392.75	0.00892129	0.0255021	0.0334319	0.0452494	0.398589	0.728009	16	0.0499046	0.0837553
217	5	6.8	406.195	61.7029	4119	6488.2	0.00996522	0.0282612	0.0321281	0.0401062	0.406195	0.720186	19	0.0468172	0.0721783
218	6	6.16667	413.84	70.8618	4199	4910.5	0.037156	0.0470162	0.0422754	0.059116	0.41384	0.727328	20	0.0672522	0.114134
219	8	5.75	396.277	70.2921	8519	5266.88	0.00848532	0.0292489	0.0269013	0.0538494	0.396277	0.73643	23	0.048881	0.119634
220	6	6.33333	409.894	65.0626	4804	5230.33	0.0153867	0.0438216	0.0410502	0.0720535	0.409894	0.718714	21	0.0653521	0.126687
221	7	6	412.656	72.3551	4123	4483.71	0.0174475	0.0405791	0.0384488	0.0613091	0.412656	0.71353	22	0.0640348	0.124605
222	5	7.4	415.009	58.9906	3253	5349.2	0.00926108	0.0263122	0.0350665	0.0544515	0.415009	0.739307	22	0.0553352	0.145733
223	7	5.28571	404.27	79.479	3907	3600.43	0.0137904	0.0425069	0.0373415	0.0756925	0.40427	0.734433	17	0.0574964	0.13152
224	5	6.6	412.775	64.6681	5243	6958.8	0.0209853	0.0543678	0.0527644	0.0913149	0.412775	0.712302	19	0.0831789	0.148488
225	4	6.25	414.216	70.8851	3759	4840.75	0.0128267	0.0294481	0.0398102	0.0420119	0.414216	0.727702	14	0.0551773	0.129324
226	7	6.28571	403.167	66.4632	7385	5699	0.0108943	0.0323495	0.0296549	0.0548876	0.403167	0.717773	23	0.0545065	0.11351
227	6	6.16667	405.771	68.4336	4606	5034	0.027722	0.0382559	0.0339904	0.0495312	0.405771	0.731381	20	0.0528225	0.10097
228	5	6.2	403.851	69.5201	4260	5387.6	0.00694381	0.0182145	0.0271418	0.0330285	0.403851	0.732769	17	0.0384991	0.0885892
229	7	5.71429	411.201	75.1072	3992	3933.29	0.0174614	0.0310027	0.0319706	0.0418758	0.411201	0.716629	20	0.0504608	0.0846597
230	7	6.14286	399.521	69.0328	6975	4579.43	0.011186	0.0273123	0.0241392	0.04722	0.399521	0.734016	23	0.0432525	0.0851099
231	5	7.2	408.125	58.9189	6505	7722.8	0.0155705	0.0385888	0.0402056	0.0537473	0.408125	0.730724	22	0.0634406	0.106249
232	4	6.75	408.303	66.0252	2262	4939	0.00395775	0.0240124	0.0439344	0.0572752	0.408303	0.735326	16	0.0596051	0.0972144
233	5	6.2	399.058	67.3964	5043	5731.4	0.00213062	0.028498	0.0357949	0.0407585	0.399058	0.722074	17	0.0541417	0.0990264
234	8	5.75	402.961	73.6363	7608	4571.88	0.0195062	0.0351887	0.035253	0.0587207	0.402961	0.728029	23	0.0611466	0.105741
235	6	6.5	399.097	64.5365	7877	5909	0.0174289	0.0344476	0.0367866	0.0524906	0.399097	0.71893	22	0.0594535	0.112154
236	5	6.6	406.548	64.0151	3526	6947.8	0.031744	0.0349222	0.0400495	0.0372837	0.406548	0.735455	19	0.060253	0.112678
237	7	5.85714	398.635	72.7441	6737	4556.71	0.00822366	0.0325687	0.0326658	0.0506544	0.398635	0.730145	21	0.0522125	0.12394
238	5	6.4	412.831	66.1513	5497	6197.4	0.0162578	0.0417834	0.0479994	0.0772679	0.412831	0.721491	17	0.0705051	0.152286
239	6	7.16667	400.851	57.7681	5090	7323	0.0158216	0.0442687	0.039296	0.0626055	0.400851	0.709116	26	0.0662457	0.105492
240	7	5.42857	402.472	75.7031	7086	3699.29	0.0112698	0.0272148	0.0259947	0.0345877	0.402472	0.730091	18	0.0379033	0.060212
241	6	6.66667	409.373	64.33	5550	6177.5	0.025279	0.0440844	0.0423406	0.0680359	0.409373	0.735777	23	0.0714794	0.124767
242	7	5.85714	411.097	76.4165	3200	4094.43	0.00998921	0.0283476	0.0300414	0.0582831	0.411097	0.705493	20	0.0510968	0.106483
243	6	6.16667	401.902	70.5189	4053	5909	0.019148	0.031354	0.0312653	0.0471112	0.401902	0.735757	20	0.0530786	0.106574
244	7	6.42857	399.635	64.5216	7756	6442.14	0.0199612	0.0346361	0.03569	0.0571835	0.399635	0.72721	25	0.0630615	0.106758
245	4	7.5	411.135	56.7757	3903	5911.5	0.0197523	0.0344813	0.0458211	0.0587064	0.411135	0.732135	19	0.0644798	0.115373
246	7	5.85714	397.749	69.2679	7045	6013.14	0.00819952	0.0504399	0.0419115	0.0863452	0.397749	0.728378	21	0.0669835	0.123274
247	6	6.66667	402.863	64.213	7282	6035.67	0.0205385	0.0343336	0.0380871	0.0643123	0.402863	0.7278	23	0.0617161	0.117662
248	6	6.33333	411.563	71.0436	3410	5413.67	0.0197523	0.0433553	0.0409593	0.0555781	0.411563	0.735504	21	0.0668258	0.115663
249	7	5.85714	403.957	73.7152	4238	5773	0.0157585	0.0346983	0.034096	0.0693309	0.403957	0.721069	21	0.0569912	0.119498
250	7	6.71429	411.09	64.6698	8640	5490.86	0.0140154	0.0419393	0.0401912	0.0633039	0.41109	0.733798	27	0.0717389	0.130377
251	6	6.16667	406.602	67.8477	5300	6190.67	0.0232423	0.0404011	0.0364401	0.0519579	0.406602	0.72599	20	0.0590417	0.100558
252	7	6.14286	408.559	68.7185	6081	5881.86	0.0276718	0.0442719	0.037709	0.0761319	0.408559	0.73643	23	0.0642337	0.103305
253	6	6.16667	409.605	67.2922	3894	6310.83	0.00417089	0.0276682	0.0339436	0.0382666	0.409605	0.70547	19	0.0503193	0.0859417
254	5	6.8	407.049	64.288	4664	6033.8	0.00503775	0.0304949	0.0352853	0.0535563	0.407049	0.739446	19	0.0568555	0.112931
255	6	6.33333	399.317	65.7605	3057	5662.33	0.00756124	0.0346574	0.0342813	0.0471916	0.399317	0.742892	21	0.0566491	0.0905954
256	7	6.14286	403.512	69.3794	6491	5222.43	0.0141351	0.046501	0.0364703	0.0879282	0.403512	0.721392	23	0.0654859	0.129876
257	6	6.33333	398.905	64.3471	5789	5736.83	0.00978626	0.0317432	0.0332184	0.0578242	0.398905	0.733974	21	0.0549939	0.109658
258	4	6.25	397.036	63.8093	3061	5641	0.00661435	0.0223203	0.0307072	0.0350293	0.397036	0.741415	14	0.0399447	0.0649926
259	9	5.66667	400.379	72.7672	8795	5570.56	0.0110247	0.0444509	0.0352147	0.0649182	0.400379	0.731243	25	0.0659118	0.108074
260	5	6.4	408.127	64.1342	7782	6895.8	0.00761899	0.0492726	0.0531473	0.110334	0.408127	0.744401	18	0.0712177	0.137289
261	7	5.85714	406.232	70.7451	7286	6330.71	0.02365	0.0419518	0.0349026	0.0633022	0.406232	0.728783	21	0.0583263	0.108406
262	7	6.28571	412.852	68.4575	6621	5818.57	0.0226877	0.0518595	0.045045	0.0746831	0.412852	0.724133	24	0.0794651	0.139903
263	5	7.2	410.394	58.1391	4052	6261	0.016059	0.033344	0.0357252	0.0635818	0.410394	0.732778	22	0.0597907	0.100673
264	6	6.5	400.671	65.1886	4533	7472	0.0192659	0.0384486	0.0465828	0.0554401	0.400671	0.736206	22	0.0690509	0.122665
265	5	6.4	404.626	64.8365	7094	5507.8	0.00971727	0.0263806	0.0350385	0.0400899	0.404626	0.723312	18	0.049928	0.0915133
266	7	5.85714	405.17	75.3148	5477	5049.29	0.00381652	0.0218111	0.026765	0.0412753	0.40517	0.724393	20	0.0439553	0.0872425
267	7	6	403.554	69.3179	7470	6017.57	0.00960533	0.0323878	0.0321052	0.0523759	0.403554	0.720754	22	0.0524959	0.0968724
268	5	6	398.109	68.3421	3789	4665.2	0.00560747	0.0147455	0.0249152	0.0234271	0.398109	0.729496	16	0.0345918	0.0772766
269	6	6.16667	403.835	69.1487	6949	5481.17	0.0101689	0.0249581	0.0295608	0.0335333	0.403835	0.727608	20	0.0476274	0.11879
270	6	6.83333	399.051	58.9867	6532	7649.67	0.00958972	0.0522429	0.0476252	0.0706479	0.399051	0.728457	24	0.0793621	0.146157
271	5	6.6	401.335	62.398	3817	6019.4	0.0133777	0.0318218	0.0372545	0.0459118	0.401335	0.714667	18	0.0567634	0.121958
272	6	6.16667	403.477	69.0874	4683	4593.5	0.0125172	0.0391155	0.0389016	0.0743693	0.403477	0.734004	20	0.0596622	0.120734
273	6	6.66667	398.888	61.5743	8603	7696.17	0.00849815	0.0314003	0.0399732	0.0475608	0.398888	0.7173	23	0.0636593	0.117961
274	8	5.875	400.186	70.1517	8530	6259.62	0.0230845	0.0364253	0.0312218	0.056548	0.400186	0.730633	24	0.0553564	0.128105
275	6	6.33333	402.462	65.5597	6833	5749.5	0.0157894	0.0346698	0.0345989	0.0560699	0.402462	0.714974	21	0.0545341	0.101519
276	5	6.6	400.156	62.2147	5364	5795.6	0.0066656	0.0314922	0.0325593	0.0433973	0.400156	0.734626	19	0.0478804	0.0937736
277	6	5.66667	394.659	70.788	6784	6644.83	0.00539721	0.0261148	0.0310692	0.0464983	0.394659	0.740297	17	0.0432953	0.0773522
278	7	5.85714	408.732	72.1538	4540	5306.43	0.00761899	0.0422856	0.0449577	0.0630036	0.408732	0.747872	21	0.0714418	0.133336
279	6	6.83333	401.238	66.3157	6697	5616.83	0.0133138	0.0349905	0.036134	0.0747434	0.401238	0.733896	24	0.0700634	0.120967
280	6	6.33333	395.661	66.8332	11018	6255	0.0200532	0.0342445	0.0393762	0.0520161	0.395661	0.735015	21	0.0640876	0.12829
281	3	7	414.575	61.4185	0	4422.33	0.011604	0.0150604	0.0349445	0.0203991	0.414575	0.74112	13	0.0448855	0.0842791
282	9	5.77778	399.83	74.5186	9924	5752.11	0.0261781	0.046605	0.0332856	0.0606407	0.39983	0.735473	25	0.0638451	0.119386
283	6	6.5	406.417	67.4405	3294	5933.5	0.00157193	0.0343806	0.0328759	0.050128	0.406417	0.733768	22	0.0557323	0.091753
284	7	5.85714	410.622	71.5097	3530	6006.14	0.0105912	0.0393797	0.0390085	0.0718957	0.410622	0.730628	21	0.0629616	0.107801
285	6	6.66667	406.603	65.8579	5433	5564	0.019009	0.0415104	0.0392318	0.072012	0.406603	0.724367	23	0.0658878	0.128641
286	8	5.75	405.481	75.726	9905	4219.88	0.0175329	0.0327784	0.0318537	0.0426541	0.405481	0.735904	23	0.056082	0.108903
287	4	7.25	402.028	58.1903	4189	7287.25	0.00936423	0.0341258	0.0503734	0.0605535	0.402028	0.736374	18	0.0766519	0.140113
288	5	6.4	400.675	67.8603	2492	5230	0.0133337	0.0235139	0.0325069	0.0395997	0.400675	0.721493	18	0.0520783	0.105948
289	6	6.5	406.586	65.0215	3892	5355.17	0.017473	0.0347872	0.0323592	0.056359	0.406586	0.725047	21	0.0502969	0.0894392
290	6	7.5	413.252	59.3093	6159	7317.5	0.02643	0.0519845	0.0467494	0.0732566	0.413252	0.743647	28	0.0831069	0.167739
291	4	7.25	395.437	55.3142	8486	7977.25	0.00222294	0.0375638	0.0446992	0.0854604	0.395437	0.723258	18	0.0606049	0.128468
292	7	6.57143	403.025	69.1585	6669	5994.29	0.0239658	0.0431702	0.0378112	0.0575377	0.403025	0.711864	26	0.0696377	0.124188
293	7	6.28571	399.103	66.3362	5593	6297.57	0.0189921	0.0370454	0.0396546	0.0525373	0.399103	0.732654	24	0.0706747	0.123944
294	5	6.8	394.431	58.6951	6714	6256.4	0.0151561	0.0373437	0.0433064	0.0573482	0.394431	0.719746	20	0.0622983	0.114521
295	4	6.25	408.897	69.2853	3269	4177.75	0.00714534	0.0145939	0.0235316	0.0247005	0.408897	0.72642	14	0.0319021	0.0596195
296	6	6	400.175	70.7453	7160	5685	0.0179329	0.0261898	0.0312744	0.0338719	0.400175	0.706011	19	0.0488828	0.0966978
297	5	6	399.439	67.3339	5029	5536.2	0.00978626	0.0216474	0.0313792	0.0294621	0.399439	0.74104	16	0.0457711	0.101055
298	7	6.42857	403.675	64.945	7388	6735.29	0.0159175	0.039319	0.0380419	0.0510434	0.403675	0.720359	25	0.0656114	0.0970046
299	5	6.2	401.084	68.2797	3498	5472	0.0126528	0.0285122	0.0330178	0.0367009	0.401084	0.717091	17	0.0501873	0.108806
300	5	6	399.321	67.314	4513	4252.8	0.0130776	0.020718	0.0252809	0.0269482	0.399321	0.723588	16	0.0353605	0.0640369
301	7	6.28571	399.627	65.8796	9939	5845.14	0.0170795	0.0399595	0.0337292	0.0649182	0.399627	0.717019	24	0.0576672	0.123963
302	5	6	395.134	66.6083	4293	6905.8	0.00642087	0.0188719	0.0372415	0.0339382	0.395134	0.722707	16	0.0503967	0.106859
303	5	6.6	404.148	65.4334	5788	5732.4	0.022715	0.0309836	0.0338157	0.0383687	0.404148	0.730615	19	0.0511406	0.0788135
304	7	6.28571	409.573	69.7946	6160	5376.57	0.0198909	0.0441599	0.0430621	0.0628789	0.409573	0.737663	24	0.073133	0.128328
305	5	6.2	401.375	68.3294	4152	6051.8	0.0117724	0.021872	0.0274841	0.0330236	0.401375	0.721109	17	0.0434829	0.0742827
306	10	5.7	407.699	75.1816	9375	4936.3	0.0209594	0.0435135	0.0318906	0.0678529	0.407699	0.727063	28	0.0616998	0.139903
307	4	6.5	408.337	64.7748	4083	4775.5	0.00887402	0.0215823	0.0278067	0.0453615	0.408337	0.731359	15	0.0388834	0.0862497
308	6	5.66667	400.198	73.9254	5087	4153.5	0.0137173	0.0239052	0.0234886	0.0361563	0.400198	0.734386	17	0.036925	0.0874951
309	5	6.4	402.885	65.325	4840	5902.8	0.00879255	0.0230512	0.0277609	0.0411698	0.402885	0.739545	18	0.0437035	0.082813
310	5	6.6	410.495	65.9725	4752	5781.4	0.0168633	0.0254969	0.0384496	0.0371616	0.410495	0.72303	19	0.0592192	0.0931366
311	6	6.66667	395.146	60.6047	6494	6877.33	0.0105849	0.0339966	0.0383295	0.0532649	0.395146	0.728802	23	0.0574615	0.115527
312	7	6.14286	408.187	72.636	4998	4609.29	0.0143343	0.0336838	0.0300084	0.0603814	0.408187	0.726233	22	0.0511604	0.0942755
313	7	6.85714	401.433	61.3984	8609	6831.71	0.0276805	0.0456369	0.040864	0.0689052	0.401433	0.73286	28	0.0773878	0.134418
314	4	6.5	411.68	64.325	2489	5201	0.0073185	0.026143	0.038687	0.0448179	0.41168	0.730822	15	0.0532867	0.137923
315	5	5.4	416.325	77.714	2140	3284	0.00934342	0.0234572	0.0312707	0.0327324	0.416325	0.733899	13	0.040522	0.0783167
316	7	5.85714	407.501	78.7513	4998	4135.29	0.00795497	0.0240211	0.0256638	0.0477713	0.407501	0.729323	20	0.0460867	0.0886595
317	8	6.25	408.338	68.2386	7243	6435.62	0.034513	0.051433	0.0403277	0.0764192	0.408338	0.731712	27	0.0733211	0.120919
318	5	7.6	399.862	55.1873	5812	8300.2	0.00515156	0.039684	0.0452498	0.0676228	0.399862	0.729851	24	0.0763031	0.131114
319	5	7.8	412.729	55.2599	3849	7262.8	0.0267794	0.0451083	0.0505626	0.0670732	0.412729	0.722683	25	0.080074	0.140888
320	6	6	408.108	68.6657	6888	5274.33	0.0208284	0.0396938	0.0361596	0.0597563	0.408108	0.736206	19	0.056682	0.0949325
321	6	6.33333	404.856	64.2628	5499	5996.17	0.0264695	0.0349973	0.0359172	0.0555151	0.404856	0.741038	21	0.0556364	0.0900877
322	4	6.5	414.63	64.7859	984	6157.75	0.0204798	0.0406268	0.0479289	0.0613491	0.41463	0.733898	15	0.0649528	0.11792
323	6	5.83333	413.609	77.7979	1655	3874	0.00635825	0.0291568	0.0330664	0.0655696	0.413609	0.732485	17	0.0530566	0.105565
324	5	6.4	411.737	68.1327	2518	6490.8	0.0120821	0.027262	0.035828	0.0459667	0.411737	0.721239	18	0.053092	0.0906593
325	6	7	396.902	58.144	6592	7814.67	0.0258524	0.0422561	0.0440203	0.05622	0.396902	0.733798	25	0.0733561	0.124677
326	7	6.14286	397.795	67.4719	6234	7345.29	0.0130574	0.0573717	0.0453069	0.0911071	0.397795	0.722936	23	0.084815	0.136191
327	6	6.33333	411.383	68.3462	4054	6081.33	0.00220614	0.0404614	0.0421249	0.0718957	0.411383	0.747355	21	0.0694492	0.137716
328	6	6	406.383	70.1495	7850	6811.17	0.0120814	0.0332185	0.0380424	0.051872	0.406383	0.713913	19	0.0607981	0.165073
329	6	6.66667	395.511	61.707	5341	6663.67	0.0124784	0.0383798	0.0427332	0.0597405	0.395511	0.731665	23	0.0694547	0.130505
330	6	6.66667	401.235	61.5386	8195	7635	0.00412852	0.051634	0.0496654	0.0751406	0.401235	0.741918	23	0.0818497	0.14555
331	7	6.42857	407.444	64.6505	5877	5493.71	0.035365	0.0489864	0.0395879	0.0699543	0.407444	0.735326	25	0.0685742	0.122219
332	7	6.14286	401.518	68.9909	6092	5753.43	0.0323913	0.0497261	0.042145	0.0724403	0.401518	0.737446	23	0.0706172	0.123169
333	8	6.25	408.596	70.7139	5962	5702.5	0.0150762	0.039363	0.0323749	0.0488936	0.408596	0.717773	26	0.058198	0.0970788
334	6	6	408.569	71.5806	4572	5313.67	0.0205887	0.0298506	0.0323583	0.0396783	0.408569	0.735455	19	0.0517632	0.110484
335	6	6	396.204	70.4362	5407	5299.17	0.00758003	0.0313667	0.0330595	0.0601826	0.396204	0.714336	19	0.0526115	0.118575
336	5	6.6	407.132	62.5239	4559	6137.6	0.0115417	0.0285585	0.0384491	0.0480481	0.407132	0.734004	19	0.0546872	0.0939544
337	8	6	401.73	70.5021	9298	5314.38	0.0189628	0.0321834	0.0284735	0.0574752	0.40173	0.732745	25	0.0509884	0.102644
338	8	6.25	396.177	66.9728	8313	6518.5	0.0164229	0.0407657	0.0320719	0.0679379	0.396177	0.72798	27	0.0631656	0.130813
339	5	6.4	399.621	63.5588	6968	5633.6	0.0202491	0.0273578	0.0336091	0.0346513	0.399621	0.733899	18	0.0486034	0.0930442
340	5	6.6	409.195	64.8867	7611	6205.6	0.00380178	0.0242935	0.0314252	0.0508446	0.409195	0.735469	19	0.0485636	0.110697
341	5	6	398.45	70.4877	6473	5375.6	0.0126055	0.0220535	0.0277702	0.0294698	0.39845	0.721914	16	0.042962	0.080787
342	6	5.66667	409.177	73.392	4247	4545.67	0.0152264	0.0324447	0.0313736	0.0564095	0.409177	0.729063	17	0.0474714	0.11827
343	5	5.8	409.359	71.7352	3155	5070.2	0.00740575	0.0245075	0.0293011	0.042013	0.409359	0.738347	15	0.0418098	0.0990861
344	7	7	408.864	60.5879	8354	7028	0.0372732	0.0521104	0.0505244	0.0678915	0.408864	0.732924	28	0.0897294	0.147701
345	7	6.42857	404.459	64.1769	7681	6977.29	0.0197127	0.0419801	0.0429325	0.062452	0.404459	0.732514	25	0.0719941	0.164402
346	4	6.5	409.736	68.2893	1371	4776.75	0.00467501	0.0180369	0.0281482	0.0302449	0.409736	0.730301	15	0.0407554	0.0938867
347	4	7.5	413.439	57.9962	3014	6224.75	0.00713901	0.0253046	0.0358638	0.0350706	0.413439	0.729762	19	0.0496106	0.086423
348	4	5.75	399.225	69.8644	2756	4993.25	0.00466864	0.0124547	0.0202792	0.020776	0.399225	0.73281	12	0.0257736	0.0499383
349	6	5.66667	396.705	71.155	5861	5105.5	0.0199486	0.0354357	0.0359691	0.0495141	0.396705	0.735307	17	0.0514916	0.0967635
350	6	6	404.901	69.8937	5632	4770.83	0.00371961	0.0183237	0.030011	0.0280573	0.404901	0.737036	19	0.0446569	0.0991822
351	5	7	403.527	60.7212	4995	6560.2	0.0203134	0.0435241	0.0420213	0.0790503	0.403527	0.726233	21	0.0654278	0.107049
352	5	6	409.296	69.7752	5713	5029.8	0.0129225	0.026618	0.0298321	0.0405581	0.409296	0.732505	16	0.0425912	0.0840382
353	8	5.75	397.03	71.2527	6857	6196.88	0.0247072	0.0422798	0.0326422	0.0599199	0.39703	0.73091	23	0.057752	0.121998
354	5	6.6	410.285	63.7896	5115	7587.2	0.0218826	0.0354583	0.040752	0.0491144	0.410285	0.727584	19	0.0607811	0.0953877
355	4	6.5	398.026	63.1392	3951	6710	0.00948841	0.0213401	0.0344308	0.0431905	0.398026	0.737955	15	0.048935	0.10311
356	6	6.66667	407.581	61.865	5382	7709.67	0.0197337	0.0443359	0.0462344	0.104476	0.407581	0.734463	23	0.0754817	0.157779
357	9	6.33333	397.315	64.1695	10631	6313.78	0.0407585	0.0501404	0.0375841	0.0713037	0.397315	0.720773	31	0.0728105	0.122795
358	6	7.16667	404.157	56.5339	5854	7027.67	0.0252605	0.0425478	0.035145	0.056548	0.404157	0.729837	26	0.0590244	0.0952667
359	5	6.6	401.65	69.173	3885	6467.2	0.00141555	0.0224162	0.0371277	0.0429598	0.40165	0.729485	19	0.0584421	0.10998
360	5	5.8	408.918	73.021	1682	4185.6	0.00990962	0.0157036	0.0241521	0.0298175	0.408918	0.729678	15	0.0311203	0.0624695
361	5	6	398.483	69.9559	1758	6587.4	0.00768567	0.0264399	0.031565	0.0466308	0.398483	0.740719	16	0.0483493	0.104052
362	4	7.25	409.915	57.3393	3471	6675.5	0.0195325	0.0229179	0.0348471	0.0299113	0.409915	0.721173	18	0.0501942	0.0858533
363	7	5.71429	407.256	72.3088	6848	5646.14	0.0325879	0.0394554	0.0364377	0.0597563	0.407256	0.731318	20	0.05805	0.111725
364	7	6.28571	395.512	64.6407	6862	6530	0.0430076	0.0582366	0.0428864	0.0920441	0.395512	0.720862	24	0.0786096	0.136354
365	5	6	396.525	68.8255	4465	6496.2	0.0168022	0.0342022	0.0345411	0.0528728	0.396525	0.730596	16	0.0507172	0.0879824
366	7	5.85714	396.704	69.963	6474	6099.29	0.0280803	0.0359922	0.0352939	0.0462088	0.396704	0.728498	21	0.0568337	0.0908232
367	9	6.11111	411.636	74.7588	8367	4667.78	0.0131782	0.040885	0.0370692	0.0630196	0.411636	0.727942	28	0.0708752	0.132333
368	6	6.83333	409.387	62.7077	6635	6531.83	0.0287485	0.0485799	0.0447109	0.0610124	0.409387	0.735857	24	0.0760463	0.117744
369	8	6.25	394.325	66.6597	8447	6238.25	0.0166284	0.0343824	0.031913	0.0540912	0.394325	0.711662	27	0.0567088	0.118059
370	7	6.14286	399.194	69.2026	7859	6480.29	0.0107988	0.0376315	0.0343431	0.0641516	0.399194	0.729929	23	0.0636384	0.116379
371	3	7.66667	399.623	52.8601	0	8625.33	0.0136773	0.018746	0.0336472	0.0249805	0.399623	0.72365	15	0.0443254	0.0826574
372	7	6.14286	410.865	69.6887	6985	4731.14	0.0148512	0.0460363	0.0369848	0.0691146	0.410865	0.730078	23	0.0622854	0.11159
373	7	5.71429	397.438	72.0526	7339	4493.14	0.000816448	0.0273708	0.028938	0.0401736	0.397438	0.708631	20	0.0448351	0.088135
374	6	6.83333	411.421	62.2845	6410	6506.67	0.0140534	0.0544097	0.0476505	0.0988789	0.411421	0.714712	24	0.0760555	0.147701
375	6	6.5	398.702	65.7648	3013	6653.17	0.0200114	0.0276367	0.030976	0.0372903	0.398702	0.744802	22	0.0513812	0.0921071
376	4	7.25	412.348	57.066	1908	5475	0.00846446	0.0338073	0.0453716	0.0633202	0.412348	0.720617	18	0.0629627	0.125662
377	9	5.77778	406.498	71.621	8043	4707.78	0.0258636	0.047068	0.033743	0.0599405	0.406498	0.7286	26	0.0630502	0.118628
378	7	6.14286	400.723	68.8998	6337	5856.57	0.0114521	0.0361293	0.035243	0.0567393	0.400723	0.743165	23	0.0612997	0.0970075
379	12	5.58333	400.931	74.9758	11533	5005.92	0.0378734	0.0576085	0.0353272	0.0863148	0.400931	0.739837	32	0.0764305	0.13213
380	10	6.1	410.42	72.361	8100	5358.5	0.0291501	0.0587713	0.0421527	0.102759	0.41042	0.727551	31	0.0819368	0.160482
381	4	6.5	407.523	67.3141	2693	3899.75	0.00395775	0.0313717	0.0381127	0.0574863	0.407523	0.731424	15	0.0576018	0.0932567
382	8	5.625	406.418	73.7842	4426	3823.75	0.0207007	0.0320242	0.0261696	0.0459662	0.406418	0.722339	22	0.0433255	0.0720767
383	7	6.28571	406.911	69.5024	10170	6139.29	0.00240463	0.0403504	0.0386028	0.0809807	0.406911	0.732929	24	0.0650392	0.137043
384	7	6.14286	411.953	72.7223	4010	4551.71	0.00846446	0.0406367	0.0366053	0.0614154	0.411953	0.719117	23	0.0640662	0.134126
385	6	6.16667	397.806	67.406	4643	6503.67	0.00905276	0.0247187	0.0273794	0.0338508	0.397806	0.710822	20	0.045648	0.102756
386	5	7	397.42	59.266	4140	5881.4	0.0104015	0.0165778	0.0298644	0.025596	0.39742	0.727761	21	0.0448482	0.0986085
387	6	6.33333	410.681	67.9579	7154	6058.67	0.0129451	0.03702	0.039189	0.0478359	0.410681	0.730241	21	0.0622105	0.109464
388	5	6.2	397.652	69.242	5685	5793	0.00379622	0.037824	0.0340344	0.0559299	0.397652	0.739307	17	0.0518363	0.0995293
389	10	5.9	395.792	68.4155	13561	6024.4	0.0364893	0.0523377	0.0374283	0.0670207	0.395792	0.729543	30	0.0742606	0.120734
390	7	6	407.73	69.0644	8022	5742.71	0.0165946	0.0494546	0.0446094	0.0755772	0.40773	0.724228	22	0.0737463	0.125956
391	3	7.66667	415.428	56.7093	0	7054	0.0266569	0.0303077	0.0471695	0.0362094	0.415428	0.740719	15	0.0607104	0.105152
392	4	6.25	397.216	65.3752	2574	5878.75	0.00758003	0.0172596	0.029162	0.0282761	0.397216	0.71342	14	0.0390297	0.0718938
393	7	6.14286	403.828	70.3493	8592	5530.43	0.00510063	0.031925	0.0319274	0.055889	0.403828	0.732776	23	0.0583553	0.115947
394	5	6	406.605	69.3165	5041	6706.6	0.0146041	0.0324985	0.0345423	0.0575377	0.406605	0.730147	16	0.0505309	0.0954111
395	7	6.28571	400.544	68.415	6033	6634.86	0.000529063	0.0409214	0.0387826	0.0660856	0.400544	0.743291	24	0.0670515	0.111234
396	5	6	403.081	67.9479	2114	4818.8	0.00976305	0.0230785	0.0251404	0.0345032	0.403081	0.726498	16	0.0369264	0.0624646
397	8	6.625	400.925	63.5395	9415	5638	0.0135328	0.0420385	0.0328602	0.0663293	0.400925	0.730724	29	0.0635161	0.111202
398	5	6.4	397.699	64.9576	3622	6085.4	0.00806218	0.0206591	0.0287265	0.0369745	0.397699	0.719875	18	0.0448212	0.10588
399	6	5.5	401.398	73.5897	3167	4509.33	0.00407321	0.0215652	0.0254107	0.0417062	0.401398	0.713532	16	0.0349475	0.0731621
400	6	6.5	413.51	63.9955	5151	6388.67	0.0208211	0.0563715	0.0494783	0.0969543	0.41351	0.723838	22	0.077284	0.125695
401	7	6.14286	409.82	73.972	5416	5186.29	0.0202631	0.0346985	0.0352729	0.053155	0.40982	0.728498	22	0.0599195	0.101582
402	6	6.16667	402.884	69.5721	6897	6411.83	0.0123513	0.0414889	0.0398923	0.0645273	0.402884	0.729392	20	0.0666127	0.122795
403	7	5.71429	400.247	74.9442	4342	4086.43	0.00671103	0.0199997	0.0216993	0.0390388	0.400247	0.745309	20	0.0369526	0.0813376
404	8	5.875	402.054	72.234	8164	5570.5	0.0237721	0.0394345	0.032977	0.0648171	0.402054	0.73405	24	0.0632758	0.120658
405	7	6.57143	395.695	61.4404	11334	6144.43	0.0113629	0.0387546	0.0347739	0.0627347	0.395695	0.702844	26	0.0600472	0.0923095
406	4	7	402.478	59.653	5225	6974.5	0.0155726	0.0261868	0.0317718	0.0436093	0.402478	0.710181	17	0.045761	0.0831013
407	9	5.77778	405.673	72.9245	6071	4801.67	0.014682	0.0446765	0.0338458	0.0766516	0.405673	0.741403	26	0.0608567	0.126636
408	7	6.42857	401.446	64.0402	7506	6706.86	0.0263506	0.0447595	0.0391873	0.0596637	0.401446	0.724419	25	0.0682086	0.1095
409	6	6.16667	394.678	65.8579	10590	6106	0.0273368	0.0337336	0.0337275	0.0446143	0.394678	0.733718	20	0.0551334	0.103145
410	6	6.66667	397.975	64.4603	6480	6974.67	0.0109537	0.0376034	0.0413496	0.0844693	0.397975	0.717882	23	0.0697436	0.143219
411	5	6.4	413.808	65.5196	1125	4898.6	0.0162707	0.0298235	0.0343344	0.0501938	0.413808	0.744982	16	0.0466151	0.0897279
412	5	6.6	406.879	63.2601	5567	6928.6	0.0146041	0.0357282	0.0413205	0.0494701	0.406879	0.724814	19	0.0639276	0.148847
413	6	6	397.845	68.6756	4863	5434	0.0115816	0.0277626	0.0323802	0.0406458	0.397845	0.719726	19	0.0478779	0.0903851
414	4	6.75	408.738	66.0956	135	5617	0.00919843	0.0129135	0.0270552	0.0158267	0.408738	0.725231	16	0.0386923	0.0816085
415	7	6.14286	398.429	67.0147	5966	6897.71	0.0205362	0.0344703	0.0319542	0.0520143	0.398429	0.726612	23	0.053013	0.0912645
416	7	6.14286	407.295	75.0402	3741	4826.43	0.0202733	0.0357355	0.0345807	0.0606555	0.407295	0.739768	22	0.0650487	0.137087
417	5	6.2	411.08	73.7334	3784	4408.8	0.0119227	0.0261994	0.0326584	0.0331364	0.41108	0.729633	17	0.04932	0.112588
418	7	5.57143	397.142	73.3496	6140	2905.86	0.00868418	0.0236326	0.0236389	0.0435014	0.397142	0.717469	19	0.0366053	0.0776468
419	5	6.2	412.06	67.9898	5215	5208	0.0127085	0.0264087	0.0359503	0.0352374	0.41206	0.741236	17	0.0495231	0.0885154
420	5	7	411.589	61.379	8063	6012	0.00321378	0.0340136	0.0425039	0.0603146	0.411589	0.724685	21	0.0638655	0.114056
421	5	6.4	400.43	68.8359	5982	5942	0.0140604	0.0307924	0.0366093	0.0380874	0.40043	0.72406	18	0.0610671	0.10259
422	7	6.28571	402.518	68.2044	4927	5870.43	0.0274561	0.0479519	0.0370568	0.065916	0.402518	0.729789	24	0.0649347	0.123963
423	8	6.125	410.878	72.026	8394	5628.25	0.0325986	0.0428022	0.0374846	0.076372	0.410878	0.729023	26	0.072083	0.126337
424	7	6.42857	404.6	68.0756	8344	6176.57	0.0110986	0.0371405	0.038541	0.0668967	0.4046	0.738168	25	0.0672353	0.136339
425	5	6.6	411.276	66.5875	3516	5904.6	0.010411	0.0410458	0.042558	0.0648508	0.411276	0.746947	19	0.0682683	0.121394
426	5	6.4	410.476	73.625	4309	5126	0.00190744	0.0265521	0.0375489	0.0459239	0.410476	0.729933	17	0.0565377	0.107133
427	4	6.5	405.678	64.3531	853	3664.5	0.00489677	0.0143556	0.0240491	0.0190716	0.405678	0.725281	15	0.0349366	0.0765468
428	6	6.83333	414.529	60.8634	5131	7248.17	0.0226877	0.0546529	0.0505779	0.097389	0.414529	0.733441	24	0.0823099	0.149162
429	6	6	399.426	67.839	4807	4759.67	0.0206277	0.0271008	0.0263023	0.0337301	0.399426	0.729259	19	0.0411781	0.0722281
430	6	6.33333	400.43	67.3739	4370	5253.33	0.0108897	0.0201225	0.0287751	0.032571	0.40043	0.719761	21	0.0486544	0.0962894
431	5	6.6	400.864	61.5613	3562	5289.4	0.00407321	0.0215254	0.0304716	0.0361169	0.400864	0.717606	19	0.0471106	0.115053
432	6	6.5	409.581	63.7939	5009	5288.67	0.0153867	0.03592	0.0382559	0.0464026	0.409581	0.7341	22	0.0591402	0.102439
433	10	5.6	400.02	74.0989	8393	5879	0.0287165	0.0432858	0.0349149	0.0559918	0.40002	0.71844	27	0.0662204	0.139247
434	8	5.875	394.999	72.0637	9147	6129.75	0.0205766	0.0348829	0.0303117	0.0513172	0.394999	0.693616	24	0.0544891	0.0923022
435	5	6.2	409.724	67.1168	3160	5236	0.0129225	0.0271387	0.0323229	0.0586309	0.409724	0.723174	17	0.0444949	0.0949465
436	5	6.4	410.191	66.5096	6277	7362.6	0.0155705	0.0375181	0.0446507	0.0524766	0.410191	0.728679	18	0.0641399	0.116145
437	5	6.4	405.209	64.9299	5856	6101	0.0159175	0.0334769	0.0382644	0.0496997	0.405209	0.72435	18	0.0567979	0.0983116
438	8	5.875	408.045	71.833	10128	5761.62	0.0337873	0.0539354	0.0382772	0.0729093	0.408045	0.709504	24	0.0677142	0.106217
439	4	6.25	397.183	64.7787	2447	4846.5	0.00854395	0.0194157	0.0373578	0.0290439	0.397183	0.732668	14	0.0480766	0.0867598
440	7	6.42857	398.067	65.9383	10746	6984.14	0.0191031	0.0416657	0.0399622	0.0661012	0.398067	0.716657	25	0.0677997	0.131024
441	7	7.14286	399.075	58.7301	4143	8883.43	0.0278332	0.0493064	0.0426155	0.0713037	0.399075	0.730121	30	0.0790968	0.129572
442	8	5.625	404.804	73.0093	11644	4818.62	0.0103593	0.0367225	0.0340181	0.0494621	0.404804	0.730121	22	0.0573368	0.0992452
443	7	6.14286	399.128	67.7431	2316	8557.57	0.0219082	0.0465926	0.0366816	0.0622661	0.399128	0.707408	23	0.0637447	0.119502
444	4	6.75	409.591	65.8271	1491	5293.25	0.00467501	0.0140096	0.0291711	0.0198383	0.409591	0.727947	16	0.0431856	0.0902971
445	7	5.85714	399.474	71.4026	4677	5223.57	0.0146713	0.0266657	0.0268732	0.0374691	0.399474	0.725347	21	0.0453182	0.0872137
446	8	6.25	409.767	73.9857	4749	5365.75	0.0238374	0.0381792	0.0368992	0.0640441	0.409767	0.724158	26	0.0682805	0.125384
447	5	6	413.488	72.6558	2987	5700	0.0169714	0.0315356	0.0334981	0.0507905	0.413488	0.7352	16	0.046366	0.076631
448	8	6.375	397.08	65.471	6740	6542.75	0.0145696	0.0407853	0.0317225	0.056948	0.39708	0.726586	28	0.0603603	0.116646
449	6	6.33333	404.988	66.6409	3565	6013.33	0.0214718	0.0366035	0.0358492	0.064054	0.404988	0.726168	21	0.0611109	0.105089
450	6	6.83333	409.745	60.9739	7157	7598.5	0.00417089	0.0434248	0.0415128	0.0817708	0.409745	0.7052	24	0.0720934	0.148203
451	8	5.875	409.285	71.7467	8764	6091.38	0.0247005	0.0551993	0.0421483	0.0741479	0.409285	0.734386	24	0.0757482	0.132061
452	8	6.25	400.019	68.9318	7183	5476	0.0183055	0.0348919	0.0307065	0.0514544	0.400019	0.728679	27	0.0594371	0.1095
453	3	7.33333	412.035	57.227	0	5936	0.0137774	0.0217768	0.0390556	0.0259039	0.412035	0.73848	14	0.0500379	0.0982707
454	6	6.33333	399.148	64.3864	3479	6025.5	0.0233271	0.0286701	0.0308358	0.0406458	0.399148	0.730314	21	0.0507592	0.0869521
455	8	6	404.179	69.6486	8065	6319	0.0247466	0.0467512	0.0397645	0.0879282	0.404179	0.738676	25	0.0690332	0.123985
456	7	6.57143	409.462	65.6207	5611	7283.57	0.0226493	0.0437679	0.0349534	0.0580717	0.409462	0.726229	26	0.0612972	0.109913
457	6	6.16667	411.255	71.48	2521	5088.67	0.015906	0.0393518	0.0379118	0.0886127	0.411255	0.719402	20	0.0625743	0.128568
458	6	6.16667	416.866	69.5604	4575	5524.83	0.0394282	0.0477519	0.049785	0.0577227	0.416866	0.741415	20	0.0778093	0.160482
459	8	6.5	402.276	67.5848	7601	6801.12	0.0322344	0.0440902	0.0373358	0.0636563	0.402276	0.708532	29	0.0709578	0.122884
460	6	6	398.485	67.6792	6766	5659.83	0.0143703	0.0225767	0.0304484	0.0342118	0.398485	0.731418	19	0.0470437	0.101674
461	4	6.5	397.403	62.449	8384	6092.25	0.00920066	0.0267371	0.0361908	0.0601442	0.397403	0.726883	15	0.0487499	0.0822531
462	7	6.28571	402.818	66.9537	7334	5385.14	0.0339085	0.0487507	0.0373274	0.0792821	0.402818	0.729455	24	0.0710153	0.144008
463	6	6.83333	407.585	61.569	7003	6364.5	0.0220366	0.0390946	0.0414325	0.0764313	0.407585	0.738429	24	0.0740573	0.152823
464	6	6.33333	406.33	72.3977	5235	5204	0.00966233	0.0294456	0.0300989	0.0598764	0.40633	0.736653	20	0.052235	0.106212
465	7	6	406.835	69.8816	7395	5656.29	0.0120685	0.0345433	0.0369437	0.0624359	0.406835	0.721912	22	0.0608626	0.122255
466	5	6.4	399.303	63.9835	3530	7123.8	0.00420876	0.027518	0.0385808	0.0459118	0.399303	0.716739	18	0.0586842	0.126193
467	5	6.4	403.776	63.4505	7374	7314	0.01679	0.027605	0.0390342	0.0356231	0.403776	0.717261	18	0.0554046	0.113198
468	6	7	410.364	61.4461	5640	6769	0.0181974	0.0423419	0.0407614	0.0682774	0.410364	0.718177	25	0.0706222	0.109598
469	5	6.4	403.933	66.8412	6254	5319.4	0.00395105	0.0238602	0.0322918	0.041748	0.403933	0.730763	18	0.047517	0.0777832
470	5	6.8	395.786	60.1217	4017	6612.4	0.0221879	0.0312785	0.034251	0.0403701	0.395786	0.695016	20	0.0518728	0.0843284
471	8	6.375	405.497	64.4451	9820	6966	0.0358941	0.0670718	0.0470537	0.112953	0.405497	0.729455	28	0.0848735	0.150425
472	6	5.83333	396.705	69.5808	7275	5807.83	0.0109444	0.027803	0.0384675	0.0478405	0.396705	0.734077	18	0.0623123	0.131761
473	5	5.8	402.383	71.7584	2371	3380.6	0.00877427	0.0156376	0.0214925	0.0256657	0.402383	0.73343	15	0.0332585	0.0795829
474	10	5.7	408.81	74.9972	9536	4799	0.0235793	0.0534836	0.0392345	0.0680359	0.40881	0.731503	28	0.0736888	0.118558
475	6	6.5	409.77	64.0672	5211	6998.5	0.0337798	0.0495936	0.0470497	0.0645298	0.40977	0.738767	22	0.0763912	0.131545
476	5	7	408.266	63.022	7528	6756.4	0.0100583	0.0318908	0.038305	0.0464455	0.408266	0.731564	21	0.0570105	0.117948
477	4	6.5	413.225	63.9515	1280	6668.25	0.00761573	0.024232	0.0414426	0.0376253	0.413225	0.713604	15	0.0559393	0.105296
478	7	6.71429	409.946	62.2588	6847	6326.29	0.0202631	0.0455833	0.0358319	0.0614154	0.409946	0.73226	27	0.0659023	0.121055
479	8	6.375	410.957	68.2686	6836	6266	0.0231583	0.0387544	0.0314396	0.0598165	0.410957	0.743165	27	0.0598284	0.122836
480	7	6	411.324	68.5541	6009	5014.14	0.0164143	0.0427747	0.0382345	0.057159	0.411324	0.712391	22	0.0636646	0.106217
481	6	6.5	402.688	65.1172	3305	6120.83	0.0156641	0.0344483	0.0365608	0.0568975	0.402688	0.741505	22	0.0589474	0.0936188
482	8	5.5	408.953	77.1656	5899	3932.62	0.018192	0.0344114	0.0293031	0.0581429	0.408953	0.730688	21	0.0504104	0.0953473
483	4	6.5	399.846	63.428	4570	6177.75	0.0109537	0.0260664	0.0346791	0.0389356	0.399846	0.728836	15	0.0464364	0.095423
484	5	7.2	413.496	62.3526	2264	7162.4	0.00713901	0.0396878	0.0451554	0.0642795	0.413496	0.722623	22	0.0691211	0.136117
485	6	6.33333	399.059	63.9761	5394	6872.83	0.0165038	0.0397643	0.0384463	0.0478725	0.399059	0.735857	21	0.0605934	0.112499
486	5	6.8	402.936	59.9606	4933	7360.8	0.0179329	0.0307356	0.0350716	0.0512032	0.402936	0.715645	20	0.0534833	0.093214
487	7	6.28571	396.615	64.821	8075	6598.86	0.0241689	0.0442177	0.0434693	0.0793515	0.396615	0.722156	24	0.0725393	0.119584
488	7	6.14286	411.716	72.6804	9510	4432.14	0.00347112	0.0360096	0.0374588	0.0553668	0.411716	0.708842	23	0.0647864	0.129976
489	8	6	404.273	70.1061	6302	5549.25	0.00971727	0.0459302	0.032806	0.0753939	0.404273	0.726907	25	0.062965	0.112678
490	7	7	399.078	58.7984	6595	7988.57	0.0346513	0.0443284	0.0387675	0.0591032	0.399078	0.733282	28	0.069948	0.118575
491	7	6.28571	413.481	66.1007	7393	5280.14	0.0166314	0.0614962	0.047309	0.097389	0.413481	0.737235	24	0.0808416	0.15503
492	5	6.6	411.183	63.9292	4133	7315.2	0.0282183	0.0447111	0.049564	0.0665584	0.411183	0.734626	19	0.0740154	0.141577
493	5	5.8	400.801	74.9117	1621	4754	0.00614145	0.0147468	0.0240194	0.0230845	0.400801	0.744845	15	0.0347361	0.0747977
494	7	5.85714	403.568	70.6245	6402	7042.57	0.0289275	0.0406267	0.0360685	0.0516877	0.403568	0.738429	21	0.0590395	0.0911904
495	7	6	399.322	73.9787	7740	5463.86	0.0175803	0.0318115	0.0307826	0.0397138	0.399322	0.73156	21	0.051991	0.0953649
496	5	6.2	398.734	66.5507	4011	5367	0.0151161	0.0275826	0.0329092	0.0380855	0.398734	0.723147	17	0.0482769	0.0846271
497	5	7.4	404.781	54.9345	5436	7041.2	0.0248782	0.0459827	0.0400269	0.0725837	0.404781	0.730129	23	0.0644607	0.107764
498	6	6	412.561	71.2158	4917	4568.17	0.0164143	0.0388953	0.041545	0.0806924	0.412561	0.716512	19	0.0639673	0.121735
499	6	7.16667	399.844	57.3851	6789	7154.5	0.0135348	0.0437853	0.0366927	0.0688318	0.399844	0.720831	26	0.0625803	0.109688
500	6	5.83333	396.356	70.6205	4193	4755.17	0.0140057	0.0259442	0.0315239	0.035237	0.396356	0.737488	18	0.0480719	0.0815793
501	6	6	408.126	70.3694	5008	4582.83	0.00775626	0.0329365	0.0306473	0.0764192	0.408126	0.714886	19	0.0536694	0.13159
502	5	6.4	415.483	66.5762	3899	5867	0.0126484	0.0490254	0.0484232	0.0836306	0.415483	0.742274	18	0.0743097	0.15261
503	8	6.75	407.506	63.3696	10860	6764.38	0.0265763	0.055105	0.0429203	0.0817708	0.407506	0.729157	31	0.0808966	0.119571
504	5	6.2	396.623	64.9705	2257	7045.6	0.0109444	0.0281551	0.0404602	0.0457273	0.396623	0.730822	17	0.0612503	0.129763
505	6	6.5	408.839	66.7067	4179	6845	0.00663301	0.0374479	0.0323488	0.064178	0.408839	0.717066	22	0.0616668	0.106653
506	5	6.6	398.363	61.936	3564	6653.6	0.0199486	0.0318905	0.0367693	0.0414642	0.398363	0.726322	19	0.0557881	0.0914088
507	7	6.42857	408.181	69.3028	4437	5072.14	0.0213904	0.0480308	0.0386825	0.0667236	0.408181	0.738262	25	0.0722704	0.140175
508	6	5.83333	402.023	70.9124	3310	4709.67	0.0195115	0.0293299	0.0323731	0.0442661	0.402023	0.730301	18	0.050705	0.102547
509	5	6.6	408.64	63.5339	3465	4249.8	0.0100724	0.0279419	0.0283408	0.0540544	0.40864	0.724958	19	0.0436289	0.0864916
510	4	7.25	409.745	57.722	1311	6255.5	0.0113941	0.0271037	0.0339906	0.0551242	0.409745	0.730541	18	0.0461983	0.0771746
511	6	6.16667	396.263	66.7515	9100	5848.17	0.0113629	0.0325891	0.0346181	0.054366	0.396263	0.714207	20	0.0537037	0.0867848
512	6	6.33333	413.289	69.5375	6087	5646.5	0.0216302	0.0519959	0.0461504	0.0985982	0.413289	0.724856	20	0.0711904	0.134259
513	6	5.83333	411.93	72.6598	4154	5783.83	0.000653067	0.0370168	0.044394	0.0601071	0.41193	0.723501	18	0.0628384	0.14253
514	5	6.4	401.94	66.5115	1965	6796.4	0.00936423	0.0328971	0.0460815	0.0465273	0.40194	0.731549	18	0.0690084	0.103917
515	7	6.57143	398.255	64.4342	7161	8002.29	0.0298996	0.0448033	0.0386129	0.0708733	0.398255	0.706485	26	0.0739179	0.149109
516	8	5.875	403.013	71.1269	6734	5075.25	0.0350886	0.0476888	0.035531	0.061985	0.403013	0.724867	24	0.0645899	0.106177
517	6	6.66667	405.355	62.1705	5397	6649.83	0.0141974	0.0411117	0.0422226	0.056454	0.405355	0.738262	23	0.0698419	0.10808
518	7	6.28571	404.856	65.617	10155	6570.14	0.0203383	0.0433572	0.0383831	0.0600232	0.404856	0.723641	24	0.0645923	0.121394
519	4	7.75	406.404	53.6227	4003	6058.25	0.00157193	0.0254933	0.0389101	0.0417751	0.406404	0.732196	20	0.0571954	0.0916308
520	5	6.2	406.603	67.0896	2315	5370	0.0207007	0.0271759	0.0329927	0.0345594	0.406603	0.738539	17	0.0467438	0.096425
521	6	5.83333	412.128	73.4308	5375	5048.33	0.00761573	0.0335971	0.0360163	0.0536263	0.412128	0.708896	18	0.0562758	0.101636
522	6	6.16667	410.285	70.6602	5570	5324	0.0118665	0.0346633	0.03799	0.0528617	0.410285	0.734077	20	0.0615892	0.139851
523	7	6.42857	413.004	73.7507	7227	5433.29	0.0217591	0.0439366	0.0420653	0.062787	0.413004	0.721297	24	0.0703301	0.137805
524	5	6.2	399.205	65.3936	6102	5995.8	0.00973993	0.0256773	0.0342423	0.0436723	0.399205	0.734037	17	0.0489365	0.130017
525	3	7.33333	403.068	56.5149	0	7188	0.00957469	0.0155592	0.0356572	0.0261781	0.403068	0.734283	14	0.0486562	0.0855526
526	8	6	397.432	67.1849	8727	6215.25	0.0228197	0.0380221	0.0280152	0.054366	0.397432	0.733869	25	0.0494521	0.0931351
527	4	6	400.308	67.6711	2005	5619.25	0.00756378	0.0258978	0.0330907	0.0408337	0.400308	0.720464	13	0.042265	0.0718812
528	5	6.6	398.418	64.0315	6307	6438	0.0112702	0.028746	0.0351398	0.0436828	0.398418	0.719245	19	0.0513003	0.105216
529	6	6.33333	402.162	66.1759	7694	6290.5	0.0184585	0.0395622	0.0370071	0.059308	0.402162	0.731447	21	0.05646	0.109211
530	5	6.6	403.224	63.4918	5307	6719.8	0.0184585	0.0399601	0.0373036	0.0579021	0.403224	0.724872	19	0.0568052	0.0907526
531	6	5.83333	411.742	71.5647	4573	4749.83	0.00908162	0.0351487	0.0352851	0.0560366	0.411742	0.731364	18	0.0557052	0.102439
532	7	6.57143	404.693	67.2883	7481	5439.86	0.00660966	0.0519287	0.0378202	0.100512	0.404693	0.732955	26	0.0747478	0.167739
533	6	6	408.848	71.1698	6157	4607	0.0114002	0.0342866	0.0301867	0.044392	0.408848	0.72063	19	0.0477891	0.0858549
534	6	5.83333	408.291	72.7471	4161	5116.5	0.0199464	0.0306104	0.033219	0.0420989	0.408291	0.726435	18	0.0501672	0.0891397
535	6	6.5	394.742	62.1092	6105	7443.83	0.00539721	0.0364486	0.0354731	0.0599199	0.394742	0.737846	22	0.0594131	0.12662
536	7	5.71429	404.846	72.8448	5323	5282.43	0.0210637	0.0350696	0.0348068	0.056454	0.404846	0.725024	20	0.0552756	0.101903
537	7	6	406.494	70.376	8761	4622	0.0207033	0.0541416	0.0434857	0.0799681	0.406494	0.726907	22	0.07394	0.110484
538	6	5.83333	412.734	76.405	3359	4270.83	0.00451599	0.0203511	0.0254734	0.0299477	0.412734	0.720425	18	0.0396253	0.0832819
539	6	6.16667	399	66.1833	8272	7261.17	0.00420876	0.0312935	0.039145	0.0497919	0.399	0.71868	20	0.0609617	0.117197
540	5	6.4	412.396	66.0815	2850	5714	0.0253985	0.0398849	0.0430888	0.0625159	0.412396	0.725808	18	0.0578569	0.105765
541	6	6	401.331	69.1977	3181	5504.17	0.0101136	0.0286086	0.0287057	0.0378832	0.401331	0.725774	19	0.0457247	0.0887425
542	9	5.88889	404.822	72.4503	8117	4792	0.0251831	0.0452767	0.0371334	0.0661888	0.404822	0.733248	27	0.0682769	0.130456
543	5	6.2	397.401	67.6528	3064	7246	0.0137862	0.0234215	0.0312523	0.046294	0.397401	0.724112	17	0.0452352	0.0798666
544	6	6.16667	402.709	66.1594	5756	6475.17	0.0253937	0.0362048	0.0356801	0.0515235	0.402709	0.731389	20	0.0564061	0.108067
545	4	7	398.182	59.4112	0	5705.5	0.010789	0.0175541	0.0291512	0.0291468	0.398182	0.715536	17	0.0431965	0.0991997
546	5	6.6	409.487	68.9302	5314	5480.2	0.017841	0.0324784	0.0401318	0.0555781	0.409487	0.727613	19	0.0628882	0.11397
547	7	6	410.988	73.2044	3827	4425.43	0.000555342	0.0311808	0.0343299	0.0613091	0.410988	0.728836	22	0.0563505	0.100631
548	5	5.8	396.762	68.772	3021	7163.2	0.0170864	0.0253574	0.0296939	0.0319067	0.396762	0.727654	15	0.041792	0.0722449
549	5	7.4	404.406	59.5055	4784	5921	0.00518073	0.0389939	0.040141	0.0643996	0.404406	0.735516	23	0.0681865	0.138716
550	7	6.28571	399.929	64.4783	5799	7103.43	0.0345079	0.044997	0.0405547	0.061533	0.399929	0.70458	24	0.0683865	0.113795
551	5	6.4	398.157	67.118	5354	5508.2	0.00712069	0.0218996	0.0283076	0.0324654	0.398157	0.730417	18	0.0459544	0.117156
552	7	6.57143	398.469	62.978	7367	5716	0.0281953	0.0412355	0.0373663	0.0641516	0.398469	0.722683	26	0.0660753	0.122189
553	7	6	408.731	70.1377	6280	6176.57	0.0168633	0.0409373	0.0385951	0.0605451	0.408731	0.720773	22	0.0620281	0.10858
554	5	6.6	401.185	63.1708	6749	6310.4	0.0170436	0.0322785	0.0341573	0.0442129	0.401185	0.731863	19	0.0520443	0.0929263
555	7	6.14286	402.54	68.6645	8546	5855.71	0.0290806	0.0371695	0.035086	0.0492332	0.40254	0.7278	23	0.0589312	0.0970712
556	7	6.85714	409.722	62.6661	9083	6474.57	0.0462712	0.0611051	0.0503357	0.0750183	0.409722	0.719726	28	0.0921853	0.152286
557	5	6.8	401.389	64.8912	6519	6629.6	0.0189329	0.0270188	0.0326713	0.0342619	0.401389	0.732115	20	0.0527719	0.0902537
558	8	6.375	409.636	69.0448	8990	5297.62	0.012308	0.0475387	0.0402488	0.0690778	0.409636	0.739837	28	0.0738629	0.135052
559	5	6.8	395.554	60.0865	6558	6918.4	0.0105849	0.0326989	0.038664	0.0591296	0.395554	0.732924	20	0.0597985	0.115113
560	6	6.16667	407.312	71.0641	5042	5684.5	0.00240463	0.0318897	0.0304003	0.0563368	0.407312	0.730525	20	0.0513312	0.0833853
561	6	6.33333	396.481	65.241	6251	6150	0.0181553	0.0302937	0.0327482	0.0405204	0.396481	0.709572	21	0.0544539	0.0845341
562	6	5.66667	403.734	72.4158	8041	5744.5	0.0139113	0.0260193	0.0336859	0.0447592	0.403734	0.73911	17	0.0464031	0.0846006
563	4	7.25	412.209	57.6602	4376	6374.25	0.0131014	0.02017	0.0318437	0.0291964	0.412209	0.743985	18	0.0442387	0.0770684
564	5	7	400.256	59.2125	5163	7839.6	0.0184386	0.0486473	0.0525888	0.0703205	0.400256	0.733898	21	0.082928	0.139226
565	6	6.16667	407.01	66.8659	4988	3991.83	0.0136478	0.0260791	0.0292961	0.0495602	0.40701	0.73251	20	0.0466546	0.116129
566	9	5.88889	404.006	70.808	9012	4946.56	0.0298828	0.0452929	0.0358064	0.0753939	0.404006	0.73251	26	0.0646206	0.119682
567	9	6	409.696	71.7511	8976	5199	0.0282313	0.0480082	0.0387999	0.0710627	0.409696	0.72519	28	0.073856	0.148602
568	5	7.4	402.085	57.9513	2980	7564.6	0.0179447	0.0337628	0.0420463	0.0637368	0.402085	0.726977	23	0.065528	0.110581
569	5	6.6	403.276	63.9481	3401	6019.4	0.0170259	0.0324456	0.0408874	0.0503786	0.403276	0.733472	19	0.0605702	0.108381
570	7	5.85714	411.521	72.646	9760	4890.57	0.0208211	0.0414183	0.0423246	0.0585976	0.411521	0.729007	21	0.0681504	0.117775
571	6	6.16667	413.026	74.1644	2977	3905.33	0.00957259	0.0286636	0.0292265	0.0420459	0.413026	0.724595	19	0.0487836	0.106556
572	5	6.8	397.84	62.5178	4547	6386.6	0.00902517	0.0265022	0.0334253	0.0390676	0.39784	0.734029	20	0.0522084	0.0958573
573	6	6.33333	407.778	65.7784	6580	6703.83	0.0332962	0.0428333	0.0406501	0.0528811	0.407778	0.719902	21	0.0632495	0.100763
574	7	6	400.266	70.1827	5505	4373.29	0.0091721	0.0231146	0.0231724	0.0408038	0.400266	0.727575	22	0.0386683	0.089698
575	5	6.8	411.954	60.8123	3527	4353.8	0.0174614	0.039888	0.0370011	0.0603227	0.411954	0.730764	20	0.054213	0.0840389
576	5	7.2	412.28	60.0751	3772	6149.8	0.0142592	0.0277757	0.0360148	0.0593864	0.41228	0.734085	21	0.0605661	0.109929
577	5	6.4	402.322	64.4673	7722	6641	0.0123513	0.0348688	0.0426787	0.0602267	0.402322	0.736561	18	0.0622357	0.118495
578	4	7.25	407.769	57.4436	2601	6328.75	0.0165668	0.0293346	0.0354037	0.0403722	0.407769	0.738168	18	0.0495572	0.0973912
579	7	7.14286	407.754	58.8054	5495	6968.29	0.0265763	0.0621454	0.0432284	0.0864065	0.407754	0.727594	30	0.0825476	0.121334
580	6	6.16667	402.816	66.1769	4804	5539.17	0.0200739	0.0274419	0.0299342	0.0398124	0.402816	0.724573	20	0.0470332	0.0863397
581	7	6.14286	406.186	69.8621	5027	5721.43	0.0165668	0.0356396	0.0352813	0.0498515	0.406186	0.738515	23	0.0580394	0.115987
582	6	6.5	400.284	66.0256	7103	6272.17	0.0140604	0.0346914	0.03724	0.0533499	0.400284	0.737052	22	0.0636737	0.117662
583	4	6.5	410.349	63.5064	1855	4243.5	0.0075877	0.022718	0.0368716	0.0506931	0.410349	0.728664	15	0.0492763	0.106674
584	9	6	408.788	69.6994	10713	4976.33	0.0162191	0.0521159	0.0456006	0.0852829	0.408788	0.723911	28	0.0805075	0.129976
585	7	6.14286	400.038	69.1221	5265	5427	0.0066656	0.0336902	0.0302823	0.0514544	0.400038	0.734456	23	0.05134	0.0981617
586	9	5.88889	406.344	70.8415	8543	6775.89	0.0309912	0.0477264	0.0340882	0.0670523	0.406344	0.713159	27	0.0654535	0.139118
587	8	6.25	405.758	68.6126	7756	5427.88	0.0257347	0.0448972	0.0353195	0.0581876	0.405758	0.726498	27	0.0627151	0.103792
588	5	6.8	399.824	62.2901	7010	8156.6	0.0184386	0.0421374	0.0540403	0.0516187	0.399824	0.732319	20	0.0833105	0.138016
589	6	6.66667	408.333	64.3556	5681	6255	0.0132457	0.0490485	0.0439168	0.0764598	0.408333	0.727336	23	0.0730394	0.161481
590	5	6	397.68	69.878	8260	5205.8	0.00339704	0.0222066	0.0290473	0.0386532	0.39768	0.730072	16	0.0440446	0.089161
591	6	6	414.101	78.8763	5835	4928.83	0.0162578	0.0388006	0.0416526	0.0591786	0.414101	0.730875	18	0.063531	0.127411
592	6	6.16667	415.936	68.3323	4548	5547.67	0.0227678	0.0496205	0.0457214	0.0767585	0.415936	0.724858	20	0.071813	0.14472
593	5	7.8	406.467	55.1957	4761	6565.4	0.0160829	0.0343716	0.0378138	0.0505426	0.406467	0.740756	25	0.0618304	0.109929
594	6	7	396.905	60.507	9614	7697.67	0.0265628	0.045142	0.0411045	0.0574314	0.396905	0.740345	25	0.068068	0.116344
595	6	6.5	404.729	64.0821	5601	6370.83	0.0236381	0.0377691	0.0368294	0.0508598	0.404729	0.736388	22	0.0613056	0.114516
596	6	6.33333	410.819	68.4698	4595	6704.33	0.0120279	0.0373523	0.0401345	0.057916	0.410819	0.726507	21	0.0655782	0.128242
597	4	6.75	408.417	66.0436	3090	5242.5	0.00919843	0.0142187	0.0246598	0.0230448	0.408417	0.729078	16	0.0376657	0.0763555
598	5	7	401.447	59.8666	8384	6553	0.00236473	0.0238291	0.0277654	0.0566173	0.401447	0.730327	21	0.0454868	0.101786
599	7	5.71429	403.73	74.7037	7439	5808	0.0123057	0.0227513	0.0294093	0.0439466	0.40373	0.724355	20	0.0485413	0.102063
600	6	7	411.191	63.7727	5231	6846.83	0.0204798	0.0473677	0.0466904	0.0720655	0.411191	0.713419	25	0.0788173	0.128636
601	8	6	411.59	76.0298	7448	4438	0.0131014	0.0302753	0.0262629	0.0536783	0.41159	0.740345	25	0.0515442	0.105031
602	6	6.5	409.339	65.7324	5709	6220	0.0105912	0.0357861	0.0379591	0.0694603	0.409339	0.730615	22	0.0676516	0.145852
603	6	5.83333	399.119	71.1129	2358	5856.67	0.00614332	0.0381251	0.0369368	0.0704575	0.399119	0.729007	18	0.0569627	0.111615
604	4	6.25	398.098	64.9278	3816	6199.75	0.00902517	0.0221581	0.0324871	0.0327525	0.398098	0.730563	14	0.0427598	0.0757749
605	4	7.25	413.865	63.9274	2401	6009	0.0128267	0.0264848	0.0411217	0.0462191	0.413865	0.730966	18	0.0592362	0.0922664
606	6	5.83333	407.892	74.4026	4731	4657.17	0.00714534	0.0196721	0.0257132	0.0368089	0.407892	0.725084	18	0.0387007	0.0673074
607	7	6.14286	408.339	67.7788	8829	5754	0.0302078	0.0405871	0.0436312	0.048886	0.408339	0.74104	23	0.071084	0.111638
608	5	7.6	403.766	60.0843	3766	6938.8	0.0177972	0.0315324	0.04293	0.0406947	0.403766	0.722146	24	0.0686007	0.115083
609	6	6.5	407.644	67.6441	3954	5597.67	0.0257347	0.036775	0.0429991	0.0444366	0.407644	0.730091	22	0.066945	0.12249
610	4	7	410.323	60.8158	4534	5797.25	0.0100485	0.0195045	0.0374747	0.0286716	0.410323	0.734589	17	0.0524052	0.0864672
611	8	6.875	410.074	63.8504	10205	6390.88	0.0280248	0.0647373	0.0494956	0.0988789	0.410074	0.729112	32	0.0938314	0.162837
612	6	6	399.329	67.8225	6266	6451.83	0.0161318	0.0279624	0.0343635	0.0390702	0.399329	0.735208	19	0.0528278	0.125415
613	4	6.75	412.506	62.9808	1034	5970	0.00347112	0.0258369	0.0382165	0.0457423	0.412506	0.712313	16	0.0516127	0.113059
614	5	6.6	397.363	62.5689	6155	5748	0.00310572	0.0203127	0.0305167	0.0298573	0.397363	0.735019	19	0.0457208	0.0951854
615	6	6.83333	399.217	62.8397	6228	6699.83	0.0240414	0.0459872	0.040246	0.0826489	0.399217	0.716512	24	0.0684592	0.119584
616	5	6.4	411.656	67.5639	2985	5812.8	0.00453913	0.0350622	0.038258	0.0600336	0.411656	0.733968	18	0.0622304	0.117802
617	7	6.14286	397.677	67.835	3697	6336.86	0.0253853	0.0456092	0.0394302	0.0613746	0.397677	0.712302	23	0.0689787	0.110319
618	5	6.8	411.423	63.8685	3314	5976	0.0235793	0.0426213	0.0424856	0.0652114	0.411423	0.738726	20	0.0646497	0.104106
619	7	5.71429	409.433	75.1324	8694	4759	0.0139707	0.0331247	0.0312003	0.0586268	0.409433	0.719747	20	0.0491109	0.0910967
620	7	6.14286	407.196	71.5594	6455	5373.57	0.0113941	0.0254075	0.0309652	0.0360438	0.407196	0.720481	22	0.0504942	0.0909247
621	7	6.28571	409.074	66.8572	6409	6915.43	0.0332962	0.0422824	0.0391317	0.0554842	0.409074	0.722016	24	0.067041	0.116497
622	6	5.83333	407.625	72.6284	1943	6357	0.0257072	0.0339767	0.0330201	0.0429567	0.407625	0.726312	18	0.0511727	0.0798946
623	6	6	402.012	71.4687	5882	5551.33	0.0119482	0.0234769	0.0278419	0.0334496	0.402012	0.732929	19	0.0473647	0.0896761
624	5	6	406.605	68.542	3194	4828.2	0.00338403	0.0158706	0.0275365	0.0312378	0.406605	0.712229	16	0.0375053	0.0899341
625	5	5.8	413.888	73.81	3577	3900.6	0.016034	0.0248055	0.0304313	0.0383484	0.413888	0.73156	15	0.0426232	0.0922424
626	8	5.875	408.426	72.0823	9973	5038.38	0.0279285	0.0381941	0.0299236	0.0504772	0.408426	0.723485	24	0.0516182	0.0974723
627	6	6	407.072	70.1876	7282	5408	0.00093949	0.043472	0.0354388	0.0581876	0.407072	0.724564	19	0.0579808	0.0957908
628	5	6.4	400.502	68.0854	6228	5655.8	0.0108897	0.0209428	0.0285863	0.0360602	0.400502	0.708872	18	0.0462103	0.0976534
629	8	6.25	408.662	69.0834	9889	6116.88	0.0147912	0.0369885	0.0332537	0.05905	0.408662	0.727553	27	0.0605835	0.111592
630	5	6.2	402.54	65.9399	2708	5967.6	0.0162796	0.0215564	0.0298516	0.0364285	0.40254	0.725047	17	0.0440799	0.0819978
631	7	6.42857	395.01	64.1107	10341	7132.43	0.0236392	0.0316184	0.0330229	0.0497847	0.39501	0.737355	25	0.0570855	0.102644
632	10	6.1	410.488	70.5648	9402	5142.9	0.0158944	0.0542787	0.0381055	0.076372	0.410488	0.724443	31	0.0744335	0.130469
633	6	5.83333	413.493	73.5918	3265	4203	0.0262168	0.0357167	0.0325037	0.0455843	0.413493	0.727804	18	0.0510806	0.0992109
634	6	5.5	411.433	76.5723	2919	4844.83	0.0073185	0.029207	0.0356426	0.0457965	0.411433	0.723503	16	0.0503522	0.0908257
635	5	6.8	403.911	64.2732	2393	6599.6	0.0113465	0.0289295	0.0393354	0.0495573	0.403911	0.733498	20	0.062829	0.128131
636	7	6.14286	405.218	66.1581	7315	6078.71	0.0245241	0.040654	0.034547	0.054117	0.405218	0.731243	23	0.0567104	0.100369
637	7	6.57143	395.42	64.3117	9748	7232.14	0.017109	0.0499298	0.0401144	0.0761673	0.39542	0.735795	26	0.0714214	0.128467
638	3	7.33333	408.108	57.2215	0	6014.33	0.00747279	0.0155372	0.0299887	0.0290147	0.408108	0.736653	14	0.0389907	0.0684816
639	5	6.6	396.941	60.9589	4292	8113.2	0.011099	0.0346205	0.0381005	0.0491662	0.396941	0.7352	19	0.0582098	0.0925002
640	7	6	406.256	71.8087	5365	5506.29	0.0198647	0.0353927	0.0335942	0.0550371	0.406256	0.731447	22	0.0577395	0.112351
641	8	5.875	395.666	70.5958	9813	5930.75	0.0136936	0.0327151	0.0307218	0.0488645	0.395666	0.724133	24	0.0533423	0.11777
642	4	7.5	401.238	55.4091	3221	8489.25	0.0160666	0.0305278	0.0399685	0.0473042	0.401238	0.731564	19	0.0587773	0.100626
643	7	6.28571	406.848	68.9381	5557	6631.43	0.0137658	0.0428079	0.0380118	0.057019	0.406848	0.739446	24	0.062393	0.116639
644	6	6.5	402.419	65.6593	4392	6739.33	0.0279527	0.0380544	0.0374514	0.0450171	0.402419	0.736268	22	0.0644515	0.116321
645	6	6.5	411.243	67.9693	3137	5075.83	0.0145374	0.0330088	0.0377442	0.0505975	0.411243	0.737862	22	0.0613149	0.118633
646	7	6.42857	397.448	69.3732	7884	5390	0.0136773	0.0326326	0.0303724	0.0485276	0.397448	0.727047	24	0.0525044	0.0864979
647	8	6.5	413.07	66.5912	7436	5718.75	0.0380934	0.0557352	0.0452116	0.0852829	0.41307	0.722713	29	0.0844872	0.161481
648	6	6.5	401.041	65.2488	6655	5576.33	0.0172333	0.0430746	0.0430811	0.069796	0.401041	0.734354	22	0.0684225	0.117959
649	4	6.25	398.507	64.9946	5065	6856.25	0.00631457	0.0181952	0.030231	0.0298996	0.398507	0.71618	14	0.0412647	0.100773
650	5	6.4	411.794	65.985	2722	5827	0.00321378	0.0321728	0.0386093	0.0599529	0.411794	0.727047	18	0.0555029	0.123964
651	5	6.6	410.136	62.4969	3949	6336.4	0.0304961	0.0406363	0.0380229	0.0526572	0.410136	0.734969	19	0.058215	0.0881047
652	9	5.44444	406.67	80.0431	9746	4028.11	0.0105738	0.0308386	0.0283046	0.0657817	0.40667	0.718504	23	0.0508049	0.0974723
653	6	6.5	405.501	63.802	10571	7851	0.0215084	0.0575055	0.0503227	0.120117	0.405501	0.730633	22	0.0824492	0.147073
654	6	5.83333	399.031	71.0972	4412	4916.83	0.00616043	0.026005	0.0289722	0.0396649	0.399031	0.728815	18	0.0427788	0.0901565
655	5	6.4	397.715	62.4981	2045	6596.2	0.0140057	0.0295343	0.0346983	0.0479425	0.397715	0.742274	18	0.0518247	0.0920482
656	7	5.85714	406.512	72.1076	4105	5640.86	0.0268912	0.0371353	0.0328562	0.0459822	0.406512	0.740059	21	0.0544652	0.0948759
657	8	5.75	411.476	75.9884	6753	4300.25	0.0253087	0.0348778	0.0327002	0.0549109	0.411476	0.73091	23	0.0573845	0.105458
658	8	6.25	401.054	69.2693	8275	6691	0.0268492	0.0556015	0.0441489	0.0694423	0.401054	0.731691	27	0.0820711	0.139852
659	5	7.2	399.269	58.6545	4240	8589.8	0.0136022	0.0310628	0.0360172	0.0585582	0.399269	0.735863	22	0.0607381	0.109496
660	4	6.75	400.481	61.1449	4486	4999.5	0.00614145	0.0150428	0.0235716	0.0261116	0.400481	0.747872	16	0.0324235	0.0778249
661	5	6	408.195	68.81	6712	5607	0.00663301	0.022	0.0342047	0.028757	0.408195	0.723699	16	0.0485201	0.0982173
662	6	6.33333	407.267	66.3425	9365	5637.5	0.0218945	0.0391102	0.0414557	0.0565897	0.407267	0.736561	21	0.0602774	0.102124
663	5	7	409.04	58.9212	6819	6684.8	0.0184783	0.030073	0.0354167	0.0415024	0.40904	0.709852	21	0.055842	0.0961244
664	8	6.125	401.052	67.3792	8566	5820.5	0.0273774	0.0438513	0.0343541	0.0513388	0.401052	0.719036	26	0.0638755	0.108653
665	6	7.16667	410.303	59.1302	6164	6256.5	0.0128423	0.0341503	0.0359871	0.0621897	0.410303	0.735114	25	0.0605181	0.107702
666	5	6.2	402.058	65.8609	1848	6865.6	0.0323913	0.0399891	0.0409126	0.0544599	0.402058	0.741846	17	0.058729	0.112988
667	9	5.55556	406.52	76.1418	7756	4488.11	0.0227773	0.0329585	0.0309586	0.0441286	0.40652	0.720274	24	0.0523649	0.101148
668	7	6.42857	401.937	63.2298	6270	6120.71	0.0289286	0.0467663	0.0348954	0.061985	0.401937	0.74612	25	0.0623293	0.10268
669	4	6.25	411.55	67.7343	4816	5336.25	0.010411	0.0269069	0.040389	0.0550901	0.41155	0.739545	14	0.0525478	0.0946917
670	5	6.8	410.207	62.638	7545	5677	0.0123405	0.0314227	0.038014	0.0710627	0.410207	0.731496	20	0.0607896	0.113538
671	7	5.85714	401.06	69.8445	6927	5178.57	0.0121436	0.0383867	0.036533	0.0470473	0.40106	0.712509	21	0.0596829	0.116445
672	7	6	398.208	70.928	7103	5960	0.0375998	0.0518897	0.0430581	0.0714072	0.398208	0.723911	22	0.0746493	0.150966
673	4	7	400.895	57.8673	3736	7563	0.0114521	0.0302762	0.0397819	0.0475678	0.400895	0.743985	17	0.054416	0.0928067
674	5	6	395.783	67.9427	5543	5914.6	0.0224176	0.0346661	0.0354733	0.0502799	0.395783	0.731985	16	0.04992	0.0833523
675	5	6.8	408.695	62.407	4979	5565.2	0.0114002	0.0323349	0.036833	0.0507895	0.408695	0.70923	20	0.0527971	0.0850952
676	6	6.5	397.043	64.2044	7738	6899.17	0.0149508	0.0378379	0.0350073	0.0538494	0.397043	0.735777	22	0.0575687	0.109595
677	5	6	408.827	73.1347	2412	4548.8	0.0132892	0.0251968	0.0282114	0.0401586	0.408827	0.735473	16	0.0414379	0.0857695
678	7	5.85714	410.68	70.961	5119	4483	0.0195886	0.047217	0.04085	0.0803664	0.41068	0.732652	20	0.0619423	0.122957
679	5	6.4	406.565	65.1472	4191	5540.6	0.0127423	0.026791	0.0296129	0.0375438	0.406565	0.737052	18	0.0440797	0.0870059
680	7	7	409.416	61.0643	7558	6745.29	0.01841	0.047932	0.0448956	0.0720503	0.409416	0.738742	29	0.0747926	0.119638
681	6	6.33333	408.07	68.2546	3730	6042.5	0.0170713	0.0384772	0.0379269	0.0630718	0.40807	0.740405	21	0.0622315	0.115349
682	6	6.16667	406.715	66.8174	6124	6086	0.019763	0.0318036	0.0346944	0.0470409	0.406715	0.729543	20	0.0537359	0.0996218
683	6	6	402.541	72.2816	3707	5010.67	0.00737377	0.0299914	0.0337483	0.0471889	0.402541	0.727323	19	0.0548826	0.117837
684	7	6	398.015	69.788	5781	6474.14	0.0277493	0.0340824	0.0275556	0.0440477	0.398015	0.723312	22	0.0506095	0.0858208
685	5	6.2	413.346	71.1546	1853	4657.6	0.00931463	0.033475	0.033898	0.0457423	0.413346	0.737307	17	0.0534836	0.109001
686	4	6.75	400.818	61.1964	1690	6243	0.0126528	0.0221007	0.0346447	0.0325968	0.400818	0.725233	16	0.0476021	0.116031
687	8	6.5	395.497	62.4634	9719	5984.38	0.0319799	0.0520218	0.037488	0.0601826	0.395497	0.730966	29	0.0708841	0.107013
688	5	7.2	405.77	57.8061	4000	6782	0.0110986	0.0512297	0.043744	0.0875966	0.40577	0.731304	22	0.0713598	0.133567
689	7	5.85714	404.49	72.8496	6184	5736.86	0.0192387	0.0382052	0.0392294	0.0533029	0.40449	0.718364	21	0.0678247	0.166256
690	5	7	409.639	59.4952	6239	5551.2	0.0180343	0.035833	0.0406834	0.0630718	0.409639	0.735757	21	0.0638964	0.122219
691	4	6.75	399.571	60.0545	5093	6189	0.0143385	0.0209532	0.0300701	0.0269665	0.399571	0.741115	16	0.041605	0.0692759
692	7	6	406.904	71.6926	5930	5273.14	0.0181529	0.0341171	0.0377899	0.0583256	0.406904	0.734433	22	0.0626739	0.10724
693	5	6.6	396.474	61.6422	3850	6406	0.0205379	0.0345693	0.037689	0.0541172	0.396474	0.722	19	0.0572651	0.11251
694	6	6.33333	408.835	68.7881	5205	5400.33	0.0165024	0.0355797	0.0342233	0.0488936	0.408835	0.741403	21	0.0554219	0.0955436
695	7	5.71429	404.288	74.1882	6205	4503.86	0.00518073	0.0341832	0.0330353	0.0513196	0.404288	0.730335	20	0.0543992	0.0837929
696	6	6	410.572	72.9906	3902	5209.5	0.016059	0.0261138	0.0316779	0.0371939	0.410572	0.730054	19	0.0506078	0.0920797
697	6	6.16667	411.523	68.0155	5500	4679.17	0.0250762	0.0387204	0.034824	0.0503217	0.411523	0.722156	20	0.0550779	0.0979329
698	5	6.6	403.803	66.9481	3978	5501.4	0.0289048	0.0376727	0.0411401	0.0470756	0.403803	0.7341	19	0.064286	0.106367
699	4	8	409.772	51.6281	2934	6826	0.0196716	0.0279432	0.0419665	0.0349587	0.409772	0.734184	21	0.061948	0.0998557
700	6	6.5	402.329	65.0592	6675	7378.83	0.0197447	0.0375253	0.0368908	0.0490174	0.402329	0.739564	22	0.0602343	0.129876
701	6	6.66667	406.31	62.3169	4949	5623.5	0.0203383	0.0332812	0.0322749	0.0443845	0.40631	0.728783	23	0.0522816	0.0803615
702	4	7	409.743	59.7542	3227	7459.75	0.00180289	0.0272819	0.0433646	0.0472313	0.409743	0.738735	17	0.0598088	0.122706
703	7	6.28571	402.248	66.6993	6088	6632.29	0.032305	0.0431154	0.0368558	0.0626055	0.402248	0.71245	24	0.0638804	0.10085
704	4	5.5	401.552	74.574	677	3753.25	0.00819793	0.0106036	0.0168087	0.0138772	0.401552	0.731419	11	0.0231306	0.0610973
705	3	6.66667	413.338	62.3287	0	3658.33	0.00957259	0.0128469	0.0278317	0.0189788	0.413338	0.715483	12	0.0344833	0.0682723
706	7	6.28571	397.571	64.9771	7230	6125	0.0307175	0.0435243	0.036453	0.0592214	0.397571	0.730931	24	0.0606725	0.108991
707	5	6.6	405.76	65.2114	2850	6473	0.00655894	0.0281566	0.0357267	0.0820249	0.40576	0.730587	19	0.0526889	0.129167
708	7	6	402.44	74.5564	4515	5359.14	0.0109248	0.0329223	0.0340364	0.0524974	0.40244	0.729776	21	0.0582868	0.0951742
709	5	6.8	405.178	60.2943	3541	5335.2	0.0160102	0.0298283	0.0306511	0.0446674	0.405178	0.736951	20	0.0490979	0.119682
710	7	6	403.472	72.0486	8336	5185	0.0177671	0.0363137	0.029517	0.0543318	0.403472	0.726526	22	0.051111	0.0876952
711	7	5.85714	405.733	72.5213	7704	4960.86	0.0184265	0.0360832	0.0321437	0.0658881	0.405733	0.736186	21	0.0550854	0.11983
712	7	6.14286	401.426	68.8159	7248	6752.43	0.0260687	0.0380962	0.0378442	0.0524462	0.401426	0.729078	23	0.0623306	0.110134
713	6	6	413.637	76.9825	5057	4104.5	0.020062	0.0330235	0.0337674	0.0458285	0.413637	0.74188	18	0.0538111	0.0925237
714	5	7	403.416	58.9116	5624	6843	0.0147259	0.0361031	0.0411413	0.0661888	0.403416	0.730497	21	0.0667757	0.11759
715	6	5.83333	403.037	70.6914	4271	4462.83	0.0160102	0.0253472	0.0268126	0.0345877	0.403037	0.724771	18	0.0394254	0.0656245
716	6	6.33333	403.955	65.1618	4255	6765.17	0.0142086	0.0312835	0.0358782	0.0614548	0.403955	0.734292	21	0.0570605	0.0964588
717	8	5.25	402.955	78.0725	6155	4298.12	0.00872878	0.0383338	0.033505	0.0609244	0.402955	0.733347	19	0.0520103	0.0863678
718	6	6.33333	406.713	66.2523	4331	6717.17	0.0220724	0.028646	0.0300664	0.0400221	0.406713	0.723946	21	0.0476918	0.0879395
719	4	6.5	401.914	66.9857	2980	5164	0.00428905	0.0177716	0.032472	0.0287165	0.401914	0.737152	15	0.0480511	0.0847083
720	5	6.8	398.658	61.8869	4647	6937	0.00771407	0.0255542	0.033742	0.0492693	0.398658	0.731712	20	0.0511008	0.111188
721	5	6.8	404.646	60.2152	8460	7719	0.0141974	0.0393621	0.044209	0.0600232	0.404646	0.745454	20	0.0674025	0.104728
722	4	7.25	407.889	57.4606	2018	7095.25	0.0207033	0.0338769	0.0467179	0.0409192	0.407889	0.734917	18	0.0665636	0.100671
723	5	6.8	397.988	62.0041	4902	5852.2	0.0164229	0.0235646	0.0325027	0.0344091	0.397988	0.725936	20	0.0533957	0.100495
724	6	7.16667	414.168	62.7826	5644	6451.17	0.0216302	0.0516166	0.0498977	0.103213	0.414168	0.737329	26	0.0847839	0.138874
725	7	5.71429	410.644	76.3322	7854	5212.71	0.0152238	0.037994	0.0341009	0.0619158	0.410644	0.743291	20	0.0545022	0.100101
726	8	6.25	395.013	66.0119	9632	6919	0.015245	0.0513704	0.0402911	0.0952664	0.395013	0.730875	27	0.0756444	0.151254
727	8	6.625	408.655	68.5348	8863	5535.62	0.0222017	0.0418371	0.0356983	0.0618268	0.408655	0.737355	30	0.0705909	0.124767
728	7	6.14286	395.941	66.0574	6676	6232.57	0.0205379	0.0377245	0.0363748	0.0520161	0.395941	0.728953	23	0.0615246	0.104197
729	6	6.5	403.717	64.8296	5985	6785.67	0.0203134	0.0399374	0.0402628	0.0779132	0.403717	0.729656	22	0.0664382	0.122884
730	6	6.16667	403.436	66.2788	7111	5548.5	0.021237	0.030688	0.0357073	0.0453883	0.403436	0.736004	20	0.0543359	0.10366
731	4	6.75	402.045	61.9819	1253	6658	0.0117724	0.0138897	0.0305698	0.0183055	0.402045	0.728632	16	0.0439947	0.079862
732	5	6	398.512	67.1777	2006	4580.4	0.0139502	0.0173901	0.0222515	0.022528	0.398512	0.734317	16	0.0320411	0.0779569
733	4	6.75	404.074	64.2589	3120	5316.25	0.00872878	0.0275126	0.0406546	0.0524024	0.404074	0.730159	16	0.0600549	0.130676
734	7	5.85714	401.55	69.9298	3795	5867.29	0.0158298	0.0239464	0.0265416	0.0320896	0.40155	0.733066	21	0.042746	0.0838002
735	7	6.42857	399.301	66.8444	4246	6368.29	0.015579	0.0366443	0.034309	0.0502542	0.399301	0.740253	25	0.0602562	0.0923022
736	6	6.66667	407.451	62.4919	8750	6029.5	0.0165946	0.0464375	0.0428697	0.0814298	0.407451	0.736268	23	0.0725426	0.134126
737	5	6.6	396.3	62.4015	5520	7318.6	0.0181553	0.0246368	0.0320085	0.0326529	0.3963	0.722198	19	0.0502814	0.0920786
738	5	6	411.238	72.75	6588	4650	0.0111115	0.0239651	0.0306229	0.0341664	0.411238	0.724016	16	0.0425522	0.0763048
739	8	6.375	396.87	66.401	10366	6656.62	0.027877	0.0442604	0.0323254	0.0620316	0.39687	0.742359	28	0.0621341	0.106574
740	6	6	410.312	71.2348	6966	4480.5	0.0120279	0.0340466	0.0349382	0.0503236	0.410312	0.720184	19	0.0573881	0.119571
741	7	5.57143	402.529	75.8506	7339	5073.86	0.00389398	0.0259007	0.0273138	0.039082	0.402529	0.719205	19	0.0438303	0.0956494
742	8	6.25	394.925	64.7042	8318	7087	0.0337031	0.0496171	0.0385085	0.0761673	0.394925	0.719233	27	0.0692184	0.120607
743	5	6	405.913	71.8079	1274	2529.6	0.00489677	0.0182028	0.0231963	0.026862	0.405913	0.724142	16	0.0378349	0.0807792
744	6	6.66667	394.84	65.8066	5371	8150.5	0.00509384	0.0264944	0.0391158	0.0478558	0.39484	0.703567	23	0.0612112	0.136354
745	4	6.5	397.561	61.5273	1586	6039.25	0.000816448	0.0239951	0.0319976	0.0433431	0.397561	0.708697	15	0.0409325	0.0840852
746	6	6	400.964	71.2824	6996	6302.33	0.0130926	0.0300041	0.0309559	0.0498988	0.400964	0.707491	19	0.0510334	0.0940012
747	5	6.6	399.459	62.1064	4121	6967.2	0.0164681	0.02897	0.0310588	0.0451464	0.399459	0.732485	19	0.0479839	0.0771932
748	8	6.625	400.771	61.9048	7033	6464.88	0.0309231	0.0477571	0.0365061	0.0596637	0.400771	0.727584	30	0.0691674	0.112154
749	7	6.42857	404.635	70.6277	7202	5001.57	0.00768069	0.0367632	0.0368476	0.080184	0.404635	0.725626	24	0.0705294	0.13422
750	8	5.625	411.418	76.3449	6768	4625.5	0.0178974	0.0368183	0.034644	0.053894	0.411418	0.731627	22	0.0581188	0.099729
751	6	7.16667	402.623	58.8756	8424	6957.67	0.0244119	0.0387619	0.0373804	0.0616558	0.402623	0.728599	26	0.0620934	0.104666
752	6	6	402.399	69.4618	7295	6363.33	0.013108	0.0383716	0.0414765	0.0706479	0.402399	0.718798	19	0.0610207	0.118067
753	7	5.57143	410.058	74.7588	5628	4527.71	0.0168078	0.035227	0.0364749	0.059116	0.410058	0.724953	19	0.0555754	0.101392
754	9	6.22222	397.772	67.5582	11806	6898.56	0.0458078	0.0611054	0.0478914	0.0795593	0.397772	0.713159	30	0.0932524	0.152323
755	7	6.28571	399.363	67.2624	7820	7732.86	0.0215077	0.0339547	0.0303706	0.0594257	0.399363	0.733007	24	0.0565382	0.0989315
756	7	6.28571	406.702	67.4379	5864	5126.14	0.0136478	0.0426477	0.0357619	0.0799681	0.406702	0.729293	24	0.0643035	0.130406
757	5	6.4	398.457	65.9351	4532	5781.4	0.0141281	0.0226144	0.0325145	0.0339348	0.398457	0.724359	18	0.0470298	0.0892152
758	9	5.66667	395.993	72.3892	9901	5607	0.024641	0.0404319	0.0362644	0.0660856	0.395993	0.73678	25	0.0627773	0.120607
759	9	6.22222	396.486	65.8188	9846	6696.33	0.0210705	0.0562847	0.040296	0.0911071	0.396486	0.719304	30	0.0783691	0.139226
760	6	7.16667	408.17	60.7395	4811	6608.33	0.0175329	0.036253	0.0370594	0.0572629	0.40817	0.741038	25	0.0631461	0.130887
761	7	7	412.18	64.5141	8067	6567.71	0.0305723	0.0500981	0.0454318	0.0756625	0.41218	0.738369	29	0.084047	0.148594
762	6	6.33333	410.656	68.0352	3320	6076.67	0.00584034	0.0529852	0.0436052	0.0806924	0.410656	0.723595	21	0.0720087	0.115395
763	5	6.2	398.249	69.3459	2664	4121.6	0.00868418	0.0152964	0.0224514	0.0222998	0.398249	0.726154	17	0.0381338	0.105535
764	6	6	408.507	68.733	2287	4912.67	0.00795497	0.0192276	0.0235712	0.0280573	0.408507	0.737278	18	0.0355104	0.0785779
765	5	6.8	403.632	60.5448	3303	5769.8	0.00621316	0.0249668	0.0335187	0.048709	0.403632	0.723034	20	0.0503296	0.0987832
766	4	7	410.932	60.906	1030	7740.75	0.0139707	0.0262017	0.0341707	0.0443794	0.410932	0.733718	17	0.0480078	0.0851412
767	8	6.625	410.839	65.1107	9702	5868.5	0.0184507	0.066052	0.0472618	0.103213	0.410839	0.730417	30	0.0906762	0.15447
768	5	6	402.937	67.9237	7446	5191.2	0.0103645	0.0203688	0.0287234	0.028921	0.402937	0.728118	16	0.039196	0.0648312
769	6	6.16667	407.628	66.3204	5582	6343.67	0.0208284	0.0371008	0.03665	0.0630335	0.407628	0.734114	20	0.0564507	0.0826536
770	4	6.5	401.202	63.6431	656	5145.5	0.0072213	0.0206724	0.0253195	0.0405349	0.401202	0.735551	15	0.0376037	0.085921
771	6	5.5	401.18	74.1865	3822	4758.17	0.00976305	0.0218976	0.0271591	0.0298978	0.40118	0.720322	16	0.0378594	0.0699221
772	5	6.6	405.356	63.0231	3589	7010	0.0200571	0.0341752	0.0361951	0.055889	0.405356	0.728896	19	0.0540002	0.0853497
773	5	6.2	409.711	69.1957	1821	4680.2	0.00740575	0.0237039	0.0281848	0.0421426	0.409711	0.738539	17	0.0462818	0.0982113
774	8	6	406.987	70.1326	7443	6871.75	0.0153837	0.0466854	0.0399553	0.0889015	0.406987	0.732031	25	0.0723698	0.135501
775	5	5.6	400.938	75.0327	3107	2981.6	0.00819793	0.0118139	0.0171547	0.0163056	0.400938	0.72966	14	0.0249972	0.0483953
776	4	7	408.107	59.5155	1803	5982.5	0.0106416	0.0246573	0.0343537	0.040204	0.408107	0.734884	17	0.0469581	0.0770504
777	6	6	409.367	70.5833	4819	4846	0.0180343	0.0223596	0.0357865	0.0309609	0.409367	0.732115	19	0.0530213	0.0920325
778	6	6.16667	402.463	66.5181	3145	6312.33	0.0210007	0.0286022	0.0295782	0.045542	0.402463	0.725808	20	0.0480978	0.0792797
779	5	7	411.24	60.0541	6739	5524.6	0.00220614	0.0481782	0.0442996	0.0724405	0.41124	0.748857	21	0.067259	0.10927
780	7	6.42857	401.045	64.1809	9311	5366.86	0.0162544	0.0359741	0.0328098	0.0556546	0.401045	0.728025	25	0.0557513	0.0984148
781	6	6.66667	398.214	63.2086	6110	5971.17	0.0113373	0.0391678	0.0391156	0.0643833	0.398214	0.730054	23	0.0646123	0.110599
782	6	6.5	395.409	62.2142	7892	6447.83	0.0137862	0.0296199	0.0323319	0.0534965	0.395409	0.737862	22	0.0537993	0.0972586
783	6	6.5	410.32	64.1533	4052	6540.5	0.0265762	0.0436688	0.0405384	0.0607433	0.41032	0.739041	21	0.065905	0.128635
784	5	6.4	400.055	65.6598	5903	5952	0.00515156	0.0258918	0.0362807	0.056576	0.400055	0.732266	18	0.0576713	0.117217
785	5	6.2	404.429	66.7308	4131	5780	0.0120201	0.0314221	0.0390205	0.0421441	0.404429	0.730685	17	0.0536223	0.0892891
786	8	6.125	410.482	68.4748	7123	5740.75	0.0232177	0.0389031	0.0429251	0.0640946	0.410482	0.719839	26	0.0732132	0.162837
787	7	6	396.93	67.5726	7278	6072	0.0297181	0.0369614	0.0360638	0.0415555	0.39693	0.742158	22	0.0605288	0.119134
788	6	5.83333	409.151	71.1144	5877	4975	0.0139035	0.0347583	0.0300473	0.0479048	0.409151	0.731691	18	0.0448521	0.0861272
789	7	5.85714	398.515	71.2311	6121	6752.57	0.00958972	0.0372933	0.0418189	0.0626377	0.398515	0.729633	21	0.0695542	0.145672
790	5	6	401.397	70.5311	499	4121.2	0.00978095	0.0124309	0.0185688	0.0175853	0.401397	0.73243	16	0.028131	0.058406
791	6	6.16667	401.424	68.736	4236	5390.83	0.0103139	0.0304999	0.0305532	0.0485276	0.401424	0.740589	20	0.0496341	0.0880573
792	7	6.42857	411.961	66.278	6925	6158	0.0184507	0.0419301	0.044086	0.0585976	0.411961	0.730072	25	0.0760352	0.15503
793	4	6.25	408.466	66.6188	200	7958	0.0100282	0.0180515	0.0348407	0.0223338	0.408466	0.738414	14	0.0460366	0.103314
794	5	6.6	404.503	65.812	4049	6473.8	0.00660966	0.019188	0.0351865	0.059695	0.404503	0.739564	19	0.05596	0.107664
795	6	6.33333	405.085	67.1123	3906	5340.67	0.0191004	0.0308805	0.0311102	0.0457086	0.405085	0.733248	21	0.0523257	0.0891737
796	6	6.16667	395.773	68.789	5270	5734.83	0.0151561	0.0328376	0.0372411	0.0458434	0.395773	0.723296	20	0.0615146	0.109469
797	6	6.33333	402.856	66.0237	5067	5695.17	0.010274	0.0419042	0.0356414	0.0609244	0.402856	0.730859	21	0.0584868	0.101808
798	4	7.25	401.335	59.3642	6163	7102	0.0130926	0.0250169	0.0353149	0.0342928	0.401335	0.701511	18	0.0539134	0.0952067
799	6	6.83333	394.541	59.9901	6612	7277.5	0.0124784	0.0403372	0.0459292	0.0592097	0.394541	0.729374	24	0.0757938	0.151254
800	7	6.28571	409.391	68.4408	6884	6123.86	0.0302078	0.0545973	0.0426906	0.0814298	0.409391	0.741935	24	0.0759139	0.129018
801	6	6.33333	411.274	68.5457	5596	5193.33	0.0140534	0.0426958	0.0392609	0.0640946	0.411274	0.720862	21	0.0645103	0.112932
802	5	6	402.362	67.8268	4951	4899.4	0.0170436	0.0260581	0.0300752	0.0379486	0.402362	0.736853	16	0.0409513	0.0779455
803	5	6.4	402.181	68.3708	1691	5261.2	0.00428905	0.0282295	0.0334619	0.0501213	0.402181	0.741441	18	0.0513695	0.0858501
804	4	6.75	402.504	61.4538	3670	6462.75	0.00389398	0.0199158	0.0316663	0.0376215	0.402504	0.721767	16	0.0423424	0.0941889
805	6	6.5	410.346	65.2157	5395	6485.17	0.0128487	0.0555524	0.0488673	0.090092	0.410346	0.731611	22	0.0785104	0.150425
806	6	6.33333	407.197	65.6848	4751	5820.83	0.0134482	0.0357826	0.0395173	0.0643232	0.407197	0.740771	21	0.0610182	0.109876
807	7	6	412.475	69.8683	7006	4572.71	0.0142592	0.04439	0.0414456	0.086491	0.412475	0.733869	21	0.0691696	0.14472
808	5	7.4	404.112	61.579	3750	6574.4	0.00575938	0.0266004	0.0412265	0.0462239	0.404112	0.720859	23	0.0688741	0.132539
809	7	6.42857	408.234	65.6784	9148	7016	0.0184783	0.0409695	0.0404804	0.0754748	0.408234	0.708602	25	0.0726623	0.141907
810	7	6	401.733	70.4626	5355	6915	0.0176509	0.0329251	0.0351565	0.0448035	0.401733	0.724074	22	0.0588653	0.100644
811	6	6.83333	404.974	63.3442	8469	7472.83	0.0163641	0.0257573	0.0444228	0.0309912	0.404974	0.732654	24	0.0696828	0.147073
812	4	7	404.492	60.3528	2782	7432.5	0.00510063	0.013876	0.0379761	0.0358149	0.404492	0.737672	17	0.0525118	0.116367
813	6	6	412.465	71.1174	2455	5243.17	0.0115478	0.0293952	0.0306841	0.036384	0.412465	0.721446	19	0.0479057	0.0950108
814	4	7.25	400.932	56.4805	4920	7483.25	0.0176509	0.0264003	0.0364926	0.0345164	0.400932	0.72519	18	0.0534623	0.0993336
815	5	7	405.281	60.4383	5369	6280.2	0.0268156	0.0408367	0.040171	0.0568522	0.405281	0.720056	21	0.0647676	0.106997
816	8	5.5	399.887	74.6217	8250	4501	0.0229572	0.034288	0.0290208	0.0516877	0.399887	0.716688	21	0.0475734	0.0828549
817	7	5.71429	397.906	72.1373	9510	5386.29	0.0141005	0.0363387	0.0318418	0.0607515	0.397906	0.72642	20	0.0518164	0.102965
818	4	7.25	397.565	56.0062	5020	9280.5	0.0224203	0.029298	0.043362	0.0386039	0.397565	0.737318	18	0.0627139	0.129711
819	8	6.375	398.892	64.6617	8915	7091.88	0.0174289	0.0480883	0.0389937	0.0645273	0.398892	0.711969	28	0.0699196	0.129572
820	4	6.5	397.948	61.5871	1624	7212.75	0.00616043	0.0259981	0.0392876	0.0399967	0.397948	0.726435	15	0.0537713	0.123031
821	3	6	413.316	70.1981	0	2821.67	0.00635825	0.0101507	0.0244651	0.013244	0.413316	0.730916	10	0.0307016	0.0719279
822	7	6.57143	403.856	65.6838	7549	6782.71	0.0383741	0.0506784	0.0436609	0.0731423	0.403856	0.735655	26	0.0760939	0.130406
823	5	6.6	399.866	62.6457	5117	6552.8	0.01668	0.0232895	0.0293724	0.0394302	0.399866	0.718382	19	0.044749	0.090769
824	7	5.71429	397.959	72.1471	5062	5514.57	0.0149046	0.0338456	0.0297909	0.0438459	0.397959	0.725136	20	0.0486587	0.097344
825	5	5.8	409.83	71.8178	4715	5535	0.0121014	0.0191978	0.0332073	0.0283047	0.40983	0.727305	15	0.0484814	0.091552
826	5	6.6	404.173	64.0903	4178	5143.2	0.00694381	0.0256242	0.0283895	0.0366898	0.404173	0.737013	19	0.0447206	0.0887812
827	8	5.875	412.457	77.7654	4828	5067.88	0.0233036	0.0401542	0.0388542	0.049965	0.412457	0.727713	24	0.0677319	0.14631
828	7	7	411.935	64.1255	7027	6063.14	0.0291501	0.0515192	0.0422154	0.075784	0.411935	0.747803	29	0.0792928	0.13949
829	5	6	397.039	69.0091	3636	7933.2	0.00920066	0.0200728	0.0357651	0.0276383	0.397039	0.731019	16	0.0481962	0.110156
830	7	6.42857	409.926	66.2295	7124	5420.86	0.0192125	0.0396888	0.0419398	0.0563875	0.409926	0.732681	25	0.0698037	0.131809
831	6	6.5	406.837	66.8376	8052	6630	0.0166493	0.0433384	0.0405535	0.066871	0.406837	0.735655	22	0.064251	0.108065
832	4	7.5	394.958	53.4839	7293	7819.5	0.00509384	0.0273355	0.0341313	0.0466011	0.394958	0.701479	19	0.049817	0.092246
833	7	6	410.065	72.4821	5091	4876.57	0.0129712	0.0412391	0.0328355	0.0657817	0.410065	0.734174	22	0.0594496	0.0979631
834	6	6.33333	396.302	65.6571	6893	5803.83	0.0200753	0.0390113	0.036225	0.0589122	0.396302	0.726748	21	0.0607241	0.116344
835	6	6.33333	410.443	69.0587	6003	5840.17	0.0146787	0.0382342	0.0389765	0.0539139	0.410443	0.733007	21	0.0639822	0.114905
836	7	6.28571	406.517	66.4623	8936	5890	0.0152264	0.0362658	0.0355353	0.0682774	0.406517	0.732266	24	0.0595788	0.124209
837	7	6	414.682	74.6146	2235	3973.57	0.0116518	0.0247843	0.0302577	0.0517107	0.414682	0.733542	22	0.0571884	0.15447
838	5	6.2	410.867	68.5756	3464	6525.4	0.0128423	0.0190561	0.0317781	0.0319401	0.410867	0.742158	17	0.0445609	0.0829112
839	7	6.85714	395.874	59.6729	10173	7308.71	0.0255046	0.0485991	0.0412907	0.0771875	0.395874	0.726507	28	0.0775715	0.13572
840	4	6.5	411.844	67.3333	2771	5608.75	0.0119227	0.0283779	0.036829	0.039081	0.411844	0.728457	15	0.0506321	0.119775
841	8	6	412.327	73.0163	6719	5390.62	0.012424	0.048182	0.0415652	0.0931046	0.412327	0.726524	25	0.0755749	0.141926
842	4	6.25	404.402	65.956	2903	5597	0.00395105	0.0215947	0.0328422	0.0330148	0.404402	0.734714	14	0.0440995	0.0758103
843	4	6.75	407.179	62.1675	2736	6890.75	0.00503775	0.0221798	0.0344982	0.0306885	0.407179	0.737535	16	0.0469843	0.0947162
844	7	5.85714	408.524	73.9233	6565	6334.14	0.0195325	0.0332975	0.0292962	0.0391099	0.408524	0.730624	21	0.0506267	0.0898631
845	6	6.83333	408.017	62.0391	5660	5862.33	0.0137658	0.0447612	0.0408026	0.0695405	0.408017	0.734283	24	0.0625335	0.12148
846	5	6	409.807	70.3502	2545	3367.4	0.00327948	0.0202381	0.028585	0.0310189	0.409807	0.739515	16	0.0391077	0.0877527
847	5	6.8	398.584	60.8632	5583	6998	0.0113373	0.0440403	0.0443378	0.0835582	0.398584	0.726847	20	0.0699282	0.13572
848	6	6.33333	397.941	68.2448	6044	6379.33	0.0226443	0.0321042	0.033781	0.0487134	0.397941	0.734981	21	0.0584804	0.105897
849	7	6.57143	396.643	61.5876	7959	6247.43	0.0217487	0.0388119	0.0333172	0.0534981	0.396643	0.739041	26	0.0595462	0.0981125
850	5	5.6	414.232	81.6629	2191	3410.4	0.013244	0.0167038	0.0278016	0.0222741	0.414232	0.724091	13	0.0422941	0.0980583
851	6	6	397.969	72.4871	3615	6457.67	0.00771407	0.0249174	0.0277732	0.0474101	0.397969	0.727169	19	0.0465175	0.109329
852	6	6.5	404.804	62.6483	6339	5881.33	0.0241724	0.0409168	0.036576	0.0614039	0.404804	0.740257	22	0.0616405	0.125364
853	6	6.33333	397.765	66.9255	5928	6459	0.00560747	0.0304896	0.0305345	0.0612354	0.397765	0.734969	21	0.0581427	0.110232
854	5	6.8	411.168	61.9689	3840	4608.2	0.0103596	0.0338737	0.0372229	0.0467289	0.411168	0.729896	20	0.0557706	0.105055
855	7	6.85714	404.434	63.6914	5844	6197.29	0.0232607	0.0407824	0.0392523	0.0514392	0.404434	0.739768	28	0.0719877	0.137754
856	6	6.33333	400.62	66.9554	7131	6096.17	0.015847	0.0348319	0.0353162	0.0547027	0.40062	0.727721	20	0.0614677	0.104755
857	6	6.16667	405.628	68.4094	5107	5595.67	0.00813082	0.0351688	0.0352989	0.0540808	0.405628	0.724603	20	0.057686	0.12059
858	8	5.75	399.933	71.7738	8417	5523.88	0.02946	0.0388324	0.0294911	0.0536412	0.399933	0.727063	23	0.0517164	0.0776601
859	5	7.8	400.577	55.604	4169	7673.2	0.000529063	0.0356463	0.0428648	0.0743166	0.400577	0.742762	25	0.0710474	0.138716
860	8	5.75	393.856	70.1556	8841	6102.62	0.0209721	0.0395117	0.0375103	0.0609347	0.393856	0.740719	23	0.0635193	0.128467
861	5	5.8	415.062	76.1935	2364	3008	0.00926108	0.0152333	0.0231469	0.0241713	0.415062	0.737342	15	0.0339458	0.0857401
862	8	5.625	406.055	77.5251	6855	5007.75	0.0116627	0.0332777	0.031658	0.074851	0.406055	0.722525	22	0.061239	0.148203
863	6	6.33333	406.688	72.0849	6268	4559.17	0.0101239	0.0245526	0.0275457	0.0520269	0.406688	0.735219	20	0.044451	0.0746023
864	8	5.75	412.084	76.8977	6820	4337.12	0.0136369	0.0326069	0.0328261	0.0615689	0.412084	0.73028	23	0.0574717	0.12946
865	4	6.25	413.914	69.1089	2361	5084.5	0.0111115	0.024181	0.0327538	0.0380211	0.413914	0.729328	14	0.041558	0.0677619
866	6	6.33333	409.542	71.1011	4862	5366.83	0.00180289	0.0308942	0.0336061	0.0463008	0.409542	0.737805	20	0.0567355	0.121776
867	6	5.5	401.39	75.3402	3251	5593.5	0.0275342	0.0332714	0.0312136	0.0420447	0.40139	0.741935	16	0.0475496	0.0875111
868	6	6.33333	395.932	65.203	6795	5586	0.00661435	0.0290921	0.0316013	0.0443476	0.395932	0.740466	21	0.0491609	0.0824852
869	5	6.6	397.093	63.7555	3386	5281	0.00848532	0.0151943	0.0233999	0.0222998	0.397093	0.730902	19	0.0396998	0.10175
870	10	5.6	400.139	74.0734	7583	5440.6	0.032571	0.0462226	0.0315482	0.0619188	0.400139	0.727594	27	0.0617223	0.118628
871	4	7.25	407.706	59.0121	2052	5400.5	0.00569434	0.0270396	0.0352349	0.0360485	0.407706	0.738018	18	0.0499748	0.0973092
872	7	6.42857	406.723	66.5652	6694	5750.71	0.0213292	0.0372277	0.0335785	0.048914	0.406723	0.727088	25	0.0602071	0.120926
873	4	6.75	403.466	62.201	1844	5819.5	0.0160638	0.0235523	0.0317543	0.0324733	0.403466	0.731496	16	0.0436052	0.0837929
874	5	6.4	403.713	64.6902	3927	6167.2	0.00801911	0.0353448	0.0402533	0.0549617	0.403713	0.724228	18	0.0551273	0.105115
875	6	6.16667	402.994	67.2456	6375	5324.5	0.0147259	0.0275111	0.0372293	0.0365034	0.402994	0.740771	20	0.0575494	0.105409
876	9	6.22222	396.034	68.7821	10252	5583.11	0.0223406	0.0364974	0.0321001	0.0591032	0.396034	0.727713	29	0.0605197	0.110789
877	8	5.75	405.198	73.5024	7410	5354.12	0.0225218	0.0348233	0.0302684	0.0430043	0.405198	0.724152	23	0.0520969	0.101886
878	4	6.75	414.107	61.6231	1579	5118.75	0.00451599	0.0235695	0.0336622	0.042058	0.414107	0.724941	16	0.0445285	0.105752
879	4	7	411.051	61.3315	3219	4989.25	0.000555342	0.019788	0.0337172	0.0340455	0.411051	0.728446	17	0.0486739	0.0949033
880	8	5.75	403.35	73.1672	5333	4764.38	0.0272326	0.0359417	0.0299437	0.0513196	0.40335	0.725846	23	0.0520409	0.0947838
881	6	6.16667	399.63	68.8252	5756	5075.83	0.0072213	0.0279567	0.0315749	0.0525806	0.39963	0.728329	20	0.0490614	0.0903067
882	8	6.5	411.841	65.821	8528	6836.62	0.0463499	0.0658751	0.0487919	0.0772679	0.411841	0.73706	29	0.0904358	0.141577
883	5	6.4	397.305	65.2085	4207	5763.2	0.022479	0.036744	0.0417802	0.0805025	0.397305	0.730731	18	0.0634713	0.134967
884	6	5.83333	410.331	71.9707	4852	5245	0.0124674	0.0318531	0.0391499	0.0501622	0.410331	0.738302	18	0.0565699	0.109716
885	6	6.5	395.004	63.4305	6624	6580	0.0228279	0.0397343	0.0427615	0.0542016	0.395004	0.727541	22	0.0737835	0.146246
886	9	5.88889	409.322	75.9629	7808	5416.11	0.022907	0.0421388	0.0379639	0.0654273	0.409322	0.729897	26	0.0729999	0.144391
887	5	6.8	398.689	60.8791	4686	6600.2	0.00778401	0.0409003	0.0485503	0.0785739	0.398689	0.72358	20	0.0757683	0.134418
888	5	5.8	399.795	70.0594	1972	5473.2	0.0151161	0.0267012	0.0346508	0.03415	0.399795	0.725052	15	0.0484149	0.105112
889	5	6.6	413.624	65.1293	5822	5828	0.0380587	0.0529861	0.0487154	0.0764598	0.413624	0.734037	19	0.0727124	0.10669
890	8	5.75	408.203	75.8901	5482	4979.38	0.0171273	0.0374857	0.032118	0.0515714	0.408203	0.740257	23	0.0585346	0.133655
891	5	6	407.773	72.137	6911	5035.8	0.0100282	0.0238307	0.0314031	0.0437846	0.407773	0.73039	16	0.0452041	0.110304
892	4	7	409.66	65.7163	2122	6262.5	0.00768076	0.0211563	0.0331131	0.0439656	0.40966	0.721694	17	0.0497517	0.0894028
893	8	6	410.443	72.8659	3882	5483.88	0.0100485	0.0465636	0.0370369	0.0764188	0.410443	0.737955	25	0.06596	0.121055
894	4	7.25	403.96	63.239	4079	6839.5	0.0177972	0.0286765	0.0404699	0.0449673	0.40396	0.736889	18	0.0640555	0.119711
895	5	6.8	410.576	61.0976	3860	5986.2	0.0124674	0.0396947	0.0445046	0.0879824	0.410576	0.742987	20	0.0659661	0.115156
896	5	6.4	396.52	64.7649	5043	6402.2	0.00768567	0.0182316	0.0359827	0.0255435	0.39652	0.737233	18	0.0550614	0.12081
897	5	6.6	400.31	64.812	5583	6172.6	0.00921007	0.0199669	0.0299604	0.0308818	0.40031	0.721706	19	0.0453133	0.084523
898	7	6	400.299	71.1415	6731	5260.43	0.0143385	0.0301837	0.0321029	0.0567393	0.400299	0.741406	22	0.052928	0.0878532
899	7	6.71429	397.07	62.6894	10636	7046.71	0.00756124	0.0548222	0.0455964	0.0830342	0.39707	0.739291	27	0.0861679	0.150966
900	6	6	412.657	71.8875	4603	5103.17	0.00923344	0.031059	0.0417191	0.0517731	0.412657	0.737318	19	0.0667925	0.149162
901	4	6.5	399.728	63.4093	1161	4227.25	0.00936645	0.0268935	0.0340383	0.0364047	0.399728	0.737307	15	0.0419724	0.0747913
902	6	6.5	403.328	63.4601	4309	6772.83	0.0103645	0.0355039	0.0315356	0.0544666	0.403328	0.723322	22	0.0546637	0.0992065
903	8	6	398.814	71.2959	5803	5742.12	0.00936645	0.0350737	0.0343346	0.0605892	0.398814	0.732445	25	0.0598183	0.141809
904	6	6.5	411.862	66.5462	4217	5142.33	0.0127085	0.0381251	0.0371321	0.0640441	0.411862	0.738172	21	0.0665305	0.13422
905	6	6.16667	403.937	67.403	3040	6265.17	0.0191004	0.0311233	0.0361462	0.0384626	0.403937	0.733768	20	0.0554594	0.0988361
906	5	5.8	409.306	70.9463	3302	6036.4	0.0121564	0.0331338	0.0374847	0.0528811	0.409306	0.726416	15	0.0512928	0.0933149
907	4	6.75	400.385	61.1302	3164	5056	0.00676773	0.0237614	0.0287125	0.0395623	0.400385	0.72744	16	0.0386145	0.0725425
908	7	5.71429	402.178	75.3058	5679	5373.29	0.026928	0.0375056	0.0341995	0.0536646	0.402178	0.741236	20	0.0533668	0.0911542
909	5	6.4	412.162	66.0441	2770	4692.2	0.0115478	0.0343955	0.0365727	0.0590362	0.412162	0.732656	18	0.052472	0.0979303
910	7	6.28571	407.969	66.6766	6429	6168.43	0.0245172	0.039497	0.0359978	0.0552984	0.407969	0.726363	24	0.0630805	0.105225
911	6	6.5	415.372	73.4592	1720	4856.5	0.011604	0.0339208	0.0368746	0.0726751	0.415372	0.733365	21	0.0645792	0.119069
912	5	6.4	412.229	66.0547	3044	5574.4	0.0135593	0.0244764	0.0376663	0.0342648	0.412229	0.728955	18	0.0540033	0.0927078
913	7	6.14286	397.871	66.3794	6919	5569.14	0.0244415	0.0349629	0.032382	0.0446804	0.397871	0.738726	23	0.0546367	0.0901585
914	8	6.125	413.368	71.9703	4574	5491.88	0.035171	0.0459657	0.0384216	0.0658909	0.413368	0.729374	25	0.0698477	0.135793
915	6	6.66667	407.323	61.8259	7645	5305	0.0132457	0.0347779	0.0410694	0.0614039	0.407323	0.720973	23	0.062251	0.101018
916	6	6.5	401.231	62.0953	9689	6865.5	0.013108	0.0459486	0.0422079	0.0703462	0.401231	0.723599	22	0.0659004	0.131175
917	4	6.75	410.561	61.7063	4657	6708.25	0.00584034	0.0293872	0.0484978	0.0549125	0.410561	0.723874	16	0.0611971	0.104147
918	4	7	402.805	58.143	3586	5612.25	0.0156641	0.0299528	0.0374566	0.0589692	0.402805	0.744982	17	0.0520091	0.0964588
919	5	6	411.804	72.2945	1429	3720.6	0.013498	0.0188461	0.0283539	0.0258636	0.411804	0.737013	16	0.0443617	0.0858041
920	4	7.75	404.65	57.5662	1630	7034	0.00575938	0.0275562	0.0413961	0.0440386	0.40465	0.720436	20	0.0675877	0.130353
921	4	7	397.461	59.3037	3873	7840.25	0.00379622	0.0264927	0.0418051	0.0491101	0.397461	0.737342	17	0.0550041	0.101904
922	6	6.83333	406.647	64.6548	3732	5934.17	0.0106416	0.0308977	0.0379947	0.0668096	0.406647	0.738515	24	0.0605239	0.106013
923	8	6.375	396.945	63.5584	8590	6896.75	0.0379754	0.0456202	0.0376392	0.0585311	0.396945	0.73226	28	0.0686238	0.102548
924	5	5.8	400.012	72.1926	3099	4485.2	0.00676773	0.0196022	0.0263872	0.0347579	0.400012	0.734208	15	0.0349233	0.0732559
925	8	6.25	397.778	66.474	8863	4758.62	0.0181866	0.038575	0.028577	0.0453862	0.397778	0.737663	27	0.0523964	0.101509
926	7	6.28571	408.206	67.2938	5901	6195.57	0.0170641	0.0462182	0.0399851	0.0675955	0.408206	0.707224	24	0.069897	0.152878
927	7	6.28571	403.296	71.4227	7725	6379.14	0.0199593	0.0351934	0.0383072	0.0734517	0.403296	0.726895	23	0.0692859	0.149883
928	8	5.5	402.993	76.5207	5562	4898.38	0.0142958	0.0319742	0.0301245	0.0562188	0.402993	0.717632	21	0.0512895	0.108727
929	7	6	409.022	70.6049	6697	5587.86	0.0260967	0.0424682	0.0405059	0.0687704	0.409022	0.73286	22	0.0657562	0.107053
930	6	6.16667	401.159	66.5415	9637	6843.5	0.0266479	0.0413285	0.0372019	0.0566275	0.401159	0.726363	20	0.0585512	0.0914229
931	4	6.75	406.287	62.0314	6085	6048	0.00655894	0.013958	0.028786	0.0208104	0.406287	0.73231	16	0.0393651	0.088389
932	5	5.2	408.265	80.2922	1812	3546.2	0.00993569	0.016299	0.0226581	0.0325719	0.408265	0.727119	12	0.0277715	0.0557197
933	7	6	397.897	69.7673	9897	4603.29	0.0112702	0.0322684	0.0321658	0.0447105	0.397897	0.715676	22	0.0527103	0.106269
934	5	6.2	414.188	71.7926	2771	4691.8	0.0131028	0.0282876	0.0332459	0.043749	0.414188	0.733282	17	0.055441	0.119819
935	6	6.33333	407.565	65.3397	4847	7297.67	0.0215084	0.0392875	0.0442368	0.0569011	0.407565	0.729837	21	0.068363	0.141626
936	7	6.28571	398.199	67.1339	6654	5330	0.0250739	0.0330663	0.030064	0.037809	0.398199	0.731627	23	0.0506118	0.0914932
937	7	6.42857	406.082	64.7797	9126	7837.43	0.0153837	0.0711054	0.0494544	0.120117	0.406082	0.734454	25	0.087601	0.166256
938	7	6.57143	407.04	62.302	5836	6468.43	0.0213904	0.0471759	0.0402792	0.0633022	0.40704	0.745454	26	0.0686087	0.100022
939	6	6	406.612	70.1889	4822	6106.5	0.0197127	0.0371439	0.0345333	0.0472752	0.406612	0.729817	19	0.0576872	0.0901284
940	5	7	402.795	65.9817	6380	6359.4	0.0250137	0.0352331	0.0391133	0.0567433	0.402795	0.730389	21	0.0670884	0.128011
941	6	6.66667	403.002	63.5155	6440	6071.33	0.00889265	0.0360127	0.0354008	0.0663483	0.403002	0.735236	23	0.0596996	0.122189
942	7	6.14286	399.015	69.1717	5569	4181.57	0.0291468	0.0381844	0.0306714	0.0465666	0.399015	0.732031	23	0.0542128	0.109688
943	4	6.25	407.362	66.4389	1089	5255.75	0.00490227	0.0161677	0.0289873	0.0241038	0.407362	0.729322	14	0.0399314	0.0899919
944	7	6	411.603	77.0005	4619	4208.71	0.0108497	0.0275347	0.0290274	0.0401983	0.411603	0.731606	21	0.0556693	0.109019
945	6	5.83333	409.838	76.5465	5294	4576.33	0.00931596	0.0367103	0.0378856	0.0637064	0.409838	0.735516	18	0.0639046	0.13949
946	7	6.28571	408.257	65.8211	3914	6406.14	0.0242925	0.0500235	0.0407061	0.0778315	0.408257	0.727953	24	0.0693346	0.128269
947	5	6.2	412.031	67.4947	3751	5935.4	0.00908162	0.0336289	0.0353141	0.0551062	0.412031	0.730931	17	0.0533898	0.0960748
948	4	7.25	412.277	58.6923	2476	6094	0.012308	0.0284078	0.0400703	0.0594059	0.412277	0.73047	18	0.0632538	0.13519
949	6	6	398.694	69.8506	5202	5097.5	0.0130776	0.0243655	0.027123	0.0310709	0.398694	0.728091	19	0.0428121	0.0791064
950	4	6.25	406.179	66.2458	3979	5474.75	0.00370038	0.0228041	0.0331053	0.0330746	0.406179	0.729028	14	0.044074	0.0789243
951	8	6.125	407.638	70.3256	7850	6119.38	0.0300925	0.0416514	0.0337649	0.0610088	0.407638	0.731702	25	0.0622349	0.11351
952	5	6	399.423	69.4235	3430	4443.8	0.0254518	0.0342647	0.0359521	0.045281	0.399423	0.743647	16	0.0503871	0.0978101
953	6	6.33333	406.385	65.5538	4758	6637.5	0.0150783	0.039488	0.0372034	0.0523759	0.406385	0.733017	21	0.0601108	0.108074
954	6	6.5	397.855	63.2569	4770	5837.17	0.0115735	0.0357302	0.0343532	0.0501213	0.397855	0.73533	22	0.0571038	0.101537
955	6	6	411.932	70.3717	6534	4271.67	0.0199243	0.0287359	0.0326938	0.0396533	0.411932	0.735688	19	0.0491458	0.075974
956	7	5.71429	410.645	75.3547	3708	4522.86	0.0103596	0.0376372	0.0353311	0.0556383	0.410645	0.719537	20	0.0563547	0.102098
957	8	5.625	409.891	76.4275	4599	5067.62	0.0165024	0.0375178	0.0339039	0.0462465	0.409891	0.731099	22	0.0588375	0.11184
958	7	5.71429	408.78	75.0125	7802	5023.86	0.0186207	0.0429603	0.035394	0.0652114	0.40878	0.734981	20	0.0580293	0.0893887
959	7	5.42857	396.271	76.5585	6027	5321.14	0.0146897	0.0390348	0.0355705	0.0607951	0.396271	0.721949	18	0.0576518	0.114374
960	4	7	405.15	57.8786	3034	6409.5	0.00960533	0.0148063	0.0340846	0.0224443	0.40515	0.730359	17	0.046751	0.102798
961	5	6.6	409.092	63.604	5470	5335.4	0.0187022	0.0303473	0.0314038	0.0446428	0.409092	0.731389	19	0.0480836	0.0927633
962	6	6.83333	409.16	65.5142	7349	4780.67	0.00768076	0.0286745	0.0361374	0.0452048	0.40916	0.714013	23	0.055938	0.099955
963	9	5.88889	410.179	75.0006	8354	5540.33	0.0142095	0.046486	0.0372454	0.0806938	0.410179	0.719245	27	0.0760513	0.130469
964	6	5.5	409.462	76.7741	3114	3518.83	0.00327948	0.0170956	0.0252683	0.0251096	0.409462	0.74012	16	0.0363664	0.088357
965	4	7.75	411.527	54.2987	2737	6546.5	0.015906	0.0249425	0.0460144	0.0375404	0.411527	0.724074	20	0.0651907	0.143667
966	5	5.8	409.557	72.55	4848	5493.6	0.00380178	0.0260007	0.0281445	0.0405581	0.409557	0.732165	15	0.0433223	0.0882465
967	7	5.85714	398.824	70.9472	5994	6313.29	0.00756378	0.0358578	0.0345107	0.0579613	0.398824	0.722885	21	0.0564636	0.112988
968	7	5.57143	396.812	74.7735	11358	5416.43	0.0112904	0.0287917	0.0331135	0.0425518	0.396812	0.715878	19	0.0512919	0.106935
969	6	6.33333	405.955	65.0816	5252	6058	0.0257072	0.0374862	0.0374995	0.054117	0.405955	0.736306	21	0.0590952	0.093066
970	6	6.16667	400.559	66.8394	3850	5208.5	0.0137173	0.0211232	0.0254516	0.0281725	0.400559	0.722925	20	0.0412191	0.0843913
971	9	6.11111	394.065	65.4689	9283	6467.89	0.0228279	0.062369	0.0433011	0.0835582	0.394065	0.724595	29	0.0819357	0.139247
972	6	6	409.802	71.3901	4714	5542.5	0.0224246	0.0355554	0.0397186	0.0461158	0.409802	0.728025	19	0.0598167	0.109119
973	7	6.42857	406.641	69.0414	3562	6569.29	0.0101258	0.0402299	0.0401955	0.0707091	0.406641	0.724603	25	0.0709236	0.112279
974	8	6.125	403.522	66.533	8101	5105.38	0.0120201	0.0449689	0.0358743	0.0687704	0.403522	0.7201	26	0.0651513	0.132061
975	5	6	413.566	73.1619	2133	3201	0.00898978	0.0160473	0.0213256	0.0237243	0.413566	0.72934	16	0.033678	0.0774026
976	6	6	407.084	70.1897	6683	6362	0.0262203	0.0390976	0.0352842	0.0473896	0.407084	0.709758	19	0.0545814	0.0923441
977	4	6.75	404.249	60.7577	4288	7257	0.0101689	0.0226337	0.0337838	0.0313767	0.404249	0.729644	16	0.0468258	0.119305
978	5	6.6	407.045	62.5105	3281	7126	0.0210149	0.0300055	0.035145	0.044719	0.407045	0.724891	19	0.0515748	0.0926364
979	7	6	397.569	71.7608	8907	6164.57	0.023503	0.0417593	0.0380246	0.0618858	0.397569	0.737235	22	0.0665788	0.143219
980	6	7	404.159	59.1805	5784	6600.83	0.00621316	0.0467397	0.0413767	0.0761694	0.404159	0.725076	25	0.0686929	0.130456
981	6	6.16667	405.187	69.3802	4238	6203.83	0.0200571	0.0363143	0.0344994	0.0482756	0.405187	0.730129	20	0.0565848	0.0956713
982	7	6.42857	398.485	64.11	7809	5795.86	0.00921007	0.0316851	0.0287995	0.0520143	0.398485	0.730916	25	0.0517695	0.102965
983	5	7	399.611	57.563	6359	7559	0.0162544	0.0257611	0.0338075	0.0335726	0.399611	0.725838	21	0.0511301	0.0833573
984	6	5.66667	397.597	73.445	8440	4614.83	0.00466864	0.0186757	0.0228368	0.0334756	0.397597	0.728142	17	0.0358025	0.081008
985	7	6.42857	405.643	66.7794	3309	5065.71	0.0151991	0.0328398	0.0341269	0.0469071	0.405643	0.728263	25	0.0599939	0.113631
986	5	5.8	400.369	72.2571	4432	4211.4	0.0105583	0.0156778	0.0209156	0.0224865	0.400369	0.735504	15	0.03081	0.0697065
987	5	6.2	412.133	70.1608	3517	4835.8	0.0145374	0.0247326	0.0327135	0.0361246	0.412133	0.740297	17	0.0477362	0.0908202
988	7	5.85714	405.848	71.5755	3587	4647	0.00916341	0.0248338	0.0223103	0.0355906	0.405848	0.724215	21	0.037955	0.0712498
989	4	5.5	398.388	73.9864	3815	5540.25	0.00339704	0.0114214	0.0241409	0.0281616	0.398388	0.729742	11	0.0301315	0.0708253
990	6	5.83333	398.647	70.3169	4836	5547.17	0.0114978	0.0292986	0.0298199	0.0593685	0.398647	0.730137	18	0.0484657	0.111202
991	7	6.14286	398.879	67.0903	6178	6397.29	0.00680769	0.0369313	0.0324764	0.0771875	0.398879	0.727452	23	0.0574482	0.125381
992	6	6.16667	399.734	67.8121	3907	6111.5	0.0129167	0.0202116	0.024311	0.0307007	0.399734	0.738742	20	0.0412493	0.0771857
993	6	6.16667	407.67	66.9744	5186	6273	0.0245241	0.0385242	0.0365403	0.0514049	0.40767	0.734354	20	0.0570188	0.0862723
994	4	6.25	405.831	65.2229	5551	6293.5	0.00813082	0.0177944	0.0350186	0.0388968	0.405831	0.716472	14	0.0434043	0.0767835
995	6	6.16667	407.564	69.0594	5922	6533.33	0.0159655	0.0359997	0.0387569	0.0514234	0.407564	0.707888	20	0.0639112	0.125571
996	5	6	397.446	68.2282	4540	5789.4	0.00806218	0.0223378	0.0277115	0.0437321	0.397446	0.721071	16	0.0421473	0.0912645
997	7	5.71429	405.226	73.809	5508	5580.29	0.00875176	0.0324913	0.0325024	0.0542723	0.405226	0.733822	20	0.0521847	0.109876
998	7	6.14286	395.698	67.4974	7833	6530.71	0.0169324	0.0333735	0.031107	0.0466327	0.395698	0.723533	23	0.0512835	0.0885328
999	6	6	411.555	69.2458	4820	4949.33	0.0144935	0.0385128	0.0367862	0.057159	0.411555	0.741846	19	0.0563268	0.0900731
