# Supplementary material for: The winner takes it all—Competitiveness of single nodes in globalized supply networks
Source: PLoS One. 2019 Nov 20;14(11):e0225346. doi: 10.1371/journal.pone.0225346 (PMC6867619; doi:10.1371/journal.pone.0225346)
Supplement: S1 Table — Legends can be found in te readme.txt file. (ZIP) [file pone.0225346.s001.zip › spatial_network_delaunay_N_1000_r_8_edgelist.dat]

0	9	0.0063578
0	404	0.0438264
0	569	0.0274758
0	631	0.0449619
0	633	0.0427314
0	655	0.0225771
1	23	0.0307674
1	50	0.0354389
1	125	0.0623955
1	589	0.0661777
1	749	0.0239531
1	853	0.0169548
2	103	0.0225403
2	437	0.0200266
2	651	0.012438
2	729	0.0171863
2	969	0.0619234
3	8	0.0186592
3	45	0.0462098
3	154	0.0269347
3	693	0.028149
4	328	0.0376471
4	363	0.0321862
4	397	0.00590834
4	611	0.0281302
5	183	0.0380318
5	473	0.0304183
5	501	0.0424208
5	663	0.0380758
5	826	0.0402336
5	994	0.0109087
6	252	0.0640676
6	370	0.0247473
6	434	0.0160393
6	529	0.017074
6	735	0.0483422
6	933	0.0617091
6	941	0.0351643
7	156	0.0499096
7	231	0.0137272
7	470	0.0487607
7	514	0.0288702
7	662	0.0548942
8	45	0.0563797
8	81	0.0252566
8	154	0.0329572
8	605	0.0593482
8	760	0.0373188
9	569	0.0253391
9	655	0.0171191
9	672	0.0285108
9	892	0.0236777
10	166	0.0296138
10	306	0.0315972
10	421	0.0508439
10	550	0.02211
10	692	0.0178374
10	750	0.0400426
11	42	0.0376226
11	155	0.0530832
11	456	0.0408542
11	574	0.0529917
11	611	0.0443931
11	695	0.0369439
11	794	0.0297673
12	213	0.0681455
12	401	0.0834799
12	444	0.0829203
12	656	0.046968
12	724	0.0439885
12	947	0.0367029
13	212	0.0580603
13	257	0.0460196
13	337	0.0528803
13	520	0.0102025
13	664	0.0660594
13	761	0.0361252
14	106	0.0353022
14	182	0.0582606
14	298	0.00969082
14	546	0.0269457
14	578	0.0382092
14	847	0.00655349
14	925	0.0451201
15	136	0.0162612
15	218	0.00841808
15	534	0.0159278
15	645	0.0358398
15	906	0.0416761
15	940	0.0283974
16	135	0.0300914
16	286	0.0426858
16	668	0.0393412
16	860	0.0274964
16	876	0.0242049
16	932	0.068224
17	105	0.0128108
17	164	0.00659462
17	241	0.0309627
17	298	0.0377698
17	578	0.0317334
18	207	0.0762603
18	220	0.0564259
18	293	0.0320956
18	516	0.0422663
18	626	0.0757797
18	689	0.0637665
18	719	0.0427719
18	815	0.0742007
18	976	0.0679179
19	102	0.0351476
19	420	0.0596876
19	497	0.00168401
19	759	0.0313709
19	761	0.0476478
19	784	0.0589289
20	36	0.0371457
20	260	0.0850427
20	394	0.0282228
20	610	0.0304179
20	775	0.0620798
20	837	0.0393019
20	876	0.0379205
21	521	0.0340501
21	618	0.052215
21	678	0.0606869
21	771	0.0234685
21	996	0.0333371
22	44	0.0537747
22	75	0.029772
22	78	0.0524527
22	243	0.0169087
22	710	0.0164426
22	985	0.0199124
23	197	0.0703813
23	384	0.0621854
23	749	0.0262658
23	782	0.0285611
23	853	0.029853
24	120	0.0111571
24	282	0.0485258
24	494	0.0603444
24	583	0.0193491
24	783	0.0217332
24	809	0.0406909
24	872	0.0611259
25	232	0.0132122
25	312	0.0425901
25	406	0.0197693
25	423	0.0258769
25	545	0.0351857
26	42	0.058545
26	418	0.0514066
26	498	0.0486981
26	613	0.0405885
26	703	0.0170925
26	735	0.0510521
26	862	0.0424154
26	933	0.0516119
26	961	0.0155993
27	62	0.0103943
27	94	0.0297002
27	211	0.00865154
27	234	0.0168056
27	437	0.0320485
27	477	0.0183681
27	845	0.0148339
28	77	0.0293339
28	101	0.0211935
28	310	0.0251732
28	572	0.0212671
28	579	0.0189065
28	660	0.0107529
28	820	0.0401591
29	183	0.0392108
29	270	0.0135928
29	312	0.0140363
29	769	0.0207181
29	873	0.0289514
30	53	0.0212201
30	525	0.0478474
30	527	0.00506316
30	560	0.0378021
30	813	0.0315326
31	221	0.0279141
31	317	0.0161651
31	541	0.0378729
31	553	0.00527988
31	724	0.0732273
31	899	0.0604708
31	930	0.0204598
32	161	0.0572172
32	184	0.0647947
32	467	0.0545634
32	824	0.0187303
32	857	0.0179688
32	909	0.0292516
33	485	0.0159111
33	511	0.0219107
33	867	0.0625134
33	993	0.0482829
34	126	0.0433185
34	147	0.0315464
34	151	0.0236461
34	818	0.0350043
34	906	0.035497
35	122	0.0470219
35	137	0.0156912
35	480	0.0157638
35	596	0.031237
35	668	0.0242707
35	698	0.0512338
35	725	0.0368257
35	912	0.0407174
36	394	0.0289054
36	568	0.0396895
36	610	0.0244732
36	713	0.0156268
36	790	0.029757
37	161	0.0148347
37	209	0.0132991
37	715	0.0293755
37	840	0.0191344
37	857	0.0514922
38	126	0.0120729
38	400	0.013309
38	561	0.0214098
38	936	0.0224281
39	179	0.0192707
39	347	0.00916504
39	403	0.0112077
39	721	0.0444412
39	968	0.0195687
40	155	0.042152
40	180	0.0470998
40	494	0.0165982
40	574	0.0293823
40	872	0.0167663
40	908	0.0366018
41	146	0.0670133
41	163	0.0216109
41	217	0.0462617
41	222	0.044449
41	311	0.0196082
41	331	0.0237055
41	542	0.0241131
41	787	0.033962
42	96	0.0527668
42	116	0.0422288
42	418	0.0654765
42	611	0.0593288
42	794	0.0351235
42	933	0.0295991
43	120	0.0239814
43	282	0.0390071
43	370	0.037168
43	523	0.0173992
43	695	0.0419003
44	78	0.00627839
44	377	0.07348
44	513	0.0647002
44	645	0.0539026
44	763	0.0221166
44	985	0.0636548
45	515	0.0419737
45	605	0.0503854
45	693	0.0347324
45	822	0.0275568
45	848	0.0575495
45	854	0.0483046
46	177	0.0479226
46	471	0.0137003
46	599	0.0650974
46	632	0.0256675
46	733	0.0444911
46	739	0.0479082
46	980	0.0521785
47	278	0.0357239
47	445	0.0316189
47	516	0.0359174
47	581	0.0315202
47	722	0.0316556
47	945	0.0306664
47	976	0.0215068
48	91	0.0469846
48	115	0.0213847
48	302	0.023891
48	598	0.0186328
48	607	0.0351924
48	776	0.0227505
48	781	0.0377428
48	922	0.042535
49	70	0.0204029
49	235	0.0444604
49	276	0.0259185
49	630	0.0680011
49	665	0.0363517
49	793	0.0340958
49	957	0.0412615
50	291	0.0462663
50	589	0.0734694
50	595	0.0391326
50	642	0.0364227
50	853	0.0274561
51	249	0.0464195
51	283	0.042928
51	404	0.0494337
51	603	0.0335306
51	704	0.041981
51	967	0.0385428
52	290	0.0472431
52	916	0.0454715
52	938	0.00961885
52	944	0.033856
52	956	0.0187427
53	69	0.0277372
53	424	0.0254329
53	527	0.0236946
53	560	0.0374205
53	701	0.0336126
53	733	0.0420481
54	287	0.0400016
54	327	0.045585
54	402	0.0412318
54	497	0.0322134
54	759	0.0489851
54	928	0.042693
55	169	0.0317559
55	195	0.0270867
55	584	0.0117943
55	592	0.00916639
55	827	0.0158487
56	518	0.0370515
56	549	0.0262773
56	594	0.0254765
56	669	0.0279051
56	746	0.0581761
57	212	0.0483221
57	353	0.0364174
57	390	0.0410288
57	465	0.0343298
57	509	0.0470643
57	664	0.0165897
58	64	0.0174847
58	84	0.0141663
58	412	0.0235815
58	592	0.0292397
58	666	0.0328817
58	793	0.0425784
58	827	0.030577
59	91	0.0440728
59	395	0.0379359
59	486	0.0540121
59	607	0.0647189
59	740	0.0356312
59	829	0.0336607
60	386	0.0264529
60	431	0.0208117
60	520	0.0617923
60	588	0.0363729
60	640	0.027718
61	264	0.00925042
61	301	0.0396196
61	484	0.0500004
61	496	0.0251491
61	597	0.0472311
61	805	0.0564014
61	974	0.0568508
62	175	0.0157485
62	211	0.0101201
62	234	0.0174036
62	680	0.0257702
62	711	0.0647056
62	768	0.0380087
62	999	0.0488233
63	178	0.0113536
63	296	0.0441012
63	427	0.0282088
63	501	0.0415243
63	602	0.0249711
63	643	0.0458242
63	950	0.0429211
64	412	0.0147521
64	459	0.0319685
64	793	0.0412082
65	255	0.0386103
65	389	0.0546258
65	526	0.0230023
65	692	0.0544654
65	698	0.0302659
65	730	0.0281407
65	995	0.03433
66	106	0.0248524
66	128	0.0277897
66	421	0.0363449
66	546	0.0116854
66	802	0.0134969
66	893	0.0276902
67	130	0.0522751
67	274	0.0147603
67	444	0.0484961
67	656	0.053935
67	736	0.0142414
68	359	0.0263735
68	565	0.0291681
68	653	0.0130648
68	792	0.0495811
68	900	0.0198219
68	921	0.0373881
69	424	0.0150313
69	701	0.0242552
69	943	0.0178107
70	235	0.035919
70	352	0.0569486
70	380	0.0532946
70	411	0.0361331
70	957	0.0342578
71	475	0.0326704
71	476	0.047595
71	669	0.0489407
71	742	0.0125264
71	963	0.0527031
72	141	0.0344245
72	159	0.0254586
72	280	0.0318885
72	341	0.0351625
72	387	0.0247231
72	491	0.0245664
72	891	0.0214316
73	181	0.0122309
73	356	0.0211973
73	385	0.00435402
73	506	0.0183272
73	530	0.0136441
74	92	0.0154838
74	117	0.00848985
74	504	0.0340954
74	615	0.0295238
74	694	0.0421974
75	145	0.0129124
75	243	0.0300738
75	486	0.0630344
75	601	0.0694335
75	985	0.0173419
76	104	0.00514212
76	330	0.0165502
76	855	0.0352557
77	101	0.0296842
77	118	0.0292458
77	150	0.021779
77	310	0.0108537
77	606	0.0395634
77	727	0.0196537
78	563	0.0365633
78	709	0.0139521
78	710	0.048439
78	763	0.0228752
79	153	0.0225063
79	232	0.0520522
79	277	0.00634117
79	406	0.0483169
79	492	0.0219434
79	905	0.0507505
80	233	0.0254446
80	236	0.0134143
80	476	0.0095425
80	555	0.0365267
80	963	0.00704546
81	248	0.0555112
81	559	0.0507621
81	605	0.0534592
81	752	0.0709729
81	760	0.0480803
81	919	0.0643803
82	162	0.0223499
82	344	0.0522997
82	510	0.0308822
82	646	0.0527734
82	771	0.0160613
82	808	0.039867
82	859	0.013741
82	929	0.0177212
83	648	0.0225357
83	755	0.0351062
83	887	0.0251894
83	937	0.0596642
83	943	0.0381355
84	412	0.0256251
84	584	0.0351951
84	592	0.0306648
84	779	0.0374922
84	858	0.0393315
84	960	0.0431129
85	209	0.018911
85	840	0.0262341
85	908	0.022881
85	990	0.0469715
86	321	0.00660164
86	540	0.0195756
86	732	0.0276969
86	901	0.00733042
87	139	0.0244504
87	253	0.0220051
87	342	0.0255425
87	809	0.0156496
88	149	0.0383492
88	177	0.0341638
88	449	0.0272665
88	671	0.0185134
88	982	0.0391147
89	144	0.0544242
89	190	0.00877304
89	194	0.0273174
89	454	0.0259494
89	766	0.0109789
89	838	0.0328396
90	173	0.0158726
90	341	0.0515389
90	711	0.0600148
90	971	0.0225514
90	999	0.0593777
91	607	0.0556311
91	712	0.0589367
91	740	0.0585978
91	922	0.0253989
92	114	0.0344816
92	517	0.0342946
92	577	0.0398177
92	615	0.0265193
92	677	0.0301805
92	694	0.0490454
93	95	0.0564492
93	104	0.0456132
93	191	0.0242785
93	330	0.035456
93	630	0.0329623
93	884	0.041662
93	970	0.0181318
94	234	0.0200687
94	414	0.0375018
94	437	0.0328248
94	680	0.0222879
94	969	0.0505716
95	191	0.0468794
95	235	0.0258871
95	356	0.0609909
95	530	0.0734891
95	630	0.0621852
95	657	0.0302728
96	116	0.0192742
96	363	0.0337154
96	570	0.0655697
96	611	0.0534799
96	625	0.0657644
96	849	0.0421815
97	348	0.0120261
97	519	0.0501643
97	621	0.0312483
97	797	0.00628275
97	902	0.0646441
97	928	0.0560815
97	964	0.05325
98	256	0.0417144
98	296	0.0259442
98	413	0.0201704
98	435	0.0507194
98	557	0.0341411
98	829	0.0510743
98	950	0.0351514
99	142	0.0373634
99	189	0.0273976
99	244	0.0153596
99	333	0.0632155
99	493	0.0524998
100	104	0.0241848
100	469	0.0172022
100	992	0.0156944
101	118	0.0106969
101	572	0.00837784
101	744	0.00307622
102	420	0.0383739
102	457	0.0350945
102	759	0.00731727
102	921	0.0591048
102	930	0.0466823
103	251	0.0446729
103	432	0.0347771
103	437	0.0243484
103	477	0.0189878
103	651	0.023163
103	845	0.0240889
104	330	0.0203225
104	469	0.0359351
104	855	0.0386435
104	970	0.0486646
104	992	0.0371951
105	144	0.0613212
105	193	0.0651481
105	194	0.0526942
105	241	0.0368961
105	298	0.0396702
105	675	0.0600977
105	893	0.0381228
106	166	0.0184908
106	182	0.0675559
106	421	0.0381251
106	546	0.016385
107	471	0.0158636
107	527	0.0487614
107	632	0.00302368
107	716	0.0403329
107	733	0.0340475
107	836	0.0424557
108	150	0.0520479
108	231	0.0673577
108	262	0.01731
108	490	0.065871
108	606	0.0483927
108	700	0.0258519
108	769	0.015424
109	304	0.0575091
109	339	0.0460241
109	366	0.0220883
109	861	0.0111798
109	897	0.0497516
109	914	0.0630983
109	952	0.0308949
110	257	0.0263098
110	337	0.0112702
110	453	0.0368995
110	478	0.0375392
110	509	0.0724395
110	587	0.0410523
110	664	0.0618567
110	694	0.070032
111	204	0.0313299
111	228	0.0377837
111	351	0.0292724
111	707	0.0145587
111	903	0.0390782
111	946	0.0445027
112	123	0.0883569
112	239	0.0327889
112	245	0.0555514
112	318	0.0534926
112	372	0.0374117
112	407	0.0519104
112	600	0.0688704
112	753	0.036869
112	844	0.0339577
113	179	0.0442603
113	256	0.0359002
113	435	0.0184279
113	696	0.0248329
113	721	0.0363803
113	865	0.0193352
114	148	0.00131115
114	517	0.0104268
114	677	0.0219943
115	267	0.0277528
115	377	0.0644897
115	776	0.00416903
115	781	0.0444954
116	418	0.0417966
116	625	0.0552262
117	186	0.0213316
117	422	0.0226877
117	504	0.0322897
117	694	0.0402388
118	340	0.0321007
118	392	0.0316116
118	606	0.0411033
118	744	0.00931209
118	773	0.029344
119	167	0.0683545
119	206	0.0381822
119	358	0.0604908
119	378	0.0516985
119	528	0.0174911
119	538	0.045538
119	883	0.0195667
120	282	0.042224
120	523	0.0339514
120	809	0.0430624
121	222	0.0593918
121	452	0.0468089
121	716	0.00629485
121	836	0.021945
121	850	0.00662684
122	526	0.0138883
122	596	0.0304393
122	647	0.0203788
122	698	0.0115243
122	988	0.0268259
123	157	0.025358
123	170	0.0301041
123	372	0.0682834
123	600	0.0861015
123	604	0.0277709
123	612	0.047031
123	618	0.0627162
123	623	0.0762336
123	682	0.0596863
124	271	0.0516846
124	281	0.051475
124	398	0.0357307
124	531	0.0200099
124	673	0.0551022
124	731	0.00803162
124	796	0.0503481
125	199	0.0329362
125	536	0.0450437
125	589	0.0359081
125	658	0.0259896
125	684	0.042699
125	749	0.0566827
126	147	0.0480948
126	400	0.0210153
126	561	0.0265455
126	818	0.046077
126	981	0.0349627
127	558	0.0612801
127	609	0.0725995
127	764	0.0204362
127	767	0.0661046
127	843	0.0674038
127	874	0.0592187
128	324	0.0427805
128	421	0.0268612
128	802	0.0275195
128	838	0.0420317
128	912	0.0235347
129	267	0.0174391
129	303	0.0235305
129	377	0.0696785
129	513	0.0382833
129	867	0.0618389
130	326	0.00459606
130	444	0.034876
130	565	0.040707
130	736	0.0541388
130	839	0.00648361
131	228	0.036041
131	459	0.0336811
131	793	0.0382235
131	910	0.0131225
131	957	0.0211641
132	248	0.00982306
132	305	0.0219759
132	734	0.044386
132	760	0.0359892
132	770	0.0288631
133	182	0.0514814
133	348	0.0431979
133	718	0.0430689
133	778	0.00549932
133	911	0.0237149
134	461	0.0435265
134	511	0.0378994
134	539	0.0567676
134	681	0.0122999
134	993	0.030052
135	286	0.0180384
135	394	0.033665
135	568	0.0357995
135	652	0.0345478
135	876	0.0342506
136	218	0.0167239
136	365	0.0399314
136	534	0.0124944
136	818	0.0755368
136	907	0.0152571
136	954	0.0710378
137	480	0.0029407
137	668	0.0145414
137	860	0.0134665
138	250	0.0360379
138	376	0.0231894
138	554	0.056445
138	579	0.0543845
138	624	0.0268001
138	932	0.0223567
139	246	0.0179784
139	253	0.0268914
139	309	0.0333744
139	342	0.0355368
139	952	0.0419266
140	210	0.021516
140	247	0.0352769
140	320	0.013394
140	576	0.033007
140	806	0.0205583
140	959	0.0106477
141	285	0.0197639
141	341	0.0128082
141	387	0.0203236
141	463	0.0590132
141	791	0.0601519
142	189	0.0525619
142	442	0.0145876
142	493	0.0212103
142	979	0.0707968
143	198	0.0376539
143	336	0.028427
143	535	0.0392033
143	667	0.0370044
143	754	0.0271635
143	835	0.0432092
143	942	0.0270044
144	193	0.0258861
144	194	0.057148
144	441	0.0666215
144	455	0.0823917
144	708	0.064672
144	766	0.0511269
145	377	0.0171902
145	486	0.059532
145	781	0.0417362
145	985	0.0205984
146	208	0.00805717
146	217	0.0322859
146	224	0.0548915
146	499	0.0436229
146	678	0.0777089
146	787	0.076347
147	151	0.0113279
147	400	0.0477167
147	458	0.0453867
147	507	0.017552
147	811	0.0145299
147	851	0.0231043
148	266	0.0437351
148	410	0.0461371
148	517	0.0102745
148	677	0.0230163
148	738	0.0433425
149	177	0.0452498
149	599	0.0208185
149	667	0.0324102
149	839	0.0582513
149	942	0.0425251
149	982	0.0239131
150	490	0.0602264
150	606	0.02791
150	727	0.030871
151	433	0.0207108
151	507	0.0217381
151	906	0.0382621
152	447	0.0407695
152	515	0.0302301
152	605	0.0380067
152	661	0.00972263
152	814	0.0375607
152	848	0.0172564
153	277	0.02081
153	472	0.0325402
153	479	0.0457251
153	765	0.0492633
153	905	0.0500236
153	959	0.0717263
154	593	0.00858912
154	693	0.0442683
154	760	0.0256392
154	949	0.0398619
155	180	0.0564292
155	328	0.0279798
155	439	0.0269984
155	456	0.0397006
155	574	0.0311458
156	329	0.032691
156	438	0.0296797
156	470	0.0244034
156	487	0.028534
156	662	0.0266742
157	170	0.01282
157	226	0.0171508
157	372	0.049127
157	460	0.0362178
158	395	0.0288109
158	486	0.00872353
158	601	0.018437
159	280	0.0285169
159	410	0.0661617
159	491	0.0162422
159	795	0.0287506
159	967	0.059161
159	987	0.0578608
160	174	0.0466263
160	274	0.0317738
160	369	0.0431534
160	736	0.0334008
160	739	0.0243465
160	980	0.0032604
161	184	0.0911901
161	209	0.0238944
161	300	0.0812624
161	706	0.0565904
161	857	0.0450365
162	289	0.0296741
162	808	0.0399611
162	859	0.00990349
162	918	0.0384702
162	929	0.0154545
163	222	0.0331269
163	225	0.00364803
163	311	0.00697769
163	525	0.0163744
164	241	0.0274794
164	578	0.0274454
164	690	0.0141042
165	195	0.0147498
165	276	0.0134368
165	665	0.0145783
165	666	0.00192683
165	827	0.014894
166	182	0.0689468
166	306	0.0504229
166	421	0.03851
167	358	0.0700652
167	538	0.0342906
167	641	0.0083467
167	718	0.0415518
167	778	0.0208741
168	190	0.0502849
168	702	0.013437
168	880	0.00201016
168	965	0.0164246
169	195	0.0275422
169	584	0.0371623
169	630	0.0478694
169	658	0.0194348
169	665	0.0307407
169	684	0.0399444
169	842	0.028627
170	226	0.00904197
170	555	0.0130434
170	604	0.0166014
171	238	0.0200027
171	403	0.0659935
171	576	0.0434687
171	767	0.00859929
171	843	0.0417752
171	968	0.0669221
172	179	0.0437662
172	291	0.0330032
172	347	0.0471717
172	595	0.0519083
172	620	0.0297511
172	747	0.0288254
173	201	0.0382435
173	711	0.058132
173	866	0.0384587
173	971	0.0211836
174	274	0.0597536
174	369	0.0101408
174	656	0.0556689
174	764	0.0539264
174	915	0.0196088
175	211	0.00622382
175	279	0.0279797
175	432	0.0312757
175	768	0.0318047
175	845	0.00985677
176	237	0.0390269
176	258	0.0347685
176	351	0.0424868
176	707	0.0476029
176	711	0.0830673
176	737	0.0304025
176	772	0.0109194
177	599	0.0385385
177	671	0.0384709
177	733	0.0522673
178	273	0.0240965
178	602	0.0222269
178	643	0.0391761
178	789	0.0358659
179	347	0.0247466
179	721	0.0338421
179	747	0.0526281
179	865	0.0430819
180	439	0.0577478
180	670	0.0638653
180	869	0.0401626
180	908	0.0501875
180	991	0.0208308
181	356	0.0193699
181	469	0.0528255
181	506	0.00803222
182	306	0.0746548
182	382	0.0674364
182	718	0.0383983
182	911	0.0506848
182	925	0.0305657
183	312	0.0451834
183	406	0.0368583
183	473	0.0140463
183	826	0.0324991
183	873	0.0242722
184	294	0.0281993
184	300	0.0764147
184	467	0.0433341
184	562	0.0337069
184	979	0.0414647
185	302	0.0161804
185	539	0.0903417
185	598	0.00934191
185	867	0.0653027
185	922	0.0356546
185	993	0.0770681
186	422	0.0105615
186	443	0.0420191
186	465	0.0278189
186	504	0.0343098
187	585	0.0548337
187	589	0.0696618
187	617	0.0392664
187	642	0.0554182
187	774	0.0577095
187	855	0.0419402
188	215	0.00786365
188	264	0.0416413
188	530	0.0473436
188	831	0.0320414
188	953	0.0375595
188	974	0.0764401
189	244	0.0350552
189	426	0.0372493
189	502	0.0234383
189	979	0.0448368
190	668	0.069567
190	725	0.0533998
190	766	0.00556143
190	838	0.0384532
190	880	0.0514191
190	965	0.045427
191	356	0.0319368
191	970	0.0103897
192	596	0.00606244
192	647	0.00806313
192	975	0.0437769
192	988	0.0204602
193	675	0.0355461
193	708	0.0449464
193	881	0.0381075
194	454	0.0128338
194	802	0.0430925
194	893	0.042539
195	665	0.00538126
195	827	0.0162272
196	242	0.0222862
196	399	0.0373599
196	548	0.0352894
196	629	0.0296862
196	674	0.0192084
196	819	0.0200935
196	832	0.0490766
197	384	0.0347044
197	461	0.0278422
197	539	0.0596174
197	782	0.0760752
197	858	0.0440975
197	978	0.0467417
198	667	0.0472091
198	723	0.0238815
198	835	0.0452751
198	861	0.0538903
198	897	0.0514749
199	684	0.027024
199	699	0.0229804
199	749	0.0418596
199	852	0.0225477
200	307	0.0505025
200	333	0.0463851
200	481	0.0119342
200	544	0.0177023
200	732	0.020157
201	240	0.063889
201	711	0.067724
201	772	0.0799678
201	866	0.0483955
201	878	0.036824
201	888	0.0472218
202	685	0.0101451
202	791	0.0323979
202	825	0.0136836
203	522	0.0346199
203	571	0.0179963
203	702	0.011361
203	717	0.0196526
203	932	0.0286503
203	965	0.0293185
204	639	0.00384485
204	903	0.0181953
204	946	0.0204287
205	220	0.0674455
205	273	0.0499505
205	395	0.0449214
205	488	0.0747114
205	503	0.0097554
205	601	0.0232357
206	259	0.029084
206	358	0.0531691
206	528	0.0240546
206	796	0.00453098
207	220	0.0586903
207	464	0.0532611
207	626	0.0488638
207	688	0.00972339
207	868	0.0814779
208	289	0.0514193
208	499	0.0437692
208	521	0.0395147
208	678	0.0773801
209	706	0.0606845
209	840	0.0192788
209	990	0.0563127
210	247	0.031961
210	320	0.00934175
210	373	0.0128736
210	472	0.0400804
211	845	0.012008
212	261	0.0218331
212	390	0.0433697
212	664	0.0470925
212	761	0.0485925
212	784	0.0372329
212	804	0.0421044
213	364	0.0600572
213	617	0.043541
213	724	0.0432177
213	899	0.0635053
213	947	0.0739696
213	992	0.0334047
214	300	0.0431749
214	321	0.0227425
214	335	0.039828
214	383	0.0397802
214	429	0.0542029
214	540	0.0119169
214	706	0.050181
214	877	0.0217037
215	728	0.0225854
215	804	0.0303744
215	807	0.0350959
215	831	0.0320502
215	953	0.0349954
216	230	0.0571752
216	723	0.0137281
216	780	0.0417795
216	861	0.0650747
216	885	0.00438159
217	222	0.0353697
217	224	0.0442977
218	870	0.0303586
218	907	0.0213213
218	940	0.029334
219	280	0.0601452
219	410	0.0522716
219	440	0.0522998
219	738	0.012474
219	866	0.0336405
219	878	0.0188323
220	243	0.0835051
220	293	0.0707386
220	488	0.0362774
220	601	0.0719716
220	688	0.0531631
221	317	0.0181706
221	401	0.0224836
221	724	0.0651462
221	921	0.0365786
222	224	0.0564375
222	452	0.0563522
222	525	0.0393755
222	813	0.0356057
222	836	0.050271
223	420	0.0166137
223	446	0.0122652
223	457	0.020348
223	541	0.0453214
223	798	0.0212579
224	452	0.0324775
224	499	0.0494928
224	609	0.0446305
224	634	0.0412645
224	846	0.038368
225	311	0.00438465
225	525	0.0146762
226	460	0.0261029
226	555	0.0169115
226	963	0.0456155
227	268	0.00578658
227	533	0.0427034
227	538	0.0536687
227	564	0.0433128
227	591	0.0265734
227	803	0.0241069
227	841	0.0358189
228	380	0.0502764
228	411	0.0191214
228	707	0.0419331
228	903	0.0400008
228	910	0.0404359
228	957	0.0296037
229	351	0.0380792
229	414	0.0280054
229	680	0.0543356
229	711	0.0488402
229	946	0.0482661
230	489	0.0125334
230	683	0.0305324
230	780	0.0481893
230	785	0.0187146
230	861	0.0536798
231	262	0.0651821
231	490	0.0343843
231	514	0.0275895
231	662	0.0617927
232	406	0.0271149
232	423	0.0183477
232	905	0.0191277
233	236	0.0183179
233	555	0.0469916
233	604	0.04782
233	682	0.0441892
233	743	0.00528274
233	837	0.0428899
234	680	0.0107905
235	352	0.0460901
235	630	0.0604969
235	657	0.0390579
236	260	0.0545183
236	476	0.00889478
236	742	0.053656
236	743	0.0146048
236	837	0.0530971
237	258	0.0229355
237	352	0.0368585
237	380	0.0341908
237	737	0.0230131
237	904	0.00392615
238	347	0.0714703
238	374	0.0764439
238	403	0.0684673
238	585	0.0473091
238	595	0.0820148
238	843	0.0282579
239	686	0.0390662
239	753	0.0113753
239	844	0.0077463
240	301	0.0493172
240	354	0.0308403
240	443	0.0411205
240	504	0.0484839
240	772	0.0792431
240	888	0.0390792
241	547	0.016551
241	675	0.0377248
241	690	0.0302708
241	902	0.0387811
242	368	0.0197572
242	629	0.0121522
242	674	0.0297677
242	819	0.00382253
243	293	0.0377125
243	601	0.0852815
243	710	0.0183847
244	333	0.0536218
244	481	0.0419511
244	502	0.0371274
245	318	0.0449904
245	323	0.0292381
245	350	0.0510374
245	524	0.0344211
245	600	0.0259529
246	253	0.0149626
246	308	0.0601107
246	361	0.0376794
246	952	0.0422577
247	373	0.0285035
247	482	0.0163663
247	576	0.0293808
247	800	0.0467334
247	874	0.0367276
247	913	0.0494824
248	608	0.0597432
248	734	0.0479212
248	752	0.0373089
248	760	0.0421589
249	283	0.0406682
249	404	0.0254997
249	438	0.0534788
249	889	0.0533004
250	490	0.0496485
250	554	0.0509233
250	624	0.0121468
250	717	0.00949492
251	388	0.0209226
251	415	0.0421335
251	432	0.0280301
251	532	0.0308843
251	573	0.0274081
251	651	0.0548762
252	582	0.0254024
252	614	0.0339721
252	683	0.0329612
252	735	0.0794177
252	937	0.0214332
252	941	0.0372601
253	308	0.0594803
253	809	0.0229476
253	984	0.0553745
254	363	0.0405649
254	397	0.039564
254	451	0.0400837
254	474	0.0674466
254	485	0.0477818
254	537	0.067088
254	691	0.0407784
254	849	0.0406503
254	867	0.075362
255	362	0.0557829
255	505	0.0380007
255	526	0.0498325
255	586	0.0394769
255	988	0.0578114
255	995	0.00618673
256	435	0.0467618
256	557	0.0109766
256	696	0.025316
256	712	0.0492228
256	740	0.0243339
257	337	0.0185414
257	386	0.0442192
257	520	0.0517245
257	587	0.0358434
258	484	0.0385816
258	597	0.0150359
258	772	0.0310468
258	904	0.0212398
259	299	0.0258694
259	375	0.0406341
259	528	0.0371962
259	796	0.0285361
259	886	0.0179783
259	934	0.0203402
260	475	0.04155
260	714	0.0751614
260	742	0.00285085
260	775	0.0643866
260	837	0.0755731
261	275	0.021741
261	784	0.0315488
261	804	0.0322759
261	951	0.0265162
262	270	0.0205087
262	662	0.0482539
262	745	0.0404396
262	769	0.0142153
262	997	0.0446937
263	285	0.0862509
263	468	0.0327959
263	556	0.0265075
263	626	0.0204227
263	741	0.0541205
263	815	0.018164
263	825	0.0820827
263	868	0.0576433
264	357	0.0396411
264	496	0.0285253
264	953	0.0448804
264	974	0.0606638
265	342	0.0266126
265	523	0.0140542
265	529	0.0218108
265	941	0.0416201
266	283	0.0411545
266	410	0.00819436
266	517	0.0448137
266	577	0.0598839
266	704	0.0383458
266	987	0.0325483
267	302	0.0389333
267	377	0.0626034
267	776	0.027517
267	867	0.0631876
268	644	0.0320934
268	757	0.0185213
268	803	0.0267172
268	841	0.0334066
269	308	0.0212659
269	335	0.00611114
269	383	0.0264769
269	984	0.0311729
270	745	0.0278065
270	769	0.0164833
270	873	0.0357652
271	281	0.0312192
271	382	0.043693
271	673	0.0364882
271	750	0.0429593
271	817	0.0058104
272	686	0.00308908
272	746	0.0569017
272	753	0.039535
272	758	0.0360417
272	833	0.0291568
272	871	0.016181
272	896	0.0208823
273	488	0.0663306
273	503	0.042526
273	602	0.0213187
273	697	0.0639487
273	789	0.0228808
274	656	0.044287
274	736	0.0197906
275	446	0.0308999
275	728	0.0306118
275	798	0.0311975
275	804	0.0305532
275	951	0.0334919
276	665	0.0140132
276	666	0.0140955
276	793	0.0269374
277	313	0.0611816
277	492	0.0243838
277	959	0.0750147
278	355	0.061311
278	445	0.0194045
278	679	0.0155834
278	821	0.0621338
278	945	0.0497848
278	948	0.0485588
279	432	0.00912269
279	768	0.0214407
279	966	0.00771549
280	410	0.0613707
280	440	0.014592
280	891	0.0225104
281	398	0.0283479
281	693	0.041113
281	817	0.0274049
281	949	0.0217362
282	574	0.0282161
282	695	0.0136791
282	872	0.0359558
283	577	0.0648565
283	704	0.00568879
283	889	0.0602592
284	810	0.0277128
284	821	0.0346446
284	823	0.0304058
284	830	0.0290776
284	926	0.0156756
285	387	0.0120775
285	791	0.0606661
285	825	0.0442578
285	868	0.0550905
286	376	0.0196818
286	652	0.0277319
286	932	0.048948
287	288	0.0313163
287	590	0.0535728
287	636	0.0351822
287	759	0.0682885
287	928	0.0289449
287	964	0.0601841
288	590	0.0389219
288	636	0.00669125
288	792	0.0344089
289	430	0.0586244
289	499	0.0564084
289	521	0.0390336
289	918	0.0249652
289	929	0.0360316
290	552	0.0927219
290	559	0.0340021
290	916	0.0602277
290	919	0.0260121
290	944	0.0187824
291	595	0.0322908
291	620	0.0238392
291	834	0.0252279
291	853	0.0543547
292	393	0.0271626
292	441	0.0482084
292	455	0.0477792
292	470	0.076988
292	514	0.0336916
292	649	0.0180841
292	924	0.0743788
293	563	0.0436698
293	710	0.0374429
293	719	0.028779
294	417	0.0213782
294	467	0.0298656
294	616	0.0190469
294	979	0.0504509
295	516	0.0178249
295	563	0.0294438
295	650	0.00838496
295	679	0.0177248
295	719	0.014003
295	722	0.0137507
296	413	0.032326
296	427	0.0321401
296	950	0.0149288
297	308	0.0389272
297	339	0.04565
297	391	0.0478811
297	428	0.0300167
297	901	0.0547343
297	939	0.0294171
298	578	0.0381834
298	847	0.00714301
298	893	0.0197125
299	391	0.0152882
299	528	0.0342539
299	883	0.0308668
299	934	0.0306446
299	939	0.0397629
300	502	0.0392689
300	562	0.0590419
300	706	0.0360266
300	877	0.0375296
301	354	0.0252733
301	496	0.0256873
301	597	0.0226026
301	772	0.0571231
302	598	0.0140774
302	776	0.0150584
302	867	0.0608419
303	474	0.0279533
303	513	0.0346743
303	867	0.0592886
303	870	0.04218
304	343	0.0183677
304	897	0.0118822
304	914	0.00935269
305	543	0.0472206
305	586	0.0445314
305	760	0.0178123
305	770	0.0237878
306	382	0.0255755
306	750	0.0255053
307	315	0.0390305
307	333	0.0468337
307	346	0.0390076
307	375	0.0311715
307	544	0.0446779
307	886	0.0106022
307	934	0.016675
308	335	0.024983
308	339	0.0551398
308	361	0.061243
308	901	0.0446936
308	984	0.0438962
309	342	0.0421225
309	396	0.0124974
309	614	0.0277859
309	785	0.0211753
309	952	0.047781
310	554	0.0133303
310	660	0.023642
310	727	0.0114442
311	331	0.0231316
311	525	0.0177192
312	406	0.0500862
312	545	0.0205325
312	700	0.020201
312	769	0.0168952
313	322	0.0298855
313	492	0.0501322
313	501	0.0658047
313	635	0.0400731
313	663	0.0483973
313	721	0.0597454
313	806	0.0826344
313	959	0.0856735
314	360	0.0137964
314	450	0.00916128
314	511	0.0238329
314	977	0.0109912
315	428	0.0154093
315	544	0.016622
315	627	0.00467207
315	934	0.0323041
316	355	0.00862981
316	581	0.0162317
316	756	0.0142302
316	945	0.0155116
317	553	0.012536
317	921	0.0336458
317	930	0.019856
318	407	0.0401012
318	524	0.0185636
318	638	0.0268322
318	862	0.0246997
319	552	0.033724
319	619	0.0218231
319	659	0.0458243
319	777	0.0279618
319	832	0.0489268
319	863	0.0210105
320	472	0.0449321
320	959	0.0172925
321	335	0.0267939
321	540	0.0151761
321	901	0.0130035
322	413	0.0293301
322	427	0.0487928
322	501	0.0523199
322	635	0.0250955
323	350	0.0528163
323	524	0.0215417
323	638	0.035226
323	755	0.0395161
323	894	0.0401088
323	898	0.0501782
324	421	0.0281423
324	698	0.0152589
324	730	0.0124803
324	912	0.046335
325	336	0.0163684
325	405	0.0405686
325	590	0.0397989
325	644	0.0366729
325	754	0.0299274
325	792	0.0469941
326	565	0.0401398
326	754	0.070907
326	839	0.00410305
327	402	0.0350434
327	621	0.0347048
327	875	0.0180356
327	928	0.0493693
328	397	0.0388248
328	439	0.0182274
328	456	0.0168081
328	611	0.0221217
328	670	0.0315093
329	404	0.0603356
329	438	0.0330924
329	655	0.040948
329	662	0.0207719
329	672	0.0330071
329	997	0.0183597
330	536	0.0375123
330	855	0.041568
330	884	0.0373569
331	466	0.0341585
331	525	0.0368822
331	542	0.0133361
331	623	0.0406497
332	582	0.0142525
332	671	0.0513276
332	701	0.0640177
332	780	0.0424389
332	937	0.0239532
332	943	0.0470466
333	346	0.0416176
333	462	0.0402022
333	481	0.0467274
333	493	0.0754123
333	854	0.0416436
334	460	0.0247979
334	594	0.0437921
334	669	0.0468595
334	833	0.0234505
334	895	0.0241998
334	963	0.0629674
335	383	0.028288
335	901	0.0275207
336	535	0.021079
336	644	0.0389854
336	754	0.0319356
337	664	0.0577488
338	350	0.0235111
338	466	0.0440645
338	560	0.011904
338	762	0.012912
339	361	0.0248805
339	378	0.0726005
339	391	0.0714526
339	914	0.0773732
339	952	0.0359138
340	345	0.0221992
340	572	0.025655
340	744	0.028048
340	773	0.0352393
340	808	0.0362125
340	918	0.0566672
341	463	0.0620436
341	891	0.0276719
341	971	0.0520071
341	999	0.0607119
342	523	0.0354734
342	614	0.0526623
342	809	0.0369771
342	941	0.0431166
343	591	0.0203286
343	757	0.029233
343	803	0.0197481
343	835	0.0224605
343	897	0.0219157
343	914	0.0222949
344	646	0.0418343
344	682	0.0569681
344	771	0.0485976
344	790	0.0206505
344	996	0.0156226
345	479	0.0585579
345	765	0.0365606
345	773	0.0329366
345	918	0.0470619
346	375	0.0139427
346	462	0.0422414
346	531	0.0343425
346	731	0.0277255
347	403	0.0106183
347	595	0.0751663
348	419	0.0362194
348	519	0.0454732
348	778	0.0451308
348	797	0.0063875
348	911	0.0283041
349	551	0.0186976
349	758	0.0208665
349	818	0.0193466
349	981	0.0150921
350	466	0.0358784
350	600	0.0392126
350	755	0.041253
350	762	0.020227
351	707	0.0262713
351	711	0.0736921
351	946	0.0515898
352	380	0.0261288
352	484	0.0255193
352	657	0.0262959
352	805	0.0253345
352	904	0.0366211
353	357	0.0436075
353	390	0.0515942
353	443	0.0297682
353	465	0.0166423
354	443	0.0375244
354	496	0.0286559
355	552	0.0466944
355	756	0.0217222
355	777	0.0278015
355	810	0.0579447
355	821	0.0629596
355	945	0.0233516
356	469	0.0533539
356	530	0.0287295
356	970	0.0378295
357	390	0.0282002
357	443	0.0539849
357	496	0.0376051
357	953	0.0210851
358	382	0.0448789
358	673	0.0233627
358	718	0.0444293
358	796	0.0535467
359	401	0.0234185
359	444	0.0495497
359	900	0.0127288
359	921	0.0333526
360	485	0.0514124
360	511	0.0349893
360	670	0.0678861
360	691	0.0563118
360	869	0.0378376
360	927	0.0212282
360	977	0.0188318
361	952	0.0147777
362	399	0.0511131
362	586	0.0578829
362	608	0.0443452
362	714	0.0418483
362	734	0.0260673
362	775	0.107072
362	975	0.106638
362	988	0.0944531
363	397	0.0351135
363	611	0.0500313
363	849	0.0186244
364	469	0.0372915
364	506	0.0409079
364	748	0.0261619
364	899	0.00938427
364	992	0.0437445
365	570	0.0137323
365	907	0.0281077
365	954	0.0401772
365	958	0.0330647
366	785	0.0306726
366	861	0.0253462
366	952	0.0171613
367	379	0.0279325
367	828	0.0105195
367	972	0.025757
367	986	0.0245227
368	518	0.0583261
368	629	0.0275791
368	674	0.0346412
368	823	0.0501627
368	926	0.025646
368	936	0.0521136
369	915	0.0121169
369	980	0.043025
370	434	0.0196222
370	523	0.0336661
370	529	0.0203504
370	695	0.0543331
370	794	0.0444548
370	933	0.0509799
371	696	0.0396397
371	712	0.0205688
371	747	0.0320953
371	879	0.0210001
372	460	0.0429835
372	753	0.0145303
372	962	0.0126416
372	973	0.00621364
373	472	0.03962
373	800	0.0297106
374	585	0.0499619
374	595	0.0203102
374	642	0.00987558
375	731	0.0253354
375	796	0.0456473
375	886	0.0306381
376	416	0.0395003
376	579	0.0539932
376	652	0.0311766
376	932	0.039897
377	513	0.0724996
377	781	0.0434187
377	985	0.0195646
378	391	0.0503327
378	538	0.0596234
378	591	0.0434363
378	883	0.0422145
378	914	0.0340691
379	828	0.0337105
379	869	0.0301387
379	927	0.0301952
379	972	0.0354536
379	998	0.0489496
380	411	0.041292
380	707	0.0475654
380	737	0.0304243
381	464	0.0275462
381	688	0.0426514
381	751	0.0187289
381	920	0.0107381
382	673	0.0339955
382	718	0.0574418
382	750	0.0420866
383	429	0.0416062
383	984	0.0135294
384	749	0.0463357
384	852	0.0100441
384	858	0.0365536
384	960	0.0229573
385	506	0.0212328
385	512	0.0410927
385	530	0.0106386
385	831	0.0256671
386	520	0.0585476
386	580	0.0294869
386	587	0.0473127
386	588	0.031797
386	881	0.0463441
387	491	0.0404384
387	795	0.0470017
387	868	0.0493187
388	447	0.0331723
388	532	0.03371
388	573	0.0214474
388	938	0.0281842
388	956	0.0277851
389	505	0.0329152
389	543	0.0553334
389	550	0.0333124
389	692	0.038775
389	750	0.0469935
389	949	0.0648829
389	995	0.0479587
390	804	0.0240408
390	807	0.0124029
390	953	0.0163432
391	883	0.033864
391	939	0.0365619
392	423	0.0231182
392	606	0.0342225
392	773	0.00868788
392	799	0.0247842
392	905	0.0283899
393	490	0.0494376
393	514	0.00752648
393	649	0.0247748
393	989	0.032965
394	568	0.0254794
394	876	0.0426802
395	486	0.0313904
395	503	0.0447145
395	601	0.0387667
395	829	0.0170698
396	489	0.0131262
396	614	0.0169932
396	785	0.0199113
397	670	0.0371306
397	691	0.0437832
398	531	0.0205694
398	693	0.0343649
398	822	0.0289649
399	518	0.0356237
399	548	0.0283528
399	608	0.0298483
399	622	0.0307892
399	674	0.0334298
399	714	0.02935
400	458	0.00783901
400	936	0.0198615
401	444	0.0572505
401	724	0.0677635
401	921	0.0388367
402	431	0.0354539
402	497	0.0392102
402	520	0.0480756
402	761	0.0542496
402	875	0.0325119
403	968	0.0136751
404	438	0.0563985
404	603	0.0685061
404	631	0.0659868
404	655	0.0399296
405	590	0.0249073
405	644	0.0220633
405	687	0.0317924
405	841	0.0300888
405	964	0.0354712
406	492	0.0421091
406	826	0.0251254
407	495	0.0439783
407	498	0.0328325
407	625	0.0502684
407	844	0.0573941
407	862	0.0389578
408	452	0.0207978
408	609	0.0198814
408	846	0.0160892
408	850	0.0308774
408	915	0.0377484
409	436	0.0285587
409	676	0.0327953
409	726	0.00946311
409	791	0.0215431
409	955	0.017197
409	983	0.0267334
410	738	0.0489113
410	987	0.0337773
411	957	0.02007
412	459	0.043596
412	566	0.084143
412	779	0.0234742
413	427	0.0456089
413	435	0.0432401
413	635	0.031086
414	680	0.0433541
414	786	0.0531185
414	946	0.0440217
414	969	0.0503195
415	442	0.047587
415	447	0.0195683
415	493	0.0530566
415	532	0.017009
415	651	0.0555792
415	661	0.0354525
416	568	0.0288654
416	579	0.0430961
416	646	0.0337595
416	652	0.0223444
416	820	0.0300615
417	467	0.0272639
417	616	0.0144778
417	786	0.00456479
418	498	0.0259615
418	625	0.0280877
419	519	0.0158332
419	533	0.0212287
419	564	0.0273308
419	778	0.0469061
419	801	0.0188908
420	446	0.0250041
420	457	0.0048305
[truncated: 4,000 more rows]
