# Supplementary material for: The winner takes it all—Competitiveness of single nodes in globalized supply networks
Source: PLoS One. 2019 Nov 20;14(11):e0225346. doi: 10.1371/journal.pone.0225346 (PMC6867619; doi:10.1371/journal.pone.0225346)
Supplement: S1 Table — Legends can be found in te readme.txt file. (ZIP) [file pone.0225346.s001.zip › spatial_network_delaunay_N_1000_r_8_node_measures.dat]

0	6	6	410.508	70.7801	5041	5161.83	0.0063578	0.0313217	0.0359407	0.0449619	0.410508	0.741289	19	0.0553792	0.0977844
1	6	6.33333	413.366	65.6136	6482	5031.33	0.0169548	0.0392812	0.0444067	0.0661777	0.413366	0.728327	21	0.0677543	0.12728
2	5	6.4	403.794	63.4534	3886	5922	0.012438	0.0268229	0.0370379	0.0619234	0.403794	0.741612	18	0.0502667	0.0903532
3	4	6.75	401.942	60.411	1570	5903.5	0.0186592	0.0299882	0.037461	0.0462098	0.401942	0.718816	16	0.0544206	0.103759
4	4	6.5	407.472	63.0612	2649	5709.5	0.00590834	0.025968	0.0334651	0.0376471	0.407472	0.722285	15	0.0450556	0.0874591
5	6	6.16667	410.562	69.1602	7101	4841	0.0109087	0.0333482	0.0359475	0.0424208	0.410562	0.728934	20	0.0561267	0.0947407
6	7	6.14286	405.159	72.0054	6165	5474.57	0.0160393	0.0381634	0.0349783	0.0640676	0.405159	0.724337	22	0.0591825	0.0993943
7	5	6.2	403.25	65.2882	6693	6196.8	0.0137272	0.0392324	0.0386436	0.0548942	0.40325	0.735502	17	0.0565083	0.0818651
8	6	6.66667	399.229	63.3696	5656	6017	0.0186592	0.0383199	0.0393047	0.0593482	0.399229	0.718716	23	0.0646437	0.116826
9	5	5.6	411.621	76.2479	2281	4274.8	0.0063578	0.0202009	0.0275138	0.0285108	0.411621	0.736659	14	0.039608	0.0802249
10	6	6	397.267	70.6253	6106	6247.17	0.0178374	0.0320075	0.0368227	0.0508439	0.397267	0.726696	19	0.0563629	0.0985607
11	7	6.14286	403.988	68.9116	7239	5950.29	0.0297673	0.0422366	0.0364223	0.0530832	0.403988	0.723737	23	0.064477	0.109512
12	6	6.66667	411.041	62.3901	6651	7392.5	0.0367029	0.0603675	0.0559853	0.0834799	0.411041	0.730697	23	0.0914584	0.122317
13	6	6.33333	403.203	66.8005	7390	5754.67	0.0102025	0.0448912	0.0422529	0.0660594	0.403203	0.733108	21	0.0664231	0.114422
14	7	6	395.85	69.9693	6137	4199	0.00655349	0.0314403	0.0309606	0.0582606	0.39585	0.727948	22	0.0547246	0.125697
15	6	5.83333	406.163	73.4155	3631	5791.83	0.00841808	0.0244201	0.0331328	0.0416761	0.406163	0.719969	18	0.0508788	0.0905594
16	6	7.16667	397.812	58.1721	6775	7401.17	0.0242049	0.0386739	0.0365532	0.068224	0.397812	0.724634	26	0.0642339	0.108908
17	5	6.4	396.409	65.5962	6398	5915	0.00659462	0.0239742	0.0299567	0.0377698	0.396409	0.721233	17	0.0420754	0.0779589
18	9	5.77778	408.032	72.1612	8268	5158.22	0.0320956	0.0590539	0.0404096	0.0762603	0.408032	0.71627	26	0.0769913	0.140731
19	6	6.33333	405.549	65.0166	4141	6477.83	0.00168401	0.0390778	0.0372179	0.0596876	0.405549	0.719003	21	0.0620896	0.10139
20	7	6.14286	398.564	67.9864	8603	6037.71	0.0282228	0.045733	0.0412215	0.0850427	0.398564	0.744602	23	0.0715661	0.169152
21	5	6	405.499	68.3555	3816	5468.2	0.0234685	0.0407515	0.0420502	0.0606869	0.405499	0.738114	16	0.0582972	0.114931
22	6	5.83333	409.094	71.1045	5281	5655	0.0164426	0.0315439	0.0364623	0.0537747	0.409094	0.721164	18	0.0567566	0.111977
23	6	6.33333	413.691	65.6653	3627	7051	0.0262658	0.0413357	0.0430536	0.0703813	0.413691	0.721542	21	0.0683004	0.117123
24	7	5.57143	404.305	75.5665	5912	4532.14	0.0111571	0.0375609	0.0346532	0.0611259	0.404305	0.737905	19	0.0520133	0.0945337
25	5	6	407.919	69.5405	865	4634.6	0.0132122	0.0273269	0.0287558	0.0425901	0.407919	0.730725	16	0.0410485	0.0652645
26	9	5.77778	404.781	72.7642	6644	5853.56	0.0155993	0.0418899	0.0356618	0.058545	0.404781	0.724487	26	0.068122	0.13047
27	7	5.42857	402.189	79.0014	2915	3872.43	0.00865154	0.018686	0.0215374	0.0320485	0.402189	0.723127	18	0.0354071	0.0802718
28	7	5.85714	400.968	71.3287	6828	5109.43	0.0107529	0.0238266	0.0246016	0.0401591	0.400968	0.720111	21	0.0418938	0.0739156
29	5	6.2	407.156	66.696	3630	4829	0.0135928	0.0233019	0.0263969	0.0392108	0.407156	0.728338	17	0.039289	0.0772426
30	5	7.4	402.308	55.3972	7729	6624.6	0.00506316	0.0286931	0.0319796	0.0478474	0.402308	0.725893	22	0.0495932	0.087299
31	7	5.71429	408.909	77.9569	7235	5172.86	0.00527988	0.0344843	0.0347061	0.0732273	0.408909	0.736768	19	0.0567021	0.117216
32	6	6.66667	408.941	64.0458	6930	6450.67	0.0179688	0.040421	0.0421604	0.0647947	0.408941	0.730618	23	0.0702554	0.13848
33	4	7.75	412.374	55.1059	2188	7462.25	0.0159111	0.0371545	0.0454847	0.0625134	0.412374	0.73969	20	0.0693989	0.125701
34	5	7.4	404.617	56.9675	4870	7573.6	0.0236461	0.0338024	0.0358924	0.0433185	0.404617	0.729699	23	0.0570779	0.116551
35	8	5.875	394.296	71.1728	8644	4929.75	0.0156912	0.0328452	0.0280458	0.0512338	0.394296	0.731473	24	0.0523503	0.102784
36	6	5.66667	400.537	73.5908	4634	5326.33	0.0156268	0.0292663	0.0332879	0.0396895	0.400537	0.733799	17	0.0512008	0.112219
37	5	6.4	406.546	65.1441	2135	6003	0.0132991	0.0256272	0.0379729	0.0514922	0.406546	0.734033	18	0.0538454	0.106025
38	4	6.5	403.035	63.9339	1965	5991.5	0.0120729	0.0173049	0.0304297	0.0224281	0.403035	0.725604	15	0.0422145	0.10205
39	5	6.4	411.256	65.8989	4440	6051.8	0.00916504	0.0207307	0.0390525	0.0444412	0.411256	0.72543	18	0.054767	0.104187
40	6	6.33333	403.934	64.7576	8800	6031.5	0.0165982	0.0314334	0.0385218	0.0470998	0.403934	0.735439	21	0.057579	0.0886042
41	8	5.75	403.055	74.0933	6535	5868.62	0.0196082	0.0350905	0.03274	0.0670133	0.403055	0.71861	22	0.0558577	0.110636
42	8	6.25	404.552	68.5893	7689	5921.25	0.0295991	0.0475864	0.0414493	0.0654765	0.404552	0.743795	27	0.0727406	0.118336
43	5	6.4	407.389	65.2793	2888	5204.2	0.0173992	0.0318912	0.0337131	0.0419003	0.407389	0.739293	18	0.0496168	0.0881478
44	7	6.42857	406.037	64.4272	9186	5552.29	0.00627839	0.0482725	0.0372642	0.07348	0.406037	0.719534	25	0.0681221	0.13797
45	8	5.75	398.111	72.2761	6983	5322.62	0.0275568	0.0453865	0.0369604	0.0575495	0.398111	0.713143	23	0.0641795	0.107863
46	7	6	403.959	71.1737	7893	5065.71	0.0137003	0.0424237	0.0377598	0.0650974	0.403959	0.716913	22	0.0623838	0.116668
47	7	5.71429	408.414	72.5143	4778	3634.71	0.0215068	0.0312299	0.026418	0.0359174	0.408414	0.730953	20	0.0446793	0.0978577
48	8	5.375	410.992	79.2627	6354	4676.38	0.0186328	0.0311392	0.0346341	0.0469846	0.410992	0.727627	20	0.0594918	0.118316
49	7	6.42857	411.202	65.5966	7888	5164.57	0.0204029	0.0386417	0.0343415	0.0680011	0.411202	0.724203	25	0.0580419	0.100963
50	6	6.33333	413.214	65.5896	6342	5672.17	0.0274561	0.043031	0.0441596	0.0734694	0.413214	0.726167	21	0.0697961	0.12247
51	6	6.33333	406.948	66.2906	5879	5955.33	0.0335306	0.0421393	0.0432906	0.0494337	0.406948	0.72857	21	0.0701918	0.109769
52	5	6	399.595	67.3603	6050	6532.6	0.00961885	0.0309864	0.0372688	0.0472431	0.399595	0.708351	16	0.0527661	0.133555
53	7	6.14286	402.654	69.5742	7613	6282.86	0.0212201	0.0301666	0.0324438	0.0420481	0.402654	0.74402	23	0.0547726	0.105041
54	6	6.16667	406.43	67.4158	4940	6615.5	0.0322134	0.041785	0.0405022	0.0489851	0.40643	0.719534	20	0.0634315	0.108345
55	5	6.2	412.426	68.8359	4674	3309.4	0.00916639	0.0191304	0.0223997	0.0317559	0.412426	0.739982	17	0.033161	0.0796253
56	5	6.8	403.988	62.9388	3833	6809.2	0.0254765	0.0349773	0.0414111	0.0581761	0.403988	0.725977	20	0.0638207	0.110938
57	6	6.33333	404.7	65.282	8803	5487.83	0.0165897	0.037292	0.0382006	0.0483221	0.4047	0.716956	21	0.0586205	0.0969146
58	7	5.85714	411.835	73.612	3359	4913.86	0.0141663	0.0272156	0.0263383	0.0425784	0.411835	0.732205	21	0.0455513	0.107725
59	6	6.5	414.536	65.2236	4041	5656.33	0.0336607	0.0450053	0.041677	0.0647189	0.414536	0.731161	21	0.0659556	0.117046
60	5	6.2	401.287	65.7346	9315	5715	0.0208117	0.0346296	0.0339462	0.0617923	0.401287	0.73423	17	0.0483292	0.0946922
61	7	5.71429	407.315	71.765	4356	5246.43	0.00925042	0.0406433	0.0352832	0.0568508	0.407315	0.735759	20	0.0560967	0.0982353
62	8	6.375	400.665	68.2084	9093	5407.88	0.0101201	0.0288718	0.029691	0.0647056	0.400665	0.733521	28	0.0616152	0.147773
63	7	5.85714	410.311	72.3627	6746	5101.71	0.0113536	0.0341292	0.0356935	0.0458242	0.410311	0.716222	21	0.0584184	0.106887
64	4	7	412.595	59.5561	5038	5908.5	0.0147521	0.0263534	0.0361451	0.0412082	0.412595	0.730478	17	0.051389	0.103576
65	7	6	395.63	69.3699	8053	6007.86	0.0230023	0.0376343	0.0339428	0.0546258	0.39563	0.729089	22	0.0594192	0.119509
66	6	6.33333	394.44	63.6269	6658	5499.83	0.0116854	0.0236433	0.0308024	0.0363449	0.39444	0.731774	21	0.0463399	0.0924084
67	5	6.6	407.256	63.3186	6504	6362.6	0.0142414	0.0367416	0.0431413	0.053935	0.407256	0.738965	19	0.0657375	0.128105
68	6	6.33333	407.083	72.4511	4077	4434.33	0.0130648	0.0292329	0.0362062	0.0495811	0.407083	0.740346	21	0.0584698	0.104409
69	4	6.25	403.74	65.8481	5200	5967.25	0.0150313	0.0212086	0.0334113	0.0277372	0.40374	0.741621	14	0.0436554	0.0956837
70	6	6.33333	411.789	68.223	2965	6035.83	0.0204029	0.0394927	0.0360078	0.0569486	0.411789	0.734556	21	0.0597594	0.0971876
71	5	6.4	399.872	64.8364	7422	5955.4	0.0125264	0.0388871	0.0352426	0.0527031	0.399872	0.718066	18	0.0582687	0.108288
72	7	5.85714	406.11	71.6909	7736	4569.14	0.0214316	0.0282365	0.0340292	0.0351625	0.40611	0.733257	21	0.0555206	0.0958744
73	5	6.2	410.396	70.6467	1713	5326.4	0.00435402	0.0139507	0.0302415	0.0211973	0.410396	0.72681	17	0.044065	0.0920622
74	5	6.8	404.216	63.5196	6637	6438	0.00848985	0.0259581	0.0353673	0.0421974	0.404216	0.73358	20	0.0548358	0.112911
75	6	6.16667	410.474	68.4937	5360	5463.33	0.0129124	0.0370947	0.0376852	0.0694335	0.410474	0.726249	19	0.0597875	0.117046
76	3	7.33333	415.072	57.6489	0	5418	0.00514212	0.0189827	0.0366188	0.0352557	0.415072	0.735714	14	0.0447875	0.0842565
77	7	6	402.31	69.5831	5168	5249.86	0.0108537	0.0257305	0.0258769	0.0395634	0.40231	0.73131	22	0.0440755	0.0811884
78	6	6.16667	406.147	69.5447	5814	5774.67	0.00627839	0.0300935	0.033708	0.0524527	0.406147	0.720104	20	0.0535608	0.0822248
79	6	6.16667	408.147	67.7005	6917	5761.67	0.00634117	0.0336517	0.0337237	0.0520522	0.408147	0.721049	20	0.0554131	0.098403
80	5	6.6	402.317	62.5507	1976	4764.6	0.00704546	0.0183947	0.0315195	0.0365267	0.402317	0.727319	18	0.0434581	0.0700128
81	7	6.71429	398.297	59.9478	7312	7509.14	0.0252566	0.0526318	0.0446808	0.0709729	0.398297	0.738711	27	0.0777334	0.148217
82	8	5.625	402.773	77.3179	7439	4510.25	0.013741	0.030712	0.0291193	0.0527734	0.402773	0.734869	21	0.0516807	0.109268
83	5	6.6	406.227	63.1586	3540	5875.2	0.0225357	0.0361262	0.0372835	0.0596642	0.406227	0.733539	19	0.0543994	0.0836174
84	7	6.28571	410.328	66.1549	4641	5070.57	0.0141663	0.0322268	0.0304171	0.0431129	0.410328	0.722641	24	0.050802	0.109768
85	4	6.75	406.834	61.1462	3884	6858	0.018911	0.0287494	0.0376593	0.0469715	0.406834	0.723331	16	0.0523548	0.102455
86	4	6.25	402.463	67.1969	276	5231.25	0.00660164	0.0153012	0.0245072	0.0276969	0.402463	0.733832	14	0.0339301	0.0620647
87	4	7	406.154	59.2308	1489	6196.75	0.0156496	0.0219119	0.0346621	0.0255425	0.406154	0.740733	17	0.0488864	0.0814854
88	5	6.2	403.388	66.0788	4245	6210.4	0.0185134	0.0314815	0.0372124	0.0391147	0.403388	0.701662	17	0.0531489	0.0966005
89	6	6.33333	396.52	66.7161	7873	7719.17	0.00877304	0.0267138	0.0380584	0.0544242	0.39652	0.741792	21	0.0583834	0.136816
90	5	7	407.296	61.2883	4398	6905.6	0.0158726	0.0418711	0.0446802	0.0600148	0.407296	0.735422	21	0.0754705	0.143082
91	6	6.66667	411.806	63.5685	6880	5687.33	0.0253989	0.0482703	0.0424415	0.0589367	0.411806	0.720593	23	0.0689883	0.108797
92	7	6.14286	404.127	71.6844	8242	5542.14	0.0154838	0.0328318	0.0327973	0.0490454	0.404127	0.741579	23	0.0601631	0.119759
93	7	6.14286	413.344	71.4213	6374	5384.14	0.0181318	0.0363647	0.0353775	0.0564492	0.413344	0.73601	22	0.0588956	0.100963
94	6	6	403.658	69.679	5839	4423	0.0200687	0.0321592	0.031173	0.0505716	0.403658	0.739246	19	0.0468542	0.0815236
95	7	6.57143	409.591	65.4788	7887	6414	0.0258871	0.0508791	0.0381496	0.0734891	0.409591	0.735941	26	0.07033	0.11889
96	7	6.42857	406.069	66.8494	7339	6395.43	0.0192742	0.047536	0.0412518	0.0657644	0.406069	0.72007	25	0.0715998	0.120849
97	7	6.42857	399.237	65.4079	5501	5917.43	0.00628275	0.0390996	0.0375733	0.0646441	0.399237	0.73499	25	0.0632512	0.105887
98	7	5.85714	411.334	72.6131	6589	4472	0.0201704	0.0369879	0.0346143	0.0510743	0.411334	0.738264	21	0.0556072	0.0909372
99	5	6.6	402.096	64.5588	3754	7185.2	0.0153596	0.0391672	0.0423539	0.0632155	0.402096	0.734732	19	0.0679634	0.110049
100	3	7.66667	415.032	54.3495	0	5586.33	0.0156944	0.0190271	0.0369034	0.0241848	0.415032	0.738006	15	0.0473015	0.0737
101	5	6.2	401.957	67.9498	4538	6141.6	0.00307622	0.0146057	0.0227109	0.0296842	0.401957	0.712761	17	0.032838	0.0558261
102	6	7	406.919	60.7148	5028	6243.83	0.00731727	0.0369534	0.0373182	0.0591048	0.406919	0.732063	25	0.0630721	0.0979415
103	7	6	402.987	70.1115	5856	5103.29	0.0189878	0.0275112	0.0270807	0.0446729	0.402987	0.73064	22	0.0454225	0.082721
104	8	5.875	414.021	81.2024	4772	4557	0.00514212	0.0319626	0.0328294	0.0486646	0.414021	0.730572	22	0.0577331	0.102062
105	8	6.5	394.985	62.6569	11837	7006.25	0.0128108	0.0458451	0.0349648	0.0651481	0.394985	0.728224	29	0.0620166	0.143713
106	6	6.66667	395.198	62.2856	6972	6144.5	0.016385	0.0334519	0.0352635	0.0675559	0.395198	0.743987	23	0.0577503	0.119037
107	6	6.16667	404.821	69.3176	4633	5191.83	0.00302368	0.0307475	0.0308516	0.0487614	0.404821	0.728805	19	0.0504699	0.103468
108	7	6.85714	402.523	62.7993	8587	6975.43	0.015424	0.0417508	0.0357603	0.0673577	0.402523	0.73762	28	0.0666016	0.132113
109	7	6.28571	403.884	69.7181	6778	6040.57	0.0111798	0.040078	0.0365511	0.0630983	0.403884	0.722062	24	0.0635827	0.117477
110	8	6	401.618	71.1199	8841	5704.25	0.0112702	0.0446749	0.040717	0.0724395	0.401618	0.72007	25	0.0741292	0.139573
111	6	6.33333	408.52	68.0867	5826	5838.67	0.0145587	0.0327543	0.0355731	0.0445027	0.40852	0.732591	21	0.0588255	0.102964
112	9	6.55556	401.664	64.5	10350	6656.89	0.0327889	0.0510232	0.0384894	0.0883569	0.401664	0.736115	33	0.0776042	0.151073
113	6	6.33333	411.974	68.2536	6046	5057.67	0.0184279	0.0298561	0.0345875	0.0442603	0.411974	0.725514	21	0.0535867	0.100513
114	4	6	404.158	68.322	2503	6020	0.00131115	0.0170535	0.0287101	0.0344816	0.404158	0.734505	13	0.0367895	0.0835271
115	5	6.4	412.848	68.808	2626	4799.6	0.00416903	0.0324583	0.0357239	0.0644897	0.412848	0.73499	18	0.0559535	0.13797
116	4	7	408.247	60.508	816	7633.5	0.0192742	0.0396315	0.0464567	0.0552262	0.408247	0.720165	17	0.0655917	0.11031
117	5	6.4	404.461	68.1806	6334	6481.8	0.00848985	0.0250075	0.0333702	0.0402388	0.404461	0.736731	18	0.0547515	0.110952
118	7	6.14286	401.616	68.507	8156	5504	0.00931209	0.0262021	0.0247141	0.0411033	0.401616	0.702064	23	0.044973	0.0894961
119	7	6	397.659	67.8996	8589	6082.43	0.0174911	0.043046	0.0387584	0.0683545	0.397659	0.730866	22	0.0659732	0.124299
120	5	6.6	405.319	63.0174	5378	5729	0.0111571	0.0308753	0.0344403	0.0430624	0.405319	0.728034	19	0.049363	0.0828873
121	5	6.8	404.581	61.0082	6191	6775.2	0.00629485	0.0282135	0.0357334	0.0593918	0.404581	0.730391	20	0.0530862	0.103841
122	6	6.33333	396.641	66.3429	3859	5385.33	0.0115243	0.0250131	0.0285901	0.0470219	0.396641	0.738535	20	0.0471126	0.119504
123	10	6.4	400.171	65.2978	11535	6387.8	0.025358	0.0571642	0.0397076	0.0883569	0.400171	0.736319	35	0.0829269	0.141849
124	7	5.71429	395.194	70.167	9466	5630.29	0.00803162	0.0389117	0.0340001	0.0551022	0.395194	0.725514	20	0.053004	0.0946439
125	7	6	410.641	69.5575	5860	5495.71	0.0259896	0.0430935	0.0374456	0.0623955	0.410641	0.724862	22	0.060881	0.119174
126	7	6	402.047	71.9537	7855	5214.57	0.0120729	0.0331552	0.0298992	0.0480948	0.402047	0.732546	22	0.0549403	0.127624
127	6	6.83333	409.168	62.593	6121	7374.33	0.0204362	0.0578405	0.0480806	0.0725995	0.409168	0.741677	24	0.0822455	0.123294
128	6	6.33333	395.84	63.8527	4975	4971.83	0.0235347	0.0317529	0.0315546	0.0427805	0.39584	0.734929	21	0.0502779	0.0804849
129	5	7.2	411.389	60.435	4387	6392.4	0.0174391	0.0421541	0.0473276	0.0696785	0.411389	0.732992	22	0.0694504	0.130284
130	6	6.33333	407.856	68.2187	4062	5486.83	0.00459606	0.0321794	0.0411426	0.0541388	0.407856	0.745589	21	0.0628176	0.117796
131	5	7	411.318	59.7391	5355	6092.8	0.0131225	0.0284464	0.0391514	0.0382235	0.411318	0.743781	21	0.0582865	0.10178
132	5	5.8	399.897	72.6479	1276	4647.4	0.00982306	0.0282075	0.0353225	0.044386	0.399897	0.723279	15	0.0479541	0.073308
133	5	7	395.789	57.7977	7994	7197	0.00549932	0.0333925	0.0409159	0.0514814	0.395789	0.718195	21	0.0624508	0.126086
134	5	6.6	411.144	64.4126	6090	6204.2	0.0122999	0.0361091	0.0437254	0.0567676	0.411144	0.73398	19	0.0647211	0.140166
135	6	5.83333	399.384	70.0506	4122	5370.83	0.0180384	0.0310654	0.0337312	0.0357995	0.399384	0.706358	18	0.0525222	0.0904133
136	7	5.85714	404.817	73.4821	8320	4636.86	0.0124944	0.0353203	0.0342286	0.0755368	0.404817	0.73433	21	0.0598083	0.121614
137	4	6.75	395.182	63.5113	1055	8914	0.0029407	0.01166	0.0313577	0.0156912	0.395182	0.727505	16	0.047137	0.0930549
138	6	6.66667	401.071	63.6621	4312	7124.67	0.0223567	0.0365356	0.0320437	0.056445	0.401071	0.720418	23	0.0538282	0.10087
139	6	6.16667	404.516	69.6666	5534	5542.83	0.0179784	0.0300263	0.0320379	0.0419266	0.404516	0.741289	20	0.0509708	0.082266
140	6	6.33333	407.19	68.5113	4492	5268.33	0.0106477	0.0224	0.0344238	0.0352769	0.40719	0.71449	21	0.0532405	0.0963212
141	6	6.83333	404.821	60.509	4864	5668.17	0.0128082	0.0344142	0.0364415	0.0601519	0.404821	0.72584	24	0.0593138	0.106015
142	5	6.8	401.706	61.818	7472	6006.2	0.0145876	0.039304	0.0434054	0.0707968	0.401706	0.729826	20	0.0696417	0.129174
143	7	5.85714	402.903	70.5081	4396	5247.57	0.0270044	0.034238	0.0349627	0.0432092	0.402903	0.728342	21	0.0572947	0.104823
144	8	6.5	398.477	63.5072	9507	8343.62	0.0258861	0.0579489	0.041308	0.0823917	0.398477	0.73969	29	0.0813584	0.153463
145	5	6.6	411.14	64.4119	5111	5633	0.0129124	0.0303938	0.0397663	0.059532	0.41114	0.735839	19	0.06007	0.113544
146	7	6.14286	403.722	69.7588	10160	5824.57	0.00805717	0.0514181	0.0419758	0.0777089	0.403722	0.739246	23	0.0700729	0.121735
147	8	5.25	403.738	78.7049	5753	4553.5	0.0113279	0.0299073	0.0271084	0.0480948	0.403738	0.735853	19	0.0451692	0.0830575
148	6	5.83333	403.974	71.9779	6971	4717.67	0.00131115	0.0279694	0.0315492	0.0461371	0.403974	0.733194	18	0.0519476	0.112299
149	7	5.85714	402.341	69.5202	9454	5281.43	0.0208185	0.0373596	0.0382367	0.0582513	0.402341	0.7252	21	0.0570495	0.097517
150	5	7.6	403.433	56.6117	4315	7407.6	0.021779	0.0385669	0.0368243	0.0602264	0.403433	0.725363	24	0.0636904	0.126468
151	5	6.2	403.734	68.6348	6025	5635	0.0113279	0.023137	0.0316989	0.0382621	0.403734	0.739551	17	0.0453017	0.091099
152	6	5.83333	398.477	70.9985	5491	5437.17	0.00972263	0.0289243	0.0350683	0.0407695	0.398477	0.717953	18	0.0522617	0.0973549
153	7	6.42857	407.181	64.2625	7703	6383.71	0.02081	0.0417993	0.0380728	0.0717263	0.407181	0.718838	25	0.0633883	0.104672
154	6	6.16667	398.473	70.3653	4316	5582	0.00858912	0.0297084	0.0333189	0.0442683	0.398473	0.730149	20	0.052582	0.0923054
155	7	5.85714	404.163	72.8593	7818	6039.86	0.0269984	0.0396413	0.0340348	0.0564292	0.404163	0.731562	21	0.0552922	0.0965918
156	6	6	403.969	68.6106	5381	6098.67	0.0244034	0.031982	0.036927	0.0499096	0.403969	0.734457	19	0.0544038	0.101391
157	5	6.8	402.885	63.3105	5439	5598.2	0.01282	0.0281347	0.0332082	0.049127	0.402885	0.738352	20	0.0552833	0.111459
158	3	7.33333	414.736	56.7794	0	5999	0.00872353	0.0186571	0.0418164	0.0288109	0.414736	0.731259	14	0.0505794	0.101832
159	7	6	403.951	69.9357	10440	5791.71	0.0162422	0.0403074	0.0367879	0.0661617	0.403951	0.730742	22	0.0624405	0.118015
160	6	5.83333	406.265	73.4339	6058	4473.67	0.0032604	0.0304269	0.0367686	0.0466263	0.406265	0.725303	18	0.0543464	0.100553
161	7	6	406.053	68.7804	7066	6701.14	0.0148347	0.0528608	0.0414992	0.0911901	0.406053	0.738733	22	0.0742608	0.132655
162	6	6.5	406.326	70.1396	3239	5798	0.00990349	0.0259689	0.0323122	0.0399611	0.406326	0.748567	21	0.0574129	0.0998508
163	5	6.8	406.653	71.6161	461	4801	0.00364803	0.0163476	0.0272772	0.0331269	0.406653	0.719706	19	0.0505502	0.0925188
164	4	5.75	397.034	73.0259	4525	5845.75	0.00659462	0.0189059	0.0258409	0.0274794	0.397034	0.718415	12	0.0324507	0.0652042
165	5	5.4	412.152	76.9351	1235	2717	0.00192683	0.0119171	0.0198424	0.014894	0.412152	0.722118	13	0.025683	0.0742362
166	5	6.8	397.09	61.1077	3619	7065	0.0184908	0.0411969	0.0401781	0.0689468	0.39709	0.727996	20	0.0613687	0.120428
167	6	6.33333	396.122	65.2343	6333	6981.67	0.0083467	0.0405805	0.039863	0.0700652	0.396122	0.731161	21	0.0651549	0.111068
168	4	6.25	400.085	66.7998	1598	4971.5	0.00201016	0.0205392	0.0309427	0.0502849	0.400085	0.743592	14	0.0440309	0.103685
169	8	5.875	412.198	72.1959	5944	4074.38	0.0194348	0.0328846	0.0272649	0.0478694	0.412198	0.718576	24	0.0502185	0.110055
170	5	6.2	402.379	69.7457	3716	5683.4	0.00904197	0.0163222	0.03316	0.0301041	0.402379	0.740746	17	0.0528526	0.116206
171	6	6.33333	410.605	66.8863	6744	6144.5	0.00859929	0.0411269	0.0418622	0.0669221	0.410605	0.736293	21	0.0644081	0.116532
172	6	6.33333	412.318	66.1017	4533	5199.83	0.0288254	0.039071	0.0365082	0.0519083	0.412318	0.738444	21	0.0583022	0.118642
173	5	6.8	407.457	63.2529	3639	6143.6	0.0158726	0.0343781	0.0456319	0.058132	0.407457	0.731882	20	0.073717	0.131824
174	6	6.16667	407.235	69.7309	6604	5770.5	0.0101408	0.0409541	0.042238	0.0597536	0.407235	0.732406	20	0.0692062	0.138312
175	6	6.16667	401.611	70.9194	5019	4557.17	0.00622382	0.0204815	0.0204343	0.0318047	0.401611	0.727296	20	0.0354541	0.0804541
176	7	6.42857	404.925	67.0744	8238	6144	0.0109194	0.041182	0.0404078	0.0830673	0.404925	0.736319	25	0.0747406	0.156342
177	6	6.66667	403.627	61.9055	5743	7009.5	0.0341638	0.0427688	0.0415044	0.0522673	0.403627	0.727584	23	0.0686919	0.104896
178	5	6.4	411.103	65.3849	4655	5402.4	0.0113536	0.0265438	0.0382236	0.0391761	0.411103	0.710639	18	0.0536948	0.0914405
179	7	6	412.184	71.7116	4507	4721.86	0.0192707	0.0373708	0.0335936	0.0526281	0.412184	0.739537	22	0.0584599	0.096217
180	7	6.42857	404.721	65.7327	9490	6681.43	0.0208308	0.0480461	0.038337	0.0638653	0.404721	0.730217	25	0.0665999	0.109512
181	4	6.75	411.806	62.8739	3041	4512.5	0.00803222	0.0231146	0.0293328	0.0528255	0.411806	0.716515	16	0.0425471	0.0887606
182	9	5.77778	396.169	69.8012	10105	5437.11	0.0305657	0.0564428	0.0386329	0.0746548	0.396169	0.734862	26	0.0706934	0.111129
183	7	5.85714	409.485	71.3116	4879	4209.29	0.0140463	0.0328717	0.0293412	0.0451834	0.409485	0.744789	21	0.0488181	0.0851752
184	7	6.85714	404.135	62.0407	9718	6838.71	0.0281993	0.0541578	0.0430523	0.0911901	0.404135	0.720368	28	0.0776236	0.11959
185	6	6.83333	412.052	65.3233	6297	6694.33	0.00934191	0.0489816	0.0463951	0.0903417	0.412052	0.737196	24	0.0845036	0.149959
186	5	6.2	405.21	67.6315	6390	5459.2	0.0105615	0.0272082	0.0311712	0.0420191	0.40521	0.737906	17	0.0489756	0.0956817
187	6	6.5	411.237	64.0517	8541	5682.33	0.0392664	0.0531383	0.0506469	0.0696618	0.411237	0.730023	22	0.0797857	0.142095
188	6	6.5	407.245	63.4301	6191	7481	0.00786365	0.0404816	0.0360866	0.0764401	0.407245	0.723964	22	0.0555132	0.11889
189	6	5.83333	402.989	74.1478	5068	5469.5	0.0234383	0.0367565	0.0386205	0.0525619	0.402989	0.722405	18	0.0594448	0.103214
190	8	5.875	395.946	70.6458	10108	5522	0.00556143	0.0403607	0.0322407	0.069567	0.395946	0.743038	24	0.0588599	0.108908
191	4	6.5	413.393	64.9618	2036	6638.5	0.0103897	0.0283711	0.038766	0.0468794	0.413393	0.740445	15	0.0482632	0.0771522
192	4	6.25	396.509	67.265	2458	5200	0.00606244	0.0195907	0.0339421	0.0437769	0.396509	0.733092	14	0.0429161	0.114913
193	5	7.2	401.903	56.9362	5451	8344.4	0.0258861	0.0419268	0.0417231	0.0651481	0.401903	0.728106	22	0.0653309	0.104818
194	6	6.5	395.644	64.3706	8866	7434.33	0.0128338	0.0392708	0.0359458	0.057148	0.395644	0.74628	22	0.0622734	0.13954
195	5	6	413.465	70.9781	1566	3596.4	0.00538126	0.0181974	0.0215146	0.0275422	0.413465	0.724496	16	0.0310314	0.0650392
196	7	6.14286	402.312	74.3958	5551	5231.71	0.0192084	0.0304286	0.0278476	0.0490766	0.402312	0.738006	22	0.0510626	0.0980033
197	7	6.42857	408.797	64.3091	10631	5958.57	0.0278422	0.0513514	0.0448005	0.0760752	0.408797	0.736171	25	0.078782	0.149959
198	6	6.5	401.568	62.5458	8027	5758.5	0.0238815	0.0432308	0.0351727	0.0538903	0.401568	0.728357	22	0.0578923	0.100351
199	5	5.8	411.089	72.0385	4984	5994.4	0.0225477	0.0294696	0.0310484	0.0418596	0.411089	0.730142	15	0.0437172	0.07798
200	5	7.2	399.618	56.9297	5830	7594.8	0.0119342	0.0293362	0.0360952	0.0505025	0.399618	0.726987	22	0.0557027	0.121745
201	7	6.71429	404.738	63.3264	8702	6333.14	0.036824	0.0546094	0.0442586	0.0799678	0.404738	0.734419	27	0.082333	0.133374
202	3	7	406.387	60.2055	0	5663	0.0101451	0.0187422	0.0372691	0.0323979	0.406387	0.725814	13	0.0463545	0.0957663
203	6	6.33333	401.2	68.618	4975	4332.17	0.011361	0.0235998	0.0269606	0.0346199	0.4012	0.742792	21	0.0459078	0.0968743
204	4	6.25	409.599	67.4132	991	6665.5	0.00384485	0.0184497	0.0365579	0.0313299	0.409599	0.742077	14	0.0460612	0.0704686
205	6	6.66667	410.822	63.009	9122	5621.67	0.0097554	0.0450033	0.0451864	0.0747114	0.410822	0.738178	22	0.0696114	0.138184
206	5	6.6	398.511	61.4845	4519	6608.2	0.00453098	0.0298042	0.0377793	0.0531691	0.398511	0.726756	19	0.0542677	0.106537
207	6	7.33333	407.623	57.5309	9702	7186	0.00972339	0.0547128	0.0520495	0.0814779	0.407623	0.727781	27	0.0837206	0.142195
208	5	6.6	404.471	61.6337	7588	6016.6	0.00805717	0.0440281	0.0453932	0.0773801	0.404471	0.734018	19	0.0636546	0.121406
209	6	6	404.89	70.936	7809	5906	0.0132991	0.0320634	0.0387409	0.0606845	0.40489	0.720734	19	0.0618508	0.115084
210	5	5.8	410.563	76.7361	1479	3724.2	0.00934175	0.0231546	0.0291311	0.0400804	0.410563	0.726439	15	0.0400439	0.0726207
211	4	6.75	401.948	60.4119	1938	4776.5	0.00622382	0.00925087	0.0212626	0.012008	0.401948	0.729448	16	0.0298638	0.0748258
212	8	6.25	404.707	65.5239	7455	6402.62	0.0218331	0.0433259	0.0371621	0.0580603	0.404707	0.717139	27	0.0666728	0.108949
213	7	6.14286	410.822	67.0729	7438	5863.43	0.0334047	0.0551201	0.050299	0.0739696	0.410822	0.726382	23	0.0816905	0.151066
214	8	5.625	400.132	72.1667	12626	4524.62	0.0119169	0.0354413	0.0332475	0.0542029	0.400132	0.730725	22	0.0546378	0.11959
215	6	5.83333	407.17	72.5473	5884	5916.83	0.00786365	0.0271608	0.0299779	0.0350959	0.40717	0.731563	18	0.0467774	0.0843038
216	5	6.6	402.78	63.1023	5271	5860	0.00438159	0.0364278	0.0353015	0.0650747	0.40278	0.726435	19	0.0539614	0.0904209
217	4	8	407.004	51.2793	4396	8338.5	0.0322859	0.0395537	0.0443347	0.0462617	0.407004	0.733521	21	0.065963	0.0963947
218	5	6.2	407.104	67.9476	3412	5545.2	0.00841808	0.0212312	0.0294322	0.0303586	0.407104	0.725618	17	0.0436322	0.0922606
219	6	5.83333	405.786	70.5295	4139	4617.67	0.012474	0.0382772	0.034747	0.0601452	0.405786	0.742658	18	0.0541138	0.0920337
220	8	6.5	410.938	64.9021	6275	7050.12	0.0362774	0.0622772	0.0472889	0.0835051	0.410938	0.728342	29	0.0869886	0.140168
221	5	6.8	409.997	63.6472	6113	6493.4	0.0181706	0.0340586	0.0412143	0.0651462	0.409997	0.722832	19	0.0603293	0.108364
222	9	6.44444	402.817	66.5679	10597	5209.33	0.0331269	0.0455977	0.0324538	0.0593918	0.402817	0.730104	29	0.0610383	0.10593
223	5	6.4	409.563	66.4077	2677	5413.8	0.0122652	0.0231612	0.0325453	0.0453214	0.409563	0.73512	18	0.0494715	0.0880295
224	8	6.25	407.64	70.2653	6062	6539.5	0.0324775	0.0452325	0.0401276	0.0564375	0.40764	0.737128	27	0.0747143	0.1326
225	3	6.33333	406.791	69.3052	0	2444.67	0.00364803	0.00756963	0.0214919	0.0146762	0.406791	0.722088	11	0.03162	0.0635297
226	5	6.2	404.019	67.4327	1723	5271.8	0.00904197	0.0229645	0.0298116	0.0456155	0.404019	0.743799	17	0.0463783	0.0983186
227	7	5.85714	399.65	69.5989	8175	6157.86	0.00578658	0.0331387	0.0286785	0.0536687	0.39965	0.738559	21	0.0489803	0.0992067
228	8	5.75	410.234	73.134	6123	5944.5	0.0191214	0.0368995	0.0350491	0.0502764	0.410234	0.728664	23	0.0590817	0.112888
229	5	7.2	407.44	59.0787	4747	6884.2	0.0280054	0.0435053	0.0457649	0.0543356	0.40744	0.735555	22	0.0723048	0.122115
230	6	6.5	405.191	64.7984	4720	4821.33	0.0125334	0.0368041	0.0332025	0.0571752	0.405191	0.726071	22	0.0534502	0.102151
231	6	7	401.779	60.9335	6746	7502.83	0.0137272	0.0450056	0.0409098	0.0673577	0.401779	0.739194	25	0.069982	0.11575
232	5	6.2	408.332	66.8887	3906	4918.4	0.0132122	0.0259709	0.0303855	0.0520522	0.408332	0.724285	17	0.0417813	0.069224
233	7	6.14286	402.713	73.5795	5117	4613.71	0.00528274	0.0329909	0.0319821	0.04782	0.402713	0.733516	22	0.0548545	0.101157
234	4	6.75	403.215	60.6023	1585	5897.75	0.0107905	0.0162671	0.0284703	0.0200687	0.403215	0.728676	16	0.0380414	0.0706403
235	6	7	410.24	59.4197	6935	6833.17	0.0258871	0.0419852	0.0407453	0.0604969	0.41024	0.725853	25	0.0661735	0.108366
236	7	5.71429	402.755	77.3317	3625	5204.57	0.00889478	0.030929	0.0328328	0.0545183	0.402755	0.721962	19	0.054499	0.12968
237	6	6	407.439	73.1613	5497	4983.17	0.00392615	0.0266585	0.0324992	0.0390269	0.407439	0.740746	19	0.0516918	0.122094
238	7	5.85714	412.932	72.8952	5460	5476.43	0.0200027	0.0562809	0.0422211	0.0820148	0.412932	0.727162	21	0.0740949	0.121147
239	4	6.75	403.106	62.5454	4081	6111.75	0.0077463	0.0227442	0.0353796	0.0390662	0.403106	0.738678	16	0.0475589	0.101659
240	7	6.57143	405.799	64.5276	7867	6080.29	0.0308403	0.0502819	0.0425199	0.0792431	0.405799	0.721567	26	0.0721298	0.131613
241	7	6.42857	398.373	68.5183	9149	7533.57	0.016551	0.031238	0.0324017	0.0387811	0.398373	0.733184	25	0.0594938	0.103425
242	5	6	403.364	76.159	2416	4396	0.00382253	0.0175572	0.0264586	0.0297677	0.403364	0.740212	15	0.0369065	0.0718708
243	6	6.33333	409.185	66.0054	4665	5740.17	0.0169087	0.045311	0.0416838	0.0852815	0.409185	0.73227	21	0.071345	0.142195
244	5	6.6	401.076	63.1535	7217	6073	0.0153596	0.036623	0.0413071	0.0536218	0.401076	0.720394	19	0.0624008	0.100456
245	6	6.5	402.958	65.8271	7852	6316.5	0.0259529	0.0401986	0.0392954	0.0555514	0.402958	0.728679	22	0.064603	0.112054
246	5	6.6	404.371	66.2719	5711	6755.4	0.0149626	0.0345978	0.0355742	0.0601107	0.404371	0.737985	19	0.0558444	0.104804
247	8	5.875	408.201	73.9864	4301	4160.25	0.0163663	0.034304	0.0313766	0.0494824	0.408201	0.732268	24	0.0562772	0.122262
248	6	6.5	398.379	62.6815	8209	5781.5	0.00982306	0.0420778	0.0409982	0.0597432	0.398379	0.730023	22	0.0635833	0.119689
249	5	6.6	407.73	62.6157	3857	6485.8	0.0254997	0.0438733	0.0441997	0.0534788	0.40773	0.737658	19	0.0641701	0.0914865
250	5	7	401.964	61.6693	5368	5631.6	0.00949492	0.0316503	0.0334341	0.0509233	0.401964	0.727588	21	0.0564551	0.115519
251	7	6.28571	398.04	66.0016	9226	6120	0.0209226	0.0355611	0.028853	0.0548762	0.39804	0.714708	24	0.0498451	0.0951901
252	7	6.57143	403.447	62.6441	8297	7239.57	0.0214332	0.0420735	0.0376771	0.0794177	0.403447	0.724332	26	0.0659146	0.13047
253	6	6.83333	403.758	64.8629	7869	6207.33	0.0149626	0.0336103	0.0360169	0.0594803	0.403758	0.730341	24	0.0615307	0.110859
254	9	6	407.846	74.4481	8070	5786.11	0.039564	0.0510355	0.0382301	0.075362	0.407846	0.725734	27	0.0759854	0.140665
255	7	6.28571	397.564	67.5678	7966	6092.71	0.00618673	0.0408145	0.0394948	0.0578114	0.397564	0.724862	24	0.0676789	0.106896
256	7	6.14286	411.786	69.6815	5988	5411	0.0109766	0.0334608	0.035419	0.0492228	0.411786	0.733785	23	0.0576842	0.108331
257	6	6.33333	404.817	67.0679	2042	6563.67	0.0185414	0.0371097	0.0411329	0.0517245	0.404817	0.728451	21	0.0641082	0.10408
258	6	5.83333	406.658	72.4561	3395	5480.33	0.0150359	0.027268	0.0353013	0.0385816	0.406658	0.738352	18	0.0530742	0.113954
259	7	5.71429	399.274	72.3854	6422	4951.57	0.0179783	0.0285198	0.0288163	0.0406341	0.399274	0.729727	20	0.0451238	0.0876366
260	7	6.57143	399.354	62.0086	10056	6916.57	0.00285085	0.0570119	0.0438705	0.0850427	0.399354	0.723956	25	0.0723246	0.120549
261	5	6.4	407.823	65.3488	1645	6049.8	0.021741	0.026783	0.0332834	0.0322759	0.407823	0.738972	18	0.0497207	0.0904777
262	7	5.85714	403.607	69.739	7074	6581.71	0.0142153	0.0358005	0.0323636	0.0651821	0.403607	0.737165	21	0.0517149	0.0927716
263	8	5.75	406.856	73.8032	9050	5151.88	0.018164	0.0472484	0.042392	0.0862509	0.406856	0.725596	23	0.0758346	0.130773
264	6	6.16667	406.605	66.1539	8156	5300.17	0.00925042	0.0374337	0.0377172	0.0606638	0.406605	0.732723	20	0.0536333	0.0889849
265	4	6.75	405.919	61.0086	3257	5391	0.0140542	0.0260244	0.0315866	0.0416201	0.405919	0.722763	16	0.0430645	0.0788803
266	7	6	405.615	69.603	5173	5589.86	0.00819436	0.0383822	0.0364233	0.0598839	0.405615	0.727688	22	0.0630239	0.128154
267	6	6.33333	412.937	71.6904	4373	4971.33	0.0174391	0.0395722	0.0392248	0.0631876	0.412937	0.747485	21	0.0676763	0.13637
268	5	6.4	400.064	63.6292	4309	5466.8	0.00578658	0.023305	0.02754	0.0334066	0.400064	0.741494	18	0.0397273	0.0687663
269	4	7.25	403.115	59.3475	1452	6399.5	0.00611114	0.0212567	0.0368331	0.0311729	0.403115	0.74257	18	0.0554765	0.091544
270	5	6	406.531	68.5294	3842	5544.2	0.0135928	0.0228313	0.0276202	0.0357652	0.406531	0.720405	16	0.0406437	0.0856907
271	6	6.16667	395.738	67.7623	8473	6215	0.0058104	0.0353091	0.037851	0.0516846	0.395738	0.732062	20	0.0601363	0.111129
272	7	6.57143	403.123	65.336	5483	5430.43	0.00308908	0.0288268	0.0307938	0.0569017	0.403123	0.730131	26	0.0509929	0.132256
273	7	5.57143	411.344	74.4337	4527	6088.14	0.0213187	0.0415788	0.0381565	0.0663306	0.411344	0.725383	19	0.0604374	0.103241
274	5	6.2	407.377	66.7322	5156	6366.2	0.0147603	0.0340731	0.040692	0.0597536	0.407377	0.728093	17	0.0578181	0.11368
275	6	5.66667	408.2	73.8648	5996	3735.67	0.021741	0.0297492	0.0289243	0.0334919	0.4082	0.735329	17	0.0427473	0.0759391
276	5	6.2	412.466	68.8425	2587	5027.8	0.0134368	0.0188803	0.0262049	0.0269374	0.412466	0.711437	17	0.0398913	0.0736711
277	5	7	408.088	59.5938	4447	8106.8	0.00634117	0.0375462	0.0426698	0.0750147	0.408088	0.721003	21	0.0640284	0.120927
278	7	6.85714	405.186	62.3628	6330	5850	0.0155834	0.0417857	0.0319114	0.0621338	0.405186	0.729676	28	0.0611386	0.108005
279	4	6.5	400.58	63.5444	2266	4698.5	0.00771549	0.0165646	0.0216143	0.0279797	0.40058	0.731964	15	0.0286364	0.0492753
280	6	6.16667	407.734	67.6321	3542	5496	0.014592	0.0365039	0.0349302	0.0613707	0.407734	0.741621	20	0.0536418	0.107508
281	6	6.16667	397.185	68.01	3639	6263	0.0217362	0.0335494	0.0347227	0.051475	0.397185	0.738444	20	0.0539786	0.101823
282	6	5.66667	404.782	72.6038	5549	4507	0.0136791	0.0346013	0.0331959	0.0485258	0.404782	0.736904	17	0.0486251	0.0852864
283	6	6.33333	405.561	66.0646	4759	5310.83	0.00568879	0.0425925	0.0414732	0.0648565	0.405561	0.718603	21	0.0677278	0.134398
284	5	6.4	402.183	63.9662	5402	7018.8	0.0156756	0.0275033	0.0350391	0.0346446	0.402183	0.723684	18	0.0501595	0.102424
285	6	7	404.87	59.3114	5793	6086.83	0.0120775	0.0463511	0.0415039	0.0862509	0.40487	0.731829	24	0.0714276	0.136568
286	5	6.6	400.873	64.1397	4441	6931.4	0.0180384	0.0314172	0.0338933	0.048948	0.400873	0.71591	19	0.0527114	0.0836186
287	7	6	404.202	69.4292	7381	6145.43	0.0289449	0.0453558	0.0397802	0.0682885	0.404202	0.714538	22	0.06367	0.0933717
288	4	6.75	405.767	60.9859	4108	6928.5	0.00669125	0.0278346	0.0424072	0.0389219	0.405767	0.729742	16	0.0557943	0.0912812
289	7	6.28571	404.983	65.6375	6840	5810.57	0.0249652	0.0423081	0.0361144	0.0586244	0.404983	0.734648	23	0.0616362	0.110238
290	6	6.5	400.61	64.3308	7648	6929.33	0.0187824	0.0464982	0.0462639	0.0927219	0.40061	0.725299	22	0.0786286	0.139416
291	6	5.83333	413.166	71.8122	4943	5178.67	0.0238392	0.0358303	0.0382621	0.0543547	0.413166	0.727253	18	0.0592401	0.119736
292	7	6.28571	402.511	67.6328	5369	6758.57	0.0180841	0.0466133	0.0395418	0.076988	0.402511	0.731562	24	0.0705462	0.11483
293	6	6.83333	408.68	63.194	5678	5871	0.028779	0.0417397	0.0429646	0.0707386	0.40868	0.735666	24	0.0727585	0.138184
294	5	7	406.607	63.5727	3628	6025.2	0.0190469	0.0297882	0.0385998	0.0504509	0.406607	0.748567	21	0.0657116	0.121248
295	6	5.66667	408.673	75.4909	2662	3446.83	0.00838496	0.0168554	0.0227791	0.0294438	0.408673	0.73966	17	0.0354874	0.0669131
296	5	6.2	412.759	67.6138	4314	4964	0.0149288	0.0298881	0.0356609	0.0441012	0.412759	0.735367	17	0.0504548	0.0899255
297	6	7.16667	402.794	57.8084	5784	6980.5	0.0294171	0.0411044	0.0375985	0.0547343	0.402794	0.72544	26	0.0648473	0.123023
298	6	6.33333	396.328	66.2907	1614	6410.5	0.00714301	0.0253616	0.0287832	0.0396702	0.396328	0.718258	21	0.0488012	0.104818
299	6	6	401.084	68.1206	3680	5549.67	0.0152882	0.0294476	0.029673	0.0397629	0.401084	0.728096	19	0.0455315	0.0867407
300	7	6.57143	402.801	62.5438	8892	7136.71	0.0360266	0.0532456	0.0428608	0.0812624	0.402801	0.728949	26	0.0745982	0.13848
301	6	6	407.466	70.9832	4844	5715.83	0.0226026	0.0366039	0.0404668	0.0571231	0.407466	0.741453	19	0.0625434	0.140031
302	6	6.33333	412.506	72.7615	4940	5331	0.0140774	0.0281637	0.0364638	0.0608419	0.412506	0.721016	21	0.0640868	0.136204
303	5	7	410.267	63.0052	4492	6675	0.0235305	0.0375254	0.0459639	0.0592886	0.410267	0.729668	21	0.0696753	0.127734
304	4	6.5	402.285	62.2583	3513	6535	0.00935269	0.0242779	0.0341626	0.0575091	0.402285	0.725383	15	0.0449898	0.088404
305	5	6.2	399.794	68.8217	2574	4109.8	0.0178123	0.0310656	0.0349607	0.0472206	0.399794	0.712968	17	0.0499116	0.0880651
306	5	7	397.853	59.3306	3754	7436.6	0.0255053	0.0415511	0.0430157	0.0746548	0.397853	0.734155	21	0.0676649	0.126086
307	8	6	397.661	69.7879	7190	5544.12	0.0106022	0.0348126	0.0299299	0.0505025	0.397661	0.722621	25	0.0565032	0.122246
308	9	6.22222	401.145	69.5813	9859	5671.56	0.0212659	0.0455266	0.0360207	0.061243	0.401145	0.728934	30	0.0691733	0.132513
309	6	6.66667	405.507	64.3662	6175	5560.33	0.0124974	0.0307894	0.0293854	0.047781	0.405507	0.713398	23	0.0503789	0.0836948
310	5	6	402.688	70.758	1473	4817.6	0.0108537	0.0168887	0.0256238	0.0251732	0.402688	0.738733	16	0.0374802	0.0729789
311	5	6.2	405.895	75.9925	1357	3731.2	0.00438465	0.0143643	0.0242831	0.0231316	0.405895	0.717703	16	0.041238	0.0866214
312	7	5.71429	405.366	72.5246	4359	4387	0.0140363	0.0299321	0.0264003	0.0500862	0.405366	0.733843	20	0.0460092	0.098403
313	9	6.11111	409.743	69.4828	8909	6534.89	0.0298855	0.0581698	0.0399581	0.0856735	0.409743	0.722733	29	0.0783117	0.124116
314	4	6.5	411.203	66.8204	1751	4800.25	0.00916128	0.0144454	0.0271041	0.0238329	0.411203	0.743912	15	0.0398011	0.0816825
315	5	6.2	401.857	68.4113	2122	4582.6	0.00467207	0.0216076	0.0258347	0.0390305	0.401857	0.715038	17	0.0407982	0.0807094
316	4	6.25	406.135	66.8431	2129	5117.5	0.00862981	0.0136508	0.0304589	0.0162317	0.406135	0.715535	14	0.0421526	0.0886644
317	5	6.4	409.704	75.3075	4202	5487.8	0.012536	0.0200747	0.0311579	0.0336458	0.409704	0.72877	17	0.0500214	0.0917205
318	6	6.33333	403.37	67.4951	5352	6840.17	0.0185636	0.0347799	0.0363321	0.0534926	0.40337	0.742023	21	0.0619744	0.141849
319	6	6.33333	403.294	69.8296	4148	5626.17	0.0210105	0.0332117	0.0421137	0.0489268	0.403294	0.730697	21	0.0670132	0.121808
320	4	6.25	410.531	66.9557	1738	5627	0.00934175	0.0212401	0.0332396	0.0449321	0.410531	0.717097	14	0.0441535	0.102966
321	5	6.2	402.15	69.706	2315	5640	0.00660164	0.0168635	0.0259251	0.0267939	0.40215	0.738918	17	0.04071	0.0769454
322	5	6.6	412.598	66.2449	4862	5790.2	0.0250955	0.0370848	0.0413858	0.0523199	0.412598	0.722697	19	0.0659375	0.115559
323	7	6	404.989	69.5645	4782	5661.43	0.0215417	0.038375	0.0320513	0.0528163	0.404989	0.743377	22	0.0556965	0.0886947
324	5	6.4	396.275	63.4984	2293	6639.8	0.0124803	0.0289994	0.0320841	0.046335	0.396275	0.718468	18	0.0475676	0.0765931
325	6	6.66667	402.568	62.1424	4218	5590.33	0.0163684	0.035055	0.0370564	0.0469941	0.402568	0.711238	23	0.0624643	0.105969
326	4	7	408.164	58.9165	2529	5198.75	0.00410305	0.0299365	0.0424093	0.070907	0.408164	0.742686	17	0.0586426	0.102843
327	5	6.2	404.095	65.425	5474	6306.8	0.0180356	0.0365476	0.0426098	0.0493693	0.404095	0.741539	17	0.0615662	0.10597
328	7	5.57143	405.588	77.9446	3843	5185	0.0168081	0.0275883	0.0342288	0.0388248	0.405588	0.723728	19	0.0539752	0.0993954
329	7	6.14286	404.514	67.4878	6017	6386.86	0.0183597	0.0341723	0.0353536	0.0603356	0.404514	0.734336	23	0.0606161	0.128842
330	6	6.33333	413.948	73.7551	4945	5105.33	0.0165502	0.031461	0.032456	0.041568	0.413948	0.730449	20	0.0530613	0.0919051
331	6	6.66667	403.04	63.5214	6144	5771.33	0.0133361	0.0286439	0.0325256	0.0406497	0.40304	0.737397	21	0.0528642	0.103349
332	6	6.83333	402.661	60.5589	5391	7056.83	0.0142525	0.0405061	0.0393493	0.0640177	0.402661	0.730563	24	0.0658451	0.100272
333	9	6	396.929	68.36	9493	5961.89	0.0402022	0.0506288	0.037744	0.0754123	0.396929	0.70578	28	0.0711947	0.128469
334	6	6.66667	402.062	62.7026	5970	6221.83	0.0234505	0.0376778	0.0353555	0.0629674	0.402062	0.718285	23	0.0554257	0.0958002
335	6	6.5	403.046	67.9208	4483	5948.67	0.00611114	0.0255875	0.0304162	0.039828	0.403046	0.744789	22	0.053192	0.090009
336	5	6.6	402.75	62.6181	2577	4424.2	0.0163684	0.0273591	0.0352478	0.0389854	0.40275	0.715953	19	0.0535112	0.109595
337	4	6.5	403.821	63.0971	2625	6169.75	0.0112702	0.0351102	0.0440735	0.0577488	0.403821	0.726562	15	0.0565855	0.104841
338	4	6.75	404.939	61.8256	3379	6070	0.011904	0.0230979	0.0342931	0.0440645	0.404939	0.743232	16	0.0467959	0.078223
339	8	6.625	401.139	63.7723	9199	7364.12	0.0248805	0.0536293	0.0408411	0.0773732	0.401139	0.737069	30	0.0751927	0.132224
340	7	6.14286	404.026	68.918	5062	6441.43	0.0221992	0.0337317	0.0313568	0.0566672	0.404026	0.715958	23	0.0562808	0.12036
341	7	6	405.011	68.6038	7075	4857	0.0128082	0.0431349	0.035265	0.0620436	0.405011	0.730956	22	0.0579525	0.111554
342	8	6	405.181	71.4493	4442	5469.5	0.0255425	0.0372555	0.0307322	0.0526623	0.405181	0.72213	25	0.0551356	0.0973482
343	7	5.57143	402.162	73.7297	4498	5193	0.0183677	0.0220498	0.0292969	0.029233	0.402162	0.720898	19	0.0449253	0.0996681
344	6	6.83333	400.864	60.9514	5965	7071.83	0.0156226	0.0393288	0.038231	0.0569681	0.400864	0.731633	24	0.0637649	0.116654
345	5	6.8	405.913	60.4038	6210	6387.4	0.0221992	0.0394632	0.037905	0.0585579	0.405913	0.72691	20	0.0591667	0.110754
346	6	6.5	397.46	64.2192	5804	6912	0.0139427	0.0331462	0.0348467	0.0422414	0.39746	0.727911	22	0.0577634	0.108834
347	6	6.16667	412.344	68.3967	5362	5692.67	0.00916504	0.039723	0.039038	0.0751663	0.412344	0.734595	20	0.0646442	0.118779
348	7	5.85714	398.634	70.3711	5067	5680.86	0.0063875	0.0309627	0.032166	0.0454732	0.398634	0.72985	21	0.0506418	0.0862668
349	4	7	403.685	60.833	5868	7020.75	0.0150921	0.0185007	0.0368225	0.0208665	0.403685	0.742812	17	0.0525608	0.0948833
350	7	6	403.683	69.8893	7469	5364.71	0.020227	0.0377051	0.0357902	0.0528163	0.403683	0.734419	22	0.0623033	0.125314
351	6	7	407.801	61.2511	5521	7638.5	0.0262713	0.0435653	0.0435313	0.0736921	0.407801	0.729608	25	0.0761629	0.146967
352	8	5.75	407.57	72.659	6666	5318.38	0.0253345	0.0349746	0.0327228	0.0569486	0.40757	0.731963	23	0.0562283	0.106587
353	5	6.6	408.242	62.6943	2616	6248.4	0.0166423	0.0356059	0.0352739	0.0515942	0.408242	0.732592	19	0.053846	0.0847396
354	4	6.75	408.205	61.3523	4629	5834.75	0.0252733	0.0305735	0.0405048	0.0375244	0.408205	0.736115	16	0.0558514	0.0947293
355	8	6.125	403.131	69.5482	9244	5858.88	0.00862981	0.0388018	0.0368359	0.0629596	0.403131	0.706958	26	0.0679335	0.139416
356	7	5.85714	412.54	76.1937	5680	5135.14	0.0193699	0.0362011	0.0330145	0.0609909	0.41254	0.725863	21	0.0553098	0.103441
357	6	6.33333	406.913	65.639	4254	5799.17	0.0210851	0.037354	0.0343515	0.0539849	0.406913	0.732771	21	0.0555985	0.100305
358	7	6.14286	398.277	66.1085	6667	6127.57	0.0233627	0.0499918	0.0408853	0.0700652	0.398277	0.733785	23	0.0706184	0.112189
359	5	6.8	407.485	65.8767	3265	6193.8	0.0127288	0.0290846	0.0400155	0.0495497	0.407485	0.722375	20	0.0621752	0.128612
360	8	6.375	407.858	67.248	7977	5077.38	0.0137964	0.0377867	0.0320673	0.0678861	0.407858	0.734319	27	0.060843	0.119413
361	4	7.5	404.138	56.6915	2944	8085	0.0147777	0.0346452	0.0419541	0.061243	0.404138	0.736219	19	0.062633	0.105937
362	9	6.66667	396.053	59.9842	11663	7648.56	0.0260673	0.0650226	0.0451706	0.107072	0.396053	0.733551	34	0.0870637	0.169152
363	6	6.33333	407.586	68.8475	5925	6321.5	0.0186244	0.0350393	0.0390659	0.0500313	0.407586	0.735007	21	0.0639949	0.115927
364	6	6.66667	411.88	63.1712	4880	5508.33	0.00938427	0.0362579	0.0385893	0.0600572	0.41188	0.725416	22	0.0619106	0.134027
365	5	6.2	407.317	67.4983	1827	6213.8	0.0137323	0.0310027	0.0365665	0.0401772	0.407317	0.722148	17	0.0553062	0.115468
366	4	7.5	405.344	54.2871	213	6476.75	0.0171613	0.0238171	0.036986	0.0306726	0.405344	0.73216	19	0.0522238	0.0904209
367	4	6.25	410.314	65.9433	3872	4918	0.0105195	0.0221829	0.0344505	0.0279325	0.410314	0.741841	14	0.0439371	0.0816026
368	7	6.85714	401.724	61.4428	7055	5866.86	0.0197572	0.038318	0.0313138	0.0583261	0.401724	0.725416	27	0.0578159	0.099867
369	4	6.75	408.511	61.3982	0	6000.25	0.0101408	0.027109	0.0392075	0.0431534	0.408511	0.728933	16	0.0555968	0.0978778
370	8	5.625	407.072	77.2951	3143	4793.5	0.0196222	0.0356652	0.0313128	0.0543331	0.407072	0.728139	21	0.0556645	0.102592
371	4	7	413.815	59.7322	1466	5664.5	0.0205688	0.028326	0.0365721	0.0396397	0.413815	0.737954	17	0.0532429	0.0870292
372	7	6.57143	403.522	68.9922	4354	5958.57	0.00621364	0.0330273	0.0334373	0.0682834	0.403522	0.741453	26	0.0652661	0.141248
373	4	6.5	410.882	65.1787	1521	4260.5	0.0128736	0.0276769	0.0328524	0.03962	0.410882	0.729826	15	0.04088	0.0721602
374	4	6.5	413.197	63.9472	1646	6407.5	0.00987558	0.0391479	0.0484487	0.0764439	0.413197	0.730149	15	0.0638793	0.106095
375	6	6.16667	397.37	68.0417	7096	6499.33	0.0139427	0.0312282	0.0303457	0.0456473	0.39737	0.733565	20	0.0514807	0.099194
376	6	6.5	399.518	65.001	9987	6383.67	0.0196818	0.034573	0.033561	0.0539932	0.399518	0.735592	22	0.0540489	0.101709
377	8	5.75	410.094	72.7429	6584	5220.75	0.0171902	0.0528656	0.0378844	0.07348	0.410094	0.720023	23	0.0680679	0.125791
378	7	6.42857	399.728	63.4262	9403	7331.71	0.0340691	0.0505679	0.0400932	0.0726005	0.399728	0.721949	25	0.0715745	0.12774
379	6	6	410.774	71.315	3084	5891	0.0279325	0.0343967	0.0345173	0.0489496	0.410774	0.745602	19	0.0541309	0.10468
380	7	6	407.688	72.8014	8203	4560.14	0.0261288	0.0404532	0.033155	0.0532946	0.407688	0.727683	22	0.0546151	0.0907123
381	4	6.25	410.197	68.4883	946	5752.5	0.0107381	0.0249161	0.0344293	0.0426514	0.410197	0.726435	14	0.0490675	0.100803
382	7	6.57143	396.92	63.0708	6596	7063.86	0.0255755	0.0450154	0.0442998	0.0674364	0.39692	0.737954	26	0.0748176	0.125697
383	5	6.4	404.59	69.0051	3547	5678.4	0.0135294	0.0299361	0.0335834	0.0416062	0.40459	0.730359	18	0.0513432	0.0829551
384	6	6	409.798	68.9501	8180	5704.17	0.0100441	0.0354634	0.0360959	0.0621854	0.409798	0.738535	19	0.053013	0.0943218
385	5	6.6	409.342	63.643	5350	5930.4	0.00435402	0.020597	0.0308158	0.0410927	0.409342	0.729716	19	0.0468571	0.0890567
386	7	5.85714	402.383	69.5274	6503	5338.57	0.0264529	0.0405944	0.0321731	0.0585476	0.402383	0.729219	21	0.0527817	0.0914475
387	6	6	406.61	70.1886	2556	5751.83	0.0120775	0.0323138	0.0386928	0.0493187	0.40661	0.726778	19	0.061125	0.130797
388	6	6	398.563	68.7996	3871	6449.5	0.0209226	0.0275369	0.0276222	0.03371	0.398563	0.711645	19	0.0444617	0.0757988
389	8	6.125	396.098	69.435	8066	5895.88	0.0329152	0.0468496	0.0357512	0.0648829	0.396098	0.741836	26	0.0662288	0.109683
390	7	6	405.976	70.6315	7264	5422.14	0.0124029	0.0309971	0.0327216	0.0515942	0.405976	0.732898	22	0.0538863	0.10143
391	6	6.33333	400.301	64.5724	8024	6303.83	0.0152882	0.0425634	0.0383325	0.0714526	0.400301	0.715917	21	0.0625521	0.117477
392	6	6.33333	404.125	66.9533	7034	5224.83	0.00868788	0.0251357	0.0266877	0.0342225	0.404125	0.718812	21	0.0441901	0.0826152
393	5	6.6	402.778	68.5071	5592	5496.6	0.00752648	0.0283733	0.0380453	0.0494376	0.402778	0.730217	19	0.0634995	0.111643
394	5	6.6	401.125	61.1239	2715	6101	0.0254794	0.0317906	0.0361999	0.0426802	0.401125	0.736546	19	0.0544061	0.113265
395	7	6.14286	413.937	73.5653	4448	5495.29	0.0170698	0.0348013	0.040109	0.0449214	0.413937	0.738094	22	0.0660469	0.124048
396	4	6.25	405.219	66.0893	2872	5295.5	0.0124974	0.015632	0.0272276	0.0199113	0.405219	0.714637	14	0.0366504	0.0663725
397	6	6.5	407.125	66.5078	5525	5502.33	0.00590834	0.0333874	0.0367931	0.0437832	0.407125	0.724634	21	0.0600822	0.114926
398	5	6.4	398.887	62.6823	2130	5888	0.0205694	0.0295956	0.0346699	0.0357307	0.398887	0.739537	18	0.0514355	0.0908329
399	8	6.5	397.726	64.5515	10091	6681.62	0.0283528	0.0344833	0.0412834	0.0511131	0.397726	0.735714	29	0.0730454	0.145566
400	5	6.4	403.535	68.0245	4201	5231.4	0.00783901	0.0219483	0.0287979	0.0477167	0.403535	0.732023	18	0.0452933	0.0994837
401	6	6.66667	407.856	65.1437	8217	6462	0.0224836	0.0488721	0.0467113	0.0834799	0.407856	0.715535	23	0.0702585	0.130448
402	7	5.85714	402.48	70.0918	7157	6239.86	0.0325119	0.0408252	0.0382888	0.0542496	0.40248	0.738105	21	0.0610798	0.102842
403	5	6	411.407	69.3515	6500	5938.6	0.0106183	0.0339924	0.0396584	0.0684673	0.411407	0.736637	16	0.0570631	0.115776
404	8	6.125	406.522	67.5116	9474	5490.75	0.0254997	0.0512395	0.0391589	0.0685061	0.406522	0.72213	26	0.0704261	0.118809
405	6	6.33333	400.433	64.1965	5575	5483.67	0.0220633	0.0308153	0.0317816	0.0405686	0.400433	0.720531	21	0.0502701	0.0887213
406	7	5.85714	408.919	71.213	6251	4491.14	0.0197693	0.0356257	0.0302607	0.0500862	0.408919	0.738918	21	0.0488017	0.0922413
407	7	6.57143	402.594	63.4245	6747	7533.29	0.0328325	0.0450633	0.0409246	0.0573941	0.402594	0.734179	26	0.0732104	0.140267
408	5	6.2	407.62	69.3925	3845	5892	0.0160892	0.0250788	0.036328	0.0377484	0.40762	0.738051	17	0.0538857	0.105416
409	6	6.16667	399.234	69.021	7445	5253.67	0.00946311	0.0227151	0.0243606	0.0327953	0.399234	0.73415	20	0.040805	0.0822092
410	7	6.14286	405.14	66.6965	5737	5922.57	0.00819436	0.0452606	0.0356895	0.0661617	0.40514	0.729582	23	0.0596544	0.0949123
411	4	6.75	412.803	62.0434	1737	5519.25	0.0191214	0.0291541	0.0369208	0.041292	0.412803	0.736566	16	0.0494524	0.0754828
412	6	6.5	409.984	65.8902	8084	5506	0.0147521	0.035862	0.039128	0.084143	0.409984	0.734582	22	0.0590247	0.113961
413	6	5.5	414.163	76.5873	2452	5270	0.0201704	0.0336269	0.0344173	0.0456089	0.414163	0.728419	16	0.0480574	0.0738177
414	6	6.33333	406.956	65.6459	3580	6248.67	0.0280054	0.0427202	0.0375872	0.0531185	0.406956	0.722674	21	0.0607156	0.10754
415	7	6.14286	398.442	67.9656	8489	6091	0.017009	0.0386266	0.0354142	0.0555792	0.398442	0.7294	23	0.0613989	0.128469
416	6	6.5	400.615	62.6359	5564	7851.83	0.0223444	0.0329379	0.0339979	0.0430961	0.400615	0.73203	22	0.0541276	0.0865329
417	4	6.5	407.426	65.6409	640	5397.75	0.00456479	0.0169212	0.0333589	0.0272639	0.407426	0.741298	15	0.0467973	0.0818274
418	5	6.8	404.61	65.6367	5515	5907.6	0.0259615	0.0425458	0.0423239	0.0654765	0.40461	0.731559	20	0.067977	0.114551
419	6	6	398.533	67.6874	3587	5988.33	0.0158332	0.0277348	0.0269402	0.0469061	0.398533	0.728715	19	0.042699	0.0906836
420	7	5.42857	407.197	75.6223	7441	4711.29	0.0048305	0.032923	0.0307765	0.0596876	0.407197	0.739551	18	0.0468522	0.0882198
421	8	5.625	394.556	70.6913	8388	5526	0.0268612	0.0374373	0.0318946	0.052974	0.394556	0.710492	22	0.0538531	0.105681
422	5	6.4	404.507	67.4179	4374	6250.2	0.0105615	0.0229234	0.0350868	0.0362784	0.404507	0.733525	18	0.0521699	0.106992
423	6	6	405.883	69.9825	5333	4574	0.0183477	0.0262821	0.028182	0.0398591	0.405883	0.72603	19	0.0423572	0.0703999
424	5	6.4	404.31	66.9037	3543	6063	0.0150313	0.0260682	0.0311998	0.0376757	0.40431	0.74206	18	0.0481084	0.0871726
425	6	5.83333	402.507	71.7166	5802	5609.33	0.0103472	0.0311979	0.0385508	0.0434512	0.402507	0.727346	18	0.0589209	0.107116
426	4	6.75	405.595	62.9315	2078	5859	0.00657046	0.0270346	0.0400814	0.04872	0.405595	0.72034	16	0.0579322	0.106792
427	5	6.2	412.842	68.9053	4960	5181	0.0252643	0.036003	0.0364783	0.0487928	0.412842	0.713956	17	0.0539225	0.088849
428	6	5.83333	401.542	71.943	4732	4011.5	0.00370658	0.0238322	0.0279245	0.0520527	0.401542	0.720311	18	0.043081	0.0795735
429	5	7.2	406.444	59.1602	2122	8138.8	0.0211668	0.0393492	0.041687	0.0542029	0.406444	0.741343	22	0.0665113	0.10587
430	7	6	404.987	70.4595	7090	5928.71	0.0177942	0.0334708	0.0375779	0.0636926	0.404987	0.737863	22	0.0642467	0.120445
431	5	6.2	402.447	65.9246	5417	7217.2	0.0121718	0.0340699	0.0377309	0.0611597	0.402447	0.729668	17	0.0521927	0.0914839
432	8	5.875	399.412	70.016	7380	4948.25	0.00912269	0.0259788	0.0222138	0.0347771	0.399412	0.737128	24	0.0398272	0.0701636
433	5	7	404.545	62.1266	5476	6372.6	0.0143469	0.0302735	0.033265	0.0424334	0.404545	0.725847	21	0.0533286	0.0909922
434	3	7	406.055	58.8135	0	4793.33	0.00121475	0.0122921	0.0315505	0.0196222	0.406055	0.725018	13	0.0401084	0.0739553
435	6	6.5	410.912	64.6534	5796	5396.17	0.0184279	0.0350733	0.0348573	0.0507194	0.410912	0.717732	22	0.0578938	0.101794
436	5	6	400.724	67.5507	3621	5033.6	0.0105899	0.0193263	0.0217313	0.0285587	0.400724	0.737031	16	0.0306094	0.0600536
437	6	6	403.249	70.2485	5596	4431.83	0.0197478	0.030706	0.0276949	0.0552397	0.403249	0.730288	19	0.0425481	0.0749066
438	6	6.33333	403.729	65.7661	6640	5624.67	0.0191644	0.0406763	0.0386407	0.0563985	0.403729	0.739293	21	0.0636232	0.124905
439	4	7	406.907	58.1295	4540	6748.75	0.0182274	0.0306069	0.0403073	0.0577478	0.406907	0.726447	17	0.0544625	0.105752
440	5	5.8	409.97	71.0615	3132	3125.4	0.014592	0.0298221	0.0336115	0.0522998	0.40997	0.74206	15	0.0445868	0.0759627
441	8	6.25	397.917	67.2669	10104	6245	0.0151763	0.0442239	0.0396549	0.080883	0.397917	0.725448	27	0.0732544	0.146945
442	6	6.83333	401.219	61.0055	6796	6902.33	0.0145876	0.0454678	0.042674	0.0707726	0.401219	0.726681	24	0.0730211	0.122342
443	8	5.75	406.618	72.9734	6627	4964.75	0.0297682	0.0419194	0.0350304	0.0539849	0.406618	0.721729	23	0.0610266	0.119921
444	8	5.75	406.143	72.8882	9930	5160.62	0.034876	0.0541167	0.0417174	0.0829203	0.406143	0.732138	23	0.0758389	0.153232
445	5	5.8	407.718	73.5834	2000	3462.4	0.00373114	0.0157929	0.0239516	0.0316189	0.407718	0.737828	15	0.037147	0.0815383
446	5	6	409.676	69.84	3164	4861.4	0.0122652	0.022893	0.029801	0.0308999	0.409676	0.729699	16	0.0432943	0.0846916
447	7	5.71429	398.354	71.6767	5884	5237.29	0.00412541	0.0299507	0.0301338	0.0407695	0.398354	0.71309	20	0.0487304	0.0874701
448	6	6	407.573	69.2227	7081	5884.67	0.0176121	0.0356123	0.0372792	0.0555745	0.407573	0.719983	19	0.057446	0.10004
449	5	6.2	403.319	67.3158	5416	5099.8	0.0123963	0.0295089	0.0338992	0.0386108	0.403319	0.72183	17	0.0511685	0.107224
450	5	5.8	410.637	75.3811	3353	3351.2	0.00916128	0.0212405	0.0262444	0.0337485	0.410637	0.741792	15	0.0399448	0.0888708
451	3	7.33333	410.802	57.5992	0	6928.33	0.0106026	0.0205409	0.0406443	0.0400837	0.410802	0.728382	14	0.0540245	0.10753
452	6	6.16667	406.477	71.3217	5799	5818.33	0.0101207	0.0348901	0.033083	0.0563522	0.406477	0.737031	20	0.0609427	0.110006
453	5	7.2	400.451	60.0677	6769	8468.4	0.00470551	0.043225	0.0470309	0.0707132	0.400451	0.732822	22	0.0774089	0.140255
454	4	6.25	396.415	63.7096	4685	6380.75	0.0128338	0.024415	0.0326431	0.0424329	0.396415	0.744577	14	0.0397975	0.0699818
455	8	6.25	400.939	66.4652	9753	7523.62	0.0379185	0.0590054	0.0442186	0.0823917	0.400939	0.727863	27	0.0828234	0.143713
456	4	7	405.74	57.9629	2374	6611.25	0.00743355	0.0261991	0.0368279	0.0408542	0.40574	0.727863	17	0.0496605	0.0927833
457	5	6.6	407.431	63.3458	5667	5793.8	0.0048305	0.0304676	0.0333786	0.0502937	0.407431	0.735853	19	0.0498251	0.0930017
458	5	6.8	403	61.2176	4264	6223	0.00783901	0.0270408	0.032122	0.0453867	0.403	0.729693	20	0.048794	0.10205
459	7	6	413.248	71.8966	3133	6547.71	0.0317542	0.0463177	0.0391955	0.0781817	0.413248	0.744602	22	0.0658996	0.130406
460	7	6.14286	402.174	69.4913	6663	4365.29	0.0247979	0.036563	0.0302446	0.0555854	0.402174	0.727243	22	0.0503557	0.108288
461	6	6.33333	411.223	66.987	6712	5972.17	0.0278422	0.0417841	0.0435527	0.0565664	0.411223	0.735062	21	0.0711965	0.135096
462	5	6.6	399.701	62.1756	4030	6127.6	0.00665508	0.0358367	0.0385966	0.0500644	0.399701	0.725234	19	0.0611128	0.103418
463	6	6.5	401.335	65.562	2859	6368.83	0.00964272	0.0348482	0.0333624	0.0620436	0.401335	0.731029	22	0.0566775	0.114051
464	8	6.125	406.899	68.9064	8291	6426.38	0.0275462	0.050686	0.0416413	0.0732569	0.406899	0.726755	26	0.0755822	0.129521
465	6	5.83333	406.227	71.6539	4294	5617	0.0166423	0.0288069	0.0342997	0.0392547	0.406227	0.734179	18	0.0530902	0.098013
466	7	6.57143	402.186	64.8651	7720	6198.71	0.0204142	0.0392856	0.0360752	0.0494968	0.402186	0.725632	26	0.063343	0.112134
467	9	5.77778	407.483	73.2499	7546	5517.33	0.0272639	0.0438967	0.0363248	0.065813	0.407483	0.738563	26	0.0683536	0.119749
468	4	7	409.118	60.6371	428	6851.75	0.0172924	0.0283608	0.0419893	0.0370734	0.409118	0.723934	17	0.0619253	0.119047
469	8	5.875	412.379	77.5051	6376	4359.75	0.0172022	0.0395257	0.0306322	0.0533539	0.412379	0.728066	23	0.0544281	0.100348
470	7	5.85714	403.128	69.6561	8038	5655.71	0.0244034	0.0431471	0.0363747	0.076988	0.403128	0.736904	21	0.0601397	0.125196
471	5	6.2	405.215	68.983	2952	5202.8	0.0137003	0.0288197	0.0340093	0.0548527	0.405215	0.730613	17	0.0520545	0.106312
472	7	5.71429	407.221	75.3498	6569	4902.57	0.0221568	0.0400346	0.0346152	0.0570133	0.407221	0.734732	20	0.0578986	0.114532
473	5	6.6	412.01	62.7825	1853	4679	0.0140463	0.0254418	0.0334017	0.0311212	0.41201	0.74257	19	0.0489762	0.0819694
474	5	7.6	410.25	57.6629	4033	7616	0.0279533	0.0456522	0.044766	0.0674466	0.41025	0.73423	24	0.0760931	0.122488
475	7	5.71429	400.934	71.7317	5789	5950.86	0.0149524	0.0361647	0.0397546	0.0471537	0.400934	0.731692	20	0.0629647	0.126593
476	5	6	401.822	69.7448	4540	5018.8	0.00889478	0.0256397	0.0322599	0.0512438	0.401822	0.725853	16	0.0428222	0.0802654
477	4	6.5	404.661	62.6261	977	4111.5	0.00887806	0.0164954	0.0234786	0.0197478	0.404661	0.723477	15	0.031964	0.0749875
478	5	6.6	400.361	62.7232	8081	7365.6	0.00470551	0.0310774	0.0443041	0.042131	0.400361	0.733461	19	0.065991	0.123014
479	7	6.28571	406.175	66.3833	7216	6260.29	0.0221568	0.0471498	0.0389167	0.0589464	0.406175	0.722405	24	0.0648789	0.115699
480	4	6.5	395.185	65.2761	5346	6796.25	0.0029407	0.0166367	0.0261118	0.0354494	0.395185	0.726431	15	0.0384668	0.0743906
481	6	6.5	399.92	64.22	7491	6127	0.0119342	0.0375676	0.0366968	0.0580722	0.39992	0.721003	22	0.0609341	0.109871
482	4	7.25	410.864	59.0616	1879	5975	0.0163663	0.0247344	0.0397229	0.0287804	0.410864	0.727031	18	0.0550458	0.113625
483	7	5.57143	411.492	74.4605	2913	5313.14	0.0215507	0.0391756	0.0323635	0.0568738	0.411492	0.744577	19	0.05342	0.0928216
484	6	5.83333	407.844	73.7194	3797	4230.67	0.0228791	0.0342967	0.0303719	0.0500004	0.407844	0.727243	18	0.0466534	0.0824678
485	7	6.85714	409.486	70.8477	6032	5803.43	0.0109364	0.0357231	0.0393535	0.0684451	0.409486	0.736137	27	0.0733791	0.133748
486	8	5.625	413.402	78.4972	6433	4695	0.00872353	0.0429883	0.036716	0.0630344	0.413402	0.736911	21	0.062426	0.0984631
487	5	6.4	403.336	63.3814	3342	6307.6	0.0103472	0.0262265	0.0382708	0.0466163	0.403336	0.729753	18	0.0549666	0.106875
488	5	6.8	409.079	60.8749	5881	6703.6	0.0142613	0.0457509	0.0453263	0.0747114	0.409079	0.728357	20	0.068006	0.119783
489	5	6	405.446	70.4704	2064	4831.4	0.0125334	0.0187847	0.0285961	0.0306391	0.405446	0.726419	16	0.0413716	0.0697086
490	11	5.72727	400.309	71.0506	11844	5658.18	0.0343843	0.0555918	0.0336789	0.0662418	0.400309	0.73516	31	0.0690494	0.0968722
491	4	6.5	405.462	62.75	1715	6964.75	0.0141635	0.0238526	0.0356269	0.0404384	0.405462	0.735441	15	0.0475664	0.0874204
492	6	6.16667	408.779	69.5356	7037	5829.5	0.0219434	0.0323589	0.0389149	0.0501322	0.408779	0.731385	20	0.0620723	0.113615
493	8	6.125	399.923	67.6854	6676	6513.5	0.0212103	0.0484571	0.0408842	0.0754123	0.399923	0.732268	26	0.073041	0.122246
494	6	6.33333	404.473	65.8873	5294	5888.5	0.0165982	0.0403942	0.0379161	0.0611302	0.404473	0.739194	21	0.06133	0.111516
495	6	6.66667	402.945	61.1613	8980	6873.83	0.0397327	0.0484152	0.0422972	0.0550841	0.402945	0.726301	23	0.0707289	0.120849
496	6	6.16667	407.862	69.1908	4001	5477.67	0.0251491	0.0332142	0.0374213	0.0536626	0.407862	0.746238	20	0.0592369	0.0956817
497	5	6.6	405.514	61.7926	5058	5963.2	0.00168401	0.0307632	0.041822	0.0481669	0.405514	0.717319	19	0.0598407	0.102561
498	5	7	404.356	60.3004	4398	7055.8	0.0258933	0.0343529	0.0418215	0.0486981	0.404356	0.735943	21	0.0641708	0.10247
499	6	6.66667	407.513	62.5015	3443	7371.83	0.0169587	0.0380077	0.0427082	0.0564084	0.407513	0.741612	23	0.0683543	0.121149
500	4	6.75	405.692	60.9745	3776	6274.25	0.0170727	0.0319241	0.0418858	0.0427469	0.405692	0.730696	16	0.0567208	0.102631
501	8	6.375	410.738	67.0709	7531	6221.75	0.0252643	0.0476627	0.0402607	0.0658047	0.410738	0.72544	28	0.0741956	0.151478
502	7	5.57143	402.696	74.3755	4559	5526.57	0.0234383	0.0424156	0.03693	0.0580722	0.402696	0.718838	19	0.0589964	0.120531
503	6	6.33333	411.134	65.9119	5483	5455.5	0.0097554	0.0390502	0.0383641	0.0538065	0.411134	0.73714	21	0.0603431	0.108947
504	7	6	406.022	70.2252	5667	5765.14	0.0260913	0.037199	0.034424	0.0484839	0.406022	0.742023	22	0.0602841	0.127727
505	5	6.6	398.389	64.0269	4931	5528.8	0.0106185	0.0344406	0.0404082	0.054759	0.398389	0.728184	19	0.0575747	0.0958122
506	7	5.57143	411.642	76.9379	4281	4263.43	0.00803222	0.0276535	0.0277777	0.0506214	0.411642	0.719966	19	0.0461031	0.100965
507	5	6.4	404.696	70.8218	2802	5556.2	0.00703339	0.0205697	0.0297178	0.0421782	0.404696	0.725592	18	0.0474821	0.090737
508	3	6.66667	405.638	61.1676	0	5862.67	0.0126908	0.0178583	0.0302183	0.0253453	0.405638	0.71953	12	0.0365562	0.0779738
509	6	6.83333	404.548	62.3678	4892	7009.83	0.0158673	0.0408492	0.0394797	0.0724395	0.404548	0.735943	24	0.0680308	0.114422
510	4	7.25	405.268	56.0863	2090	6615.5	0.0222107	0.028929	0.0361785	0.0337408	0.405268	0.736691	18	0.0512583	0.0789629
511	8	5.5	410.014	78.6471	5488	4965.38	0.0185013	0.0314489	0.0328881	0.0450672	0.410014	0.723721	21	0.0529107	0.122135
512	6	6.5	410.228	65.1969	5811	5444.67	0.0187456	0.0351601	0.0307007	0.0514417	0.410228	0.739999	22	0.0531467	0.0834919
513	7	6.28571	408.221	67.6204	6295	6124.86	0.0250695	0.0443412	0.0402831	0.0724996	0.408221	0.741539	24	0.0660717	0.115918
514	6	6.83333	402.427	63.2676	4957	7380.33	0.00752648	0.0349761	0.0429939	0.0671516	0.402427	0.730148	24	0.0681771	0.107232
515	4	6.75	399.443	60.0354	1936	7061.75	0.0171711	0.0289398	0.0394029	0.0419737	0.399443	0.740381	16	0.0557617	0.0902783
516	6	6.33333	407.609	67.0721	3190	4595.17	0.00942011	0.0285741	0.0307469	0.051697	0.407609	0.730868	21	0.0526246	0.118527
517	5	6.4	405.068	67.0291	5216	6346	0.0102745	0.0252205	0.0333939	0.0448137	0.405068	0.734273	18	0.0506667	0.0915018
518	9	6.22222	399.341	67.3492	8831	6004.11	0.0215246	0.0503326	0.0353586	0.0796222	0.399341	0.728254	30	0.0720124	0.132256
519	6	6.16667	399.416	66.2524	3313	4585.83	0.0112567	0.0255357	0.028785	0.0501643	0.399416	0.724013	20	0.0475326	0.114808
520	7	6.14286	403.481	66.9724	8545	6468.43	0.0102025	0.0463432	0.0391614	0.0617923	0.403481	0.738159	23	0.0666683	0.104892
521	6	6	406.716	69.0772	3657	6161.33	0.0266296	0.0402639	0.0387024	0.0712043	0.406716	0.732932	19	0.0571128	0.108804
522	6	7.16667	399.104	59.34	7929	6678.83	0.0151763	0.0352664	0.034835	0.0662418	0.399104	0.727503	26	0.0624203	0.132113
523	7	6.28571	404.825	68.9166	7354	4446	0.0140542	0.0303918	0.0314701	0.0483427	0.404825	0.731518	23	0.0527051	0.108714
524	4	6.25	405.201	65.1216	3225	6117.75	0.0185636	0.0241612	0.0348626	0.0344211	0.405201	0.736185	14	0.0449941	0.074358
525	9	6	404.415	73.9466	5516	5370.89	0.0146762	0.0337639	0.0272008	0.0488535	0.404415	0.735422	27	0.0563997	0.095813
526	5	6.8	396.721	58.5636	4108	6836.6	0.0138883	0.0259351	0.0345832	0.0498325	0.396721	0.73919	20	0.0510464	0.105615
527	7	6	401.995	73.3573	5664	5773.43	0.00506316	0.0316621	0.0299203	0.0526286	0.401995	0.730956	21	0.0513272	0.122049
528	5	6	399.441	68.0951	4198	5758.2	0.0168825	0.0259757	0.0318993	0.0371962	0.399441	0.738264	16	0.0471352	0.0858456
529	6	5.83333	405.806	78.5041	5072	4102.5	0.00121475	0.0208228	0.0300689	0.0346312	0.405806	0.724122	17	0.045932	0.0781983
530	8	6.125	407.857	67.7335	8280	6585.38	0.0106386	0.0436413	0.0345895	0.0784182	0.407857	0.736247	26	0.06108	0.117653
531	6	5.66667	398.296	71.4403	4354	6010.17	0.0200099	0.0305028	0.0329196	0.0500644	0.398296	0.733293	17	0.0482288	0.0759601
532	4	6.75	398.781	59.3425	3058	6867.5	0.00412541	0.0214322	0.0329188	0.03371	0.398781	0.715016	16	0.0445871	0.0755572
533	5	6.2	397.44	65.1044	7188	6080.8	0.00831911	0.0233797	0.0274022	0.0427034	0.39744	0.735975	17	0.0396854	0.0692767
534	4	7.5	405.642	55.3331	3962	7546.5	0.0124944	0.032478	0.0382507	0.0690202	0.405642	0.726483	19	0.058112	0.111285
535	5	6.2	402.529	65.9381	2606	3743.8	0.0177955	0.0266524	0.02997	0.0392033	0.402529	0.727251	17	0.0427486	0.0762077
536	7	6.14286	411.144	69.1533	7679	4621.86	0.0165293	0.0348658	0.0368094	0.0563474	0.411144	0.717553	22	0.0628772	0.119063
537	6	6.5	405.936	66.2331	6858	6571.67	0.00911705	0.0375972	0.0395024	0.067088	0.405936	0.729219	22	0.0648866	0.11487
538	7	6.14286	398.876	67.1577	5876	7446.14	0.0304205	0.0457101	0.0358684	0.0596234	0.398876	0.738094	23	0.0637352	0.132224
539	8	6.125	414.035	68.7593	6489	7252.12	0.044754	0.064749	0.0479758	0.0903417	0.414035	0.743987	26	0.0857173	0.118316
540	5	6	402.114	71.1358	4922	4976	0.0119169	0.0198231	0.0257566	0.0361494	0.402114	0.737345	16	0.0394412	0.0661198
541	8	6	409.035	69.6333	7144	5133.25	0.0252319	0.0409075	0.0327213	0.0502937	0.409035	0.724401	24	0.0582643	0.10672
542	5	6.2	402.582	66.426	7069	6576	0.0133361	0.0290447	0.037616	0.0446248	0.402582	0.738033	17	0.0493658	0.0911264
543	7	6.42857	398.176	66.4303	3897	6098.43	0.0116903	0.0416005	0.0356017	0.0573955	0.398176	0.732389	25	0.0649252	0.115278
544	6	6.5	400.794	64.0953	6005	5593.67	0.016622	0.0295972	0.0284885	0.0446779	0.400794	0.72172	22	0.0470236	0.0853256
545	5	6.2	405.38	67.6599	3324	4227.4	0.0026305	0.025968	0.028115	0.0398591	0.40538	0.738712	17	0.0421917	0.0727355
546	5	6	395.868	68.8057	1960	6281.6	0.0116854	0.0214206	0.0263084	0.0292295	0.395868	0.743459	16	0.040091	0.0839409
547	7	6.71429	399.821	61.6277	8341	6299.86	0.016551	0.0406361	0.0344403	0.0746388	0.399821	0.724147	27	0.0592494	0.113766
548	5	7.4	398.35	54.8521	6678	7809.6	0.0065762	0.0367823	0.039714	0.0601034	0.39835	0.740323	23	0.0639746	0.13597
549	5	6.6	401.692	64.0157	2611	5740.4	0.0149524	0.0289396	0.0380051	0.0431109	0.401692	0.740445	19	0.0581598	0.114855
550	4	7	396.405	57.8091	5382	7628	0.00767558	0.0240013	0.0389017	0.0333124	0.396405	0.734112	17	0.0543429	0.0886458
551	6	6.66667	402.84	64.609	5213	7428	0.0186976	0.036669	0.0393599	0.0737568	0.40284	0.739067	23	0.0650143	0.120237
552	9	6.44444	402.833	65.0075	8519	7006.44	0.033724	0.0605932	0.044975	0.0927219	0.402833	0.723316	32	0.0872596	0.148217
553	3	6.33333	409.957	66.374	0	6038.67	0.00527988	0.0112176	0.0291689	0.0158369	0.409957	0.732145	11	0.0380072	0.0785072
554	7	6.14286	401.632	71.7448	6457	5549.14	0.0034905	0.0351976	0.0313359	0.0622052	0.401632	0.730543	23	0.0609044	0.124362
555	6	5.83333	402.5	71.6355	4626	3923.5	0.0101347	0.0269363	0.0270624	0.0469916	0.4025	0.735424	18	0.0455487	0.0939749
556	5	5.8	408.23	74.9394	3974	3932.2	0.0172924	0.0265182	0.0362012	0.0348753	0.40823	0.721625	15	0.0542341	0.112758
557	4	6.75	413.12	61.4762	2409	5721	0.0109766	0.0302944	0.0380008	0.05612	0.41312	0.726211	16	0.0513887	0.108947
558	5	6.2	410.031	71.072	5978	5869.8	0.0172654	0.0361343	0.0412868	0.0612801	0.410031	0.733055	17	0.0608963	0.129009
559	6	6.33333	400.785	64.2528	6008	7022.33	0.0310255	0.0399475	0.0453403	0.0523775	0.400785	0.721791	21	0.0705137	0.114863
560	8	6	403.515	71.2957	7731	4939.5	0.011904	0.0359827	0.0296266	0.0494968	0.403515	0.740098	25	0.0535491	0.088229
561	6	6.16667	402.195	69.9054	5590	6261.5	0.0154492	0.030034	0.0311437	0.0462525	0.402195	0.730165	20	0.050252	0.0943875
562	5	6.8	404.865	63.943	6072	6596.8	0.00657046	0.0339753	0.0448064	0.0590419	0.404865	0.72691	20	0.0690442	0.124897
563	8	6	405.68	71.8392	8235	4732.75	0.028228	0.035093	0.0293002	0.0436698	0.40568	0.731158	25	0.0539335	0.114408
564	6	6	397.357	69.2221	8504	6705.83	0.00831911	0.031855	0.0309359	0.0433128	0.397357	0.736911	19	0.0470265	0.0991707
565	7	6.28571	406.862	70.2321	3787	5429.29	0.022804	0.0437838	0.037623	0.077659	0.406862	0.725315	24	0.0686174	0.119954
566	7	6.57143	409.889	62.7381	6068	6765.43	0.016205	0.0581337	0.0405539	0.084143	0.409889	0.735592	26	0.0760545	0.127358
567	5	6.4	404.022	64.7398	5686	6893.8	0.0172695	0.0323932	0.0386913	0.0701047	0.404022	0.7283	18	0.0562503	0.0940579
568	7	5.85714	398.893	68.9244	7593	5352.29	0.0120544	0.0336304	0.0326732	0.0513823	0.398893	0.716843	21	0.0531081	0.115888
569	6	5.66667	412.109	75.7168	3775	3766.17	0.00428208	0.0281741	0.0306997	0.0548859	0.412109	0.731791	17	0.0454715	0.0971604
570	7	6.14286	405.822	68.2582	6001	6517.29	0.0137323	0.0418778	0.0404584	0.0655697	0.405822	0.728451	23	0.071399	0.128027
571	4	6.75	401.618	63.5895	251	4786.25	0.00227949	0.0139984	0.0257572	0.0264206	0.401618	0.735431	16	0.0414683	0.104934
572	6	6.16667	402.147	68.4608	6114	5449.67	0.00837784	0.0255847	0.0266	0.0474483	0.402147	0.705309	20	0.0446488	0.0823222
573	6	6.66667	398.395	60.4707	7607	6385.83	0.00439142	0.0238959	0.0282756	0.0304637	0.398395	0.730467	23	0.0436595	0.0822843
574	6	6.16667	404.642	66.4769	5993	6046.17	0.0171462	0.0321332	0.0357712	0.0529917	0.404642	0.72111	20	0.0552416	0.0906144
575	5	6.4	408.107	68.0179	4456	5172.8	0.00670842	0.0251111	0.0329527	0.0424359	0.408107	0.7302	18	0.0509445	0.0988354
576	8	5.75	408.102	73.5434	5435	5937.25	0.0257006	0.0368689	0.0347677	0.054194	0.408102	0.716157	23	0.057192	0.124116
577	8	6.5	404.012	66.2532	8841	5870.12	0.0262928	0.0507325	0.0387658	0.0695413	0.404012	0.725494	29	0.0705258	0.140255
578	7	5.71429	398.284	75.1411	2450	5182.29	0.0170009	0.0284331	0.0289553	0.0382092	0.398284	0.720204	20	0.0491584	0.0900465
579	7	6.14286	400.003	67.3475	10212	5915.57	0.0091308	0.0353212	0.0310216	0.0543845	0.400003	0.725625	23	0.0518177	0.0938587
580	5	6.2	402.731	68.5602	642	4945	0.00901326	0.0197114	0.026405	0.0304672	0.402731	0.717775	17	0.0411203	0.0880345
581	6	5.83333	406.313	72.3947	4345	4201.17	0.00363005	0.0231071	0.0294441	0.0425206	0.406313	0.728402	18	0.0482144	0.0984084
582	5	7	402.331	58.4338	7201	6785.8	0.0142525	0.0258074	0.040331	0.0409636	0.402331	0.735596	21	0.0596162	0.0922616
583	4	7.25	407.087	58.9226	2027	6206	0.0165979	0.0305843	0.0400695	0.0523811	0.407087	0.749241	18	0.0555405	0.0962773
584	7	6	410.878	70.5061	4764	4331.86	0.0107087	0.0246691	0.0254496	0.0371623	0.410878	0.728188	22	0.0417152	0.0850317
585	6	6	412.044	71.1267	5310	5287.83	0.0345766	0.04658	0.0493982	0.0548337	0.412044	0.738711	19	0.0754335	0.124495
586	7	6.14286	397.162	68.8505	7511	5330.86	0.0106185	0.0416802	0.0403587	0.0578829	0.397162	0.726167	23	0.0682709	0.145655
587	6	6.33333	402.097	64.8621	5478	6495.17	0.0268781	0.0351839	0.0377919	0.0473127	0.402097	0.739507	21	0.0610494	0.113492
588	6	5.33333	401.465	77.5846	3831	4037.5	0.00179822	0.0183698	0.0247314	0.0363729	0.401465	0.717264	15	0.0376493	0.0903446
589	7	6.57143	412.773	63.5305	4297	6797.86	0.0357965	0.0590401	0.0434278	0.0832663	0.412773	0.733551	26	0.0779914	0.127371
590	6	6.33333	402.575	66.6965	6389	6082.67	0.0249073	0.0395489	0.0371251	0.0535728	0.402575	0.73227	21	0.0603864	0.115632
591	6	6.5	401.926	62.8408	5503	6692.33	0.00295655	0.0288449	0.0350535	0.0568818	0.401926	0.73714	22	0.0542574	0.100266
592	5	6.4	412.772	65.6505	1799	3982.4	0.00802408	0.019394	0.0240191	0.0306648	0.412772	0.744704	18	0.0347891	0.0699963
593	4	7.25	398.482	55.74	5078	5685.5	0.00858912	0.0207874	0.0364244	0.0343676	0.398482	0.725176	18	0.0487723	0.0867614
594	5	6.2	401.715	67.0482	6709	6010.8	0.0193025	0.036961	0.0385241	0.0521555	0.401715	0.717661	17	0.0545653	0.0968408
595	7	5.85714	412.583	72.2722	8716	4918.57	0.0203102	0.0467825	0.0424622	0.0820148	0.412583	0.732389	21	0.0665687	0.109921
596	7	5.71429	396.043	75.1001	5035	6049.14	0.00606244	0.0289959	0.0273071	0.045732	0.396043	0.735047	19	0.0455327	0.120976
597	5	6.4	407.281	64.0013	5244	4918	0.0150359	0.033711	0.0386377	0.0472311	0.407281	0.723837	18	0.0536248	0.122337
598	4	6.75	413.094	62.087	3671	6082	0.00934191	0.0193825	0.0398982	0.0354778	0.413094	0.735093	16	0.0520279	0.105711
599	6	6.5	404.551	63.2513	6142	6391.83	0.0208185	0.0497673	0.04	0.0650974	0.404551	0.731135	22	0.063136	0.0908058
600	6	7.5	402.439	55.6813	6721	8559.5	0.0259529	0.0497278	0.0448303	0.0861015	0.402439	0.720612	28	0.079818	0.145788
601	7	6.28571	412.049	72.1787	7116	5186.14	0.018437	0.0476596	0.0408761	0.0852815	0.412049	0.741494	23	0.0740508	0.130662
602	5	6.2	411.779	67.4533	4291	5096.8	0.0213187	0.0288445	0.0357719	0.0450336	0.411779	0.724257	17	0.0515832	0.0876494
603	7	6.71429	407.015	62.1597	5686	7588.14	0.0298171	0.0444914	0.042805	0.0685061	0.407015	0.726419	27	0.0752558	0.128842
604	5	7.4	402.381	57.994	5094	6676.4	0.0101347	0.0306004	0.0373245	0.0506751	0.402381	0.739719	23	0.0656673	0.11596
605	7	6.14286	397.218	67.2163	9752	5428.29	0.0171711	0.044211	0.0389039	0.0593482	0.397218	0.727357	23	0.0662918	0.124432
606	8	6	403.972	68.7715	7089	5676	0.02791	0.0356495	0.0288776	0.0483927	0.403972	0.7343	25	0.0510404	0.11575
607	5	6.8	412.061	61.8091	5870	5864.4	0.00729479	0.0424472	0.0410143	0.0647189	0.412061	0.727926	20	0.0599945	0.114568
608	6	6.83333	397.582	60.4524	7479	8182.33	0.0065762	0.0378905	0.0452872	0.0597432	0.397582	0.744129	24	0.0745164	0.151417
609	8	6.5	405.418	65.9407	8900	6147.25	0.0111611	0.0528272	0.0427934	0.0855348	0.405418	0.730467	29	0.0837862	0.15752
610	4	6.5	400.819	63.5824	225	6639.5	0.011533	0.0198037	0.0369233	0.0304179	0.400819	0.743781	15	0.0494596	0.0924977
611	7	6.14286	404.715	70.5499	7545	5294	0.00743355	0.0378455	0.0360219	0.0593288	0.404715	0.727812	23	0.0628337	0.119244
612	6	6.5	402.044	65.4119	7005	7360.5	0.0376001	0.0437907	0.0448945	0.0522864	0.402044	0.709577	22	0.0737141	0.135388
613	6	6.16667	404.579	69.945	4889	5643.17	0.0172695	0.0290139	0.0341473	0.0405885	0.404579	0.734505	20	0.0563746	0.100973
614	7	6	403.892	70.269	8309	4595.43	0.0169932	0.0310809	0.0305171	0.0526623	0.403892	0.718775	22	0.0538591	0.11339
615	5	6.4	406.146	64.5966	2606	5618.4	0.0104759	0.0282358	0.0334329	0.0485685	0.406146	0.74167	18	0.0470472	0.0957903
616	6	6.16667	405.75	70.1475	4485	4919.33	0.010211	0.0308448	0.0354627	0.0660321	0.40575	0.735429	20	0.0594058	0.129174
617	6	6.66667	411.167	62.4093	5927	6651.5	0.0392664	0.0522009	0.0516163	0.0718295	0.411167	0.728065	23	0.0817648	0.136852
618	6	7	402.465	61.7539	6380	6807.17	0.0313169	0.0476352	0.047863	0.0627162	0.402465	0.732591	25	0.0801736	0.151073
619	4	6.75	407.263	63.1905	1490	6711.75	0.0218231	0.0405622	0.0493158	0.062746	0.407263	0.725436	16	0.0686256	0.129235
620	5	6.2	412.098	67.5057	3139	4804.6	0.0064328	0.0242155	0.0362449	0.0324434	0.412098	0.717068	17	0.0494863	0.0769228
621	6	6.66667	403.529	62.5577	4147	7330	0.0312483	0.0498263	0.040517	0.0746388	0.403529	0.747485	23	0.068833	0.110233
622	5	7	399.034	59.5067	2872	6496.8	0.0215246	0.0272315	0.0405652	0.0343118	0.399034	0.725533	21	0.0612474	0.128218
623	6	6.66667	403.213	63.362	6431	7699	0.0204142	0.0436049	0.0412761	0.0762336	0.403213	0.717334	23	0.0712022	0.141248
624	5	6.2	402.253	71.0647	2099	4400.4	0.00929712	0.015937	0.0291352	0.0268001	0.402253	0.735803	17	0.0452789	0.100049
625	8	6	403.012	69.9273	9991	5814.75	0.0280877	0.0481588	0.0444033	0.0657644	0.403012	0.718376	25	0.0764044	0.119244
626	5	7	408.481	60.9155	7037	7378.2	0.00771861	0.0435472	0.0505789	0.0757797	0.408481	0.7252	21	0.0729559	0.118552
627	4	6	402.934	68.1151	89	3981.75	0.00467207	0.0151982	0.024435	0.0306649	0.402934	0.715291	13	0.0329605	0.0619261
628	4	6	402.212	69.5492	0	3708.25	0.0050423	0.00767048	0.021259	0.0108404	0.402212	0.712763	13	0.0294338	0.0709382
629	8	5.75	402.767	77.8762	4157	3654.5	0.00658267	0.0222021	0.025321	0.0369607	0.402767	0.73414	22	0.0443144	0.0854755
630	8	6.375	412.683	66.3854	6166	5913.25	0.0195119	0.0472222	0.0345485	0.0680011	0.412683	0.718	28	0.066953	0.117653
631	7	6.42857	407.29	64.6261	7687	6195	0.0340535	0.04933	0.0412376	0.0659868	0.40729	0.73216	25	0.0714691	0.122385
632	4	6.5	404.782	64.211	2225	5998.25	0.00302368	0.0189052	0.0362437	0.0318973	0.404782	0.731829	15	0.0498861	0.101318
633	5	6.6	411.456	62.698	4635	5744.2	0.0274247	0.0394326	0.0386787	0.0519609	0.411456	0.736219	19	0.0571436	0.0928706
634	6	6.83333	407.42	63.4572	6491	6417.83	0.0169587	0.0397919	0.0413162	0.0736018	0.40742	0.733384	24	0.0711776	0.14373
635	5	6.8	411.729	63.3604	5099	5644.4	0.0250955	0.0314668	0.0415401	0.0400731	0.411729	0.729727	20	0.0634181	0.11415
636	6	6.66667	405.886	68.3725	5844	5972.17	0.00669125	0.0404029	0.0396993	0.0700192	0.405886	0.731158	23	0.0680459	0.102561
637	4	6.5	408.893	64.8631	1872	5143.25	0.00670842	0.0214108	0.0313852	0.0385541	0.408893	0.736275	15	0.0440922	0.0937569
638	6	5.66667	403.632	73.5187	6485	4644.83	0.0206294	0.0260968	0.0297159	0.035226	0.403632	0.735738	17	0.044044	0.0880423
639	5	6.6	409.042	67.0374	5883	5702.6	0.00384485	0.0343247	0.0382083	0.065813	0.409042	0.741165	19	0.0612698	0.109147
640	6	5.66667	402.272	72.1536	4279	6196.67	0.0193832	0.0303539	0.0299395	0.0482386	0.402272	0.717475	17	0.0447785	0.094022
641	4	6.5	397.113	61.458	5616	7626.5	0.0083467	0.0230461	0.0376879	0.0304205	0.397113	0.727674	15	0.0493479	0.0900439
642	6	6	411.987	71.1169	6144	5808.67	0.00987558	0.0441516	0.0479533	0.0832663	0.411987	0.723328	19	0.0703804	0.119174
643	7	6.42857	410.323	65.6657	5888	6163.43	0.0274247	0.0433549	0.0402174	0.0546146	0.410323	0.737069	25	0.0702042	0.114663
644	7	5.71429	401.375	71.2645	2927	4552.14	0.0220633	0.0314944	0.0279399	0.0389854	0.401375	0.714349	20	0.0439423	0.0747039
645	6	6.66667	406.711	62.3785	6393	6016.83	0.0121546	0.0390872	0.0370696	0.0547196	0.406711	0.730946	23	0.0642056	0.117134
646	7	6.28571	400.767	66.4537	7195	6245	0.0334303	0.0387768	0.0344225	0.0527734	0.400767	0.733513	24	0.058102	0.0979362
647	4	6	397.609	69.8183	220	4382.75	0.00806313	0.0143103	0.0285635	0.0203788	0.397609	0.737789	13	0.0389117	0.110534
648	5	6.2	405.215	67.6324	3660	6081.4	0.0143425	0.033253	0.0369258	0.0656654	0.405215	0.729363	17	0.0521477	0.0896186
649	4	6.25	402.229	67.1579	820	6389.5	0.0155662	0.0226724	0.0373959	0.0322646	0.402229	0.72278	14	0.0528639	0.0988861
650	4	5.5	409.525	75.0796	158	2677	0.00836105	0.00934102	0.0175125	0.0112656	0.409525	0.741916	11	0.0218136	0.0518681
651	6	6.33333	402.964	64.6021	6579	6452.33	0.012438	0.0369895	0.0365797	0.059558	0.402964	0.735639	21	0.0563275	0.0910317
652	5	6	399.832	67.4002	5148	6341.4	0.0120544	0.025571	0.0327248	0.0345478	0.399832	0.728898	16	0.0444681	0.0710736
653	4	7.5	407.934	56.9407	2709	6358.25	0.0130648	0.0321916	0.0392595	0.0462246	0.407934	0.741916	19	0.0570579	0.101053
654	5	6.8	406.409	60.4775	4183	6943.4	0.0164492	0.0344944	0.0392412	0.0613806	0.406409	0.726582	20	0.0635295	0.118133
655	5	6.6	409.174	63.6168	3119	6046.2	0.0157625	0.0272673	0.033452	0.040948	0.409174	0.740733	19	0.0513314	0.108436
656	7	6.28571	407.383	66.9272	7466	7163.57	0.044287	0.0579351	0.0501284	0.0790622	0.407383	0.723316	24	0.086856	0.147188
657	6	6.66667	407.415	62.8906	9427	6741.83	0.0121769	0.0332617	0.0405339	0.0784182	0.407415	0.721793	23	0.0620664	0.0976819
658	5	6.6	412.413	64.1203	2091	5832.4	0.0194348	0.028793	0.0328327	0.0438798	0.412413	0.70112	19	0.0498874	0.0889465
659	5	6.6	403.392	65.6312	5274	6094.2	0.0202986	0.0423544	0.0461291	0.0773458	0.403392	0.710731	19	0.0644596	0.108371
660	4	6.5	401.276	63.0576	1285	6242.5	0.0091308	0.0179653	0.0278085	0.0283354	0.401276	0.718615	15	0.0397353	0.0905406
661	5	6.8	399.336	59.425	4418	6512.2	0.00972263	0.0300409	0.0370097	0.0528964	0.399336	0.725521	20	0.0583705	0.126339
662	6	6	404.233	68.6555	5862	6454.17	0.0162567	0.0381072	0.0356783	0.0617927	0.404233	0.737905	19	0.0526814	0.0961769
663	5	6.8	409.974	63.0904	4978	6810.6	0.0198639	0.0387829	0.0402505	0.062835	0.409974	0.720311	20	0.0662836	0.131032
664	6	6.33333	404.402	67.4004	6406	6667.67	0.0165897	0.0496184	0.0410239	0.0660594	0.404402	0.730138	21	0.0662783	0.102909
665	6	6.33333	413.136	68.3642	3655	4231	0.00538126	0.0267872	0.0279572	0.0596579	0.413136	0.719114	21	0.0462131	0.106699
666	5	6.2	411.925	68.7522	3303	3742.6	0.00192683	0.0184935	0.0220103	0.0328817	0.411925	0.722777	17	0.0333648	0.0666843
667	6	6.16667	403.425	66.277	5764	6470.33	0.0110612	0.0309962	0.0358603	0.0472091	0.403425	0.727781	20	0.0533581	0.100469
668	8	6.625	394.811	64.6267	9215	6848.5	0.0145414	0.0450028	0.0327589	0.0785135	0.394811	0.725436	29	0.0653133	0.104934
669	7	5.85714	401.111	70.7402	7377	5464.14	0.0193025	0.0413196	0.0363871	0.0559651	0.401111	0.735941	21	0.0588698	0.0977603
670	7	6.57143	407.747	65.184	5844	6354.71	0.0194538	0.0459533	0.0364321	0.0678861	0.407747	0.713664	26	0.065711	0.114053
671	7	6.28571	402.807	66.1754	5808	5903	0.0185134	0.0450104	0.038107	0.0714286	0.402807	0.704696	24	0.066561	0.122049
672	7	5.57143	407.108	75.7443	7418	4070.43	0.0157625	0.0303258	0.0277424	0.0409222	0.407108	0.73656	19	0.045734	0.0876871
673	5	6.8	398.519	58.8291	4342	7673.4	0.0233627	0.0416098	0.0421183	0.0591005	0.398519	0.73231	20	0.0634515	0.101432
674	5	7.2	402.357	58.0863	5217	6788.8	0.0192084	0.0296735	0.0342239	0.0346412	0.402357	0.730677	21	0.0567431	0.110259
675	8	5.875	400.347	71.431	6874	5802.88	0.0108404	0.031526	0.0295401	0.0600977	0.400347	0.70281	24	0.0552426	0.112792
676	6	5.83333	400.512	71.361	5603	5198.83	0.0120122	0.0243285	0.027725	0.0327953	0.400512	0.71976	18	0.0433997	0.101951
677	6	5.83333	406.061	72.3498	3651	5040.5	0.0104759	0.0288186	0.0305013	0.0482253	0.406061	0.745892	18	0.0474823	0.095447
678	7	5.71429	402.992	71.5516	5983	6481.57	0.016171	0.0549681	0.0435482	0.0777089	0.402992	0.735555	20	0.0720916	0.1326
679	6	6.66667	406.874	66.7628	3598	4803.67	0.0112656	0.0228398	0.0271402	0.0406024	0.406874	0.730651	23	0.0509444	0.0969108
680	6	6.5	403.701	67.8441	5744	6051.33	0.0107905	0.0341643	0.0382673	0.0543356	0.403701	0.719787	22	0.0655788	0.131515
681	5	6.2	411.087	68.6123	4221	4911.2	0.0122999	0.0282116	0.0339516	0.0413618	0.411087	0.74628	17	0.0471818	0.0784245
682	9	6.44444	400.96	65.3947	8388	6624	0.0313169	0.0532092	0.039668	0.0645059	0.40096	0.727564	31	0.0788406	0.148043
683	6	6.33333	404.87	65.952	3622	6167.33	0.028516	0.031208	0.032257	0.0329612	0.40487	0.72857	21	0.0544549	0.112379
684	6	6.16667	410.566	69.1608	6326	4692.17	0.0107087	0.0306015	0.0296379	0.0438798	0.410566	0.728256	20	0.0460891	0.0928367
685	6	6.66667	404.679	68.9186	4214	6034	0.0101451	0.0344131	0.0401306	0.0597277	0.404679	0.725581	22	0.0664402	0.134162
686	5	6	403.774	70.1797	827	5624.8	0.00308908	0.0267959	0.0290131	0.0390765	0.403774	0.727632	16	0.0413068	0.0964602
687	5	6.2	398.019	65.1992	4181	5228	0.0112567	0.0182421	0.0280004	0.0317924	0.398019	0.722939	17	0.0399148	0.0730842
688	7	6	408.971	72.0568	5969	6040.43	0.00972339	0.0390801	0.0432206	0.0531631	0.408971	0.726896	22	0.0743408	0.136668
689	5	6.4	410.776	67.4195	2532	5251.2	0.0157861	0.0358281	0.0383312	0.0637665	0.410776	0.745589	18	0.0581035	0.120192
690	4	6.75	397.562	64.2882	5386	6374.5	0.0141042	0.0197184	0.0311958	0.0302708	0.397562	0.711901	16	0.0457879	0.0887631
691	6	6.66667	409.22	69.6919	6683	5574.67	0.0106026	0.0351744	0.0374045	0.0563118	0.40922	0.71778	22	0.0621391	0.108225
692	6	6.33333	396.432	66.7013	5583	7332.83	0.00767558	0.0363338	0.0342835	0.0544654	0.396432	0.72984	21	0.0588456	0.0941084
693	7	6.14286	397.104	68.075	6659	4617.14	0.0275775	0.0364293	0.0346672	0.0448001	0.397104	0.719707	23	0.0588774	0.109683
694	10	6	402.46	69.4722	9341	6603.3	0.0357875	0.0535624	0.0374299	0.0707132	0.40246	0.720206	31	0.0754862	0.134398
695	6	6.16667	405.749	67.7054	4597	5074.67	0.0136791	0.037032	0.0351743	0.0543331	0.405749	0.734628	20	0.0551132	0.081337
696	6	6	411.613	73.9107	5915	4509.33	0.0143934	0.0309723	0.0332109	0.0462244	0.411613	0.73231	19	0.0524872	0.112685
697	6	6	408.58	69.3938	7625	5430.17	0.0142613	0.0386922	0.0384569	0.0639487	0.40858	0.725975	19	0.0564053	0.0987281
698	7	6	394.996	67.7808	8126	5523.86	0.0115243	0.0287996	0.0304082	0.0512338	0.394996	0.730249	22	0.0482256	0.0848916
699	5	5.8	411.554	72.12	4510	5033.6	0.0084486	0.0189174	0.0264589	0.0269001	0.411554	0.747609	15	0.0356046	0.0632328
700	5	6.6	405.104	62.9841	3491	6325.6	0.0026305	0.0213846	0.0303247	0.0320359	0.405104	0.741343	19	0.0464614	0.0932096
701	6	6.5	402.803	65.1357	5598	6607	0.0170721	0.040508	0.0361297	0.0714286	0.402803	0.735441	22	0.0589181	0.107224
702	5	6.4	401.745	69.0618	531	4889	0.011361	0.0176941	0.0298877	0.0266162	0.401745	0.742348	18	0.043993	0.0948401
703	5	6.2	405.837	69.8941	4504	5065.2	0.00237444	0.0205659	0.0295447	0.0318687	0.405837	0.741579	17	0.0448684	0.0756375
704	5	6.2	405.769	66.4688	2438	6099.2	0.00568879	0.0293609	0.0410252	0.041981	0.405769	0.724292	17	0.0571009	0.0991322
705	4	6.75	404.069	64.2582	830	4055.25	0.00658267	0.019113	0.0263346	0.0344566	0.404069	0.730992	16	0.036962	0.0788928
706	6	6.83333	404.785	60.8784	8048	7879.83	0.0342712	0.0478676	0.0436446	0.0606845	0.404785	0.7343	24	0.0739603	0.113808
707	6	6.33333	406.763	67.3904	7444	5900	0.0145587	0.0353715	0.0373981	0.0476029	0.406763	0.72751	21	0.0569059	0.0999634
708	6	6.33333	400.674	65.666	5987	7631.17	0.0206436	0.0394312	0.0431678	0.064672	0.400674	0.725804	21	0.0704318	0.12182
709	4	7.75	406.816	54.3632	2890	6952.75	0.0139521	0.0228478	0.0359658	0.0287737	0.406816	0.712314	20	0.0540984	0.0904969
710	5	6.4	408.102	64.6162	4731	5934.6	0.0164426	0.0297874	0.0367562	0.048439	0.408102	0.720935	18	0.0525587	0.103666
711	10	6.3	403.891	65.8246	11464	6829.1	0.0484473	0.0660806	0.0424193	0.0830673	0.403891	0.738033	34	0.0870533	0.140031
712	8	6	412.103	71.0142	7087	5329.12	0.0205688	0.0455934	0.0394552	0.0664604	0.412103	0.722088	25	0.0685592	0.114568
713	5	6.6	400.389	65.6194	4734	5984.4	0.011533	0.0294653	0.0369624	0.0630482	0.400389	0.736456	19	0.0586361	0.122735
714	6	7	398.587	59.0235	5162	8494.17	0.0244069	0.0529057	0.0476765	0.103811	0.398587	0.730449	25	0.0804872	0.160204
715	8	5.625	406.465	74.6396	6225	4897.75	0.0178393	0.0393956	0.0307105	0.0552027	0.406465	0.724712	22	0.0525217	0.0873189
716	6	6.16667	404.811	67.5489	6470	4929.83	0.00629485	0.0320681	0.0332989	0.0688538	0.404811	0.726644	20	0.0488221	0.0935551
717	6	6.16667	401.161	71.824	3446	5411	0.00227949	0.0239086	0.0293406	0.054776	0.401161	0.733151	20	0.0524561	0.120647
718	6	6.83333	397.975	60.1174	5349	7914.67	0.0383983	0.0447779	0.0430048	0.0574418	0.397975	0.722704	24	0.0728717	0.107345
719	5	7	408.399	60.1254	3052	5606.6	0.00942011	0.0262649	0.0362632	0.0427719	0.408399	0.727325	21	0.0570347	0.119032
720	5	7	403.942	61.2645	6326	7737.2	0.02077	0.0468346	0.0482899	0.0660625	0.403942	0.743795	21	0.0783358	0.148454
721	8	6.25	410.832	67.8199	6203	6396.62	0.0260121	0.0437455	0.037088	0.0641324	0.410832	0.733565	27	0.0686134	0.120927
722	5	5.6	407.703	75.522	2448	2557.6	0.00373114	0.0145618	0.0203587	0.0316556	0.407703	0.740346	14	0.029836	0.0631758
723	6	6	402.724	68.7988	6841	5836.5	0.0137281	0.0325652	0.0350359	0.0602809	0.402724	0.728876	19	0.0516725	0.089618
724	6	6.16667	412.785	67.8146	5401	7054.17	0.0432177	0.0595592	0.0461799	0.0732273	0.412785	0.731867	20	0.0767463	0.125014
725	5	7.4	396.892	54.3364	3094	7589.2	0.017515	0.0335988	0.0370353	0.0533998	0.396892	0.730882	23	0.0598161	0.118902
726	7	6.57143	399.28	62.0198	5913	6767.14	0.00946311	0.0302653	0.0315189	0.0481332	0.39928	0.738051	25	0.051635	0.136217
727	5	7	402.058	62.4496	4350	5851.4	0.0034905	0.0253988	0.0343951	0.0615348	0.402058	0.734033	21	0.0570083	0.123691
728	5	6.6	408.453	62.2404	4916	5919.2	0.0225854	0.0302394	0.0313156	0.0382061	0.408453	0.730165	19	0.0479959	0.0829478
729	6	6.5	404.779	64.3577	4461	6100.17	0.0163226	0.0454883	0.038633	0.0660321	0.404779	0.737863	22	0.0638591	0.10754
730	5	6.6	395.11	61.4301	8002	6488.6	0.0124803	0.027771	0.0338409	0.0462754	0.39511	0.714794	19	0.0491002	0.0827665
731	5	6.4	395.756	62.1903	9309	6777	0.00803162	0.0260711	0.0350305	0.0478337	0.395756	0.72586	18	0.0482979	0.0864965
732	7	5.71429	401.516	73.1333	7795	4612.14	0.0182193	0.0278695	0.0283436	0.0373292	0.401516	0.731385	20	0.0468291	0.0825478
733	8	6.25	401.749	66.3603	8515	5647.12	0.0170721	0.0429841	0.035274	0.0694209	0.401749	0.731591	27	0.0642901	0.105217
734	6	6.16667	399.321	69.036	4589	6305.67	0.0260673	0.0401537	0.0407153	0.0535562	0.399321	0.728785	20	0.0688698	0.133139
735	7	6.85714	403.185	60.7749	10478	6931.86	0.0215556	0.0507274	0.0396858	0.0794177	0.403185	0.732408	28	0.0700771	0.11339
736	7	5.71429	406.662	72.2032	5199	5426.29	0.0142414	0.0374022	0.0376049	0.0639312	0.406662	0.735407	20	0.0620062	0.126805
737	4	6.5	410.441	63.5207	1489	7345.5	0.0230131	0.0295343	0.0359163	0.0342974	0.410441	0.739719	15	0.049564	0.11347
738	6	6.16667	405.008	66.537	6026	4974.5	0.012474	0.03456	0.0352597	0.0489113	0.405008	0.730184	20	0.0531933	0.101136
739	5	6.8	406.845	60.5424	5090	6017	0.0202523	0.0351711	0.0411844	0.0586473	0.406845	0.719224	20	0.0602875	0.0958308
740	6	6.33333	413.917	68.5755	4035	5446.17	0.0199397	0.0391555	0.0408372	0.0585978	0.413917	0.718151	21	0.0639176	0.105582
741	8	6.625	405.004	64.3868	9327	5794.38	0.0262814	0.0588494	0.0425572	0.076652	0.405004	0.738965	29	0.0830008	0.15493
742	5	6.2	399.758	66.2456	6156	6286.4	0.00285085	0.031987	0.0377265	0.053656	0.399758	0.724203	17	0.0543963	0.0878935
743	3	7.33333	404.069	55.319	0	5776.33	0.00528274	0.0205768	0.0357161	0.0418428	0.404069	0.736566	14	0.0431516	0.0811447
744	4	6.25	402.017	65.567	4442	5967.5	0.00307622	0.0122107	0.0250311	0.028048	0.402017	0.711376	14	0.0341032	0.0847152
745	6	6.16667	407.463	67.5871	5952	5038.83	0.0271128	0.0326497	0.0294017	0.0404396	0.407463	0.736334	20	0.0475824	0.105162
746	8	6	401.444	71.7064	8518	5976.12	0.0114829	0.0495025	0.0344717	0.0753542	0.401444	0.736247	25	0.0647411	0.110978
747	7	5.57143	411.998	77.635	4532	3803	0.0286113	0.0351268	0.0316362	0.0526281	0.411998	0.732062	19	0.0512134	0.0926906
748	5	6.6	412.223	63.3057	2673	5757.4	0.0187456	0.0258375	0.0368312	0.0366805	0.412223	0.732937	19	0.0530897	0.0889933
749	6	5.83333	413.934	71.9457	6611	5966.33	0.0239531	0.0400681	0.0352008	0.0566827	0.413934	0.729089	18	0.0571336	0.101726
750	8	6	394.818	70.3858	10757	6153.38	0.0255053	0.0404158	0.036603	0.0523938	0.394818	0.720602	25	0.0670911	0.10016
751	5	5.6	410.151	75.9755	3563	5361.6	0.0169407	0.0255087	0.0321486	0.0396256	0.410151	0.728876	14	0.0422871	0.0808895
752	7	6.42857	399.694	64.5311	7864	7417.29	0.0317746	0.0532036	0.0450578	0.08238	0.399694	0.728065	25	0.0752809	0.124432
753	7	6.28571	402.336	70.2264	5990	4613.43	0.0023174	0.0254064	0.029067	0.039535	0.402336	0.74392	23	0.0503707	0.105739
754	8	6.125	402.689	68.9724	7974	4506.5	0.0271635	0.0487994	0.0369903	0.077659	0.402689	0.71627	26	0.0688302	0.126805
755	7	5.85714	405.369	70.5949	5739	4100.43	0.030004	0.0356473	0.0332833	0.041253	0.405369	0.742658	21	0.0536508	0.0947704
756	6	7	405.106	62.1592	6114	6436.67	0.0142302	0.035338	0.0383906	0.0744343	0.405106	0.716714	25	0.0700638	0.135303
757	6	5.83333	401.234	70.3751	4507	3717.33	0.0185213	0.0254118	0.0259205	0.0307205	0.401234	0.722973	18	0.0383591	0.0700578
758	8	5.875	402.132	71.2706	8747	6080.5	0.0208665	0.0343237	0.0323532	0.0527623	0.402132	0.731563	24	0.0571177	0.128116
759	7	6.57143	406.604	64.4481	6123	5686.29	0.00731727	0.0454117	0.0396313	0.0700192	0.406604	0.738262	26	0.0715274	0.128473
760	8	5.75	399.152	71.6334	6169	4789.75	0.0178123	0.0339021	0.0355499	0.0480803	0.399152	0.723328	23	0.060255	0.112461
761	7	6.42857	404.396	64.167	7455	6786.86	0.0263883	0.04201	0.0400675	0.0542496	0.404396	0.72355	25	0.0680872	0.0969146
762	5	6.4	406.786	67.3134	1360	5394.8	0.012912	0.0241989	0.0328343	0.0331771	0.406786	0.746212	18	0.0495828	0.0726933
763	7	6.57143	405.367	66.665	4325	6924.29	0.0221166	0.0347037	0.036927	0.0547196	0.405367	0.738262	26	0.0623191	0.111611
764	8	6.625	406.818	62.0518	9397	6434.5	0.0204362	0.0643373	0.0516354	0.0843853	0.406818	0.73377	30	0.0940274	0.153232
765	6	6	407.334	70.9601	4343	5316.67	0.00288505	0.0317168	0.0334008	0.0577488	0.407334	0.722867	19	0.0544388	0.12099
766	5	7.4	396.845	54.3299	6878	8560.6	0.00556143	0.0340469	0.040112	0.0582978	0.396845	0.743912	23	0.0627558	0.133519
767	5	6.4	410.128	65.7182	7728	5667	0.00859929	0.0354055	0.0440331	0.0661046	0.410128	0.740381	18	0.0593673	0.138704
768	7	5.85714	400.431	71.5737	4587	5345.86	0.0120122	0.0249283	0.0246158	0.0380087	0.400431	0.716462	21	0.0424643	0.101109
769	6	6	403.443	69.1616	8269	5163.83	0.0142153	0.0183233	0.0291668	0.0262037	0.403443	0.727634	19	0.0435216	0.081295
770	4	5.75	400.832	71.1	1696	3987.5	0.0237878	0.0294133	0.0352767	0.0367025	0.400832	0.719855	12	0.0422837	0.0710084
771	6	6	402.942	68.8359	7205	5088.17	0.0160613	0.0300895	0.0347366	0.0485976	0.402942	0.723855	18	0.047482	0.0942617
772	7	6.85714	404.575	61.3742	8198	7107.71	0.0109194	0.0543768	0.0442481	0.0829075	0.404575	0.732806	28	0.0838454	0.156182
773	6	5.83333	404.366	72.0477	5195	5192.5	0.00868788	0.0259349	0.0288777	0.0352393	0.404366	0.716545	18	0.0422508	0.0828986
774	6	6.5	410.37	63.9167	5879	6522.5	0.0395265	0.0554757	0.0541267	0.0843853	0.41037	0.706858	22	0.0883233	0.15752
775	6	7.16667	397.197	56.2171	10494	8400.5	0.00335873	0.0661452	0.0522975	0.107072	0.397197	0.744704	26	0.0865714	0.151417
776	4	6.25	413.123	67.9932	1073	4573.25	0.00416903	0.0173737	0.0328334	0.027517	0.413123	0.730821	14	0.0398826	0.0759003
777	6	6.66667	402.698	63.4676	7992	5695.17	0.0157275	0.0348771	0.0384217	0.0564039	0.402698	0.717145	23	0.0623566	0.132616
778	7	5.71429	395.336	71.1335	9793	6064.29	0.00549932	0.0326062	0.0331928	0.0469061	0.395336	0.712695	20	0.0510441	0.101219
779	7	6.28571	408.299	65.2722	10797	6323	0.0234742	0.0445206	0.0412585	0.0838015	0.408299	0.72953	24	0.0655468	0.106751
780	8	5.625	403.379	72.7523	6413	5228.88	0.028516	0.0389914	0.0334839	0.0481893	0.403379	0.717311	22	0.0570118	0.101869
781	6	6.5	411.842	66.9243	5614	5496.33	0.00729479	0.0376686	0.0387154	0.0513237	0.411842	0.72985	22	0.0609188	0.116899
782	7	6.28571	412.479	67.4137	6951	5814.43	0.0285611	0.0522858	0.0454368	0.0760752	0.412479	0.727996	24	0.078562	0.145616
783	5	6.8	405.768	64.5686	4261	5941.2	0.0165979	0.0386784	0.0407458	0.058832	0.405768	0.736017	20	0.0630069	0.102728
784	6	6.33333	405.494	66.0537	7762	5446.17	0.0113727	0.0352463	0.0352927	0.0589289	0.405494	0.718196	21	0.0546639	0.0902998
785	7	5.85714	405.194	74.2855	4634	4362.71	0.0187146	0.0282552	0.0293483	0.0464612	0.405194	0.720372	21	0.051859	0.100351
786	6	6.66667	406.325	65.1678	5932	5246.83	0.00456479	0.0289058	0.0368619	0.0531185	0.406325	0.738494	23	0.0598108	0.10163
787	5	6.6	402.486	62.577	6765	7350.4	0.016171	0.0369502	0.0428624	0.076347	0.402486	0.726615	19	0.0625939	0.124521
788	6	6.33333	411.766	66.0132	4867	5431	0.016205	0.0438716	0.0442409	0.0724524	0.411766	0.73203	21	0.070862	0.112888
789	6	6.33333	409.114	65.5882	5560	6243.83	0.0228808	0.0432108	0.0391853	0.0562212	0.409114	0.722062	21	0.0641031	0.118809
790	6	6.66667	399.508	61.9342	8088	6418.17	0.0206505	0.0393042	0.0372794	0.0645059	0.399508	0.720773	23	0.0615515	0.124192
791	9	5.55556	400.564	76.8277	7990	4282.56	0.010747	0.0337643	0.0313602	0.0606661	0.400564	0.732376	23	0.0542552	0.120599
792	8	5.875	403.806	72.4086	8100	4888.25	0.0277333	0.0443213	0.0371061	0.0589748	0.403806	0.735666	24	0.0659769	0.105844
793	8	5.75	410.342	74.1302	9058	4431.12	0.0269374	0.0351852	0.0293983	0.0425784	0.410342	0.724829	23	0.0515457	0.109936
794	5	7	405.533	58.8989	5636	5860.8	0.0218275	0.0345184	0.0415822	0.0444548	0.405533	0.738276	21	0.0622006	0.1006
795	6	6.5	404.795	65.4579	7127	6632.67	0.0141635	0.04165	0.0421663	0.0732569	0.404795	0.721277	22	0.0701422	0.113799
796	7	6	397.834	67.9294	7165	6831.57	0.00453098	0.0413633	0.0351624	0.0591005	0.397834	0.723178	22	0.0582836	0.111068
797	4	7.25	399.024	56.2117	3907	6403.25	0.00628275	0.0270036	0.0390146	0.0642002	0.399024	0.729351	18	0.055427	0.10868
798	7	6	408.926	70.1711	3653	5610.71	0.0194403	0.0355352	0.0308263	0.0512888	0.408926	0.732546	22	0.0524684	0.0863409
799	4	6.25	407.638	65.5132	350	5449.5	0.00288505	0.0170169	0.0279571	0.0247842	0.407638	0.725752	14	0.0379187	0.066897
800	6	6.16667	407.332	69.7475	4693	4897.83	0.0192018	0.0339166	0.0357227	0.0467334	0.407332	0.729218	20	0.0541216	0.0966774
801	5	5.8	399.315	69.9752	2065	5268.4	0.0146897	0.0173018	0.0243746	0.0188908	0.399315	0.731237	15	0.0348392	0.0671364
802	6	6	396.419	68.4294	2513	6607.67	0.0134969	0.0322797	0.029977	0.0467089	0.396419	0.725569	19	0.0463926	0.100241
803	5	6.2	402.017	65.8542	3652	5398.4	0.00295655	0.0206744	0.02655	0.0298433	0.402017	0.738178	17	0.0386298	0.0674197
804	7	5.85714	407.27	72.7961	4496	5337.14	0.0180328	0.0304591	0.0294758	0.0421044	0.40727	0.742812	21	0.0495475	0.100165
805	5	6.6	407.183	62.5316	3815	6222.8	0.00229404	0.0240516	0.0381696	0.0564014	0.407183	0.721239	19	0.0510673	0.0897373
806	6	7.33333	407.259	56.8331	8689	7115.67	0.0142166	0.0436061	0.0414973	0.0826344	0.407259	0.727394	27	0.0712285	0.148439
807	4	6.5	406.589	62.9245	4200	5943.75	0.00676907	0.0180752	0.028889	0.0350959	0.406589	0.736702	15	0.0391914	0.0671461
808	7	6.57143	404.505	64.6658	4852	5863	0.0222107	0.0391101	0.0331476	0.0567521	0.404505	0.722139	25	0.0600412	0.120445
809	8	6.25	403.756	70.0765	6942	5272.5	0.0156496	0.0377563	0.033559	0.0603712	0.403756	0.73656	27	0.0628983	0.10587
810	5	6.6	402.933	62.6464	3894	7942.2	0.0112045	0.0377	0.0351655	0.0579447	0.402933	0.729836	19	0.0563783	0.0962981
811	4	7.25	405.188	59.934	1090	5828.25	0.00703339	0.0212983	0.0325914	0.0467885	0.405188	0.72959	18	0.0483308	0.0953473
812	7	5.85714	412.757	72.8643	2289	4306.43	0.0217351	0.0315496	0.0294729	0.0467649	0.412757	0.720937	21	0.0489405	0.0890394
813	6	6.66667	404.749	70.2421	6599	5805.17	0.0126908	0.0283226	0.0313742	0.0356057	0.404749	0.713155	22	0.0532261	0.0920432
814	6	6.16667	400.006	65.7153	4612	6293.5	0.0217606	0.0381776	0.0331086	0.0574775	0.400006	0.729917	20	0.053111	0.116826
815	5	6.4	408.961	68.3873	2595	6172.2	0.00771861	0.0342272	0.0424392	0.0742007	0.408961	0.731135	18	0.0668779	0.116973
816	6	6.5	402.843	67.6999	4777	7022	0.02077	0.0412619	0.0431077	0.0672706	0.402843	0.738276	22	0.0745039	0.125093
817	4	7	396.341	57.7997	2490	7807.25	0.0058104	0.0276037	0.0374402	0.0404381	0.396341	0.726252	17	0.0532227	0.0874315
818	9	5.88889	403.339	72.6118	8961	6360.67	0.0193466	0.0493208	0.0351831	0.0815468	0.403339	0.738972	27	0.0689349	0.128027
819	3	6.66667	403.939	62.9953	0	4041.33	0.00382253	0.0116709	0.0233959	0.0200935	0.403939	0.744034	12	0.0288756	0.0574533
820	7	6.28571	401.001	66.1515	6976	6122.14	0.0288823	0.036115	0.0320695	0.0474483	0.401001	0.73724	24	0.0553473	0.0931658
821	7	6.85714	401.52	61.7986	11126	7021.14	0.0112045	0.0461533	0.0374196	0.0677791	0.40152	0.736768	28	0.0667741	0.10948
822	6	6.16667	398.183	66.4428	5322	4970.17	0.0275568	0.0339561	0.0370833	0.0430155	0.398183	0.736637	20	0.0568362	0.102953
823	7	6.28571	401.383	65.6002	9520	6299.29	0.0198438	0.0362575	0.034015	0.0501627	0.401383	0.729109	24	0.0577526	0.108489
824	5	6.8	411.45	62.044	3790	6314.8	0.0179211	0.0305684	0.0424197	0.0477743	0.41145	0.73724	20	0.0633836	0.104117
825	6	6.66667	404.419	69.2755	4785	6062.33	0.0136836	0.04363	0.0398948	0.0820827	0.404419	0.728564	22	0.0702722	0.136915
826	5	6.2	409.846	67.1367	3475	6049.2	0.0198639	0.0297129	0.0345975	0.0402336	0.409846	0.737194	17	0.0474122	0.0826545
827	6	5.33333	413.703	78.8006	2474	2656	0.00802408	0.0168535	0.019058	0.030577	0.413703	0.737012	15	0.0271297	0.0541585
828	6	5.66667	409.385	77.4095	3319	4380.33	0.0105195	0.0244666	0.0303506	0.0431894	0.409385	0.742792	17	0.0471747	0.105954
829	7	6	412.515	70.8571	6272	4439.71	0.0170698	0.0423991	0.0375503	0.05612	0.412515	0.730473	22	0.0599938	0.101794
830	7	5.28571	402.174	76.6045	5947	4045	0.0140098	0.0284919	0.0284253	0.0414735	0.402174	0.726743	17	0.0407829	0.0813678
831	7	6.14286	407.811	68.0378	9567	5726.43	0.0192638	0.0336735	0.0332594	0.0514417	0.407811	0.738209	23	0.0547669	0.0976819
832	9	5.77778	400.643	72.4443	8063	4467.56	0.0202986	0.042564	0.0325862	0.0601034	0.400643	0.726382	25	0.0573766	0.112831
833	8	5.5	402.04	77.6559	6311	4065.62	0.0182054	0.0270443	0.0270094	0.0341415	0.40204	0.734669	21	0.0438878	0.0843764
834	5	6.2	412.333	67.544	4891	4721.6	0.0064328	0.0366006	0.0373599	0.0611303	0.412333	0.720602	17	0.0576473	0.137206
835	6	6.16667	401.731	65.9986	4312	5058	0.0177955	0.0313468	0.0313208	0.0452751	0.401731	0.713388	20	0.0475873	0.0843097
836	7	6	405.447	74.5619	5325	5736.29	0.0155389	0.0306702	0.0306385	0.050271	0.405447	0.731029	21	0.052593	0.101231
837	8	6.125	400.702	73.4223	8587	5093.5	0.0127907	0.0432285	0.036215	0.0755731	0.400702	0.739798	25	0.0687758	0.150735
838	7	5.85714	396.078	70.2568	6271	5279.43	0.0164439	0.032308	0.0319687	0.0467089	0.396078	0.740307	21	0.0532073	0.0898723
839	7	6.14286	407.452	69.5024	4972	5833.29	0.00410305	0.0448748	0.0388284	0.0707451	0.407452	0.739106	23	0.0682094	0.116668
840	6	6	406.034	71.1365	5539	5566	0.0178393	0.0284329	0.0340208	0.050917	0.406034	0.716136	19	0.0513142	0.0912805
841	7	5.71429	398.108	71.2261	8073	4917.14	0.0176632	0.0269806	0.0253824	0.0358189	0.398108	0.713419	20	0.0407102	0.077824
842	5	6.6	412.697	65.442	3353	5430	0.0155762	0.022718	0.0339786	0.028627	0.412697	0.703554	19	0.0517912	0.095094
843	7	6.28571	411.34	66.6679	4057	6662.71	0.0282579	0.0481949	0.0510067	0.0730183	0.41134	0.722292	24	0.0838139	0.147188
844	6	6.16667	402.732	69.6258	7280	6045.83	0.0077463	0.0382927	0.0373062	0.0573941	0.402732	0.730932	20	0.0616738	0.104125
845	6	6	402.428	72.2613	2079	4014.17	0.00887806	0.0170111	0.019734	0.0324012	0.402428	0.718535	19	0.0332753	0.0628648
846	4	6.75	407.775	62.8653	2530	6151.5	0.0101207	0.0189348	0.0395072	0.038368	0.407775	0.731066	16	0.0565111	0.0966959
847	4	6.25	395.938	64.5756	3450	4475.5	0.00655349	0.0145345	0.0266737	0.0228575	0.395938	0.725401	14	0.0350739	0.0648141
848	6	6.16667	398.389	68.6114	6021	5194.83	0.0157587	0.0390896	0.0377496	0.068937	0.398389	0.733055	20	0.0625068	0.110581
849	5	7	407.959	59.5749	6801	6838.6	0.0186244	0.0386231	0.0426172	0.0470606	0.407959	0.739507	21	0.0653371	0.116012
850	6	6.16667	405.035	67.5862	5685	5607.33	0.00662684	0.0354409	0.0342832	0.0688846	0.405035	0.732376	20	0.0536403	0.113821
851	6	6.83333	404.435	64.7577	5321	6865	0.0168412	0.0359157	0.034105	0.0563083	0.404435	0.730061	24	0.057775	0.102937
852	5	5.6	410.526	73.8946	6665	5342.8	0.0100441	0.0225616	0.0297822	0.0453115	0.410526	0.73919	14	0.0385319	0.0715773
853	6	6	413.263	69.5331	3451	5539.33	0.0169548	0.039872	0.0413941	0.0609572	0.413263	0.741836	19	0.0631699	0.10493
854	6	7	399.274	59.5215	5665	6420.83	0.00665508	0.0447489	0.0422258	0.068937	0.399274	0.727394	25	0.0727296	0.112994
855	8	6.25	413.401	71.6685	6537	5221.5	0.0352557	0.0464329	0.0401092	0.0606118	0.413401	0.744129	25	0.0737545	0.12247
856	5	6	403.968	73.0348	3287	3594.6	0.00665982	0.024249	0.0276448	0.042693	0.403968	0.725857	16	0.0419669	0.0905505
857	5	6.6	408.508	63.5132	3376	5912.8	0.0158586	0.0371118	0.0385343	0.0552027	0.408508	0.725625	19	0.0624234	0.126299
858	6	6.5	410.166	63.4781	4262	7027.83	0.0263896	0.0362658	0.0383791	0.0440975	0.410166	0.735047	22	0.0622668	0.127358
859	3	6.66667	406.199	62.0582	0	5404.67	0.00840185	0.0106821	0.0255833	0.013741	0.406199	0.741298	12	0.0338875	0.0665144
860	7	6.14286	394.73	68.8092	12451	6049.29	0.0123927	0.0309462	0.0334402	0.0619978	0.39473	0.72953	23	0.0582974	0.162309
861	8	5.875	403.804	70.7859	6924	5349.75	0.0111798	0.045548	0.0346901	0.0650747	0.403804	0.715765	24	0.0623403	0.101948
862	6	6.33333	404.41	66.5458	6382	5688.33	0.0246997	0.0314496	0.0337915	0.0424154	0.40441	0.737906	21	0.055648	0.10096
863	5	6.6	404.108	63.6309	2419	5887.4	0.0157275	0.0317314	0.0326787	0.0487025	0.404108	0.731867	19	0.0538232	0.108806
864	6	6.16667	411.36	69.3218	5023	6048.5	0.0179211	0.0495421	0.0393394	0.0737018	0.41136	0.736691	20	0.0636946	0.107137
865	4	6.5	413.257	63.9564	1937	5250	0.0143934	0.0269021	0.0333315	0.0430819	0.413257	0.726812	15	0.0448641	0.0682998
866	6	5.66667	407.379	73.0696	3815	4567.5	0.0235507	0.0334603	0.03635	0.0483955	0.407379	0.746212	17	0.0548353	0.128363
867	10	5.9	409.94	72.5853	10218	5292.3	0.0493692	0.0623334	0.0418396	0.075362	0.40994	0.733184	29	0.0814492	0.125791
868	7	6.42857	406.424	64.8343	7276	7079.43	0.0225982	0.0576524	0.0452156	0.0814779	0.406424	0.727584	25	0.0784724	0.140731
869	8	6.375	408.003	65.147	6425	6025.75	0.0301387	0.0424347	0.0357793	0.0627643	0.408003	0.734713	28	0.0649778	0.0998949
870	8	5.375	406.341	76.6726	8442	4813.25	0.0256466	0.0353387	0.0328645	0.0494852	0.406341	0.724683	20	0.0541558	0.121985
871	6	6.33333	403.87	65.1481	5290	6088.33	0.0136818	0.0297956	0.0355539	0.053396	0.40387	0.732771	21	0.0532974	0.10848
872	5	6.2	404.495	65.4897	2274	6309.6	0.0167663	0.0296827	0.0352246	0.0611259	0.404495	0.735502	17	0.0535378	0.101817
873	6	5.83333	410.044	71.9204	2796	3740.83	0.0216149	0.0280259	0.0281077	0.0358168	0.410044	0.736515	18	0.0417967	0.0629296
874	8	5.875	408.19	73.9844	8186	5511.62	0.0280905	0.0515846	0.0378854	0.0855348	0.40819	0.7294	24	0.0683115	0.127608
875	6	6	402.432	68.3495	6790	5802.5	0.0121718	0.0365029	0.0387098	0.0600859	0.402432	0.729277	19	0.0579198	0.104565
876	7	6.28571	398.916	64.315	5553	7789.43	0.0242049	0.0413041	0.0423089	0.0561628	0.398916	0.734582	24	0.0690834	0.16278
877	6	6.66667	403.188	61.8381	1868	7714.17	0.0162974	0.0333075	0.0360604	0.0485017	0.403188	0.729595	23	0.0584112	0.118792
878	5	6.4	406.099	63.8155	5454	5315.4	0.0188323	0.0288752	0.0406528	0.036824	0.406099	0.732209	18	0.0583477	0.116792
879	7	5.85714	413.429	74.4594	5124	4936.29	0.0210001	0.034596	0.0388144	0.0551887	0.413429	0.733379	21	0.063715	0.131264
880	5	7	399.971	63.9953	4036	6015.4	0.00201016	0.0344034	0.032636	0.0712313	0.399971	0.745602	21	0.0577395	0.104819
881	6	6.16667	401.076	66.9256	7517	5155.83	0.0206436	0.0338642	0.0347289	0.0463441	0.401076	0.725734	20	0.053654	0.104892
882	4	6.75	407.555	61.2545	4826	6841	0.018385	0.0267743	0.038881	0.0491387	0.407555	0.732618	16	0.0552957	0.108357
883	5	6.2	399.289	65.4074	5581	6778.8	0.0168825	0.0286789	0.0383201	0.0422145	0.399289	0.735367	17	0.0560251	0.105317
884	5	6.6	412.229	64.0918	5270	5703.4	0.0155762	0.0261273	0.0345263	0.041662	0.412229	0.718411	19	0.0505651	0.087513
885	5	6	402.764	69.1411	4402	5714.4	0.00438159	0.0225988	0.0337815	0.0413176	0.402764	0.726755	16	0.0450463	0.0837565
886	4	7	398.935	57.5844	3106	6401.25	0.0106022	0.0181615	0.0300735	0.0306381	0.398935	0.722441	17	0.0399381	0.0611047
887	6	6.16667	406.054	68.4007	2656	4838	0.0246633	0.0317387	0.0324876	0.0417029	0.406054	0.731939	20	0.051936	0.0905564
888	7	6.14286	406.562	67.4838	3895	5710.43	0.0306184	0.0423573	0.0375114	0.0485685	0.406562	0.743377	23	0.0653367	0.118322
889	7	5.71429	404.552	73.6862	5677	5288.14	0.0170727	0.0443509	0.0381747	0.0602592	0.404552	0.728139	20	0.062574	0.107053
890	5	7.8	401.486	52.4162	7520	7601.2	0.0114829	0.0385204	0.0401548	0.0789382	0.401486	0.738209	25	0.0617653	0.114562
891	5	6.2	409.142	67.0213	1792	4764.8	0.0214316	0.0276777	0.0339671	0.0423167	0.409142	0.74402	17	0.0491775	0.0897155
892	4	6.25	412.71	67.311	2021	3940.75	0.00428208	0.0204803	0.0275626	0.032058	0.41271	0.730959	14	0.0382034	0.0650652
893	7	5.85714	394.758	70.0226	8191	5271.14	0.0197125	0.0284722	0.0289079	0.042539	0.394758	0.721503	21	0.0505804	0.103271
894	6	5.66667	405.027	73.7728	3624	4681.17	0.0206294	0.0289638	0.0274936	0.0401088	0.405027	0.745892	17	0.0428184	0.0929251
895	5	6.2	403.238	69.8945	4356	5967.6	0.00256383	0.0291432	0.0347748	0.0521555	0.403238	0.724171	17	0.0494284	0.114684
896	4	7	403.377	59.7863	2330	6167	0.00256383	0.0226884	0.0336292	0.0491021	0.403377	0.725111	17	0.0439972	0.117247
897	6	6.33333	402.606	66.7016	6314	5675.33	0.0118822	0.0363422	0.0344219	0.0514749	0.402606	0.7161	21	0.0577588	0.102151
898	6	6	405.255	68.829	5236	4730	0.0143425	0.0315864	0.032941	0.0501782	0.405255	0.725416	19	0.050297	0.0800079
899	6	6.5	411.433	64.7353	6671	5795.17	0.00938427	0.044177	0.0420278	0.0640122	0.411433	0.723684	22	0.0681208	0.137475
900	4	6.5	407.937	64.7114	1333	5264.75	0.0127288	0.0247749	0.0390545	0.0437449	0.407937	0.730953	15	0.0563474	0.122807
901	8	6.125	400.998	68.7028	5893	5156.12	0.00733042	0.0334726	0.0282103	0.0547343	0.400998	0.737194	26	0.0534309	0.105937
902	9	5.88889	396.27	70.6577	9374	5266	0.0174978	0.0462064	0.0347583	0.0712653	0.39627	0.720505	26	0.0632266	0.117894
903	6	5.83333	410.729	73.5889	6841	5201.67	0.0172204	0.0368587	0.0364144	0.0607073	0.410729	0.731633	18	0.0556763	0.103053
904	4	6.5	408.013	63.752	1908	4838.75	0.00392615	0.0215828	0.0307994	0.0366211	0.408013	0.743799	15	0.042651	0.0914115
905	7	5.71429	406.564	73.1539	5226	5083.71	0.0161465	0.0290408	0.0287962	0.0507505	0.406564	0.728949	20	0.0477624	0.12175
906	8	5.875	403.701	72.53	9274	5455.38	0.0324698	0.0439416	0.0334028	0.0597045	0.403701	0.719003	24	0.0604919	0.116002
907	5	6	406.162	70.4981	3943	5616.8	0.0152571	0.0253435	0.029476	0.0364129	0.406162	0.738159	16	0.0431977	0.0907938
908	7	6.14286	405.198	68.5666	5320	7113.43	0.022881	0.0412334	0.0375742	0.0571981	0.405198	0.73516	23	0.0646306	0.114053
909	7	6.28571	408.407	66.7481	7208	5404.14	0.0158586	0.0343669	0.0408671	0.0570799	0.408407	0.719763	24	0.0666223	0.107093
910	6	6.33333	411.131	66.3194	7364	5223.67	0.0131225	0.0465164	0.0403227	0.0737018	0.411131	0.738626	21	0.0634359	0.111169
911	6	6.5	397.196	67.1975	5671	6548.17	0.0237149	0.0397899	0.0385146	0.059532	0.397196	0.719604	22	0.0683339	0.12534
912	6	6.33333	397.155	64.6953	3708	5567.17	0.017515	0.0346597	0.031384	0.0500428	0.397155	0.736171	21	0.0500191	0.0803086
913	6	6.33333	406.576	68.408	5597	5546.5	0.0164492	0.0306767	0.0357575	0.0494824	0.406576	0.720949	21	0.0585088	0.113176
914	6	6.5	400.52	64.7666	8550	6482.33	0.00935269	0.0381802	0.0365746	0.0773732	0.40052	0.724257	22	0.0615826	0.132513
915	7	6.42857	407.444	67.4222	6546	5603.43	0.0121169	0.0395469	0.0416642	0.0613767	0.407444	0.736122	25	0.0730126	0.145762
916	7	6.71429	401.612	61.9037	8189	6838.71	0.0360378	0.0555326	0.0414716	0.0880838	0.401612	0.736122	27	0.0791682	0.134778
917	7	5.71429	408.063	74.3257	5056	4726.14	0.0157861	0.0353413	0.034931	0.0506263	0.408063	0.729803	20	0.0582383	0.119317
918	8	6.375	403.609	64.6255	10121	5586.5	0.0249652	0.050992	0.0369621	0.0636926	0.403609	0.725061	28	0.0677139	0.104672
919	7	6.28571	400.481	67.5187	8906	6302.14	0.0260121	0.0611038	0.0479702	0.083837	0.400481	0.707355	24	0.0861485	0.15493
920	5	6	407.907	72.1608	5187	5113.4	0.0107381	0.0224423	0.0362429	0.0298171	0.407907	0.715697	16	0.0531447	0.102935
921	10	5.7	406.795	73.3199	7412	5225.7	0.0328519	0.0430811	0.034923	0.0593596	0.406795	0.722175	27	0.0641518	0.122317
922	7	6.42857	413.371	68.403	6737	6180.86	0.0253989	0.0513083	0.0439527	0.0833985	0.413371	0.734862	25	0.079728	0.143016
923	5	7.4	414.85	56.301	6488	6477.6	0.0308389	0.0495527	0.0497065	0.0702331	0.41485	0.734155	23	0.0787524	0.127839
924	6	6.5	402.109	63.2683	8046	6677.5	0.0212161	0.0443946	0.0446767	0.0743788	0.402109	0.726314	22	0.0736047	0.153463
925	5	7.6	399.713	53.9295	2842	6747.4	0.0276782	0.03708	0.0404625	0.0453599	0.399713	0.737196	24	0.0641984	0.107941
926	6	6.5	402.617	63.9873	4607	5465.83	0.0156756	0.0265928	0.0281827	0.0393528	0.402617	0.721951	22	0.0461619	0.0839721
927	6	6.66667	408.495	63.0574	6013	5300.5	0.0149397	0.0334178	0.0356607	0.0529498	0.408495	0.728098	23	0.0557154	0.0891144
928	6	6.33333	403.06	64.6175	8500	5759.5	0.0289449	0.0441095	0.0419972	0.0560815	0.40306	0.720023	21	0.0643228	0.113766
929	6	6	404.697	74.2747	5536	4730	0.00840185	0.0200692	0.0300041	0.0360316	0.404697	0.740031	18	0.0480891	0.0978338
930	7	6.28571	408.893	74.0597	6679	5241.14	0.0158369	0.0329478	0.0310266	0.0466823	0.408893	0.730061	23	0.0569821	0.0996927
931	5	6.2	401.556	68.3601	3486	4665	0.00179822	0.0154289	0.0257113	0.0337198	0.401556	0.715466	17	0.0409188	0.108359
932	10	5.6	399.43	73.5616	8625	4662.2	0.0215359	0.0395833	0.0291835	0.0785135	0.39943	0.731341	27	0.0581901	0.118902
933	6	7.33333	405.169	57.1846	6636	6625.83	0.0218275	0.0453907	0.0414251	0.0617091	0.405169	0.730696	26	0.0724048	0.132936
934	7	5.71429	399.951	74.3446	4897	3826.43	0.0134275	0.0257334	0.024902	0.0360775	0.399951	0.722733	20	0.0413753	0.0666283
935	5	6	404.631	71.5812	714	3765.6	0.00665982	0.0163234	0.0241298	0.0212904	0.404631	0.726932	16	0.0340294	0.0594504
936	8	6	402.009	71.0295	6320	6118.25	0.0198615	0.0365813	0.0324696	0.0796222	0.402009	0.739999	25	0.0612041	0.115246
937	8	5.875	402.151	70.1371	10206	6421	0.0159429	0.0488759	0.0372237	0.0763187	0.402151	0.73406	24	0.0678206	0.132936
938	6	5.83333	398.803	69.3157	6722	5086.83	0.00961885	0.0261983	0.0307944	0.0405523	0.398803	0.717757	18	0.0443149	0.0792381
939	6	5.83333	401.316	70.8673	4176	4534.33	0.00370658	0.026567	0.0296466	0.0397629	0.401316	0.718811	18	0.0445037	0.0868946
940	5	6.4	408.754	65.498	3390	5634.6	0.0121546	0.0267384	0.0328837	0.0381297	0.408754	0.738105	18	0.0496818	0.0981761
941	6	6.5	405.249	65.5313	4696	5923.67	0.0346312	0.0378765	0.0325701	0.0431166	0.405249	0.737658	21	0.054297	0.0968734
942	5	7	403.989	58.1936	5473	6512	0.0181039	0.0363543	0.0392536	0.0669092	0.403989	0.712451	21	0.0598388	0.122969
943	7	5.71429	403.654	73.5228	7115	5162	0.0178107	0.0369025	0.0350045	0.0579247	0.403654	0.723962	20	0.0572387	0.111243
944	5	5.8	402.445	69.7571	3904	6208	0.0187824	0.0294196	0.0363616	0.037889	0.402445	0.741677	15	0.0518253	0.111504
945	5	6.4	406.979	67.3453	767	5365.2	0.00363005	0.0245889	0.0297151	0.0497848	0.406979	0.726892	18	0.0475122	0.0983436
946	8	5.875	407.832	72.7866	8112	5003.25	0.0196361	0.042294	0.0360152	0.0598672	0.407832	0.738114	24	0.064313	0.114431
947	6	6.66667	409.852	62.2097	5903	7126.33	0.0367029	0.0603089	0.0575728	0.074251	0.409852	0.725436	23	0.0939672	0.147386
948	10	5.9	404.648	72.3067	9437	5119.3	0.0227178	0.043973	0.0311481	0.0677791	0.404648	0.722877	30	0.0623092	0.10987
949	8	6.25	395.818	67.7367	8360	5612.75	0.0217362	0.0404866	0.034618	0.0648829	0.395818	0.727253	27	0.0651121	0.119509
950	6	6.16667	413.01	68.5072	4073	5615.83	0.0149288	0.0375573	0.0352165	0.0538065	0.41301	0.720438	20	0.0550371	0.0887453
951	5	5.8	407.773	71.4573	4540	5201.6	0.0113727	0.0276363	0.0295189	0.0399449	0.407773	0.729569	15	0.0417333	0.0783188
952	8	5.875	403.66	72.863	7571	5148.5	0.0147777	0.0340627	0.0344798	0.047781	0.40366	0.721441	24	0.0587227	0.108514
953	6	5.83333	406.41	71.7669	6131	5991.5	0.00676907	0.0269388	0.0319171	0.0448804	0.40641	0.729933	18	0.0483987	0.105544
954	7	6.85714	404.263	60.9374	6722	7041.86	0.0283699	0.0558038	0.0415378	0.0815468	0.404263	0.730138	28	0.0782691	0.127624
955	4	6.75	400.683	61.2154	2670	5974.25	0.00964272	0.016863	0.028914	0.0298652	0.400683	0.72803	16	0.0388485	0.0716863
956	6	6.16667	399.118	65.5693	6200	6392	0.0187427	0.0286953	0.0324026	0.0420843	0.399118	0.71815	20	0.0503081	0.130168
957	6	6.33333	411.47	69.2314	4786	5521	0.02007	0.030838	0.0346366	0.0412615	0.41147	0.739798	21	0.0562864	0.109263
958	5	6.2	406.194	67.7957	6083	5414.2	0.00911705	0.0244873	0.034232	0.0330647	0.406194	0.720102	17	0.0507496	0.0945592
959	7	6.28571	406.201	68.4832	9968	6078.14	0.0106477	0.0473693	0.037828	0.0856735	0.406201	0.713178	24	0.070654	0.151478
960	6	6	410.853	69.7799	2429	5503.67	0.0084486	0.0249927	0.0283507	0.0431129	0.410853	0.745132	19	0.0435175	0.0851427
961	4	6.5	405.734	65.3683	2191	4915.25	0.00237444	0.0193234	0.0301084	0.0342487	0.405734	0.740086	15	0.0426956	0.0741443
962	4	6.5	403.184	66.5973	888	4375	0.0023174	0.0140075	0.02681	0.0328367	0.403184	0.746238	15	0.0362231	0.0809251
963	8	5.75	401.676	71.2497	5915	5037.12	0.00704546	0.0411018	0.0310479	0.0629674	0.401676	0.731963	23	0.0572174	0.099076
964	7	6.14286	398.829	65.6576	7114	5834.29	0.0129002	0.0393688	0.0346724	0.0601841	0.398829	0.735839	23	0.0608993	0.128473
965	7	6	399.451	70.3795	5211	6017.57	0.0164246	0.0313127	0.0308187	0.045427	0.399451	0.734713	22	0.0547925	0.112741
966	5	6	400.794	70.9023	1808	4715.8	0.00771549	0.0150684	0.0216829	0.0228054	0.400794	0.72845	16	0.0305207	0.0514437
967	7	6.28571	403.586	65.9602	9518	6432.57	0.0174795	0.0481856	0.0403516	0.0658086	0.403586	0.735596	24	0.0714492	0.11907
968	6	6.33333	410.514	67.2787	7687	6335.17	0.0136751	0.0404305	0.0366784	0.0669221	0.410514	0.725234	21	0.0611953	0.109356
969	7	5.85714	405.804	69.5664	7118	4825.57	0.010211	0.0444947	0.0339496	0.0635309	0.405804	0.73317	21	0.0572814	0.11984
970	5	6.8	413.28	64.944	6613	5047.6	0.0103897	0.0316189	0.0344851	0.0486646	0.41328	0.734937	19	0.0515052	0.0873081
971	6	5.5	409.1	75.6511	2339	3975.17	0.0211836	0.0321381	0.0350574	0.0520071	0.4091	0.740098	16	0.0508027	0.114051
972	6	6.16667	409.126	68.9995	6696	6569.17	0.025757	0.0423711	0.039672	0.0694303	0.409126	0.716084	20	0.0620779	0.115785
973	4	6.5	404.114	66.7509	845	4554	0.00621364	0.0217618	0.0276605	0.0414621	0.404114	0.745418	15	0.0426309	0.0970475
974	6	6.33333	406.899	65.6366	6868	6704.17	0.00229404	0.0476715	0.0365855	0.0776034	0.406899	0.720067	21	0.0640917	0.105544
975	7	6.71429	397.296	62.3872	9366	7690.43	0.00335873	0.0518077	0.0418084	0.106638	0.397296	0.741677	26	0.0783211	0.150983
976	6	6.66667	407.721	63.2076	6363	4694.83	0.0215068	0.0365156	0.0355224	0.0679179	0.407721	0.732138	23	0.0571192	0.127837
977	5	6	411.568	72.8083	2383	4401.4	0.0109912	0.0179404	0.0292132	0.0316719	0.411568	0.743038	16	0.0449859	0.0867941
978	6	6.5	409.403	63.36	5489	7389.33	0.025563	0.0417196	0.0425546	0.0565664	0.409403	0.727505	22	0.0688382	0.122817
979	9	5.55556	403.484	74.399	7737	5530.89	0.0155988	0.0471783	0.0380908	0.0707968	0.403484	0.717044	24	0.0668655	0.132655
980	8	5.75	406.415	72.9369	4793	5086.75	0.0032604	0.045902	0.0338758	0.0688846	0.406415	0.728564	23	0.0639709	0.110006
981	5	6.8	403.421	64.1951	5162	7404.2	0.0150921	0.0269764	0.0330669	0.0407278	0.403421	0.735329	20	0.054159	0.103759
982	6	5.66667	403.031	72.2898	4631	6020.33	0.0110612	0.0314141	0.0307517	0.041667	0.403031	0.719284	17	0.0467848	0.101948
983	6	6.16667	398.667	66.5236	5725	5629	0.00439142	0.0216163	0.022875	0.0288809	0.398667	0.731066	20	0.0374516	0.0760057
984	9	6	402.689	72.832	7709	5204.78	0.0135294	0.0462823	0.0361784	0.0603712	0.402689	0.736515	28	0.0702307	0.112682
985	5	6.4	410.435	65.7674	4174	6304.4	0.0173419	0.0282144	0.0400341	0.0636548	0.410435	0.716513	18	0.0591032	0.117134
986	7	6	407.769	72.4691	6573	5037.14	0.0195784	0.0365675	0.0346182	0.0570799	0.407769	0.735803	22	0.0589985	0.130406
987	5	6.6	405.362	62.5416	5167	6661.2	0.0174795	0.0338263	0.0402993	0.0578608	0.405362	0.73406	19	0.0609555	0.0924322
988	7	6	397.536	71.7548	6179	5662.86	0.0160807	0.0406545	0.034642	0.0944531	0.397536	0.747609	22	0.0668098	0.145566
989	5	6.8	400.267	66.6505	4493	7257.8	0.0155662	0.0303731	0.0372255	0.0621567	0.400267	0.724412	20	0.0644485	0.128028
990	8	6	403.123	70.7464	8764	5555.88	0.0211668	0.0489076	0.0393272	0.0611302	0.403123	0.73762	25	0.0690247	0.110859
991	6	6.83333	405.702	61.0162	8023	6242.5	0.0141393	0.037056	0.0374423	0.050917	0.405702	0.7193	24	0.0611633	0.10758
992	7	6.57143	412.171	69.7466	5611	5132.86	0.0156944	0.0392219	0.0400753	0.0606118	0.412171	0.744034	24	0.0659023	0.110472
993	6	6.83333	411.032	66.2219	8111	6128.33	0.030052	0.0524335	0.0467961	0.0770681	0.411032	0.728224	24	0.0791616	0.127839
994	7	6.28571	410.918	67.1586	6330	4724.57	0.0109087	0.0412129	0.0355663	0.0548859	0.410918	0.728788	24	0.0621088	0.0973818
995	4	6.75	398.989	60.917	204	7254	0.00618673	0.0310963	0.0399348	0.0479587	0.398989	0.728327	16	0.0590981	0.112842
996	5	6.4	402.538	65.3006	4116	6350.8	0.0156226	0.0372944	0.0422028	0.0491795	0.402538	0.742077	18	0.0620977	0.105967
997	5	6.6	404.705	61.6693	6814	6464.6	0.0162567	0.0278771	0.0342111	0.0446937	0.404705	0.749241	19	0.0493907	0.0786953
998	6	6.33333	407.491	64.6812	9021	5832	0.025563	0.0422304	0.0392669	0.0568738	0.407491	0.724898	21	0.0609655	0.102529
999	7	7	400.691	59.763	10011	6439.86	0.0278347	0.0476694	0.0377233	0.0732748	0.400691	0.730104	29	0.0712385	0.156342
