# Supplementary material for: The winner takes it all—Competitiveness of single nodes in globalized supply networks
Source: PLoS One. 2019 Nov 20;14(11):e0225346. doi: 10.1371/journal.pone.0225346 (PMC6867619; doi:10.1371/journal.pone.0225346)
Supplement: S1 Table — Legends can be found in te readme.txt file. (ZIP) [file pone.0225346.s001.zip › spatial_network_delaunay_N_1000_r_9_edgelist.dat]

0	30	0.0246044
0	330	0.0188318
0	632	0.0294387
0	789	0.0300702
0	799	0.0564295
0	864	0.0491408
1	208	0.00978015
1	491	0.0124041
1	541	0.0512599
1	814	0.0237574
2	87	0.0258404
2	149	0.050861
2	277	0.0112408
2	495	0.0450695
2	512	0.041582
3	22	0.05569
3	69	0.0503975
3	229	0.0165173
3	453	0.0792362
3	607	0.0565544
3	660	0.0476484
3	787	0.0405485
3	863	0.0685188
3	888	0.0789341
4	34	0.0422354
4	736	0.0480494
4	924	0.0227078
4	981	0.0357177
4	985	0.023599
5	21	0.0481385
5	138	0.0579134
5	318	0.0343978
5	350	0.0357499
5	575	0.0116356
5	698	0.0469982
5	889	0.0632057
5	914	0.0291269
6	107	0.0301166
6	122	0.0169493
6	263	0.0203149
6	733	0.0293053
6	739	0.00799527
7	187	0.0398043
7	656	0.0644544
7	740	0.0626532
7	768	0.00844801
7	779	0.0218218
8	535	0.0343439
8	570	0.0177571
8	695	0.0568655
8	723	0.033461
8	817	0.0305369
9	15	0.047013
9	55	0.0308301
9	67	0.0609744
9	369	0.0070555
9	760	0.0426951
9	821	0.0621359
10	58	0.0132058
10	443	0.00885712
10	702	0.020395
11	32	0.0701703
11	48	0.0263868
11	416	0.0370594
11	551	0.0350052
11	569	0.0203889
12	19	0.0437149
12	62	0.0425003
12	266	0.0372636
12	314	0.028003
12	835	0.0212799
13	169	0.0413473
13	199	0.0170208
13	250	0.0350997
13	337	0.0246343
13	354	0.0417323
13	642	0.0444644
13	794	0.0426818
14	23	0.0318548
14	63	0.0256237
14	698	0.0370811
14	883	0.0225602
14	908	0.0232549
15	55	0.0359245
15	82	0.0556802
15	214	0.0302845
15	244	0.0351453
15	821	0.0737498
15	909	0.0262715
16	399	0.032173
16	478	0.0562828
16	538	0.0185921
16	711	0.0251113
17	143	0.0488898
17	213	0.0517749
17	217	0.0316016
17	276	0.0443653
17	763	0.0298344
17	921	0.0516435
18	59	0.0279147
18	194	0.0291133
18	206	0.0127066
18	739	0.0275811
18	902	0.0321177
19	25	0.0266683
19	49	0.083616
19	62	0.0349928
19	254	0.0500681
19	279	0.0793645
19	313	0.0651956
19	314	0.0652486
19	481	0.0509768
20	95	0.0682673
20	243	0.0610272
20	284	0.0268689
20	329	0.0537148
20	455	0.0292139
20	645	0.0660797
20	664	0.0232458
20	777	0.0233578
21	269	0.0456142
21	350	0.0337848
21	365	0.0526039
21	366	0.018747
21	575	0.0465883
21	836	0.0476338
21	918	0.0351861
22	229	0.0486728
22	285	0.0227139
22	646	0.0477556
22	736	0.0344544
22	863	0.0714457
23	318	0.0142663
23	518	0.0265613
23	698	0.0151512
23	883	0.0207087
24	102	0.0223767
24	267	0.0414905
24	353	0.0156636
24	402	0.0237595
24	492	0.0572408
24	612	0.0350988
24	837	0.0345913
25	62	0.037399
25	111	0.0469977
25	254	0.052013
25	404	0.0431034
25	594	0.0506918
25	625	0.0559154
25	958	0.0543672
26	132	0.05519
26	160	0.0433412
26	438	0.0154659
26	573	0.0286137
26	591	0.0414646
26	653	0.0432574
26	876	0.0373522
27	804	0.00512415
27	829	0.0160722
27	877	0.0171877
28	127	0.0468273
28	247	0.0348448
28	287	0.0553513
28	478	0.0302556
28	711	0.0529509
28	830	0.0178977
28	876	0.0575297
28	974	0.0542092
29	38	0.0251674
29	261	0.00553813
29	284	0.020359
29	455	0.0189732
29	664	0.0296599
29	707	0.0188803
29	804	0.0278875
30	129	0.0424033
30	330	0.0140147
30	369	0.0466188
30	760	0.025434
30	789	0.0280543
31	217	0.0546117
31	276	0.0476658
31	334	0.0384017
31	343	0.0494611
31	732	0.0250329
32	48	0.0666241
32	343	0.0451155
32	416	0.0576322
32	608	0.0132203
32	634	0.0534346
32	669	0.0512324
32	732	0.0601578
32	921	0.0707216
33	116	0.0438133
33	482	0.040403
33	496	0.0616481
33	516	0.0238271
33	530	0.00635971
34	628	0.0137792
34	736	0.0239281
34	766	0.00686799
34	829	0.0461357
34	985	0.0512445
35	372	0.0548129
35	618	0.00998882
35	640	0.0163986
35	742	0.0383766
35	857	0.053764
35	861	0.0294637
36	328	0.00732788
36	621	0.0269488
36	852	0.0220423
36	959	0.0250346
37	56	0.0143574
37	139	0.0241653
37	161	0.00618081
37	441	0.0300365
37	511	0.00954186
37	620	0.0350937
38	289	0.000948371
38	683	0.0536924
38	707	0.0297611
38	720	0.0587479
38	804	0.02844
38	877	0.0144625
39	94	0.0691794
39	169	0.00928682
39	250	0.0339604
39	258	0.0207332
39	354	0.010458
39	639	0.0693448
40	189	0.0705598
40	352	0.0384987
40	451	0.00960147
40	519	0.0283468
40	601	0.0174692
40	906	0.0338379
40	987	0.0209896
41	166	0.057925
41	200	0.00391512
41	351	0.0470789
41	365	0.0291799
41	836	0.0137491
42	52	0.0458816
42	248	0.0208434
42	297	0.0482154
42	356	0.0256437
42	673	0.0774914
42	967	0.0298727
43	100	0.0288951
43	165	0.0365669
43	213	0.0113392
43	296	0.0341805
43	588	0.0326772
43	859	0.034357
43	995	0.0318481
44	157	0.062123
44	257	0.0322916
44	562	0.0359549
44	626	0.0366765
44	659	0.0636878
44	704	0.0531901
44	721	0.0476244
45	192	0.0640443
45	255	0.00373521
45	349	0.0427585
45	381	0.0850213
45	783	0.0646283
45	850	0.0589957
45	935	0.0554786
45	986	0.0205067
46	93	0.0547959
46	266	0.0206643
46	300	0.0378379
46	364	0.0308384
46	617	0.0457618
46	918	0.053454
47	363	0.0215448
47	390	0.0238952
47	533	0.0192411
47	687	0.0107707
47	784	0.0624789
48	485	0.0203572
48	527	0.0247524
48	569	0.0255052
48	669	0.037449
49	190	0.0356315
49	279	0.0287986
49	314	0.064447
49	499	0.026254
49	728	0.0629918
50	181	0.0217465
50	262	0.0448487
50	741	0.0653282
50	809	0.00629335
50	832	0.0409474
51	311	0.0429271
51	324	0.0500587
51	868	0.0190533
51	894	0.0393826
51	923	0.0384354
52	168	0.0441063
52	210	0.0800694
52	211	0.073592
52	301	0.067313
52	673	0.075845
52	831	0.0736826
52	967	0.0493117
53	125	0.0355942
53	411	0.0414025
53	462	0.0107288
53	677	0.0561188
53	761	0.0115912
53	854	0.0184795
54	70	0.0550288
54	76	0.0618069
54	216	0.054371
54	288	0.00762764
54	395	0.0693624
54	502	0.0745796
54	578	0.0622721
54	655	0.0536792
54	897	0.0265077
54	999	0.0528115
55	73	0.0394611
55	129	0.03737
55	214	0.0425233
55	369	0.0304047
55	524	0.0480715
55	790	0.0492633
55	913	0.0482503
56	139	0.0182651
56	161	0.0123088
56	511	0.0138938
56	574	0.0172784
56	867	0.026748
57	151	0.032077
57	188	0.0445986
57	381	0.0619081
57	587	0.0481488
57	939	0.0204476
58	63	0.0234759
58	299	0.0132819
58	443	0.0182226
58	702	0.0312849
59	194	0.0311816
59	206	0.0373814
59	380	0.0200871
59	577	0.0501415
59	600	0.0317858
59	827	0.0273219
59	922	0.0248069
60	85	0.0564535
60	115	0.0466289
60	396	0.0582259
60	503	0.0143666
60	888	0.0505549
60	907	0.0546212
60	963	0.0113287
61	93	0.0282158
61	435	0.00901774
61	479	0.0118277
61	617	0.0470941
61	925	0.0219203
62	266	0.0339641
62	404	0.0179454
62	617	0.031792
63	299	0.0315928
63	374	0.0171007
63	395	0.0396882
63	443	0.0194561
63	578	0.0324732
63	698	0.0433415
63	908	0.0383471
64	66	0.0230206
64	72	0.0141574
64	290	0.0103676
64	373	0.0347855
64	719	0.00405552
64	965	0.0247826
65	281	0.0120966
65	522	0.0209564
65	702	0.0393319
65	703	0.0199044
65	790	0.0486224
65	893	0.027167
65	900	0.0161158
66	72	0.0313073
66	373	0.0250909
66	378	0.0280145
66	672	0.0276892
66	842	0.030471
67	173	0.0661047
67	227	0.00968155
67	760	0.0390169
67	771	0.0194572
67	821	0.0222435
68	114	0.0478611
68	220	0.008011
68	268	0.00552402
68	309	0.0343065
68	596	0.0291025
68	749	0.041675
68	930	0.0152635
69	229	0.036546
69	259	0.00938916
69	428	0.0193874
69	453	0.0463953
69	543	0.00971607
70	288	0.0543214
70	643	0.0275784
70	668	0.018083
70	833	0.051428
70	937	0.0238372
70	999	0.0220857
71	90	0.0166525
71	177	0.0537148
71	233	0.0362861
71	334	0.0677821
71	720	0.0236504
71	887	0.0284967
72	290	0.00792875
72	291	0.0419323
72	378	0.0326753
72	599	0.062197
72	952	0.0366379
73	524	0.0247619
73	526	0.0199704
73	652	0.040238
73	873	0.0425508
73	913	0.0192837
74	133	0.0145484
74	407	0.0468157
74	457	0.0193824
74	514	0.0405786
74	517	0.0149012
74	635	0.046801
75	107	0.02879
75	176	0.0233299
75	188	0.0279501
75	206	0.0389127
75	577	0.0334575
75	759	0.0272533
76	374	0.0170976
76	443	0.0184322
76	578	0.00452938
76	702	0.0287977
76	897	0.0523983
77	78	0.0418132
77	81	0.0299233
77	120	0.0840353
77	342	0.0152579
77	402	0.0556102
77	440	0.0561144
77	744	0.0646477
78	81	0.0159922
78	102	0.0364752
78	182	0.033723
78	353	0.0384525
78	402	0.0370103
79	506	0.0691324
79	659	0.0615305
79	799	0.0253858
79	806	0.0198091
79	864	0.0217296
80	96	0.0324611
80	278	0.0333921
80	590	0.0270854
80	627	0.0266354
80	682	0.0162443
80	940	0.0262129
81	91	0.0700325
81	120	0.0848666
81	182	0.0395142
81	564	0.0671794
82	98	0.0216002
82	449	0.018589
82	821	0.0439455
82	909	0.0481609
83	113	0.0607543
83	135	0.0199037
83	262	0.010305
83	285	0.0792507
83	832	0.038261
84	205	0.0436112
84	274	0.00634394
84	344	0.0261448
84	489	0.0604264
84	618	0.0479557
84	861	0.0420773
84	973	0.0376721
85	396	0.0398165
85	693	0.0348163
85	882	0.0129446
85	903	0.0253187
85	907	0.0346058
86	192	0.0175222
86	390	0.0735456
86	409	0.0406572
86	690	0.0195489
86	784	0.0385099
87	277	0.0322704
87	495	0.0373036
87	555	0.0267219
87	726	0.0131554
87	747	0.0344455
87	776	0.0221828
88	120	0.0399637
88	326	0.04609
88	410	0.031299
88	672	0.0475267
88	680	0.00970816
88	744	0.059452
89	121	0.0138311
89	275	0.0316297
89	431	0.0376537
89	545	0.0716621
89	604	0.0249379
89	920	0.0611471
90	177	0.0532213
90	230	0.0283029
90	494	0.0345068
90	683	0.033607
90	720	0.0160921
91	120	0.055283
91	326	0.0453676
91	560	0.0500477
91	564	0.0113792
92	108	0.0348643
92	170	0.0389665
92	434	0.0396375
92	667	0.0368381
92	685	0.0318372
92	978	0.0265152
93	145	0.0402933
93	364	0.0429649
93	435	0.0236234
93	617	0.0451519
93	782	0.022897
94	250	0.0579328
94	292	0.0346692
94	452	0.0249741
94	639	0.05797
94	642	0.0551427
94	676	0.0276706
94	860	0.0155867
95	427	0.0555026
95	455	0.0738616
95	528	0.041669
95	645	0.0422603
95	754	0.0587206
95	885	0.0464097
95	923	0.0596485
96	181	0.0479759
96	197	0.037627
96	278	0.0367177
96	359	0.022164
96	682	0.0256621
96	793	0.0210935
97	136	0.0629608
97	322	0.0900468
97	400	0.0513246
97	426	0.0343554
97	433	0.0664955
97	525	0.0207024
97	592	0.0325665
97	595	0.0592842
97	938	0.0352051
98	388	0.0168905
98	449	0.0187981
98	542	0.0124663
98	909	0.0583775
99	128	0.0571669
99	141	0.0385009
99	224	0.0272137
99	475	0.0567248
99	548	0.0459547
99	910	0.0521545
99	933	0.0390052
100	296	0.0335262
100	585	0.00905164
100	588	0.0155823
101	196	0.0644315
101	367	0.0121497
101	406	0.0525709
101	414	0.0512272
101	544	0.0087467
101	572	0.0235065
102	124	0.0723291
102	182	0.052426
102	267	0.0432157
102	353	0.0157788
102	500	0.0533537
103	116	0.0422235
103	199	0.0481956
103	392	0.0555068
103	496	0.0136342
103	693	0.0505895
103	903	0.0305575
103	987	0.06145
103	998	0.00826679
104	423	0.0358438
104	567	0.00823563
104	589	0.0293661
104	656	0.0249631
105	179	0.0186957
105	390	0.0407503
105	545	0.063793
105	684	0.0435083
105	695	0.0437586
105	723	0.0203613
105	874	0.0582072
106	538	0.024819
106	810	0.011033
106	944	0.0311586
106	971	0.0664992
106	989	0.00930526
107	206	0.0236001
107	263	0.032548
107	739	0.0294374
107	759	0.0326392
107	895	0.0419918
108	434	0.0373025
108	437	0.0389473
108	540	0.0373982
108	576	0.0241372
108	667	0.0254773
109	445	0.0220767
109	599	0.0312697
109	699	0.0338696
109	801	0.027105
109	843	0.0155036
110	444	0.0329442
110	497	0.0149193
110	792	0.0339289
110	844	0.0213359
110	853	0.0393792
110	932	0.0293965
111	253	0.0336438
111	254	0.0510729
111	338	0.0165517
111	561	0.0252655
111	625	0.0266657
112	131	0.0590246
112	160	0.0341021
112	376	0.060673
112	438	0.0173198
112	876	0.040406
112	968	0.0364741
113	135	0.0471198
113	142	0.0253101
113	285	0.0553637
113	289	0.0552703
113	628	0.0359297
113	683	0.0436646
113	766	0.0442059
113	877	0.0540423
114	196	0.0480019
114	268	0.048763
114	749	0.0309222
114	838	0.0139336
115	503	0.0393821
115	622	0.046077
115	623	0.0333171
115	685	0.0341225
115	907	0.0627003
115	978	0.0420419
116	189	0.0795904
116	482	0.0546366
116	496	0.0432247
116	987	0.0416761
116	998	0.0379469
117	305	0.0133265
117	331	0.0398285
117	336	0.029012
117	560	0.0303518
117	610	0.040127
118	240	0.0435104
118	861	0.0273719
118	973	0.0208941
118	979	0.017003
119	189	0.0597045
119	352	0.0238248
119	654	0.0430759
119	884	0.0386554
120	326	0.0146831
120	744	0.0456416
121	431	0.0348828
121	604	0.0242506
121	731	0.0333059
121	734	0.0365167
121	839	0.0360553
122	237	0.0343655
122	614	0.0286865
122	689	0.0408396
122	733	0.0312801
122	739	0.0161066
122	902	0.0206826
123	382	0.0193158
123	692	0.00693292
123	765	0.00965561
123	886	0.00805003
124	234	0.0577913
124	267	0.0487851
124	500	0.0641947
124	563	0.0244085
124	705	0.0179092
124	867	0.0409005
125	395	0.0445759
125	411	0.0095398
125	486	0.0452173
125	502	0.0239809
125	761	0.0287258
125	908	0.0566458
126	221	0.0432442
126	456	0.0707408
126	471	0.0283181
126	666	0.0230367
126	769	0.0327395
126	988	0.0159077
127	247	0.0355111
127	824	0.0408538
127	880	0.0466011
127	974	0.0655426
127	975	0.0452983
128	240	0.0548779
128	541	0.0247782
128	548	0.0293377
128	641	0.0286158
128	767	0.039661
128	933	0.0529794
129	369	0.0213249
129	789	0.0423475
129	790	0.0463461
129	893	0.0319289
129	915	0.0372638
130	273	0.0451159
130	425	0.0127818
130	558	0.0491267
130	647	0.0325321
131	164	0.0466183
131	321	0.053976
131	376	0.0538613
131	727	0.0133138
131	957	0.0451345
131	968	0.0468819
132	158	0.0419304
132	160	0.0441884
132	387	0.0596624
132	653	0.0296831
132	819	0.0212418
132	890	0.0222974
133	457	0.00867928
133	635	0.0489449
133	812	0.0147699
134	360	0.0232306
134	472	0.0374336
134	537	0.0278025
134	571	0.00972437
134	584	0.0265547
134	977	0.0611551
135	142	0.0284005
135	172	0.0189267
135	262	0.025304
135	371	0.0169375
136	322	0.0766767
136	458	0.0261186
136	699	0.0660277
136	737	0.0352623
136	938	0.0463574
137	171	0.0259193
137	203	0.0520748
137	238	0.0372983
137	651	0.0421694
137	679	0.0110399
138	154	0.0275138
138	347	0.0271025
138	652	0.0466952
138	873	0.0254047
138	889	0.0591014
138	914	0.0524317
138	990	0.0410839
139	345	0.0120117
139	574	0.0171703
139	620	0.0302452
140	218	0.00703855
140	446	0.0392327
140	806	0.0295567
140	945	0.0364993
141	224	0.0136399
141	312	0.0342279
141	323	0.0192157
141	422	0.00556185
141	717	0.0420168
141	879	0.0489016
141	933	0.058103
142	371	0.0194525
142	683	0.0235143
143	556	0.0332248
143	609	0.0310863
143	657	0.0437722
143	763	0.0378493
143	921	0.04975
143	954	0.0219371
144	265	0.0405364
144	386	0.0174782
144	547	0.0593454
144	615	0.0585696
144	773	0.00627771
144	949	0.0625387
144	957	0.0405997
145	150	0.0386417
145	357	0.0275586
145	435	0.0399132
145	487	0.0443715
145	782	0.0380976
145	856	0.0376959
145	925	0.0435515
146	431	0.0378325
146	461	0.0192451
146	756	0.0240435
146	769	0.0286083
146	920	0.00925043
147	256	0.0393244
147	559	0.0501284
147	663	0.0564809
147	747	0.032594
147	776	0.0318737
147	781	0.0137185
148	154	0.051901
148	180	0.0334006
148	244	0.0352631
148	716	0.0332714
148	724	0.0344292
148	855	0.0127135
149	168	0.0470306
149	387	0.0699225
149	495	0.0342007
149	512	0.0499692
149	890	0.0779789
149	967	0.0666716
150	357	0.028862
150	382	0.0441025
150	671	0.0468799
150	925	0.0356643
150	971	0.044203
151	163	0.0482339
151	188	0.0553317
151	317	0.0261985
151	381	0.0584648
151	665	0.0512187
151	774	0.047655
152	205	0.037551
152	222	0.022417
152	236	0.0183806
152	405	0.0467218
152	489	0.0452631
152	936	0.0363076
153	198	0.053107
153	482	0.0572596
153	513	0.0584552
153	539	0.0687471
153	549	0.0484374
153	650	0.0362315
153	841	0.0371775
154	180	0.0536676
154	347	0.0242753
154	526	0.038711
154	855	0.0482906
154	873	0.0192465
155	468	0.0225012
155	532	0.0265818
155	931	0.0219455
155	955	0.0221506
155	958	0.0205786
156	415	0.0158502
156	437	0.0309791
156	440	0.0265479
156	557	0.0297861
156	691	0.0242657
157	245	0.0363817
157	506	0.0335043
157	659	0.0171117
157	721	0.0559619
157	764	0.0218376
157	994	0.0301827
158	160	0.00604744
158	376	0.040866
158	387	0.0469703
159	178	0.0416228
159	343	0.06468
159	377	0.0873116
159	492	0.0885963
159	574	0.0531977
159	608	0.0367403
159	634	0.0409941
159	837	0.0622625
159	901	0.0501633
160	376	0.0427836
160	438	0.0318196
161	511	0.00357954
162	215	0.040136
162	225	0.00584311
162	234	0.0215725
162	389	0.0462692
162	500	0.0263363
163	260	0.0273418
163	317	0.0461652
163	729	0.0268683
163	774	0.0255342
163	878	0.0418238
164	727	0.0460922
164	800	0.0585839
164	880	0.0440743
164	968	0.00922707
164	974	0.029083
165	213	0.0386479
165	217	0.0581681
165	233	0.0474616
165	334	0.0900949
165	840	0.0293098
165	995	0.0228724
166	351	0.0421957
166	365	0.0577054
166	403	0.03327
166	419	0.0198952
166	758	0.00057314
167	523	0.00876184
167	555	0.0074292
167	714	0.0207451
167	904	0.0144558
168	211	0.087836
168	495	0.0630621
168	904	0.069468
168	967	0.0305229
169	250	0.0268677
169	354	0.00664697
170	623	0.0413422
170	667	0.0627729
170	685	0.0171619
170	951	0.035579
170	965	0.0749164
170	966	0.0160092
171	253	0.0225364
171	463	0.0522624
171	561	0.0404225
171	651	0.0412858
171	679	0.0283195
171	960	0.0581217
172	262	0.027172
172	371	0.020466
172	494	0.0271647
172	741	0.0418449
172	869	0.0310272
173	330	0.057439
173	580	0.0478134
173	603	0.0584369
173	659	0.0668254
173	704	0.0292276
173	760	0.0635204
173	771	0.0601386
173	798	0.0588
173	799	0.0314057
174	413	0.0312701
174	508	0.0376805
174	797	0.0341747
174	818	0.0164898
174	844	0.0284605
174	999	0.0417006
175	241	0.0263243
175	340	0.0104224
175	550	0.0290431
175	613	0.00725884
175	905	0.016625
176	188	0.0302542
176	317	0.0553896
176	383	0.034131
176	577	0.0161294
176	862	0.0466508
177	334	0.0374207
177	494	0.0400067
177	741	0.0223966
177	869	0.00603667
178	345	0.0305037
178	416	0.0141161
178	574	0.0451145
178	634	0.00157202
179	390	0.0476665
179	570	0.0287151
179	723	0.00274814
180	346	0.0651789
180	347	0.0600514
180	724	0.021007
180	740	0.0247939
180	822	0.0388374
181	197	0.0480944
181	307	0.0100529
181	793	0.035648
181	809	0.023088
181	832	0.03808
182	225	0.0325841
182	500	0.018646
182	564	0.0489072
183	465	0.0407464
183	474	0.0562544
183	785	0.0413482
183	791	0.0686195
183	849	0.0331878
183	919	0.0408527
184	432	0.0279589
184	448	0.0348394
184	490	0.0482939
184	898	0.048204
184	928	0.0436799
184	964	0.0365997
185	192	0.0575694
185	255	0.0398507
185	391	0.0178206
185	722	0.0155405
186	379	0.026608
186	382	0.0494611
186	470	0.0314648
186	532	0.0545058
186	553	0.0594198
186	692	0.0423959
186	765	0.043029
186	955	0.0396463
187	507	0.0215774
187	656	0.0516857
187	724	0.037798
187	740	0.0509294
188	317	0.0561729
188	587	0.0485931
188	759	0.0373333
188	780	0.042694
189	352	0.0526225
189	482	0.0514306
189	654	0.0710214
189	805	0.0373259
189	980	0.0216113
189	987	0.0765766
190	279	0.0404067
190	304	0.0265968
190	499	0.0486142
190	624	0.0519079
190	755	0.0115913
190	803	0.0421058
191	228	0.015786
191	316	0.0139144
191	417	0.0322372
191	589	0.026013
191	694	0.0179518
191	796	0.0259403
192	255	0.0643962
192	409	0.0400274
192	690	0.0180495
192	722	0.0551402
192	850	0.044042
193	425	0.0667099
193	475	0.029898
193	568	0.0336322
193	647	0.034675
193	816	0.0264374
193	845	0.0269884
194	473	0.0168542
194	600	0.00945658
194	902	0.0174407
195	211	0.0182764
195	258	0.0506626
195	310	0.0283681
195	355	0.0224041
195	529	0.033697
196	329	0.0727458
196	406	0.0295612
196	414	0.088925
196	483	0.0691475
196	749	0.0629551
196	838	0.0518698
197	278	0.0382548
197	307	0.0463743
197	342	0.0408617
197	359	0.0200537
197	412	0.0149825
198	549	0.0394816
198	805	0.0275687
198	820	0.00689596
198	841	0.0414017
198	980	0.0390688
199	337	0.0319639
199	396	0.0310769
199	496	0.043846
199	693	0.0208192
199	794	0.0375142
200	351	0.0484613
200	575	0.0364205
200	836	0.0148395
200	914	0.0239697
200	990	0.0534962
201	295	0.0161554
201	397	0.0551828
201	408	0.0436599
201	558	0.0442946
201	770	0.0341031
202	445	0.037785
202	476	0.0207432
202	811	0.0450473
202	843	0.0232144
202	928	0.0199821
202	964	0.03163
203	238	0.060384
203	629	0.0557017
203	651	0.049874
203	811	0.0566349
203	996	0.00716459
204	280	0.0246366
204	340	0.025767
204	563	0.040005
204	705	0.0426814
204	846	0.0345536
204	905	0.0101428
205	344	0.0403246
205	405	0.0337172
205	489	0.0523827
205	582	0.0334822
205	775	0.0468233
206	577	0.0412104
206	739	0.0270928
207	303	0.0267656
207	520	0.0254833
207	658	0.0124945
207	670	0.0324862
207	970	0.0138376
208	414	0.0196407
208	491	0.0194741
208	814	0.0254728
208	825	0.0197647
208	997	0.0167666
209	461	0.0204929
209	471	0.0150655
209	565	0.0316264
209	769	0.0165218
209	988	0.00912727
210	219	0.00966686
210	301	0.0516752
210	748	0.00367898
210	831	0.0568488
211	301	0.0322968
211	310	0.0408471
211	355	0.00975178
211	904	0.0793776
211	984	0.0526221
212	313	0.0153746
212	481	0.0219137
212	706	0.02478
212	788	0.0216301
212	917	0.0130994
213	217	0.0516552
213	763	0.0646451
213	859	0.038788
214	244	0.0159079
214	716	0.000777874
214	913	0.0368107
215	225	0.0382346
215	389	0.0185595
215	447	0.0198028
215	560	0.0528281
215	564	0.0421307
215	730	0.0217133
216	502	0.053231
216	508	0.0354817
216	655	0.00505042
216	677	0.0545981
216	818	0.0207916
217	276	0.0355794
217	334	0.0798939
218	460	0.0161573
218	506	0.0675537
218	806	0.0354622
218	945	0.0346155
219	220	0.0278102
219	235	0.0214708
219	268	0.0272537
219	748	0.0117218
219	831	0.0527879
219	848	0.0496218
220	235	0.0253396
220	268	0.00673405
220	930	0.00874679
221	363	0.0537204
221	456	0.0812221
221	633	0.0366229
221	756	0.0399907
221	769	0.0354546
221	784	0.0489272
222	236	0.0167707
222	248	0.0273748
222	297	0.0216408
222	320	0.0210309
222	936	0.0301729
223	251	0.0385786
223	823	0.0517436
223	870	0.0302958
223	871	0.0208747
223	881	0.0414323
223	948	0.0392367
224	422	0.0130602
224	475	0.049554
224	845	0.0278883
225	500	0.0278314
225	564	0.0393066
226	307	0.0412027
226	343	0.0845534
226	377	0.0203149
226	741	0.0639973
226	762	0.0265595
226	809	0.0289226
227	280	0.0528644
227	550	0.0518684
227	771	0.0141995
227	821	0.0187282
228	316	0.0179176
228	649	0.0119227
228	694	0.00716547
228	927	0.0117224
229	543	0.0354965
229	646	0.0530684
230	371	0.024828
230	494	0.0122854
230	683	0.00921872
231	390	0.0587142
231	409	0.0426335
231	570	0.0297226
231	722	0.0531681
231	817	0.00919721
232	413	0.0731595
232	662	0.0191304
232	734	0.047979
232	770	0.0338875
232	937	0.0777775
232	945	0.04086
233	311	0.0314565
233	334	0.0827529
233	840	0.034475
233	887	0.0243626
234	389	0.0527489
234	424	0.0430493
234	477	0.0403796
234	500	0.0296407
234	563	0.0558831
234	648	0.0539528
235	270	0.0301167
235	327	0.0224271
235	748	0.014649
235	930	0.0223261
236	297	0.00737225
236	405	0.0449917
237	430	0.0373145
237	520	0.0402615
237	614	0.00837034
237	670	0.0403366
237	674	0.0439752
237	689	0.0462527
238	264	0.0349412
238	418	0.0231118
238	421	0.0363786
238	448	0.0456157
238	579	0.0217373
238	679	0.0318953
238	811	0.0410543
239	384	0.030802
239	740	0.0496577
239	779	0.0258103
239	896	0.0314564
239	961	0.0679321
240	302	0.0513097
240	541	0.0555124
240	743	0.0362193
240	751	0.0326477
240	767	0.0359555
240	973	0.0561819
240	979	0.0472977
241	340	0.0290358
241	542	0.0320454
241	550	0.0190971
241	969	0.0164725
242	251	0.0314647
242	256	0.0367048
242	505	0.0238591
242	712	0.0158458
242	757	0.0215873
242	942	0.0170233
243	329	0.0445742
243	645	0.0182223
243	825	0.0470865
244	507	0.03689
244	716	0.0155473
244	724	0.0524039
244	826	0.0312832
244	909	0.0314929
245	322	0.0461949
245	458	0.0575551
245	488	0.0235684
245	506	0.0338722
245	710	0.0457887
245	764	0.0252945
246	249	0.0235905
246	553	0.0340765
246	742	0.0432346
246	751	0.053444
246	979	0.0369077
247	429	0.0267319
247	671	0.034328
247	824	0.0489676
247	830	0.032582
247	856	0.0493691
247	983	0.0480237
248	297	0.0302905
248	320	0.0186823
248	356	0.0160176
249	271	0.0246514
249	553	0.052884
249	751	0.0416413
249	946	0.0594676
250	642	0.0217513
251	505	0.0144681
251	823	0.0465996
251	870	0.0261406
251	942	0.0342475
252	305	0.0348907
252	331	0.048238
252	336	0.0497097
252	348	0.00697238
252	737	0.0182506
252	801	0.0460663
253	463	0.051031
253	468	0.0340307
253	561	0.0333359
253	625	0.0168846
254	338	0.0450173
254	481	0.00954255
254	917	0.0220118
255	381	0.0849454
255	391	0.035357
255	467	0.0426682
256	663	0.046766
256	712	0.0353277
256	713	0.0333326
256	747	0.0228432
256	942	0.0318315
257	626	0.0391738
257	648	0.00750286
257	721	0.0339559
257	730	0.02259
258	354	0.0255983
258	355	0.0633886
258	529	0.0541173
258	639	0.066942
258	802	0.0594051
259	292	0.0319416
259	428	0.0133325
259	452	0.0267876
259	543	0.0142114
260	505	0.0399156
260	509	0.0530865
260	593	0.0449261
260	729	0.0306698
260	757	0.0388615
260	823	0.0428798
260	878	0.0471636
261	455	0.0185539
261	707	0.0146298
262	741	0.0515383
262	832	0.039879
263	611	0.0162575
263	733	0.0240181
263	895	0.0276664
264	421	0.00279648
264	531	0.0174847
264	579	0.0201924
265	386	0.0330312
265	547	0.0357543
265	593	0.0473731
265	881	0.0390613
265	962	0.00554091
266	300	0.0407616
266	617	0.0352102
266	835	0.0390582
267	837	0.0163285
267	867	0.0478821
267	901	0.0255302
268	838	0.0512382
268	848	0.0560369
269	366	0.0459231
269	487	0.0356954
269	586	0.0410481
269	750	0.0284536
269	892	0.0419872
269	918	0.0393492
269	977	0.0582309
270	301	0.0417874
270	327	0.0310611
270	639	0.0057311
270	748	0.0401912
270	860	0.0480188
271	272	0.0703081
271	332	0.0370175
271	751	0.0450884
271	866	0.0436689
271	946	0.0485554
272	332	0.0739111
272	421	0.025122
272	432	0.0365635
272	490	0.0561417
272	531	0.020435
272	866	0.0467805
273	397	0.0284746
273	400	0.013428
273	425	0.0467254
273	426	0.0389917
273	558	0.0314351
273	595	0.0243535
274	344	0.0223198
274	973	0.0354764
275	375	0.0798333
275	408	0.0525989
275	545	0.0659606
275	604	0.0269917
275	770	0.0564655
276	732	0.0324636
276	921	0.0212271
277	512	0.0417704
277	713	0.0296573
277	747	0.0334963
277	870	0.0472299
277	948	0.0494241
278	342	0.0553508
278	359	0.0229995
278	440	0.0320695
278	847	0.0317715
278	940	0.0303767
279	313	0.0357119
279	803	0.0149444
280	333	0.0383029
280	459	0.031547
280	550	0.0399096
280	603	0.0443947
280	718	0.0175639
280	771	0.0465256
280	798	0.0448828
280	846	0.0340629
280	905	0.0183649
281	703	0.00867694
281	900	0.00802343
282	399	0.0247465
282	591	0.017596
282	711	0.0517769
282	738	0.0268651
283	547	0.0132648
283	697	0.00941136
283	911	0.0490308
283	962	0.0212473
284	455	0.00256116
284	664	0.0203232
285	736	0.040291
285	766	0.0480016
285	832	0.0787344
285	863	0.060844
286	338	0.0292382
286	514	0.0528937
286	561	0.0248083
286	686	0.0168547
286	778	0.0262665
286	917	0.0564048
287	573	0.0144959
287	711	0.0482791
287	876	0.0118274
288	833	0.018912
288	897	0.0229884
289	683	0.0533756
289	877	0.0138858
290	696	0.0248591
290	719	0.00750491
290	952	0.0336774
291	378	0.0296742
291	599	0.0381147
291	602	0.0358689
291	801	0.0475917
292	452	0.0227368
292	543	0.0376167
292	596	0.0618204
292	675	0.0337299
292	860	0.0376935
293	444	0.0391321
293	462	0.0464651
293	631	0.0323748
293	677	0.031958
293	701	0.0270479
293	853	0.0326951
293	916	0.034558
293	950	0.0194584
294	321	0.0373592
294	386	0.0314439
294	773	0.0400552
294	871	0.0242825
294	881	0.0326364
294	957	0.046428
295	397	0.0586985
295	662	0.0243485
295	770	0.0215062
296	324	0.0234748
296	583	0.0393109
296	585	0.0375708
296	840	0.0235831
296	894	0.0388537
296	995	0.00596481
297	405	0.0436244
297	673	0.0509302
298	485	0.027207
298	556	0.026208
298	669	0.0302923
298	921	0.051545
298	953	0.0540022
298	954	0.0293278
298	992	0.0492044
299	652	0.0516104
299	698	0.0365917
299	702	0.0419115
299	889	0.0154881
300	365	0.0533457
300	728	0.0389841
300	758	0.0767125
300	835	0.0179059
300	918	0.0561598
301	355	0.0233478
301	480	0.00380429
301	639	0.0411101
301	748	0.0502288
302	541	0.0204979
302	544	0.0536058
302	572	0.0523643
302	814	0.0455115
302	973	0.0825283
303	380	0.0518156
303	549	0.0500473
303	600	0.0350568
303	670	0.0137248
303	820	0.0326496
303	970	0.0210918
304	325	0.0384182
304	474	0.042074
304	624	0.0376025
304	755	0.0215253
305	331	0.0384523
305	336	0.0268734
306	345	0.0354585
306	361	0.0323798
306	416	0.0465564
306	551	0.0354244
306	620	0.0140418
306	796	0.0430007
306	943	0.0422106
307	412	0.0446593
307	638	0.0413168
307	762	0.0447068
307	809	0.021706
308	402	0.0378852
308	612	0.0190127
308	638	0.011245
308	762	0.0327256
309	370	0.0134167
309	596	0.0128898
309	749	0.0270873
310	529	0.0131542
310	984	0.0153071
311	324	0.0456606
311	813	0.0356002
311	840	0.0461153
311	887	0.0225639
311	923	0.0430925
312	323	0.0211265
312	717	0.0109644
312	834	0.0099097
313	481	0.0226099
313	706	0.023773
313	803	0.0342859
314	728	0.00328296
314	835	0.0231976
315	384	0.0520954
315	430	0.033367
315	520	0.015447
315	654	0.0544946
315	658	0.0156857
315	961	0.0830386
316	567	0.0535478
316	589	0.0351754
316	611	0.0730875
316	895	0.0625929
316	927	0.0162302
316	993	0.0560591
317	319	0.0364427
317	729	0.0378912
317	862	0.0217323
318	350	0.0309125
318	518	0.0260795
318	698	0.0176492
319	442	0.0493661
319	536	0.0310469
319	729	0.00316677
319	757	0.032017
319	862	0.0391265
320	356	0.0117583
320	653	0.0507284
320	738	0.0401403
320	936	0.0353686
321	376	0.0290144
321	387	0.065182
321	871	0.0531707
321	957	0.028742
322	433	0.0625907
322	458	0.076506
322	460	0.0629463
322	506	0.0412831
322	630	0.0370925
323	422	0.0207575
323	597	0.0191788
323	735	0.0339795
323	834	0.0166246
324	840	0.0112157
324	894	0.0297318
325	474	0.0631953
325	624	0.0127369
325	884	0.0193018
326	560	0.0651549
326	680	0.0483644
326	982	0.0457357
327	596	0.0363347
327	860	0.0423766
327	930	0.0159639
328	621	0.0283063
328	807	0.015699
328	852	0.0219369
329	414	0.0678874
329	483	0.0434857
329	777	0.03825
329	825	0.0647645
329	997	0.0654955
330	760	0.0263636
330	799	0.0594858
331	335	0.0213592
331	458	0.0413912
331	610	0.0126665
331	710	0.0221103
331	737	0.0470359
332	490	0.0784454
332	743	0.0295372
332	751	0.0340859
332	941	0.0242893
333	459	0.0197303
333	562	0.0255463
333	580	0.0164626
333	603	0.0331703
333	704	0.0343188
334	343	0.0687977
334	741	0.0388716
335	488	0.0399137
335	498	0.0330919
335	610	0.0144092
335	710	0.0254341
335	721	0.0376394
335	994	0.0377838
336	560	0.0516737
336	725	0.0187354
336	801	0.0552612
337	354	0.0484444
337	496	0.0239167
337	516	0.0565393
338	561	0.0178683
338	917	0.0527065
339	354	0.0660772
339	516	0.00911212
339	539	0.022223
339	802	0.00611534
340	441	0.068563
340	511	0.0615013
340	705	0.0557596
340	746	0.0535872
340	905	0.0211267
340	969	0.0368539
341	466	0.0219623
341	621	0.0063784
341	800	0.0190037
342	402	0.0597577
342	412	0.0359289
342	440	0.0475242
342	638	0.0482512
343	377	0.0777453
343	608	0.0416642
343	732	0.0432538
343	741	0.0820693
344	572	0.0567997
344	775	0.025253
344	973	0.053386
345	416	0.0352892
345	574	0.0263226
345	620	0.0259607
346	347	0.0255292
346	351	0.0330473
346	752	0.0342936
346	822	0.0594047
346	990	0.00937464
347	990	0.019064
348	699	0.029602
348	737	0.0188485
348	801	0.0416204
349	509	0.0286953
349	697	0.0467069
349	783	0.0285345
349	911	0.0239614
349	986	0.0240383
350	366	0.0198447
350	518	0.0183077
350	586	0.0399738
351	403	0.0141284
351	752	0.00317334
351	990	0.0394816
352	601	0.0244866
352	616	0.0469544
352	884	0.0562479
353	402	0.0111207
354	516	0.0674162
354	802	0.0648
355	480	0.0202233
355	639	0.056017
356	653	0.0492931
356	819	0.0416027
356	967	0.0453198
357	671	0.0356909
357	856	0.0167561
358	425	0.0253895
358	426	0.0180823
358	525	0.0338076
358	898	0.061791
360	472	0.0323688
360	486	0.0167837
360	534	0.0399184
360	571	0.0191634
360	908	0.0509789
361	441	0.0101342
361	450	0.0156309
361	620	0.0281329
361	746	0.031943
361	796	0.0412269
362	381	0.0515698
362	556	0.0236086
362	609	0.0217937
362	828	0.0168365
362	992	0.0163
363	533	0.0106647
363	756	0.0303395
363	784	0.0541163
363	815	0.0262107
364	750	0.0178468
364	782	0.0291263
364	918	0.0423595
365	758	0.0576032
365	836	0.0190029
365	918	0.046514
366	586	0.0314661
367	406	0.0462211
367	572	0.0181323
367	678	0.0428442
368	419	0.0526323
368	469	0.0286077
368	499	0.0452085
368	624	0.0342019
368	758	0.064317
368	884	0.0576057
368	961	0.072643
369	760	0.0428041
370	596	0.0254801
370	749	0.0253953
370	924	0.0748993
370	981	0.0375802
371	494	0.0179027
371	683	0.0263658
372	640	0.0526065
372	692	0.0450871
372	810	0.0382549
372	857	0.0171452
372	944	0.0269732
372	989	0.0293812
373	667	0.0248607
373	672	0.0116716
373	965	0.0320469
374	443	0.00388272
374	578	0.019905
375	408	0.0447653
375	545	0.0875942
375	619	0.0482874
375	708	0.0313415
375	772	0.0323522
376	387	0.0463497
377	492	0.0115506
377	762	0.0173349
378	602	0.0310011
378	842	0.0252862
379	463	0.0430812
379	470	0.0203489
379	553	0.0662958
379	931	0.0361111
379	946	0.0474815
380	549	0.0316056
380	600	0.031306
380	827	0.0159671
381	467	0.0727565
381	609	0.0563036
381	657	0.0696865
381	665	0.0329026
381	783	0.0571634
381	828	0.048547
381	939	0.0588905
382	479	0.059516
382	532	0.0712156
382	765	0.0113779
382	886	0.0250678
382	925	0.04292
382	971	0.0654243
383	442	0.019543
383	577	0.0242506
383	858	0.0199271
383	862	0.0331206
383	922	0.0449255
384	430	0.0259013
384	779	0.0337458
384	929	0.00909985
384	961	0.0741119
385	554	0.0590089
385	706	0.0464589
385	785	0.0116511
385	788	0.0493626
385	803	0.053632
385	849	0.0247686
385	976	0.0607303
386	773	0.0132597
386	881	0.0392961
387	512	0.0483862
387	871	0.0751211
387	890	0.0690534
387	948	0.0496037
388	423	0.0214493
388	542	0.0258668
388	656	0.0579048
388	661	0.0410089
388	909	0.0628271
389	648	0.0141021
389	730	0.0114847
390	409	0.062357
390	570	0.0445127
390	684	0.0459842
390	687	0.0317677
390	784	0.0696667
391	467	0.027449
391	484	0.0140052
391	722	0.0317092
392	566	0.0329505
392	791	0.0287982
392	903	0.0349845
392	906	0.0186166
392	987	0.0411378
393	454	0.0460661
393	504	0.035533
393	583	0.0491777
393	695	0.0530208
393	868	0.0336505
393	872	0.0262981
393	894	0.049113
394	396	0.0309011
394	453	0.0404173
394	510	0.0345293
394	794	0.0247469
394	888	0.0210567
395	502	0.03839
395	578	0.0180546
395	908	0.0450946
396	693	0.0142668
396	794	0.0345198
396	888	0.0425553
397	433	0.0140064
397	558	0.0442784
397	595	0.0141006
397	630	0.0451617
397	662	0.0671542
398	584	0.0554844
398	824	0.00971711
398	977	0.0430623
398	983	0.0173303
398	991	0.0360073
399	489	0.0425445
399	538	0.0435275
399	640	0.0622365
399	711	0.0446934
399	738	0.0406789
399	936	0.0467283
400	426	0.0366761
400	595	0.0154875
401	420	0.0431677
401	427	0.0161171
401	454	0.0575169
401	637	0.0770986
401	754	0.0353339
401	772	0.0728914
401	972	0.0559646
402	612	0.0294613
402	638	0.0458809
403	419	0.0285022
403	700	0.0658474
403	752	0.011726
403	926	0.0586701
403	956	0.0609564
404	594	0.0329254
404	617	0.0189699
404	688	0.0250975
405	582	0.0129851
405	673	0.0356652
406	678	0.0395161
406	838	0.0479525
406	899	0.021334
407	514	0.0578293
407	635	0.0270952
407	778	0.0160625
407	851	0.0189033
407	996	0.0355244
408	558	0.0630735
408	619	0.0489532
408	770	0.0568794
409	722	0.0345209
410	415	0.0499029
410	437	0.0418577
410	576	0.0079428
410	672	0.0372416
410	691	0.0535731
410	744	0.0541359
411	502	0.0158493
411	677	0.0385789
412	638	0.0229321
413	734	0.0484454
413	797	0.0185892
413	937	0.040679
413	999	0.0475466
414	544	0.0439714
414	814	0.0196882
414	997	0.00731058
415	437	0.0187674
415	691	0.0188984
416	551	0.0503156
416	634	0.0141211
417	423	0.0390729
417	450	0.0303387
417	589	0.0293926
417	746	0.0399154
417	796	0.0272005
418	579	0.0179785
418	679	0.0205401
418	960	0.0353966
419	469	0.0305828
419	758	0.0202098
419	926	0.0553417
420	427	0.0320808
420	454	0.0208006
420	504	0.00477729
420	872	0.0276677
421	432	0.034191
421	448	0.0413905
421	531	0.0192575
422	735	0.037263
422	845	0.02735
423	589	0.03909
423	656	0.0445363
423	661	0.0499586
423	746	0.0526917
424	477	0.00962276
424	626	0.0083649
424	648	0.041289
425	426	0.0276322
425	475	0.0786982
425	647	0.0431856
425	898	0.0750438
426	525	0.0377184
427	528	0.0486694
427	754	0.0450219
427	872	0.0400577
428	452	0.0218919
428	453	0.0305948
428	676	0.0192373
429	478	0.0323752
429	671	0.0103114
429	830	0.0290784
429	971	0.0294476
430	520	0.0257105
430	674	0.0484428
[truncated: 4,000 more rows]
