# Supplementary material for: The winner takes it all—Competitiveness of single nodes in globalized supply networks
Source: PLoS One. 2019 Nov 20;14(11):e0225346. doi: 10.1371/journal.pone.0225346 (PMC6867619; doi:10.1371/journal.pone.0225346)
Supplement: S1 Table — Legends can be found in te readme.txt file. (ZIP) [file pone.0225346.s001.zip › spatial_network_delaunay_N_1000_r_9_node_measures.dat]

0	6	6	400.336	67.3582	4882	7432	0.0188318	0.0347525	0.0370829	0.0564295	0.400336	0.735572	19	0.0567099	0.117369
1	4	6.25	413.879	66.5163	3125	4586	0.00978015	0.0243004	0.0320308	0.0512599	0.413879	0.722935	14	0.0429387	0.106772
2	5	6.4	405.345	64.4691	4511	5902.8	0.0112408	0.0349188	0.0390734	0.050861	0.405345	0.726022	18	0.0563914	0.12884
3	9	6.44444	404.452	64.7872	11278	5926.89	0.0165173	0.0548939	0.0409328	0.0792362	0.404452	0.735213	32	0.0787717	0.129489
4	5	6.4	414.901	65.9889	1190	5840.4	0.0227078	0.0344619	0.038296	0.0480494	0.414901	0.742917	18	0.0582922	0.0986932
5	8	6.125	397.485	67.5487	11504	6410.38	0.0116356	0.0408958	0.0346732	0.0632057	0.397485	0.717807	26	0.0612577	0.104609
6	5	6	398.742	67.976	3096	5402	0.00799527	0.0209363	0.0259337	0.0301166	0.398742	0.737583	16	0.0351084	0.0627558
7	5	7.2	398.09	59.7134	5700	7309.4	0.00844801	0.0394363	0.0413358	0.0644544	0.39809	0.731816	22	0.0643689	0.122359
8	5	6.4	409.457	65.6105	7837	5950.2	0.0177571	0.0345929	0.0358929	0.0568655	0.409457	0.730762	18	0.0557045	0.109886
9	6	6.66667	397.177	61.573	6779	7614.33	0.0070555	0.041784	0.0388996	0.0621359	0.397177	0.733792	23	0.0653377	0.106215
10	3	7	401.828	62.5066	0	5354.33	0.00885712	0.0141527	0.0247726	0.020395	0.401828	0.723625	13	0.0358464	0.0874704
11	5	6.8	400.8	60.4381	7442	6828.8	0.0203889	0.0378021	0.041042	0.0701703	0.4008	0.724008	20	0.0634516	0.130328
12	5	6.2	403.303	68.1135	2828	5145.8	0.0212799	0.0345524	0.0370794	0.0437149	0.403303	0.740509	17	0.0597381	0.121249
13	7	6	405.939	71.1774	3676	4952.86	0.0170208	0.0352829	0.0329351	0.0444644	0.405939	0.742456	22	0.0548736	0.096401
14	5	6.8	401.643	62.5734	1749	6605	0.0225602	0.028075	0.0313484	0.0370811	0.401643	0.727138	20	0.0495886	0.080519
15	7	6.71429	396.75	61.6941	6993	6387.43	0.0262715	0.0434384	0.0380507	0.0737498	0.39675	0.729695	27	0.0653061	0.102725
16	4	7.5	409.544	54.8496	3424	6107.75	0.0185921	0.0330398	0.0421301	0.0562828	0.409544	0.731672	19	0.0587616	0.088658
17	6	6.33333	407.506	65.7345	4785	5517.67	0.0298344	0.0430183	0.0442792	0.0517749	0.407506	0.738527	21	0.0705407	0.122365
18	5	6.2	400.28	66.0462	3331	4659.4	0.0127066	0.0258867	0.0254461	0.0321177	0.40028	0.715484	17	0.0378428	0.0554676
19	9	5.77778	401.082	70.932	8768	5581.33	0.0266683	0.0555384	0.0374189	0.083616	0.401082	0.730228	26	0.0686092	0.119248
20	8	6.125	412.084	73.0346	6512	4631.88	0.0232458	0.0439719	0.0383579	0.0682673	0.412084	0.738289	26	0.0681262	0.126113
21	8	6.25	398.995	67.4491	8611	6058.25	0.018747	0.0410371	0.0361333	0.0526039	0.398995	0.737389	27	0.0657627	0.111344
22	6	7	407.888	60.4009	7037	7742.67	0.0227139	0.0467887	0.0468212	0.0714457	0.407888	0.733172	25	0.0791586	0.134624
23	5	5.6	401.261	72.9914	3280	3778.8	0.0142663	0.0217085	0.029223	0.0318548	0.401261	0.73023	14	0.0383943	0.0658536
24	7	5.85714	398.731	71.2698	5432	5996.29	0.0156636	0.0328888	0.0362368	0.0572408	0.398731	0.741261	21	0.0563797	0.0968538
25	8	6	401.789	69.197	9968	4698.38	0.0266683	0.0458945	0.0356885	0.0559154	0.401789	0.738527	25	0.0641488	0.110284
26	7	6.14286	408.71	69.7171	4841	5552.57	0.0154659	0.0378121	0.0347776	0.05519	0.40871	0.742808	23	0.0588219	0.096359
27	3	7	412.519	59.7498	0	5281.33	0.00512415	0.0127947	0.0269151	0.0171877	0.412519	0.719953	13	0.0352136	0.07123
28	8	6.375	407.595	68.8422	6876	5870.75	0.0178977	0.0437333	0.0378943	0.0575297	0.407595	0.740185	28	0.0698746	0.104728
29	7	6	410.227	76.3943	3909	4613.71	0.00553813	0.0209236	0.0253588	0.0296599	0.410227	0.730591	21	0.042903	0.0928348
30	6	6	398.334	67.6535	8985	5740.5	0.0140147	0.0301882	0.0351199	0.0466188	0.398334	0.717991	19	0.0513623	0.0887494
31	5	6.6	407.355	65.4031	3122	7633	0.0250329	0.0430346	0.0508116	0.0546117	0.407355	0.73067	19	0.0800749	0.134014
32	9	6	400.894	71.0756	7944	6877.89	0.0132203	0.0542565	0.0403426	0.0707216	0.400894	0.728405	28	0.0804684	0.129669
33	5	6.6	403.392	64.8308	1967	6818	0.00635971	0.0352102	0.0389608	0.0616481	0.403392	0.728275	18	0.0606808	0.105494
34	6	5.83333	410.607	73.0784	4400	5672.17	0.00686799	0.0306985	0.0320427	0.0512445	0.410607	0.735665	18	0.0501417	0.0832924
35	6	6.16667	410.704	68.1248	6545	6446.83	0.00998882	0.0338007	0.0352682	0.0548129	0.410704	0.728156	20	0.0542199	0.0999
36	4	6.25	408.986	71.5725	2500	3983.75	0.00732788	0.0203384	0.0286751	0.0269488	0.408986	0.736429	14	0.0415229	0.0855629
37	6	5.5	398.185	78.057	2217	4427.5	0.00618081	0.0198959	0.0226666	0.0350937	0.398185	0.7332	15	0.0346081	0.0710432
38	7	6.71429	409.282	64.0374	5382	5322.86	0.000948371	0.0301743	0.0283311	0.0587479	0.409282	0.731355	25	0.050059	0.0856797
39	6	6.66667	404.978	65.3268	7050	6288	0.00928682	0.0354938	0.0395633	0.0693448	0.404978	0.723323	23	0.0654241	0.10747
40	7	5.71429	401.835	75.2644	5525	3648.86	0.00960147	0.0313291	0.032575	0.0705598	0.401835	0.718949	20	0.0563326	0.117302
41	5	6.2	397.857	65.1727	8358	6337.6	0.00391512	0.0303696	0.0340614	0.057925	0.397857	0.731306	17	0.0477439	0.0825256
42	6	6.5	410.129	64.5302	4969	6748.5	0.0208434	0.0413247	0.0401641	0.0774914	0.410129	0.726596	22	0.0686332	0.125951
43	7	6	408.409	72.5829	3722	5040.57	0.0113392	0.0299806	0.0336989	0.0365669	0.408409	0.718889	22	0.0573696	0.126662
44	7	6.42857	399.451	63.0426	4968	7530.57	0.0322916	0.047364	0.037009	0.0636878	0.399451	0.727546	25	0.065677	0.125218
45	8	6.875	405.582	64.2775	9712	5443.88	0.00373521	0.0493961	0.040499	0.0850213	0.405582	0.735214	32	0.0763936	0.146929
46	6	6.66667	400.717	61.4592	5461	7811.5	0.0206643	0.0405587	0.0385398	0.0547959	0.400717	0.714267	23	0.0632399	0.11455
47	5	6.6	410.599	69.1175	5824	5013.4	0.0107707	0.0275861	0.033653	0.0624789	0.410599	0.747971	19	0.0576247	0.108517
48	6	5.83333	402.64	72.3261	6595	5824.83	0.0203572	0.0335125	0.0389566	0.0666241	0.40264	0.720897	18	0.0604675	0.126782
49	6	6.33333	400.071	65.8317	7721	5735	0.026254	0.0502898	0.0435971	0.083616	0.400071	0.733086	21	0.0700017	0.118609
50	5	6.8	403.061	61.5467	5375	7180.8	0.00629335	0.0358328	0.0379873	0.0653282	0.403061	0.728966	20	0.0622267	0.119769
51	5	6.4	409.334	65.5909	4379	5118.2	0.0190533	0.0379714	0.0380048	0.0500587	0.409334	0.720376	18	0.0563739	0.0929827
52	8	6.5	408.853	64.8567	8046	6428.5	0.0441063	0.0637252	0.0451008	0.0800694	0.408853	0.716458	29	0.0840128	0.126214
53	6	6	403.223	73.0709	4698	5616	0.0107288	0.0289858	0.0290322	0.0561188	0.403223	0.740167	19	0.0504354	0.110483
54	10	5.8	400.869	71.9655	9390	6136.5	0.00762764	0.0518047	0.0336281	0.0745796	0.400869	0.7428	29	0.0671056	0.114457
55	9	5.88889	396.615	69.5649	9240	5748.56	0.0304047	0.0402332	0.034108	0.0492633	0.396615	0.7235	27	0.0618452	0.116339
56	6	5.83333	397.961	74.8547	5676	4204.5	0.0123088	0.0171419	0.0247105	0.026748	0.397961	0.728081	17	0.0412858	0.0753951
57	5	8	403.359	54.5494	7698	7976.4	0.0204476	0.041436	0.0494626	0.0619081	0.403359	0.729241	26	0.0831185	0.146929
58	5	6.8	401.316	70.4532	638	6571.6	0.0132058	0.0198942	0.0260889	0.0312849	0.401316	0.734515	19	0.0424889	0.0983603
59	8	5.625	400.828	72.2922	6060	4411.12	0.0200871	0.0313276	0.0294608	0.0501415	0.400828	0.720955	22	0.0485371	0.0762941
60	7	6.28571	404.063	67.55	5014	6269.43	0.0113287	0.04174	0.0364861	0.0582259	0.404063	0.732281	24	0.0663861	0.129489
61	5	6.2	403.391	68.6725	2230	6920	0.00901774	0.0236151	0.0332765	0.0470941	0.403391	0.728159	17	0.0486722	0.0830117
62	6	6.83333	401.041	62.0128	5714	6705	0.0179454	0.0330989	0.0392027	0.0425003	0.401041	0.724841	24	0.0648675	0.118609
63	9	5.77778	398.733	71.677	10471	4794.33	0.0171007	0.0301221	0.028366	0.0433415	0.398733	0.717221	25	0.051269	0.0947452
64	6	6	401.789	71.695	6275	4895.33	0.00405552	0.0185282	0.0267763	0.0347855	0.401789	0.727433	19	0.0455144	0.099699
65	7	6.14286	400.987	73.6508	4890	5733.14	0.0120966	0.0263135	0.026519	0.0486224	0.400987	0.735954	22	0.0484992	0.0964659
66	6	6.33333	403.582	65.7422	2331	6957.17	0.0230206	0.0275989	0.0286165	0.0313073	0.403582	0.719343	21	0.0462599	0.0935043
67	6	6.5	395.244	64.3056	11751	7175.5	0.00968155	0.0362464	0.0396321	0.0661047	0.395244	0.726198	22	0.0570509	0.13293
68	7	5.85714	410.827	74.573	5521	5043.43	0.00552402	0.0259634	0.0312674	0.0478611	0.410827	0.738034	21	0.0541721	0.125224
69	6	6.33333	409.109	68.3742	6478	5005.33	0.00938916	0.0286386	0.0336321	0.0503975	0.409109	0.706473	21	0.0572196	0.118916
70	7	6.42857	402.043	67.1438	8595	6585.14	0.018083	0.0360518	0.034418	0.0550288	0.402043	0.729614	25	0.0631952	0.124391
71	6	6.66667	405.397	61.9357	9275	6508.67	0.0166525	0.0377638	0.0377017	0.0677821	0.405397	0.722862	22	0.0603814	0.141916
72	7	6	402.059	68.9928	7340	5375.71	0.00792875	0.0324051	0.0306485	0.062197	0.402059	0.727905	22	0.0497689	0.0934667
73	6	6.16667	397.663	69.7751	6271	5227	0.0192837	0.0310443	0.0325697	0.0425508	0.397663	0.726641	20	0.0537587	0.104179
74	6	5.83333	403.183	72.877	4336	5840	0.0145484	0.0305046	0.0300536	0.0468157	0.403183	0.724913	18	0.0511927	0.110008
75	6	6.5	400.036	62.3072	8760	6305.17	0.0233299	0.0299489	0.034252	0.0389127	0.400036	0.721456	22	0.0535765	0.0832818
76	6	7	400.921	64.1156	3466	5715.17	0.00452938	0.0305103	0.0296192	0.0618069	0.400921	0.739745	24	0.0587246	0.116836
77	7	6.71429	400.301	60.5898	8290	7225	0.0152579	0.0496289	0.0437371	0.0840353	0.400301	0.730394	27	0.0715647	0.123999
78	6	6.33333	399.928	66.258	3422	7161.67	0.0159922	0.0339111	0.0397679	0.0418132	0.399928	0.728276	21	0.0628564	0.108804
79	5	6.8	401.268	59.7125	6291	7327.6	0.0198091	0.0395175	0.0450398	0.0691324	0.401268	0.727458	20	0.0639381	0.125218
80	6	6	404.493	69.743	6228	5148.33	0.0162443	0.0270052	0.0285599	0.0333921	0.404493	0.719128	18	0.0447066	0.088743
81	6	6	400.489	67.3839	6461	5735.33	0.0159922	0.0512514	0.0442583	0.0848666	0.400489	0.74042	19	0.0672233	0.12483
82	5	6.2	397.757	65.9139	3418	5982.4	0.018589	0.0375952	0.036546	0.0556802	0.397757	0.73586	17	0.0570828	0.102693
83	5	7	406.76	59.3999	6086	6447.4	0.010305	0.0416949	0.0413026	0.0792507	0.40676	0.746238	21	0.0666551	0.119542
84	7	6.14286	412.338	73.8422	8242	4870	0.00634394	0.0377474	0.0369654	0.0604264	0.412338	0.729874	22	0.0628321	0.1202
85	6	6	404.146	70.4048	5361	6297.83	0.0129446	0.0339926	0.034946	0.0564535	0.404146	0.731834	19	0.0558513	0.097306
86	5	7.4	411.016	58.9122	3742	5893.2	0.0175222	0.0379568	0.0433793	0.0735456	0.411016	0.736497	23	0.0723501	0.121212
87	7	5.71429	403.809	72.6581	4819	5055.14	0.0131554	0.0274172	0.0286147	0.0373036	0.403809	0.700807	20	0.0463674	0.100366
88	6	6.33333	403.306	65.0571	6649	7148.33	0.00970816	0.0390066	0.0418416	0.059452	0.403306	0.724051	21	0.0630003	0.12483
89	6	6.66667	408.412	63.7199	4984	6830.67	0.0138311	0.0401436	0.041366	0.0716621	0.408412	0.723354	23	0.0706203	0.142804
90	6	6.33333	407.13	67.8551	6189	5291.67	0.0160921	0.0303971	0.0310126	0.0532213	0.40713	0.723455	21	0.0486194	0.0844346
91	5	7	403.554	61.1446	4646	6972.8	0.0113792	0.046422	0.0489338	0.0700325	0.403554	0.724161	21	0.0720727	0.111374
92	6	6.16667	403.386	66.9108	5043	5892.67	0.0265152	0.0347765	0.0360348	0.0396375	0.403386	0.728171	20	0.0551184	0.0864532
93	7	5.85714	399.866	72.3568	11063	4847.29	0.022897	0.0368489	0.0325207	0.0547959	0.399866	0.71786	21	0.054654	0.0926338
94	8	6.125	408.313	68.599	8667	5187.62	0.0155867	0.0428907	0.0346873	0.0691794	0.408313	0.729614	26	0.0627393	0.113987
95	8	6.625	410.789	64.247	7128	5827.88	0.041669	0.0557925	0.0408547	0.0738616	0.410789	0.727245	30	0.0777648	0.113509
96	7	5.85714	403.55	75.5628	6939	5015.57	0.0210935	0.0319573	0.0300774	0.0479759	0.40355	0.735122	20	0.0481012	0.0784887
97	9	5.55556	403.413	75.0797	9098	5643.78	0.0207024	0.0503268	0.0409006	0.0900468	0.403413	0.726299	24	0.0758115	0.150872
98	5	6	396.904	67.6627	3850	5710.8	0.0124663	0.0256265	0.0343261	0.0583775	0.396904	0.727384	16	0.0468313	0.0924755
99	7	6.28571	413.686	67.6109	5978	5493.14	0.0272137	0.0452458	0.0409891	0.0571669	0.413686	0.73659	24	0.069163	0.135423
100	4	6.5	409.024	64.8838	2389	6227.25	0.00905164	0.0217638	0.0268448	0.0335262	0.409024	0.722587	15	0.0373762	0.0623634
101	6	6.33333	415.164	69.8529	4659	6155.67	0.0087467	0.0354387	0.041756	0.0644315	0.415164	0.722903	21	0.0676662	0.133579
102	7	6	397.908	68.3481	7296	6042.57	0.0157788	0.0422793	0.0350252	0.0723291	0.397908	0.725577	22	0.0608445	0.101333
103	8	5.875	401.479	73.3656	9964	4742	0.00826679	0.038803	0.0353426	0.06145	0.401479	0.723705	23	0.0585431	0.121814
104	4	7.75	396.55	52.9913	5109	7246	0.00823563	0.0246022	0.0434809	0.0358438	0.39655	0.729586	20	0.0620178	0.0894176
105	7	6.85714	410.227	65.6037	5957	5738.71	0.0186957	0.0412963	0.0434004	0.063793	0.410227	0.727085	28	0.0794443	0.150889
106	5	6.2	409.318	71.2733	6967	5032.2	0.00930526	0.028563	0.0340848	0.0664992	0.409318	0.734326	17	0.0545764	0.110702
107	7	5.71429	398.692	70.2458	8392	5442.14	0.0236001	0.0313033	0.0278322	0.0419918	0.398692	0.716943	20	0.0456567	0.104585
108	6	5.83333	404.134	70.8838	4092	4087	0.0241372	0.0330211	0.0336318	0.0389473	0.404134	0.730573	18	0.0500235	0.0870038
109	5	7.2	403.465	56.9975	3820	7896.8	0.0155036	0.0259649	0.0390847	0.0338696	0.403465	0.717183	22	0.0600312	0.0998973
110	6	6.16667	407.645	66.9702	2817	4417.17	0.0149193	0.0286507	0.0280928	0.0393792	0.407645	0.729975	20	0.0438784	0.0720744
111	6	6.16667	405.269	67.6253	5341	5665.67	0.0165517	0.0333662	0.0345783	0.0510729	0.405269	0.737821	20	0.0534797	0.09214
112	6	6	407.867	71.4577	5575	6420.83	0.0173198	0.0413333	0.0363695	0.060673	0.407867	0.728463	19	0.0564915	0.104159
113	9	5.66667	409.688	76.3559	6183	5046.67	0.0253101	0.0468512	0.0330291	0.0607543	0.409688	0.737474	25	0.0602227	0.116208
114	5	6.8	414.001	61.6073	6125	7102.2	0.0139336	0.0378964	0.042142	0.048763	0.414001	0.737575	20	0.0667929	0.136927
115	7	6	402.202	69.633	6181	6276.29	0.0333171	0.0434671	0.0352781	0.0627003	0.402202	0.72489	22	0.0611349	0.104855
116	7	6.57143	404.31	69.5395	4714	5934.43	0.0379469	0.0490159	0.0396647	0.0795904	0.40431	0.735364	25	0.0743167	0.150612
117	5	6.8	403.37	67.1672	2065	6111.8	0.0133265	0.0305292	0.0363071	0.040127	0.40337	0.718011	20	0.0579914	0.0955068
118	4	7.5	416.307	56.7879	2070	5691.25	0.017003	0.0271948	0.0406524	0.0435104	0.416307	0.728485	19	0.0599797	0.0990228
119	4	7.75	402.773	53.5432	2519	8123.5	0.0238248	0.0413152	0.052403	0.0597045	0.402773	0.744673	20	0.0733444	0.124989
120	6	6	402.549	67.7305	6821	6880.5	0.0146831	0.0540789	0.0461586	0.0848666	0.402549	0.734322	19	0.0704882	0.137869
121	6	6	407.949	70.3388	7088	5519.17	0.0138311	0.0298071	0.0335452	0.0365167	0.407949	0.723705	19	0.0521011	0.0854932
122	7	5.85714	399.822	69.6289	4225	4811.71	0.0161066	0.0269872	0.026877	0.0408396	0.399822	0.723029	21	0.0447144	0.120958
123	4	6.5	407.246	69.854	96	6410.5	0.00693292	0.0109886	0.0305313	0.0193158	0.407246	0.73347	15	0.0445602	0.0905314
124	7	6.57143	396.628	61.0456	10744	6886.29	0.0179092	0.0466169	0.0390337	0.0723291	0.396628	0.739799	26	0.0684875	0.111744
125	7	5.71429	400.462	73.8948	6542	5995.43	0.0095398	0.0348971	0.0330156	0.0566458	0.400462	0.735213	20	0.0554061	0.0992859
126	6	6.83333	407.917	64.2631	6370	6970	0.0159077	0.0356645	0.035295	0.0707408	0.407917	0.735813	24	0.0620394	0.131342
127	6	7	407.188	59.3816	5802	6939.5	0.0355111	0.0467724	0.0415382	0.0655426	0.407188	0.732527	25	0.0704518	0.108873
128	7	6.14286	413.235	71.6367	6813	5534.86	0.0247782	0.0410596	0.0389367	0.0571669	0.413235	0.715808	23	0.0660121	0.111443
129	7	6.14286	399.432	69.2439	4127	6157.86	0.0213249	0.0369978	0.0329423	0.0463461	0.399432	0.737575	23	0.0577114	0.0984278
130	4	7	410.447	59.246	2360	5441.75	0.0127818	0.0348891	0.0418391	0.0491267	0.410447	0.742675	17	0.0590941	0.1122
131	7	6.14286	407.753	68.6061	7438	5909.86	0.0133138	0.0455443	0.0422901	0.0590246	0.407753	0.73405	23	0.0703689	0.107147
132	7	6.14286	409.189	70.9353	6495	5293.14	0.0212418	0.0391705	0.0395816	0.0596624	0.409189	0.738841	23	0.0692019	0.134784
133	4	6.25	403.382	65.7897	3847	5649	0.00867928	0.0217356	0.0308748	0.0489449	0.403382	0.727057	14	0.0434677	0.112152
134	6	6.16667	403.285	69.7213	4727	5807.67	0.00972437	0.0309835	0.0387215	0.0611551	0.403285	0.730408	20	0.0608156	0.119386
135	6	6	407.943	72.1455	4036	4275.83	0.0169375	0.0260987	0.0324415	0.0471198	0.407943	0.73357	19	0.0519429	0.101162
136	6	7	403.511	59.1123	5691	7834.17	0.0261186	0.0522339	0.0471578	0.0766767	0.403511	0.726128	25	0.0802878	0.139623
137	5	6.8	410.717	62.7158	3678	5260.6	0.0110399	0.0337003	0.0369874	0.0520748	0.410717	0.732238	20	0.0547139	0.107776
138	8	6.125	397.101	67.4835	10978	5579.38	0.0254047	0.0421558	0.036944	0.0591014	0.397101	0.732064	26	0.0656825	0.116501
139	5	6.2	399.815	64.7319	4384	4714.8	0.0120117	0.0203715	0.0247895	0.0302452	0.399815	0.735174	16	0.0363871	0.070368
140	4	6.25	402.85	67.2616	4516	5146.75	0.00703855	0.0280818	0.0365115	0.0392327	0.40285	0.736421	14	0.0479876	0.0908145
141	8	5.75	412.917	74.1039	4561	4014.5	0.00556185	0.032521	0.0302264	0.058103	0.412917	0.735371	23	0.0547186	0.109371
142	4	7.25	410.792	58.4808	1294	5285.75	0.0194525	0.0241694	0.0323517	0.0284005	0.410792	0.74294	18	0.0485826	0.0806738
143	7	5.85714	406.057	72.0267	4436	5350.29	0.0219371	0.0380728	0.0386977	0.04975	0.406057	0.735654	21	0.0630031	0.120472
144	7	6.28571	409.546	69.9526	5166	5342.57	0.00627771	0.0407637	0.0363426	0.0625387	0.409546	0.738284	24	0.0637246	0.100903
145	8	5.75	402.208	73.4987	5059	6225	0.0275586	0.0387654	0.0343318	0.0443715	0.402208	0.704331	23	0.0606608	0.0965218
146	5	6.4	409.552	65.6259	2154	7924.2	0.00925043	0.023796	0.0295405	0.0378325	0.409552	0.729165	18	0.0442871	0.077101
147	6	6.33333	402.989	63.9664	5951	6285.83	0.0137185	0.0373533	0.0377738	0.0564809	0.402989	0.726299	21	0.0595434	0.100826
148	6	6.33333	396.859	64.6471	7931	5892.17	0.0127135	0.0334965	0.0329355	0.051901	0.396859	0.71684	21	0.0523007	0.0985795
149	7	6.14286	405.793	68.8283	8135	6373.57	0.0342007	0.0566621	0.0445295	0.0779789	0.405793	0.738178	23	0.0786392	0.135104
150	6	7	403.033	62.5075	4878	6967.5	0.028862	0.0397256	0.0371675	0.0468799	0.403033	0.713403	25	0.0648036	0.112936
151	7	6.71429	403.693	67.3508	6917	6727.14	0.0261985	0.0455971	0.0404576	0.0584648	0.403693	0.72973	27	0.0774877	0.143486
152	6	6	411.618	71.0531	3816	5244.83	0.0183806	0.0344402	0.0340886	0.0467218	0.411618	0.72886	19	0.0538567	0.0945601
153	7	6.57143	403.336	65.3706	6396	6473	0.0362315	0.051345	0.0426081	0.0687471	0.403336	0.737367	26	0.0761041	0.126474
154	7	5.85714	397.257	70.0605	7350	5411	0.0192465	0.037658	0.0330014	0.0536676	0.397257	0.734746	21	0.0559012	0.092505
155	5	6.2	409.4	67.5511	2619	4088	0.0205786	0.0227515	0.0302959	0.0265818	0.4094	0.738203	17	0.0462599	0.0977974
156	5	6.4	404.077	68.1159	4552	5322.6	0.0158502	0.0254858	0.0326911	0.0309791	0.404077	0.737053	18	0.0482837	0.0826623
157	7	6.42857	400.487	65.5899	7047	5745.43	0.0171117	0.036729	0.0384631	0.062123	0.400487	0.741549	25	0.067007	0.101058
158	4	7	408.912	60.0386	4720	6783	0.00604744	0.0339535	0.0443481	0.0469703	0.408912	0.731046	17	0.0622209	0.122091
159	9	5.66667	399.33	74.1261	7578	5831.67	0.0367403	0.0583965	0.0394538	0.0885963	0.39933	0.738129	25	0.0772589	0.146749
160	6	5.66667	408.536	76.1952	6640	4941.17	0.00604744	0.0337137	0.0373328	0.0441884	0.408536	0.729025	17	0.0544181	0.0931267
161	3	6.33333	398.035	63.1801	0	4773.33	0.00357954	0.00735637	0.0224417	0.0123088	0.398035	0.731151	11	0.0288265	0.0650808
162	5	6.2	399.684	66.7091	4255	5458.8	0.00584311	0.0280314	0.0343562	0.0462692	0.399684	0.742808	17	0.0504615	0.092964
163	6	6.16667	405.1	69.3653	6376	5441	0.0255342	0.0359945	0.0351701	0.0482339	0.4051	0.728927	20	0.0541841	0.102338
164	6	6.16667	407.324	67.9681	4848	7175.17	0.00922707	0.0389464	0.0395706	0.0585839	0.407324	0.717912	20	0.0635622	0.100594
165	7	6.14286	408.233	69.0803	6963	5900.71	0.0228724	0.0461602	0.0399008	0.0900949	0.408233	0.740509	23	0.0713468	0.158893
166	6	6.5	396.612	62.0099	9901	7063.17	0.00057314	0.0352608	0.0388037	0.057925	0.396612	0.724455	22	0.0616769	0.110309
167	4	6.25	406.005	69.4801	2856	4834.25	0.0074292	0.012848	0.0291017	0.0207451	0.406005	0.731201	14	0.04112	0.0938335
168	6	7.16667	407.661	57.4285	6523	7571.5	0.0305229	0.0570043	0.0479057	0.087836	0.407661	0.741549	26	0.0851589	0.128683
169	4	6.5	405.942	64.395	1387	5401.25	0.00664697	0.0210372	0.0368239	0.0413473	0.405942	0.719512	15	0.0483046	0.0786316
170	7	6.28571	401.079	66.1189	9847	6220	0.0160092	0.040964	0.0364518	0.0749164	0.401079	0.722457	24	0.0645305	0.099699
171	7	6.42857	408.688	65.4041	6086	5237.71	0.0225364	0.0384097	0.033836	0.0581217	0.408688	0.747311	25	0.0576446	0.0953437
172	6	6.16667	407.845	69.8623	2344	5050	0.0189267	0.0277669	0.0304694	0.0418449	0.407845	0.735027	20	0.0507935	0.123914
173	10	5.4	398.527	76.0998	9751	6171.4	0.0292276	0.0539712	0.0365369	0.0668254	0.398527	0.716458	25	0.06688	0.106324
174	6	6	406.184	68.3421	2615	5003.17	0.0164898	0.0316294	0.0332114	0.0417006	0.406184	0.741921	19	0.0499875	0.10443
175	5	6.6	396.351	66.499	4840	5282.6	0.00725884	0.0179348	0.0253335	0.0290431	0.396351	0.731774	18	0.0416419	0.0809115
176	6	6.33333	401.477	64.762	6642	6197.5	0.0161294	0.0343141	0.0348591	0.0553896	0.401477	0.726414	21	0.0565073	0.101555
177	6	6.5	406.73	66.8468	3157	7141.5	0.00603667	0.0354661	0.0389524	0.0537148	0.40673	0.74378	22	0.0642919	0.127516
178	5	6.8	399.899	61.064	3588	6166	0.00157202	0.0265858	0.037506	0.0451145	0.399899	0.725832	20	0.0597208	0.130219
179	4	7	410.459	62.5462	527	5599.75	0.00274814	0.0244564	0.0364095	0.0476665	0.410459	0.722049	17	0.0583528	0.121212
180	7	6.28571	396.393	64.2453	7005	5848.29	0.021007	0.0424195	0.0368444	0.0651789	0.396393	0.726208	24	0.0610285	0.0994725
181	7	6.14286	401.871	67.2519	7589	6185.14	0.0100529	0.032098	0.0352189	0.0480944	0.401871	0.735559	22	0.0571022	0.116814
182	6	6	399.914	67.2871	5929	5433.17	0.018646	0.0376334	0.0394574	0.052426	0.399914	0.736964	19	0.0591635	0.115569
183	6	6.66667	403.013	61.5714	6145	6907.33	0.0331878	0.0468348	0.0422767	0.0686195	0.403013	0.747971	23	0.0722039	0.124674
184	6	6.83333	409.647	62.2869	4746	6299.5	0.0279589	0.0399293	0.0441501	0.0482939	0.409647	0.733047	23	0.0759138	0.12681
185	4	6.75	408.068	62.9105	5494	6861.25	0.0155405	0.0326953	0.0400724	0.0575694	0.408068	0.728887	16	0.0560237	0.118026
186	8	6.5	408.317	69.0452	6188	6154.88	0.026608	0.0433163	0.0344942	0.0594198	0.408317	0.728405	28	0.0685197	0.114885
187	5	6.8	398.264	63.0584	7499	6424.4	0.0215774	0.040359	0.0396352	0.0516857	0.398264	0.738643	20	0.0609798	0.109591
188	8	6.25	399.881	65.5162	9357	6762.12	0.0279501	0.042866	0.0396442	0.0561729	0.399881	0.724334	27	0.0707581	0.119474
189	9	6.33333	399.91	65.7523	9004	5484.56	0.0216113	0.057827	0.0424304	0.0795904	0.39991	0.733948	31	0.0801685	0.126872
190	7	5.71429	400.689	71.1428	3804	6412.57	0.0115913	0.0366935	0.0412373	0.0519079	0.400689	0.712123	20	0.0646078	0.121098
191	6	6.16667	396.301	66.1287	5117	6171	0.0139144	0.0219738	0.0263331	0.0322372	0.396301	0.725516	20	0.0444338	0.0870019
192	8	6.125	409.806	70.4964	6380	5630.25	0.0175222	0.0450989	0.0401885	0.0643962	0.409806	0.732753	26	0.0701873	0.149066
193	6	6.16667	412.392	69.9594	5195	5379.5	0.0264374	0.0363901	0.0398159	0.0667099	0.412392	0.738044	20	0.0636734	0.112323
194	5	6	400.434	68.7411	2900	4209	0.00945658	0.0208093	0.0248592	0.0311816	0.400434	0.733766	16	0.0363829	0.0813231
195	5	6.4	407.844	67.4885	6035	5722.4	0.0182764	0.0306816	0.0389601	0.0506626	0.407844	0.739831	18	0.0591187	0.106112
196	8	6.5	412.879	64.6967	10749	6565.88	0.0295612	0.0609547	0.0434357	0.088925	0.412879	0.729695	29	0.0814245	0.126113
197	7	6.14286	404.292	73.914	3213	5648	0.0149825	0.0351783	0.0327899	0.0480944	0.404292	0.717544	22	0.0551884	0.0875771
198	6	6	400.285	70.7646	5856	5423.67	0.00689596	0.0345873	0.0371187	0.053107	0.400285	0.73088	19	0.058299	0.121854
199	7	6.42857	404.354	64.7103	5443	6402.29	0.0170208	0.0329195	0.0353547	0.0481956	0.404354	0.741246	24	0.0588461	0.109646
200	6	5.5	397.968	73.5924	7869	5214.33	0.00391512	0.0301837	0.0315806	0.0534962	0.397968	0.735154	16	0.044539	0.0764014
201	5	6.6	407.289	65.942	2687	7034	0.0161554	0.0386792	0.0421953	0.0551828	0.407289	0.720049	19	0.0650853	0.103888
202	6	6.16667	406.418	72.9778	8523	5463	0.0199821	0.0297337	0.0331529	0.0450473	0.406418	0.735277	19	0.0553221	0.101682
203	6	7	406.301	60.1658	5740	5104.83	0.00716459	0.0469723	0.0392697	0.060384	0.406301	0.720301	25	0.0632192	0.101682
204	6	7.33333	395.91	57.3203	9351	6662.83	0.0101428	0.029631	0.0325562	0.0426814	0.39591	0.725053	27	0.0530341	0.0958881
205	7	6.28571	412.493	66.504	5506	5691.86	0.0334822	0.0411275	0.0384569	0.0523827	0.412493	0.731897	23	0.0630313	0.10168
206	6	6.33333	400.036	64.5296	4669	5922.33	0.0127066	0.0301507	0.0294561	0.0412104	0.400036	0.724951	21	0.0451605	0.0668628
207	5	6.2	398.934	65.3492	5430	5992.8	0.0124945	0.0222135	0.0288746	0.0324862	0.398934	0.738658	17	0.0443023	0.0785813
208	6	5.83333	414.164	76.0122	3629	5694.33	0.00978015	0.0184832	0.0343311	0.0254728	0.414164	0.730005	18	0.0506595	0.108566
209	5	5.8	406.643	73.3893	6651	5648.4	0.00912727	0.0185668	0.0228287	0.0316264	0.406643	0.719595	15	0.0325741	0.0546754
210	5	6.6	409.949	65.0061	6903	5183	0.00367898	0.0403878	0.039974	0.0800694	0.409949	0.725906	19	0.0584505	0.129381
211	8	6.375	407.687	67.2197	6181	5583.38	0.00975178	0.049325	0.0412437	0.087836	0.407687	0.733414	27	0.0780827	0.149437
212	5	5.8	404.328	70.8537	2051	5862.8	0.0130994	0.0193596	0.0302674	0.02478	0.404328	0.718882	15	0.0416528	0.0728904
213	6	6.5	409	63.2977	3983	5437	0.0113392	0.0428084	0.0452106	0.0646451	0.409	0.730228	22	0.0688764	0.128743
214	5	7	396.895	59.1878	4433	6713.8	0.000777874	0.0252608	0.033255	0.0425233	0.396895	0.717955	21	0.052078	0.104034
215	7	6.14286	400.058	71.4636	4195	5273.57	0.0185595	0.0333436	0.0322931	0.0528281	0.400058	0.731046	23	0.0587403	0.119964
216	6	6.66667	404.201	66.9925	6315	6336.83	0.00505042	0.037254	0.0364798	0.0545981	0.404201	0.7452	23	0.0641909	0.114205
217	6	6.16667	407.044	67.9215	6267	5564	0.0316016	0.0519183	0.045714	0.0798939	0.407044	0.72737	20	0.0743971	0.141916
218	5	6.6	402.714	65.2013	5393	5634.2	0.00703855	0.0321655	0.0427007	0.0675537	0.402714	0.739831	19	0.0602676	0.102219
219	7	5.57143	410.374	74.8165	5514	4409.14	0.00966686	0.028619	0.0319238	0.0527879	0.410374	0.735572	19	0.0496166	0.105405
220	5	6.2	411.474	67.4034	2005	4995	0.00673405	0.0153283	0.0256951	0.0278102	0.411474	0.737501	17	0.0364572	0.0805981
221	7	6.85714	407.588	62.1779	8425	7446.43	0.0354546	0.0484546	0.0393693	0.0812221	0.407588	0.72489	28	0.0706889	0.141823
222	6	5.5	409.973	76.3005	6263	4631	0.0167707	0.0232345	0.0293316	0.0301729	0.409973	0.73799	16	0.0420918	0.0769012
223	6	6.16667	407.469	66.2945	6662	5859.5	0.0208747	0.0370269	0.0371498	0.0517436	0.407469	0.720283	20	0.056234	0.0929622
224	5	6.6	414.346	64.4209	1326	5018.6	0.0130602	0.0262712	0.0362557	0.049554	0.414346	0.73683	19	0.0555762	0.12816
225	5	6	400.086	67.4431	4649	5030	0.00584311	0.02876	0.0359102	0.0393066	0.400086	0.740907	16	0.0492412	0.0910626
226	6	7	401.931	60.8213	6606	7716	0.0203149	0.0442584	0.0413717	0.0845534	0.401931	0.728666	25	0.0728798	0.134014
227	5	7.6	395.17	56.2361	8081	8038.4	0.00968155	0.0294684	0.0356006	0.0528644	0.39517	0.732248	24	0.0550369	0.092478
228	5	6.4	396.877	67.6896	3476	6999.2	0.00716547	0.0129028	0.0285454	0.0179176	0.396877	0.718486	18	0.0456631	0.0957733
229	5	6.6	408.575	63.5561	2548	7562.6	0.0165173	0.0380602	0.0400217	0.0530684	0.408575	0.725119	19	0.0603853	0.101876
230	4	6.5	408.252	63.7894	1573	5350.75	0.00921872	0.0186587	0.0288417	0.0283029	0.408252	0.732337	15	0.0373407	0.0629112
231	5	7.2	409.255	60.1215	4303	6458.2	0.00919721	0.0386871	0.0410209	0.0587142	0.409255	0.735015	22	0.0635074	0.121801
232	6	7.16667	404.227	56.9446	6691	6741	0.0191304	0.048799	0.0428626	0.0777775	0.404227	0.729481	26	0.0726874	0.10443
233	6	6.66667	407.045	61.7836	7756	6556.5	0.0243626	0.0427991	0.0395642	0.0827529	0.407045	0.733946	23	0.0658377	0.151551
234	8	5.625	397.049	72.4378	10105	4909.25	0.0215725	0.0443773	0.032664	0.0577913	0.397049	0.727062	22	0.0577067	0.106576
235	6	5.5	410.486	75.9073	3013	4068.33	0.014649	0.0227216	0.0248453	0.0301167	0.410486	0.734065	16	0.036493	0.0742586
236	4	6	411.572	68.5953	597	5448.5	0.00737225	0.0218788	0.0319095	0.0449917	0.411572	0.735125	13	0.0385666	0.0636437
237	7	6.28571	398.299	64.2155	7729	5005.86	0.00837034	0.0358395	0.0306825	0.0462527	0.398299	0.73683	24	0.0512321	0.126371
238	9	5.33333	409.722	79.3429	5192	4399.67	0.0217373	0.0369351	0.0318694	0.060384	0.409722	0.725841	22	0.0555847	0.101013
239	5	7.6	396.866	54.2383	8450	7735	0.0258103	0.0411317	0.0417589	0.0679321	0.396866	0.733185	24	0.0683564	0.140629
240	9	6.11111	413.384	70.5924	7726	5234	0.0326477	0.0459458	0.0381682	0.0561819	0.413384	0.729446	29	0.0729519	0.112045
241	5	7	396.708	60.7026	3343	6066.2	0.0164725	0.024595	0.0285881	0.0320454	0.396708	0.73414	21	0.0450192	0.0905371
242	6	6.16667	404.453	67.0878	5278	5095.33	0.0158458	0.0244142	0.0306039	0.0367048	0.404453	0.701421	20	0.0457904	0.0760292
243	4	7.25	416.6	59.8863	2245	5893	0.0182223	0.0427276	0.0470982	0.0610272	0.4166	0.732902	18	0.066739	0.11732
244	8	5.625	396.089	72.7342	7686	5413.12	0.0155473	0.0317417	0.033535	0.0524039	0.396089	0.702047	22	0.0557811	0.108895
245	7	6.14286	401.266	69.3343	6240	5579.57	0.0235684	0.0383794	0.0380298	0.0575551	0.401266	0.730021	23	0.0675724	0.136242
246	5	6.4	413.558	66.2677	4569	6018.6	0.0235905	0.0382506	0.0409067	0.053444	0.413558	0.736553	18	0.061552	0.100372
247	8	5.875	404.806	71.7446	7272	5761.75	0.0267319	0.0387948	0.0354096	0.0493691	0.404806	0.738376	24	0.0631855	0.107838
248	5	6	410.714	68.4523	2632	5833.2	0.0160176	0.0226417	0.0318924	0.0302905	0.410714	0.741109	16	0.0443153	0.0812207
249	5	6.8	413.484	62.8102	2864	7499	0.0235905	0.0404469	0.0438754	0.0594676	0.413484	0.727573	20	0.0685744	0.112304
250	5	6.4	408.607	67.6148	4348	5204.6	0.0217513	0.0351224	0.0335014	0.0579328	0.408607	0.733558	18	0.0508248	0.103305
251	6	5.66667	406.635	72.2907	4406	5561.33	0.0144681	0.0319165	0.0317113	0.0465996	0.406635	0.728774	17	0.0453993	0.0779584
252	6	6.16667	402.72	71.7811	6493	5462.83	0.00697238	0.0340213	0.0336942	0.0497097	0.40272	0.730291	20	0.0539369	0.093658
253	6	6.33333	407.37	65.3085	6514	5495.33	0.0168846	0.0319104	0.0332413	0.051031	0.40737	0.735199	21	0.0530416	0.102266
254	6	6.66667	403.479	63.5907	5368	6724.83	0.00954255	0.0382876	0.0375538	0.052013	0.403479	0.719778	23	0.0637697	0.115317
255	6	7	405.59	66.4717	7988	7589.17	0.00373521	0.0451588	0.0416892	0.0849454	0.40559	0.731479	25	0.0734524	0.146854
256	7	5.85714	403.92	69.7929	7200	4888.43	0.0228432	0.0351615	0.0330184	0.046766	0.40392	0.724587	21	0.0528092	0.0943496
257	5	6.8	399.085	58.9125	4791	6767.8	0.00750286	0.0271028	0.033379	0.0391738	0.399085	0.739707	20	0.0501763	0.0959794
258	7	6.42857	405.252	65.1986	8076	6776.71	0.0207332	0.0486924	0.0383615	0.066942	0.405252	0.726195	24	0.0643117	0.105499
259	5	5.8	409.537	71.7665	2612	4000.6	0.00938916	0.0191325	0.0272181	0.0319416	0.409537	0.712956	15	0.0394203	0.093762
260	8	6	405.525	68.5531	5719	5689.25	0.0273418	0.0406056	0.0315704	0.0530865	0.405525	0.735277	25	0.0557885	0.0929622
261	3	7	410.74	58.6771	0	6207.67	0.00553813	0.0129073	0.0288201	0.0185539	0.41074	0.730854	13	0.0368063	0.0924156
262	6	6.33333	405.692	66.7567	4589	6190.33	0.010305	0.0331745	0.0378148	0.0515383	0.405692	0.736349	21	0.0578847	0.133608
263	5	5.8	399.814	70.0626	4513	5080.2	0.0162575	0.024161	0.0306833	0.032548	0.399814	0.724389	15	0.0424648	0.0941019
264	4	6.75	411.702	63.8792	1245	4238.5	0.00279648	0.0188537	0.029069	0.0349412	0.411702	0.726444	16	0.0429516	0.0953252
265	6	6.5	408.151	64.8668	4464	5512.67	0.00554091	0.0335495	0.0345267	0.0473731	0.408151	0.723263	22	0.054831	0.103075
266	6	6.16667	400.914	66.8985	5049	5750.83	0.0206643	0.034487	0.0361234	0.0407616	0.400914	0.712082	20	0.0582349	0.117474
267	6	6.33333	398.546	64.5265	5838	6655.83	0.0163285	0.0372054	0.0394721	0.0487851	0.398546	0.731672	21	0.0628145	0.106576
268	6	6.16667	410.178	68.0374	7221	4979.33	0.00552402	0.0325917	0.0320386	0.0560369	0.410178	0.739328	20	0.0507153	0.11182
269	8	6.25	399.727	69.3772	6881	5801	0.0284536	0.0420377	0.0387554	0.0582309	0.399727	0.735027	27	0.0716228	0.123137
270	6	6.33333	409.413	67.0982	5299	5125.83	0.0057311	0.0328177	0.0341186	0.0480188	0.409413	0.728393	20	0.0523624	0.1091
271	6	6.33333	412.937	67.2662	7427	5030.83	0.0246514	0.0448816	0.0416094	0.0703081	0.412937	0.711621	21	0.0669414	0.115463
272	7	6	411.981	69.7845	4555	4698.86	0.020435	0.0470374	0.038432	0.0739111	0.411981	0.732404	22	0.0633609	0.120273
273	7	6	406.713	73.1806	4860	5048.86	0.013428	0.0326463	0.0367739	0.0467254	0.406713	0.734406	22	0.0635886	0.125424
274	3	7	414.416	60.0245	0	6179.33	0.00634394	0.0213801	0.0410659	0.0354764	0.414416	0.735063	13	0.052024	0.118005
275	6	6.66667	409.508	63.8908	5165	7447.83	0.0269917	0.0522466	0.0472161	0.0798333	0.409508	0.735364	23	0.0803538	0.13689
276	5	6	406.758	69.8269	3662	5785.2	0.0212271	0.0362602	0.0451222	0.0476658	0.406758	0.740132	16	0.060075	0.0937475
277	7	5.71429	404.337	71.7904	7823	4707	0.0112408	0.0350127	0.0339673	0.0494241	0.404337	0.724963	20	0.0513743	0.0984004
278	8	6	403.409	73.298	6363	4967.12	0.0229995	0.0351166	0.029847	0.0553508	0.403409	0.724242	24	0.0529572	0.115109
279	5	7	400.24	58.4477	5123	6817.4	0.0149444	0.0398452	0.0428212	0.0793645	0.40024	0.730762	21	0.0642718	0.121249
280	11	5.54545	394.485	74.5139	9181	5858.91	0.0175639	0.0357323	0.0262975	0.0528644	0.394485	0.72886	28	0.0480731	0.101849
281	3	6.33333	401.831	65.0583	0	6299	0.00802343	0.00959899	0.0215783	0.0120966	0.401831	0.729247	11	0.027639	0.060719
282	4	7	408.877	59.6279	3972	6568	0.017596	0.0302462	0.039953	0.0517769	0.408877	0.734035	17	0.0554656	0.104728
283	4	6.25	408.675	67.2611	568	6325.25	0.00941136	0.0232385	0.0342116	0.0490308	0.408675	0.72654	14	0.0417887	0.0713196
284	4	7.5	410.646	54.9973	2349	5770.5	0.00256116	0.0175281	0.0320188	0.0268689	0.410646	0.726138	18	0.0464402	0.0929486
285	7	6.71429	407.741	63.4032	8095	7390.43	0.0227139	0.0550285	0.0426958	0.0792507	0.407741	0.726351	27	0.079168	0.119682
286	6	6.16667	406.721	69.6429	4850	5753.83	0.0168547	0.034411	0.0307498	0.0564048	0.406721	0.740851	20	0.0532258	0.0891447
287	4	7.25	409.149	58.8151	2147	6862.25	0.0118274	0.0324884	0.0385038	0.0553513	0.409149	0.731178	18	0.0555423	0.102179
288	4	7.5	401.343	55.4236	5172	7592.25	0.00762764	0.0259624	0.0375073	0.0543214	0.401343	0.735172	19	0.0520208	0.0822072
289	4	7.75	409.351	53.4024	1648	5918.5	0.000948371	0.03087	0.0349044	0.0552703	0.409351	0.730778	20	0.0543523	0.116025
290	5	6	402.022	71.1196	3902	5052.6	0.00750491	0.0168675	0.0271976	0.0336774	0.402022	0.732415	16	0.0403741	0.090116
291	5	6.8	404.173	61.7165	5329	6141.6	0.0296742	0.0386364	0.0357114	0.0475917	0.404173	0.716967	20	0.0552788	0.093658
292	7	6.28571	409.987	68.4938	4950	5258.43	0.0227368	0.0371726	0.0334223	0.0618204	0.409987	0.7428	24	0.0602074	0.103849
293	8	6	404.612	75.3429	5795	6531.25	0.0194584	0.0329612	0.0315405	0.0464651	0.404612	0.736411	24	0.0569458	0.0947881
294	6	6.16667	408.653	70.6493	6519	4783.83	0.0242825	0.0353675	0.0373644	0.046428	0.408653	0.740647	20	0.0634676	0.118081
295	4	7	405.852	60.1531	5326	6857	0.0161554	0.0301772	0.0417932	0.0586985	0.405852	0.723565	17	0.0590515	0.0968268
296	8	5.375	408.556	78.7929	8433	4191.88	0.00596481	0.0295581	0.0292005	0.0393109	0.408556	0.725781	20	0.0477481	0.109603
297	6	5.66667	410.679	74.8022	6764	4445.33	0.00737225	0.0336789	0.0320614	0.0509302	0.410679	0.740292	17	0.0475528	0.094097
298	7	5.71429	403.95	74.1262	7683	5022.86	0.026208	0.0382552	0.035479	0.0540022	0.40395	0.745557	20	0.0566628	0.100155
299	6	7.33333	400.979	58.7413	6962	6747.5	0.0132819	0.0317461	0.0345944	0.0516104	0.400979	0.742917	26	0.0544761	0.0918484
300	7	6.28571	399.88	64.4704	8443	6555.71	0.0179059	0.0459582	0.0404144	0.0767125	0.39988	0.733946	24	0.0686553	0.137247
301	8	6.125	409.392	73.7759	6356	5361.12	0.00380429	0.0389454	0.0390994	0.067313	0.409392	0.729541	25	0.0711557	0.120827
302	6	7.16667	413.946	60.0659	5740	4990.5	0.0204979	0.0509696	0.0413137	0.0825283	0.413946	0.729586	26	0.0743226	0.1202
303	7	5.85714	398.514	70.2821	7859	5121.29	0.0137248	0.0330217	0.028505	0.0518156	0.398514	0.737445	21	0.0480534	0.0926526
304	5	6	401.023	70.9429	3854	6375.8	0.0215253	0.0332434	0.0394716	0.042074	0.401023	0.7255	16	0.0557778	0.0983284
305	4	6.25	404.772	66.6188	2137	5750.5	0.0133265	0.0283857	0.034245	0.0384523	0.404772	0.725048	14	0.0450091	0.080957
306	7	6.14286	398.571	65.6152	6027	5535.57	0.0140418	0.0355817	0.0300647	0.0465564	0.398571	0.732077	23	0.0514892	0.104189
307	7	6	401.486	69.5089	8109	5253.71	0.0100529	0.035717	0.0333711	0.0463743	0.401486	0.737677	22	0.0546204	0.125756
308	4	6.5	402.166	63.796	771	6060	0.011245	0.0252171	0.0324279	0.0378852	0.402166	0.731607	15	0.0434141	0.0748955
309	4	7	412.71	61.579	2455	6014	0.0128898	0.0219251	0.038467	0.0343065	0.41271	0.738974	17	0.0521238	0.110637
310	4	6.75	406.959	62.1339	129	6444	0.0131542	0.0244191	0.0408517	0.0408471	0.406959	0.737941	16	0.0585375	0.128683
311	7	6	409.723	69.7505	3163	4985	0.0225639	0.0382023	0.0347697	0.0461153	0.409723	0.717692	21	0.0589097	0.114209
312	4	6.5	414.202	64.719	680	3826.25	0.0099097	0.0190571	0.0242188	0.0342279	0.414202	0.743082	15	0.034348	0.0789474
313	6	6	403.278	70.8403	5556	5638	0.0153746	0.0328252	0.0344165	0.0651956	0.403278	0.72913	19	0.0572884	0.128958
314	5	6.2	402.217	67.9299	3427	5656.8	0.00328296	0.0368358	0.0415305	0.0652486	0.402217	0.741815	17	0.0664917	0.128958
315	6	6.83333	397.795	60.3007	7061	7466.67	0.015447	0.0423547	0.0407811	0.0830386	0.397795	0.725969	24	0.0720864	0.155682
316	8	5.875	395.652	69.6512	10659	5551.12	0.0139144	0.0410656	0.0327238	0.0730875	0.395652	0.720965	24	0.0631366	0.133994
317	7	6.14286	404.019	67.4052	5806	6218.29	0.0217323	0.0399989	0.0354874	0.0561729	0.404019	0.73005	23	0.0611153	0.104766
318	5	6.4	400.423	64.163	3643	6405.4	0.0142663	0.0246611	0.0312489	0.0343978	0.400423	0.73103	18	0.0457974	0.0923113
319	6	5.66667	405.02	74.4144	6349	4106.67	0.00316677	0.031861	0.0309433	0.0493661	0.40502	0.736973	17	0.0462084	0.0926156
320	6	6	409.504	68.9006	5022	5927.67	0.0117583	0.0296181	0.031286	0.0507284	0.409504	0.730674	19	0.0484254	0.0939859
321	6	7.16667	409.095	58.9833	5617	6963.83	0.028742	0.044574	0.0464601	0.065182	0.409095	0.732158	26	0.0773206	0.135104
322	8	6.5	400.786	64.0741	8983	6679	0.0370925	0.0616671	0.0464807	0.0900468	0.400786	0.734219	29	0.08515	0.142704
323	6	5.66667	413.099	76.3086	3051	3444.67	0.0166246	0.0218138	0.0265684	0.0339795	0.413099	0.741289	17	0.0383064	0.0882297
324	5	6.4	411.389	65.9202	1618	5325.8	0.0112157	0.0320283	0.0339163	0.0500587	0.411389	0.741864	18	0.0488996	0.088494
325	4	7	399.002	60.1273	6804	7106.5	0.0127369	0.033413	0.0437464	0.0631953	0.399002	0.733857	17	0.0649558	0.119731
326	6	6.5	402.578	66.4864	7394	6089.33	0.0146831	0.0442326	0.0431312	0.0651549	0.402578	0.728606	22	0.0707953	0.110594
327	5	6.4	410.265	66.5541	5482	4711.8	0.0159639	0.0296327	0.031423	0.0423766	0.410265	0.732508	18	0.0468046	0.106377
328	4	7	408.099	63.7655	1372	5983.25	0.00732788	0.0183175	0.0336307	0.0283063	0.408099	0.739769	17	0.0479175	0.0809269
329	8	6.375	416.026	70.7615	5410	6514.75	0.03825	0.0563647	0.0419943	0.0727458	0.416026	0.726208	28	0.0803237	0.127035
330	5	6.8	400.421	61.3979	4292	7474.6	0.0140147	0.035227	0.0405854	0.0594858	0.400421	0.724983	20	0.0622	0.120426
331	8	5.5	398.708	74.4018	7377	5174.5	0.0126665	0.0338852	0.0325323	0.048238	0.398708	0.734352	21	0.0526299	0.114094
332	6	6.5	414.648	64.8299	3758	5947.67	0.0242893	0.0462144	0.0425826	0.0784454	0.414648	0.723066	22	0.0698362	0.126739
333	6	6.16667	395.797	70.8636	7501	5391.33	0.0164626	0.0279219	0.031833	0.0383029	0.395797	0.740292	20	0.0452629	0.102861
334	8	6.75	403.335	62.1008	10869	7344.5	0.0374207	0.063002	0.0461505	0.0900949	0.403335	0.725776	31	0.0875986	0.133478
335	7	5.85714	397.824	70.1605	9037	5349.14	0.0144092	0.0299473	0.0303345	0.0399137	0.397824	0.721366	21	0.0486023	0.0852638
336	6	6.83333	402.976	66.1789	7067	5630.33	0.0187354	0.0385442	0.0372755	0.0552612	0.402976	0.737975	24	0.0640531	0.106024
337	5	7.2	405.147	56.4311	4913	6758.2	0.0239167	0.0370997	0.0368163	0.0565393	0.405147	0.739609	22	0.0546759	0.0836871
338	5	6.4	406.55	63.8864	3283	5911	0.0165517	0.0322764	0.0332716	0.0527065	0.40655	0.721269	18	0.0494746	0.0902177
339	4	7	401.976	59.5787	3157	7841.5	0.00611534	0.0258819	0.039533	0.0660772	0.401976	0.733286	17	0.0513792	0.0909701
340	9	6	395	67.3486	9675	5999.67	0.0104224	0.0402908	0.0277959	0.068563	0.395	0.723145	28	0.054584	0.0984729
341	3	7	406.487	60.973	0	6377.67	0.0063784	0.0157815	0.0284529	0.0219623	0.406487	0.738073	13	0.036763	0.0775876
342	7	6.85714	401.459	61.7892	8320	6470.43	0.0152579	0.043276	0.0373742	0.0597577	0.401459	0.719853	27	0.0658482	0.0992931
343	9	6.66667	400.772	65.682	12249	6881.78	0.0416642	0.0619267	0.0480283	0.0845534	0.400772	0.734138	34	0.0955417	0.158893
344	6	6.33333	414.212	73.802	5899	4580.83	0.0223198	0.0373713	0.0379921	0.0567997	0.414212	0.73414	20	0.0620901	0.109568
345	6	6.16667	398.817	66.1529	5169	5348.5	0.0120117	0.0275911	0.0297165	0.0354585	0.398817	0.730774	20	0.0473513	0.0855103
346	6	6	398.505	67.6826	3154	5272.17	0.00937464	0.0378047	0.0360416	0.0651789	0.398505	0.737612	19	0.0561271	0.0985795
347	5	6.8	398.967	59.3701	2254	7022.8	0.019064	0.0312045	0.038935	0.0600514	0.398967	0.738289	20	0.058122	0.0862039
348	4	7	403.744	59.2799	4660	6876.25	0.00697238	0.0242608	0.0386423	0.0416204	0.403744	0.731608	17	0.0545175	0.100468
349	6	6	409.578	71.1072	1966	5641	0.0239614	0.0324492	0.0366719	0.0467069	0.409578	0.736595	19	0.0541689	0.106803
350	6	6.16667	399.831	68.8597	6348	5390.67	0.0183077	0.0297622	0.0338493	0.0399738	0.399831	0.737474	20	0.051363	0.0936633
351	7	5.85714	397.746	68.7262	6454	6519.14	0.00317334	0.0325095	0.0347855	0.0484613	0.397746	0.718388	21	0.0538515	0.0982262
352	6	6.66667	402.109	67.55	3844	5417.67	0.0238248	0.0404392	0.0396407	0.0562479	0.402109	0.73544	22	0.0662855	0.122751
353	4	7	398.289	57.4912	5466	6419.5	0.0111207	0.0202539	0.03666	0.0384525	0.398289	0.740185	17	0.0485241	0.0881079
354	8	5.625	404.395	75.5833	6531	5387.75	0.00664697	0.0413967	0.0352504	0.0674162	0.404395	0.714385	22	0.0592341	0.0912432
355	6	6.5	408.349	71.5422	5337	5894.5	0.00975178	0.0325221	0.0395947	0.0633886	0.408349	0.729268	21	0.0638763	0.113987
356	6	6	408.457	69.3729	6148	4652	0.0117583	0.0316059	0.0343876	0.0492931	0.408457	0.727281	19	0.0535083	0.111991
357	4	6.75	403.662	60.6694	3653	6695.25	0.0167561	0.0272169	0.0376251	0.0356909	0.403662	0.724454	16	0.0511424	0.0729646
358	4	7	411.285	61.9784	2277	5459.75	0.0180823	0.0347676	0.0452638	0.061791	0.411285	0.742765	17	0.0665647	0.136559
359	3	7.33333	406.591	55.6642	0	5505	0.0200537	0.0217391	0.0340841	0.0229995	0.406591	0.721466	14	0.0431907	0.0681481
360	6	6.5	402.744	65.5257	5644	5713.67	0.0167837	0.0304073	0.0360186	0.0509789	0.402744	0.739767	22	0.0574447	0.0960735
361	6	6.33333	396.944	65.7636	7089	6397.17	0.0101342	0.0265746	0.0306267	0.0412269	0.396944	0.737382	21	0.0469106	0.0846347
362	5	6.6	408.436	69.4341	2135	5469.8	0.0163	0.0260217	0.0376869	0.0515698	0.408436	0.731747	19	0.0612841	0.120351
363	6	6.16667	409.763	68.3751	5733	6060.67	0.0106647	0.0327661	0.0337329	0.0541163	0.409763	0.729781	20	0.0570601	0.134942
364	5	6	401.477	68.4422	4079	6357.6	0.0178468	0.0326272	0.0367466	0.0429649	0.401477	0.725977	16	0.0520047	0.0888735
365	7	6.42857	399.941	64.0042	5767	8236.57	0.0190029	0.0451364	0.039327	0.0577054	0.399941	0.741666	25	0.069631	0.130087
366	4	7	401.464	58.5468	1469	6276	0.018747	0.0289952	0.0372153	0.0459231	0.401464	0.74294	17	0.0517297	0.0828084
367	4	6.5	417.757	65.2745	2449	5517	0.0121497	0.0298368	0.0388022	0.0462211	0.417757	0.727384	15	0.0552057	0.0949731
368	7	6.85714	399.972	63.0795	8080	7032.43	0.0286077	0.0507452	0.0464494	0.072643	0.399972	0.731761	28	0.0862767	0.155682
369	5	6.8	398.284	60.0587	4441	7349.2	0.0070555	0.0296416	0.0378351	0.0466188	0.398284	0.740847	20	0.0560395	0.106324
370	5	6.8	412.822	65.1996	4743	5490.4	0.0134167	0.0353543	0.0413985	0.0748993	0.412822	0.735954	20	0.0645382	0.108945
371	6	5.66667	408.917	76.6719	5159	3217	0.0169375	0.0209921	0.0267786	0.0263658	0.408917	0.731269	17	0.0411757	0.0800582
372	7	5.85714	410.348	73.3463	4767	5482.14	0.0171452	0.0377516	0.031409	0.0548129	0.410348	0.730774	21	0.0547973	0.107033
373	5	7.2	402.036	57.2742	7187	6564.6	0.0116716	0.0256911	0.0322218	0.0347855	0.402036	0.724547	22	0.0500732	0.103381
374	4	6.5	400.937	64.5954	169	5663.75	0.00388272	0.0144965	0.0259441	0.019905	0.400937	0.723687	15	0.0333872	0.0789045
375	6	7	410.586	61.4793	8082	6050	0.0313415	0.054029	0.0528819	0.0875942	0.410586	0.733948	25	0.089663	0.155445
376	6	6.33333	409.727	68.5588	4999	6498	0.0290144	0.0455913	0.043006	0.060673	0.409727	0.721659	21	0.0714916	0.116272
377	5	7.4	401.202	56.0409	6322	7425.2	0.0115506	0.0428515	0.0476922	0.0873116	0.401202	0.727729	23	0.0797375	0.140509
378	5	6.2	403.058	66.0248	5476	5094.6	0.0252862	0.0293303	0.0326494	0.0326753	0.403058	0.73123	17	0.0448215	0.0772659
379	6	6.83333	408.861	63.6817	6012	5960.5	0.0203489	0.0399878	0.038282	0.0662958	0.408861	0.732768	24	0.0658816	0.107392
380	5	6.8	401.229	60.9485	4923	6443.6	0.0159671	0.0301563	0.0315596	0.0518156	0.401229	0.719043	20	0.0507825	0.0800431
381	12	5.66667	403.319	72.8616	11547	5578.5	0.0329026	0.0615133	0.0385645	0.0850213	0.403319	0.726227	33	0.0800185	0.149066
382	9	6.22222	404.217	70.1141	11049	4749.56	0.0113779	0.0431557	0.0333814	0.0712156	0.404217	0.727498	30	0.0687103	0.109227
383	6	5.83333	402.878	70.024	7832	4401.67	0.019543	0.0293163	0.035158	0.0449255	0.402878	0.733901	18	0.0505285	0.095623
384	6	6.5	398.105	66.9038	7890	6831.33	0.00909985	0.0376261	0.0392354	0.0741119	0.398105	0.742909	22	0.068206	0.146809
385	7	6	403.263	67.7592	5796	5969.71	0.0116511	0.0436589	0.0373912	0.0607303	0.403263	0.72612	22	0.0617604	0.0909349
386	5	6	410.845	71.4088	1091	4863	0.0132597	0.0269018	0.0338101	0.0392961	0.410845	0.73123	16	0.0494871	0.0800169
387	9	5.77778	407.323	72.5207	8998	5459.78	0.0463497	0.0589168	0.0428258	0.0751211	0.407323	0.73144	26	0.0773217	0.116953
388	6	6.83333	396.851	61.4173	7574	5557.67	0.0168905	0.0376579	0.0363271	0.0628271	0.396851	0.725584	24	0.0626006	0.123467
389	5	6.6	399.278	62.0782	2878	5923.8	0.0114847	0.0286329	0.0312741	0.0527489	0.399278	0.738841	19	0.0484887	0.11054
390	10	5.5	408.683	77.6985	9673	4064.1	0.0238952	0.049886	0.0347092	0.0735456	0.408683	0.736992	26	0.0642589	0.0991604
391	5	5.8	407.68	74.0619	6165	6608.4	0.0140052	0.0252682	0.0398023	0.035357	0.40768	0.729247	15	0.052684	0.100205
392	6	6.33333	404.017	66.2138	4263	6155.33	0.0186166	0.0353324	0.0355687	0.0555068	0.404017	0.720885	21	0.0582383	0.117714
393	7	6.14286	409.88	69.3589	7057	5699.14	0.0262981	0.041837	0.0363478	0.0530208	0.40988	0.731761	23	0.0646356	0.109886
394	5	6.6	407.31	65.9454	2216	7200.4	0.0210567	0.0303302	0.0353623	0.0404173	0.40731	0.747927	19	0.0558019	0.0999907
395	6	7.5	400.04	56.3814	8246	8179.17	0.0180546	0.0425276	0.0380491	0.0693624	0.40004	0.727065	28	0.0665704	0.124391
396	7	6.28571	403.714	65.9812	8548	5139.43	0.0142668	0.0359089	0.036107	0.0582259	0.403714	0.739543	24	0.0593349	0.121489
397	8	5.625	403.604	74.5947	6652	5598.88	0.0140064	0.0408822	0.0385046	0.0671542	0.403604	0.711928	22	0.0634334	0.121469
398	5	6.2	404.564	68.3264	3530	5826.8	0.00971711	0.0323203	0.0409684	0.0554844	0.404564	0.737677	17	0.0591043	0.105019
399	8	6.125	409.2	70.9401	4341	6349.38	0.0247465	0.0421661	0.0383122	0.0622365	0.4092	0.739799	26	0.068044	0.11226
400	4	6.75	405.407	62.9025	2865	6480	0.013428	0.0292291	0.0350718	0.0513246	0.405407	0.72554	16	0.0524615	0.114285
401	7	6.42857	410.419	67.1701	7227	5745.43	0.0161171	0.0511557	0.0406961	0.0770986	0.410419	0.730611	25	0.0696649	0.141185
402	8	5.75	397.9	72.7115	9528	5148.62	0.0111207	0.0375607	0.0336119	0.0597577	0.3979	0.73928	23	0.0615133	0.137869
403	7	5.57143	398.6	72.67	6231	5157.71	0.011726	0.0390144	0.0359336	0.0658474	0.3986	0.726941	19	0.0531812	0.0903873
404	5	6.4	403.058	65.8328	4329	6095.8	0.0179454	0.0276083	0.0353802	0.0431034	0.403058	0.72737	18	0.0541319	0.0983997
405	6	6.16667	413.416	69.7229	4951	4942.67	0.0129851	0.0362842	0.0362725	0.0467218	0.413416	0.732248	20	0.0581966	0.11151
406	6	5.83333	414.677	74.2963	5948	5875.33	0.021334	0.0395259	0.0403409	0.0525709	0.414677	0.719696	18	0.0623812	0.103798
407	6	6.16667	404.302	68.5869	7834	5963.67	0.0160625	0.0337051	0.0350176	0.0578293	0.404302	0.735214	20	0.0519795	0.0960526
408	6	6.5	409.553	64.4395	5072	6473.33	0.0436599	0.051655	0.0475129	0.0630735	0.409553	0.735166	22	0.0766694	0.118559
409	5	7.2	412.144	61.8216	3716	6202	0.0345209	0.0440392	0.0432785	0.062357	0.412144	0.727747	22	0.0694451	0.108341
410	7	5.85714	403.482	72.1189	6821	4953.71	0.0079428	0.0394219	0.0338728	0.0541359	0.403482	0.734817	21	0.0546314	0.118784
411	4	7	401.817	58.9969	3542	7592	0.0095398	0.0263426	0.0360762	0.0414025	0.401817	0.727842	17	0.0496034	0.0904289
412	4	6.75	404.456	60.1869	2216	6786.25	0.0149825	0.0296257	0.0372523	0.0446593	0.404456	0.732527	16	0.047893	0.0858621
413	6	6.5	405.743	62.7935	6484	5776	0.0185892	0.0432816	0.0386689	0.0731595	0.405743	0.742456	22	0.0609174	0.101098
414	7	6.14286	412.216	70.6657	9838	5491.86	0.00731058	0.0426644	0.03782	0.088925	0.412216	0.732505	23	0.069781	0.15188
415	4	6	405.954	69.592	400	5067.75	0.0158502	0.0258547	0.0319701	0.0499029	0.405954	0.730604	13	0.0420591	0.0871445
416	7	6.14286	399.721	67.7984	7580	5691	0.0141161	0.0364414	0.0364007	0.0576322	0.399721	0.724239	23	0.0636249	0.128354
417	6	6.33333	397.106	65.7903	4930	6398.67	0.0272005	0.0330262	0.0300551	0.0399154	0.397106	0.728485	21	0.0478206	0.0935025
418	4	6.75	412.164	65.5455	2885	4151.5	0.0179785	0.0242567	0.0324153	0.0353966	0.412164	0.734385	16	0.0452884	0.0834958
419	6	6	400.45	69.7609	3870	6818	0.0198952	0.0345273	0.0424169	0.0553417	0.40045	0.729607	19	0.0611583	0.110238
420	5	6	411.055	71.4453	1093	5852.4	0.00477729	0.0256988	0.036436	0.0431677	0.411055	0.721247	16	0.0529613	0.101062
421	6	6.33333	411.018	69.4273	6364	4060.83	0.00279648	0.0265227	0.0338401	0.0413905	0.411018	0.729241	21	0.0526015	0.0990331
422	5	6.2	413.074	68.1572	2463	3474	0.00556185	0.0207985	0.0298052	0.037263	0.413074	0.740933	17	0.0412573	0.107167
423	7	6.42857	397.276	66.6855	6299	6415.86	0.0214493	0.0403775	0.0342787	0.0526917	0.397276	0.71978	25	0.0638066	0.110099
424	4	6.75	397.223	59.7017	3672	6713	0.0083649	0.0255815	0.033504	0.0430493	0.397223	0.730674	16	0.0446048	0.077004
425	8	6.125	408.554	71.3348	6038	5266.12	0.0127818	0.0470208	0.0409221	0.0786982	0.408554	0.731892	26	0.0744256	0.143802
426	6	6.16667	408.03	73.3753	2849	4560.67	0.0180823	0.0322427	0.0383701	0.0389917	0.40803	0.744405	20	0.0594669	0.124402
427	6	6.5	410.086	65.5813	6841	5417	0.0161171	0.0395749	0.0401542	0.0555026	0.410086	0.735997	22	0.0674132	0.129364
428	5	5.8	410.359	73.1808	473	4787.6	0.0133325	0.0208888	0.0271966	0.0305948	0.410359	0.722954	15	0.0405339	0.0862605
429	5	6.8	404.207	64.3202	6019	6449.2	0.0103114	0.0255889	0.0366689	0.0323752	0.404207	0.72842	20	0.0582653	0.0959468
430	6	5.83333	398.746	70.4135	6081	5661.83	0.0209326	0.0319448	0.0341372	0.0484428	0.398746	0.741289	18	0.0501979	0.100013
431	8	5.625	407.469	73.0049	9368	4079.62	0.0156642	0.0306469	0.0287126	0.0391133	0.407469	0.727569	22	0.0472425	0.106964
432	5	6.4	412.946	64.8915	2263	6008	0.0279589	0.0350312	0.0414305	0.0399529	0.412946	0.719688	18	0.0625642	0.110475
433	5	7	403.788	61.4655	6016	7947.2	0.0121309	0.0381269	0.0451538	0.0664955	0.403788	0.702855	21	0.0692343	0.139097
434	5	6.2	406.079	66.5196	3163	5250.2	0.015386	0.0332001	0.0359779	0.0430091	0.406079	0.747887	17	0.0518713	0.0786041
435	4	6.5	403.506	64.0086	4091	6106	0.00901774	0.0231964	0.0327312	0.0399132	0.403506	0.723567	15	0.0471798	0.0822979
436	5	6.8	408.255	60.7522	6603	6837.2	0.0240892	0.0303489	0.0360223	0.0445587	0.408255	0.727938	20	0.0527185	0.0878388
437	7	5.71429	405.244	74.3636	3678	4366.57	0.0187674	0.0341305	0.0316473	0.0484133	0.405244	0.726719	20	0.0491942	0.088029
438	4	6.75	409.445	61.5387	3017	6416.5	0.0154659	0.0261361	0.0369105	0.0399392	0.409445	0.739651	16	0.049493	0.097469
439	7	6	403.853	69.3006	7856	5230.29	0.0129014	0.0371231	0.0324508	0.0540651	0.403853	0.729444	22	0.0537534	0.090321
440	8	6.375	401.86	65.4218	8180	6665.25	0.0265479	0.0396715	0.0354374	0.0561144	0.40186	0.738962	28	0.063139	0.107282
441	6	7	397.377	58.2136	5246	6882	0.0101342	0.0346298	0.0296294	0.068563	0.397377	0.73305	24	0.0527951	0.0980136
442	6	5.5	405.229	76.0609	3482	4846.5	0.0169927	0.0361549	0.0313681	0.0577992	0.405229	0.72072	16	0.0459137	0.0873258
443	6	6.16667	400.863	77.5745	4588	4263.5	0.00388272	0.0156972	0.0246503	0.0253324	0.400863	0.723382	19	0.0415298	0.0924078
444	7	6.14286	405.107	69.1024	8591	4797.57	0.0196627	0.0318129	0.0278332	0.0396099	0.405107	0.725995	22	0.0468883	0.0984993
445	7	6.14286	403.039	68.7497	7300	6079.43	0.0172989	0.0292489	0.0361422	0.058222	0.403039	0.722975	23	0.0579652	0.109034
446	5	6.2	403.749	69.5025	4658	4831.8	0.0120572	0.030232	0.0323206	0.0459132	0.403749	0.723287	17	0.0491892	0.113825
447	4	7.75	400.549	54.4036	3620	6394.75	0.0175688	0.0242664	0.0339957	0.0415647	0.400549	0.722929	20	0.0544137	0.1087
448	6	6.5	408.33	64.9223	7395	5221.5	0.0284528	0.0370136	0.0353563	0.0456157	0.40833	0.72973	22	0.057092	0.0884117
449	5	6.6	396.309	63.1578	5913	5097.2	0.0108743	0.0239251	0.0334185	0.0429084	0.396309	0.737056	19	0.0476806	0.105044
450	4	6.75	397.168	59.6934	3978	7579.75	0.0156309	0.0258194	0.0302794	0.034094	0.397168	0.731359	16	0.041039	0.0768013
451	4	6	403.899	70.9227	1079	3328.25	0.00960147	0.017293	0.0272883	0.0258523	0.403899	0.728551	13	0.0379533	0.0903842
452	5	6	410.381	71.2304	3419	3938.6	0.00959004	0.0211961	0.0292956	0.0267876	0.410381	0.739295	16	0.0444357	0.0941535
453	8	6.125	406.717	70.9535	8438	5111.25	0.0147721	0.0406227	0.0330074	0.0792362	0.406717	0.7452	26	0.0680022	0.147755
454	7	6	410.838	72.0364	6129	5398.14	0.0200903	0.0401832	0.0409815	0.058095	0.410838	0.733857	22	0.0681897	0.119547
455	7	6.42857	410.248	72.9098	5216	5442.14	0.00256116	0.032711	0.0333551	0.0738616	0.410248	0.723577	24	0.0663341	0.132582
456	10	6.1	407.097	68.2856	8244	6234.2	0.0430331	0.0643514	0.0398033	0.0812221	0.407097	0.747887	32	0.0816823	0.134942
457	5	5.8	402.948	72.7224	3812	5122.2	0.00867928	0.0189165	0.0298792	0.0266187	0.402948	0.732753	15	0.0397349	0.0681787
458	6	6.66667	400.874	61.8809	7378	6247.17	0.0261186	0.0431839	0.0418112	0.076506	0.400874	0.726022	23	0.0688494	0.139452
459	5	6.8	396.842	62.7731	4163	6984.4	0.0134255	0.0219054	0.0297406	0.031547	0.396842	0.73799	20	0.043664	0.0714678
460	6	6.83333	402.714	61.6056	5462	6405	0.0161573	0.0498444	0.0474636	0.0709608	0.402714	0.737941	24	0.0770738	0.150872
461	5	6.2	407.411	67.9988	5538	6663	0.0182156	0.0234558	0.0246123	0.035334	0.407411	0.726761	17	0.0371652	0.0729877
462	6	6.83333	402.956	61.2696	6574	6867.67	0.0107288	0.0314726	0.0342697	0.0565292	0.402956	0.73461	23	0.057621	0.111127
463	7	6.71429	408.558	61.8396	6320	6099.57	0.0204014	0.0413525	0.035388	0.0522624	0.408558	0.745557	27	0.0634146	0.110702
464	5	6.4	404.389	63.5469	4181	6759	0.0135559	0.025782	0.0336337	0.0500857	0.404389	0.749415	18	0.0487186	0.0841695
465	6	6.5	401.359	62.5133	5811	7173.83	0.0242827	0.0427425	0.040461	0.0591002	0.401359	0.725773	22	0.0655721	0.104229
466	5	6.6	406.491	71.1359	3615	6271.2	0.0113162	0.0232935	0.0324563	0.0325723	0.406491	0.719794	18	0.0512321	0.0857621
467	5	7	406.846	63.7392	6237	7671.6	0.0164944	0.0361636	0.0423679	0.0727565	0.406846	0.739841	21	0.0710199	0.134665
468	6	5.83333	407.01	70.7422	6364	4045.33	0.0213186	0.0272184	0.0310828	0.0340307	0.40701	0.737445	18	0.0461173	0.0815441
469	4	7	402.409	61.3195	756	6460	0.0286077	0.0394871	0.0457132	0.056803	0.402409	0.73841	17	0.0702322	0.139842
470	4	6.25	409.988	67.4772	1991	4228.25	0.0197992	0.0230732	0.0335614	0.0314648	0.409988	0.737625	14	0.0461637	0.0866447
471	7	5.57143	406.768	75.1276	6303	4644.14	0.0135021	0.0249985	0.0261655	0.0396099	0.406768	0.732281	19	0.0411036	0.0990589
472	7	6	403.617	68.711	6047	5547.43	0.0248696	0.0355942	0.0333144	0.0564318	0.403617	0.744869	22	0.0547747	0.0985887
473	5	5.8	400.257	70.1403	4548	3671	0.0106722	0.0191286	0.0246235	0.0273354	0.400257	0.735482	15	0.0337368	0.0676265
474	8	6	400.201	70.2337	8411	6420	0.0301388	0.0515619	0.0396647	0.0684192	0.400201	0.727085	25	0.070844	0.141116
475	7	6.71429	411.333	63.4021	8458	5569.29	0.029898	0.0512725	0.0438537	0.0786982	0.411333	0.73677	27	0.0816289	0.152912
476	3	6.66667	407.856	62.3113	0	6318.67	0.0057687	0.0130819	0.0334593	0.0207432	0.407856	0.737481	12	0.0429851	0.081492
477	6	6	396.975	69.5493	3950	6626.17	0.00962276	0.0295991	0.0316586	0.0429728	0.396975	0.728005	19	0.0473964	0.0700203
478	7	6.42857	406.812	69.9697	6037	5885.43	0.0145054	0.0388623	0.0377756	0.0614622	0.406812	0.730613	25	0.0688178	0.109925
479	6	6.83333	403.968	62.4654	4086	6461.83	0.0118277	0.0375063	0.0339999	0.059516	0.403968	0.724027	24	0.0595175	0.105752
480	3	7.33333	409.91	56.932	0	6804	0.00380429	0.0216834	0.0399026	0.0410225	0.40991	0.733345	14	0.0528308	0.104345
481	5	6.6	403.612	63.5529	4527	6041	0.00954255	0.0251411	0.0358234	0.0509768	0.403612	0.729321	19	0.0540811	0.116225
482	8	6.125	403.548	71.7218	6456	5533.5	0.0284032	0.046882	0.0403671	0.0597135	0.403548	0.735166	26	0.0755231	0.122452
483	7	6.42857	413.053	67.9992	8527	5512	0.0190288	0.0443954	0.0416313	0.0835495	0.413053	0.73069	25	0.0766746	0.133579
484	6	6.16667	407.331	67.9693	6411	6074.33	0.0140052	0.0402303	0.0410085	0.0826288	0.407331	0.740851	20	0.0663982	0.11721
485	5	6	405.368	69.1055	3560	5923.8	0.0203572	0.0302274	0.037924	0.0430335	0.405368	0.73243	16	0.05218	0.0893015
486	6	6.33333	402.937	66.7565	5297	5780.83	0.0136548	0.0302673	0.0309969	0.0503002	0.402937	0.73457	21	0.0497473	0.0897931
487	7	6.71429	399.896	63.0675	7587	6071.43	0.0356954	0.0433285	0.0386765	0.058469	0.399896	0.726381	27	0.071624	0.117056
488	5	5.6	402.151	75.2596	2496	4820.8	0.00613653	0.0239037	0.0282127	0.0420224	0.402151	0.738178	14	0.0409386	0.070329
489	7	6.57143	411.24	63.8542	5197	6371.43	0.0415741	0.0482748	0.0370765	0.0604264	0.41124	0.726574	26	0.0676592	0.101903
490	7	6.57143	410.388	64.3034	6980	5256.14	0.0399529	0.0566497	0.0472645	0.0784454	0.410388	0.726414	26	0.0849354	0.116662
491	6	6.33333	413.273	68.4689	4845	5497	0.0124041	0.0333371	0.0364313	0.0605133	0.413273	0.731816	21	0.0579478	0.104651
492	6	6.33333	400.626	66.559	5469	5488.83	0.00926926	0.045448	0.038913	0.0885963	0.400626	0.728093	21	0.0695304	0.135709
493	5	6.4	402.608	65.28	3412	5278.4	0.00131717	0.0203554	0.0324532	0.0484353	0.402608	0.718641	18	0.0463421	0.102751
494	6	5.33333	408.128	79.3582	4290	3446.83	0.0122854	0.0285127	0.0261974	0.0400067	0.408128	0.724895	15	0.0371232	0.0774273
495	6	6.33333	404.928	64.917	5856	5890.17	0.0177075	0.0362991	0.0391082	0.0630621	0.404928	0.730021	21	0.0582853	0.11218
496	7	6	403	74.089	8174	5281.14	0.00782204	0.0363219	0.035603	0.0616481	0.403	0.72515	21	0.0585407	0.122815
497	6	5.66667	409.008	72.7125	1769	3643.5	0.0149193	0.0290217	0.0285936	0.0386166	0.409008	0.739543	17	0.0415823	0.0717835
498	6	6.83333	397.852	64.285	5175	7118.17	0.0181293	0.0301537	0.0324041	0.0436664	0.397852	0.719913	24	0.0585828	0.110802
499	6	6.5	398.71	61.705	7092	7098.83	0.026254	0.0508343	0.044763	0.0724836	0.39871	0.738837	22	0.0705543	0.130087
500	6	6.33333	399.887	65.1403	5467	7163	0.018646	0.0366671	0.0379497	0.0641947	0.399887	0.740125	21	0.0608	0.105095
501	6	5.83333	408.218	72.7341	7900	5014.17	0.0130868	0.0337117	0.0350578	0.0423332	0.408218	0.701565	18	0.0534486	0.100903
502	6	7	400.92	62.6305	8917	7374.33	0.0158493	0.0410092	0.0387064	0.0745796	0.40092	0.727749	25	0.0628618	0.119878
503	4	6.25	404.736	66.0105	4429	5248.75	0.0089284	0.0213436	0.0356869	0.0393821	0.404736	0.736326	14	0.0468485	0.0735046
504	4	6.25	411.217	67.0676	2518	5206.5	0.00477729	0.0214823	0.0343757	0.035533	0.411217	0.726025	14	0.0462412	0.0847106
505	5	6.6	406.161	62.3748	5061	5315.2	0.0144681	0.0301843	0.0319827	0.0491636	0.406161	0.723259	19	0.0480078	0.093002
506	8	6.5	399.911	63.1407	7657	6734.75	0.0335043	0.0519288	0.0439392	0.0696239	0.399911	0.711193	29	0.0797784	0.136756
507	5	6.6	398.861	67.1416	3859	6571.2	0.00876612	0.0316808	0.0372327	0.0494343	0.398861	0.728068	19	0.0551466	0.0996408
508	6	6.5	405.806	64.5211	4076	5634	0.0236025	0.0328914	0.031922	0.0385616	0.405806	0.733763	21	0.0525868	0.091206
509	6	6.5	405.888	63.2186	6962	5066	0.0123159	0.0285114	0.0358449	0.0530865	0.405888	0.730565	22	0.0533156	0.093002
510	4	6.5	407.249	64.6024	3810	5675.5	0.0147721	0.0204118	0.0334808	0.0345293	0.407249	0.741236	15	0.0438752	0.0940083
511	7	6.14286	397.379	71.1859	6427	5391.86	0.00357954	0.0302873	0.0278859	0.0615013	0.397379	0.732736	22	0.0523859	0.0983552
512	5	6.8	408.918	62.4411	2881	6782.8	0.0181729	0.0399761	0.0452319	0.0499692	0.408918	0.734503	20	0.0711084	0.11744
513	7	6.85714	401.721	59.9849	10458	6908	0.0234419	0.0596314	0.0420555	0.0816101	0.401721	0.70761	28	0.0759134	0.111562
514	8	6	402.609	67.5808	8966	5699.62	0.0221955	0.0416179	0.0325725	0.0578293	0.402609	0.733917	25	0.0581836	0.0933537
515	4	6.25	410.487	65.9712	2799	5499	0.0130868	0.0265175	0.0334075	0.0383515	0.410487	0.711033	14	0.0424283	0.0973472
516	7	5.85714	401.216	74.1022	9967	5644.71	0.00911212	0.0381606	0.0340791	0.0674162	0.401216	0.724174	21	0.0553726	0.0958949
517	5	6.4	403.095	64.5912	2979	6243.4	0.0143299	0.024169	0.0340836	0.0364215	0.403095	0.721931	18	0.0498591	0.0860392
518	6	5.83333	401.852	70.8823	3853	4200.5	0.0183077	0.0314822	0.0312408	0.0507151	0.401852	0.729507	18	0.0489629	0.0906336
519	6	5.66667	403.464	74.1284	3398	3616.33	0.0137951	0.0228817	0.0287551	0.0283468	0.403464	0.742408	16	0.043509	0.0989066
520	6	6.16667	397.795	65.3521	6291	6356.5	0.015447	0.0281149	0.0320981	0.0402912	0.397795	0.737876	20	0.0504677	0.0984856
521	6	6.33333	401.204	63.6832	6983	7183.17	0.00930043	0.0369787	0.0319721	0.0502044	0.401204	0.73144	21	0.0511218	0.0893629
522	6	6	402.365	70.0946	5000	5736.17	0.0199429	0.0264965	0.0287257	0.0327906	0.402365	0.741164	18	0.0426605	0.0818358
523	4	6.5	406.906	67.2121	188	5723.25	0.00876184	0.0236238	0.0324091	0.0499981	0.406906	0.726343	15	0.0461331	0.0992257
524	4	7.5	399.562	54.5038	5347	6803.5	0.0123413	0.0283176	0.0394342	0.0480715	0.399562	0.710709	19	0.0559714	0.083996
525	5	6.6	407.941	68.4435	2226	5980.2	0.0207024	0.0362298	0.0447723	0.0669615	0.407941	0.724334	19	0.0721451	0.141729
526	5	5.8	397.555	69.6667	2054	5581	0.00614872	0.0244086	0.0307722	0.038711	0.397555	0.73069	15	0.0396146	0.0688018
527	5	6.4	402.819	64.5469	4772	6252.4	0.0161197	0.0330498	0.0408317	0.0612618	0.402819	0.717596	18	0.0608714	0.109855
528	5	6.8	410.623	61.5934	3798	7270	0.025374	0.0385278	0.0418031	0.0502375	0.410623	0.73841	20	0.0651759	0.109936
529	7	6.14286	403.868	69.4406	8889	6319.57	0.0131542	0.039842	0.0407939	0.0547966	0.403868	0.724787	23	0.0678768	0.129914
530	4	7	403.247	59.767	4779	7095.5	0.00635971	0.0244235	0.0396182	0.0403846	0.403247	0.723565	17	0.0547492	0.0967759
531	7	5.57143	411.817	78.5114	3715	3589	0.0174847	0.0281698	0.0301759	0.0413735	0.411817	0.737853	19	0.0496518	0.0943461
532	8	6.125	406.584	69.5993	6473	4306.5	0.0204695	0.0400281	0.0333073	0.0712156	0.406584	0.731197	26	0.0629502	0.13664
533	5	5.4	410.67	78.0274	3333	4546	0.0106647	0.0191643	0.0296737	0.0314342	0.41067	0.737251	13	0.0385039	0.0749425
534	8	6	402.351	72.2277	6061	5181.75	0.0306745	0.0457877	0.0358716	0.0619569	0.402351	0.720535	25	0.0646535	0.114107
535	6	6.16667	407.695	68.03	7755	6651.83	0.0118926	0.0378483	0.0352204	0.0719085	0.407695	0.733086	20	0.0555861	0.119547
536	4	6.5	406.22	62.8674	1950	5205	0.00672906	0.0269704	0.032062	0.056086	0.40622	0.714716	15	0.0429467	0.075629
537	5	7	404.082	58.6881	4087	6828.2	0.0129167	0.038181	0.041041	0.0647668	0.404082	0.733743	21	0.0615587	0.108873
538	7	6.42857	408.683	68.415	6859	5506.14	0.0185921	0.0417112	0.036754	0.0687327	0.408683	0.736557	25	0.0642111	0.112936
539	8	6.125	400.151	69.8478	9992	6872.25	0.0216624	0.0382201	0.0408151	0.0687471	0.400151	0.719005	26	0.0704679	0.121854
540	5	6.6	405.295	63.0137	3692	5584.8	0.015386	0.0342516	0.0344862	0.0496057	0.405295	0.736088	19	0.0505214	0.0799821
541	7	6.28571	414.15	69.2598	5150	5812.57	0.0204979	0.0429464	0.0393352	0.0555124	0.41415	0.724594	24	0.0663317	0.106594
542	7	5.71429	396.291	72.3388	4139	5113.14	0.0108743	0.0265776	0.028698	0.0383478	0.396291	0.731022	20	0.0453956	0.0837716
543	6	5.66667	410.18	73.572	4683	5135.33	0.00971607	0.0281947	0.0340238	0.0376167	0.41018	0.710447	17	0.0490615	0.0994371
544	5	6.6	415.072	63.7432	4635	5654.4	0.0087467	0.033511	0.0412945	0.0536058	0.415072	0.727372	19	0.058511	0.111859
545	9	6	409.623	68.704	7391	5904.56	0.0384594	0.0665948	0.0427724	0.0875942	0.409623	0.742408	28	0.0809564	0.135882
546	6	5.83333	409.786	73.42	6618	5039.17	0.0167225	0.0324205	0.0367306	0.043615	0.409786	0.72793	18	0.0563493	0.0949725
547	8	5.75	407.18	73.0743	9995	4730.38	0.0132648	0.0334837	0.0337383	0.0593454	0.40718	0.728709	23	0.0566294	0.101335
548	5	6.2	416.059	70.3338	3486	5186.8	0.0110967	0.0343762	0.0419142	0.046986	0.416059	0.740647	17	0.0601144	0.121753
549	8	5.875	400.501	69.8493	7645	5829	0.0316056	0.0406589	0.0361979	0.0500473	0.400501	0.740725	24	0.0639553	0.117185
550	9	5.88889	394.788	73.5456	8433	5395.67	0.0190971	0.0334277	0.0256546	0.0518684	0.394788	0.731654	27	0.0505079	0.105482
551	6	6.5	400.475	64.3091	4844	6426.17	0.0350052	0.0409924	0.0365526	0.0503156	0.400475	0.736553	22	0.0600765	0.120176
552	5	6	396.378	66.818	6295	5823.2	0.00749835	0.0238615	0.0286736	0.0335871	0.396378	0.735034	16	0.0423304	0.0728932
553	8	6.375	409.433	66.9594	8876	6379.12	0.0246781	0.0518417	0.0389415	0.0802113	0.409433	0.724239	28	0.0719935	0.116004
554	6	6.16667	402.611	66.1433	6201	5809.33	0.0209391	0.0413805	0.0387077	0.0590089	0.402611	0.731636	20	0.060621	0.112641
555	6	6	404.548	72.6421	3783	5553.5	0.0074292	0.0195525	0.0278126	0.0267219	0.404548	0.725658	18	0.0444011	0.0963816
556	6	5.5	406.109	76.8707	5316	3932.17	0.0223639	0.0284544	0.0325892	0.0351394	0.406109	0.723534	16	0.0466915	0.0821146
557	8	6.125	402.322	67.5924	9135	4912.88	0.00982644	0.0349562	0.0300746	0.0509339	0.402322	0.739769	26	0.0543763	0.0956572
558	7	6.14286	407.402	69.4939	5465	4545.86	0.0314351	0.0480822	0.04146	0.0630735	0.407402	0.737367	23	0.0668946	0.115672
559	7	6.14286	402.483	67.149	7508	6192.43	0.0137983	0.0431583	0.0399917	0.0570479	0.402483	0.744405	23	0.0671985	0.109044
560	11	5.63636	400.107	72.4868	8884	5066.73	0.0303518	0.0512308	0.0355174	0.0671357	0.400107	0.73144	30	0.0688375	0.12008
561	7	5.85714	405.828	71.6411	5534	4893	0.0178683	0.027187	0.0319037	0.0404225	0.405828	0.732134	21	0.0525724	0.0985442
562	6	6	397.526	67.5164	5887	6694.67	0.0255463	0.0325528	0.0320276	0.0416716	0.397526	0.741109	19	0.0519643	0.0980779
563	6	6.5	396.607	61.7731	4569	8103	0.0114998	0.0368202	0.0362499	0.0558831	0.396607	0.734035	22	0.0586298	0.107987
564	6	6.66667	401.945	64.7867	5304	5794	0.0113792	0.0438755	0.0414402	0.0671794	0.401945	0.729025	23	0.0676183	0.115676
565	6	6	409.022	70.5239	2538	5251.17	0.0140806	0.0237557	0.0245364	0.0316264	0.409022	0.731834	19	0.0388447	0.0617507
566	5	6.2	403.691	66.6089	2135	5353.6	0.0137951	0.0281877	0.0324144	0.0515426	0.403691	0.731263	17	0.0481583	0.0997684
567	8	6.375	395.583	66.8135	9874	6459	0.00823563	0.0543409	0.0377595	0.0804465	0.395583	0.724594	28	0.0728126	0.126371
568	6	6.33333	412.49	69.0212	5926	5034.5	0.0178668	0.0402535	0.0401982	0.0704925	0.41249	0.738658	21	0.0625828	0.110223
569	6	6.5	401.081	64.8043	7181	6566.67	0.0161197	0.0400071	0.0405345	0.0708805	0.401081	0.713298	22	0.0679903	0.130258
570	6	6	409.915	74.6631	5259	5096.83	0.0177571	0.0302551	0.0346639	0.0445127	0.409915	0.728832	19	0.0581897	0.114179
571	4	7.25	404.597	57.5989	2525	6734.75	0.00972437	0.0304644	0.0396418	0.0622953	0.404597	0.734196	18	0.0597976	0.120526
572	8	5.75	416.063	74.978	3315	5243.75	0.0181323	0.0440434	0.0383728	0.0768407	0.416063	0.725584	22	0.0650295	0.103674
573	5	6.6	409.233	66.2569	4769	5809	0.0144959	0.0297181	0.0377014	0.0476303	0.409233	0.740125	19	0.0541822	0.0902406
574	7	6.14286	397.742	67.4629	5680	5209.43	0.0171703	0.033106	0.0318723	0.0531977	0.397742	0.737038	23	0.05659	0.140509
575	5	6.4	399.35	65.2272	5853	6395.6	0.0116356	0.0308408	0.0346486	0.0465883	0.39935	0.727598	18	0.05217	0.0922024
576	5	7	404.684	58.2938	1874	6135	0.0079428	0.0285395	0.0355584	0.037494	0.404684	0.736932	21	0.0528281	0.097968
577	6	6.5	402.143	62.6354	2625	6691.67	0.0161294	0.0354698	0.0325803	0.0501415	0.402143	0.716534	22	0.0539254	0.0983268
578	5	7	400.614	63.6531	4130	6348.4	0.00452938	0.0274468	0.0338922	0.0622721	0.400614	0.73802	21	0.0566153	0.117301
579	5	6.4	412.675	72.5456	1683	3674	0.0179785	0.0246485	0.0296595	0.0389894	0.412675	0.7267	18	0.0465353	0.0821212
580	4	6.75	398.567	63.1064	497	7468	0.0164626	0.0287084	0.0384981	0.0478134	0.398567	0.735251	16	0.0490776	0.105252
581	4	6.25	404.013	64.9306	3245	5411.75	0.00707077	0.0192447	0.0336104	0.0303641	0.404013	0.72559	14	0.0432082	0.0793747
582	7	6.14286	413.195	68.5848	5713	5981.71	0.0129851	0.0395053	0.0398707	0.0557836	0.413195	0.733614	23	0.065589	0.119124
583	6	6.66667	410.936	63.4341	4093	7457.67	0.0130258	0.0417286	0.0365915	0.0702922	0.410936	0.738837	23	0.0615459	0.114051
584	6	6.5	403.899	65.2596	6036	5987.17	0.0129167	0.0462931	0.0398061	0.0649057	0.403899	0.740271	22	0.0684266	0.123137
585	5	6	407.833	71.3708	8029	5479	0.00905164	0.0233759	0.0310727	0.0396861	0.407833	0.726694	16	0.0425989	0.0888637
586	6	6	402.616	72.6946	3264	4673.5	0.013023	0.0360243	0.0354593	0.0513423	0.402616	0.733631	19	0.0569264	0.0939824
587	8	6.25	400.699	67.3993	7407	6655.25	0.0314367	0.0540059	0.0414229	0.0838506	0.400699	0.722546	27	0.0755166	0.110997
588	6	6	408.341	71.1356	4725	5731.17	0.0138406	0.0244646	0.0332316	0.0409391	0.408341	0.72745	19	0.0509305	0.0969783
589	6	6.5	397.18	64.6206	4698	6998	0.0248218	0.0306431	0.0358977	0.03909	0.39718	0.729446	22	0.0592856	0.105268
590	5	6.2	406.26	67.0328	1155	6301.2	0.0197891	0.0297353	0.0345793	0.0419635	0.40626	0.744869	17	0.0515092	0.0970668
591	6	6.16667	408.167	69.8905	6253	5390.67	0.017596	0.0376426	0.0366765	0.0531946	0.408167	0.72435	20	0.0576673	0.104257
592	5	7.4	406.143	57.9882	4951	6805.6	0.0121536	0.0409629	0.0496491	0.0743061	0.406143	0.717947	23	0.0784983	0.152912
593	7	6.28571	406.226	65.839	5400	5837.29	0.00757796	0.0390215	0.0351538	0.0479457	0.406226	0.728381	24	0.0574324	0.0879095
594	5	6.4	406.412	66.3807	1850	5463.8	0.0145453	0.0324025	0.0350384	0.0506918	0.406412	0.740132	18	0.0550355	0.102705
595	5	6.6	403.572	66.9097	9113	5898.2	0.0121309	0.0250714	0.0382423	0.0592842	0.403572	0.711555	19	0.0583174	0.122245
596	9	5.66667	410.861	75.1071	6760	4757	0.0128898	0.0419179	0.033036	0.0700426	0.410861	0.741164	25	0.0599303	0.119611
597	5	6.4	411.966	66.83	5009	5329	0.00993936	0.0289784	0.0349841	0.0690509	0.411966	0.725057	18	0.0506525	0.101453
598	6	6.5	413.665	67.9593	3138	6127.5	0.0105918	0.0289243	0.033579	0.0403162	0.413665	0.731774	22	0.0560484	0.10742
599	7	6.42857	403.227	67.5016	6306	6194.43	0.0115682	0.0385139	0.0344173	0.0637817	0.403227	0.728381	25	0.0627741	0.107292
600	6	6.16667	400.056	67.3904	3804	5302.83	0.00945658	0.0258111	0.0275742	0.0350568	0.400056	0.732174	20	0.0429919	0.0819273
601	4	6	404.355	71.0029	276	3640.5	0.00964972	0.0194428	0.0311402	0.0261656	0.404355	0.725499	13	0.0401504	0.0807345
602	6	6	403.513	72.0025	4020	5784.33	0.0183367	0.0331879	0.0330194	0.0610381	0.403513	0.731224	19	0.054271	0.0948487
603	5	7	396.326	67.976	4437	6309.8	0.00103249	0.0316628	0.0346693	0.0584369	0.396326	0.722881	21	0.0504597	0.119099
604	5	6.6	408.94	62.8015	6503	6769	0.0242506	0.0306947	0.040773	0.0468741	0.40894	0.725214	19	0.0604074	0.106825
605	7	6.14286	403.096	68.371	7603	5580.86	0.0209391	0.0390864	0.0343376	0.0648614	0.403096	0.736497	23	0.0607096	0.114477
606	4	7.5	404.027	54.1107	3995	6621	0.00842203	0.0244814	0.0402966	0.0606364	0.404027	0.725717	19	0.0547135	0.104147
607	5	7	406.088	59.7852	4878	7294.8	0.0176266	0.0379542	0.0398683	0.0565544	0.406088	0.736503	21	0.0614275	0.112244
608	4	8	402.093	53.6124	4410	8148.5	0.0132203	0.0353694	0.0516437	0.0498528	0.402093	0.722479	21	0.0768578	0.126218
609	5	7.2	408.119	61.9953	3258	5936.2	0.0217937	0.0350053	0.0387462	0.0563036	0.408119	0.747311	22	0.0642805	0.114768
610	5	7.4	398.711	57.8476	5094	6507.6	0.0126665	0.0294893	0.0351492	0.0454396	0.398711	0.724653	23	0.0577367	0.112575
611	6	6.5	399.467	63.8831	5854	6659.67	0.0162575	0.0413402	0.0363424	0.0778444	0.399467	0.740647	22	0.0612397	0.109915
612	5	6.4	402.535	66.61	1985	5284.8	0.0190127	0.0288818	0.0339092	0.0350988	0.402535	0.738376	18	0.0521596	0.120411
613	4	6	396.227	72.0913	2878	4974.25	0.00398222	0.0131347	0.02056	0.0278166	0.396227	0.731897	13	0.031572	0.0744106
614	5	6.4	399.265	63.5022	2822	5066.2	0.00837034	0.0233531	0.0270199	0.0363601	0.399265	0.731151	18	0.0400266	0.0688462
615	7	6	408.695	70.1315	6697	5950.57	0.0268196	0.0436678	0.036431	0.0585696	0.408695	0.727146	22	0.0615911	0.0991693
616	7	6.14286	402.05	70.9969	4114	4993.71	0.0184574	0.0354994	0.0341037	0.0724203	0.40205	0.73163	23	0.066076	0.145117
617	8	5.75	400.331	70.5346	9288	5198.88	0.0189699	0.0371356	0.0327616	0.0470941	0.400331	0.727506	23	0.0571275	0.105545
618	5	6.8	410.028	60.5279	7030	6551	0.00998882	0.0308323	0.0382012	0.0479557	0.410028	0.718167	20	0.0553391	0.0916988
619	7	6.28571	411.326	68.7875	4786	5963.29	0.0447735	0.051861	0.0454493	0.0682932	0.411326	0.732249	24	0.0791428	0.141185
620	6	6	398.813	67.1019	4832	5022	0.0140418	0.0262126	0.0274408	0.0350937	0.398813	0.730322	19	0.0429021	0.0923644
621	8	5.625	405.391	81.5004	6462	4496.88	0.0063784	0.0257619	0.029381	0.0362689	0.405391	0.738962	21	0.0549781	0.0992783
622	6	5.66667	403.365	74.1104	7035	4976.67	0.0135559	0.0307054	0.0316128	0.047565	0.403365	0.738521	17	0.0486164	0.0916851
623	6	6.33333	401.107	64.3044	8073	6777.33	0.0242539	0.036871	0.0393747	0.0581681	0.401107	0.723799	21	0.0629865	0.116259
624	6	6.33333	399.586	67.4963	5093	6783.67	0.0127369	0.0377494	0.0428934	0.059391	0.399586	0.73329	21	0.0687292	0.112446
625	5	6.4	407.394	64.504	3327	6215.4	0.0168846	0.0319139	0.0343362	0.0559154	0.407394	0.735654	18	0.0524946	0.0983997
626	7	5.57143	395.784	73.0988	9058	4757.43	0.0083649	0.0306765	0.030775	0.0416716	0.395784	0.727281	19	0.0490568	0.100364
627	6	5.5	403.941	74.0559	7360	3981	0.0143547	0.0282987	0.0274327	0.0425475	0.403941	0.727653	16	0.0388119	0.083096
628	5	7	410.732	61.2513	5257	6183.2	0.0137792	0.0299854	0.0328444	0.0441423	0.410732	0.727949	20	0.0541965	0.096684
629	8	6.125	404.474	70.1209	4867	6093.38	0.00842203	0.048359	0.0373285	0.0632071	0.404474	0.730565	26	0.0695997	0.112152
630	5	6.8	404.127	61.3889	5890	6509.4	0.0354111	0.0478218	0.0475905	0.0724783	0.404127	0.713875	20	0.0736073	0.113769
631	5	7	407.811	63.9875	4910	6246.8	0.0132125	0.0340073	0.0396026	0.0624133	0.407811	0.749415	21	0.0665194	0.12346
632	6	6.33333	400.534	63.5769	7710	6716.5	0.0294387	0.042895	0.0343157	0.053431	0.400534	0.734065	21	0.0553955	0.0886962
633	5	7.4	409.133	57.376	6392	6574.8	0.0167225	0.0409623	0.0465986	0.07825	0.409133	0.73158	23	0.0733809	0.149827
634	5	6.8	400.025	65.2105	4823	6220	0.00157202	0.0319949	0.0422099	0.0534346	0.400025	0.725837	20	0.0686561	0.12959
635	7	6.14286	404.058	70.7789	7602	5690.71	0.0182115	0.0401775	0.0348504	0.0632071	0.404058	0.741671	23	0.0571706	0.105127
636	3	6.66667	408.582	62.4222	0	4818.33	0.00615633	0.0126109	0.0277805	0.0204632	0.408582	0.741666	12	0.0343213	0.0699611
637	5	6.8	411.216	62.792	3807	6966.2	0.00835573	0.044398	0.0475143	0.0770986	0.411216	0.743726	20	0.073344	0.114481
638	6	6.16667	401.47	70.4962	7503	5694.67	0.011245	0.0348378	0.0333046	0.0482512	0.40147	0.720362	20	0.050183	0.0957754
639	8	6.25	408.025	71.04	8719	5695.75	0.0057311	0.0482403	0.0367654	0.0693448	0.408025	0.722662	26	0.0672002	0.126347
640	7	6.42857	410.373	65.6736	6710	5420.29	0.015033	0.0394904	0.0369478	0.0622365	0.410373	0.7332	25	0.0649065	0.10993
641	4	6	416.257	71.3583	2398	5310.5	0.0110967	0.0261881	0.0372363	0.0346649	0.416257	0.741611	13	0.0479082	0.09834
642	7	6.14286	407.162	70.3532	5243	5533.57	0.0151707	0.0328022	0.0329845	0.0551427	0.407162	0.734027	23	0.0540421	0.113113
643	5	6.4	402.551	64.0248	4119	5964.6	0.00131717	0.017722	0.0322907	0.0297775	0.402551	0.717323	18	0.0473878	0.0906124
644	6	5.83333	404.377	70.2846	6600	5230.5	0.0129014	0.0280911	0.0329455	0.0460442	0.404377	0.733007	18	0.0466163	0.0936926
645	5	6.8	415.149	65.732	4653	5415.4	0.0182223	0.0423589	0.0456759	0.0660797	0.415149	0.742657	20	0.0678113	0.101909
646	6	6	408.78	69.4277	8337	5831.17	0.0148473	0.0415925	0.0401113	0.0530684	0.40878	0.739745	19	0.0606539	0.119201
647	6	6	411.548	73.8991	5404	4443.67	0.0200703	0.0396071	0.0412573	0.0595938	0.411548	0.732513	19	0.066071	0.118229
648	6	6	399.484	70.623	3739	6304.83	0.00750286	0.0293632	0.0296043	0.0539528	0.399484	0.740548	19	0.0484545	0.111744
649	9	5.55556	396.859	73.8599	8340	5164	0.00336623	0.0438441	0.0325022	0.0838506	0.396859	0.727573	24	0.0650658	0.131999
650	5	7	403.702	58.1523	2696	7984.6	0.0137983	0.0436427	0.0476876	0.0786303	0.403702	0.734406	21	0.0709871	0.130018
651	7	5.85714	407.185	71.8806	4887	5016	0.00728898	0.0346241	0.0331027	0.049874	0.407185	0.732552	21	0.0543415	0.106509
652	8	6.375	399.334	67.4471	4986	7091.12	0.0280957	0.0438055	0.0360107	0.0705038	0.399334	0.738805	28	0.067567	0.109185
653	7	6.14286	409.444	67.4051	3084	5686.71	0.0296831	0.0422792	0.0340293	0.0507284	0.409444	0.726959	23	0.0593187	0.0952695
654	7	7.28571	399.119	59.7773	8578	7450.43	0.0430759	0.0589148	0.0455905	0.0736778	0.399119	0.715747	31	0.0876493	0.150612
655	4	7	404.577	61.6498	3260	6489.75	0.00505042	0.0286965	0.0378504	0.0536792	0.404577	0.74301	17	0.0567313	0.115486
656	10	5.6	397.204	74.5704	8113	6147.8	0.0249631	0.0485622	0.0384124	0.0655626	0.397204	0.727372	27	0.0707485	0.112189
657	6	6.83333	406.357	64.9849	6247	6168.83	0.0214501	0.0396689	0.0434853	0.0696865	0.406357	0.732134	24	0.0722477	0.131595
658	6	6	398.689	67.7138	6311	6312.83	0.0124945	0.0292342	0.0352864	0.0584093	0.398689	0.729884	19	0.0531721	0.114284
659	7	7	399.886	59.6428	8999	7148.14	0.0171117	0.0533289	0.0448557	0.0685417	0.399886	0.73259	29	0.0823013	0.13293
660	6	6.16667	405.608	68.3525	3459	6133.5	0.0170681	0.0351252	0.0364655	0.0476484	0.405608	0.73461	20	0.0585854	0.121201
661	5	6.6	396.72	61.6805	3435	6461.6	0.0116604	0.0309442	0.0327676	0.0499586	0.39672	0.734566	19	0.0491042	0.103836
662	7	6.42857	403.5	66.7697	5434	6821.29	0.0191304	0.0474318	0.0430673	0.0724783	0.4035	0.737147	25	0.0729949	0.136756
663	6	6.5	404.452	63.2358	6102	6164.83	0.0235671	0.0472403	0.0374339	0.0570479	0.404452	0.724334	22	0.0605752	0.0978826
664	8	6	410.007	73.0935	7445	3968.25	0.0203232	0.0304688	0.0268828	0.0403162	0.410007	0.731767	24	0.0488758	0.0915131
665	5	7	407.761	66.0185	2644	6560.6	0.0117019	0.03245	0.0401694	0.0512187	0.407761	0.734332	21	0.0664733	0.10655
666	6	6.5	407.826	68.1328	4985	6038.67	0.0145188	0.032032	0.0353542	0.0696621	0.407826	0.738521	22	0.0603256	0.130263
667	7	6.57143	402.218	63.9125	7072	6455.43	0.02244	0.0368924	0.0344403	0.0627729	0.402218	0.729232	26	0.0596724	0.114477
668	6	6.16667	402.792	66.173	5274	6718.17	0.018083	0.0345012	0.0326323	0.0505144	0.402792	0.725036	20	0.0523632	0.0957303
669	5	7	404.991	60.3951	4050	7083.2	0.0270892	0.0383968	0.0405881	0.0512324	0.404991	0.737625	21	0.0641644	0.104667
670	7	5.85714	398.392	69.3799	5527	5497.57	0.0137248	0.0310019	0.0267832	0.0403366	0.398392	0.738044	21	0.0451563	0.0865893
671	6	6.5	402.968	66.8682	8111	6402.67	0.0103114	0.0311127	0.0372137	0.0468799	0.402968	0.727644	22	0.0604468	0.0953114
672	8	6	400.904	68.2491	9012	5423.25	0.0116716	0.0343259	0.0326437	0.0475267	0.400904	0.727146	25	0.0570802	0.0936167
673	7	6.42857	413.086	65.5458	7260	5680.14	0.0123035	0.0470042	0.0432659	0.0774914	0.413086	0.726198	25	0.0730175	0.149437
674	6	6.16667	398.702	68.2698	3242	6093	0.00841925	0.0347254	0.034037	0.0484428	0.398702	0.729467	20	0.0528702	0.101439
675	5	7	410.598	59.9604	5887	6003.6	0.0148473	0.0395464	0.0393898	0.0700426	0.410598	0.735648	21	0.0632499	0.106377
676	5	6.6	410.613	65.1115	2991	5248	0.00959004	0.0263933	0.0316801	0.0431421	0.410613	0.729705	19	0.0513087	0.09685
677	9	5.77778	402.351	75.3078	10211	5519	0.0150314	0.0394126	0.0308741	0.0565292	0.402351	0.721471	25	0.0548356	0.108969
678	6	5.83333	412.508	74.5625	8146	4618.5	0.0173932	0.0362008	0.0379222	0.0471749	0.412508	0.73586	18	0.0556204	0.0995392
679	5	6.6	411.333	68.1964	4398	4634.8	0.0110399	0.0279955	0.0346768	0.0481828	0.411333	0.731747	19	0.0519404	0.0839752
680	5	6.6	403.414	61.9529	4999	6809	0.00970816	0.0325801	0.0368905	0.0483644	0.403414	0.729512	19	0.0503298	0.10225
681	6	6.5	410.134	66.7282	3447	6397.5	0.0305793	0.0413196	0.0414331	0.0547436	0.410134	0.728171	22	0.0715846	0.126321
682	5	6.2	404.741	67.5531	5815	5375.4	0.0162443	0.0260864	0.0346723	0.036155	0.404741	0.734536	17	0.0515014	0.104027
683	8	6	408.281	74.6287	5765	4389.75	0.00921872	0.0354648	0.0290403	0.0536924	0.408281	0.733809	25	0.0529533	0.0990283
684	6	6.83333	410.529	66.4123	4985	5423.67	0.0232676	0.0363664	0.0380985	0.0459842	0.410529	0.733769	24	0.0709347	0.126054
685	5	6.6	402.05	61.2648	5614	6942.4	0.0171619	0.0314135	0.0393592	0.0398622	0.40205	0.73158	19	0.0580487	0.0968228
686	4	6.5	407.345	63.0416	3290	5064.75	0.00728898	0.0183278	0.0320513	0.0247203	0.407345	0.739841	15	0.0411166	0.0732595
687	4	6.5	412.24	68.7067	188	5953.75	0.0107707	0.0200017	0.0332507	0.0317677	0.41224	0.741859	15	0.0524494	0.105313
688	5	6.4	404.992	66.1486	3659	5205.2	0.0145453	0.0283693	0.0349362	0.0385301	0.404992	0.73067	18	0.0516916	0.098046
689	7	6.28571	399.403	65.2766	6853	5798	0.0173306	0.0386505	0.0363296	0.0801187	0.399403	0.73659	24	0.0598286	0.112189
690	6	6.33333	410.547	69.0762	3557	4933.33	0.0180495	0.0314255	0.0374188	0.0460382	0.410547	0.735515	21	0.0591199	0.108517
691	5	6	403.936	71.4582	5220	5559.2	0.0128715	0.0288422	0.0353689	0.0535731	0.403936	0.733028	16	0.0507217	0.0908148
692	8	5.875	406.357	74.1359	7501	4808.25	0.00693292	0.0328565	0.0325439	0.0560726	0.406357	0.726537	24	0.061673	0.116485
693	5	6.8	404.938	60.2586	2736	7189.2	0.0142668	0.0338985	0.0348536	0.0505895	0.404938	0.740494	20	0.0543352	0.112039
694	5	6.4	397.251	65.1997	6015	5233.6	0.00716547	0.0133592	0.0262723	0.0179518	0.397251	0.71811	18	0.0425169	0.101727
695	8	6.125	408.796	67.8894	8496	5990.88	0.0299664	0.0510001	0.0391232	0.0719085	0.408796	0.7255	26	0.0703218	0.109603
696	5	6.6	402.476	66.728	3158	5474.2	0.0123012	0.0256587	0.0307856	0.0361459	0.402476	0.721974	19	0.0518361	0.0967824
697	6	5.66667	408.272	76.5509	4462	4282.5	0.00941136	0.0333998	0.0326548	0.052594	0.408272	0.732415	17	0.0455586	0.0774259
698	7	6.14286	399.501	68.6444	7042	6302.86	0.0151512	0.0323959	0.0314044	0.0469982	0.399501	0.735665	23	0.0523993	0.0890601
699	7	6	402.453	70.5891	9476	6091.86	0.0242925	0.0434589	0.0387102	0.0709775	0.402453	0.728774	22	0.0644805	0.142704
700	5	5.8	398.255	69.7894	4893	4642.8	0.0129993	0.0398354	0.0368104	0.0658474	0.398255	0.733891	15	0.0525115	0.0991174
701	7	7.14286	403.937	60.1096	10396	6488	0.0270479	0.0473778	0.0407128	0.0715772	0.403937	0.733803	30	0.0758821	0.149827
702	10	6	398.938	71.2864	10837	4260.9	0.020395	0.0387263	0.0271555	0.0705038	0.398938	0.732776	29	0.0564574	0.116501
703	5	6.8	401.574	69.2236	5185	5945.2	0.00867694	0.0172385	0.0250731	0.0239484	0.401574	0.72057	19	0.0414332	0.0944522
704	6	6.66667	398.024	64.2841	8183	6267.17	0.0280624	0.0404364	0.0406412	0.0685417	0.398024	0.724108	23	0.0623197	0.103207
705	6	7	396.091	57.6323	8410	7880.83	0.0114998	0.0386406	0.0368153	0.059876	0.396091	0.732983	25	0.0635619	0.109347
706	5	6.2	402.337	65.9066	5121	5457.8	0.0177064	0.0278557	0.0334022	0.0464589	0.402337	0.735015	17	0.0494834	0.105468
707	7	6.57143	408.352	68.7531	9498	4895.71	0.0146298	0.0328257	0.0293226	0.0491491	0.408352	0.735154	24	0.0533702	0.105127
708	5	7	410.7	62.0613	4910	7169	0.00835573	0.0397168	0.0543076	0.0744338	0.4107	0.744673	21	0.0823777	0.142804
709	6	7.16667	407.177	61.265	8883	6478.83	0.00988437	0.0427878	0.0461848	0.069156	0.407177	0.727408	26	0.0781213	0.141823
710	5	6.6	400.721	62.3025	5222	6505.6	0.0221103	0.0327324	0.0338599	0.0457887	0.400721	0.734503	19	0.0508572	0.0919837
711	8	5.75	407.917	76.9701	7194	4727.38	0.0251113	0.0457809	0.0359871	0.0531946	0.407917	0.718537	23	0.0640264	0.0997782
712	7	5.85714	404.837	71.466	5474	4885.14	0.0140197	0.0354755	0.0325327	0.0577992	0.404837	0.703728	21	0.0503082	0.109044
713	5	6.2	405.895	66.4894	2881	6269.8	0.0135724	0.0283717	0.0325482	0.0333326	0.405895	0.726128	17	0.0462864	0.0800987
714	8	5.5	403.888	77.5321	7796	4708.5	0.0158871	0.0341362	0.0306541	0.0726099	0.403888	0.710456	21	0.0553247	0.126474
715	6	6.83333	407.043	62.9409	7896	6424.83	0.0249259	0.0446785	0.0404748	0.0716526	0.407043	0.725508	24	0.0667968	0.118081
716	5	6	396.905	68.1353	3021	6245.6	0.000777874	0.023028	0.0289677	0.0366082	0.396905	0.717595	16	0.0403787	0.0772259
717	6	6.16667	412.506	72.8434	4537	4221.83	0.00975975	0.0214644	0.0290099	0.0420168	0.412506	0.732671	20	0.0461308	0.0933824
718	4	7.5	396.13	61.2702	4540	5644	0.00398222	0.0156583	0.0243785	0.0295128	0.39613	0.72999	19	0.0401309	0.0728592
719	4	6.25	402.321	68.171	479	5367	0.00405552	0.0143316	0.0262045	0.0236352	0.402321	0.728709	14	0.041469	0.0985516
720	8	6.125	406.44	71.6714	7690	5359.25	0.0112132	0.0302095	0.0290461	0.0587479	0.40644	0.730453	25	0.0525192	0.0914325
721	7	6.28571	396.939	64.5363	8749	5953.43	0.0257911	0.0382363	0.0309275	0.0559619	0.396939	0.711435	24	0.0526949	0.100814
722	8	5.875	408.976	72.9706	6912	5620.12	0.0155405	0.0447637	0.039055	0.0678872	0.408976	0.733917	24	0.0669998	0.106675
723	5	6	410.105	72.5495	1510	5615.2	0.00274814	0.0242004	0.0363202	0.0345505	0.410105	0.723715	16	0.0529245	0.104843
724	6	6.5	397.055	63.4972	5742	7114.67	0.021007	0.0362603	0.036989	0.0524039	0.397055	0.721507	22	0.0593796	0.0894837
725	6	7	403.288	63.9897	6637	5886.5	0.0187354	0.0343661	0.0371327	0.0613262	0.403288	0.740647	25	0.0653735	0.115676
726	4	6.75	403.697	60.6747	4424	4942.5	0.0119908	0.0170811	0.0265998	0.0222062	0.403697	0.709819	16	0.0377542	0.093582
727	5	7.2	408.503	58.1954	4319	7485.6	0.0133138	0.042389	0.0432441	0.0531898	0.408503	0.734322	22	0.0673447	0.100816
728	6	6	401.428	68.179	6196	6858.83	0.00328296	0.0418352	0.0434366	0.0669561	0.401428	0.741864	19	0.065039	0.112446
729	5	6.8	405.193	60.2965	5082	5953	0.00316677	0.0262242	0.0346434	0.0378912	0.405193	0.737481	20	0.050922	0.0940641
730	7	5.71429	397.559	72.0745	7325	4735.29	0.0114847	0.0212548	0.030157	0.0303244	0.397559	0.727357	20	0.0450303	0.0862863
731	5	6.2	409.343	67.5416	3334	4946	0.0143812	0.026676	0.0289917	0.0386166	0.409343	0.729424	17	0.0406673	0.0661103
732	5	7.2	405.924	60.6631	5118	7322.2	0.0250329	0.0409506	0.0484334	0.0601578	0.405924	0.72875	22	0.0816105	0.130328
733	5	6	401.019	68.3643	3514	4908.2	0.0173306	0.0244165	0.030415	0.0312801	0.401019	0.732376	16	0.04471	0.0974493
734	7	6	407.932	69.4455	3953	7265.29	0.0304192	0.041488	0.0365963	0.0484454	0.407932	0.739609	22	0.0621524	0.104966
735	6	6.16667	412.088	69.4445	4799	4843	0.0178668	0.0369794	0.0330837	0.069904	0.412088	0.737876	20	0.0533363	0.102256
736	7	6	408.12	69.1306	9544	5891.71	0.0201645	0.0400067	0.040495	0.0636282	0.40812	0.727138	22	0.0670535	0.119611
737	6	6.16667	402.851	68.3408	3970	6845.83	0.0182506	0.031969	0.0385074	0.0470359	0.402851	0.725168	20	0.0577171	0.105732
738	6	6.16667	408.086	69.2288	8484	5271.17	0.0122392	0.0342227	0.0359473	0.0482966	0.408086	0.722661	20	0.0554224	0.102915
739	6	6	398.553	67.6907	6366	4502.5	0.00799527	0.0228006	0.0262344	0.0294374	0.398553	0.73674	19	0.0388255	0.0683032
740	8	6	395.863	67.6856	8708	6577.88	0.0224894	0.0422363	0.0386172	0.0626532	0.395863	0.731389	25	0.0656331	0.102615
741	9	6.11111	402.206	69.3929	9967	5763.67	0.0193392	0.0501353	0.0393888	0.0820693	0.402206	0.726381	29	0.0767137	0.146749
742	6	6.16667	410.37	68.4764	6935	6301.67	0.0282046	0.0357811	0.0380898	0.0432346	0.41037	0.732077	20	0.0590754	0.121307
743	5	6.8	413.562	63.1503	5231	5852.8	0.00964081	0.0253236	0.0410483	0.0385073	0.413562	0.714652	20	0.0581659	0.106472
744	6	6.5	402.733	63.3665	7843	6996.83	0.0128715	0.0464104	0.041775	0.0646477	0.402733	0.720157	22	0.0637582	0.120258
745	4	6.75	412.278	61.9643	3863	5450.75	0.00686033	0.0206553	0.0356011	0.0372129	0.412278	0.73214	16	0.0448035	0.0836226
746	8	6	395.503	69.4092	11052	5487	0.0137451	0.0345152	0.0320465	0.0535872	0.395503	0.723551	25	0.0560841	0.109347
747	6	6.33333	404.3	64.8164	5617	5341	0.0228432	0.032145	0.031435	0.0367064	0.4043	0.717585	21	0.0505854	0.0829203
748	5	6.4	410.092	65.7123	2404	5417	0.00367898	0.024094	0.0326983	0.0502288	0.410092	0.724459	18	0.045231	0.0837484
749	7	6.14286	411.888	70.8195	7032	6291	0.0253953	0.0506324	0.038705	0.0835495	0.411888	0.737725	23	0.0723066	0.15188
750	5	6.4	401.87	65.1604	2594	6243.4	0.0178468	0.0303971	0.0387843	0.0366012	0.40187	0.74378	18	0.0578315	0.0950702
751	7	6	412.891	71.4367	6837	5165.14	0.0127133	0.0395716	0.0397079	0.0573805	0.412891	0.720711	22	0.0642968	0.112531
752	5	6.2	398.358	65.2549	3494	5306.2	0.00317334	0.0362283	0.037683	0.066532	0.398358	0.717937	17	0.0526806	0.0994725
753	5	6	404.535	67.4225	4323	4802.8	0.0119299	0.0275357	0.0307471	0.0411639	0.404535	0.72952	16	0.0397346	0.0814682
754	8	6	411.084	71.1445	6709	5451.25	0.0246611	0.0399663	0.0362179	0.0587206	0.411084	0.721407	25	0.0671231	0.132582
755	5	6.6	400.614	62.2859	7767	5807	0.0115913	0.03794	0.0407075	0.0597875	0.400614	0.723715	19	0.0589577	0.101136
756	6	6.16667	407.297	66.9132	6642	6730.83	0.0228755	0.0290973	0.0335278	0.0399907	0.407297	0.716283	20	0.0523465	0.121213
757	7	5.85714	404.93	72.3778	5515	4987.57	0.00672906	0.0247568	0.0308193	0.0388615	0.40493	0.718758	21	0.0494952	0.091948
758	7	6.42857	396.598	62.0528	11699	7049.86	0.00057314	0.051265	0.0434711	0.0767125	0.396598	0.723882	25	0.0737124	0.121923
759	6	6.33333	399.755	64.4843	6146	6959.17	0.0208161	0.031408	0.0371113	0.0373333	0.399755	0.709033	21	0.0573694	0.0938853
760	6	6.33333	398.306	66.3843	7615	7666.5	0.025434	0.0399723	0.0378431	0.0635204	0.398306	0.736779	21	0.0596053	0.130346
761	4	6.25	404.078	64.9411	1643	5430.25	0.0114769	0.018962	0.0293141	0.0287258	0.404078	0.734817	14	0.0375571	0.0743543
762	7	5.57143	400.322	73.937	5224	5252.14	0.00926926	0.0284313	0.0367445	0.0447068	0.400322	0.722338	19	0.0540081	0.0978656
763	6	6.33333	407.376	64.6628	5124	5270.5	0.0298344	0.0499262	0.0423431	0.074638	0.407376	0.737821	21	0.068199	0.114321
764	4	6	403.549	69.1798	274	4778.5	0.00787747	0.0160635	0.0307382	0.0252945	0.403549	0.734349	13	0.0411331	0.0839606
765	4	7.25	406.183	62.0558	5226	6208.5	0.00965561	0.0193462	0.0325793	0.043029	0.406183	0.72717	18	0.0499851	0.0826752
766	5	6.8	409.764	62.5704	6895	6695.8	0.00686799	0.0268234	0.0405141	0.0480016	0.409764	0.731901	20	0.0608868	0.126736
767	5	6.4	413.965	70.1112	6287	5364.8	0.00964081	0.0314776	0.0361098	0.039661	0.413965	0.710563	18	0.0582184	0.105431
768	5	7.2	397.63	59.6445	4238	7564.8	0.00844801	0.0405548	0.0427927	0.0776418	0.39763	0.729737	22	0.0672658	0.13119
769	7	5.42857	405.396	76.8046	12604	5291.29	0.0165218	0.0262965	0.0278103	0.0354546	0.405396	0.711747	18	0.04343	0.10348
770	8	5.75	402.913	72.3085	12655	5103.88	0.0215062	0.0401796	0.0426464	0.0568794	0.402913	0.728275	23	0.069638	0.122426
771	5	7.2	395.921	63.9472	5181	8676.6	0.00333519	0.0287312	0.0364862	0.0601386	0.395921	0.727248	22	0.0514952	0.123467
772	9	5.77778	409.031	72.0674	8976	5689.89	0.0221665	0.0552174	0.0430228	0.0728914	0.409031	0.72156	26	0.0788768	0.113259
773	4	6.75	410.166	63.6409	952	5241.5	0.00627771	0.024143	0.0384452	0.0400552	0.410166	0.732006	16	0.0547493	0.103627
774	4	6	407.934	68.9603	3662	5349.25	0.0117019	0.0289443	0.035923	0.047655	0.407934	0.742956	13	0.0467127	0.102987
775	5	6.8	413.879	61.5891	6025	5715.8	0.0173932	0.035575	0.0396497	0.0510605	0.413879	0.737056	20	0.0588917	0.103425
776	6	6.16667	404.3	68.5867	3372	6087.17	0.0119908	0.0252935	0.0319629	0.0367064	0.4043	0.697828	20	0.0482876	0.0938681
777	5	7	414.389	63.6384	2609	6324.6	0.0176854	0.0289118	0.0392772	0.03825	0.414389	0.734746	21	0.0627716	0.117157
778	6	6.16667	406.72	68.9971	4988	5937.17	0.0160625	0.0319832	0.0329708	0.0546068	0.40672	0.724152	20	0.0525737	0.0974693
779	8	5.5	396.527	74.7619	7989	5766.75	0.0218218	0.0349669	0.0373164	0.0592411	0.396527	0.731245	21	0.0583323	0.100724
780	5	7.4	400.543	55.631	4721	7446	0.0208161	0.0404443	0.0429618	0.0763689	0.400543	0.722595	23	0.0703419	0.120176
781	6	6.5	402.965	63.4031	7916	6296.83	0.0137185	0.0436444	0.0405359	0.0816101	0.402965	0.715835	22	0.0630703	0.119902
782	5	6.4	402.118	65.2006	3723	6076.4	0.022897	0.0317462	0.0363934	0.0380976	0.402118	0.723287	18	0.0535349	0.0879278
783	6	7.16667	406.669	61.5652	5217	6381.83	0.011552	0.0351423	0.038995	0.0646283	0.406669	0.727465	26	0.0717479	0.128673
784	8	6.25	409.846	68.7955	6140	6245.5	0.02504	0.0464469	0.0376822	0.0696667	0.409846	0.724098	27	0.0710604	0.121801
785	6	6.5	403.33	63.4604	4728	6951.5	0.0116511	0.0432797	0.0427529	0.0681001	0.40333	0.736992	22	0.0690193	0.136519
786	6	6.33333	404.818	65.301	4273	5807.67	0.0119299	0.0301571	0.0304708	0.0411998	0.404818	0.722166	21	0.0500406	0.0888482
787	6	6.5	406.086	65.6129	5449	5704.83	0.0170681	0.0401608	0.0378223	0.0579173	0.406086	0.740167	22	0.0650754	0.119785
788	6	6.33333	402.478	65.5624	5648	6149.33	0.0177064	0.0324085	0.0343151	0.0493626	0.402478	0.717309	21	0.0557055	0.100416
789	7	5.85714	399.294	69.9443	9086	5536	0.0122712	0.0341283	0.033189	0.0470154	0.399294	0.739328	21	0.052783	0.0997797
790	7	7.14286	399.019	61.0969	6717	6142.57	0.0123413	0.0426537	0.0348757	0.0670754	0.399019	0.720401	30	0.0656778	0.0983603
791	8	5.75	400.153	71.3367	10262	5840.38	0.0184234	0.0436363	0.0357379	0.0686195	0.400153	0.731301	23	0.06162	0.109968
792	6	6	409.645	69.9811	1532	3656.83	0.0140806	0.0238609	0.0274068	0.0339289	0.409645	0.726217	19	0.0417374	0.0733081
793	5	6.8	404.353	60.9418	5901	7266.2	0.0210935	0.0333182	0.0373694	0.0429541	0.404353	0.740271	20	0.0581877	0.1144
794	6	6.16667	406.256	69.1603	6805	4822.67	0.017175	0.0301681	0.0312759	0.0426818	0.406256	0.741921	20	0.0525774	0.0927457
795	7	5.71429	402.336	71.4351	5695	5573.57	0.00949171	0.029517	0.0316577	0.053431	0.402336	0.71587	20	0.0520225	0.119189
796	7	5.57143	396.832	73.2924	7248	5020.43	0.00431652	0.0270015	0.0259963	0.0430007	0.396832	0.731342	19	0.0410028	0.0895571
797	6	6	406.543	68.4025	6463	3756	0.0185892	0.0317906	0.034334	0.044271	0.406543	0.741246	19	0.0521239	0.0923573
798	4	7.75	396.242	58.5358	4619	7137.5	0.00103249	0.0270126	0.0375244	0.0588	0.396242	0.723913	20	0.0501808	0.120132
799	6	6.5	400.58	65.1737	6140	7099	0.0253858	0.0440427	0.0421356	0.06094	0.40058	0.71881	22	0.0680564	0.113823
800	8	5.5	405.007	78.8919	9056	4589.88	0.0190037	0.0363035	0.0322639	0.0585839	0.405007	0.722573	20	0.0513496	0.102993
801	9	5.77778	402.493	71.6608	7566	5978.67	0.0242925	0.04512	0.0345505	0.0610381	0.402493	0.720283	26	0.0652976	0.106935
802	5	6.8	402.675	63.2775	4876	7329	0.00611534	0.0403544	0.0388066	0.0648	0.402675	0.737147	20	0.0617289	0.126347
803	7	5.85714	400.41	69.7313	8238	5413.57	0.0149444	0.038759	0.0374426	0.0551399	0.40041	0.728832	21	0.0601241	0.112641
804	6	6.66667	411.845	69.4579	2406	5029	0.00512415	0.0208966	0.0257017	0.02844	0.411845	0.721871	22	0.0441382	0.0871879
805	7	6.14286	399.932	67.8342	6541	6211	0.0242196	0.0371199	0.0375026	0.0736778	0.399932	0.73057	23	0.0666368	0.129552
806	7	5.71429	402.168	73.7992	5463	6084.14	0.0198091	0.0398821	0.0353513	0.0696239	0.402168	0.733345	20	0.0580645	0.110907
807	8	6.5	404.865	66.3329	8971	5955.75	0.015699	0.0464809	0.0358503	0.0650892	0.404865	0.736406	28	0.0654004	0.120583
808	4	6.5	414.097	65.6887	3729	5429.75	0.0105918	0.0211849	0.0331751	0.0367601	0.414097	0.732447	15	0.0462832	0.103252
809	5	6.8	402.539	61.467	4425	7529.2	0.00629335	0.0291684	0.0396083	0.065832	0.402539	0.730307	20	0.0573053	0.113476
810	5	6	410.467	72.1249	3203	5654.4	0.011033	0.0240976	0.0333588	0.0382549	0.410467	0.733962	16	0.0465905	0.087844
811	7	6.85714	408.133	60.9655	6209	6510.29	0.0284528	0.0468608	0.0364459	0.0599589	0.408133	0.742956	27	0.0649269	0.117913
812	7	6.42857	402.622	67.4004	6846	6023.71	0.0147699	0.0339005	0.0334862	0.0488104	0.402622	0.730042	25	0.0581533	0.107292
813	6	6.5	408.658	70.5422	3374	5406.83	0.00615633	0.0287956	0.031287	0.0538604	0.408658	0.73977	21	0.0548141	0.113509
814	6	5.83333	414.139	73.789	4720	5352.83	0.0196882	0.0333564	0.0354791	0.0509461	0.414139	0.725115	18	0.0537089	0.12804
815	6	6.33333	408.579	66.5833	6000	5592.17	0.0202803	0.0316479	0.0370325	0.0586702	0.408579	0.716971	21	0.0628893	0.146264
816	4	6.25	413.886	66.5175	2818	5327.75	0.0200703	0.0293007	0.0420279	0.0479991	0.413886	0.744227	14	0.0535341	0.0969522
817	7	6.14286	408.305	68.1203	6731	6078.86	0.00919721	0.0361605	0.0372674	0.05683	0.408305	0.728264	23	0.0607544	0.114321
818	5	5.8	405.31	72.3768	2167	4870.6	0.0164898	0.0250647	0.0335499	0.0385616	0.40531	0.741236	15	0.0442937	0.0740226
819	5	6.4	409.476	65.1263	2564	6314.6	0.00628967	0.028133	0.0395294	0.0416027	0.409476	0.740548	18	0.0553473	0.0882217
820	5	6.6	400	62.1905	4544	6375.4	0.00689596	0.0266933	0.0336776	0.0425624	0.4	0.732513	19	0.0510047	0.0978975
821	7	6.14286	396.653	67.2781	5646	7338.29	0.0187282	0.0438654	0.0351264	0.0737498	0.396653	0.733614	23	0.0618576	0.108895
822	6	6.16667	398.158	66.4387	5799	5282.17	0.0129993	0.0392508	0.0389396	0.066532	0.398158	0.742657	20	0.0595916	0.092505
823	6	6.5	406.404	63.9441	5658	5743.67	0.00757796	0.0382206	0.0356636	0.0517436	0.406404	0.720803	22	0.0567018	0.0909803
824	6	6.33333	404.581	66.3063	4712	5646	0.00971711	0.0401098	0.0402635	0.0630095	0.404581	0.72796	21	0.0650545	0.120583
825	8	5.75	413.839	75.9321	6997	4497.5	0.016953	0.0456972	0.0376096	0.0647645	0.413839	0.727545	23	0.0639414	0.113189
826	4	7.5	399.374	56.6969	3816	6792	0.00876612	0.0292401	0.0394649	0.0428132	0.399374	0.725322	19	0.0566765	0.096925
827	5	7	400.697	58.9597	6850	6464.6	0.0159671	0.0269787	0.037145	0.0410549	0.400697	0.726278	21	0.05485	0.0911834
828	5	6.8	407.073	67.264	4235	5569.6	0.000598167	0.0334033	0.0414659	0.053764	0.407073	0.734385	20	0.0659763	0.133568
829	8	5.75	410.898	77.1046	7094	4130.38	0.0160722	0.0327215	0.0261441	0.0461357	0.410898	0.732064	22	0.0445644	0.080072
830	4	7	407.59	60.4107	2965	6551	0.0145054	0.0235159	0.0367448	0.032582	0.40759	0.741261	17	0.0533127	0.0815496
831	5	6.8	413.949	62.3881	3595	6689.2	0.0123035	0.0444863	0.0447186	0.0736826	0.413949	0.724036	20	0.0700043	0.140821
832	7	6.14286	403.067	67.7947	9334	6327	0.0307406	0.0453603	0.040356	0.0787344	0.403067	0.721838	23	0.0689285	0.126736
833	6	6.16667	400.493	67.5435	7207	6670.5	0.00930043	0.032629	0.0307035	0.051428	0.400493	0.732824	20	0.0479814	0.0817041
834	6	5.66667	412.84	76.2607	3156	4441.5	0.0099097	0.0210763	0.028519	0.0435222	0.41284	0.739669	17	0.0424301	0.102243
835	5	5.8	402.898	70.6031	2771	5188.6	0.0179059	0.0254366	0.0387337	0.0390582	0.402898	0.732924	15	0.0526951	0.0926975
836	5	6.2	400.368	66.8233	1697	7291.6	0.0137491	0.0272167	0.0355135	0.0476338	0.400368	0.728508	17	0.0517285	0.093248
837	5	6.6	398.701	62.7797	6392	5573.8	0.0163285	0.0420282	0.0419425	0.0742165	0.398701	0.720185	19	0.0651875	0.126943
838	6	6.16667	413.766	69.0431	4988	6671.17	0.0139336	0.0405679	0.042312	0.0518698	0.413766	0.740847	20	0.0675344	0.140795
839	5	6	407.219	68.6454	4973	4521.4	0.0202155	0.0316219	0.0317567	0.0360553	0.407219	0.736317	16	0.0454004	0.0827844
840	6	6.16667	409.586	70.1336	5678	5160.5	0.0112157	0.0279202	0.0349375	0.0461153	0.409586	0.741815	20	0.0533944	0.117228
841	4	6.5	405.528	64.3292	2208	5979	0.0284032	0.0346341	0.0412688	0.0414017	0.405528	0.727059	15	0.0570983	0.0956327
842	7	5.71429	402.706	73.3499	6453	4802.86	0.0232352	0.0314187	0.0302481	0.0446782	0.402706	0.738284	20	0.0497818	0.0995803
843	6	6.5	403.056	63.4173	8836	6849.5	0.0155036	0.0390816	0.0374223	0.0808728	0.403056	0.726815	21	0.0589125	0.119243
844	6	6.16667	407.817	66.3512	2742	4582.33	0.0202023	0.0289616	0.0305322	0.0407128	0.407817	0.747927	20	0.0476358	0.0849838
845	6	5.83333	412.801	71.7488	3633	4694.5	0.0269884	0.0314406	0.0353275	0.0396988	0.412801	0.734025	18	0.0541058	0.108913
846	6	6.5	396.178	65.4295	6058	6251.5	0.00749835	0.0286343	0.0295916	0.0461523	0.396178	0.730592	22	0.0481305	0.0857976
847	5	7	403.995	59.926	3599	6081.8	0.00764983	0.0197831	0.0299807	0.039413	0.403995	0.736406	21	0.0471197	0.0955275
848	7	6.14286	413.114	68.5714	5723	5507.43	0.0268087	0.0438567	0.0388316	0.0560369	0.413114	0.736779	23	0.0632419	0.111007
849	6	6.16667	403.307	65.6175	5352	5615.17	0.0236517	0.0377628	0.0419003	0.0503109	0.403307	0.731388	20	0.0646104	0.104763
850	7	6.14286	408.369	70.0061	3921	6089.14	0.00983332	0.0360724	0.0356678	0.0589957	0.408369	0.728961	23	0.0618956	0.144017
851	4	6.75	406.118	61.0386	4094	6524.75	0.0182115	0.0306835	0.0393451	0.0625034	0.406118	0.742482	16	0.0510805	0.0869153
852	8	6.25	407.033	71.2914	6000	6295.38	0.0219369	0.0419418	0.0391264	0.0635206	0.407033	0.729515	27	0.0759168	0.124255
853	7	6.42857	403.334	69.8519	9754	4890.29	0.0187319	0.0292097	0.0303473	0.0394554	0.403334	0.73528	24	0.0511072	0.0833168
854	6	5.66667	403.464	73.4881	5184	4863.5	0.0114769	0.0231061	0.0298427	0.0361263	0.403464	0.724417	17	0.04292	0.0880704
855	5	5.8	397.636	69.681	4549	5397	0.0127135	0.0265058	0.029285	0.0482906	0.397636	0.722341	15	0.0408602	0.0758044
856	7	6.14286	400.774	69.2494	8733	5651.57	0.0167561	0.0408968	0.0351812	0.058469	0.400774	0.728666	23	0.0598152	0.0950702
857	5	7	409.504	59.4756	7178	6924.8	0.0171452	0.0360613	0.0384063	0.053764	0.409504	0.71732	21	0.0566915	0.104889
858	5	6.4	403.663	63.4327	4669	5815.4	0.0169927	0.0330306	0.0377222	0.0552781	0.403663	0.713974	18	0.0527867	0.080615
859	7	6.57143	407.823	62.7686	5761	5372.57	0.0138406	0.0502603	0.0383335	0.0826288	0.407823	0.729321	26	0.0670907	0.123027
860	6	7.16667	410.742	59.601	4781	6646.17	0.0155867	0.041078	0.0387786	0.0550076	0.410742	0.732824	26	0.0652293	0.110991
861	7	6	411.918	71.6653	6061	5685.71	0.0216533	0.0316927	0.0357611	0.0420773	0.411918	0.737382	21	0.0574265	0.104182
862	5	6.2	406.275	65.7778	2805	6022.2	0.0171424	0.0315545	0.0343291	0.0466508	0.406275	0.733047	17	0.0499171	0.0780462
863	8	6.25	405.06	67.3493	6654	6758	0.025621	0.0513452	0.0414215	0.0714457	0.40506	0.739767	27	0.0780521	0.147755
864	6	6.16667	400.726	65.8335	8379	6030.17	0.0217296	0.0360164	0.0384345	0.0529232	0.400726	0.723371	20	0.0568712	0.0908619
865	6	5.83333	403.843	71.2335	6736	5643.33	0.0203441	0.0315314	0.033178	0.0527449	0.403843	0.736411	18	0.0512935	0.108411
866	5	6.4	411.863	68.1535	2385	5808.2	0.00828447	0.0315549	0.0374904	0.0467805	0.411863	0.732959	18	0.0574107	0.102922
867	7	6.28571	399.452	64.4014	6519	6618.14	0.0254812	0.0372457	0.0341103	0.0478821	0.399452	0.736376	23	0.0580198	0.105095
868	6	6.16667	408.662	68.1914	7135	5909.33	0.0190533	0.0343272	0.0389311	0.0473237	0.408662	0.720416	20	0.0602405	0.101871
869	4	6.75	406.68	62.1316	2259	4939.5	0.00603667	0.0239033	0.0354703	0.0392102	0.40668	0.737787	16	0.0514878	0.101408
870	6	5.83333	406.017	70.5697	7793	4855.83	0.0261406	0.0342932	0.0331843	0.0472299	0.406017	0.731608	18	0.0500593	0.085216
871	6	6.66667	408.123	62.6221	5639	6576.17	0.0208747	0.0425927	0.0419602	0.0751211	0.408123	0.737975	23	0.0708474	0.144174
872	6	5.5	410.441	77.0391	6547	4740.33	0.025374	0.0297839	0.0335747	0.0400577	0.410441	0.734815	16	0.0494542	0.0850795
873	5	6.8	398.257	60.4971	3106	6327.8	0.0192465	0.0308192	0.0358144	0.0425508	0.398257	0.734806	20	0.0568542	0.102873
874	6	6.83333	409.798	62.9604	7589	6115	0.0299664	0.0512986	0.0471982	0.0709298	0.409798	0.719473	24	0.0798737	0.142592
875	5	6.8	403.648	60.0667	4922	7434.4	0.0150197	0.0337745	0.0368063	0.0528048	0.403648	0.72952	20	0.0565198	0.110378
876	8	5.625	406.58	76.2942	8610	5248.12	0.0118274	0.0347829	0.0357283	0.0575297	0.40658	0.736964	22	0.0594024	0.101079
877	7	6	409.503	77.7452	6344	3995.71	0.0138858	0.0271272	0.0291848	0.0540423	0.409503	0.716892	21	0.0522683	0.114797
878	6	5.83333	406.853	72.8945	5460	5096.67	0.011552	0.0296503	0.033608	0.0471636	0.406853	0.72698	18	0.0514103	0.087989
879	7	6.28571	411.547	68.5912	6362	5245.29	0.00686033	0.0407834	0.0343204	0.0605133	0.411547	0.733185	24	0.0598442	0.125234
880	6	6.5	406.667	64.3889	7478	6436.67	0.0241274	0.0385816	0.0388876	0.0518678	0.406667	0.730394	21	0.0621407	0.0934285
881	7	6	406.922	68.374	7214	5061.86	0.0302627	0.035227	0.0360972	0.0414323	0.406922	0.720302	22	0.0579066	0.105384
882	4	6.75	403.16	60.594	6658	7613.5	0.0129446	0.0213295	0.038607	0.0264572	0.40316	0.718889	16	0.0546251	0.0950767
883	5	6.4	401.496	65.5777	2607	4913.6	0.0207087	0.0295008	0.0340136	0.0394407	0.401496	0.726351	18	0.0540963	0.101398
884	9	6.55556	397.383	65.6523	11068	6343.56	0.0193018	0.0524308	0.0453877	0.072697	0.397383	0.726874	33	0.0873297	0.146809
885	6	6.66667	413.407	66.6865	4195	5952	0.0246611	0.0401903	0.0408756	0.0637118	0.413407	0.740124	23	0.0676381	0.120271
886	5	7.2	408.023	62.3369	1866	6155.2	0.00805003	0.0267669	0.0344676	0.0631092	0.408023	0.738129	21	0.0561812	0.097654
887	6	6	408.093	74.8981	3391	5209.67	0.0204632	0.0243366	0.0317302	0.0284967	0.408093	0.728356	18	0.050628	0.0962789
888	8	6.5	405.196	65.2614	8401	6234.12	0.0210567	0.0497001	0.0374771	0.0789341	0.405196	0.73528	29	0.070965	0.14052
889	5	7.4	400.191	54.7881	6511	8294.4	0.0154881	0.0426223	0.0381998	0.0632057	0.400191	0.736284	23	0.0632117	0.111344
890	5	7	409.141	60.5269	6205	7166.6	0.00628967	0.0422626	0.0450423	0.0779789	0.409141	0.739707	21	0.0754094	0.144174
891	5	6.8	409.941	63.6385	2534	6656	0.0255859	0.0334849	0.0468062	0.0512708	0.409941	0.729232	20	0.0733291	0.122848
892	4	7.75	403.311	53.2147	3429	6678.25	0.013023	0.0346906	0.0438096	0.0496139	0.403311	0.746238	20	0.0624293	0.0990438
893	5	6.2	401.195	67.8211	3571	4359.8	0.0215491	0.0297363	0.0312952	0.0393531	0.401195	0.737725	17	0.0441166	0.0749272
894	6	6.16667	411.128	68.6029	4976	5452.5	0.0130258	0.0359294	0.0362418	0.049113	0.411128	0.738379	20	0.055234	0.0951791
895	6	6.33333	399.935	64.5134	4545	6924	0.0166409	0.0354202	0.0353272	0.0625929	0.399935	0.741611	21	0.0565431	0.104391
896	6	6.5	397.765	65.7418	4439	6791.67	0.021552	0.0351134	0.0426252	0.0521617	0.397765	0.740124	22	0.0680582	0.124859
897	7	6.85714	402.217	64.7104	5177	7154.14	0.0168732	0.0295438	0.0311506	0.0523983	0.402217	0.732466	27	0.0556656	0.109185
898	9	6.22222	406.834	68.6666	10726	5071.44	0.0416178	0.0655617	0.0450738	0.0786056	0.406834	0.733901	30	0.0879163	0.12816
899	5	6.4	414.199	65.0883	4261	6103.6	0.021334	0.0390465	0.0399313	0.0518577	0.414199	0.725252	18	0.0596331	0.101479
900	7	5.71429	400.662	75.4989	8822	4920.29	0.00802343	0.021183	0.0255427	0.0374011	0.400662	0.729073	19	0.0420737	0.0877414
901	5	6.8	401.473	61.3043	3552	6401.4	0.0227422	0.0357738	0.0415964	0.0501633	0.401473	0.736557	20	0.0642884	0.114843
902	6	5.5	400.281	74.0201	3302	4032	0.0106722	0.0221422	0.0231609	0.0321177	0.400281	0.73677	16	0.0331889	0.0615222
903	6	6.16667	403.391	69.4728	6630	6540.67	0.0206367	0.0326439	0.0344987	0.0490006	0.403391	0.725238	20	0.0547325	0.103985
904	7	5.85714	405.062	73.3658	7570	4294	0.0144558	0.0390941	0.0346015	0.0793776	0.405062	0.734219	21	0.0607104	0.113574
905	6	6.5	395.371	70.4213	2084	6744.17	0.0101428	0.0152192	0.025397	0.0211267	0.395371	0.726574	22	0.0453063	0.0896896
906	5	6	404.447	68.1781	1965	4259.4	0.0186166	0.0255448	0.0324655	0.0338379	0.404447	0.717371	16	0.0453653	0.102327
907	7	6.28571	401.11	66.5106	8201	6765.71	0.0184234	0.0441554	0.0376827	0.0627003	0.40111	0.729165	24	0.0667644	0.105176
908	8	6.5	399.494	63.8675	9625	5827.12	0.0232549	0.0430148	0.0339481	0.0566458	0.399494	0.733172	29	0.0631591	0.114457
909	7	6.42857	397.015	67.182	7510	5921.43	0.0262715	0.0458748	0.036266	0.0628271	0.397015	0.722903	25	0.0648232	0.112694
910	6	7	413.477	60.8184	6089	6714	0.0351194	0.0550457	0.0491896	0.0747675	0.413477	0.737583	25	0.0859028	0.149074
911	6	5.66667	406.694	74.0764	6634	3928	0.0123159	0.0382004	0.0313971	0.0532238	0.406694	0.718249	17	0.0464848	0.0785605
912	6	5.83333	403.988	71.259	3473	5324.67	0.00799958	0.0199939	0.026816	0.0333919	0.403988	0.731604	18	0.0403528	0.0704741
913	6	5.83333	396.154	71.161	6629	4928	0.00614872	0.0278339	0.0284135	0.0482503	0.396154	0.724541	18	0.044873	0.0856203
914	5	6.6	399.403	62.5731	2297	8566.2	0.0187012	0.03391	0.0357426	0.0524317	0.399403	0.731355	19	0.0550954	0.0991269
915	4	6.25	402.333	65.6187	1065	5446	0.0122712	0.0240146	0.0318397	0.0372638	0.402333	0.737036	14	0.0413517	0.0746338
916	4	6.5	408.301	64.7691	1814	6070.25	0.0132125	0.0212907	0.0327033	0.034558	0.408301	0.737198	15	0.0440405	0.0810231
917	7	5.85714	402.792	70.4886	8462	4956.14	0.0130994	0.0331064	0.0319289	0.0564048	0.402792	0.714025	21	0.0535317	0.0960526
918	7	6.57143	399.021	62.8391	8947	5976.57	0.0351861	0.044182	0.0396789	0.0561598	0.399021	0.725508	26	0.0683055	0.104219
919	6	6.66667	401.992	62.0535	6880	5744.17	0.0181693	0.0346767	0.0381003	0.0607838	0.401992	0.733769	23	0.0602702	0.100581
920	6	6.66667	407.88	63.6368	5469	6089.83	0.00925043	0.0382061	0.0369878	0.0678506	0.40788	0.731301	23	0.0646005	0.155445
921	8	6	404.412	71.4542	9634	5095.75	0.0212271	0.046689	0.0396665	0.0707216	0.404412	0.738203	25	0.0722525	0.128354
922	7	6.14286	401.808	67.0363	6187	5949.43	0.0179366	0.0404239	0.0352174	0.0506975	0.401808	0.722296	23	0.0582942	0.100826
923	8	6.375	407.604	65.5684	8699	5461.38	0.0384354	0.0495368	0.0373942	0.0596485	0.407604	0.726941	27	0.0687268	0.118369
924	7	6	413.486	70.6019	5917	4853	0.00365213	0.044446	0.0385853	0.0828425	0.413486	0.738805	22	0.0665697	0.122623
925	6	6.33333	403.836	68.6148	6072	5232.17	0.0202311	0.0316953	0.0343274	0.0435515	0.403836	0.734138	21	0.0560168	0.0923811
926	5	6.4	399.974	68.7575	4241	4751.4	0.0125378	0.0387287	0.0412651	0.0586701	0.399974	0.731126	18	0.0622964	0.108178
927	4	7	397.228	59.86	4865	7113.75	0.00336623	0.0224843	0.0351244	0.0586185	0.397228	0.724206	17	0.0488638	0.0919425
928	6	6	406.783	74.6576	6555	5125.17	0.0057687	0.0268584	0.0350675	0.0436799	0.406783	0.731712	18	0.0561673	0.0952906
929	4	6.5	399.299	62.3905	1758	6300.5	0.00909985	0.0261628	0.0348158	0.0403127	0.399299	0.743082	15	0.0469386	0.0895596
930	5	6.4	411.16	67.4825	3706	4556.2	0.00874679	0.0185801	0.0271128	0.0306002	0.41116	0.731052	18	0.0436977	0.100643
931	6	5.5	409.764	76.9121	2602	4236.17	0.0204014	0.0252766	0.030008	0.0361111	0.409764	0.734656	16	0.0447972	0.102407
932	5	6.4	408.497	64.1923	2115	4356.2	0.0135021	0.0256899	0.0266157	0.0371597	0.408497	0.730458	18	0.0386027	0.0762918
933	6	7	412.753	59.3742	7719	5618.17	0.0225064	0.0463773	0.0393155	0.058103	0.412753	0.729615	25	0.0641942	0.104003
934	5	6.8	399.295	60.6549	6148	6439.2	0.00841925	0.0366574	0.0406477	0.0804465	0.399295	0.725311	20	0.0597067	0.133994
935	6	6.33333	408.372	68.7102	5673	5925.33	0.00983332	0.0331758	0.036347	0.0554786	0.408372	0.730042	21	0.0557575	0.1405
936	6	6.5	408.031	63.5525	8955	5520.5	0.0122392	0.0337318	0.0353261	0.0467283	0.408031	0.730592	22	0.0567786	0.102
937	7	6.28571	403.011	65.8662	6847	6065.86	0.0238372	0.0410282	0.0353221	0.0777775	0.403011	0.733558	24	0.0604395	0.111665
938	6	6.83333	404.758	61.5436	8100	6988.33	0.0121536	0.0523412	0.044975	0.0808728	0.404758	0.724587	24	0.0765765	0.123034
939	5	7.4	404.872	60.8272	4654	7481.2	0.0204476	0.0433306	0.0473528	0.0588905	0.404872	0.737853	23	0.0797021	0.143912
940	5	6.2	404.457	66.7354	3258	5404.6	0.00764983	0.0201653	0.0260395	0.0303767	0.404457	0.728756	17	0.0400742	0.0857275
941	7	5.42857	414.494	78.5282	4656	4889.86	0.0242893	0.0420319	0.039325	0.0679649	0.414494	0.730714	18	0.0637677	0.116259
942	5	6	405.425	68.343	2916	5511.6	0.0135724	0.0261287	0.0308314	0.0342475	0.405425	0.712556	16	0.0435649	0.0808471
943	5	6.8	397.101	60.6367	1987	6494.8	0.00431652	0.0256391	0.0321558	0.0439515	0.397101	0.72738	20	0.0502325	0.110997
944	6	6.33333	410.075	70.3257	4269	5321.83	0.0260049	0.0342785	0.0327125	0.0609908	0.410075	0.72695	21	0.0542914	0.0955357
945	8	5.625	404.15	74.2144	5073	5301.62	0.0342411	0.0437666	0.0372423	0.0604194	0.40415	0.729143	22	0.0648753	0.121469
946	8	6.125	409.195	70.3912	9786	5346.88	0.017667	0.0448314	0.0390849	0.0802113	0.409195	0.738046	26	0.0694214	0.121307
947	4	7	412.509	61.1398	3558	5304.75	0.00828447	0.0225319	0.0361595	0.0374342	0.412509	0.72902	17	0.0528726	0.0984525
948	6	6.5	408.136	64.8914	4447	6632.67	0.0181729	0.0406491	0.0413031	0.0518447	0.408136	0.722091	22	0.0685958	0.118657
949	5	6.8	408.588	62.3907	6009	6294	0.00988437	0.0419046	0.0422904	0.0682342	0.408588	0.736932	20	0.0677214	0.108872
950	3	8	405.213	51.1876	0	8586.67	0.0150314	0.0177406	0.0338612	0.0194584	0.405213	0.736503	16	0.0451073	0.0711501
951	6	6	401.715	67.5902	5010	6646.5	0.0242539	0.0335054	0.0396102	0.0503109	0.401715	0.724098	19	0.0588159	0.100206
952	8	6.25	403.246	67.8677	8011	5502	0.0281724	0.0450646	0.0325455	0.0637817	0.403246	0.726252	27	0.0603579	0.117913
953	7	5.71429	404.371	73.2407	6519	5043.43	0.0296647	0.0464055	0.0374758	0.0540067	0.404371	0.738046	20	0.0643647	0.115482
954	4	7	406.948	58.741	3088	6767.25	0.0219371	0.0281218	0.0378678	0.0388585	0.406948	0.737445	17	0.0536591	0.10958
955	5	6.2	409.658	71.0073	2111	3974.6	0.0197992	0.0256647	0.0308892	0.0396463	0.409658	0.732251	17	0.0486031	0.099066
956	5	6.6	399.996	64.7613	3251	5890.6	0.0125378	0.0344452	0.0423087	0.0609564	0.399996	0.727245	19	0.0631017	0.111179
957	9	5.77778	407.405	72.5354	8190	5866.56	0.028742	0.0507478	0.0402392	0.0716526	0.407405	0.729512	26	0.074044	0.129757
958	6	6.16667	407.963	69.1271	2890	5100.17	0.0205786	0.0332918	0.0333682	0.0543672	0.407963	0.732885	20	0.0552005	0.109227
959	5	6.8	407.815	64.5707	2101	6382.8	0.0215	0.0286793	0.0338048	0.0410094	0.407815	0.737053	18	0.051816	0.10453
960	8	5.875	410.573	74.5997	5333	4803.88	0.0261677	0.040082	0.0315245	0.0581217	0.410573	0.727534	24	0.0593694	0.116004
961	10	6	397.009	69.3505	9649	6381.4	0.025139	0.0588516	0.0430978	0.0830386	0.397009	0.735997	31	0.0849255	0.145117
962	5	6.2	408.113	69.4763	4210	5412.2	0.00554091	0.0317623	0.0334987	0.0532238	0.408113	0.717722	17	0.0480251	0.0916934
963	5	6.2	404.221	68.8139	2765	6323	0.0089284	0.0268351	0.0350041	0.048181	0.404221	0.737198	17	0.0541609	0.12294
964	8	5.875	408.133	75.3912	3878	6554.62	0.0127337	0.0437859	0.0384438	0.0687584	0.408133	0.731028	23	0.0731601	0.147364
965	9	5.88889	401.241	70.801	8133	5895.78	0.0123012	0.0437637	0.0303326	0.0749164	0.401241	0.727938	27	0.059456	0.116259
966	5	7	403.059	58.8593	4595	7358.8	0.0160092	0.0379403	0.03974	0.0713342	0.403059	0.72793	21	0.0630868	0.103381
967	7	6.14286	407.483	67.9831	9641	6084.29	0.0298727	0.0423289	0.0458168	0.0666716	0.407483	0.725903	23	0.0754608	0.129381
968	5	6.6	406.82	62.4759	7821	6682	0.00922707	0.0324488	0.0405527	0.0468819	0.40682	0.713355	19	0.0587721	0.100858
969	5	6.8	397.104	61.8663	3244	6328.8	0.0116604	0.0247099	0.0313846	0.0368539	0.397104	0.735063	20	0.0474129	0.0983552
970	5	6	399.439	68.0949	3976	6137	0.0138376	0.0230003	0.0296565	0.0282075	0.399439	0.744227	16	0.0415916	0.0831353
971	9	6.22222	404.368	67.252	7861	6228.33	0.0265787	0.0510589	0.0344183	0.0687327	0.404368	0.716687	30	0.0707307	0.13664
972	5	7	411.858	61.4192	6663	6215.4	0.00993936	0.0398338	0.0392788	0.0686929	0.411858	0.723722	21	0.0612973	0.113482
973	8	6.25	414.16	74.4707	4397	4881.62	0.0208941	0.0480791	0.0370431	0.0825283	0.41416	0.731359	26	0.0712251	0.12804
974	6	6.5	407.122	64.4611	6939	6905.83	0.0251714	0.0421564	0.0392109	0.0655426	0.407122	0.74042	22	0.0617034	0.106396
975	8	6.25	404.923	66.6436	8360	5895.38	0.0113162	0.0458534	0.0381843	0.0647668	0.404923	0.721466	26	0.0664926	0.122663
976	6	6.5	403.142	63.4309	6500	6198.83	0.0143299	0.0402924	0.0370535	0.0607303	0.403142	0.727747	22	0.0588114	0.0946127
977	9	5.88889	400.581	72.38	10507	5086.56	0.0246051	0.0513889	0.0379343	0.0649057	0.400581	0.724715	27	0.0703386	0.115789
978	7	5.85714	403.046	70.1903	5568	5581.86	0.0265152	0.0407175	0.0337811	0.0540651	0.403046	0.720528	21	0.0584774	0.104742
979	6	6.33333	413.784	69.8945	4581	5699.67	0.017003	0.036892	0.0364061	0.0573805	0.413784	0.731342	21	0.0613327	0.10281
980	5	6.8	401.511	63.8912	5208	6013	0.0216113	0.032261	0.0422101	0.0428248	0.401511	0.732249	20	0.0641412	0.102538
981	7	6.28571	412.202	68.5133	5288	6054	0.0357177	0.0480713	0.039618	0.0636282	0.412202	0.732776	24	0.0700043	0.110991
982	6	6.5	403.823	68.4548	4537	6268.67	0.00707077	0.0354687	0.0355122	0.0671357	0.403823	0.732158	22	0.0630972	0.119964
983	5	6.2	405.086	67.6108	2876	5850	0.0173303	0.0315468	0.037525	0.0480237	0.405086	0.734951	17	0.0559695	0.0860173
984	7	6.42857	406.153	68.3829	4671	5887.29	0.0153071	0.043558	0.0385817	0.057468	0.406153	0.724891	24	0.0693362	0.130018
985	5	6.4	413.877	66.3189	4053	4347.8	0.00365213	0.0282573	0.0342504	0.0512445	0.413877	0.735153	18	0.0483469	0.0864947
986	4	6.5	409.326	63.9572	859	5453.25	0.0205067	0.0353813	0.0371052	0.052594	0.409326	0.742482	15	0.0508826	0.105528
987	6	7	402.7	59.6326	5976	5905.83	0.0209896	0.0445968	0.039642	0.0765766	0.4027	0.723425	24	0.0671594	0.126389
988	4	6.25	408.364	66.6023	1259	7982	0.00912727	0.0156369	0.0263815	0.0207697	0.408364	0.723843	14	0.0359098	0.0866484
989	4	5.75	411.357	72.9669	2969	4801.5	0.00930526	0.0192779	0.0311726	0.0293812	0.411357	0.737038	12	0.0376795	0.0758044
990	6	6.16667	397.996	66.4116	6627	5501	0.00937464	0.0346368	0.034628	0.0534962	0.397996	0.731767	20	0.0543601	0.100185
991	5	6.6	402.567	64.1551	5003	6646.6	0.0246051	0.0355033	0.0398962	0.0491988	0.402567	0.730307	19	0.0614546	0.0895108
992	5	6	407.129	69.4058	2993	5177.6	0.000598167	0.0300581	0.034508	0.0540067	0.407129	0.733787	16	0.0514987	0.0916452
993	6	6.33333	399.666	67.9062	5980	6546	0.0166409	0.042685	0.0357777	0.0605613	0.399666	0.728843	21	0.0636577	0.130258
994	5	6	402.062	70.6481	3331	5520.6	0.00613653	0.0239408	0.028976	0.0377838	0.402062	0.732041	16	0.0439312	0.0839812
995	4	7	409.481	59.1067	3030	6199	0.00596481	0.0208769	0.0334048	0.0318481	0.409481	0.731746	17	0.0453398	0.112967
996	6	6.16667	406.619	68.9801	5796	5401.67	0.00716459	0.0351388	0.0377212	0.0576716	0.406619	0.727465	20	0.0555371	0.0933537
997	4	7.25	413.064	57.7798	4641	6468.5	0.00731058	0.0266314	0.0408024	0.0654955	0.413064	0.738643	18	0.0572348	0.11921
998	3	7.33333	403.025	55.176	0	7617.33	0.00782204	0.0180119	0.0413803	0.0379469	0.403025	0.727432	14	0.0511563	0.117537
999	7	6.42857	402.646	67.2446	8087	5622.57	0.0220857	0.0372784	0.0367938	0.0528115	0.402646	0.732441	25	0.0639986	0.122174
