# Supplementary material for: The winner takes it all—Competitiveness of single nodes in globalized supply networks
Source: PLoS One. 2019 Nov 20;14(11):e0225346. doi: 10.1371/journal.pone.0225346 (PMC6867619; doi:10.1371/journal.pone.0225346)
Supplement: S1 Table — Legends can be found in te readme.txt file. (ZIP) [file pone.0225346.s001.zip › spatial_network_delaunay_N_1000_statistics.dat]

0	1000	3000	0.000784505	0.0359912	0.103752	0.405432	0.749049
1	1000	3000	0.000509333	0.0357591	0.116544	0.405156	0.751276
2	1000	3000	0.0010625	0.0358202	0.115398	0.405904	0.754674
3	1000	3000	0.000358411	0.035928	0.105157	0.4049	0.74991
4	1000	3000	0.000941917	0.035737	0.0956915	0.404692	0.752447
5	1000	3000	9.48433e-05	0.0356235	0.106019	0.405157	0.748045
6	1000	3000	0.000428149	0.035889	0.103691	0.405455	0.749448
7	1000	3000	0.000529063	0.0358004	0.120117	0.40458	0.748857
8	1000	3000	0.00121475	0.0356902	0.107072	0.404902	0.749241
9	1000	3000	0.00057314	0.0359668	0.0900949	0.404866	0.749415
