# Supplementary material for: The winner takes it all—Competitiveness of single nodes in globalized supply networks
Source: PLoS One. 2019 Nov 20;14(11):e0225346. doi: 10.1371/journal.pone.0225346 (PMC6867619; doi:10.1371/journal.pone.0225346)
Supplement: S1 Table — Legends can be found in te readme.txt file. (ZIP) [file pone.0225346.s001.zip › spatial_network_delaunay_randomized_connections_N_1000_r_0_edgelist.dat]

0	159	0.0294094
0	387	0.048182
0	535	0.046799
0	671	0.043466
1	299	0.0557751
1	361	0.0315425
1	426	0.0687955
1	482	0.00964036
1	586	0.0455318
1	680	0.01201
1	757	0.0282739
1	992	0.0393033
2	7	0.0505789
2	39	0.0490827
2	65	0.0078051
3	153	0.029356
3	485	0.0672044
3	554	0.0438859
3	562	0.0584133
3	566	0.0089692
3	597	0.0415497
3	887	0.0354624
4	9	0.0441739
4	158	0.0497687
4	183	0.0527016
4	356	0.0223572
4	542	0.00196036
4	704	0.0656019
5	40	0.0263586
5	57	0.0371682
5	75	0.0090087
5	104	0.0175629
5	221	0.0454287
5	283	0.0278943
5	615	0.0399734
5	741	0.0617473
6	220	0.0158966
6	267	0.00857969
6	409	0.0264504
6	441	0.0530461
6	486	0.0493384
6	631	0.0533578
7	421	0.0207834
7	423	0.0205208
7	508	0.0637244
7	676	0.0202979
7	772	0.027006
7	917	0.0121894
7	985	0.0303355
8	800	0.0245625
8	842	0.0303855
9	63	0.103186
9	176	0.0658481
9	222	0.037745
9	689	0.0118018
9	906	0.040535
9	987	0.0354198
10	302	0.0405093
10	423	0.027506
10	496	0.0349365
10	535	0.0357796
10	756	0.0500442
10	778	0.027147
10	804	0.0280014
10	899	0.0353471
11	72	0.0257749
11	228	0.0349672
11	241	0.0384007
11	439	0.0337907
11	462	0.0563644
11	527	0.0191201
11	548	0.0471749
11	655	0.0249246
11	675	0.0288343
11	870	0.0154322
12	291	0.0429255
12	371	0.0297687
12	377	0.0293229
12	930	0.0175646
13	344	0.0498136
13	430	0.0265095
13	526	0.054332
13	589	0.0329834
13	640	0.0222763
13	843	0.0346619
14	91	0.00944879
14	254	0.0524055
14	365	0.0100715
14	785	0.0482542
14	858	0.0266265
14	884	0.0508943
15	107	0.0486577
15	444	0.0452878
15	682	0.0114283
16	112	0.0484954
16	177	0.0301975
16	531	0.0136373
16	790	0.0381851
17	77	0.0625035
17	225	0.0557946
17	283	0.0463792
17	353	0.0548651
17	550	0.0320688
17	695	0.0507384
18	557	0.0168221
18	649	0.0182111
19	25	0.0366815
19	287	0.0149688
19	513	0.0203686
19	563	0.0670126
19	662	0.0643067
19	717	0.0722891
19	744	0.0419457
19	917	0.0127576
19	966	0.0298581
20	145	0.0387236
20	696	0.0220901
20	785	0.0274844
20	948	0.0438927
21	193	0.0620843
21	494	0.0450223
21	560	0.013575
21	573	0.0728012
21	579	0.0323878
21	667	0.0209899
21	749	0.0125307
21	757	0.0420731
22	278	0.0341134
22	348	0.0414841
22	426	0.0333582
22	564	0.0424123
22	751	0.0268014
23	146	0.0825613
23	494	0.0295578
23	730	0.0188912
24	150	0.0641675
24	174	0.015502
24	320	0.0672104
24	801	0.0180516
25	191	0.0324663
25	290	0.0456395
25	363	0.0633025
25	373	0.0659526
25	421	0.0439694
25	478	0.0376538
25	934	0.0306835
26	290	0.0507174
26	382	0.0127956
26	511	0.03063
26	554	0.04245
26	679	0.0551893
26	761	0.0345493
26	898	0.035559
26	992	0.069554
27	68	0.0448841
27	85	0.0295504
27	87	0.00959459
27	463	0.0237329
27	645	0.0443142
27	687	0.0329692
28	118	0.062501
28	384	0.0634992
28	388	0.0345005
28	545	0.0430295
28	924	0.0129491
28	985	0.00865803
29	178	0.0321764
29	702	0.0561623
29	928	0.0229799
30	179	0.0259793
30	632	0.0295595
31	67	0.0309383
31	189	0.0458787
31	419	0.0459391
31	596	0.0193825
32	476	0.0276517
32	616	0.0258257
32	620	0.0303102
32	655	0.0536534
32	906	0.0235128
33	257	0.01507
33	390	0.0284606
33	939	0.0560993
34	213	0.023698
34	223	0.0145685
34	414	0.0352999
34	855	0.0800862
34	980	0.0441368
35	222	0.0305149
35	780	0.0467198
35	959	0.0496324
35	985	0.0107292
36	129	0.0247949
36	140	0.0291273
36	159	0.0492523
36	160	0.0435213
36	516	0.0293723
37	451	0.00995667
37	496	0.0318964
37	602	0.042806
37	640	0.0620319
37	670	0.0143791
37	712	0.0414271
37	897	0.0304129
37	904	0.0407833
37	979	0.0325097
38	235	0.0589
38	451	0.0107606
38	767	0.0158349
39	193	0.0389539
39	288	0.0362155
39	417	0.0329546
39	639	0.033001
39	739	0.0329843
39	824	0.0330714
39	838	0.0210195
40	81	0.0512345
40	172	0.016746
40	592	0.0519679
40	656	0.0231798
40	846	0.0456548
40	908	0.0666611
40	968	0.0545943
41	130	0.0334321
41	260	0.00880608
41	358	0.0155716
41	380	0.0462415
41	435	0.0422472
41	618	0.0423546
41	769	0.0455393
41	786	0.0586206
41	945	0.0219873
42	302	0.0323721
42	316	0.00688737
43	46	0.0287706
43	49	0.0288052
43	61	0.0138326
43	312	0.025694
43	347	0.0551545
43	882	0.0262583
44	399	0.0173082
44	535	0.0654228
44	660	0.0691448
44	792	0.0262684
44	931	0.0481448
45	148	0.0319531
45	400	0.0177909
45	417	0.00882354
45	609	0.00466411
45	951	0.0250655
46	515	0.0235363
46	560	0.0263577
46	565	0.0413308
46	659	0.0344202
46	870	0.0581682
46	905	0.00275123
46	965	0.0608623
47	68	0.0688218
47	184	0.0302663
47	247	0.0364557
47	483	0.0506898
47	495	0.00391309
47	739	0.0228661
47	783	0.0250945
48	115	0.00710597
48	129	0.0473974
48	193	0.0255051
48	327	0.0182096
48	340	0.0167346
48	444	0.0471296
48	480	0.0510274
48	821	0.0412721
48	937	0.0163552
48	988	0.0173938
49	88	0.0432729
49	249	0.0593075
49	305	0.0129143
49	373	0.0275937
49	691	0.0513682
49	757	0.0463765
49	925	0.0539127
50	143	0.0272334
50	421	0.0103632
50	647	0.0406829
50	823	0.0620002
51	207	0.0526037
51	214	0.0546316
51	270	0.0127093
51	332	0.0324495
51	471	0.0325675
51	506	0.0360547
51	842	0.0245819
51	911	0.0222748
52	195	0.0364057
52	274	0.0423742
52	505	0.039466
52	576	0.0444411
52	783	0.0545146
52	935	0.0411493
53	280	0.0188612
53	595	0.0270147
53	731	0.018117
54	264	0.0397883
54	669	0.0425194
54	842	0.0585745
55	472	0.0789352
55	566	0.0314409
55	666	0.0884754
55	863	0.0157001
55	983	0.0543342
56	133	0.0404207
56	134	0.02278
56	171	0.0351542
56	529	0.0521241
56	693	0.0256982
56	753	0.0278738
56	873	0.0458873
57	490	0.0183208
57	528	0.0441851
57	538	0.0198987
57	540	0.0792425
57	552	0.0343579
57	615	0.0154996
57	700	0.0221553
58	533	0.0827905
58	625	0.0460038
58	657	0.0325689
59	116	0.0520934
60	400	0.00239369
60	572	0.0618116
60	703	0.0516906
60	741	0.0602457
60	742	0.0490889
60	950	0.0267536
61	68	0.0436845
61	392	0.030582
61	717	0.00831851
61	797	0.0342967
62	278	0.0158646
62	544	0.0497157
62	739	0.0381091
62	905	0.0285081
63	207	0.0343622
63	553	0.0437704
63	607	0.0286682
63	695	0.0572953
63	928	0.0341868
63	978	0.0356918
64	147	0.0434891
64	247	0.0216734
64	301	0.0620218
64	408	0.0250816
64	461	0.0575576
64	670	0.0178983
64	699	0.0377547
64	803	0.054005
64	869	0.0247457
65	231	0.0282996
65	687	0.0232138
65	819	0.0413564
65	825	0.051824
66	69	0.075386
66	230	0.0391355
66	253	0.0483729
66	263	0.0388043
66	280	0.0322152
66	395	0.0261351
66	533	0.0229364
67	105	0.0353473
67	198	0.0355038
67	411	0.0097795
67	444	0.0104792
67	715	0.0387733
67	740	0.0370509
67	803	0.00301831
67	950	0.0289709
68	106	0.0357049
68	156	0.0343198
68	681	0.0478824
68	745	0.090351
68	780	0.0137163
69	301	0.0598121
69	413	0.0402966
69	504	0.0769185
69	525	0.0404864
69	903	0.0308039
69	936	0.0242951
70	131	0.0290367
70	143	0.0183994
70	165	0.0217922
70	442	0.0054414
70	616	0.0405451
70	892	0.0348056
71	408	0.0685722
71	975	0.00772895
71	996	0.0510005
72	267	0.0178304
72	380	0.056746
72	439	0.0760539
72	545	0.0327767
72	721	0.0807189
72	773	0.0548086
72	782	0.0577171
73	290	0.0261391
73	349	0.0724927
73	390	0.0127555
73	499	0.0224525
73	649	0.0349287
73	667	0.0543592
73	693	0.0461565
73	733	0.0478734
73	812	0.0340405
73	822	0.0331261
73	840	0.0364613
74	75	0.0295168
74	400	0.0238023
74	494	0.0271108
74	714	0.0279126
74	958	0.00994355
74	971	0.0253291
75	262	0.0780388
75	390	0.0318293
75	423	0.0684117
75	889	0.0285943
75	912	0.0094329
76	274	0.0283917
76	342	0.0273158
76	702	0.0819744
76	712	0.0312651
76	776	0.0172263
77	194	0.063199
77	295	0.0346814
77	345	0.051325
77	390	0.0216089
77	655	0.0363233
77	673	0.0156955
77	871	0.0423412
77	928	0.0521568
77	993	0.0358609
78	286	0.0465785
78	691	0.0330557
78	855	0.00380527
78	903	0.0151745
78	960	0.0169994
79	193	0.0315016
79	211	0.0534092
79	287	0.0413084
79	330	0.0364205
79	474	0.0160292
79	999	0.0228251
80	103	0.0292866
80	201	0.0472913
80	226	0.0330869
80	295	0.00855457
80	859	0.0411453
81	179	0.0312661
81	342	0.0173198
81	488	0.0263354
81	592	0.031611
81	803	0.0472311
82	372	0.0261074
82	547	0.0348833
82	600	0.0173079
82	652	0.00851558
82	738	0.0514923
82	772	0.0426206
82	790	0.0382913
82	852	0.0324429
83	159	0.0346143
83	748	0.0245405
84	265	0.0253696
84	321	0.0104317
84	322	0.0138047
84	582	0.037722
84	665	0.0377786
84	802	0.0359836
84	872	0.0152053
85	87	0.0435265
85	154	0.0515861
85	275	0.0459884
85	464	0.0386967
85	593	0.0245463
85	789	0.071822
85	845	0.0228316
85	895	0.0467789
86	193	0.038666
86	490	0.0207548
86	507	0.0212548
86	535	0.0450755
86	604	0.0586791
86	677	0.0463934
86	744	0.0278138
86	745	0.0510315
86	876	0.0485183
87	347	0.00363709
87	485	0.0603135
87	528	0.032701
87	740	0.0465329
88	395	0.06697
88	459	0.0294394
89	163	0.0711242
89	253	0.0754797
89	255	0.0344288
89	684	0.0570563
89	734	0.00807022
90	240	0.0300668
90	523	0.0286105
90	712	0.0391167
90	790	0.03677
91	146	0.0322658
91	248	0.0165442
91	392	0.0282247
91	531	0.0431743
91	558	0.0427515
91	592	0.0415973
91	595	0.0122985
91	737	0.0383394
91	833	0.0591138
91	922	0.00679362
92	131	0.00535573
92	264	0.0508529
92	564	0.0691728
92	720	0.0190031
92	824	0.0462998
93	293	0.0575852
93	335	0.0471098
93	573	0.00828419
93	630	0.0404365
93	817	0.0131432
93	846	0.0295151
94	168	0.0343276
94	371	0.0481065
94	449	0.0203765
94	509	0.0455544
94	619	0.0435518
94	997	0.0555606
95	301	0.0566605
95	494	0.0649342
95	839	0.0407315
96	103	0.0237413
96	328	0.0456679
96	639	0.0497406
96	717	0.0507512
96	726	0.0546523
96	850	0.0648751
96	851	0.0206746
97	212	0.012937
97	397	0.0384655
97	662	0.0527448
97	924	0.0514334
97	953	0.0697608
98	202	0.0463846
98	434	0.0305237
98	566	0.0410732
98	785	0.0122369
98	970	0.0335958
99	172	0.00881596
99	598	0.0597826
99	804	0.0157596
99	840	0.0306346
99	915	0.0543372
100	171	0.0250779
100	372	0.0164549
100	405	0.0382073
100	606	0.0571797
100	667	0.0125653
100	993	0.0409576
101	110	0.0541988
101	290	0.0388232
101	784	0.052269
101	801	0.0568435
101	956	0.0178669
102	349	0.0703206
102	586	0.0107851
102	625	0.0624341
102	799	0.0147475
102	967	0.037785
102	991	0.0186813
103	113	0.0276464
103	124	0.0522051
103	233	0.0437444
104	569	0.0270887
104	683	0.0372192
104	831	0.0137483
104	859	0.0154485
104	884	0.0223158
105	111	0.0544039
105	122	0.0161528
105	143	0.0368893
105	570	0.0114927
105	680	0.0516258
105	819	0.000969577
106	118	0.074607
106	433	0.0725204
106	466	0.0178469
106	537	0.0390378
106	599	0.0508277
106	735	0.0327059
106	831	0.0513171
107	152	0.0534135
107	159	0.038121
107	358	0.0453796
107	445	0.0287923
107	453	0.044766
107	697	0.0247093
108	288	0.0253828
108	740	0.0379937
108	785	0.0127892
109	374	0.0235147
109	388	0.0271821
109	503	0.0417455
109	555	0.0605316
109	813	0.0422486
110	312	0.0641851
110	692	0.0336174
110	757	0.0104643
110	767	0.056952
110	904	0.0338769
111	186	0.0420849
111	222	0.0372587
111	378	0.0473281
111	436	0.0304445
111	504	0.0325815
111	590	0.0702326
111	732	0.000784505
111	950	0.0199762
112	269	0.0443208
112	460	0.0545095
112	744	0.0617296
112	847	0.0391058
112	969	0.00944524
113	135	0.063272
113	160	0.0188211
113	235	0.0592754
113	316	0.0234119
113	379	0.0480998
113	602	0.0189683
113	844	0.0474041
113	912	0.0569963
113	922	0.0263773
114	167	0.0340769
114	276	0.0503168
114	280	0.0403603
114	480	0.0300916
114	606	0.035518
114	608	0.0307469
114	726	0.0671019
114	907	0.019889
114	919	0.0341859
115	470	0.004272
115	510	0.0482672
115	645	0.0579471
115	696	0.019459
115	705	0.0455601
115	726	0.0269082
116	417	0.0341247
116	444	0.0376003
116	588	0.0258381
116	870	0.0227351
116	900	0.0262606
116	919	0.042016
116	961	0.0693194
117	212	0.020277
117	498	0.0324639
117	570	0.0251914
117	574	0.0119036
117	589	0.0477985
117	596	0.00916792
117	770	0.025437
118	508	0.0149249
118	686	0.0583674
119	295	0.024566
119	604	0.0305143
119	717	0.03668
119	957	0.02657
120	202	0.0114567
120	384	0.0336922
120	394	0.00987612
120	732	0.025676
120	960	0.0495088
121	271	0.0280043
121	552	0.0484105
121	554	0.0447872
121	775	0.0558363
122	133	0.032596
122	215	0.0198974
122	276	0.0323069
122	506	0.0476044
122	519	0.0363382
122	522	0.0247338
122	729	0.046268
122	951	0.0168164
123	171	0.0103188
123	569	0.0108515
123	719	0.0330546
123	887	0.0557537
123	921	0.00795812
123	952	0.0583772
124	133	0.0495853
124	259	0.0199112
124	380	0.0635339
124	406	0.0302489
124	574	0.0388007
124	803	0.0412214
124	959	0.0311484
125	157	0.0538116
125	171	0.051088
125	178	0.0631696
125	398	0.0462895
125	651	0.0504943
125	662	0.0434558
125	827	0.0389469
126	348	0.00727677
126	487	0.0236968
126	528	0.0421286
126	665	0.0673877
126	691	0.0447475
126	787	0.040691
126	793	0.0558235
126	889	0.0118064
126	912	0.045261
127	141	0.0126762
127	274	0.0242088
127	510	0.00515405
127	832	0.0251086
128	318	0.0241937
128	568	0.025412
128	585	0.0407349
128	623	0.0399105
129	171	0.0276551
129	341	0.0707173
129	563	0.0187059
129	778	0.0133976
130	393	0.00370243
130	419	0.0429296
130	687	0.0135756
130	786	0.0394597
131	367	0.0135625
131	604	0.0202107
131	634	0.0439844
131	898	0.010785
132	178	0.0137142
132	499	0.0291528
132	577	0.0194331
132	686	0.0412281
132	778	0.0349786
132	815	0.0461505
133	293	0.021479
133	494	0.00916965
133	574	0.00898484
133	617	0.049302
134	404	0.0895373
134	432	0.0671496
134	797	0.017024
134	937	0.0233199
135	324	0.0321729
135	623	0.0225801
135	668	0.0391347
136	433	0.0211414
136	479	0.0265982
136	596	0.0215114
136	645	0.0181782
136	784	0.07137
136	801	0.0192276
136	888	0.0328259
136	935	0.00602299
137	139	0.0730703
137	187	0.0446423
137	487	0.0367504
138	306	0.0379469
138	640	0.0466013
138	881	0.0761456
138	943	0.0203447
139	385	0.00840964
139	388	0.0211971
139	392	0.0227434
139	494	0.0500241
139	687	0.0114017
139	853	0.0266627
139	863	0.0292098
140	360	0.0157477
140	749	0.0196502
140	833	0.0243517
140	865	0.0304799
140	906	0.0464954
140	941	0.034129
140	958	0.0116695
141	263	0.0393142
141	395	0.0505551
141	463	0.0264374
141	560	0.031916
141	661	0.069129
141	751	0.0570069
142	182	0.0239919
142	238	0.0190495
142	401	0.00442101
142	447	0.0439165
142	450	0.0420335
142	752	0.0148932
142	812	0.013691
142	843	0.038161
142	860	0.0187013
142	919	0.019936
143	443	0.0166345
143	501	0.0517643
143	767	0.0501888
143	799	0.0188613
144	183	0.0425705
144	378	0.0418546
144	400	0.0380649
145	419	0.022714
145	669	0.0736729
145	700	0.0339171
145	704	0.0336398
145	798	0.0702402
145	803	0.0231146
145	896	0.0434044
146	752	0.0262593
146	763	0.0303082
146	925	0.0284419
146	966	0.0311297
147	191	0.0821176
147	450	0.0280095
147	471	0.0469209
147	542	0.0516184
148	202	0.0253398
148	211	0.0351263
148	393	0.0653199
148	734	0.0245471
148	748	0.0201968
148	761	0.0451602
149	454	0.0332612
149	613	0.058817
149	976	0.0553526
150	492	0.0151722
150	556	0.055706
150	623	0.0731105
151	299	0.0243204
151	540	0.0312458
151	830	0.0371613
151	980	0.047212
152	247	0.0673822
152	254	0.0221319
152	362	0.0601927
152	509	0.0329313
152	747	0.0266827
152	852	0.0342077
152	923	0.040203
152	938	0.033259
152	967	0.0387607
153	185	0.0365312
153	444	0.00109545
153	509	0.0337204
153	643	0.0469795
153	747	0.0474916
153	754	0.0599942
153	810	0.011581
153	901	0.0280938
154	224	0.0128238
154	452	0.0199858
154	739	0.00249305
154	845	0.0388145
154	933	0.00560736
155	408	0.0387358
155	596	0.043271
155	608	0.0501073
155	832	0.0298377
156	398	0.0199972
156	434	0.0397409
156	581	0.043449
156	598	0.0479456
156	788	0.0251212
156	930	0.0355367
156	980	0.0381049
156	984	0.00899325
157	288	0.0575278
157	425	0.0225971
157	574	0.04438
158	290	0.0524338
158	331	0.0403296
158	763	0.0432723
158	773	0.0403642
158	998	0.0345555
159	237	0.0233398
159	279	0.0444472
159	968	0.0866907
160	491	0.0333984
160	723	0.0497393
161	196	0.00802516
161	215	0.0588738
161	290	0.0149949
161	328	0.0361364
161	398	0.0250502
161	458	0.0233297
162	184	0.0445489
162	248	0.0151091
162	273	0.0468643
162	314	0.0702362
162	360	0.0386952
162	648	0.0311376
162	723	0.0141586
162	922	0.0329139
163	198	0.0289007
163	245	0.0740465
163	378	0.0394699
163	492	0.00864264
163	546	0.0218918
163	604	0.0357003
163	648	0.0255536
163	680	0.00682297
163	782	0.0387023
163	907	0.0493008
163	986	0.0534606
164	331	0.0527019
164	475	0.0620056
164	552	0.0497573
165	346	0.0317866
165	527	0.0171064
165	643	0.00432289
165	679	0.0662484
165	701	0.0309727
166	198	0.0354715
166	344	0.00945838
166	464	0.0101815
166	623	0.040773
166	683	0.0184327
166	936	0.0149594
167	199	0.03478
167	243	0.00259835
167	743	0.0248153
167	960	0.0229419
167	983	0.0166745
168	213	0.00645945
168	280	0.0255082
168	315	0.0325366
168	678	0.0437184
168	883	0.0158002
169	333	0.0429453
169	657	0.0652913
169	810	0.0349975
169	847	0.0506934
169	972	0.0488025
170	413	0.0544714
170	420	0.0416122
170	659	0.034029
170	843	0.0394105
170	949	0.0133191
170	991	0.0235229
171	223	0.049724
171	611	0.0311748
171	704	0.0584224
171	730	0.0775551
171	975	0.0497767
172	174	0.0439629
172	488	0.0189506
172	637	0.0440688
172	830	0.0426598
173	262	0.0267841
173	488	0.0430366
173	687	0.0481478
173	751	0.0513762
173	856	0.0154285
174	296	0.0314502
174	339	0.0471941
174	373	0.0470692
174	408	0.0433513
174	503	0.0436269
174	573	0.0245767
174	742	0.0220675
174	857	0.0205974
174	864	0.062958
175	444	0.0616056
175	705	0.0343465
175	721	0.064262
175	926	0.0220976
176	325	0.0252151
176	360	0.0399448
176	379	0.0370392
176	428	0.0120382
176	438	0.0539332
176	809	0.0553779
177	348	0.0201694
177	476	0.0205336
177	650	0.0504515
177	834	0.0398115
177	841	0.0191062
177	867	0.00862552
178	421	0.0374075
178	731	0.0176646
178	869	0.0194345
178	919	0.0445179
179	294	0.0414085
179	448	0.0429361
179	565	0.0780823
179	620	0.0677571
179	783	0.0290741
179	822	0.0144881
179	855	0.0375425
179	888	0.035204
179	908	0.0375752
179	992	0.0636819
180	188	0.0320617
180	588	0.0434842
180	603	0.0467571
180	621	0.0331022
181	329	0.0361669
181	374	0.00894979
181	535	0.0307309
181	552	0.0296435
181	560	0.0210542
181	742	0.0261441
181	786	0.0441021
181	943	0.0300979
182	542	0.0275339
182	652	0.0266317
182	805	0.0383678
182	861	0.0488485
182	884	0.0109784
183	331	0.0244625
183	667	0.0619816
183	906	0.0444986
184	315	0.0156449
184	383	0.050863
184	523	0.0446935
184	676	0.0526696
184	755	0.0365459
184	910	0.0273241
185	280	0.0496281
185	681	0.0263563
185	754	0.0523727
185	774	0.0202415
186	647	0.0294305
186	693	0.0398042
186	921	0.0486343
187	544	0.0248743
187	656	0.0159542
187	740	0.0630576
187	821	0.0449112
187	850	0.0192616
188	756	0.0108465
188	843	0.0330767
188	988	0.0363292
189	450	0.0196907
189	680	0.0473817
189	686	0.070845
189	725	0.0259263
190	663	0.0544101
190	747	0.0122356
190	813	0.0795961
190	819	0.055205
191	455	0.0131431
191	457	0.0531354
191	461	0.0462912
191	736	0.0254433
191	791	0.0368259
191	824	0.0399746
192	619	0.0483827
192	730	0.0137841
193	221	0.0641766
193	330	0.0306528
193	635	0.0346977
193	653	0.0409803
194	269	0.0288609
194	464	0.00660626
194	486	0.0237786
194	750	0.0371946
195	535	0.00784611
195	696	0.0604481
195	842	0.0487101
196	282	0.0221713
196	313	0.0208161
196	371	0.0573499
196	580	0.0442134
196	677	0.033218
196	686	0.102511
196	924	0.0233841
197	311	0.0452914
197	436	0.0591464
197	441	0.00489833
197	502	0.0366689
197	913	0.0395965
198	583	0.0260056
198	776	0.0583914
198	952	0.0360654
199	552	0.0224621
199	557	0.0532469
199	568	0.046952
199	746	0.0260707
199	859	0.0180745
199	878	0.0252532
199	908	0.0422729
199	996	0.0549511
200	326	0.0731178
200	461	0.0605442
201	533	0.055851
201	564	0.0337756
201	637	0.0170351
201	822	0.0387333
201	835	0.0160164
202	205	0.0263862
202	256	0.0106077
202	258	0.0457021
202	737	0.0221607
202	918	0.0930194
202	947	0.00826045
203	444	0.0284847
203	701	0.0594013
204	418	0.0476591
204	429	0.0292372
204	432	0.0491902
204	575	0.0376622
204	754	0.0511253
205	378	0.0385769
205	381	0.00467453
205	608	0.0444208
205	747	0.0236277
205	861	0.00894433
206	450	0.0238837
206	453	0.0202368
206	530	0.0170601
206	615	0.0230686
206	631	0.0256696
207	664	0.030163
207	874	0.0742374
207	890	0.0422341
207	900	0.0262583
207	908	0.0412229
207	999	0.025012
208	404	0.0333583
208	568	0.0632493
208	599	0.0410331
208	741	0.0295584
208	825	0.0130765
208	958	0.0444037
209	287	0.0262712
209	307	0.0519962
209	596	0.0304973
209	738	0.0400024
210	413	0.0363338
210	539	0.0275896
210	938	0.0123832
211	269	0.0635286
211	307	0.0263594
211	465	0.0245006
211	484	0.00900157
211	839	0.0303477
211	920	0.0204784
212	227	0.0569563
212	256	0.0152855
212	380	0.0475705
212	507	0.00993873
212	888	0.0264417
212	985	0.0289492
213	260	0.0507592
213	360	0.0375984
213	834	0.0392423
214	352	0.0219897
214	587	0.0215111
214	779	0.026034
214	790	0.044321
214	842	0.057526
215	324	0.0316234
215	752	0.0451943
215	755	0.0777705
215	810	0.0116072
215	948	0.0770431
215	978	0.0474375
216	293	0.0361318
216	329	0.0681004
216	390	0.0538963
216	886	0.0269102
216	908	0.0258513
217	477	0.00935813
217	542	0.00638516
217	576	0.0435011
217	663	0.032852
217	955	0.0411717
218	291	0.022703
218	476	0.0223661
218	528	0.0199349
218	548	0.0297299
218	637	0.0478535
218	685	0.0334386
218	774	0.0186687
219	356	0.0080019
219	394	0.0493824
219	555	0.0862485
219	776	0.0491002
220	665	0.0033176
220	667	0.0276912
220	774	0.0302911
220	782	0.00720717
220	928	0.0134449
221	315	0.00735379
221	505	0.0476921
221	506	0.0383272
221	744	0.0226665
221	775	0.0159635
221	802	0.0150234
221	853	0.0565198
221	924	0.0640064
221	948	0.0705635
221	999	0.0305631
222	235	0.0394784
222	282	0.0286532
222	338	0.0258063
222	530	0.0403947
222	558	0.0075247
222	578	0.0657162
222	638	0.0463081
222	689	0.045714
222	796	0.0478684
222	974	0.00332442
223	347	0.0397989
223	607	0.0283988
223	814	0.00994874
224	641	0.0361101
224	728	0.00990269
224	803	0.060253
224	877	0.0156639
224	889	0.0244786
224	924	0.0197766
224	981	0.0468029
225	394	0.0449166
225	569	0.0226723
225	572	0.0469339
225	703	0.0525607
225	763	0.0688396
226	484	0.0262387
226	508	0.0309105
226	519	0.0173184
226	595	0.00873647
226	740	0.0389041
226	923	0.0379324
227	231	0.0165272
227	465	0.0430739
227	494	0.0557366
227	608	0.0315541
228	556	0.00867154
228	629	0.0289496
228	846	0.0370582
228	988	0.0519589
229	438	0.036992
229	511	0.0278807
229	564	0.0324988
229	622	0.0242725
229	833	0.00604062
229	891	0.0338505
229	897	0.045042
230	242	0.0785739
230	754	0.0352203
230	934	0.0382287
230	997	0.036213
231	301	0.025268
231	453	0.0281676
231	989	0.0123657
232	414	0.00610631
232	553	0.033068
232	687	0.0118775
232	777	0.080916
232	782	0.0342669
232	980	0.0277704
233	417	0.0180294
233	439	0.018937
233	502	0.0298142
233	541	0.0951592
233	560	0.0546057
233	776	0.0279626
233	879	0.032398
233	926	0.0610389
234	646	0.0411214
234	791	0.0236222
234	813	0.0199487
234	993	0.0252839
235	407	0.0320072
235	462	0.0367491
235	627	0.0029398
235	687	0.0422533
235	836	0.0205521
235	917	0.0673348
236	314	0.0392447
236	396	0.0337544
236	582	0.0537795
236	660	0.0272292
237	348	0.0331492
237	438	0.0302358
237	439	0.0353302
237	553	0.0219775
237	650	0.0319253
237	758	0.0460278
238	733	0.0194198
238	750	0.0569241
238	999	0.0295582
239	256	0.0324473
239	523	0.0139553
239	749	0.0190556
239	847	0.0421531
239	859	0.0187147
239	860	0.0217302
240	259	0.0489906
240	387	0.0342116
240	397	0.0243486
240	789	0.0177695
240	819	0.0119044
240	904	0.0554293
241	315	0.0382853
241	388	0.0316708
241	408	0.0436505
241	476	0.0258605
241	764	0.0233803
241	867	0.0720726
242	320	0.0156764
242	347	0.0544924
242	531	0.0219855
243	298	0.0224839
243	310	0.0276028
243	402	0.0694274
243	476	0.00912581
243	863	0.0185012
243	941	0.0449752
244	281	0.0223994
244	654	0.0257915
244	705	0.0554636
244	728	0.0366211
244	736	0.0373151
245	902	0.033032
246	346	0.0420575
246	407	0.0185068
246	567	0.0446098
246	601	0.0406126
247	340	0.0104258
247	471	0.0712291
247	756	0.0491575
247	928	0.0138367
248	399	0.0348346
248	512	0.00142607
248	649	0.0347453
248	894	0.0371618
248	910	0.0210192
248	956	0.00766024
249	785	0.0268361
250	892	0.0134285
250	912	0.0568223
251	362	0.0299118
251	456	0.0641119
251	656	0.0423875
251	867	0.024823
251	878	0.0276766
252	443	0.0304278
252	503	0.0313963
252	716	0.0249837
253	398	0.0814086
253	555	0.01278
253	668	0.00742037
253	759	0.038691
253	867	0.0125995
254	264	0.0197978
254	286	0.0532826
254	391	0.0447636
254	471	0.0401308
254	599	0.0400493
255	293	0.0288481
255	317	0.027362
255	670	0.0260722
255	671	0.0218123
255	847	0.0237209
256	345	0.0131802
256	566	0.00581069
257	350	0.0729621
257	479	0.0486293
257	814	0.0462939
257	842	0.0353485
258	351	0.0225323
258	426	0.0174965
258	469	0.0360781
259	506	0.032391
259	625	0.0241329
259	681	0.008552
259	726	0.0992134
259	815	0.0472264
260	499	0.0207952
260	779	0.00579736
261	763	0.0204205
261	833	0.0439907
261	996	0.021635
262	618	0.037532
262	637	0.014594
262	675	0.0446488
262	853	0.0519008
262	915	0.0258383
262	918	0.0139919
262	937	0.0232434
263	418	0.0132292
263	696	0.0108411
263	847	0.0199228
263	892	0.0361512
264	526	0.0100472
264	602	0.0532573
264	729	0.0447542
264	857	0.00439738
264	872	0.0168449
264	961	0.0470823
265	321	0.0574237
265	480	0.0133851
265	645	0.0774191
265	664	0.0304403
265	766	0.0252186
265	784	0.0365587
266	441	0.0341292
266	467	0.0413855
266	565	0.0305701
266	862	0.0187558
267	318	0.0351914
267	468	0.0304547
267	960	0.0310692
268	321	0.0389687
268	512	0.0292786
268	561	0.0486582
268	665	0.0227499
268	960	0.0690808
269	321	0.0449471
269	624	0.00750641
269	780	0.0290623
270	660	0.0616841
270	767	0.0180914
270	826	0.0397035
270	989	0.0607061
271	610	0.0469662
271	643	0.0894834
271	738	0.0354974
271	913	0.0406716
271	962	0.0143564
272	367	0.0443723
272	703	0.00892502
272	902	0.0580041
272	908	0.0121261
272	959	0.0451991
273	366	0.064604
273	369	0.0210268
273	388	0.00800141
273	398	0.0446994
273	479	0.0263292
273	506	0.0199081
273	560	0.016928
273	591	0.039788
273	947	0.0398587
275	316	0.0417647
275	391	0.0382192
275	526	0.0137762
275	543	0.0548742
275	693	0.0369639
275	792	0.0102326
275	853	0.00631515
276	725	0.0302487
276	748	0.034949
277	304	0.058705
277	317	0.019684
277	612	0.0282468
277	723	0.0387094
277	774	0.0413261
278	363	0.0463878
278	713	0.0394423
278	801	0.041715
279	296	0.0224895
279	753	0.0247547
279	828	0.0697988
280	305	0.039924
280	366	0.0349395
280	485	0.0414084
280	560	0.0246644
280	608	0.0408645
280	692	0.0128938
280	872	0.0259353
280	954	0.0240808
281	358	0.0150918
281	374	0.00230756
281	583	0.0294773
281	784	0.0536088
281	862	0.0200555
281	872	0.0351526
281	996	0.0218143
282	285	0.025208
282	330	0.0588088
282	437	0.0459501
282	607	0.0239193
282	748	0.052228
282	898	0.0293537
283	288	0.0615698
283	320	0.0466883
283	747	0.0502308
283	817	0.0140629
283	944	0.0395375
284	376	0.037284
284	449	0.0578323
284	972	0.0169701
285	901	0.0436557
286	362	0.0515103
286	390	0.0379296
286	513	0.0335211
286	575	0.0206204
287	439	0.0548713
287	588	0.0171216
287	634	0.0320143
288	305	0.0273732
288	345	0.0557534
288	509	0.0255941
288	792	0.0354095
288	885	0.0172255
288	998	0.0185628
289	304	0.0225967
289	612	0.0163549
289	738	0.0401162
289	795	0.0308858
289	850	0.0173691
289	987	0.0061352
290	440	0.0318272
290	453	0.0556519
290	673	0.068892
290	681	0.0157856
290	713	0.0350298
290	767	0.0216022
291	329	0.0415106
291	728	0.0503067
291	737	0.0358744
292	348	0.0216194
292	410	0.0500435
292	499	0.0141537
292	824	0.048038
293	733	0.0361202
293	882	0.0253816
294	532	0.0481952
294	900	0.059313
294	909	0.0172246
295	543	0.0208211
295	844	0.0244504
295	895	0.0114693
296	638	0.0354958
297	519	0.0474562
297	735	0.0116041
297	956	0.0229575
298	495	0.0515374
298	635	0.0271053
298	729	0.0431279
298	902	0.0345001
298	931	0.0490732
299	432	0.0355046
299	436	0.0459532
299	562	0.0563642
299	601	0.0529098
300	528	0.0202256
300	587	0.019416
300	675	0.0446684
300	695	0.0425957
300	784	0.0276738
301	339	0.0419435
301	473	0.0115314
301	672	0.0288923
302	454	0.0334324
302	496	0.0454281
302	581	0.0171379
302	913	0.0399744
303	371	0.029106
303	524	0.0264379
303	532	0.0517611
303	567	0.0430981
304	911	0.0771264
304	929	0.0573424
304	968	0.0129855
305	383	0.0327406
305	705	0.0375833
305	956	0.0324711
306	481	0.0247079
306	626	0.0239178
306	666	0.00812973
307	572	0.0427969
307	998	0.0252138
308	319	0.0409618
308	528	0.0332531
309	648	0.0608716
309	828	0.046615
309	944	0.0327883
310	398	0.0541061
310	469	0.0450984
310	767	0.0246638
310	919	0.0256563
311	394	0.0187372
311	586	0.0200959
311	608	0.0160468
311	657	0.0132127
311	882	0.0551724
312	930	0.0511475
312	957	0.045407
313	979	0.0272097
314	544	0.044355
314	783	0.0246477
314	791	0.0453034
315	743	0.0183068
315	941	0.0151458
316	326	0.0445847
316	358	0.0379356
316	570	0.0551039
316	705	0.0073516
316	782	0.0136072
316	818	0.0135731
317	375	0.0441659
317	515	0.0308483
317	538	0.0521409
317	546	0.0497753
317	704	0.0137577
318	548	0.0425213
318	642	0.0397199
318	673	0.0293309
318	716	0.0164443
319	430	0.0484809
319	680	0.0277473
319	811	0.0241784
319	906	0.0601385
319	969	0.0616378
320	339	0.0128655
320	371	0.0208879
320	498	0.036371
321	484	0.0203933
321	548	0.0441869
321	571	0.023044
321	614	0.0449536
321	743	0.015663
321	827	0.0422217
321	900	0.048146
322	330	0.0195159
322	386	0.00813625
322	714	0.0397452
322	834	0.0358109
322	856	0.0341175
323	503	0.0386993
323	592	0.0324353
323	615	0.00768868
323	666	0.0430469
323	821	0.0125299
323	970	0.0288313
324	344	0.0235279
324	410	0.00781396
324	493	0.0383669
324	519	0.0340769
324	522	0.0248815
324	541	0.0280657
324	642	0.0566305
325	500	0.0443812
325	742	0.0188845
325	947	0.0192883
326	710	0.029453
326	777	0.00706744
326	966	0.0252917
327	395	0.0536403
327	442	0.0206127
327	539	0.00892133
327	583	0.0669064
327	874	0.0191446
327	973	0.0585585
327	985	0.055224
328	414	0.0541331
328	594	0.0311849
329	346	0.0204656
329	359	0.0570964
329	364	0.0625572
330	422	0.0412039
330	472	0.029448
330	711	0.0379447
330	715	0.0370919
330	913	0.0399958
330	972	0.0405914
331	550	0.0678995
331	777	0.0394317
331	907	0.0283157
332	448	0.0295449
332	656	0.0796758
332	798	0.0258906
333	509	0.0297152
333	590	0.0516301
333	706	0.0112756
334	488	0.033122
334	635	0.0329364
334	771	0.0576491
334	840	0.0214737
334	932	0.0351881
335	500	0.0224893
335	868	0.0373836
336	609	0.0399306
336	663	0.0252431
336	737	0.0155539
336	765	0.0328223
336	886	0.00540327
337	393	0.0363862
337	527	0.0188625
337	587	0.0308747
337	603	0.0486234
337	713	0.0186787
337	864	0.0360881
338	425	0.0395667
338	491	0.0577964
338	771	0.0297776
338	811	0.014432
338	863	0.0226392
339	427	0.0303188
339	438	0.0442928
339	884	0.0306823
339	944	0.0256339
339	997	0.0142246
340	407	0.0651673
340	477	0.0489255
340	787	0.040442
340	972	0.0383485
341	488	0.0635748
341	804	0.0312652
341	838	0.0370812
342	806	0.0107926
343	651	0.0807299
343	792	0.043101
344	387	0.0404502
344	869	0.0543301
345	532	0.0429665
345	710	0.0445511
345	920	0.0516316
345	962	0.0499652
346	379	0.0570175
346	387	0.0297587
346	571	0.0366835
346	626	0.0499043
346	627	0.0127051
346	723	0.0252527
346	854	0.0483852
346	856	0.0338502
346	884	0.00804398
347	394	0.0529557
347	907	0.0349305
347	963	0.0325839
348	610	0.0262224
348	737	0.0314752
348	800	0.0735198
348	852	0.0395315
348	857	0.0232428
349	663	0.0580519
349	743	0.0793206
350	887	0.00756156
351	496	0.0416176
351	534	0.0798634
351	550	0.0379447
352	515	0.0373073
352	732	0.0652962
352	785	0.0285086
352	873	0.0397207
352	951	0.0203823
353	406	0.0295719
353	615	0.0245665
353	656	0.0491125
353	830	0.0343845
353	877	0.0376803
354	495	0.0403262
354	804	0.0463416
355	577	0.0259188
355	688	0.0089025
355	964	0.0421488
356	411	0.0190103
356	675	0.0421397
356	832	0.0374329
356	854	0.0456806
357	477	0.0329994
357	553	0.0298054
357	565	0.0331771
357	612	0.0207501
357	641	0.0248132
357	796	0.042232
358	496	0.0109917
358	543	0.0519363
358	617	0.0418677
358	654	0.0292576
358	717	0.0475771
358	807	0.0577472
359	543	0.027564
359	632	0.0471615
359	703	0.0236126
359	895	0.0410037
360	401	0.0140336
360	643	0.0778135
360	815	0.049093
360	841	0.057615
360	912	0.0223475
360	971	0.0646284
361	622	0.0352463
361	764	0.0239335
361	812	0.0414942
361	994	0.043594
362	526	0.0231085
362	964	0.054955
362	978	0.0133894
363	474	0.0642624
363	509	0.0594921
363	561	0.0364288
363	667	0.0506723
363	735	0.0251417
363	906	0.0570676
364	407	0.021256
364	568	0.0100331
364	931	0.053686
365	412	0.0643348
365	431	0.0495364
365	503	0.0250201
365	697	0.0567306
366	592	0.0160136
366	653	0.0297571
366	834	0.0170041
366	938	0.0519216
366	973	0.0411105
366	995	0.0741095
367	520	0.00656333
367	529	0.0170981
368	515	0.0212154
368	593	0.0248037
368	716	0.0382632
368	946	0.0572333
369	805	0.0151752
369	885	0.0502126
370	615	0.0547311
370	720	0.0319405
370	804	0.0263179
370	996	0.0677418
371	389	0.0206575
371	560	0.0638568
371	598	0.0293514
371	621	0.0342239
372	467	0.0302912
372	494	0.0414797
372	648	0.0444457
372	682	0.018233
372	684	0.0416065
373	583	0.0471592
373	598	0.0248792
373	934	0.0246434
374	450	0.0625544
374	508	0.0226484
374	991	0.0752624
375	385	0.0100701
375	430	0.0202911
375	456	0.0330784
375	580	0.0146103
375	674	0.0037866
375	943	0.0513873
376	382	0.0330684
376	499	0.0693188
376	522	0.0144872
376	585	0.0364724
376	764	0.0391447
376	861	0.0384497
376	987	0.0447387
377	449	0.0533417
377	585	0.0216723
377	598	0.0228628
377	812	0.0409476
377	824	0.0188568
377	963	0.0383344
377	965	0.0150962
378	979	0.0344683
379	688	0.0233221
379	850	0.0267909
379	916	0.0404237
379	919	0.0422455
379	993	0.0216489
381	428	0.0453165
381	505	0.0395628
381	624	0.0760924
381	843	0.024519
382	397	0.0178822
382	976	0.0200146
383	495	0.0377272
383	500	0.0749759
383	672	0.0151032
383	681	0.0281394
383	745	0.0620251
384	548	0.0285047
384	630	0.0378546
384	636	0.0352001
384	643	0.0194558
384	794	0.0190095
384	979	0.0245561
384	983	0.0134168
385	494	0.0432378
385	710	0.0650999
385	885	0.0371942
386	845	0.0612974
387	467	0.04771
387	601	0.0633371
387	623	0.0568641
387	745	0.00861658
388	458	0.0504776
388	692	0.0588218
388	759	0.0365323
388	805	0.0359603
388	874	0.0564774
389	463	0.0391359
390	745	0.0276622
390	772	0.0538213
390	782	0.023431
390	797	0.0450431
390	997	0.0367291
391	465	0.0473569
391	523	0.0288477
391	761	0.014148
391	874	0.00989046
392	523	0.0547556
392	568	0.0444492
392	837	0.0484688
392	865	0.0249776
392	930	0.0299622
392	979	0.0222889
393	472	0.027714
393	555	0.027712
393	701	0.0364302
393	845	0.0397548
394	556	0.0391904
395	651	0.0475295
395	832	0.0292922
395	835	0.0161181
395	977	0.0239485
396	551	0.0512437
396	736	0.0184315
396	856	0.0153778
397	419	0.0370891
397	469	0.0257084
397	958	0.0233312
398	479	0.0397912
398	789	0.0299348
398	829	0.0312745
398	956	0.0261827
398	970	0.0195092
399	673	0.0263025
400	613	0.0275133
401	420	0.0377811
401	451	0.0468424
401	458	0.0242387
401	489	0.0190459
401	673	0.0196902
401	837	0.0220682
401	945	0.0330955
402	421	0.0633276
402	510	0.0443528
402	581	0.0165871
402	670	0.0266007
403	422	0.0230393
403	466	0.0474986
403	664	0.0479215
403	870	0.0156404
403	927	0.0328732
403	956	0.0533913
404	522	0.0788095
404	686	0.0647282
404	849	0.0163939
404	981	0.0621717
405	811	0.0290934
406	772	0.0309114
407	661	0.0419525
407	917	0.0486597
407	935	0.00942535
407	982	0.0531103
408	755	0.00728129
408	876	0.0551836
409	466	0.0524282
409	730	0.0291239
410	556	0.0441552
410	949	0.0689724
411	423	0.0278349
411	725	0.0506986
411	921	0.0237232
412	446	0.0658676
412	620	0.0640344
412	658	0.0851888
413	488	0.0466694
413	654	0.0368765
413	921	0.040319
413	931	0.0567188
413	958	0.0587666
415	485	0.0205416
415	506	0.0472474
415	547	0.0204063
415	859	0.0250122
415	992	0.0150805
416	724	0.0532523
417	686	0.0380656
417	709	0.0380909
417	789	0.0110513
417	792	0.0502968
417	811	0.0375956
417	865	0.0300556
418	629	0.0171966
418	902	0.0268538
418	916	0.0473394
419	421	0.0130395
419	536	0.023576
419	573	0.0475503
419	626	0.0426727
419	709	0.0270217
419	799	0.0227424
[truncated: 1,000 more rows]
