# Supplementary material for: The winner takes it all—Competitiveness of single nodes in globalized supply networks
Source: PLoS One. 2019 Nov 20;14(11):e0225346. doi: 10.1371/journal.pone.0225346 (PMC6867619; doi:10.1371/journal.pone.0225346)
Supplement: S1 Table — Legends can be found in te readme.txt file. (ZIP) [file pone.0225346.s001.zip › spatial_network_delaunay_randomized_connections_N_1000_r_0_node_measures.dat]

0	4	6.75	136.151	21.8813	5564	5244.75	0.0294094	0.0419641	0.0395789	0.048182	0.136151	0.197936	28	0.0738195	0.121967
1	8	7	101.81	16.6553	3793	4726.88	0.00964036	0.0363591	0.0361847	0.0687955	0.10181	0.182996	54	0.0605223	0.108857
2	3	7	118.066	17.7099	4061	5450.67	0.0078051	0.0358222	0.0319466	0.0505789	0.118066	0.184537	22	0.0638214	0.114303
3	7	6.28571	101.492	18.906	4525	5754	0.0089692	0.0406916	0.0369896	0.0672044	0.101492	0.191586	44	0.0602883	0.108613
4	6	6.66667	97.7023	15.3532	6009	5418.67	0.00196036	0.0394273	0.0374656	0.0656019	0.0977023	0.201757	39	0.0627568	0.110368
5	8	7.625	98.3155	13.4599	5007	5784.88	0.0090087	0.0331427	0.0356356	0.0617473	0.0983155	0.167164	60	0.0622041	0.115992
6	6	4.66667	101.763	24.1888	4378	5908	0.00857969	0.0344448	0.0334957	0.0533578	0.101763	0.16959	29	0.0543501	0.104915
7	8	6.625	98.8178	16.3961	1752	5541.62	0.0121894	0.0306795	0.0362857	0.0637244	0.0988178	0.179824	53	0.0578984	0.111971
8	2	9	122.492	13.6102	3332	6231	0.0245625	0.027474	0.0411648	0.0303855	0.122492	0.207528	19	0.0621342	0.0980824
9	7	7.71429	114.81	17.0063	7429	5742.29	0.0118018	0.0483871	0.039214	0.103186	0.11481	0.186804	52	0.0747642	0.148533
10	8	7.25	109.306	15.5175	6736	5808.88	0.027147	0.0349089	0.036501	0.0500442	0.109306	0.213867	57	0.0635206	0.110947
11	10	6.8	103.923	16.6445	7113	5292.8	0.0154322	0.0324784	0.0400684	0.0563644	0.103923	0.181138	65	0.0622843	0.115496
12	4	7.5	117.098	16.4262	6110	4180.75	0.0175646	0.0298954	0.0352527	0.0429255	0.117098	0.194757	30	0.0576024	0.0936256
13	6	5.83333	116.342	21.0293	4409	6132.5	0.0222763	0.0367628	0.0367994	0.054332	0.116342	0.196212	36	0.0638397	0.106806
14	6	9	96.885	12.1817	6614	5632	0.00944879	0.0329501	0.0345636	0.0524055	0.096885	0.174142	54	0.0621125	0.105688
15	3	8	120.399	17.1042	8219	4675	0.0114283	0.0351246	0.0330003	0.0486577	0.120399	0.206422	25	0.0648389	0.106893
16	4	7	114.909	17.5099	5671	3716.75	0.0136373	0.0326288	0.0341201	0.0484954	0.114909	0.205253	29	0.0617835	0.121921
17	6	6.66667	134.547	21.1431	7245	4828.83	0.0320688	0.0503916	0.0421765	0.0625035	0.134547	0.211425	41	0.0829954	0.124634
18	2	8	111.062	14.8082	5291	6316.5	0.0168221	0.0175166	0.0352291	0.0182111	0.111062	0.189286	17	0.0451096	0.0999938
19	9	7	99.7311	14.6607	6563	4946.44	0.0127576	0.040021	0.0385963	0.0722891	0.0997311	0.180392	64	0.0673171	0.12932
20	4	7.75	116.561	15.3796	3967	3812.75	0.0220901	0.0330477	0.0396303	0.0438927	0.116561	0.209475	32	0.0630927	0.112397
21	8	8.5	93.9206	15.9602	8855	5095.5	0.0125307	0.037683	0.0336177	0.0728012	0.0939206	0.18333	67	0.0611937	0.109956
22	5	7	116.716	17.563	5371	4215.6	0.0268014	0.0356339	0.0375011	0.0424123	0.116716	0.192863	36	0.0654128	0.115004
23	3	9.66667	115.077	13.3952	6479	5587.67	0.0188912	0.0436701	0.0375	0.0825613	0.115077	0.2048	29	0.0638447	0.102907
24	4	6.75	110.174	18.571	4025	5436.25	0.015502	0.0412329	0.0383963	0.0672104	0.110174	0.18858	27	0.0609293	0.13647
25	8	7.75	117.551	16.5889	6424	6239.88	0.0306835	0.0445436	0.03843	0.0659526	0.117551	0.217074	59	0.0734734	0.114584
26	8	6.125	115.358	21.046	8008	5846.25	0.0127956	0.0414306	0.0379858	0.069554	0.115358	0.221576	49	0.0711248	0.11515
27	6	8	111.959	14.8464	7279	4817.33	0.00959459	0.0308409	0.0390059	0.0448841	0.111959	0.18458	47	0.0648041	0.125908
28	6	7.66667	101.542	14.4522	8440	4796.83	0.00865803	0.0375229	0.0366377	0.0634992	0.101542	0.188574	47	0.063262	0.120868
29	3	7	113.48	17.1721	8846	5383	0.0229799	0.0371062	0.03329	0.0561623	0.11348	0.188581	22	0.0561234	0.101701
30	2	9	126.917	15.8646	5737	4393	0.0259793	0.0277694	0.0388332	0.0295595	0.126917	0.206838	19	0.0606351	0.104062
31	4	8.75	107.752	13.5234	6896	4397.75	0.0193825	0.0355346	0.0332065	0.0459391	0.107752	0.187469	36	0.0585343	0.0946479
32	5	7.6	110.194	16.8797	6691	6379.6	0.0235128	0.0321907	0.0394509	0.0536534	0.110194	0.184808	38	0.060401	0.0980673
33	3	7	120.715	19.7534	8697	5756	0.01507	0.03321	0.0362468	0.0560993	0.120715	0.201124	22	0.0598423	0.0968097
34	5	4.8	121.767	26.7886	7709	6440.8	0.0145685	0.0395579	0.0354943	0.0800862	0.121767	0.202265	24	0.0639894	0.125227
35	4	7.5	107.76	17.5629	2214	5388.25	0.0107292	0.0343991	0.0366663	0.0496324	0.10776	0.188939	31	0.0591611	0.101224
36	5	6.4	112.71	18.6508	4644	4418.8	0.0247949	0.0352136	0.0376866	0.0492523	0.11271	0.215782	32	0.0628141	0.127167
37	9	7.33333	98.8277	13.9527	4288	5391.78	0.00995667	0.0340226	0.031825	0.0620319	0.0988277	0.182298	65	0.059667	0.108633
38	3	7	105.531	15.6342	1758	4624.33	0.0107606	0.0284985	0.0313407	0.0589	0.105531	0.183102	22	0.0520353	0.0984073
39	8	7.625	105.76	16.8034	5864	4943.38	0.0210195	0.0346604	0.0351398	0.0490827	0.10576	0.199845	60	0.0613836	0.0996616
40	8	7.375	112.048	15.6567	3116	6594.38	0.016746	0.0420496	0.0368272	0.0666611	0.112048	0.193522	56	0.0692458	0.139534
41	9	5.11111	101.604	24.5542	3311	4458.78	0.00880608	0.0349778	0.0346217	0.0586206	0.101604	0.187788	45	0.0563306	0.109775
42	2	7.5	95.6833	13.2893	6245	5479.5	0.00688737	0.0196297	0.0309723	0.0323721	0.0956833	0.17194	16	0.040503	0.0728814
43	6	6.33333	108.6	18.2724	4211	5665.83	0.0138326	0.0297525	0.0365326	0.0551545	0.1086	0.177521	39	0.0606981	0.109647
44	5	6.2	115.326	21.3629	8803	5266.6	0.0173082	0.0452578	0.0395211	0.0691448	0.115326	0.196553	32	0.0772198	0.125093
45	5	7.2	99.2212	14.9619	5715	3696.8	0.00466411	0.0176594	0.0324172	0.0319531	0.0992212	0.194175	37	0.045503	0.0922587
46	8	7.5	96.9725	14.1471	7045	4971.5	0.00275123	0.0345247	0.0343218	0.0608623	0.0969725	0.171262	60	0.0593818	0.113404
47	7	8	98.4442	13.2385	5216	5371.86	0.00391309	0.0340153	0.0357348	0.0688218	0.0984442	0.17263	56	0.0603584	0.107685
48	10	7.5	97.111	14.6437	6663	4468.5	0.00710597	0.0288131	0.0361076	0.0510274	0.097111	0.190479	75	0.0588099	0.118115
49	8	4.625	111.978	27.9944	5338	3986.88	0.0129143	0.0404439	0.0365265	0.0593075	0.111978	0.193428	38	0.0605285	0.110243
50	4	5.75	109.687	21.97	4952	7106	0.0103632	0.0350699	0.0369351	0.0620002	0.109687	0.210971	24	0.0542802	0.103077
51	8	6.875	109.208	18.0014	7835	5948.25	0.0127093	0.0334841	0.0406611	0.0546316	0.109208	0.199209	54	0.0665757	0.120442
52	6	6.33333	123.526	23.5131	7591	5905.17	0.0364057	0.0430585	0.03485	0.0545146	0.123526	0.20165	39	0.0700878	0.11304
53	3	8.33333	102.094	14.2857	4160	4924	0.018117	0.021331	0.026517	0.0270147	0.102094	0.200465	26	0.0445141	0.0797501
54	3	8	129.879	16.8362	9217	8351.67	0.0397883	0.0469607	0.0392118	0.0585745	0.129879	0.201389	25	0.0768608	0.116192
55	5	6.4	111.284	20.2431	5618	6678.6	0.0157001	0.0537771	0.0343284	0.0884754	0.111284	0.175905	33	0.0667821	0.125955
56	7	6.71429	110.372	18.8708	8001	6027.43	0.02278	0.0357055	0.0375051	0.0521241	0.110372	0.201402	48	0.0629147	0.112317
57	8	5.75	105.35	20.537	8962	5192.25	0.0154996	0.0338535	0.0349792	0.0792425	0.10535	0.167328	45	0.0605508	0.134795
58	3	5.33333	139.139	27.4964	2959	5401.33	0.0325689	0.0537877	0.038763	0.0827905	0.139139	0.216333	17	0.080708	0.134243
59	1	8	158.013	19.7516	4444	4608	0.0520934	0.0520934	0.0387484	0.0520934	0.158013	0.250828	9	0.0749601	0.121413
60	6	6.5	103.448	16.7145	7073	6437.67	0.00239369	0.0419974	0.0330626	0.0618116	0.103448	0.19019	39	0.0642879	0.106146
61	5	7.8	111.128	14.8788	4926	6625.8	0.00831851	0.0261428	0.0400833	0.0436845	0.111128	0.189405	40	0.0621085	0.107214
62	4	7.75	112.167	16.5702	1310	5108.25	0.0158646	0.0330494	0.0350842	0.0497157	0.112167	0.190272	32	0.0606161	0.1128
63	7	7	118.149	17.6688	6919	6457.71	0.0286682	0.0481658	0.0386881	0.103186	0.118149	0.199788	50	0.0729151	0.14834
64	9	6.66667	106.113	18.0462	5460	4011.78	0.0178983	0.0382475	0.0384956	0.0620218	0.106113	0.189732	58	0.0683634	0.121834
65	5	6.2	112.405	22.1064	8736	5394.6	0.0078051	0.0304998	0.0306127	0.051824	0.112405	0.183337	32	0.0559248	0.0965614
66	7	7.57143	112.061	15.9633	1974	5345.43	0.0229364	0.0404265	0.0395224	0.075386	0.112061	0.207941	53	0.0690283	0.132821
67	9	7.77778	90.3192	13.2101	4547	5983.56	0.00301831	0.0255402	0.0327479	0.0387733	0.0903192	0.165419	68	0.0498645	0.0928686
68	8	7	121.582	18.1709	3970	4604.12	0.0137163	0.0474206	0.0359316	0.090351	0.121582	0.181521	56	0.0749708	0.139202
69	7	5.28571	120.833	27.804	6703	4427.14	0.0242951	0.0497141	0.0361495	0.0769185	0.120833	0.191414	38	0.0759049	0.122728
70	6	5.16667	107.013	21.8698	5234	5937.17	0.0054414	0.0250034	0.0318941	0.0405451	0.107013	0.19567	32	0.0482028	0.100614
71	3	7	129.701	19.6267	5362	4634.67	0.00772895	0.0424339	0.0382426	0.0685722	0.129701	0.217861	22	0.0757954	0.137816
72	8	7.125	111.821	17.7827	6017	6712.38	0.0178304	0.0503033	0.04117	0.0807189	0.111821	0.184332	55	0.074493	0.133279
73	11	8.09091	98.1579	14.5358	5132	5941.64	0.0127555	0.0382532	0.0369251	0.0724927	0.0981579	0.180761	87	0.0632553	0.124208
74	6	7.33333	95.9485	16.2199	6316	6726.17	0.00994355	0.0239359	0.0321839	0.0295168	0.0959485	0.178923	45	0.0483386	0.107556
75	7	8.42857	96.1181	11.7919	4246	6157.29	0.0090087	0.0364046	0.031497	0.0780388	0.0961181	0.167527	59	0.059361	0.113475
76	5	5	113.444	26.146	6845	3714	0.0172263	0.0372347	0.0322162	0.0819744	0.113444	0.196137	26	0.0590022	0.11552
77	10	6.9	104.463	18.9284	6490	6669.6	0.0156955	0.0415696	0.0375302	0.063199	0.104463	0.194272	70	0.0669162	0.126894
78	5	6.2	98.6356	16.6585	5020	6213	0.00380527	0.0231227	0.0333939	0.0465785	0.0986356	0.167097	32	0.0495761	0.0860802
79	6	7.83333	114.42	15.15	10409	4759	0.0160292	0.0335823	0.0354157	0.0534092	0.11442	0.193509	45	0.0631972	0.116938
80	5	6.2	114.55	18.7644	6906	4106.2	0.00855457	0.0318729	0.0288837	0.0472913	0.11455	0.205245	32	0.0539534	0.103142
81	6	8.16667	115.547	17.5314	5838	5815.33	0.0173198	0.0341663	0.0352437	0.0512345	0.115547	0.194868	46	0.0647558	0.109348
82	8	6.625	103.111	16.8066	8137	5313	0.00851558	0.0314577	0.0339217	0.0514923	0.103111	0.19451	54	0.0609466	0.122027
83	2	8.5	134.505	16.3327	2036	3031.5	0.0245405	0.0295774	0.0411946	0.0346143	0.134505	0.224331	18	0.0610644	0.0991117
84	7	6.71429	98.0026	15.9065	5456	6857.86	0.0104317	0.0251851	0.03129	0.0377786	0.0980026	0.177648	44	0.0485058	0.102789
85	9	6.22222	112.183	20.3591	4752	6340.89	0.0228316	0.041703	0.0300348	0.071822	0.112183	0.184939	53	0.0642133	0.112405
86	9	6.33333	107.308	19.6542	9969	5262.22	0.0207548	0.0397986	0.0375431	0.0586791	0.107308	0.173019	57	0.0698621	0.131308
87	6	7.83333	113.137	15.1455	5379	3979	0.00363709	0.0327176	0.0388987	0.0603135	0.113137	0.190883	46	0.0668765	0.113873
88	3	7	140.563	21.0845	3150	4683	0.0294394	0.0465608	0.0386844	0.06697	0.140563	0.236701	22	0.0772938	0.117525
89	5	7.4	120.67	17.7557	9466	5207.4	0.00807022	0.0492318	0.036043	0.0754797	0.12067	0.20016	37	0.0771624	0.145171
90	4	7.75	114.75	15.1635	5891	4710	0.0286105	0.033641	0.0347963	0.0391167	0.11475	0.213263	32	0.061824	0.11816
91	11	6.72727	91.6312	14.6108	6674	6552.64	0.00679362	0.0300502	0.0292473	0.0591138	0.0916312	0.168065	73	0.0527732	0.102907
92	5	6.6	114.713	18.0628	5418	6983.4	0.00535573	0.0381369	0.031812	0.0691728	0.114713	0.19546	34	0.063284	0.117084
93	6	4.83333	104.412	27.8639	10616	6134.67	0.00828419	0.032679	0.0306132	0.0575852	0.104412	0.197863	30	0.0523599	0.0894011
94	6	7.5	127.318	17.8009	1967	4961.17	0.0203765	0.0412462	0.0381825	0.0555606	0.127318	0.209773	45	0.0734032	0.147304
95	3	9.33333	140.446	16.7197	3428	5904.33	0.0407315	0.0541087	0.0402259	0.0649342	0.140446	0.212683	29	0.085859	0.123516
96	7	5.42857	127.159	24.675	7467	3665.14	0.0206746	0.0443004	0.0415576	0.0648751	0.127159	0.200415	38	0.0727234	0.135873
97	5	6	105.878	22.8141	5232	5259.6	0.012937	0.0450683	0.0407514	0.0697608	0.105878	0.200522	31	0.0636533	0.116128
98	5	8.8	109.117	12.5745	6778	5350.6	0.0122369	0.0327628	0.0309659	0.0463846	0.109117	0.197018	44	0.058522	0.118715
99	5	7.2	114.304	16.2837	3016	5506.2	0.00881596	0.033866	0.0336757	0.0597826	0.114304	0.203787	37	0.0606867	0.107728
100	6	8.16667	102.138	18.3399	7481	5223.17	0.0125653	0.0317404	0.0354246	0.0571797	0.102138	0.182282	48	0.0580224	0.102633
101	5	8.8	106.969	13.1929	5896	6396.4	0.0178669	0.0440003	0.035359	0.0568435	0.106969	0.17767	42	0.0661841	0.117752
102	6	5.5	103.932	20.4014	2160	6687.83	0.0107851	0.0357923	0.0408393	0.0703206	0.103932	0.168345	34	0.0577696	0.119008
103	5	7.8	120.062	16.3037	1125	5084.2	0.0237413	0.0353248	0.0396885	0.0522051	0.120062	0.196121	40	0.068313	0.120036
104	6	9.16667	95.1144	11.1344	11831	4457.83	0.0137483	0.0222306	0.0309784	0.0372192	0.0951144	0.172046	56	0.0505897	0.0916499
105	7	8	98.1493	15.1564	7638	4795.57	0.000969577	0.0295545	0.0304273	0.0544039	0.0981493	0.189053	56	0.0599887	0.115712
106	8	6.25	116.405	19.3141	2870	5708	0.0178469	0.046821	0.0392162	0.074607	0.116405	0.190866	51	0.0725336	0.120523
107	7	7	124.151	22.6344	4324	4213.57	0.0247093	0.0405485	0.0386717	0.0534135	0.124151	0.217146	49	0.0732761	0.124812
108	3	10	113.818	11.4584	11123	4246	0.0127892	0.0253885	0.0359711	0.0379937	0.113818	0.190358	31	0.0575164	0.105333
109	5	8	109.039	14.0798	6948	4783.8	0.0235147	0.0390445	0.0367145	0.0605316	0.109039	0.191337	41	0.0686131	0.131989
110	6	4.66667	122.219	27.8389	8001	5118	0.0104643	0.0422158	0.0372357	0.0641851	0.122219	0.221734	28	0.0675731	0.115333
111	9	7	102.249	16.6035	3016	5575.67	0.000784505	0.0372328	0.0380824	0.0702326	0.102249	0.176141	60	0.0651449	0.111017
112	6	5.66667	132.375	27.2718	3607	4887.5	0.00944524	0.0429344	0.0382563	0.0617296	0.132375	0.208416	35	0.073111	0.112761
113	10	6.3	102.889	18.2628	2773	4713.5	0.0188211	0.0390273	0.0347849	0.063272	0.102889	0.168474	63	0.0655441	0.122107
114	9	7.77778	107.451	15.4252	3049	5237.67	0.019889	0.0380319	0.0390163	0.0671019	0.107451	0.190107	69	0.0668771	0.105386
115	7	7.28571	96.4936	13.9544	1632	4541.29	0.004272	0.0299314	0.0382184	0.0579471	0.0964936	0.187411	51	0.0550769	0.102261
116	8	7.625	106.024	25.6282	4608	6378.12	0.0227351	0.0387484	0.0378994	0.0693194	0.106024	0.198735	60	0.063414	0.111687
117	7	5.85714	95.4719	19.3114	6256	4795	0.00916792	0.0246056	0.0328906	0.0477985	0.0954719	0.18187	42	0.0474952	0.0969243
118	4	7	121.905	17.5964	8625	7489.75	0.0149249	0.0526	0.0438699	0.074607	0.121905	0.205768	29	0.0817431	0.125435
119	4	5.5	128.4	25.9857	6675	5097	0.024566	0.0295826	0.0375967	0.03668	0.1284	0.210585	23	0.059365	0.121802
120	5	8.2	97.4583	12.1823	3031	4983.6	0.00987612	0.026042	0.0341214	0.0495088	0.0974583	0.1723	42	0.0550991	0.108893
121	4	6.5	130.419	20.1839	4340	5723.75	0.0280043	0.0442596	0.0388021	0.0558363	0.130419	0.205746	27	0.0737182	0.117488
122	9	7.22222	100.327	14.9256	9955	4671	0.0161528	0.0303015	0.0364688	0.0476044	0.100327	0.196641	62	0.0604284	0.103543
123	6	6.83333	99.639	16.4879	3636	6391.5	0.00795812	0.0293857	0.0350668	0.0583772	0.099639	0.165369	42	0.0528311	0.0881245
124	8	5.875	112.728	22.2161	4086	5792.75	0.0199112	0.0408319	0.0372225	0.0635339	0.112728	0.194872	45	0.066691	0.12028
125	7	7.28571	126.901	19.971	11745	3977	0.0389469	0.049608	0.0402236	0.0631696	0.126901	0.218417	51	0.0812796	0.131224
126	9	7.66667	94.2669	12.7269	6134	4830.56	0.00727677	0.0376466	0.0351178	0.0673877	0.0942669	0.166651	68	0.0622336	0.115259
127	4	6.25	108.354	20.4239	2579	5276.5	0.00515405	0.0167869	0.0370507	0.0251086	0.108354	0.198899	25	0.0504813	0.103293
128	4	8.5	118.227	15.2263	7814	5431.25	0.0241937	0.0325628	0.0370706	0.0407349	0.118227	0.191228	35	0.0645732	0.115306
129	6	7.16667	104.482	16.2942	4520	4783.17	0.0133976	0.033778	0.0362363	0.0707173	0.104482	0.194984	44	0.0594031	0.112072
130	5	9.2	100.805	11.3366	5071	4906	0.00370243	0.0266199	0.0344187	0.0429296	0.100805	0.167701	45	0.0544549	0.0893378
131	6	5.66667	111.933	20.5654	6092	5879.33	0.00535573	0.0204892	0.0331201	0.0439844	0.111933	0.190105	35	0.0502592	0.109287
132	6	7.5	106.377	14.4369	8538	4338.17	0.0137142	0.0307762	0.0395731	0.0461505	0.106377	0.187462	46	0.0624254	0.108703
133	7	8.28571	94.5558	12.2751	4940	6483.14	0.00898484	0.0302196	0.0352286	0.0495853	0.0945558	0.182692	56	0.0564088	0.0999906
134	5	7.4	112.877	15.6953	5864	6879.6	0.017024	0.0439622	0.042162	0.0895373	0.112877	0.202076	38	0.0702386	0.154266
135	4	8.25	128.159	20.3566	3679	3856.25	0.0225801	0.0392899	0.0374488	0.063272	0.128159	0.204805	34	0.0712317	0.122547
136	8	7.75	94.1585	12.6857	4304	3977.75	0.00602299	0.0271095	0.0334707	0.07137	0.0941585	0.17059	60	0.0519176	0.0963556
137	3	6.66667	136.565	20.8641	2388	5421	0.0367504	0.0514876	0.0310573	0.0730703	0.136565	0.210343	21	0.0728058	0.11385
138	4	6.25	119.731	20.953	5290	4563.25	0.0203447	0.0452596	0.0337013	0.0761456	0.119731	0.194996	26	0.0669927	0.120925
139	8	8.875	94.0947	13.3258	5296	6079.62	0.00840964	0.0303398	0.0361547	0.0730703	0.0940947	0.163995	70	0.0569198	0.117713
140	8	7.5	94.1168	14.9909	8079	6206.25	0.0116695	0.0264564	0.0349559	0.0464954	0.0941168	0.198615	60	0.0537662	0.105246
141	7	6.42857	108.719	18.6561	5054	3801.71	0.0126762	0.041005	0.0331304	0.069129	0.108719	0.18837	44	0.0629182	0.117525
142	10	6.8	90.9228	14.6703	5732	6679.9	0.00442101	0.0238795	0.0343772	0.0439165	0.0909228	0.196265	68	0.0526851	0.094782
143	7	5.28571	110.495	21.9863	5535	4469.29	0.0166345	0.0314244	0.0335791	0.0517643	0.110495	0.191499	38	0.055204	0.107141
144	3	5	134.887	26.9774	5742	6858.67	0.0380649	0.04083	0.0358318	0.0425705	0.134887	0.219959	16	0.0640902	0.104552
145	8	7.5	104.944	15.7316	1581	5471.25	0.022714	0.0424283	0.0362478	0.0736729	0.104944	0.178692	58	0.0653613	0.121063
146	6	5.5	110.847	23.5409	3699	5108	0.0262593	0.0384944	0.03565	0.0825613	0.110847	0.175568	33	0.0587211	0.100199
147	5	8.2	120.651	15.1484	0	4998	0.0280095	0.0504311	0.0360204	0.0821176	0.120651	0.196459	40	0.0746913	0.129415
148	7	7.42857	105.798	14.9401	3419	6375.86	0.0201968	0.0353776	0.0329567	0.0653199	0.105798	0.199143	53	0.0616481	0.113481
149	3	7	134.065	20.8545	4549	6022.33	0.0332612	0.0491436	0.0370196	0.058817	0.134065	0.216146	22	0.078947	0.114924
150	4	6.5	112.264	19.8589	3957	5890.25	0.0151722	0.052039	0.0377835	0.0731105	0.112264	0.200417	27	0.0782886	0.12549
151	4	6.25	125.816	21.843	4099	5671.5	0.0243204	0.0349849	0.0439554	0.047212	0.125816	0.208895	26	0.0697607	0.128302
152	10	6.8	115.213	17.3688	5762	6013.3	0.0221319	0.0409165	0.0388909	0.0673822	0.115213	0.193142	65	0.0696098	0.11654
153	9	7.88889	91.6172	12.6236	6416	6079.44	0.00109545	0.0327604	0.0379161	0.0599942	0.0916172	0.173904	67	0.0619667	0.116316
154	6	7.33333	87.8573	13.9403	6221	6506.33	0.00249305	0.0218851	0.031926	0.0515861	0.0878573	0.164368	43	0.0474793	0.100112
155	4	9	126.093	14.3742	5761	3139.75	0.0298377	0.040488	0.0400595	0.0501073	0.126093	0.22075	36	0.0724216	0.114195
156	9	7.44444	106.468	15.0365	4416	3742	0.00899325	0.0325787	0.0379052	0.0479456	0.106468	0.19463	67	0.0639688	0.11053
157	4	6.75	132.499	21.8466	5634	6617.5	0.0225971	0.0445791	0.0396484	0.0575278	0.132499	0.218087	28	0.0773113	0.116981
158	6	7	126.893	20.6789	6482	6652.5	0.0345555	0.043454	0.0386304	0.0524338	0.126893	0.191112	41	0.075476	0.121326
159	7	5.28571	128.458	29.5585	2598	5421	0.0233398	0.0436964	0.0379377	0.0866907	0.128458	0.214266	38	0.0741771	0.139534
160	4	6.5	117.417	20.3382	5649	3719	0.0188211	0.03637	0.0377052	0.0497393	0.117417	0.187295	27	0.0634647	0.115769
161	6	8	98.8516	14.4034	5003	5021.33	0.00802516	0.027735	0.0391344	0.0588738	0.0988516	0.189112	49	0.058172	0.119692
162	8	7.375	96.2632	14.2676	3690	4525.62	0.0141586	0.036708	0.0341354	0.0702362	0.0962632	0.190084	58	0.0619489	0.109481
163	12	6.33333	95.0571	18.5713	2795	6534.42	0.00682297	0.0378014	0.039423	0.0740465	0.0950571	0.177809	76	0.0599649	0.111331
164	3	6.33333	156.103	24.7783	7454	7113	0.0497573	0.0548216	0.0412732	0.0620056	0.156103	0.224334	20	0.0834746	0.120601
165	6	8.5	99.4779	13.7101	4629	4551	0.00432289	0.0287049	0.0340346	0.0662484	0.0994779	0.175079	51	0.0546332	0.0971729
166	6	6.33333	105.606	19.0544	12336	4888.33	0.00945838	0.0215461	0.0305013	0.040773	0.105606	0.191584	38	0.0500658	0.107112
167	6	8	94.3418	12.0735	9466	5261.17	0.00259835	0.0226478	0.0338753	0.03478	0.0943418	0.167196	49	0.0521147	0.104136
168	6	6.5	109.698	19.3846	1029	5652.67	0.00645945	0.0263918	0.0323981	0.0437184	0.109698	0.193993	40	0.0535922	0.0950916
169	5	6	123.713	23.1619	4488	5838.2	0.0349975	0.048546	0.032656	0.0652913	0.123713	0.208808	31	0.0717466	0.110011
170	6	5.83333	123.699	23.3899	3970	6664.33	0.0133191	0.0343942	0.043115	0.0544714	0.123699	0.203445	36	0.069713	0.113238
171	10	6.5	103.198	16.9948	5471	6449.4	0.0103188	0.0415947	0.0350339	0.0775551	0.103198	0.175688	66	0.0685901	0.121812
172	6	8.33333	110.331	14.0328	6179	5151.17	0.00881596	0.0292007	0.0359175	0.0440688	0.110331	0.194971	50	0.0617443	0.106921
173	5	9	112.658	12.9199	7311	6067.2	0.0154285	0.0369546	0.0379485	0.0513762	0.112658	0.185312	46	0.068642	0.119019
174	11	6.45455	101.174	17.3697	6496	4968.82	0.015502	0.0365778	0.0352575	0.062958	0.101174	0.179862	70	0.0623746	0.111924
175	4	7.75	116.284	17.7657	5960	6427	0.0220976	0.0455779	0.0403942	0.064262	0.116284	0.193655	32	0.0738406	0.116098
176	7	6.71429	116.026	18.6865	7687	5423.71	0.0120382	0.0413424	0.0392305	0.0658481	0.116026	0.190862	48	0.0736072	0.14834
177	7	6.42857	99.9296	17.7426	4382	5580.29	0.00862552	0.026985	0.0319995	0.0504515	0.0999296	0.177947	44	0.0528806	0.102054
178	7	6.28571	103.069	18.6682	4520	7300.71	0.0137142	0.0325835	0.0351883	0.0631696	0.103069	0.17948	45	0.0615758	0.116981
179	12	6.58333	104.708	19.5638	5098	6258.83	0.0144881	0.0420829	0.0359857	0.0780823	0.104708	0.180859	78	0.0681858	0.131792
180	4	4	142.612	35.6531	9874	6021	0.0320617	0.0388513	0.0365471	0.0467571	0.142612	0.23553	17	0.0618217	0.104747
181	8	7.625	95.4878	12.9638	5280	6124.62	0.00894979	0.0283612	0.0376187	0.0441021	0.0954878	0.181317	61	0.0578162	0.104267
182	6	8.16667	91.5045	12.8542	8225	5321.5	0.0109784	0.029392	0.0265938	0.0488485	0.0915045	0.18789	50	0.0482314	0.0872982
183	5	7.8	130.66	21.8072	4932	5625.2	0.0244625	0.0452429	0.0390083	0.0619816	0.13066	0.208176	37	0.0763725	0.118303
184	8	6.375	102.218	16.656	4911	6016.12	0.0156449	0.0378195	0.0343177	0.0526696	0.102218	0.185923	48	0.0617505	0.11432
185	5	10	104.371	10.7514	8756	5208.2	0.0202415	0.037026	0.0355405	0.0523727	0.104371	0.1704	49	0.0662131	0.128744
186	4	6.75	124.951	20.9988	3472	4846.75	0.0294305	0.0399885	0.0337184	0.0486343	0.124951	0.213603	28	0.06519	0.112317
187	6	7.16667	112.941	18.8093	6794	4916.67	0.0159542	0.0354502	0.0390902	0.0630576	0.112941	0.189625	44	0.0673361	0.11875
188	4	5	127.805	28.5279	9602	7823	0.0108465	0.0280785	0.0393779	0.0363292	0.127805	0.205653	21	0.0582699	0.10475
189	5	7.8	115.133	18.7503	9220	6831.6	0.0196907	0.0419445	0.0418587	0.070845	0.115133	0.199458	40	0.0694317	0.129679
190	4	6.25	123.158	20.563	2114	4640	0.0122356	0.0503617	0.0351283	0.0795961	0.123158	0.199275	26	0.0707702	0.121845
191	8	7.125	117.456	17.4495	4289	4917.75	0.0131431	0.0411747	0.0402273	0.0821176	0.117456	0.207517	56	0.071355	0.129039
192	2	8.5	123.17	14.541	7903	4597	0.0137841	0.0310834	0.0430613	0.0483827	0.12317	0.199943	18	0.0635258	0.121555
193	9	8.22222	107.86	14.4288	5337	6303.67	0.0255051	0.040802	0.0350346	0.0641766	0.10786	0.185936	70	0.0685671	0.123276
194	5	6	116.363	23.1065	7928	6101.6	0.00660626	0.0319279	0.0361914	0.063199	0.116363	0.193098	31	0.0674366	0.10554
195	4	7.75	120.047	15.8395	3559	7768	0.00784611	0.0383525	0.040419	0.0604481	0.120047	0.209313	32	0.0716197	0.113267
196	8	5.875	101.729	21.471	5510	6360.25	0.00802516	0.0389612	0.036051	0.102511	0.101729	0.194705	48	0.0638459	0.1383
197	5	6.2	120.422	19.7263	9120	5839.4	0.00489833	0.0371203	0.0345991	0.0591464	0.120422	0.215843	32	0.06273	0.126798
198	6	8	105.333	13.8633	6548	5718.33	0.0260056	0.0367231	0.0332329	0.0583914	0.105333	0.199718	48	0.0617113	0.106081
199	9	6.66667	105.313	20.8077	7157	5925.89	0.0180745	0.036007	0.0339616	0.0549511	0.105313	0.185736	61	0.0664003	0.132662
200	2	7	165.884	25.8042	4626	6006	0.0605442	0.066831	0.0394497	0.0731178	0.165884	0.253837	15	0.0895539	0.122128
201	6	5.83333	111.796	20.2077	7110	6494.17	0.0160164	0.0347838	0.0350406	0.055851	0.111796	0.191481	36	0.0593851	0.12658
202	9	6.22222	91.3375	15.682	6748	4521.44	0.00826045	0.0321464	0.0278209	0.0930194	0.0913375	0.173803	56	0.0509367	0.123044
203	2	12.5	117.685	9.4299	3208	2338.5	0.0284847	0.043943	0.0315886	0.0594013	0.117685	0.195494	26	0.0688978	0.106349
204	5	6.6	128.866	20.2913	4845	5476.6	0.0292372	0.0429748	0.0403579	0.0511253	0.128866	0.204086	32	0.075357	0.135015
205	6	7.16667	99.1401	14.7071	4988	5423	0.00467453	0.0244384	0.0362852	0.0444208	0.0991401	0.168216	44	0.0555059	0.108509
206	5	6.8	105.024	19.4545	1836	4768	0.0170601	0.0219838	0.0348401	0.0256696	0.105024	0.166285	35	0.0517524	0.106759
207	8	7.75	116.031	15.3211	4749	5601.75	0.025012	0.0407617	0.0390047	0.0742374	0.116031	0.194148	63	0.0711167	0.123796
208	6	7.5	114.285	16.3346	4574	6847	0.0130765	0.0374466	0.0385118	0.0632493	0.114285	0.186955	46	0.0703887	0.110201
209	4	7.5	117.76	18.2141	4720	4443	0.0262712	0.0371918	0.0354833	0.0519962	0.11776	0.203474	31	0.0627882	0.118344
210	3	6.66667	121.127	18.8901	2506	6912.33	0.0123832	0.0254355	0.0377307	0.0363338	0.121127	0.195462	21	0.0588673	0.0951005
211	8	5.625	106.26	19.734	8885	7003.38	0.00900157	0.032844	0.0359878	0.0635286	0.10626	0.196377	44	0.0603383	0.107849
212	8	5.875	94.5786	17.0579	5778	5437.25	0.00993873	0.0272945	0.0319067	0.0569563	0.0945786	0.187585	48	0.0480637	0.104317
213	5	6.4	111.281	19.1297	7142	4363.4	0.00645945	0.0315515	0.0316642	0.0507592	0.111281	0.187534	33	0.0580195	0.115412
214	6	7.16667	115.285	17.3461	4700	5117	0.0215111	0.0376689	0.0366927	0.057526	0.115285	0.192007	41	0.0703915	0.128056
215	8	6.125	103.669	18.2141	8471	5594.5	0.0116072	0.0461809	0.0329338	0.0777705	0.103669	0.197092	47	0.0652226	0.116864
216	5	7.2	119.115	20.43	7165	7384.4	0.0258513	0.042178	0.0358764	0.0681004	0.119115	0.19951	37	0.0691746	0.125109
217	5	5.6	98.4143	19.9016	7872	6346.4	0.00638516	0.0266536	0.0357343	0.0435011	0.0984143	0.197094	29	0.0487651	0.0976514
218	7	7.42857	102.478	15.2386	3213	6579.43	0.0186687	0.0278135	0.0349462	0.0478535	0.102478	0.168827	51	0.0561509	0.094123
219	4	7	109.628	16.0962	5321	2769.5	0.0080019	0.0481833	0.0361878	0.0862485	0.109628	0.187447	29	0.0739619	0.146251
220	6	9.16667	91.6265	10.6833	3399	6393.33	0.0033176	0.0163081	0.0336955	0.0302911	0.0916265	0.162711	56	0.0469064	0.105745
221	12	7.83333	96.3619	13.2344	3764	4635.67	0.00735379	0.0398571	0.0337898	0.0705635	0.0963619	0.169353	89	0.0651508	0.11047
222	13	5.92308	99.7234	18.5901	4474	4892.38	0.00332442	0.0351005	0.0369094	0.0657162	0.0997234	0.174364	74	0.0637364	0.120813
223	5	7.2	122.09	17.9355	229	5337.8	0.00994874	0.0284878	0.0383445	0.049724	0.12209	0.207942	37	0.0636404	0.108146
224	8	6.875	90.5958	15.1357	5731	5679	0.00990269	0.0282265	0.0321318	0.060253	0.0905958	0.159581	55	0.0554957	0.110159
225	6	6.33333	115.147	19.1912	3427	5079	0.0226723	0.0486196	0.03809	0.0688396	0.115147	0.186941	38	0.0718963	0.114489
226	7	6.71429	97.7702	15.5029	5915	4996.43	0.00873647	0.0275896	0.0320225	0.0389041	0.0977702	0.183877	48	0.0556065	0.106244
227	5	8	116.65	17.6733	8233	6506.8	0.0165272	0.0407696	0.034074	0.0569563	0.11665	0.196435	41	0.0696463	0.114319
228	5	6	116.54	22.7531	2203	6257	0.00867154	0.0323211	0.0345951	0.0519589	0.11654	0.201826	30	0.0577224	0.088288
229	7	6.14286	102.312	17.922	5880	5851.86	0.00604062	0.029511	0.0397878	0.045042	0.102312	0.193136	42	0.0605163	0.105612
230	5	6.4	127.116	22.3462	3931	4667	0.0352203	0.0454743	0.0395482	0.0785739	0.127116	0.208388	32	0.0708586	0.133066
231	5	6.4	110.305	18.5942	5238	5269.4	0.0123657	0.0221256	0.0367262	0.0282996	0.110305	0.180124	33	0.0546111	0.0872898
232	6	7.16667	103.373	17.2972	8123	7456	0.00610631	0.0323342	0.0370152	0.080916	0.103373	0.166003	43	0.0608541	0.112868
233	9	6.77778	104.654	16.8747	4189	3058.33	0.0180294	0.0424099	0.0373291	0.0951592	0.104654	0.179902	62	0.0662381	0.118463
234	4	7	112.077	17.7577	3898	5772.25	0.0199487	0.027494	0.0360798	0.0411214	0.112077	0.2228	29	0.0560147	0.113046
235	9	7.33333	97.4349	19.0567	3308	4222.33	0.0029398	0.0399433	0.0354908	0.0673348	0.0974349	0.187002	65	0.0671651	0.132066
236	4	5.75	131.803	24.2424	3710	4901.5	0.0272292	0.038502	0.0385925	0.0537795	0.131803	0.201512	24	0.0685943	0.109481
237	7	7.28571	113.754	16.7148	10080	5498.71	0.0219775	0.0317122	0.0412404	0.0460278	0.113754	0.190927	51	0.064241	0.112367
238	4	7.25	107.162	16.5527	8816	5170.5	0.0190495	0.0312379	0.0342551	0.0569241	0.107162	0.187972	29	0.0558119	0.114467
239	6	7	98.9677	14.4917	6231	4991	0.0139553	0.024676	0.0306073	0.0421531	0.0989677	0.198725	43	0.0512113	0.0972054
240	7	6.57143	100.412	16.5134	6395	5493.86	0.0119044	0.0318173	0.0334595	0.0554293	0.100412	0.19207	47	0.0577349	0.0975487
241	7	7.28571	108.46	16.2875	3142	5918	0.0233803	0.0390458	0.0327165	0.0720726	0.10846	0.183017	51	0.0615871	0.112223
242	4	5.75	118.163	20.9599	5647	4025.5	0.0156764	0.042682	0.0363167	0.0785739	0.118163	0.18711	24	0.0654985	0.117709
243	7	5.71429	94.8229	18.0776	6334	5492.29	0.00259835	0.0278164	0.0329203	0.0694274	0.0948229	0.164597	41	0.0480128	0.0933697
244	5	7.2	107.062	15.5835	4595	4364.6	0.0223994	0.0355181	0.0319223	0.0554636	0.107062	0.193619	35	0.0601442	0.101257
245	2	10	142.379	14.8312	11953	4408	0.033032	0.0535393	0.0390631	0.0740465	0.142379	0.233538	21	0.0867596	0.145171
246	4	7.75	113.143	16.2644	5462	4284.25	0.0185068	0.0364467	0.0406963	0.0446098	0.113143	0.175181	30	0.0653208	0.109938
247	7	7.85714	100.818	13.2996	5123	5459.86	0.0104258	0.0385944	0.0384671	0.0712291	0.100818	0.179438	54	0.0665184	0.120796
248	8	6.75	89.8663	23.7686	7511	5977.88	0.00142607	0.0210626	0.0283457	0.0371618	0.0898663	0.179386	53	0.0410447	0.0853452
249	2	8.5	134.744	15.9073	2849	5223	0.0268361	0.0430718	0.035969	0.0593075	0.134744	0.211617	18	0.0687133	0.11322
250	2	6.5	135.996	24.5549	6720	7471.5	0.0134285	0.0351254	0.0384942	0.0568223	0.135996	0.217342	14	0.0714101	0.121933
251	5	5.4	121.258	28.7266	7229	6456.4	0.024823	0.0377822	0.0355338	0.0641119	0.121258	0.204573	28	0.0677971	0.111234
252	3	6	126.798	22.894	8255	4527	0.0249837	0.0289359	0.0335535	0.0313963	0.126798	0.205293	19	0.0565628	0.112553
253	7	6.71429	105.676	18.9191	7116	4564.57	0.00742037	0.039536	0.0377895	0.0814086	0.105676	0.180345	48	0.0694577	0.11665
254	7	7.28571	109.705	15.7157	6573	5986.29	0.0197978	0.0389374	0.0386394	0.0532826	0.109705	0.181398	48	0.0628311	0.10066
255	6	6	108.848	19.0701	4945	5682.5	0.0218123	0.0270407	0.0340604	0.0344288	0.108848	0.177167	37	0.0535768	0.108014
256	5	8	93.4526	12.0672	1943	6068.4	0.00581069	0.0154663	0.0318929	0.0324473	0.0934526	0.184411	40	0.0423381	0.103627
257	5	5.4	124.703	31.2747	2846	7791.2	0.01507	0.0436608	0.0382179	0.0729621	0.124703	0.20551	28	0.0696691	0.122862
258	4	6.25	107.769	18.9664	5420	5696.75	0.0174965	0.0304523	0.0358215	0.0457021	0.107769	0.185593	26	0.0561257	0.0920867
259	7	7.42857	105.29	14.9406	8432	4641.29	0.008552	0.0400597	0.038877	0.0992134	0.10529	0.174961	52	0.0633541	0.10442
260	4	7.25	103.486	15.8103	1927	4355.25	0.00579736	0.0215395	0.0350286	0.0507592	0.103486	0.191534	30	0.0491915	0.090114
261	3	7.33333	111.242	16.1713	10151	5240.67	0.0204205	0.0286821	0.0373128	0.0439907	0.111242	0.184628	23	0.0594147	0.10845
262	9	7.22222	99.5856	14.3499	5640	5578.11	0.0139919	0.0351747	0.0340965	0.0780388	0.0995856	0.18174	66	0.0610778	0.107556
263	6	6.5	104.768	17.2119	4433	5154.5	0.0108411	0.0263771	0.0363233	0.0393142	0.104768	0.20491	39	0.0552936	0.11419
264	9	5.55556	95.1064	18.1658	5836	7351.56	0.00439738	0.0318691	0.0359935	0.0532573	0.0951064	0.16378	50	0.056124	0.111687
265	7	7.85714	111.225	19.0488	8533	4691.43	0.0133851	0.0379736	0.0378619	0.0774191	0.111225	0.193888	51	0.0634624	0.106701
266	4	5.75	123.256	22.6703	1614	5817.75	0.0187558	0.0312102	0.0382921	0.0413855	0.123256	0.213337	24	0.0618272	0.108652
267	5	7.2	103.046	14.68	9456	5981.2	0.00857969	0.0246251	0.0372878	0.0351914	0.103046	0.166501	37	0.0541015	0.0985493
268	5	7.2	106.667	16.9575	5822	6594	0.0227499	0.0417472	0.0319205	0.0690808	0.106667	0.179996	36	0.0613928	0.108893
269	6	6.66667	124.733	20.4266	9380	7130.5	0.00750641	0.036371	0.0381122	0.0635286	0.124733	0.199023	39	0.0689034	0.116938
270	5	6.6	113.135	17.5898	8824	5129.4	0.0127093	0.0385789	0.035537	0.0616841	0.113135	0.190826	34	0.062707	0.125093
271	6	6.83333	114.398	19.0059	3847	5016.5	0.0143564	0.0424966	0.0395314	0.0894834	0.114398	0.195724	42	0.0715614	0.137773
272	5	6.2	119.088	22.0314	3805	6215.2	0.00892502	0.0337253	0.0361496	0.0580041	0.119088	0.216334	32	0.0614493	0.117575
273	10	8	92.2143	13.3791	3263	4050.6	0.00800141	0.0328008	0.034901	0.064604	0.0922143	0.168334	77	0.0587234	0.116526
274	3	5	124.784	25.65	5063	5671.67	0.0242088	0.0316582	0.03236	0.0423742	0.124784	0.223108	16	0.0568585	0.110366
275	8	7.875	89.2409	12.0763	6961	4677	0.00631515	0.0310168	0.0335832	0.0548742	0.0892409	0.160052	62	0.0543187	0.102579
276	4	8	124.788	17.8517	3108	6151.25	0.0302487	0.0369553	0.0399207	0.0503168	0.124788	0.211549	33	0.068054	0.114096
277	5	6.8	113.085	18.6957	3903	6000.4	0.019684	0.0373343	0.0337084	0.058705	0.113085	0.178968	34	0.0626708	0.11678
278	5	6	117.38	20.7651	2581	5153	0.0158646	0.0355046	0.0351061	0.0463878	0.11738	0.198133	31	0.0645794	0.11065
279	4	5.75	132.985	26.1221	6416	5273	0.0224895	0.0403726	0.0366492	0.0697988	0.132985	0.220315	24	0.0697732	0.131138
280	13	6.23077	98.2295	18.1857	6107	4835.23	0.0128938	0.0316372	0.034447	0.0496281	0.0982295	0.181604	79	0.0612508	0.108613
281	8	7.125	94.514	14.4209	3551	5470.62	0.00230756	0.0249884	0.0342396	0.0536088	0.094514	0.174526	56	0.0552196	0.10863
282	8	7.625	109.277	19.4912	3862	4958.25	0.0221713	0.0357866	0.0368316	0.0588088	0.109277	0.187077	61	0.0663	0.124682
283	7	6.85714	115.203	21.532	3671	5412	0.0140629	0.040909	0.0337466	0.0615698	0.115203	0.195058	48	0.0701902	0.112361
284	3	7.33333	128.566	18.6896	8056	4330.67	0.0169701	0.0373622	0.0403912	0.0578323	0.128566	0.229772	23	0.0654662	0.106603
285	2	7	129.615	18.9022	9859	6306	0.025208	0.0344318	0.0371879	0.0436557	0.129615	0.212285	15	0.0608375	0.112029
286	6	7	111.398	16.8946	4772	7254.33	0.0206204	0.0405737	0.034062	0.0532826	0.111398	0.198679	42	0.0648902	0.116756
287	6	6.33333	109.245	19.0384	5521	6558.67	0.0149688	0.0310926	0.0374005	0.0548713	0.109245	0.195361	39	0.0630906	0.11418
288	10	6.2	107.926	19.5723	5641	5538.9	0.0172255	0.0360614	0.0360117	0.0615698	0.107926	0.205694	62	0.0646598	0.111339
289	6	5.83333	109.022	20.6435	276	5391.67	0.0061352	0.022243	0.0341027	0.0401162	0.109022	0.181241	35	0.0522505	0.100959
290	12	7.41667	99.0949	13.9929	6697	4517.08	0.0149949	0.0381281	0.0362256	0.068892	0.0990949	0.174425	85	0.0650789	0.111329
291	5	7	112.086	17.5868	4028	5642	0.022703	0.038664	0.0337344	0.0503067	0.112086	0.174646	36	0.062153	0.107017
292	4	7.75	102.748	15.2287	2536	5159	0.0141537	0.0334636	0.0354992	0.0500435	0.102748	0.179397	32	0.0563811	0.119016
293	6	5.66667	104.957	19.1172	7199	7109.5	0.021479	0.0342577	0.03365	0.0575852	0.104957	0.204171	35	0.0573585	0.104232
294	4	7.25	124.262	19.4529	3840	6036	0.0172246	0.0415353	0.0416122	0.059313	0.124262	0.218018	29	0.0735987	0.119491
295	6	5.5	115.876	24.1409	3860	6912.17	0.00855457	0.0207571	0.0361229	0.0346814	0.115876	0.203224	33	0.055275	0.0978804
296	3	6.66667	127.733	23.0307	7740	4304	0.0224895	0.0298118	0.0391188	0.0354958	0.127733	0.208772	21	0.0614205	0.0944081
297	3	7.33333	105.621	15.2564	3012	4867	0.0116041	0.0273392	0.0290623	0.0474562	0.105621	0.182761	23	0.0476129	0.0842023
298	6	6.33333	109.169	17.7833	676	5661.5	0.0224839	0.0379713	0.037997	0.0515374	0.109169	0.183125	39	0.0651586	0.115607
299	6	5.83333	127.645	23.4269	5543	5954.67	0.0243204	0.0451379	0.0405275	0.0563642	0.127645	0.211685	36	0.07452	0.119678
300	5	7	116.093	17.8285	6044	5184.2	0.019416	0.0309159	0.0376137	0.0446684	0.116093	0.200932	35	0.0607045	0.111231
301	7	6	101.551	19.0379	4895	4095.43	0.0115314	0.0408757	0.035006	0.0620218	0.101551	0.183546	42	0.0654877	0.131348
302	6	6.33333	110.302	22.6952	9319	5130.17	0.0171379	0.034809	0.030883	0.0454281	0.110302	0.202099	37	0.0605068	0.100264
303	4	5.75	123.667	23.5312	3649	5917.25	0.0264379	0.0376008	0.0364035	0.0517611	0.123667	0.210886	24	0.0643453	0.102412
304	5	5.2	119.277	25.6446	4178	3141	0.0129855	0.0457512	0.0391722	0.0771264	0.119277	0.203837	26	0.0639072	0.109148
305	6	9.5	106.827	11.6778	5087	6312	0.0129143	0.0305011	0.0358984	0.039924	0.106827	0.206342	58	0.0617545	0.118174
306	4	5.5	109.811	21.7334	3086	3838.75	0.00812973	0.0236756	0.0388701	0.0379469	0.109811	0.178077	23	0.0527994	0.114093
307	4	5.5	124.721	24.6843	5611	5408	0.0252138	0.0365916	0.0331794	0.0519962	0.124721	0.222736	23	0.0592155	0.104608
308	2	7	136.837	19.9554	5560	5881.5	0.0332531	0.0371075	0.0404157	0.0409618	0.136837	0.21396	15	0.0664345	0.106383
309	3	7	132.619	19.2088	7648	3587.33	0.0327883	0.0467583	0.0399033	0.0608716	0.132619	0.217486	22	0.0749073	0.116414
310	5	7.8	108.628	15.2173	6050	5314.8	0.0246638	0.0354255	0.0337906	0.0541061	0.108628	0.183619	40	0.0625833	0.100396
311	6	6.5	103.226	17.3	3177	5817.33	0.0132127	0.0280927	0.0356036	0.0551724	0.103226	0.178188	40	0.0560999	0.100732
312	4	5.75	131.651	26.056	4602	4848.5	0.025694	0.0466084	0.0366569	0.0641851	0.131651	0.202488	24	0.0716119	0.121137
313	2	8.5	114.509	13.5184	8721	5686.5	0.0208161	0.0240129	0.034371	0.0272097	0.114509	0.199282	18	0.0523948	0.123327
314	5	6.6	117.642	20.3734	4281	5534	0.0246477	0.0447574	0.0360309	0.0702362	0.117642	0.176791	34	0.0677033	0.10786
315	6	7.33333	98.0082	15.9458	10755	3248.5	0.00735379	0.0212122	0.0356046	0.0382853	0.0980082	0.170278	45	0.0508503	0.0976275
316	9	7	89.1395	17.0694	1640	5993	0.00688737	0.0271356	0.0325329	0.0551039	0.0891395	0.165053	62	0.0529007	0.117703
317	7	5.71429	108.101	21.51	6607	4634.43	0.0137577	0.033962	0.0317644	0.0521409	0.108101	0.198652	40	0.0547516	0.0955532
318	6	6.33333	114.493	20.377	6958	6686.67	0.0164443	0.0312336	0.0338033	0.0425213	0.114493	0.199366	39	0.0626691	0.114888
319	6	7.33333	113.354	24.3208	7963	4462	0.0241784	0.0438575	0.03611	0.0616378	0.113354	0.191741	42	0.0648775	0.117206
320	6	6.16667	108.346	19.4836	5304	4566	0.0128655	0.0332832	0.039051	0.0672104	0.108346	0.189062	36	0.0592062	0.12549
321	11	5.90909	98.1549	17.8039	7310	6002.73	0.0104317	0.0354891	0.034427	0.0574237	0.0981549	0.167217	61	0.0592686	0.11322
322	6	6.33333	106.054	22.284	5291	6704.33	0.00813625	0.0251884	0.0312467	0.0397452	0.106054	0.191218	39	0.0524864	0.0923298
323	6	7.33333	103.706	14.4722	3716	5792.17	0.00768868	0.0272052	0.035054	0.0430469	0.103706	0.174056	44	0.0559237	0.125955
324	9	6	110.767	20.322	4048	4525.89	0.00781396	0.0307955	0.0390625	0.0566305	0.110767	0.19438	52	0.0663983	0.131798
325	4	7.25	104.87	14.7734	5015	6926	0.0188845	0.0269423	0.0366108	0.0443812	0.10487	0.192418	30	0.0567264	0.119357
326	5	6	114.642	25.2849	9463	3708.6	0.00706744	0.0359029	0.0416372	0.0731178	0.114642	0.194482	31	0.0591179	0.111095
327	8	6.625	102.431	16.767	5466	5459.62	0.00892133	0.0376522	0.0338234	0.0669064	0.102431	0.180271	54	0.0633906	0.115739
328	4	4.75	130.109	31.7528	4682	7121.5	0.0311849	0.0417806	0.0351104	0.0541331	0.130109	0.220512	19	0.063771	0.110543
329	6	6.5	105.777	18.6578	6675	4398.33	0.0204656	0.0476495	0.0363944	0.0681004	0.105777	0.180371	40	0.065961	0.115093
330	10	6.6	109.096	18.0744	3637	5970.6	0.0195159	0.0371674	0.0370782	0.0588088	0.109096	0.197596	65	0.0666373	0.108383
331	6	5.5	130.058	25.4955	6057	5013	0.0244625	0.0421902	0.0435956	0.0678995	0.130058	0.201149	33	0.0731085	0.114844
332	4	6.5	114.295	18.573	5310	6171.5	0.0258906	0.0418902	0.0359006	0.0796758	0.114295	0.204749	27	0.0703897	0.128788
333	4	7	108.178	16.3018	8034	4974.5	0.0112756	0.0338915	0.0400293	0.0516301	0.108178	0.203733	29	0.064876	0.108942
334	5	6.6	120.995	19.052	6325	5988.2	0.0214737	0.0360739	0.0380885	0.0576491	0.120995	0.194491	34	0.0655211	0.124632
335	3	5.66667	125.43	22.2987	6832	7411.33	0.0224893	0.0356609	0.0345189	0.0471098	0.12543	0.20528	18	0.06	0.100379
336	5	5.4	105.822	22.928	6037	5648.6	0.00540327	0.0237907	0.0358357	0.0399306	0.105822	0.167197	26	0.0496963	0.107766
337	6	5.5	101.571	19.2259	267	3690.5	0.0186787	0.0315856	0.0346376	0.0486234	0.101571	0.174838	34	0.0561831	0.103505
338	6	7	107.818	18.1754	7042	5484.5	0.014432	0.0316697	0.0378214	0.0577964	0.107818	0.197521	41	0.0574854	0.106688
339	8	8.125	99.5746	14.8527	1919	5855.62	0.0128655	0.0308944	0.0355259	0.0471941	0.0995746	0.181733	63	0.0603611	0.112912
340	6	8.16667	102.909	12.9793	3447	4413.83	0.0104258	0.036674	0.0370817	0.0651673	0.102909	0.179732	50	0.0638629	0.118278
341	4	7.5	136.913	18.6761	5072	6266.25	0.0312652	0.0506596	0.0351831	0.0707173	0.136913	0.23181	30	0.0749054	0.118115
342	3	5.66667	118.34	21.0382	1151	5334.67	0.0107926	0.0184761	0.0343322	0.0273158	0.11834	0.204203	18	0.0456992	0.10929
343	2	8	137.783	17.2229	3726	2898.5	0.043101	0.0619155	0.0392252	0.0807299	0.137783	0.213386	17	0.0879071	0.131224
344	5	6.8	110.906	17.0673	4535	6049.8	0.00945838	0.0355161	0.0323096	0.0543301	0.110906	0.201042	34	0.0588352	0.104146
345	7	7.28571	103.837	15.346	5451	5776.29	0.0131802	0.0441961	0.0342578	0.0557534	0.103837	0.197591	52	0.0724655	0.113828
346	12	7.33333	90.3861	13.818	4039	5350.83	0.00804398	0.0329926	0.0359662	0.0570175	0.0903861	0.177744	84	0.056176	0.0944954
347	7	5.71429	114.461	20.5952	2822	3607.14	0.00363709	0.039079	0.035716	0.0551545	0.114461	0.19452	41	0.0643786	0.133066
348	10	6.8	94.0091	15.2056	5339	5464.5	0.00727677	0.0317691	0.033918	0.0735198	0.0940091	0.163588	68	0.0575212	0.110772
349	4	7.5	151.902	22.1236	2947	3819.75	0.0580519	0.0700465	0.0382635	0.0793206	0.151902	0.231291	31	0.0971566	0.132755
350	2	5	127.757	25.5514	9866	3559.5	0.00756156	0.0402618	0.0414721	0.0729621	0.127757	0.211276	11	0.0669832	0.121591
351	4	6	122.531	23.4852	6917	4949	0.0225323	0.0454895	0.0402184	0.0798634	0.122531	0.202895	25	0.0680725	0.108852
352	6	6.66667	113.87	19.8745	0	4752.67	0.0203823	0.0355342	0.0369525	0.0652962	0.11387	0.205022	39	0.0617607	0.115386
353	6	6.33333	114.339	20.5614	4624	6325.5	0.0245665	0.0383635	0.0358412	0.0548651	0.114339	0.201832	39	0.0676409	0.128788
354	2	6.5	137.079	22.2753	0	6430	0.0403262	0.0433339	0.0340701	0.0463416	0.137079	0.216869	14	0.0662569	0.103303
355	3	7	120.458	17.4473	1751	5508.67	0.0089025	0.0256567	0.0405658	0.0421488	0.120458	0.214645	22	0.060744	0.102791
356	6	6.5	103.247	17.1327	2507	5634.33	0.0080019	0.0291038	0.0383344	0.0456806	0.103247	0.179445	40	0.060727	0.115617
357	6	6	114.422	21.8704	1822	6800.33	0.0207501	0.0306295	0.0338288	0.042232	0.114422	0.186842	37	0.0589575	0.10279
358	10	7.7	97.0688	13.1967	7044	4104.2	0.0109917	0.0353356	0.0358907	0.0577472	0.0970688	0.186312	76	0.0622233	0.107356
359	5	5.2	134.207	27.736	2594	5747.8	0.0236126	0.0392877	0.0393603	0.0570964	0.134207	0.214375	26	0.0681431	0.119654
360	10	7.1	95.3637	14.8571	3610	4971.8	0.0140336	0.0417517	0.0363162	0.0778135	0.0953637	0.182867	72	0.0638582	0.123461
361	5	6.2	117.145	19.3289	3458	4587.4	0.0239335	0.0351621	0.0397893	0.043594	0.117145	0.200688	31	0.0656027	0.126675
362	6	6.5	113.734	18.7977	5275	5981.17	0.0133894	0.0388446	0.037678	0.0601927	0.113734	0.183332	39	0.0701397	0.113606
363	8	7.75	119.939	17.8002	11727	4797.12	0.0251417	0.0503444	0.0365064	0.0642624	0.119939	0.183302	62	0.0792295	0.123576
364	4	7.5	106.44	15.5024	3284	5429.5	0.0100331	0.0368831	0.0416967	0.0625572	0.10644	0.1709	31	0.0627055	0.125109
365	5	5.8	104.666	19.0144	4637	5021.2	0.0100715	0.0411387	0.0432577	0.0643348	0.104666	0.184214	30	0.0660438	0.129514
366	8	7.5	110.571	16.6452	4817	6016.5	0.0160136	0.0411825	0.0354897	0.0741095	0.110571	0.189032	60	0.0697541	0.128292
367	4	5	114.848	24.8838	9104	5145	0.00656333	0.0203991	0.0284955	0.0443723	0.114848	0.199782	21	0.0427685	0.0895714
368	4	5	125.311	25.5844	6846	6444.75	0.0212154	0.0353789	0.0335713	0.0572333	0.125311	0.211223	21	0.0592923	0.12652
369	3	7	104.399	16.2399	5087	3852.33	0.0151752	0.0288049	0.0304444	0.0502126	0.104399	0.187568	21	0.0511445	0.0856308
370	4	7.25	132.98	19.2477	9133	5597	0.0263179	0.0451829	0.0357158	0.0677418	0.13298	0.214174	30	0.07449	0.154557
371	9	5.88889	111.417	23.7622	7397	4800.78	0.0206575	0.0370343	0.0339351	0.0638568	0.111417	0.188462	52	0.0657499	0.151878
372	7	7	106.598	17.6032	3224	5483	0.0164549	0.0312312	0.0351714	0.0444457	0.106598	0.193291	50	0.0608925	0.106414
373	6	7.83333	111.099	15.6441	2274	4848.33	0.0246434	0.0395495	0.0368622	0.0659526	0.111099	0.188902	46	0.067704	0.118629
374	6	7.33333	95.0541	13.6169	4974	6401.33	0.00230756	0.0325395	0.0327003	0.0752624	0.0950541	0.176834	45	0.0559159	0.107305
375	7	6.14286	101.627	17.3353	6260	4319.86	0.0037866	0.0253414	0.0353017	0.0513873	0.101627	0.178277	43	0.0572199	0.101022
376	8	5.875	109.786	21.3037	5222	5815	0.0144872	0.0391205	0.0330313	0.0693188	0.109786	0.192917	48	0.065933	0.120194
377	8	6	105.365	18.4912	1306	5541.75	0.0150962	0.0300543	0.0343672	0.0533417	0.105365	0.180387	48	0.0563387	0.0954287
378	5	7.8	116.177	18.7173	6987	4480.8	0.0344683	0.0403395	0.0340167	0.0473281	0.116177	0.201988	40	0.0661187	0.113516
379	8	8.375	106.393	15.1889	5695	5495.5	0.0216489	0.0370735	0.0362314	0.0570175	0.106393	0.216574	67	0.0645526	0.111372
380	4	8.25	130.451	15.8534	3020	4798	0.0462415	0.053523	0.0383519	0.0635339	0.130451	0.221162	34	0.0804548	0.137465
381	5	6.2	102.667	17.1357	2335	7381.6	0.00467453	0.038033	0.0381933	0.0760924	0.102667	0.172891	32	0.0628074	0.132861
382	4	8	110.874	14.3212	7471	5701.25	0.0127956	0.0209402	0.0381896	0.0330684	0.110874	0.213167	33	0.0559351	0.102387
383	7	6.57143	110.684	17.525	9137	4346.14	0.0151032	0.043082	0.0343659	0.0749759	0.110684	0.186471	45	0.0686203	0.119357
384	9	5.88889	100.757	21.8617	4515	5674.33	0.0134168	0.0305765	0.0326966	0.0634992	0.100757	0.172901	54	0.0554661	0.121374
385	5	8.6	98.0778	12.3765	2903	6112.6	0.00840964	0.0328023	0.0330671	0.0650999	0.0980778	0.168206	40	0.0571907	0.108172
386	2	7	113.688	16.5796	8173	6611	0.00813625	0.0347168	0.0313273	0.0612974	0.113688	0.199355	15	0.0602924	0.109857
387	8	7.125	107.018	17.5077	5597	4585.75	0.00861658	0.0411413	0.0409034	0.0633371	0.107018	0.183317	55	0.0693771	0.122227
388	10	6.3	95.0812	16.7298	5944	5185.6	0.00800141	0.0360821	0.034564	0.0588218	0.0950812	0.174102	63	0.0580775	0.112828
389	2	7.5	127.928	17.7678	8256	6959.5	0.0206575	0.0298967	0.0320273	0.0391359	0.127928	0.196692	16	0.0535231	0.0845143
390	11	7.54545	96.845	14.6284	10740	6631.09	0.0127555	0.0339243	0.0392721	0.0538963	0.096845	0.172663	84	0.0634812	0.102563
391	6	6.33333	110.168	18.2521	5553	6471.33	0.00989046	0.0305377	0.0378629	0.0473569	0.110168	0.198271	39	0.0611165	0.0980462
392	9	7.88889	98.3076	13.4206	8985	5628.56	0.0222889	0.0340503	0.0318981	0.0547556	0.0983076	0.171942	71	0.0592481	0.107699
393	7	7.28571	101.411	16.7457	4964	4206.14	0.00370243	0.03386	0.035211	0.0653199	0.101411	0.165673	51	0.0615944	0.11048
394	6	5.5	103.208	19.372	2392	3832.67	0.00987612	0.0358431	0.0384637	0.0529557	0.103208	0.171807	34	0.0638635	0.115563
395	8	6.375	109.386	19.5548	4526	4211.62	0.0161181	0.0392736	0.037409	0.06697	0.109386	0.190088	50	0.0677692	0.128259
396	4	5.5	118.592	23.4713	6436	4212.25	0.0153778	0.0297019	0.0365532	0.0512437	0.118592	0.208071	23	0.0540991	0.0875339
397	6	6.83333	104.908	17.3598	5698	6094.17	0.0178822	0.0278042	0.0318826	0.0384655	0.104908	0.212197	42	0.0546605	0.108226
398	11	8.09091	96.4131	12.5212	1717	5839.45	0.0195092	0.0380221	0.033908	0.0814086	0.0964131	0.186775	85	0.0606818	0.118507
399	3	6.66667	114.062	17.7883	6865	6879	0.0173082	0.0261484	0.033862	0.0348346	0.114062	0.213861	21	0.0527206	0.0897875
400	5	5.2	102.797	21.2447	8657	6321	0.00239369	0.021913	0.0317283	0.0380649	0.102797	0.192584	27	0.0450955	0.0863303
401	9	6.44444	90.7075	16.7497	862	5175.89	0.00442101	0.0245796	0.0333304	0.0468424	0.0907075	0.196901	59	0.0466855	0.0835447
402	5	6.6	114.814	17.6321	2722	3991.2	0.0165871	0.0440591	0.0280267	0.0694274	0.114814	0.193985	34	0.0650399	0.114403
403	6	8	111.584	15.0926	2874	7723	0.0156404	0.0367274	0.0355097	0.0533913	0.111584	0.197931	46	0.0650242	0.114914
404	6	5.66667	132.417	25.4324	6202	6453.33	0.0163939	0.0574998	0.0391168	0.0895373	0.132417	0.211353	35	0.0874593	0.156273
405	2	7	127.356	18.5727	5583	5960	0.0290934	0.0336503	0.0325682	0.0382073	0.127356	0.217523	14	0.0536618	0.095387
406	3	6.66667	127.589	19.4927	11074	5306.67	0.0295719	0.0302441	0.0405017	0.0309114	0.127589	0.188804	21	0.0630025	0.0937828
407	8	5.875	99.4256	18.588	4477	3523.62	0.00942535	0.0362607	0.0373095	0.0651673	0.0994256	0.166893	45	0.0604018	0.115263
408	7	5.85714	119	25.6962	881	4959.29	0.00728129	0.0402652	0.0394649	0.0685722	0.119	0.202381	42	0.0669624	0.109861
409	3	7.33333	120.802	16.9378	4487	5972	0.0264504	0.0360008	0.0343732	0.0524282	0.120802	0.194503	23	0.0625837	0.106679
410	4	6	117.063	21.299	7181	3902.25	0.00781396	0.0427463	0.0382055	0.0689724	0.117063	0.198855	25	0.0632038	0.144368
411	5	6	96.12	17.6983	4679	4178.6	0.0097795	0.0262093	0.0338066	0.0506986	0.09612	0.174331	31	0.047056	0.0967121
412	4	6	153.079	28.7023	5729	5855	0.0640344	0.0698564	0.0446072	0.0851888	0.153079	0.2278	25	0.0971147	0.139963
413	8	6.125	121.586	22.8577	7497	5034.38	0.0363338	0.0463065	0.0347522	0.0587666	0.121586	0.203007	50	0.0743055	0.117215
414	3	5	108.932	22.3917	9260	6838	0.00610631	0.0318464	0.0378909	0.0541331	0.108932	0.172109	15	0.0519145	0.0998009
415	5	7	108.525	16.65	7574	4470.2	0.0150805	0.0256576	0.0364523	0.0472474	0.108525	0.184077	36	0.0589278	0.108997
416	1	6	172.942	28.8236	2775	2525	0.0532523	0.0532523	0.0417579	0.0532523	0.172942	0.251205	7	0.0738299	0.109563
417	10	7.2	96.533	14.5183	2825	6075.7	0.00882354	0.0299088	0.0362237	0.0502968	0.096533	0.185352	71	0.0587462	0.103444
418	5	5.4	107.518	22.0412	6763	5678	0.0132292	0.0304556	0.0354157	0.0476591	0.107518	0.208395	28	0.0557301	0.0987845
419	10	5.6	103.453	27.0702	3019	4786.4	0.0130395	0.0325274	0.0318862	0.0475503	0.103453	0.193466	56	0.057159	0.0970598
420	3	6.33333	125.684	22.1111	5351	3840.67	0.0377811	0.0437312	0.0310931	0.0518002	0.125684	0.234682	20	0.0614927	0.0960836
421	8	8.25	101.37	14.1999	5938	3589.12	0.0103632	0.0327479	0.0372546	0.0633276	0.10137	0.200607	66	0.0613915	0.10768
422	6	7	122.985	18.8708	7985	4403.17	0.0230393	0.0466045	0.0372813	0.0868154	0.122985	0.19953	42	0.0777247	0.154557
423	7	7	98.9426	14.5217	4512	4786	0.0156879	0.0315738	0.0356086	0.0684117	0.0989426	0.18827	49	0.0587348	0.100241
424	3	6	97.8567	18.3028	7735	3218.33	0.00370789	0.0266624	0.0344094	0.0608136	0.0978567	0.181716	19	0.0503765	0.109685
425	4	5	131.797	29.419	4984	6577.75	0.0225971	0.0429623	0.0351819	0.0608136	0.131797	0.224804	21	0.0663581	0.107488
426	7	6.28571	95.1521	16.1985	2399	5262	0.0014194	0.0334336	0.0342077	0.0687955	0.0951521	0.168096	41	0.0590388	0.102501
427	3	7	104.981	15.2056	11989	5380.33	0.0137213	0.0204835	0.0330907	0.0303188	0.104981	0.188862	22	0.0482657	0.0910832
428	5	5.2	125.059	25.2499	6449	5161.8	0.0120382	0.0404026	0.0424496	0.0817904	0.125059	0.202901	27	0.0694515	0.121409
429	6	8	117.391	16.4518	2561	5595	0.0292372	0.0364252	0.0381375	0.0412059	0.117391	0.183612	46	0.067777	0.106927
430	6	7.83333	112.056	16.0377	3165	6253.5	0.00996631	0.0385106	0.0349011	0.0813021	0.112056	0.195826	44	0.0696925	0.123803
431	5	5.8	125.726	22.4212	6439	5034.4	0.0242164	0.0364895	0.0390111	0.0495364	0.125726	0.213001	30	0.0672335	0.113871
432	7	6	113.353	20.6342	5498	5001.43	0.0061585	0.0429002	0.0383193	0.0671496	0.113353	0.19421	43	0.0723556	0.156273
433	6	7.66667	96.1902	13.1116	3113	5757.17	0.00772089	0.02499	0.0351012	0.0725204	0.0961902	0.172952	47	0.0552422	0.124371
434	7	8.57143	103.358	15.2577	5326	5189.71	0.0123645	0.031254	0.0337112	0.0485743	0.103358	0.167865	58	0.0600632	0.10238
435	4	7.5	103.685	14.6476	1425	4834.75	0.00506672	0.0293061	0.0357794	0.0552667	0.103685	0.197198	31	0.0559332	0.099079
436	6	7.16667	111.361	16.7557	6824	5276.5	0.0164096	0.0408654	0.0377894	0.0676518	0.111361	0.189918	41	0.0653365	0.101728
437	5	6.4	121.142	19.4116	3613	4056.6	0.0161153	0.0407102	0.0331579	0.0509904	0.121142	0.1988	33	0.0672986	0.106322
438	7	6.57143	116.794	22.5842	2960	6522	0.0302358	0.0471331	0.0361548	0.0686197	0.116794	0.188935	46	0.0677687	0.119781
439	8	8.125	110.131	13.9521	4052	6440.5	0.018937	0.04468	0.0379761	0.0760539	0.110131	0.184174	63	0.0705428	0.140285
440	7	8.28571	115.179	15.2468	6027	6419	0.0263022	0.038169	0.0401202	0.0506309	0.115179	0.202363	56	0.0706654	0.121694
441	7	6.42857	121.277	20.0685	8006	6058.71	0.00489833	0.0425786	0.0373191	0.0593084	0.121277	0.210968	46	0.0724433	0.116203
442	4	9	108.096	12.7955	6768	5263	0.0054414	0.0324224	0.0307107	0.0539838	0.108096	0.190229	37	0.0620568	0.104166
443	6	5.83333	117.233	23.0589	0	6921.5	0.0166345	0.0414285	0.0349725	0.0821255	0.117233	0.190682	36	0.0646416	0.13311
444	12	6.66667	91.1406	17.2878	4677	5924.75	0.00109545	0.0328703	0.0357727	0.0616056	0.0911406	0.174039	79	0.0547485	0.125868
445	3	8	135.184	17.0768	4851	5369.67	0.0287923	0.040544	0.0351047	0.0501932	0.135184	0.222265	24	0.0675986	0.0928774
446	5	6.8	128.355	20.598	6130	6126.6	0.0254032	0.0445985	0.0439462	0.0658676	0.128355	0.214465	35	0.0695342	0.126293
447	5	6.2	120.562	22.304	6088	6706.8	0.0251634	0.0462302	0.0384006	0.0740818	0.120562	0.203234	32	0.0677271	0.134795
448	5	7.4	99.4151	16.4272	7199	6030.2	0.012373	0.0269003	0.0363524	0.0429361	0.0994151	0.181594	38	0.055745	0.11522
449	5	5.6	134.651	26.7059	3257	4315	0.0203765	0.0395132	0.0385899	0.0578323	0.134651	0.226932	29	0.0673023	0.10293
450	10	5.8	100.772	18.9068	4730	4866.9	0.0180321	0.0322393	0.0321497	0.0625544	0.100772	0.179767	59	0.0558456	0.119561
451	6	6.5	97.7819	17.3576	6011	3296.17	0.00995667	0.0228566	0.027869	0.0468424	0.0977819	0.172341	40	0.0471584	0.0942868
452	4	8.5	90.3404	11.15	8099	6444.75	0.00682592	0.0340548	0.0313265	0.0862211	0.0903404	0.160563	33	0.05136	0.102679
453	10	7.2	98.3135	14.9268	0	4239.1	0.0168019	0.0336747	0.0327716	0.0556519	0.0983135	0.174978	73	0.0619596	0.111425
454	5	7	105.367	19.2671	7431	6089.8	0.0118987	0.0324364	0.0389702	0.0458076	0.105367	0.186958	36	0.0570887	0.11111
455	7	7.85714	114.003	15.4789	10672	6560.71	0.0131431	0.0403378	0.0384733	0.0754543	0.114003	0.19763	56	0.0717425	0.118453
456	7	6.85714	119.456	18.8325	6130	5998.29	0.0264457	0.0443525	0.0386748	0.0676481	0.119456	0.192712	48	0.0729608	0.112559
457	10	7.2	111.472	18.0522	4836	4478.1	0.0141974	0.037692	0.0405726	0.0791712	0.111472	0.183401	70	0.0703644	0.131695
458	5	8	93.5672	12.0821	3051	4118.8	0.00305009	0.0317337	0.0317484	0.0575724	0.0935672	0.191844	41	0.0550368	0.106955
459	5	7.2	119.945	21.1539	4185	4584.8	0.00447412	0.0363358	0.0352253	0.0512618	0.119945	0.218123	37	0.0663469	0.0964095
460	4	5.25	143.77	30.2944	6577	4621	0.0476131	0.0507284	0.0407037	0.0545095	0.14377	0.23795	22	0.0770399	0.124947
461	9	6.22222	109.743	22.0841	2549	5116.22	0.00976099	0.0429965	0.0384494	0.0615839	0.109743	0.193406	54	0.0679327	0.111095
462	4	8	127.116	16.5452	3627	5342	0.0367491	0.0487492	0.0356305	0.0563644	0.127116	0.198379	32	0.0752362	0.104084
463	6	6.5	112.461	22.2766	6522	5345.67	0.0126627	0.0270203	0.0368329	0.0391359	0.112461	0.204184	40	0.0577951	0.112475
464	4	6	112.194	20.413	4311	6784.75	0.00660626	0.021202	0.0356678	0.0386967	0.112194	0.199705	25	0.0529887	0.110519
465	4	6.5	123.267	19.5539	9488	6604.75	0.0245006	0.0421963	0.034438	0.0538539	0.123267	0.220878	27	0.063366	0.0988105
466	7	6.14286	109.255	19.5099	8852	4274.71	0.0178469	0.0325642	0.0359274	0.0524282	0.109255	0.184915	44	0.0589079	0.0968649
467	4	6	127.695	22.9167	2063	3720.75	0.0300268	0.0373534	0.0347581	0.04771	0.127695	0.223583	25	0.0643928	0.111047
468	7	6.71429	110.023	17.8756	6749	6054.43	0.0142144	0.0382892	0.035777	0.0671932	0.110023	0.188194	47	0.0649891	0.122728
469	5	6.6	114.403	19.2578	6723	5461.4	0.0141974	0.0322164	0.0333913	0.0450984	0.114403	0.197258	34	0.0565439	0.0894076
470	5	6.8	96.6156	14.2623	753	5689.4	0.004272	0.0278906	0.0337407	0.0530311	0.0966156	0.183139	35	0.0536932	0.104432
471	8	7.125	122.522	19.7093	5427	5363.62	0.0285084	0.0506286	0.0403519	0.0712291	0.122522	0.19182	54	0.0778184	0.129039
472	3	7.33333	122.071	18.02	8789	4739.67	0.027714	0.0453657	0.0416015	0.0789352	0.122071	0.193387	23	0.0658532	0.117786
473	5	8.6	94.5693	12.7607	4132	5144.8	0.00686268	0.0237986	0.0336045	0.0475313	0.0945693	0.172015	44	0.052358	0.111566
474	6	6.33333	113.258	19.2433	2121	5889.5	0.0114877	0.0382247	0.0396023	0.0642624	0.113258	0.195744	39	0.0661431	0.123754
475	7	5.14286	131.679	27.2763	7591	5537	0.0240531	0.0422446	0.0407906	0.0620056	0.131679	0.236249	37	0.0709209	0.125284
476	8	7.125	96.033	14.6864	6536	3723.75	0.00912581	0.0290861	0.0331074	0.064911	0.096033	0.168414	54	0.0531129	0.103562
477	9	4.77778	97.8121	24.5738	5707	4849.11	0.00935813	0.0297654	0.0333832	0.0489255	0.0978121	0.187736	44	0.0539014	0.0927011
478	7	6.85714	106.769	16.9232	9048	6091.14	0.0177318	0.0334046	0.0394171	0.0703565	0.106769	0.186699	48	0.0633463	0.114071
479	7	7.42857	105.379	16.9664	5501	3387	0.0263292	0.0390515	0.036924	0.0521901	0.105379	0.182483	51	0.0668859	0.121591
480	9	7.55556	109.419	15.7909	1389	5963	0.0133851	0.0408315	0.0355104	0.0721444	0.109419	0.181737	68	0.0668087	0.111555
481	4	6.25	123.268	21.095	2055	5282.25	0.0247079	0.0364641	0.0380706	0.0460605	0.123268	0.198054	26	0.0680963	0.108364
482	5	6.4	105.406	16.89	7099	4273.4	0.00964036	0.0296848	0.0352162	0.0472724	0.105406	0.189325	31	0.055696	0.0955238
483	6	6.33333	110.963	22.3099	4621	4913	0.00155011	0.0369487	0.0331603	0.0510317	0.110963	0.19288	39	0.0690008	0.119512
484	5	7.8	101.747	13.5994	5831	6457	0.00900157	0.0283615	0.0321505	0.0563603	0.101747	0.187375	38	0.0507301	0.102654
485	6	7.66667	116.24	17.1734	3232	4974.5	0.0205416	0.0444376	0.0321633	0.0672044	0.11624	0.186482	47	0.0698123	0.110807
486	3	5	132.156	27.1655	4159	4758.67	0.0237786	0.0384226	0.0359946	0.0493384	0.132156	0.203188	16	0.0625632	0.107593
487	6	6.16667	108.215	21.6794	4173	4514.33	0.00476148	0.0273819	0.0389734	0.0417395	0.108215	0.174106	37	0.0561873	0.09086
488	9	5.77778	111.293	20.4036	7482	6292.22	0.0189506	0.0360923	0.0377564	0.0635748	0.111293	0.190401	51	0.0617086	0.112072
489	7	7.57143	98.6893	17.4334	7401	5360	0.0079612	0.0280369	0.0325624	0.055845	0.0986893	0.184727	51	0.0552049	0.105747
490	4	7.5	108.81	14.8427	4871	8198.75	0.0183208	0.0239642	0.0359767	0.030215	0.10881	0.176035	31	0.0549142	0.0975633
491	4	6.75	128.101	21.1214	3519	6073.25	0.0253398	0.043653	0.0350678	0.0580774	0.128101	0.220694	28	0.0721825	0.132331
492	6	5.83333	97.7107	20.5115	10041	6181.67	0.00864264	0.0211826	0.0356366	0.0423209	0.0977107	0.185245	36	0.0482947	0.0959788
493	4	8.75	108.176	13.5767	3854	5837.5	0.0126021	0.0309447	0.0287203	0.0430957	0.108176	0.194873	36	0.0582982	0.100719
494	14	6.5	92.2595	15.9598	8378	5445.21	0.00916965	0.0378952	0.0353747	0.0812154	0.0922595	0.175242	86	0.0578416	0.11385
495	5	5.4	100.193	23.0922	7934	3654	0.00391309	0.0308166	0.0368811	0.0515374	0.100193	0.176543	27	0.0545002	0.105907
496	10	6.3	103.015	18.1544	3198	7188.3	0.0109917	0.0385519	0.0391922	0.0569959	0.103015	0.197303	60	0.0630772	0.118218
497	3	9.33333	129.846	14.5991	6535	4297.33	0.0425904	0.0454211	0.036918	0.048712	0.129846	0.202838	28	0.0717984	0.117247
498	5	7.2	115.556	16.9115	4737	4637.6	0.0304548	0.0415536	0.0365456	0.0615839	0.115556	0.201357	37	0.0709477	0.122128
499	10	6.7	97.1776	16.8869	1108	4754.9	0.00943091	0.0323729	0.0352437	0.0693188	0.0971776	0.177925	68	0.0620667	0.126499
500	6	6	108.822	21.786	5876	5542.83	0.0175006	0.0363234	0.0370123	0.0749759	0.108822	0.182791	37	0.0625019	0.120957
501	4	7.5	116.871	16.8476	5641	5928.5	0.0220754	0.0481461	0.03548	0.0905711	0.116871	0.195968	30	0.0653482	0.126894
502	5	6.6	103.128	16.2386	5444	5528.4	0.0139943	0.0286167	0.0315309	0.0366689	0.103128	0.186335	34	0.0537756	0.11025
503	8	6.75	106.761	19.1435	5303	5631.12	0.0250201	0.0355824	0.0335235	0.0436269	0.106761	0.188258	54	0.0611971	0.0935742
504	4	8.25	121.185	15.052	1310	5650.5	0.0325815	0.0469812	0.0390969	0.0769185	0.121185	0.205305	32	0.0736713	0.132821
505	8	6.75	109.669	17.4785	8247	4168.75	0.0215188	0.0378374	0.0370549	0.0561046	0.109669	0.19668	55	0.0670725	0.116447
506	11	7.72727	91.4446	13.2584	4058	6943.18	0.00686268	0.0305263	0.0321804	0.0539838	0.0914446	0.173882	83	0.0561133	0.117037
507	5	7.4	97.2186	13.5026	8969	5923.4	0.00993873	0.0235429	0.0319599	0.0465623	0.0972186	0.177646	38	0.0514613	0.106696
508	7	5.85714	107.885	20.4577	7857	5382.29	0.0149249	0.0341662	0.0383598	0.0637244	0.107885	0.190843	42	0.0633712	0.114303
509	9	7.44444	109.801	16.7074	4922	6593.33	0.0255941	0.0406255	0.0400776	0.0594921	0.109801	0.19595	64	0.0707225	0.123754
510	6	6.33333	106.842	18.4429	3768	4484.83	0.00515405	0.0292391	0.0303489	0.0482672	0.106842	0.194598	39	0.05491	0.10768
511	4	7.75	122.826	16.0235	4254	6361.25	0.0278807	0.0371092	0.0382353	0.0600027	0.122826	0.221017	32	0.0685378	0.146251
512	5	7	90.7249	13.5295	7380	6071	0.00142607	0.0220841	0.0310893	0.0325322	0.0907249	0.180812	36	0.0451006	0.100265
513	7	7.57143	93.7592	13.7662	7034	4626.14	0.00924966	0.0245794	0.0322176	0.0440252	0.0937592	0.176259	54	0.0509508	0.0926578
514	5	7.6	114.504	16.0942	6262	6111.4	0.0161153	0.0286013	0.0393396	0.0452498	0.114504	0.189527	39	0.0632987	0.126829
515	5	6.4	110.671	18.3134	3070	5199.2	0.0061585	0.0238132	0.03646	0.0373073	0.110671	0.190008	33	0.0547252	0.102604
516	7	5.57143	124.647	25.2757	1248	5997.29	0.0168871	0.0481322	0.0398384	0.0845783	0.124647	0.220335	38	0.079494	0.143293
517	4	5.75	140.665	27.0026	3897	6353.5	0.0336698	0.0480904	0.0453089	0.0607713	0.140665	0.219637	24	0.0776092	0.132034
518	3	6.33333	129.64	23.7673	6136	6323	0.00831026	0.0520694	0.0373891	0.0837355	0.12964	0.20341	20	0.0871085	0.128056
519	6	7.5	106.517	16.9715	2674	5342.5	0.0173184	0.0348067	0.0300517	0.0474562	0.106517	0.201195	44	0.0588133	0.0923868
520	3	5.33333	117.255	24.428	7374	6979	0.00656333	0.0248996	0.029575	0.0430027	0.117255	0.206345	17	0.0527521	0.108299
521	2	6	108.008	18.5157	7608	3609	0.0119526	0.0279876	0.0370412	0.0440227	0.108008	0.19541	13	0.0480728	0.114263
522	7	7.42857	103.703	14.5443	3989	6320.43	0.0144872	0.0330528	0.0382087	0.0788095	0.103703	0.200612	50	0.0612685	0.125979
523	7	6.28571	107.149	19.559	5613	5455.29	0.0139553	0.0383545	0.0344773	0.0614274	0.107149	0.193354	45	0.0657308	0.100118
524	4	6.75	106.308	17.9395	9040	3025.75	0.0115943	0.023519	0.0337842	0.0334996	0.106308	0.188953	28	0.0502011	0.0953298
525	2	7.5	145.535	19.4914	5611	6362	0.039685	0.0400857	0.0450195	0.0404864	0.145535	0.224969	16	0.0744569	0.117405
526	5	7.2	95.6387	13.6247	5284	6305.8	0.0100472	0.025548	0.0343796	0.054332	0.0956387	0.160223	37	0.0489699	0.104146
527	5	7.4	102.161	15.8195	7291	4432.2	0.0171064	0.0257062	0.0310808	0.0396476	0.102161	0.167375	38	0.0514349	0.0877447
528	8	5.875	109.968	32.3959	3800	5996.12	0.0199349	0.0369739	0.0386619	0.0731303	0.109968	0.180706	48	0.0595364	0.123428
529	6	6.16667	113.237	22.4983	3309	5752	0.0170981	0.0348679	0.0335879	0.0521241	0.113237	0.205892	38	0.0625963	0.107417
530	3	7.33333	116.073	20.3871	7853	4510.33	0.0170601	0.0308299	0.0293651	0.0403947	0.116073	0.183345	23	0.058624	0.106111
531	5	6	112.989	22.2309	4045	4632	0.0136373	0.0274302	0.0318189	0.0431743	0.112989	0.204458	31	0.0569677	0.100927
532	5	5.6	130.916	25.3416	4584	5029.6	0.0307035	0.0443525	0.0377354	0.0517611	0.130916	0.234552	29	0.072047	0.107508
533	7	6	112.748	20.9965	4602	4239.71	0.0146436	0.0446444	0.0373271	0.0827905	0.112748	0.211842	41	0.069135	0.121695
534	4	7.5	125.547	18.9566	6711	5195	0.0364391	0.0546031	0.0378573	0.0798634	0.125547	0.199328	31	0.0767951	0.121866
535	8	6.75	115.519	19.1729	7839	5681.5	0.00784611	0.0415771	0.0386372	0.0751677	0.115519	0.201466	54	0.0732223	0.134568
536	1	10	126.982	12.6982	1924	3019	0.023576	0.023576	0.0325274	0.023576	0.126982	0.217041	11	0.0488598	0.0711263
537	6	6.66667	130.534	21.1427	6556	5489.67	0.031452	0.0486286	0.041723	0.0599394	0.130534	0.211164	41	0.0785412	0.136812
538	3	7.66667	105.547	13.8216	5316	8012.67	0.0155331	0.0291909	0.0311875	0.0521409	0.105547	0.168452	24	0.0522087	0.101916
539	5	6.2	103.569	18.9877	8588	4691.8	0.00863485	0.0207171	0.0337557	0.0429644	0.103569	0.17135	32	0.0488547	0.104003
540	4	5.5	135.954	26.341	6164	6399.5	0.0155323	0.0500256	0.0388678	0.0792425	0.135954	0.218433	23	0.0787256	0.124947
541	6	7.33333	114.866	16.2879	2747	3732.67	0.0175932	0.0433605	0.037222	0.0951592	0.114866	0.187148	45	0.068793	0.120036
542	6	5.66667	96.3318	17.2786	5084	5663.5	0.00196036	0.0178119	0.0364049	0.0516184	0.0963318	0.199797	35	0.0478986	0.10026
543	6	6.66667	123.99	20.3452	5347	5930.67	0.0208211	0.0422353	0.0354697	0.0548742	0.12399	0.214926	38	0.0681488	0.109711
544	5	5.6	117.556	22.1397	7644	5611.8	0.0168781	0.0397814	0.0379344	0.063084	0.117556	0.179738	29	0.063801	0.107525
545	8	6.25	110.723	19.393	1828	4935.38	0.0182696	0.0355384	0.0355216	0.0596057	0.110723	0.193812	50	0.0631587	0.119545
546	4	8	113.817	15.6837	2869	3819.75	0.0218918	0.0388365	0.0375234	0.0497753	0.113817	0.199701	33	0.0658355	0.101916
547	5	6.8	117.694	17.8783	6928	7140.6	0.0204063	0.0330435	0.0349426	0.046487	0.117694	0.199196	35	0.0622758	0.133178
548	8	8.375	110.181	13.642	6646	5434.25	0.0285047	0.041052	0.0330031	0.0633843	0.110181	0.183066	66	0.0666474	0.143961
549	3	7.33333	114.03	16.4711	4794	4560.33	0.0171349	0.0393769	0.0330151	0.0683732	0.11403	0.197526	23	0.0606774	0.112029
550	6	7	114.081	17.7459	4467	6143	0.0130399	0.0372665	0.0418213	0.0678995	0.114081	0.200526	43	0.0702302	0.122113
551	4	5.75	123.248	23.6593	5361	7130.75	0.0211038	0.0359616	0.0341853	0.0512437	0.123248	0.183038	23	0.0594762	0.101334
552	6	6.33333	112.731	20.876	7691	6166.67	0.0224621	0.039385	0.04085	0.0516788	0.112731	0.201686	39	0.0654421	0.120651
553	7	5.71429	113.38	22.8495	10630	5740.86	0.0214023	0.0353662	0.0385163	0.0604564	0.11338	0.18829	41	0.0609958	0.113984
554	7	6.71429	118.423	19.0726	5626	5209	0.0280012	0.0418162	0.0389593	0.054237	0.118423	0.196053	46	0.0686966	0.113551
555	9	6.66667	101.628	16.6961	3966	5019.89	0.00642102	0.039755	0.0384795	0.0862485	0.101628	0.177515	60	0.0639967	0.115563
556	5	5.4	119.723	23.7451	5218	4796	0.00867154	0.0407655	0.0401574	0.0561046	0.119723	0.205662	28	0.0686577	0.119873
557	6	6.5	117.666	24.5137	5522	5516.17	0.0168221	0.0449177	0.0358092	0.0851217	0.117666	0.195578	40	0.0770077	0.135873
558	5	9.4	98.2831	11.5985	7503	5197.6	0.0075247	0.0275202	0.032698	0.0438123	0.0982831	0.181889	46	0.0532128	0.100008
559	3	8.66667	121.121	14.1308	9642	5008.33	0.0162237	0.0423865	0.0389558	0.0573293	0.121121	0.181132	26	0.0722936	0.1169
560	10	8.7	90.6402	10.8295	1631	5552.8	0.013575	0.0293769	0.0353925	0.0638568	0.0906402	0.169755	87	0.0579765	0.0983501
561	4	6.75	125.871	21.2408	5540	6435.75	0.0211038	0.0347963	0.041796	0.0486582	0.125871	0.198259	27	0.0691611	0.117739
562	4	8.5	99.1435	12.4037	9541	4318.75	0.00576674	0.0352315	0.037384	0.0584133	0.0991435	0.180067	35	0.058879	0.110807
563	7	7	101.727	15.5992	4178	4721	0.00642102	0.0290027	0.0374275	0.0670126	0.101727	0.176391	50	0.0591492	0.118745
564	6	6.33333	116.958	19.052	5961	6205	0.0215188	0.0412148	0.0384124	0.0691728	0.116958	0.191729	38	0.0671343	0.115473
565	7	6.28571	121.226	22.0804	7521	2962.57	0.013751	0.0414149	0.0370348	0.0780823	0.121226	0.212593	45	0.0745448	0.123236
566	10	5.9	96.5179	16.9366	6134	4775.2	0.00581069	0.0311515	0.0377293	0.0557627	0.0965179	0.190199	57	0.0591329	0.113039
567	5	5.4	125.628	24.5273	2648	4735.2	0.0022822	0.0407082	0.0392139	0.0593138	0.125628	0.200135	28	0.0700638	0.123576
568	11	7.63636	100.992	14.6427	5568	5252.36	0.0100331	0.0337194	0.0379492	0.0632493	0.100992	0.165816	84	0.0635919	0.118716
569	10	6.3	95.9017	16.3642	9145	5776.7	0.0108515	0.0324097	0.0379692	0.061405	0.0959017	0.164269	63	0.0627285	0.112472
570	3	7.66667	104.355	13.8036	3671	5178	0.0114927	0.030596	0.0270986	0.0551039	0.104355	0.197495	24	0.052525	0.0996886
571	4	9.25	108.203	13.1292	7442	4395	0.0220132	0.0306128	0.0356583	0.0407105	0.108203	0.190026	38	0.059856	0.0968097
572	6	5.83333	120.839	21.6503	1938	6491.83	0.00447412	0.0347905	0.0434559	0.0618116	0.120839	0.215765	35	0.0683801	0.115773
573	8	9	98.5626	11.871	5686	7037.5	0.00828419	0.0326174	0.0358194	0.0728012	0.0985626	0.189579	70	0.0588999	0.120398
574	6	6.16667	95.2807	16.3149	4100	6002.5	0.00898484	0.029962	0.0353848	0.0637545	0.0952807	0.178203	36	0.051943	0.111353
575	6	8.5	107.032	14.2921	8884	4962.5	0.0206204	0.0449638	0.0383846	0.0983241	0.107032	0.182511	52	0.0700519	0.135265
576	5	6	117.806	20.0831	9640	8490.4	0.0244925	0.0425498	0.0359334	0.063084	0.117806	0.184697	31	0.0665772	0.1128
577	7	6.14286	109.785	20.2579	2105	5301.29	0.0180533	0.0432518	0.0372937	0.0768725	0.109785	0.201002	44	0.0685804	0.118453
578	5	8.2	136.292	17.8353	11219	5528.4	0.0168165	0.0497583	0.0426468	0.0657162	0.136292	0.217718	40	0.0838257	0.120709
579	2	5	123.415	38.5673	3055	8931	0.01281	0.0225989	0.030844	0.0323878	0.123415	0.202572	11	0.0523233	0.0944722
580	4	7	111.982	16.1641	4630	4081.75	0.0146103	0.0356714	0.0368257	0.0583447	0.111982	0.192887	29	0.0624975	0.138535
581	6	6.83333	107.193	17.3409	1425	4125	0.0165871	0.026929	0.0339646	0.043449	0.107193	0.195944	42	0.0567202	0.0913946
582	7	7.28571	109.175	16.1968	6146	5168	0.0175477	0.0382862	0.0352998	0.0537795	0.109175	0.210475	49	0.0643085	0.119418
583	7	8	104.59	14.3075	2451	5845.86	0.0260056	0.0375375	0.0356822	0.0669064	0.10459	0.180167	57	0.0647478	0.107079
584	4	6.5	129.888	24.6	7534	6110.5	0.0344047	0.0441762	0.0357288	0.0531005	0.129888	0.196276	26	0.0705654	0.107051
585	6	5.66667	117.459	22.513	4922	4951.33	0.0157026	0.0353763	0.0368634	0.0601003	0.117459	0.196964	35	0.0613584	0.102721
586	9	6.66667	97.7703	16.8512	5629	4012.56	0.0107851	0.0340782	0.0378409	0.0537795	0.0977703	0.165599	58	0.0599402	0.109917
587	5	4.8	115.05	25.6945	5445	3733.6	0.019416	0.0305946	0.0312401	0.0555284	0.11505	0.185387	25	0.051495	0.0815991
588	4	6.75	116.366	18.9902	8700	5934	0.0171216	0.0303163	0.0377053	0.0434842	0.116366	0.212483	28	0.0603161	0.0951575
589	4	6.5	116.04	17.9585	5457	5758.5	0.0267312	0.0419033	0.0307249	0.0601003	0.11604	0.192729	27	0.0612821	0.100835
590	8	6.75	111.166	17.9101	5548	6135.25	0.0175768	0.0442922	0.0352748	0.0702326	0.111166	0.216041	55	0.0737257	0.115886
591	5	7	120.452	19.6738	4049	3334.4	0.0308623	0.0427919	0.034039	0.0608522	0.120452	0.205888	35	0.0658529	0.106621
592	6	7.66667	112.5	15.3206	10154	5010.17	0.0160136	0.038707	0.0354117	0.0586166	0.1125	0.185315	45	0.0644222	0.107488
593	5	5.8	120.856	24.267	3615	4279.4	0.0157026	0.031208	0.0434169	0.0741005	0.120856	0.208312	30	0.0602867	0.122902
594	3	5	137.027	29.3629	6756	2156.67	0.0214635	0.0365597	0.0409433	0.0570308	0.137027	0.238761	15	0.0598762	0.0900318
595	7	6.57143	94.8518	18.2019	3732	6543.71	0.00873647	0.022812	0.0273799	0.0457345	0.0948518	0.175141	47	0.0450932	0.0841842
596	11	6.27273	96.5287	17.0701	805	6081.73	0.00916792	0.0328139	0.0349424	0.0644135	0.0965287	0.18847	69	0.0591265	0.120469
597	3	6.33333	116.979	18.9395	5056	5381.67	0.0177397	0.0342468	0.0394256	0.043451	0.116979	0.180581	20	0.0613557	0.100746
598	9	7	93.5263	14.0125	4998	4241	0.0056704	0.0300001	0.0338146	0.0597826	0.0935263	0.194464	63	0.0548649	0.116713
599	6	6.5	121.33	19.0903	7940	4655.17	0.0400493	0.0429998	0.0378834	0.0508277	0.12133	0.208222	39	0.0712356	0.125435
600	4	6.5	107.69	17.083	3798	5116.75	0.0056856	0.0216776	0.0345572	0.0573104	0.10769	0.209366	27	0.0481029	0.106476
601	6	7.16667	118.181	17.9147	5973	6569.5	0.0204012	0.0528238	0.0389665	0.0703565	0.118181	0.19168	42	0.0820445	0.120201
602	6	8	111.23	15.5516	6266	4533.17	0.00745383	0.0363616	0.037649	0.0569959	0.11123	0.181967	47	0.0672192	0.111832
603	4	5.75	141.451	26.2274	0	5932	0.0467571	0.0526378	0.0378754	0.0579903	0.141451	0.21039	24	0.0782463	0.116203
604	7	7.71429	115.626	17.7109	6028	5335.71	0.0202107	0.0401056	0.0353919	0.0586791	0.115626	0.195555	55	0.0716174	0.137773
605	3	6.33333	122.723	19.4798	4185	5715.67	0.0247368	0.0327765	0.0375995	0.0398158	0.122723	0.20484	20	0.0620633	0.113212
606	6	6.66667	122.354	19.2836	6972	5960.33	0.0280012	0.0378836	0.0381234	0.0571797	0.122354	0.198955	40	0.0677689	0.116083
607	8	6.375	114.386	18.8601	4524	4415.75	0.0121092	0.0331253	0.0354674	0.0579854	0.114386	0.208138	52	0.0623981	0.107868
608	9	7.22222	103.337	16.238	3652	5621	0.0152584	0.0408584	0.0345276	0.0746389	0.103337	0.186598	63	0.0671243	0.110805
609	5	6.6	102.306	19.2676	2394	5413.8	0.00466411	0.0347083	0.0275397	0.0544199	0.102306	0.198379	32	0.059452	0.104754
610	4	6.5	117.67	20.1019	1742	5040	0.0262224	0.0418055	0.037249	0.0606908	0.11767	0.180668	27	0.0672396	0.125645
611	4	6	115.625	23.882	7221	6884.75	0.018989	0.0310109	0.0354339	0.0388449	0.115625	0.201733	25	0.0623738	0.10873
612	4	5.5	107.837	19.7702	6423	2533.25	0.0163549	0.0217824	0.0285013	0.0282468	0.107837	0.191795	22	0.0411432	0.0693093
613	6	5.83333	112.034	21.4733	6759	5933.83	0.0130782	0.034219	0.0376463	0.058817	0.112034	0.203143	36	0.0622494	0.12618
614	4	9.5	113.218	13.3558	4115	4293	0.015394	0.0296632	0.0336097	0.0449536	0.113218	0.199968	39	0.059385	0.10497
615	7	6.85714	104.23	16.7399	5316	5365	0.00768868	0.0344176	0.0353835	0.0753954	0.10423	0.181744	47	0.0615315	0.118367
616	4	5.5	117.06	22.2275	5763	4930.5	0.0258257	0.0407203	0.0307188	0.0600691	0.11706	0.183363	23	0.0583316	0.103499
617	8	8.125	107.718	13.9082	3663	6241	0.0213432	0.0376467	0.0352815	0.049302	0.107718	0.198614	66	0.065117	0.114893
618	6	7.16667	108.249	17.5403	5704	4154.83	0.0122312	0.0295206	0.0317081	0.0472086	0.108249	0.193045	44	0.0583434	0.103816
619	8	5.875	125.734	25.8204	4508	6194.5	0.03543	0.0500122	0.0388695	0.103752	0.125734	0.223275	48	0.073824	0.129679
620	10	7.1	99.8515	15.5443	5598	4670.9	0.00772089	0.045955	0.0370748	0.0759284	0.0998515	0.179131	71	0.0714623	0.128414
621	4	8.25	128.726	18.1224	5782	6617.5	0.0141478	0.0351558	0.0411161	0.0591491	0.128726	0.216004	33	0.0681657	0.118641
622	6	6.66667	115.077	18.2662	3896	5990.5	0.0242725	0.0490231	0.0384322	0.0914288	0.115077	0.182184	38	0.0700947	0.122862
623	11	5.72727	122.246	23.2849	4277	6459.82	0.0141478	0.0479531	0.0372864	0.0753954	0.122246	0.202284	62	0.0747273	0.13647
624	5	6.2	127.45	20.8776	7754	4429.4	0.00750641	0.0473712	0.0400413	0.0760924	0.12745	0.206529	32	0.0759003	0.121409
625	5	5.4	121.182	24.4673	6753	5314.8	0.0241329	0.0383199	0.0399304	0.0624341	0.121182	0.192998	28	0.0657897	0.132755
626	8	8.125	100.284	15.4858	5114	4852.88	0.0181565	0.0385988	0.0357476	0.0663441	0.100284	0.171279	62	0.0620679	0.104963
627	6	7.83333	96.1929	13.8055	4590	5317.5	0.0029398	0.0324555	0.0328892	0.0817904	0.0961929	0.189942	48	0.053731	0.129126
628	3	8.33333	126.688	16.1559	4532	4243.33	0.0255996	0.033515	0.0393014	0.0390324	0.126688	0.202509	26	0.0670578	0.129383
629	5	5.8	101.29	18.5939	6854	5350.4	0.0125832	0.0271382	0.0308775	0.0473736	0.10129	0.201377	30	0.0490138	0.0876746
630	3	7	115.173	17.0626	4524	6945	0.0122312	0.0301741	0.0309254	0.0404365	0.115173	0.192416	22	0.0545086	0.101354
631	4	6.5	115.174	18.5559	5941	4933	0.0120392	0.0430391	0.0354462	0.0810898	0.115174	0.191955	27	0.0650667	0.128302
632	6	5.16667	118.585	27.1992	3688	3346.67	0.0114877	0.0355836	0.0376316	0.052898	0.118585	0.205381	32	0.0648633	0.113589
633	4	6.5	123.082	20.5137	2994	4147.5	0.0144193	0.0252066	0.0378961	0.0301399	0.123082	0.216368	27	0.0572371	0.0996081
634	7	5.71429	116.072	21.8722	4908	6274.29	0.0264457	0.0386118	0.0347187	0.0653021	0.116072	0.19346	41	0.060285	0.103077
635	7	7.14286	98.9119	14.7358	2710	4387.29	0.0144623	0.0331219	0.0355349	0.0885786	0.0989119	0.161555	50	0.0615355	0.118344
636	2	5.5	127.211	38.8699	9007	3785	0.01281	0.0240051	0.0265877	0.0352001	0.127211	0.208101	12	0.0512332	0.0986993
637	8	6.5	102.649	16.2121	7501	5246.12	0.0116048	0.0301822	0.0341075	0.0478535	0.102649	0.181866	53	0.0560948	0.111205
638	5	6.4	125.682	25.2146	0	5212.8	0.013751	0.0404062	0.0331098	0.0573104	0.125682	0.204732	33	0.0661469	0.112024
639	4	6.25	128.874	23.9721	1788	6990	0.0242014	0.0409934	0.0367626	0.0570308	0.128874	0.232038	25	0.0644435	0.114616
640	8	6.5	106.672	17.7416	8884	5914	0.0155679	0.0384013	0.0372235	0.0620319	0.106672	0.179642	53	0.0643997	0.111893
641	3	6.33333	121.327	19.8841	7338	3871	0.0248132	0.0384596	0.0323683	0.0544555	0.121327	0.192884	20	0.0597746	0.107016
642	10	7.7	105.173	15.3669	3603	5547	0.0155529	0.0456645	0.034753	0.0751677	0.105173	0.186739	76	0.0711154	0.121967
643	10	7.4	100.536	14.5896	5078	5281.4	0.00432289	0.0474974	0.0373908	0.0894834	0.100536	0.170756	72	0.0717806	0.126907
644	1	7	169.234	24.1763	9345	137	0.0633811	0.0633811	0.0387639	0.0633811	0.169234	0.249176	8	0.0814543	0.132587
645	7	7.57143	103.742	14.1387	2122	5335.29	0.0157301	0.0488236	0.0318572	0.0934657	0.103742	0.180602	52	0.0664459	0.116483
646	5	6.8	114.972	19.0342	7560	4006	0.0205388	0.0371874	0.0386938	0.0719242	0.114972	0.20319	35	0.0661654	0.118939
647	5	5.8	122.097	23.1984	9435	4853.8	0.0271801	0.0358084	0.0373997	0.0466842	0.122097	0.201116	30	0.0636189	0.102683
648	7	7	109.883	19.9646	4109	4897.71	0.0255536	0.0433918	0.037233	0.0608716	0.109883	0.203362	49	0.0672424	0.105202
649	10	7.4	94.5737	16.2809	7111	5048.6	0.0170293	0.0255405	0.0329928	0.0349287	0.0945737	0.171075	74	0.0557959	0.107421
650	8	6.875	113.898	16.9152	7184	6609.25	0.0177318	0.0397624	0.0370225	0.0516026	0.113898	0.195761	55	0.0684157	0.140326
651	8	5.75	106.867	21.9619	1909	4669.62	0.0118541	0.039352	0.0400559	0.0807299	0.106867	0.194125	47	0.065441	0.114499
652	6	6.5	101.329	16.8145	6810	6860.17	0.00851558	0.0246813	0.0357124	0.0459102	0.101329	0.203026	40	0.0561235	0.124094
653	4	8.25	104.563	13.7767	4862	5439.5	0.0221848	0.0306276	0.0345015	0.0409803	0.104563	0.189046	33	0.0565762	0.102936
654	5	8	105.109	13.8977	5700	4430.6	0.00672113	0.0243392	0.0385754	0.0368765	0.105109	0.183376	40	0.0574298	0.0935954
655	5	6.8	120.166	20.4281	8307	7485	0.0198806	0.0450706	0.0389889	0.0905711	0.120166	0.198011	34	0.066182	0.118745
656	8	5.375	113.184	22.0472	6989	6049.12	0.0159542	0.038477	0.0344464	0.0796758	0.113184	0.204022	44	0.0627293	0.112125
657	4	6	110.029	22.0058	4849	3925.5	0.0132127	0.0333246	0.044481	0.0652913	0.110029	0.183764	25	0.0642487	0.115985
658	4	5.75	126.683	24.3186	7055	4140.5	0.0144193	0.0467366	0.0429548	0.0851888	0.126683	0.21944	24	0.072051	0.139202
659	5	7	118.449	17.2033	3819	4990.6	0.0323939	0.0425359	0.0391161	0.0676423	0.118449	0.198176	34	0.0698002	0.119019
660	7	6.28571	116.058	21.0011	2743	4566.14	0.0176057	0.0416244	0.0395378	0.0691448	0.116058	0.181445	45	0.0692963	0.134568
661	4	8	123.738	18.3992	2123	4616.5	0.0293236	0.0474944	0.0336598	0.069129	0.123738	0.208846	33	0.0749981	0.126136
662	7	6.57143	121.747	19.3457	5204	6976.86	0.0257497	0.0545714	0.043581	0.0914288	0.121747	0.197984	45	0.0816478	0.136596
663	5	4.6	117.035	25.7477	5665	4089.4	0.0252431	0.0399116	0.0408966	0.0580519	0.117035	0.19244	24	0.0625816	0.134006
664	9	7.77778	111.239	15.6073	5392	6107	0.0211449	0.0401132	0.0389644	0.0669922	0.111239	0.196418	66	0.0702471	0.143293
665	7	6.57143	94.0412	14.9432	6936	5160.57	0.0033176	0.0350648	0.0310945	0.0673877	0.0940412	0.166029	46	0.0587192	0.120664
666	6	6.16667	106.7	21.226	2896	3188.33	0.00812973	0.0351578	0.0349166	0.0884754	0.1067	0.181475	37	0.0551251	0.113039
667	13	6.92308	95.6599	14.8106	4624	6258.85	0.0125439	0.0361717	0.038626	0.0619816	0.0956599	0.169716	88	0.0654786	0.126852
668	3	6.33333	111.714	19.284	4327	5902.67	0.00742037	0.0320192	0.0385553	0.0495026	0.111714	0.18722	20	0.0606837	0.104521
669	6	5.16667	117.522	25.9528	10490	5859.67	0.0174104	0.0455657	0.0385486	0.0736729	0.117522	0.206272	32	0.0745219	0.130432
670	6	6.66667	103.945	16.5541	2491	4528	0.0143791	0.0234009	0.0359471	0.039958	0.103945	0.191591	41	0.0522411	0.10081
671	4	6.25	117.821	21.1096	4945	5910	0.0218123	0.0319008	0.0332147	0.043466	0.117821	0.19603	26	0.0551608	0.091648
672	5	7.4	106.341	14.5164	1788	4723	0.00976099	0.0261532	0.0383179	0.0511942	0.106341	0.183645	37	0.0578465	0.10766
673	7	8.14286	103.219	15.2956	4323	6150.14	0.0156955	0.0352657	0.0332066	0.068892	0.103219	0.194647	57	0.0636934	0.121326
674	6	6.16667	103.05	23.0841	3823	5933.17	0.0037866	0.0280831	0.0375983	0.0477996	0.10305	0.180391	38	0.0543466	0.116128
675	7	8.28571	97.2898	12.8222	4542	4341.71	0.0119208	0.0360207	0.0321977	0.0665623	0.0972898	0.186108	57	0.0567267	0.133165
676	6	7	104.213	15.0943	4275	3173	0.0164504	0.0462378	0.0343352	0.0858038	0.104213	0.200122	41	0.065953	0.118233
677	4	7.25	119.264	17.2625	6628	7288	0.0212183	0.0352348	0.0369097	0.0463934	0.119264	0.202812	30	0.0669794	0.135729
678	5	6.6	125.965	19.7346	3964	4947.6	0.0135903	0.036397	0.0368604	0.0513732	0.125965	0.222456	33	0.0662491	0.115303
679	5	7.8	105.779	14.2642	5664	5896.8	0.0182487	0.0427009	0.031474	0.0662484	0.105779	0.182405	40	0.0632204	0.111009
680	14	6.28571	94.5468	17.8106	3604	5849.57	0.00682297	0.0318934	0.0338943	0.0813021	0.0945468	0.175059	82	0.0554427	0.115273
681	8	7.125	102.844	15.8857	987	6795.38	0.008552	0.032141	0.0387697	0.0579854	0.102844	0.166409	57	0.0624292	0.125278
682	5	5.2	114.974	24.5825	5024	5400.4	0.0114283	0.0255822	0.0367631	0.0425932	0.114974	0.211524	27	0.0574223	0.104599
683	8	6	96.0241	25.2206	7162	6281.88	0.00620146	0.0200138	0.0282539	0.0372192	0.0960241	0.173151	48	0.044205	0.0955609
684	5	6.2	119.89	19.8676	3189	7418.6	0.027551	0.0387794	0.0367683	0.0570563	0.11989	0.198616	32	0.062913	0.105633
685	4	6	126.482	22.2097	8691	3936.75	0.0230418	0.0345461	0.0420043	0.0483611	0.126482	0.19421	25	0.066787	0.125553
686	7	6.14286	125.016	22.4732	10792	7087.29	0.0230418	0.0569696	0.0408909	0.102511	0.125016	0.201513	44	0.0840558	0.154266
687	12	6	96.9995	17.8378	6159	5787.75	0.0114017	0.0363501	0.0364813	0.0679748	0.0969995	0.169336	72	0.0616884	0.126905
688	6	6.66667	116.757	19.807	7674	6001	0.0089025	0.0377716	0.0362711	0.07132	0.116757	0.205742	41	0.0710042	0.118504
689	6	8	111.912	16.4304	790	5319.83	0.0118018	0.0406042	0.0383232	0.0607454	0.111912	0.180233	46	0.0694341	0.118
690	2	11	106.467	11.1537	4266	5088	0.0079612	0.0350174	0.0318069	0.0620735	0.106467	0.192689	22	0.0656338	0.131695
691	6	6.83333	105.171	17.285	5393	6592.5	0.00863485	0.0357917	0.0307015	0.0513682	0.105171	0.176314	42	0.0640143	0.115217
692	3	9.66667	110.655	12.6734	7989	6684	0.0128938	0.035111	0.036645	0.0588218	0.110655	0.194497	30	0.0616692	0.115299
693	9	7.22222	99.6397	15.3593	5745	5314.33	0.00506672	0.0316736	0.0372145	0.0517112	0.0996397	0.192132	65	0.0641747	0.118649
694	5	6.4	100.211	16.5825	3790	4691.4	0.00820404	0.0227748	0.0319886	0.0375215	0.100211	0.178307	33	0.0514164	0.101528
695	5	5.4	137.077	27.6765	6294	6037.2	0.0375754	0.0463312	0.0398193	0.0572953	0.137077	0.220822	28	0.0764202	0.148533
696	8	6.125	103.955	20.5801	6913	4343.5	0.0108411	0.0368398	0.0335992	0.0604481	0.103955	0.20687	49	0.0599384	0.107982
697	6	7	125.94	18.4412	1021	6117.67	0.0240531	0.0414101	0.0406183	0.0620719	0.12594	0.212196	43	0.0738144	0.12259
698	4	7.25	135.267	19.5788	5033	6167	0.0409612	0.0503915	0.039299	0.0666029	0.135267	0.205481	30	0.0799624	0.133165
699	3	9.33333	131.143	14.0858	8417	4988.67	0.0377547	0.0445395	0.0389097	0.0537795	0.131143	0.212594	27	0.0749904	0.101655
700	6	6.5	109.043	17.7411	3373	3858.83	0.0201804	0.0327341	0.0405153	0.0531786	0.109043	0.173955	40	0.0637694	0.110752
701	13	6.38462	94.7328	17.8911	0	5084.38	0.0133704	0.030307	0.0326205	0.0594013	0.0947328	0.172738	80	0.0541715	0.107028
702	5	5.8	99.9958	19.3563	6144	6459.8	0.00489354	0.0410145	0.0314601	0.0819744	0.0999958	0.204691	30	0.0564148	0.110366
703	5	5	123.848	26.4209	4060	4847.4	0.00892502	0.0382489	0.0404179	0.0544555	0.123848	0.221392	25	0.0668385	0.1214
704	10	8.4	103.81	12.8534	6078	5288	0.0137577	0.040794	0.0375513	0.0746389	0.10381	0.18709	80	0.0702774	0.118303
705	9	7.55556	90.2482	13.3187	6193	4606.89	0.0073516	0.0375474	0.0350604	0.0817519	0.0902482	0.170191	68	0.0552685	0.106613
706	6	6.16667	99.3684	17.0149	4940	5754.67	0.00950797	0.0266536	0.0315033	0.0537149	0.0993684	0.192457	38	0.0538425	0.112179
707	1	8	182.952	22.869	7991	3800	0.0731303	0.0731303	0.0369739	0.0731303	0.182952	0.253837	9	0.0897448	0.117315
708	3	5.66667	133.124	24.8287	1271	9108	0.0370836	0.0443541	0.0363851	0.0536579	0.133124	0.214746	18	0.0639904	0.10266
709	4	8.5	107.164	16.7241	6690	4165	0.0203088	0.0343054	0.0345459	0.0518002	0.107164	0.218756	34	0.0565705	0.0934125
710	8	6.5	101.525	16.4374	6969	4457.25	0.0133861	0.0394908	0.0333248	0.0692059	0.101525	0.165029	51	0.0604239	0.132587
711	6	8	100.432	13.1784	2709	5798.33	0.0124207	0.0343903	0.0375984	0.0698381	0.100432	0.17594	49	0.0604275	0.112099
712	7	5.71429	103.226	19.229	3999	4770	0.0157301	0.0298827	0.0341129	0.0414271	0.103226	0.174147	41	0.0566622	0.109196
713	7	7.57143	91.1278	13.7208	1369	4805.29	0.00455783	0.0248176	0.0353552	0.0394423	0.0911278	0.162325	52	0.052729	0.0965103
714	4	5.5	104.405	19.576	9161	7217.25	0.0125074	0.0247886	0.0253294	0.0397452	0.104405	0.197752	23	0.0433072	0.0755561
715	6	8	103.959	13.6411	5065	4624	0.0183739	0.0336801	0.0351119	0.0477999	0.103959	0.189428	49	0.0636453	0.11071
716	4	4.5	122.95	29.2007	8278	6626.75	0.0149071	0.0236496	0.0327496	0.0382632	0.12295	0.204302	19	0.0473464	0.0954965
717	6	6.83333	116.682	18.876	7310	6366.17	0.00831851	0.0501229	0.0367167	0.0851217	0.116682	0.197724	42	0.0777835	0.136596
718	3	8	109.448	14.0718	3535	6515	0.0159169	0.0268676	0.0317533	0.0381063	0.109448	0.178222	25	0.0520902	0.0871993
719	5	8.4	109.63	14.0083	8301	4123.8	0.0130782	0.0300312	0.0355665	0.0421444	0.10963	0.190065	43	0.0618949	0.10375
720	5	3.4	126.236	42.9202	10020	6190.8	0.0190031	0.0303781	0.0364224	0.0421663	0.126236	0.199591	18	0.0541874	0.0996823
721	4	5.5	147.554	29.2033	10778	5509.25	0.0242061	0.0551256	0.0455843	0.0807189	0.147554	0.213983	23	0.0871623	0.140285
722	5	5.6	124.303	23.2625	8069	6853.4	0.0318839	0.040393	0.0374084	0.053366	0.124303	0.212051	29	0.0661843	0.106371
723	7	6.57143	96.4951	17.0015	3940	5684.57	0.0134199	0.0329268	0.0319323	0.0660296	0.0964951	0.175926	47	0.0536462	0.102181
724	6	5.83333	119.796	34.8217	2525	4679.83	0.0280053	0.0417579	0.0388757	0.0563109	0.119796	0.197953	36	0.0671564	0.117995
725	4	5.5	129.825	25.1535	8136	5378.75	0.0259263	0.0526565	0.0387803	0.103752	0.129825	0.211133	23	0.0814038	0.147304
726	6	8.66667	111.625	13.423	5377	5076.67	0.0269082	0.0583752	0.0377893	0.0992134	0.111625	0.189671	51	0.0811319	0.134852
727	2	7	125.29	18.2715	6953	4989	0.0213216	0.0284141	0.0335193	0.0355066	0.12529	0.202193	15	0.0533022	0.0833935
728	8	7.25	94.2001	14.3956	4858	4016.75	0.0014194	0.0375296	0.0360515	0.0983241	0.0942001	0.166677	57	0.0560425	0.135015
729	6	7	121.115	19.1765	5972	5668.67	0.0327658	0.0467453	0.035055	0.0619645	0.121115	0.201085	43	0.0722818	0.121812
730	9	6.11111	109.907	24.3272	4686	5711.33	0.0137841	0.0361105	0.0385277	0.0775551	0.109907	0.186159	55	0.069835	0.128643
731	5	7.2	96.0679	16.6601	4933	6553.4	0.0127835	0.0251017	0.0296751	0.0616331	0.0960679	0.197144	37	0.0464376	0.0951105
732	8	5.75	102.495	19.894	5459	3991.5	0.000784505	0.0398727	0.0346262	0.0652962	0.102495	0.176681	44	0.0624789	0.114475
733	4	7.25	117.543	18.5888	5729	6032	0.0194198	0.0373858	0.0343697	0.0478734	0.117543	0.205651	30	0.0675852	0.120366
734	7	6.28571	116.334	19.9826	7992	7015.71	0.00807022	0.0370574	0.0384002	0.061405	0.116334	0.207564	44	0.0692766	0.117262
735	6	5.66667	102.918	21.6045	6471	5297.83	0.0116041	0.0257621	0.0427957	0.0406391	0.102918	0.178847	35	0.0621935	0.107313
736	6	6.5	116.194	19.2811	1521	5015.5	0.0184315	0.0352069	0.0350186	0.0458093	0.116194	0.189639	39	0.0647109	0.112884
737	10	7.2	93.8252	15.1092	7354	5627.4	0.0133861	0.0257838	0.0320116	0.0383394	0.0938252	0.151643	73	0.0534802	0.110312
738	9	6.44444	110.988	18.6301	5835	4471	0.0120392	0.041435	0.033531	0.0885786	0.110988	0.195443	59	0.0681458	0.123276
739	11	6.18182	87.6958	15.3341	4750	4550.18	0.00249305	0.0288831	0.0318671	0.0512618	0.0876958	0.166861	68	0.0528887	0.0922929
740	11	6.54545	95.6492	16.4108	1989	6381.73	0.00939952	0.0403577	0.0343142	0.0751052	0.0956492	0.159111	71	0.0601939	0.116493
741	6	6.66667	105.999	16.3625	5373	4953.83	0.00904947	0.0353628	0.034194	0.0617473	0.105999	0.196536	41	0.0600641	0.113809
742	9	7.33333	103.184	16.924	10129	5820.33	0.0188845	0.0423134	0.0357169	0.0862211	0.103184	0.192237	66	0.0670731	0.109741
743	8	7.25	99.5683	15.2024	2322	5826.88	0.015663	0.039097	0.0379911	0.0793206	0.0995683	0.165782	57	0.0623474	0.110585
744	9	8.22222	104.149	13.6528	0	5499.78	0.0117271	0.0388703	0.0369636	0.064911	0.104149	0.164277	68	0.0663687	0.116239
745	8	7.625	108.465	17.2068	3840	7071	0.00861658	0.0468066	0.0399172	0.090351	0.108465	0.191933	61	0.0734676	0.13404
746	3	6.66667	119.333	19.0049	5160	6521	0.0216916	0.0344302	0.03346	0.0555284	0.119333	0.211807	21	0.0580402	0.0864032
747	8	7.125	112.882	18.8757	5922	5082.38	0.0122356	0.034985	0.0405901	0.0502308	0.112882	0.187039	55	0.0686686	0.120025
748	10	5.6	113.231	23.9178	3465	3407.3	0.0112833	0.0386929	0.0379339	0.0742532	0.113231	0.212611	56	0.0679831	0.13311
749	8	7.25	95.1622	13.5096	7582	4783	0.0125307	0.0376826	0.0355768	0.0845783	0.0951622	0.19586	57	0.062026	0.117247
750	7	6	115.818	21.8044	6168	5582.86	0.0121092	0.0433917	0.033328	0.0588814	0.115818	0.196029	43	0.0662007	0.120194
751	7	7	116.91	18.1668	4798	5320.86	0.0268014	0.0455833	0.03744	0.0676423	0.11691	0.190821	46	0.0701107	0.126136
752	5	7.6	99.6163	13.4956	4954	5767.4	0.0148932	0.031914	0.0347139	0.0517568	0.0996163	0.181372	39	0.0568617	0.122965
753	7	6.28571	117.04	20.5949	7873	5525.29	0.0144261	0.0315299	0.0402019	0.0640881	0.11704	0.207836	45	0.0679479	0.121541
754	9	6.55556	125.879	20.103	3677	5597.56	0.0281537	0.0470447	0.040695	0.0763709	0.125879	0.210859	54	0.076911	0.128292
755	4	6.5	121.966	22.1427	4646	5099.75	0.00728129	0.032477	0.0440838	0.0777705	0.121966	0.195099	27	0.0713295	0.130108
756	6	6.5	126.06	20.9183	7422	5421	0.0108465	0.0425159	0.0342273	0.0603384	0.12606	0.2066	39	0.0717442	0.121866
757	4	7.5	118.6	16.0604	4471	6496.75	0.0104643	0.0317969	0.0391754	0.0463765	0.1186	0.21127	31	0.0648724	0.105684
758	4	9	112.351	13.5879	5728	6172.25	0.00476148	0.0462758	0.0358493	0.0679748	0.112351	0.178867	37	0.0779209	0.121914
759	8	8.25	102.76	13.187	5762	5441.5	0.0145971	0.0355417	0.0387611	0.0614274	0.10276	0.166634	66	0.0660845	0.114171
760	2	8	131.794	19.17	10825	7742.5	0.0283285	0.0361674	0.0311971	0.0440063	0.131794	0.227919	17	0.0622026	0.0923883
761	6	6	117.574	21.7652	6862	5532.33	0.014148	0.0384369	0.0397693	0.0637184	0.117574	0.212419	37	0.066468	0.122902
762	2	6	123.285	21.1346	5827	3770	0.0179925	0.0292608	0.0419866	0.0405292	0.123285	0.203787	13	0.0590358	0.113514
763	5	6	117.178	22.1336	5694	5689	0.0204205	0.0368565	0.0390721	0.0688396	0.117178	0.184524	30	0.0656739	0.124634
764	6	6.66667	113.434	17.6903	5457	4577.83	0.0233803	0.0403615	0.0360945	0.0719242	0.113434	0.193097	40	0.0660548	0.113046
765	4	6.25	131.881	25.5913	6653	3582	0.0328223	0.0526065	0.0372445	0.0749434	0.131881	0.200019	26	0.0777197	0.128414
766	2	8	130.058	16.5153	5331	7120	0.0252186	0.036443	0.0338695	0.0476674	0.130058	0.20306	17	0.0612434	0.102638
767	6	6.33333	106.711	20.0294	4554	6144.17	0.0158349	0.0312222	0.0357119	0.056952	0.106711	0.176824	38	0.0596846	0.121137
768	7	6.14286	123.497	22.8581	8580	6240.86	0.0266224	0.0468376	0.0406762	0.0815793	0.123497	0.187074	42	0.0767254	0.133279
769	2	7	139.851	21.7546	2312	6665.5	0.0304522	0.0379958	0.032678	0.0455393	0.139851	0.223767	15	0.063521	0.10416
770	4	7	104.389	16.9745	9017	6279.5	0.0239127	0.0261109	0.0295105	0.0289175	0.104389	0.188924	29	0.0512894	0.0840512
771	6	6.33333	124.702	20.8414	6818	5872.83	0.0022822	0.0419811	0.0386904	0.0669826	0.124702	0.197852	39	0.0743331	0.13258
772	6	7.66667	117.106	18.0391	7210	7744.83	0.027006	0.0423097	0.0339584	0.0538213	0.117106	0.20683	46	0.0711588	0.126046
773	9	6.66667	112.669	17.9883	9369	6328.56	0.0273104	0.0472892	0.0384495	0.0815793	0.112669	0.189636	59	0.0748734	0.135527
774	11	7.36364	94.4099	13.5283	8854	4879.64	0.0150328	0.0341194	0.0327512	0.0754543	0.0944099	0.150159	78	0.0595027	0.11817
775	7	6.57143	95.942	16.8279	5731	5828.43	0.0121339	0.0315107	0.037878	0.0558363	0.095942	0.185317	47	0.0560617	0.113163
776	7	6.71429	102.941	16.7249	2213	4675.14	0.00943091	0.0400493	0.0407241	0.070544	0.102941	0.187356	48	0.0659944	0.11432
777	6	6.16667	114.534	18.9299	2921	6729.83	0.00706744	0.0385072	0.0346659	0.080916	0.114534	0.196111	38	0.0634905	0.113984
778	7	6	102.143	17.9967	2671	6628.14	0.0129927	0.0321337	0.0360541	0.0519556	0.102143	0.190337	42	0.056484	0.110169
779	5	6	106.827	18.8982	5860	5044	0.00579736	0.0412122	0.0351602	0.0729846	0.106827	0.19305	30	0.0670193	0.113514
780	5	6.6	125.556	20.328	7299	4597	0.0137163	0.0381068	0.0387655	0.051401	0.125556	0.184855	33	0.0679732	0.104432
781	3	6.66667	148.172	23.1078	6880	5908.67	0.0443175	0.053807	0.0399249	0.0694262	0.148172	0.215002	21	0.0791526	0.129257
782	9	7.88889	90.586	12.434	8083	5615.78	0.00720717	0.0361003	0.0335702	0.0677324	0.090586	0.16236	72	0.0597345	0.119567
783	11	6.72727	96.1638	15.781	6294	4939.09	0.0123793	0.0296607	0.0342079	0.0545146	0.0961638	0.161425	73	0.0567651	0.106893
784	10	7.1	109.96	17.0912	5840	4974	0.0226771	0.0381479	0.0354127	0.07137	0.10996	0.200602	68	0.0642298	0.100704
785	9	5.55556	109.022	24.1263	5108	4895.89	0.0122369	0.0314942	0.0355748	0.0487253	0.109022	0.184781	50	0.0626503	0.121228
786	8	7.125	100.595	14.6651	7077	4238.25	0.00950797	0.0343781	0.0340792	0.0586206	0.100595	0.182949	56	0.0605814	0.107407
787	6	8.5	117.04	14.274	0	5714.33	0.0263064	0.0465167	0.0349653	0.0817519	0.11704	0.19959	52	0.0725324	0.118174
788	7	6	118.44	22.043	0	3738.43	0.0214635	0.0400557	0.0350526	0.0564656	0.11844	0.217297	43	0.0654474	0.119691
789	10	6.9	95.6208	15.8992	6402	5301.1	0.00576674	0.0308926	0.0353914	0.071822	0.0956208	0.174301	70	0.0603719	0.118601
790	10	5.8	101.265	20.1808	2833	6983	0.0115943	0.0391306	0.0339433	0.0837355	0.101265	0.184977	58	0.0605471	0.143703
791	5	6.4	120.244	20.5083	6332	5169	0.0211449	0.0355022	0.0400288	0.0506149	0.120244	0.209174	32	0.0658004	0.118943
792	8	6.75	95.2113	17.8663	3888	6282.75	0.0102326	0.0390985	0.0379825	0.07132	0.0952113	0.170285	54	0.0628609	0.112812
793	8	7.25	115.643	17.4038	6948	5373	0.0138268	0.0398342	0.0401394	0.0558235	0.115643	0.185968	58	0.0726582	0.120664
794	4	6.5	114.217	18.4016	1579	6196.25	0.0190095	0.0280638	0.034898	0.0410781	0.114217	0.182064	27	0.054809	0.104755
795	5	5.8	125.454	23.6968	4448	3885.6	0.0149071	0.0354498	0.0333187	0.0649594	0.125454	0.209399	30	0.0634954	0.104583
796	6	6.5	119.247	22.5862	3183	4761	0.0232135	0.036184	0.0320557	0.0478684	0.119247	0.205224	40	0.0658488	0.123044
797	10	7.8	106.238	14.5828	8653	6250.1	0.017024	0.03907	0.0393476	0.0693258	0.106238	0.205004	77	0.0700839	0.121129
798	5	5.4	99.643	26.0733	2663	5300.8	0.00850336	0.044741	0.0364603	0.0750483	0.099643	0.183092	28	0.0602958	0.113645
799	4	7	109.362	16.6647	3266	5183.5	0.0147475	0.0246294	0.0325306	0.0421663	0.109362	0.17872	29	0.0507635	0.0850681
800	9	6.88889	108.222	22.0166	3733	5265.11	0.0245625	0.042129	0.0330579	0.0735198	0.108222	0.196056	60	0.0654629	0.115004
801	6	6.5	104.316	17.6965	5988	5064.67	0.0180516	0.0316851	0.0354418	0.0568435	0.104316	0.188305	39	0.0562664	0.111042
802	4	10.75	99.8178	9.83262	2735	3878.5	0.0150234	0.0247555	0.0312525	0.0359836	0.0998178	0.172116	44	0.0505642	0.0818085
803	11	8.36364	91.344	11.3293	7891	4930.36	0.00301831	0.0340544	0.0375388	0.060253	0.091344	0.1624	88	0.0599143	0.107056
804	8	5.625	117.396	25.8434	4926	5035.88	0.0157596	0.0373236	0.0397703	0.0677324	0.117396	0.203948	46	0.0668589	0.117439
805	5	6.4	99.3051	19.0886	4634	6756.2	0.00831869	0.0262643	0.028814	0.0383678	0.0993051	0.17392	32	0.0494612	0.0906882
806	6	6.33333	113.868	20.6047	3321	7260.67	0.0107926	0.0315956	0.0341371	0.0482391	0.113868	0.200398	38	0.0604069	0.114473
807	9	7.22222	100.544	15.1083	2998	6501.67	0.0143156	0.0383609	0.0365257	0.0581193	0.100544	0.198465	65	0.0677632	0.11475
808	4	6.75	133.032	20.6411	3672	3433.5	0.0271763	0.0460212	0.03875	0.0612089	0.133032	0.213419	28	0.0766163	0.119422
809	6	7.5	97.305	13.4444	6808	6899.17	0.00838949	0.0329236	0.0370579	0.0553779	0.097305	0.164522	46	0.0585925	0.106392
810	5	6.6	99.1085	16.4316	8408	5564.8	0.011581	0.021915	0.0391455	0.0349975	0.0991085	0.185485	32	0.0528091	0.0953541
811	8	7.125	106.614	19.4922	4439	5616.88	0.014432	0.033396	0.0325722	0.0547428	0.106614	0.206999	55	0.0623289	0.116724
812	5	9	100.39	12.1837	7508	3523.4	0.013691	0.0330186	0.0335414	0.0414942	0.10039	0.187284	45	0.0588184	0.106533
813	7	5.28571	117.307	23.0624	3732	4775.14	0.0199487	0.0396136	0.0388857	0.0795961	0.117307	0.22163	38	0.0673123	0.134006
814	6	5	127.605	25.8754	6163	5799.83	0.00994874	0.0383657	0.0424028	0.0765685	0.127605	0.203164	30	0.0678305	0.119256
815	7	6.57143	114.949	20.4744	4833	6155.57	0.015394	0.0401273	0.0362388	0.049093	0.114949	0.21411	47	0.0724077	0.134852
816	3	5.66667	132.628	23.5784	3629	5649.33	0.031664	0.0564943	0.0318024	0.0741005	0.132628	0.210511	18	0.0730305	0.111724
817	2	6.5	114.201	17.674	4993	7143.5	0.0131432	0.013603	0.036794	0.0140629	0.114201	0.207368	14	0.0448724	0.0756327
818	7	8.57143	90.29	10.9335	3504	4982	0.00455783	0.0276403	0.0324328	0.0644135	0.09029	0.166883	60	0.0533385	0.113111
819	5	5.6	98.2993	18.396	3241	6563.4	0.000969577	0.0260029	0.03461	0.055205	0.0982993	0.188084	29	0.0475374	0.109615
820	7	6	101.039	17.8021	3999	6019.29	0.0164504	0.0299497	0.0358609	0.0489134	0.101039	0.190518	43	0.0568711	0.123676
821	8	7	105.557	16.5091	7647	5487.5	0.0125299	0.0376753	0.0310894	0.0676481	0.105557	0.177519	56	0.0621922	0.109704
822	5	8.2	111.575	15.2582	7621	5510.4	0.0144881	0.033876	0.037925	0.0486275	0.111575	0.191098	41	0.0632679	0.105619
823	3	5.33333	139.315	27.5312	7516	6919	0.0159771	0.0477598	0.0358001	0.0653021	0.139315	0.231569	17	0.0718163	0.11111
824	7	6.42857	111.712	18.4857	7008	3955.43	0.0188568	0.0351086	0.0364126	0.048038	0.111712	0.194148	46	0.0615398	0.119952
825	6	7	111.35	17.1744	8274	5182	0.0130765	0.0327628	0.0340925	0.051824	0.11135	0.200032	43	0.0594753	0.0939549
826	7	8.14286	96.8142	13.0065	6032	5588.43	0.0107018	0.0335429	0.0361722	0.0934657	0.0968142	0.180207	57	0.0577238	0.11777
827	4	8	109.593	14.9287	3384	6879	0.0173291	0.0308626	0.0348657	0.0422217	0.109593	0.188515	32	0.0588173	0.0927585
828	6	6.33333	107.969	19.8871	2881	5164	0.0159921	0.0415588	0.0378514	0.0697988	0.107969	0.204262	39	0.0656379	0.114246
829	9	8.77778	101.832	12.0338	5845	5031.33	0.00820842	0.0299577	0.0382753	0.0582094	0.101832	0.174595	76	0.0639304	0.112683
830	9	6.22222	93.9226	16.4655	3296	5078.33	0.00521854	0.036737	0.0374545	0.0615272	0.0939226	0.171734	55	0.0591903	0.123964
831	7	5.28571	105.98	34.065	137	5981.14	0.0137483	0.0387639	0.0397873	0.0692059	0.10598	0.185795	37	0.0642572	0.119388
832	9	7	113.983	18.2182	7221	4994.44	0.0251086	0.0463006	0.0346503	0.0781843	0.113983	0.198729	62	0.0731718	0.122251
833	8	7.375	98.7034	15.1976	7902	6044.75	0.00604062	0.0343379	0.0304963	0.0591138	0.0987034	0.187096	60	0.0575702	0.100927
834	7	6.57143	110.184	17.2022	7542	4326.14	0.0170041	0.0290803	0.0352627	0.0398115	0.110184	0.19819	47	0.0579197	0.109235
835	4	5.75	114.503	22.6621	6374	6219	0.0160164	0.0284532	0.0342055	0.0565455	0.114503	0.197602	24	0.0560002	0.096077
836	2	7.5	112.779	15.6637	3683	5104.5	0.0205521	0.0246134	0.0350372	0.0286747	0.112779	0.184003	16	0.0527788	0.0878868
837	7	7	97.1476	17.926	4555	5761.29	0.0105055	0.0293414	0.0303639	0.0500868	0.0971476	0.183458	50	0.0555202	0.100732
838	7	6.71429	110.188	19.3131	8137	5802.86	0.0210195	0.0335384	0.0378499	0.0527925	0.110188	0.20554	47	0.0633087	0.11552
839	7	5.57143	117.963	23.0509	4440	4986.29	0.0260338	0.0419069	0.0372966	0.0530311	0.117963	0.215429	39	0.067175	0.118233
840	6	6.33333	118.484	20.7432	5528	5037.33	0.0214737	0.0340378	0.0344714	0.0418861	0.118484	0.205278	39	0.0618308	0.108954
841	4	6.5	107.427	18.608	2050	5343.25	0.0191062	0.0321394	0.0306846	0.057615	0.107427	0.196403	27	0.0580358	0.106708
842	9	5.55556	103.687	22.8769	8729	5068.67	0.0065015	0.0402005	0.0384024	0.0585745	0.103687	0.178323	49	0.0643347	0.111017
843	7	6.57143	111.849	18.5527	9470	4306.57	0.024519	0.040917	0.0337671	0.0721444	0.111849	0.192605	47	0.0669967	0.114284
844	5	7.2	115.465	16.7424	7086	5961.4	0.0204614	0.0383933	0.0368744	0.0673003	0.115465	0.215878	37	0.0667744	0.142696
845	8	6.5	105	20.0833	7931	5332.25	0.0203195	0.0374662	0.036813	0.0612974	0.105	0.186583	51	0.0609234	0.120925
846	7	6.85714	108.937	17.2669	7574	5598.86	0.0201265	0.0373662	0.0379877	0.0487047	0.108937	0.203947	47	0.0652383	0.112316
847	8	6.25	103.112	17.1854	3387	5354.38	0.0199228	0.0316092	0.0340566	0.0506934	0.103112	0.18924	51	0.0566159	0.115985
848	3	6.66667	132.355	22.7945	6118	4496.33	0.0310549	0.0415164	0.0437536	0.0499254	0.132355	0.217794	21	0.0716687	0.106223
849	3	6	126.624	21.1039	5038	5123.67	0.0163939	0.0222308	0.0418215	0.0270851	0.126624	0.21346	19	0.057171	0.105931
850	8	7.125	104.873	15.5182	2843	5887.38	0.0132794	0.0267623	0.0357091	0.0648751	0.104873	0.19557	58	0.0573003	0.115626
851	5	7.6	121.977	16.8348	2531	2742.8	0.0206746	0.037544	0.0403876	0.0491655	0.121977	0.195842	39	0.0701868	0.135265
852	6	8.5	108.573	14.498	5866	6357.67	0.0287762	0.0378651	0.0332721	0.0565455	0.108573	0.19427	52	0.0640419	0.113051
853	11	7.45455	87.2275	13.0715	5207	5929.36	0.00363957	0.0307342	0.0349424	0.0565198	0.0872275	0.153737	80	0.0554471	0.104212
854	8	7.25	106.734	17.8901	6034	6506.5	0.0154752	0.0338653	0.0350447	0.0669826	0.106734	0.167287	57	0.0625388	0.124632
855	5	7	101.597	16.4249	7890	6289.6	0.00380527	0.0416647	0.0369437	0.0800862	0.101597	0.170902	36	0.0694426	0.115625
856	8	6.5	109.538	18.9572	6257	5423.75	0.0153778	0.0365423	0.0373206	0.0582123	0.109538	0.197725	53	0.0654504	0.117521
857	7	7.28571	95.9038	14.8699	7447	5734.43	0.00439738	0.026155	0.0360737	0.0537149	0.0959038	0.168178	52	0.0534905	0.0910438
858	7	8	94.3664	12.4971	8025	6614.29	0.00838949	0.0301841	0.0350275	0.070359	0.0943664	0.162595	55	0.0547944	0.126839
859	7	6.85714	99.2035	15.3136	2521	6950.14	0.0154485	0.0259632	0.0309114	0.0411453	0.0992035	0.183279	49	0.0524131	0.0940009
860	7	7.71429	101.344	14.9494	8900	4452.71	0.00353388	0.0345678	0.0335885	0.0561954	0.101344	0.198894	53	0.0624525	0.125235
861	7	7.71429	97.0847	12.9997	6894	5017.14	0.00894433	0.0313489	0.0292511	0.0488485	0.0970847	0.173448	55	0.0542913	0.0916554
862	5	5	109.676	23.5804	5681	4144.2	0.0187558	0.0318217	0.0296519	0.0552667	0.109676	0.194582	26	0.0490414	0.0865638
863	7	6.71429	102.654	15.9045	8673	6610.14	0.0157001	0.0298358	0.0362695	0.0542704	0.102654	0.179143	46	0.0573551	0.10228
864	5	8.2	106.606	13.5719	3074	5024.6	0.0137365	0.0402095	0.0326659	0.062958	0.106606	0.179891	41	0.0661427	0.117046
865	5	8.8	107.36	12.7477	8170	6465.2	0.0249776	0.0340963	0.032063	0.048382	0.10736	0.193133	43	0.0598732	0.0962583
866	5	9.2	98.6598	11.2612	5323	3235.8	0.0152584	0.0349671	0.0361407	0.0607454	0.0986598	0.189484	47	0.0623619	0.11875
867	4	6.5	105.072	16.5112	4740	5467.25	0.00862552	0.0295301	0.0358373	0.0720726	0.105072	0.182307	26	0.0533012	0.0986701
868	5	7	114.583	19.57	5742	5095	0.0203603	0.0345543	0.0388501	0.0441137	0.114583	0.195585	36	0.0641571	0.11377
869	5	6.8	106.224	16.2203	3859	5042	0.0185178	0.0313025	0.0372147	0.0543301	0.106224	0.180072	35	0.0593442	0.107596
870	11	8.36364	103.057	13.2688	7101	5062.91	0.0132794	0.0377355	0.0361515	0.0582094	0.103057	0.182291	82	0.0656111	0.122251
871	2	8.5	145.906	17.7171	7892	4725	0.0423412	0.0554804	0.0443513	0.0686197	0.145906	0.236613	18	0.0841216	0.122553
872	5	8.6	96.5008	12.0155	11054	6198.2	0.0152053	0.0222725	0.0269725	0.0351526	0.0965008	0.176882	44	0.0469132	0.0771337
873	3	6.66667	141.457	21.3308	8990	6210.33	0.0397207	0.0486881	0.0355353	0.0604564	0.141457	0.229538	21	0.0736844	0.105017
874	6	7.66667	110.134	14.8375	3331	6225.83	0.00989046	0.0382356	0.0362757	0.0742374	0.110134	0.191414	47	0.0685655	0.120442
875	1	8	120.408	15.051	4758	7162	0.0244332	0.0244332	0.0200138	0.0244332	0.120408	0.197584	9	0.0367936	0.0616523
876	3	8.33333	136.521	16.6137	3848	4861	0.0372519	0.0469846	0.0407309	0.0551836	0.136521	0.219454	26	0.0783257	0.123756
877	5	8	100.264	14.1563	4033	4691.4	0.0156639	0.0247799	0.0323204	0.0376803	0.100264	0.172438	38	0.0513823	0.101711
878	2	7	127.164	19.7811	9148	7193	0.0252532	0.0264649	0.0368946	0.0276766	0.127164	0.210989	15	0.0550471	0.0917885
879	4	7	126.382	18.5561	3428	3572.75	0.03148	0.0486116	0.0400524	0.0768725	0.126382	0.210866	29	0.0750812	0.136812
880	2	10	110.344	13.1362	6041	4112.5	0.00155011	0.0109471	0.0344211	0.0203441	0.110344	0.19133	21	0.0445405	0.0965722
881	5	6	112.081	20.5482	3302	5142.2	0.0145971	0.0389984	0.0387945	0.0761456	0.112081	0.181231	31	0.0624117	0.114093
882	6	7.33333	95.7777	13.7084	9262	5303	0.00790429	0.0323969	0.0307475	0.0551724	0.0957777	0.181786	45	0.053621	0.100464
883	4	6.5	119.326	19.2248	3981	3254.25	0.0158002	0.0323445	0.033828	0.0417395	0.119326	0.192358	27	0.0593449	0.106042
884	15	7.53333	87.0497	13.8015	2775	6159.33	0.00804398	0.035577	0.0339814	0.0791712	0.0870497	0.176911	110	0.0579484	0.109356
885	6	6.5	110.199	19.6127	3660	3665	0.0172255	0.032268	0.0359219	0.0502126	0.110199	0.205401	39	0.0582852	0.102974
886	3	5	110.445	22.089	6177	5198.67	0.00540327	0.0261684	0.033559	0.0461919	0.110445	0.1726	14	0.0488126	0.0997538
887	5	6.6	120.402	24.9118	4273	5541.4	0.00756156	0.0392833	0.035376	0.0661587	0.120402	0.203715	33	0.0691416	0.115325
888	8	8.125	92.5849	12.9777	5825	4680.75	0.00305009	0.0232124	0.0322386	0.0469481	0.0925849	0.188794	64	0.0527135	0.113286
889	9	8	91.0806	11.7228	2779	4642.78	0.00521854	0.0233429	0.0352004	0.0414999	0.0910806	0.166515	70	0.052092	0.103041
890	7	6.14286	122.818	24.0274	5054	6074.14	0.0310946	0.0445225	0.0377816	0.063422	0.122818	0.195408	43	0.0708529	0.119825
891	4	7	118.051	17.0401	7372	7200.5	0.0225952	0.0371821	0.0333834	0.0528191	0.118051	0.209294	29	0.0629949	0.113267
892	4	5.25	128.042	31.2483	6836	5081.75	0.0134285	0.0376037	0.0298582	0.0660296	0.128042	0.230476	22	0.0622961	0.115769
893	6	6.16667	96.8542	16.5844	7696	5493	0.0119485	0.0268632	0.0313903	0.0473044	0.0968542	0.174524	38	0.0508728	0.102494
894	1	8	126.954	15.8692	5850	7511	0.0371618	0.0371618	0.0210626	0.0371618	0.126954	0.216548	9	0.0476259	0.0719963
895	3	6.66667	125.326	19.9594	8969	3735.33	0.0114693	0.033084	0.0339159	0.0467789	0.125326	0.205344	20	0.0606674	0.118601
896	8	7	104.515	15.3661	6289	6446.38	0.00904947	0.0265179	0.0351953	0.0434044	0.104515	0.187486	56	0.0564901	0.113645
897	8	8.375	97.4945	12.5108	8618	5632.25	0.0129927	0.0325144	0.0349255	0.0512888	0.0974945	0.177344	67	0.0594084	0.106971
898	5	7	116.479	17.2777	4584	5387.4	0.010785	0.0364638	0.0355644	0.0608522	0.116479	0.20089	35	0.062686	0.105398
899	6	6.33333	110.828	18.5373	6584	5763.83	0.00640624	0.0335227	0.0348437	0.0567933	0.110828	0.215772	39	0.0624165	0.108893
900	7	7.42857	109.681	16.3719	7099	6254	0.0246391	0.0377707	0.0365263	0.059313	0.109681	0.209684	53	0.0653996	0.107508
901	6	4.66667	109.763	30.0831	8750	6978.5	0.0194645	0.0385893	0.0337414	0.0683732	0.109763	0.190324	29	0.0552447	0.100996
902	8	5.5	113.061	27.6764	6021	4853.75	0.0201156	0.0403248	0.0384201	0.0595709	0.113061	0.200506	45	0.0709008	0.130158
903	5	6.2	100.399	17.283	7206	4285.2	0.0118541	0.0167709	0.0352121	0.0308039	0.100399	0.182271	32	0.0481338	0.0925841
904	6	6.5	116.822	21.4947	3196	4710	0.0112833	0.0346751	0.0347212	0.0554293	0.116822	0.211387	40	0.0614068	0.10442
905	10	7	96.4444	14.8995	5458	5089	0.00275123	0.0361676	0.0388338	0.0939163	0.0964444	0.168511	69	0.0609078	0.110899
906	11	5.63636	104.956	20.6846	5694	6735.18	0.0167834	0.0364224	0.037779	0.0601385	0.104956	0.173892	60	0.0660642	0.136274
907	7	7.71429	113.557	16.5572	3822	4785.14	0.0126627	0.0422815	0.0403835	0.0759284	0.113557	0.199398	55	0.0736889	0.139963
908	10	7.5	110.92	15.7709	6131	5422.3	0.0121261	0.0373823	0.0379724	0.0666611	0.11092	0.204208	75	0.0700188	0.121255
909	5	8.4	112.125	15.7064	7363	4090.6	0.0172246	0.0422426	0.0342629	0.060844	0.112125	0.21177	41	0.0732145	0.123803
910	6	9	90.3908	11.1619	4797	5158	0.00803089	0.0224549	0.0325949	0.0331897	0.0903908	0.190416	52	0.0455886	0.0933036
911	4	7.5	111.448	15.8216	5789	6323	0.0218519	0.0450336	0.0370419	0.0771264	0.111448	0.192926	31	0.0635695	0.134343
912	9	7.44444	96.8562	16.4972	8107	4824	0.0094329	0.0393848	0.0367215	0.065111	0.0968562	0.16052	66	0.0651479	0.120268
913	7	6.42857	107.734	18.084	5746	5474.14	0.0056856	0.0328421	0.0346937	0.0432398	0.107734	0.20368	46	0.0616428	0.109442
914	4	6.25	123.431	22.9596	1970	5239.75	0.0176057	0.041611	0.037637	0.0654417	0.123431	0.195542	26	0.0671575	0.106773
915	7	7	104.021	16.4115	5900	5255.29	0.0155551	0.0378165	0.0352208	0.0586166	0.104021	0.175932	49	0.0608065	0.109685
916	3	7.66667	122.55	17.3612	6237	7201	0.0330278	0.0402636	0.0333129	0.0473394	0.12255	0.187545	24	0.0639821	0.0949985
917	8	8.125	96.2906	12.8196	6460	4128.62	0.0121894	0.0383626	0.0365969	0.0673348	0.0962906	0.167635	63	0.0589756	0.111231
918	7	7.28571	98.8975	14.6328	3748	6285.43	0.0065015	0.0336009	0.0354925	0.0930194	0.0988975	0.173844	52	0.0598925	0.118715
919	10	7.7	101.829	13.6419	7246	5311.9	0.019936	0.0396757	0.0359993	0.0618213	0.101829	0.179253	76	0.0658185	0.109486
920	6	7.5	112.476	15.8523	7449	5058.33	0.0204784	0.0335149	0.0379479	0.0516316	0.112476	0.216855	45	0.0627714	0.112868
921	4	5.75	103.234	19.1414	1191	4821	0.00795812	0.0301586	0.0354725	0.0486343	0.103234	0.173327	24	0.0562668	0.0970378
922	4	8.5	96.3683	12.4293	4580	4231.75	0.00679362	0.0185722	0.0321401	0.0329139	0.0963683	0.174858	34	0.0473296	0.0896493
923	6	7.66667	109.934	22.8593	5986	5518.67	0.0242206	0.0317805	0.0315321	0.040203	0.109934	0.189149	47	0.0587849	0.104235
924	7	7.14286	99.914	15.225	3849	5030.57	0.0129491	0.0359636	0.0365387	0.0640064	0.099914	0.17784	51	0.0630003	0.125895
925	4	6.25	114.494	18.8438	4460	6063.75	0.0235517	0.0351877	0.0313836	0.0539127	0.114494	0.183555	26	0.0606536	0.11322
926	6	5.83333	109.793	20.027	4060	5310	0.0166166	0.0360336	0.0343602	0.0610389	0.109793	0.171557	36	0.0628865	0.0968125
927	5	5.6	114.154	20.9283	11552	3937.8	0.00996631	0.0294226	0.0346973	0.0452417	0.114154	0.197208	29	0.0555917	0.0934808
928	9	6.11111	96.0283	18.253	5485	5901.44	0.00831869	0.0262718	0.0368906	0.0521568	0.0960283	0.165601	56	0.0572913	0.120355
929	3	7	130.049	19.6794	854	5166	0.0361918	0.0450747	0.0379571	0.0573424	0.130049	0.22626	22	0.0702291	0.134343
930	8	6	109.21	22.9417	3992	5378	0.0175646	0.0352581	0.0360824	0.0620719	0.10921	0.180872	49	0.0633936	0.115333
931	5	6.8	131.708	21.9314	4998	5472.2	0.0381634	0.0491573	0.0408308	0.0567188	0.131708	0.203869	35	0.0785506	0.11729
932	5	4.6	130.713	33.1139	7403	5215.2	0.0135903	0.0452094	0.0345812	0.0729846	0.130713	0.213696	24	0.0680619	0.114475
933	4	8	91.6387	13.8535	7775	5236.25	0.00560736	0.0212224	0.0270171	0.0353449	0.0916387	0.169975	33	0.0461298	0.0947462
934	4	7	124.499	18.7613	3383	5027.75	0.0246434	0.0320702	0.0414149	0.0382287	0.124499	0.213545	27	0.0639247	0.115438
935	7	7	94.5802	14.0155	2628	5787.71	0.00602299	0.0290415	0.0363017	0.0718908	0.0945802	0.1751	49	0.0524149	0.106506
936	4	5.75	113.008	20.0455	2497	7132.25	0.0149594	0.0215999	0.0323213	0.0256429	0.113008	0.186626	24	0.048606	0.101214
937	7	7.14286	105.387	16.1367	6044	5356	0.0163552	0.0356345	0.041169	0.0575425	0.105387	0.196808	50	0.0649485	0.134243
938	7	8.42857	119.54	16.827	4652	4781	0.0123832	0.0461686	0.0375124	0.0763709	0.11954	0.203321	58	0.0785584	0.128744
939	5	5.6	103.644	21.0989	3682	7772.2	0.00353388	0.0311552	0.0350891	0.0560993	0.103644	0.202427	29	0.0540978	0.0896797
940	4	8.75	111.549	13.8755	7659	3306.75	0.0203262	0.0361492	0.0408161	0.0538042	0.111549	0.193835	36	0.0657992	0.118815
941	3	7	108.075	15.6537	4323	8389.33	0.0151458	0.0314167	0.0251616	0.0449752	0.108075	0.175616	22	0.0508237	0.114403
942	3	7.66667	116.449	17.8987	7622	5990.33	0.0215974	0.0335842	0.0353936	0.0447506	0.116449	0.209333	24	0.0595837	0.107305
943	8	6.375	104.032	18.2267	2981	6147	0.0203447	0.03373	0.0342738	0.0513873	0.104032	0.174652	52	0.0583199	0.101035
944	8	6.5	106.091	18.0449	3772	6034.5	0.0117501	0.0347594	0.035736	0.0641127	0.106091	0.184697	52	0.0607983	0.115386
945	3	7.66667	112.831	15.8799	6549	2278.67	0.0219873	0.0433771	0.0347662	0.0750483	0.112831	0.196908	24	0.0593499	0.121063
946	6	5.33333	135.536	25.9778	10816	4478.17	0.0269314	0.0556142	0.0380936	0.0753952	0.135536	0.22926	33	0.0806093	0.144368
947	7	7.28571	92.5633	14.0682	4012	4956.29	0.00626922	0.0264641	0.0336753	0.0633843	0.0925633	0.173129	51	0.0549328	0.110559
948	6	8.16667	111.571	16.9264	1649	5927	0.0203262	0.0477587	0.0376308	0.0770431	0.111571	0.192744	50	0.0753304	0.130108
949	6	5.83333	128.67	23.0533	3807	5650.33	0.0133191	0.0477972	0.0406323	0.0753952	0.12867	0.203352	36	0.0754465	0.142696
950	8	8	93.9087	13.9745	8469	5986.12	0.0118054	0.0257468	0.0343017	0.0527925	0.0939087	0.163437	63	0.0536672	0.0902088
951	9	7.33333	103.269	15.6042	1189	5372.67	0.00672113	0.0401782	0.0344725	0.0812154	0.103269	0.184639	64	0.0673352	0.128852
952	7	6.85714	99.2776	15.6294	9968	5224.14	0.0134436	0.0369233	0.0332643	0.0583772	0.0992776	0.175844	48	0.0583351	0.103056
953	2	5.5	146.603	26.8772	5769	4527.5	0.0464855	0.0581231	0.0365757	0.0697608	0.146603	0.226876	12	0.0754425	0.122506
954	4	9.25	116.293	15.3193	6428	4976	0.0240808	0.0408633	0.0371503	0.0600691	0.116293	0.205684	38	0.0660635	0.111832
955	3	6.66667	133.694	20.8499	5636	7052	0.0411717	0.0486327	0.0371495	0.0564797	0.133694	0.213354	21	0.0764254	0.126839
956	10	6.8	91.8039	15.3155	5456	4109	0.00766024	0.0266182	0.0342225	0.0653609	0.0918039	0.174588	67	0.0547982	0.111133
957	3	5	144.573	30.9799	3190	5128.67	0.02657	0.0394012	0.0398609	0.0462265	0.144573	0.222855	16	0.0688623	0.109592
958	10	6.3	93.0465	15.1311	7725	5500.2	0.00994355	0.0287261	0.0318265	0.0587666	0.0930465	0.188866	64	0.0537394	0.115485
959	4	5.75	134.843	25.0022	5760	4019.25	0.0311484	0.0443928	0.0389254	0.0515912	0.134843	0.216919	24	0.0715516	0.113556
960	9	7.66667	87.8696	13.2815	5804	6217.89	0.00363957	0.0321682	0.0309176	0.0690808	0.0878696	0.152115	70	0.0529587	0.117739
961	6	9	113.913	13.7344	8933	5471.67	0.0142144	0.0428246	0.0380182	0.0693194	0.113913	0.19378	53	0.0723172	0.121413
962	7	6.14286	104.603	19.0705	7358	4566.43	0.0143564	0.029349	0.0376779	0.0567933	0.104603	0.194113	44	0.0590815	0.101597
963	6	7.5	112.455	15.8493	3570	6127.83	0.00745383	0.0382472	0.0349838	0.055857	0.112455	0.189421	46	0.0673582	0.117262
964	8	6.875	121.08	20.156	6747	5789.62	0.0257011	0.0406742	0.0383884	0.054955	0.12108	0.212502	55	0.0709758	0.115148
965	6	6.66667	108.074	19.2632	6961	4731.33	0.0117501	0.0337783	0.0355133	0.0608623	0.108074	0.190388	41	0.0631869	0.116486
966	5	6	119.996	21.466	2387	6044.2	0.0252917	0.0362215	0.040261	0.0676518	0.119996	0.187332	31	0.0670343	0.126798
967	5	5.8	126.345	25.2689	11490	6086.8	0.0198806	0.0405596	0.0428483	0.0641625	0.126345	0.199026	30	0.0705901	0.143703
968	8	7.5	114.334	16.4071	4883	5398.75	0.0129855	0.0461755	0.0376888	0.0866907	0.114334	0.198321	60	0.0753559	0.131138
969	3	6.33333	138.545	21.9912	4310	5541.33	0.00944524	0.0393298	0.0437714	0.0616378	0.138545	0.207399	20	0.0734631	0.121776
970	9	8.22222	97.1015	13.5517	3437	4003.44	0.0155529	0.0287837	0.0342353	0.0679187	0.0971015	0.171186	73	0.0585726	0.109245
971	4	6.25	116.773	20.9218	2190	3825	0.0227736	0.0433756	0.0368522	0.0646284	0.116773	0.204252	26	0.0678121	0.113487
972	9	5.66667	117.188	23.2515	4513	4740.67	0.0169701	0.0425398	0.0383747	0.0612089	0.117188	0.212802	52	0.0710105	0.118
973	5	8.4	111.036	15.2793	7330	4059.8	0.0181898	0.0445224	0.0415515	0.0585585	0.111036	0.187906	43	0.0704009	0.113148
974	4	7.5	102.282	16.2742	6182	4276.5	0.00332442	0.0271013	0.03645	0.0418861	0.102282	0.177689	30	0.0518879	0.0891551
975	5	5.8	126.111	27.5342	10897	5914.2	0.00772895	0.0337186	0.0366816	0.0616331	0.126111	0.217106	30	0.0665117	0.122227
976	10	6.8	106.036	20.7359	3877	5896.2	0.0200146	0.0444034	0.0391054	0.0595709	0.106036	0.193152	66	0.0701578	0.117575
977	5	7.4	96.6769	15.6294	2545	5414	0.00370789	0.0195221	0.03146	0.0318901	0.0966769	0.178008	37	0.0495958	0.0995107
978	5	6	120.687	22.557	6093	6288.2	0.0133894	0.0405736	0.0472043	0.0694262	0.120687	0.196721	31	0.073545	0.138211
979	9	6.77778	98.6781	19.8481	5863	5395.44	0.0124207	0.0297807	0.0328626	0.0501932	0.0986781	0.182889	61	0.0555858	0.0945416
980	6	6	117.446	21.5862	7683	6369.83	0.0252124	0.0439211	0.0366602	0.0810898	0.117446	0.188043	36	0.064245	0.108686
981	6	6.83333	118.205	17.8949	8463	6201.5	0.0138268	0.041039	0.040176	0.0641214	0.118205	0.185859	42	0.0688807	0.129989
982	5	6.2	117.578	20.3803	1477	4623	0.0214529	0.0336307	0.037862	0.0531103	0.117578	0.208105	32	0.0635209	0.118278
983	6	6	100.742	21.3145	6901	5384	0.0134168	0.0301312	0.032834	0.0543342	0.100742	0.167978	37	0.0500943	0.117786
984	5	7.6	110.078	15.1314	4567	5145.8	0.00899325	0.0482862	0.0375229	0.0821255	0.110078	0.203623	39	0.0723966	0.132331
985	8	7.25	100.571	14.8013	4020	4750.12	0.00865803	0.0290653	0.0370179	0.055224	0.100571	0.192928	57	0.0613256	0.131
986	4	9	115.314	14.2541	4903	6658.75	0.0244645	0.039451	0.039094	0.0534606	0.115314	0.198765	37	0.0717273	0.127507
987	4	7.5	112.631	15.3638	8623	5764	0.0061352	0.0334354	0.038016	0.0474479	0.112631	0.187376	31	0.0655014	0.116816
988	3	6.33333	113.463	20.8016	4526	6156	0.0173938	0.0352273	0.0297376	0.0519589	0.113463	0.207873	20	0.0510835	0.0890171
989	5	6.4	116.539	19.4232	4483	6529.2	0.0123657	0.0378113	0.038454	0.0607061	0.116539	0.192273	33	0.0652188	0.112405
990	6	6.33333	117.794	19.3831	1366	3464.83	0.0286075	0.0450585	0.035574	0.0858038	0.117794	0.188592	39	0.0671727	0.106102
991	6	6.66667	110.732	16.8075	10042	4614	0.0186813	0.037402	0.0339296	0.0752624	0.110732	0.179922	41	0.0622475	0.119561
992	6	8.66667	105.745	13.1202	5612	5962.67	0.00820842	0.0482907	0.0352759	0.0939163	0.105745	0.179919	52	0.0748303	0.116231
993	11	5.54545	93.1292	19.6841	5465	5985.27	0.00803089	0.032016	0.0328314	0.048382	0.0931292	0.198447	60	0.0548103	0.0990599
994	6	6.66667	108.52	17.6847	2283	4311	0.0116048	0.0401843	0.0340439	0.0606908	0.10852	0.190474	41	0.0623616	0.107657
995	8	7.75	99.7163	14.5379	4222	5446.12	0.0167834	0.0303734	0.0375674	0.0741095	0.0997163	0.172235	61	0.0593271	0.118221
996	9	5.44444	94.2041	20.5396	2126	6289.67	0.00626922	0.0407439	0.0346925	0.0868154	0.0942041	0.16686	49	0.061474	0.125284
997	8	8	99.1633	13.9059	8654	4831.62	0.0142246	0.0355177	0.0388838	0.0614852	0.0991633	0.172175	63	0.0594339	0.101115
998	4	7	119.62	19.1891	6089	6180.75	0.0185628	0.0278912	0.038646	0.0345555	0.11962	0.202632	29	0.059432	0.112801
999	8	7.125	108.644	18.1613	3053	6160	0.0117271	0.0323634	0.0385282	0.0544246	0.108644	0.170684	53	0.0624406	0.101127
