# Supplementary material for: The winner takes it all—Competitiveness of single nodes in globalized supply networks
Source: PLoS One. 2019 Nov 20;14(11):e0225346. doi: 10.1371/journal.pone.0225346 (PMC6867619; doi:10.1371/journal.pone.0225346)
Supplement: S1 Table — Legends can be found in te readme.txt file. (ZIP) [file pone.0225346.s001.zip › spatial_network_delaunay_randomized_connections_N_1000_r_1_edgelist.dat]

0	93	0.0332495
0	133	0.0115725
0	392	0.0288295
1	55	0.0452019
1	60	0.00951764
1	136	0.0212162
1	275	0.014672
1	437	0.0181317
1	684	0.00388445
1	969	0.0269585
2	38	0.0429261
2	115	0.034723
2	120	0.0409893
2	389	0.0299308
2	451	0.0287526
2	548	0.0209952
2	620	0.0367212
3	21	0.0856154
3	48	0.0140745
3	325	0.0547881
3	513	0.039096
3	865	0.0669355
4	350	0.0537048
4	414	0.0329152
4	460	0.0359769
4	539	0.00433798
4	632	0.0360121
5	98	0.0339118
5	186	0.0827254
5	361	0.0603213
5	390	0.0378283
5	569	0.0255763
5	768	0.0228197
5	911	0.0418258
5	935	0.0343236
6	83	0.0307316
6	236	0.0451838
6	264	0.0489223
6	470	0.0618482
6	751	0.045199
6	774	0.0729918
7	74	0.027461
7	98	0.0115751
7	299	0.0195694
7	628	0.0588312
7	753	0.0311693
7	762	0.0297222
7	786	0.00936628
7	809	0.0329735
8	137	0.0295733
8	260	0.0471497
8	569	0.0303313
9	635	0.0544596
9	681	0.018817
9	952	0.0300187
9	977	0.0281885
10	89	0.0419667
10	441	0.0354045
10	479	0.0263518
10	699	0.0164444
10	706	0.0306702
10	919	0.00690089
10	961	0.0494894
10	970	0.0302804
11	85	0.0650878
11	539	0.045398
11	556	0.0279313
11	623	0.0675806
11	656	0.0442901
12	57	0.0395677
12	295	0.0462916
12	329	0.0458074
12	397	0.0150594
12	789	0.0282559
12	920	0.0146142
13	23	0.0248147
13	156	0.0404752
13	221	0.0422716
13	374	0.0288193
13	566	0.0263813
14	22	0.0627501
14	53	0.0449118
14	256	0.0319437
14	382	0.0315377
14	418	0.0280883
14	440	0.0375063
14	555	0.0159371
15	74	0.0241076
15	99	0.0697387
15	249	0.0464832
15	431	0.0508508
15	563	0.0415031
15	568	0.00427821
15	840	0.0266988
15	949	0.0326905
16	256	0.0273564
16	257	0.0126467
16	291	0.044255
16	521	0.0750598
17	154	0.0453437
17	715	0.0542595
17	803	0.0700449
17	865	0.0135217
17	940	0.023275
18	25	0.030099
18	90	0.0445509
18	281	0.0140497
18	474	0.0205529
18	506	0.0495172
18	653	0.0263225
18	782	0.00616926
18	794	0.0677674
19	42	0.0512438
19	269	0.0458447
19	409	0.0201048
19	907	0.0172579
20	208	0.0467437
20	286	0.0404392
20	353	0.025162
20	819	0.0376672
21	479	0.0837731
21	576	0.0431463
21	748	0.0426523
22	97	0.0406735
22	140	0.0296268
22	169	0.0533004
22	237	0.00951399
22	269	0.0354137
22	458	0.0563392
22	787	0.0368031
22	984	0.0190297
23	43	0.022172
23	155	0.0535322
23	195	0.0625802
23	306	0.0372691
23	602	0.0283764
23	686	0.030739
24	64	0.0396479
24	256	0.0475683
24	293	0.0518293
24	321	0.0788283
24	419	0.0407567
24	909	0.0492492
25	28	0.0162163
25	88	0.0376952
25	113	0.0296802
26	119	0.0667642
26	547	0.049981
26	906	0.0386466
26	961	0.0642906
27	69	0.0681168
27	263	0.0581321
27	504	0.0366565
27	601	0.0360454
27	736	0.0453303
27	855	0.0177467
28	175	0.0467955
28	570	0.048702
28	694	0.0477741
28	727	0.0281009
28	780	0.031387
28	832	0.0567541
28	868	0.0715739
28	909	0.0327098
29	647	0.00852644
29	665	0.0554649
29	733	0.0670165
30	548	0.0283738
30	629	0.0292583
30	634	0.0317681
30	790	0.0342588
31	81	0.0280757
31	370	0.0163572
31	392	0.0425669
31	833	0.0456125
31	861	0.0433627
31	872	0.0440204
31	910	0.029312
32	165	0.0273817
32	201	0.0720182
32	296	0.0546892
32	366	0.0127528
32	529	0.0568981
32	536	0.033915
32	548	0.0451074
32	968	0.0553718
33	246	0.025077
33	398	0.017981
33	421	0.0108818
33	924	0.0205256
34	190	0.0449225
34	670	0.05269
34	960	0.0378179
35	43	0.0599108
35	51	0.0126728
35	257	0.0367332
35	398	0.0551302
35	427	0.0326425
35	457	0.0175026
35	510	0.0306647
35	551	0.0587359
35	596	0.0361997
35	648	0.048915
35	945	0.0610211
35	948	0.0275318
35	976	0.0487558
36	341	0.0173385
36	368	0.0714875
36	831	0.0430773
36	888	0.0254727
37	96	0.0274656
37	219	0.0522886
37	333	0.0503493
37	346	0.00550423
37	370	0.0293781
37	457	0.030612
37	960	0.0595471
37	984	0.00769307
38	200	0.0297347
38	283	0.0322741
38	425	0.0382333
38	723	0.039152
38	766	0.0393958
39	226	0.0274127
39	517	0.071726
39	885	0.0584658
40	261	0.027125
40	598	0.0681366
40	645	0.0174925
41	326	0.0220835
41	520	0.0388855
41	744	0.0447999
42	533	0.0458961
42	550	0.0186568
42	678	0.105276
42	836	0.0463825
43	100	0.0082249
43	132	0.0710517
43	207	0.0407649
43	441	0.034687
43	477	0.0577766
43	506	0.0476075
43	889	0.0286104
43	897	0.0413089
44	142	0.0197333
44	315	0.0763362
44	536	0.031166
44	622	0.023936
44	822	0.0603406
44	998	0.0490541
45	161	0.0494273
45	601	0.0324147
45	608	0.0492668
45	787	0.0538218
46	295	0.0316763
46	473	0.0331279
46	490	0.0134221
46	930	0.0195036
47	145	0.0431117
47	407	0.0290523
47	516	0.033399
47	599	0.0487125
47	796	0.0300453
47	866	0.0335933
47	872	0.0552521
48	89	0.013974
48	162	0.0152522
48	191	0.0131431
48	304	0.0474463
48	405	0.013108
48	695	0.0193699
48	964	0.0273176
48	993	0.0324429
49	795	0.0657962
49	891	0.0412036
50	144	0.0265733
50	147	0.034974
50	435	0.00822228
50	494	0.0509163
50	724	0.0343367
50	843	0.0510622
51	79	0.0654313
51	550	0.0375243
52	226	0.0541368
52	464	0.0285511
52	473	0.01913
52	665	0.059315
52	674	0.0367875
52	728	0.0486327
52	983	0.0422385
53	142	0.049134
53	606	0.0320542
53	630	0.0327563
53	700	0.0544745
53	944	0.0148199
54	127	0.0287569
54	139	0.0311241
54	350	0.0463935
54	449	0.0499129
54	513	0.0322535
54	635	0.0195365
54	754	0.0480165
54	818	0.0358236
55	137	0.0376903
55	183	0.038728
55	299	0.0367228
55	385	0.0327478
55	530	0.0511679
55	845	0.0155999
55	858	0.0222085
56	191	0.0591007
57	360	0.0285651
57	818	0.0114945
57	908	0.0155316
58	84	0.0256143
58	612	0.025772
58	627	0.0242128
58	703	0.0228502
58	896	0.0269419
59	134	0.0319883
59	196	0.0229553
59	280	0.021037
59	290	0.0426518
59	305	0.0643917
59	462	0.0591197
59	668	0.0306084
59	675	0.0440697
59	767	0.0334507
60	231	0.0542953
60	321	0.0700606
60	738	0.0407945
61	128	0.0183037
61	224	0.0112701
61	263	0.0587269
61	493	0.0690737
61	495	0.0065478
61	512	0.0485981
61	633	0.0256758
61	911	0.0281535
61	973	0.0117113
62	327	0.0601044
62	416	0.00819605
62	552	0.0424949
62	576	0.0217869
62	638	0.0110834
62	806	0.0404728
62	814	0.0442448
62	918	0.0365045
62	982	0.0265542
63	202	0.0179161
63	259	0.0342402
63	406	0.0529258
63	678	0.0641761
63	923	0.0532153
63	969	0.0283978
64	93	0.0103412
65	195	0.0551603
65	676	0.0605176
65	764	0.0759146
66	622	0.0568559
66	749	0.0651431
66	870	0.0679748
67	377	0.0200265
67	559	0.0174708
67	598	0.0588147
67	626	0.0230172
67	763	0.0281273
67	791	0.0588348
68	176	0.0369321
68	244	0.0793803
68	271	0.0457389
68	572	0.0295596
68	795	0.025364
68	986	0.0839914
68	991	0.0579804
69	161	0.011056
69	408	0.0488008
69	451	0.0594695
69	510	0.0244537
69	564	0.0273928
69	704	0.0190828
69	747	0.027898
69	833	0.0227519
69	867	0.0754877
70	104	0.0153491
70	224	0.0414116
70	485	0.0728057
70	498	0.0210822
70	509	0.0321277
70	566	0.0349244
70	626	0.0530893
70	742	0.024637
70	805	0.0726993
70	817	0.0394218
70	844	0.0317591
70	954	0.0368237
71	162	0.0402128
71	211	0.0347433
71	246	0.0275802
71	938	0.0278593
72	258	0.0427955
72	477	0.0378079
72	840	0.0202715
72	935	0.0330305
72	961	0.0286748
73	306	0.00875476
73	588	0.0764813
73	660	0.00797739
73	851	0.0338595
73	989	0.0511639
74	476	0.0330167
74	508	0.0444439
74	512	0.0504342
74	541	0.0171491
74	699	0.0522455
74	738	0.0453661
74	876	0.0315698
74	880	0.0200244
75	201	0.0362848
75	203	0.0440897
75	501	0.031707
75	597	0.0181681
75	857	0.0536076
76	232	0.0125851
76	269	0.0283005
76	323	0.0127542
76	489	0.0197956
76	572	0.0260994
76	861	0.048263
76	890	0.0282359
77	94	0.0174158
77	182	0.0681451
77	455	0.00544007
77	484	0.00800342
77	555	0.0456396
77	688	0.0915079
77	762	0.0364268
77	868	0.0137508
78	490	0.0108604
78	660	0.0350237
78	720	0.0475412
79	91	0.0469069
79	459	0.116544
79	763	0.0684738
79	846	0.0628753
79	966	0.0175491
80	109	0.0317251
80	274	0.0400459
80	491	0.0331762
80	636	0.0418351
80	836	0.031109
81	774	0.0363182
81	906	0.00595167
82	380	0.0389214
82	494	0.0403181
82	856	0.0776124
82	896	0.0984844
82	945	0.0337003
83	673	0.0495254
83	714	0.0260414
83	763	0.0200361
83	801	0.0385288
84	201	0.0440745
84	361	0.0951182
85	163	0.0422385
85	210	0.0086962
85	227	0.0614669
85	428	0.0515597
85	611	0.0526247
85	621	0.0439813
85	679	0.0371322
86	143	0.0351622
86	688	0.0289742
87	99	0.0615034
87	113	0.0500248
87	308	0.00813429
87	408	0.0176575
87	494	0.0795519
87	545	0.00676604
87	931	0.0396969
88	177	0.0597636
88	533	0.035233
88	612	0.0182862
88	728	0.0239928
88	795	0.0291358
89	109	0.0185735
89	277	0.0477782
89	309	0.0499425
89	420	0.003065
89	479	0.0300401
89	602	0.0366985
89	618	0.0358678
89	780	0.0262948
89	896	0.0159216
89	939	0.0030976
90	125	0.0420957
90	126	0.0495086
90	234	0.0242474
90	270	0.0470614
90	322	0.035338
90	341	0.0133051
90	621	0.0311067
90	705	0.0330544
90	979	0.0483116
91	107	0.0325892
91	127	0.0551947
91	140	0.0730606
91	422	0.0430334
91	957	0.0444058
92	409	0.0164068
92	773	0.0174604
92	827	0.0316757
92	904	0.0675579
93	159	0.0274384
93	429	0.0253798
93	449	0.0298247
93	473	0.0174985
93	476	0.036151
93	486	0.0663255
93	662	0.0283545
93	781	0.0087608
93	782	0.0547369
93	810	0.0238769
93	837	0.0650435
93	912	0.0184277
93	934	0.0210459
93	949	0.0344075
94	110	0.00880978
94	448	0.0364337
94	496	0.0475191
94	649	0.0655377
94	720	0.0405544
94	827	0.028973
94	949	0.0390821
94	966	0.0170937
95	315	0.0302889
95	383	0.0209318
95	655	0.0305686
95	892	0.037353
95	943	0.0351046
96	218	0.0282136
96	518	0.0343567
96	629	0.0347293
96	681	0.028738
97	350	0.0330522
97	563	0.0763448
97	639	0.019012
97	885	0.0167623
97	964	0.0307758
98	141	0.0115927
98	289	0.0458493
98	879	0.0265601
99	353	0.0524259
99	663	0.00724258
99	748	0.0274281
99	765	0.0347831
99	907	0.0320787
99	981	0.0352868
100	139	0.0280834
100	169	0.0341109
100	199	0.0474872
100	222	0.0329747
100	257	0.0455442
100	419	0.0311202
100	523	0.0459381
100	570	0.0400516
101	111	0.0477015
101	296	0.0334553
101	401	0.0591234
101	413	0.0197614
101	743	0.00763752
101	756	0.0543698
101	866	0.0602161
102	174	0.0194865
102	177	0.00797853
102	268	0.0363164
102	714	0.0229151
102	799	0.0429318
102	807	0.0738502
103	454	0.0268516
103	660	0.0288831
103	814	0.0458615
103	954	0.0303921
103	983	0.0292316
104	636	0.0142167
104	904	0.0410705
104	927	0.0599126
105	106	0.053608
105	199	0.0335834
105	287	0.0422926
105	451	0.0333967
106	410	0.0337433
106	455	0.0062616
107	277	0.045333
107	386	0.0239881
107	717	0.029136
107	758	0.0358036
108	153	0.0274502
108	277	0.0291982
108	496	0.0198978
108	648	0.0379884
108	669	0.0284776
108	841	0.0344423
108	866	0.039156
109	128	0.0227438
109	187	0.0364258
109	356	0.0125042
109	414	0.0369857
109	590	0.0427117
110	585	0.00946335
110	590	0.0507987
111	389	0.0246418
111	712	0.0546543
111	723	0.0369753
111	858	0.0400701
112	183	0.0319866
112	232	0.0549822
112	293	0.0521646
112	848	0.0470142
113	212	0.0223208
113	356	0.0590897
113	443	0.00281755
113	700	0.0665404
113	860	0.0277639
114	353	0.0440702
114	600	0.0273819
114	639	0.0468803
114	858	0.0579335
115	162	0.020911
115	496	0.0776622
115	584	0.0469521
115	592	0.0432379
115	765	0.0497209
115	976	0.0189105
116	288	0.0223302
116	665	0.0686213
116	680	0.0118547
116	794	0.0619389
116	897	0.0368938
117	288	0.0317414
117	664	0.0417429
117	672	0.04581
117	680	0.032701
118	206	0.0163745
118	307	0.0658705
118	366	0.0285147
118	903	0.0438493
119	224	0.0717214
119	244	0.0540537
119	525	0.00513009
119	868	0.06826
119	917	0.0279153
120	201	0.0161096
120	350	0.0574855
120	563	0.0788141
120	722	0.0221953
120	794	0.0395516
120	803	0.0643399
120	894	0.0200988
121	212	0.0487042
121	740	0.0520597
122	151	0.0637995
122	287	0.0165193
122	801	0.046392
123	502	0.0168573
123	786	0.0512473
123	980	0.0660648
123	985	0.0141421
124	133	0.0453945
124	311	0.0263548
124	442	0.0117221
124	445	0.0387814
124	499	0.00732836
124	519	0.0679541
125	264	0.045245
125	383	0.0177706
125	728	0.0660852
125	824	0.0566273
125	829	0.0139232
126	433	0.0238904
126	504	0.0217635
126	593	0.0304071
127	411	0.0723366
127	493	0.056126
127	766	0.0449133
127	887	0.0518878
127	987	0.0283724
128	279	0.0233842
128	332	0.00818218
128	367	0.0199945
128	371	0.0370642
128	990	0.0229195
129	287	0.0476612
129	513	0.0197392
130	132	0.0662296
130	161	0.0250491
130	226	0.0201471
130	286	0.0316127
130	381	0.0388348
130	880	0.0318586
131	282	0.0502338
131	284	0.0369943
131	389	0.0618475
131	430	0.0299819
131	607	0.0350043
131	659	0.0474173
131	765	0.0316202
131	826	0.0345997
131	881	0.0225258
131	972	0.0417187
132	410	0.040465
132	454	0.0402994
132	799	0.0252196
132	866	0.00460655
132	916	0.0258179
133	136	0.0447308
133	257	0.0471817
133	357	0.0102483
133	449	0.0346085
133	739	0.026222
133	923	0.0318575
134	465	0.0478611
134	810	0.0458961
135	544	0.0487274
135	667	0.0533972
135	712	0.078596
135	856	0.0182483
135	885	0.0281722
135	906	0.0193441
135	972	0.0485428
136	429	0.0509493
136	495	0.0240901
136	710	0.0821965
136	870	0.0220634
136	902	0.0154684
136	904	0.0828886
136	960	0.0343463
137	179	0.0409157
137	496	0.0167064
137	992	0.0279509
138	277	0.0359427
138	471	0.0507534
138	821	0.0250138
139	535	0.014269
139	711	0.0171798
140	250	0.0391192
140	806	0.0266322
141	494	0.030098
141	882	0.0162881
141	939	0.0587416
142	218	0.00858526
142	247	0.0303522
142	658	0.0342421
142	669	0.0627036
142	674	0.0111411
143	166	0.0227208
143	330	0.0122249
143	614	0.00371561
143	618	0.0532217
143	722	0.0110293
144	222	0.0318079
144	369	0.00834641
144	892	0.0311352
145	485	0.0326569
145	534	0.0106734
145	702	0.0511613
146	241	0.0482979
146	314	0.0301423
146	319	0.0487272
146	513	0.0369666
146	551	0.0587444
146	797	0.0749268
146	981	0.052174
147	453	0.0328707
147	536	0.00949229
147	614	0.0297803
147	741	0.013408
147	743	0.0309971
148	318	0.0514724
148	366	0.0255749
148	700	0.0208867
149	258	0.0630562
149	345	0.0946757
149	394	0.0359082
149	467	0.0396933
150	694	0.0139765
150	850	0.0197262
150	914	0.0407163
151	179	0.0317773
151	218	0.0376483
151	438	0.0367904
151	596	0.0103461
151	686	0.0192808
151	702	0.0563271
151	898	0.0475401
152	464	0.0423188
152	465	0.064192
152	592	0.0534789
152	625	0.0632781
153	324	0.0403605
153	517	0.0298449
153	593	0.0119809
153	775	0.00137608
153	840	0.0262406
153	843	0.0214713
154	377	0.0285274
154	459	0.024695
154	512	0.0348854
154	638	0.0567027
154	659	0.0298301
154	738	0.0478759
154	792	0.0466209
154	855	0.0636004
155	167	0.0241008
155	185	0.026994
155	425	0.0389143
155	561	0.0520515
155	701	0.0268732
155	810	0.0356007
155	816	0.0448689
155	963	0.0690355
155	977	0.0608295
156	309	0.0615423
156	371	0.0315487
156	466	0.0271568
156	482	0.0353008
156	569	0.0465695
156	720	0.0196552
156	949	0.0503008
157	197	0.0429972
157	432	0.0102336
157	498	0.0575269
158	296	0.029808
158	308	0.0316804
158	392	0.0396359
158	633	0.0697279
158	751	0.0366299
159	283	0.0351922
159	305	0.0655033
159	392	0.042075
159	410	0.0273539
159	639	0.0333712
160	211	0.043325
160	327	0.0320957
160	490	0.0465285
160	724	0.0272708
160	826	0.0477647
161	415	0.0207913
161	814	0.0446572
162	362	0.0346409
162	527	0.0155154
162	583	0.0285293
162	596	0.00688452
162	940	0.0245941
163	197	0.0219397
163	309	0.0104165
163	826	0.0375505
164	330	0.0437342
164	469	0.00824523
164	528	0.0227978
165	372	0.0561534
165	379	0.0488573
165	586	0.0506588
166	714	0.036275
166	769	0.00646751
166	941	0.0363858
166	958	0.0482472
167	195	0.0125521
167	210	0.00634594
167	257	0.0631309
167	268	0.0304782
167	337	0.056663
167	418	0.0725394
167	709	0.0404141
167	785	0.0384312
168	322	0.0338161
168	344	0.0636507
168	530	0.0480671
168	712	0.0289026
168	848	0.0172057
169	275	0.0833608
169	528	0.036632
170	357	0.0500879
170	480	0.0241095
170	585	0.0595033
170	863	0.0538481
170	864	0.0233292
170	925	0.011049
171	394	0.0482747
171	498	0.0253942
171	578	0.0389016
171	833	0.0278263
171	938	0.0259037
172	254	0.0558671
172	467	0.0677813
172	515	0.0303929
173	241	0.0165331
173	299	0.0133053
173	374	0.0177531
173	920	0.0105879
174	250	0.0211554
174	272	0.0453047
174	360	0.020036
174	620	0.0472845
174	708	0.0201624
175	243	0.0488992
175	443	0.068119
175	557	0.0417088
175	585	0.0374529
175	677	0.0111215
175	717	0.0279009
175	872	0.0451843
175	927	0.0494689
176	523	0.0231768
176	631	0.0771464
176	904	0.0324374
177	221	0.0494393
177	233	0.0331888
177	428	0.0249233
177	485	0.0609494
177	749	0.0197581
177	877	0.0686991
177	891	0.0279949
178	328	0.050437
178	476	0.0446986
178	514	0.0175754
178	631	0.0608238
178	763	0.0207663
178	821	0.0149944
178	874	0.0339772
178	908	0.0638806
179	281	0.0534492
179	529	0.0276789
179	638	0.0352239
179	676	0.01253
179	728	0.050783
180	284	0.0134231
180	387	0.0190942
180	580	0.0210571
180	696	0.0381481
180	853	0.0362632
181	322	0.0277898
181	490	0.0433027
181	757	0.0354556
181	981	0.0672122
182	209	0.0899405
182	315	0.0210524
182	387	0.0489562
182	417	0.0455021
182	575	0.0257995
182	600	0.0143661
182	695	0.0350519
182	736	0.0230254
183	210	0.0191716
183	448	0.03581
183	665	0.0296827
183	783	0.0585548
183	856	0.0523297
183	917	0.00779806
184	420	0.0320412
184	485	0.0401427
184	486	0.06838
184	625	0.0603417
184	674	0.032874
184	695	0.00317816
184	832	0.00827697
185	203	0.0496275
185	252	0.0287212
185	264	0.0364038
185	458	0.0410194
185	762	0.026587
185	874	0.00932617
186	634	0.0489144
186	865	0.0182868
186	905	0.0603431
186	913	0.0114026
187	272	0.00570482
187	280	0.0170798
187	698	0.0155995
187	917	0.0636053
188	219	0.00556444
188	294	0.0147126
188	452	0.00894972
188	941	0.06065
189	278	0.0381522
189	564	0.033101
189	699	0.0646461
189	955	0.038466
190	213	0.0167969
190	360	0.0548514
190	456	0.0288426
190	485	0.0433032
190	628	0.00349175
190	835	0.0386819
190	971	0.0552671
191	625	0.0473709
191	825	0.0342586
192	268	0.0234817
192	710	0.0500423
193	468	0.0281937
193	631	0.0523056
193	893	0.0364535
193	980	0.0262094
194	307	0.0509541
194	393	0.0355081
194	481	0.0597956
194	784	0.032648
194	815	0.0265951
195	614	0.0473906
195	630	0.0363611
195	787	0.0175696
196	266	0.0172018
196	317	0.0545544
196	423	0.0341988
196	509	0.0454997
196	924	0.0340429
197	409	0.0537489
197	425	0.0289359
197	678	0.0373923
197	874	0.0327928
197	919	0.0443405
198	311	0.0255317
198	334	0.0368511
198	335	0.0282829
198	752	0.0488139
198	818	0.0355134
198	916	0.068391
198	948	0.0263114
199	362	0.0725002
199	574	0.0499388
199	698	0.023318
199	796	0.0418318
200	299	0.00209274
200	314	0.0463006
200	592	0.0483496
200	705	0.0277994
200	736	0.0718055
200	764	0.0273332
200	876	0.0488033
200	903	0.0104406
200	927	0.0274388
202	249	0.0274477
202	675	0.0401023
203	206	0.0551559
203	254	0.0271384
203	275	0.0550152
203	357	0.016307
203	383	0.0117815
203	869	0.0320982
203	982	0.0303576
204	300	0.0146477
204	836	0.0272628
204	854	0.0249969
204	900	0.0346461
204	997	0.0286213
205	580	0.0354173
205	590	0.0415584
205	701	0.0721753
205	842	0.0201036
205	873	0.0324821
206	650	0.0582617
206	891	0.0139049
207	951	0.0489741
208	288	0.0145668
208	412	0.00315703
208	569	0.0743069
208	684	0.0157552
209	528	0.0437063
209	530	0.0303094
209	541	0.0534008
209	595	0.0664062
209	606	0.040484
209	706	0.0309067
209	814	0.0157812
210	373	0.0616094
210	500	0.037343
211	423	0.00394591
211	819	0.0446119
211	839	0.0293656
212	396	0.01884
212	631	0.0397792
212	691	0.0207805
212	739	0.00620747
212	922	0.0299366
212	965	0.0570397
213	242	0.00574413
213	572	0.045842
213	688	0.0315252
213	788	0.037763
214	392	0.0145784
214	504	0.0407422
214	505	0.0761555
214	514	0.0225945
214	891	0.0681063
214	940	0.00931416
214	948	0.057089
214	984	0.026825
215	242	0.0239599
215	283	0.0332614
215	506	0.0411898
215	586	0.0220457
215	589	0.042795
215	856	0.0411918
216	388	0.0532521
216	465	0.011742
216	469	0.0342395
216	524	0.0138518
216	611	0.0306587
216	792	0.0113373
217	449	0.0653104
218	574	0.0301369
218	820	0.0403749
219	311	0.00960235
219	583	0.0565908
220	661	0.0339826
220	951	0.0298148
221	428	0.0651968
221	642	0.0100527
221	734	0.0783966
221	872	0.026457
221	895	0.0296548
221	929	0.0291231
222	284	0.053871
222	409	0.00515054
222	412	0.0419673
222	440	0.0270758
222	477	0.0334212
222	762	0.0325242
222	924	0.0431392
223	531	0.0610613
223	757	0.0134744
223	870	0.032462
224	260	0.0523912
224	457	0.0448484
224	584	0.0321568
224	607	0.0290585
224	744	0.0324953
224	880	0.031803
225	771	0.0209056
225	788	0.0202224
225	905	0.0256726
226	259	0.057551
226	361	0.0438895
226	561	0.0214379
226	616	0.0515712
226	693	0.0498492
226	733	0.0722731
226	951	0.0337622
227	529	0.0193834
227	684	0.061639
227	740	0.0484741
227	810	0.0570735
227	951	0.00640102
227	958	0.0717344
228	633	0.0413763
228	666	0.0273478
228	862	0.0353342
229	246	0.0342364
229	337	0.0480451
229	491	0.0274563
229	510	0.0647709
229	678	0.0401881
229	911	0.0359277
229	915	0.0437007
230	290	0.043646
230	342	0.023273
230	460	0.0221446
230	955	0.0384436
231	425	0.0488695
231	785	0.0203244
231	788	0.0348744
232	569	0.0394861
232	702	0.0741964
232	865	0.0244431
233	243	0.0270303
233	379	0.0221228
233	469	0.0415429
234	478	0.0745271
234	495	0.0370944
234	543	0.0196875
234	630	0.018082
235	255	0.0244193
235	276	0.0278044
235	381	0.011265
235	787	0.017715
235	975	0.0498745
236	353	0.0440861
236	446	0.053501
236	630	0.0576647
236	924	0.0195837
236	954	0.0145474
236	974	0.00357304
237	358	0.0238069
237	566	0.05351
237	655	0.0443386
237	739	0.0636768
237	749	0.0160012
237	795	0.00399945
238	256	0.0773516
238	354	0.0266442
238	718	0.0159139
238	876	0.0380447
238	969	0.0126508
238	978	0.0316357
238	989	0.0315178
239	372	0.0102962
239	686	0.040769
239	776	0.0292259
239	870	0.0229521
239	965	0.0316371
240	323	0.0360845
240	501	0.0107278
240	561	0.060532
240	675	0.0458228
240	766	0.0395315
240	989	0.0253176
241	359	0.0407871
241	477	0.0136566
241	481	0.0216694
242	344	0.0323172
242	449	0.0150663
242	469	0.0547803
242	571	0.0468101
242	683	0.0329799
242	826	0.0237943
243	303	0.113956
243	502	0.0189649
243	533	0.0262254
244	278	0.0198482
244	286	0.0176185
244	708	0.04709
244	732	0.0498726
245	309	0.0383571
245	502	0.0137299
245	699	0.0566833
245	775	0.0317514
246	551	0.0481347
246	565	0.0570866
246	804	0.0385228
246	838	0.00819463
246	931	0.0261935
246	952	0.0335966
247	529	0.0765275
247	673	0.0306682
247	717	0.0715248
247	725	0.00846926
247	780	0.0124689
247	783	0.0422219
248	402	0.0270518
248	418	0.0372938
248	781	0.0585167
249	355	0.0301838
249	542	0.0288079
249	819	0.0392173
250	373	0.0395024
250	679	0.0375113
250	805	0.0375708
251	284	0.0554168
251	291	0.0411733
251	411	0.0406701
251	419	0.0241575
251	460	0.00173327
251	538	0.0651423
252	424	0.00648112
252	556	0.0149185
252	861	0.0488942
252	902	0.0211625
253	465	0.0473693
253	490	0.0426947
253	519	0.0494785
253	839	0.0394749
253	972	0.0257304
254	340	0.0165879
254	442	0.0220188
254	571	0.00742284
254	616	0.0132342
254	791	0.0474827
254	806	0.0346025
254	831	0.0567162
255	365	0.0184598
255	535	0.0305732
255	689	0.0406307
255	704	0.0264631
255	756	0.0103314
255	975	0.0716647
256	525	0.0328736
256	833	0.0280418
256	983	0.0305438
257	465	0.0462985
257	568	0.0595302
257	609	0.0323873
257	729	0.0570906
257	740	0.0351452
257	828	0.0341891
258	432	0.0371079
259	740	0.047215
259	785	0.00971509
259	859	0.0363083
260	338	0.0476787
260	436	0.0817981
260	514	0.0407631
260	605	0.0567916
260	689	0.0306587
261	331	0.0369214
261	361	0.0442822
261	431	0.0269394
261	440	0.0598663
261	587	0.039356
262	534	0.031309
262	550	0.0117923
262	572	0.0469906
262	658	0.011807
263	310	0.043297
263	700	0.0423479
263	717	0.00823318
263	765	0.0283492
263	787	0.0618909
263	926	0.037058
264	510	0.00941284
264	575	0.0287526
264	799	0.0250891
264	844	0.0168818
264	947	0.0637928
264	993	0.0501965
265	457	0.0748906
265	629	0.0339201
265	658	0.0595578
265	727	0.0353329
265	770	0.0689103
265	799	0.0425362
265	807	0.021471
266	348	0.0427665
266	360	0.0186035
266	515	0.0317422
266	523	0.0309166
266	549	0.0171198
266	826	0.066484
266	915	0.0371062
266	967	0.0434774
267	438	0.0304494
267	592	0.0228487
267	945	0.0142155
267	960	0.0479665
268	745	0.0406502
268	849	0.02706
268	861	0.0439285
268	976	0.0246041
269	397	0.0102717
269	531	0.0638587
269	564	0.0190934
269	835	0.00783353
269	908	0.0205053
270	306	0.039112
270	375	0.00825953
270	377	0.0421666
270	407	0.0285128
270	581	0.0297561
270	696	0.0192802
270	757	0.041902
270	980	0.0341961
271	311	0.0278706
271	348	0.0393613
271	806	0.0428692
271	852	0.0148723
272	361	0.0419316
272	379	0.00261489
272	586	0.0593034
272	909	0.0458442
273	316	0.0530804
273	620	0.0396239
273	916	0.0502255
274	341	0.030666
274	480	0.0905887
274	482	0.048994
274	639	0.0400396
274	820	0.0287414
274	927	0.0107452
275	524	0.0393238
275	635	0.013853
275	950	0.0290309
276	299	0.0244176
276	379	0.0255997
276	502	0.0266485
276	519	0.00611092
276	662	0.0308785
276	704	0.0326204
276	997	0.0654094
277	290	0.0211418
277	651	0.0332225
277	794	0.0152934
277	989	0.0433723
278	324	0.0415944
278	378	0.0366934
278	431	0.0532949
278	450	0.0363782
278	465	0.0222259
278	659	0.0684486
278	953	0.079304
279	483	0.0114945
279	754	0.0423282
280	385	0.0154668
280	476	0.023766
280	887	0.0331225
280	894	0.0360217
280	908	0.0364336
280	990	0.0359858
281	765	0.00129708
281	775	0.0593614
281	801	0.00512889
281	977	0.0305513
282	326	0.045659
282	399	0.0544885
282	896	0.047155
282	973	0.0398128
282	986	0.0391424
283	366	0.0110503
283	861	0.0344994
283	936	0.0250338
283	971	0.0774413
284	338	0.0726912
284	345	0.0665811
284	439	0.0246782
284	818	0.00794214
284	882	0.028156
284	947	0.0286052
284	983	0.0494263
285	874	0.0232122
286	445	0.0079548
286	496	0.00587328
286	648	0.0261818
286	819	0.0284926
287	336	0.0159624
287	507	0.0611446
287	777	0.0300015
287	869	0.0622908
287	961	0.0465077
288	478	0.0323754
288	652	0.0476654
288	759	0.0270867
288	856	0.0166968
288	982	0.0186109
289	407	0.0316023
289	606	0.0110075
289	709	0.0257914
289	723	0.0127454
289	883	0.0130278
290	467	0.0338406
290	470	0.0265977
290	684	0.0198698
290	878	0.0142139
291	546	0.0368609
291	582	0.0653513
291	665	0.0191216
292	355	0.0276365
292	450	0.0659466
292	511	0.0582462
292	672	0.0385179
292	762	0.0186255
292	870	0.034932
293	347	0.0406527
293	369	0.01311
293	751	0.0449446
294	328	0.0467052
294	463	0.029918
294	595	0.015049
294	617	0.0386028
294	659	0.039914
294	701	0.0394551
294	853	0.0277716
295	415	0.0468497
295	454	0.0178996
295	459	0.0218746
295	516	0.0380824
295	517	0.0361342
295	647	0.0447114
295	768	0.0613821
296	496	0.0393311
296	642	0.0430317
296	678	0.045932
296	705	0.0182239
296	807	0.0193763
296	841	0.0284186
296	873	0.0717566
296	943	0.0297479
297	321	0.0229324
297	559	0.035392
297	924	0.0745432
297	984	0.0332508
298	306	0.0142696
298	479	0.0315929
299	519	0.0381794
300	369	0.0197216
300	607	0.0227032
300	755	0.01213
301	349	0.020324
301	515	0.0331702
301	539	0.00867361
301	679	0.0508526
301	903	0.0170902
301	915	0.0253287
302	457	0.0475047
302	558	0.0235047
302	784	0.108867
302	880	0.0719029
303	863	0.0417505
303	873	0.0152521
304	475	0.0719504
304	519	0.0364311
304	711	0.0154719
304	766	0.0323478
304	899	0.0411394
305	447	0.0160821
305	941	0.0169243
306	434	0.0406734
306	492	0.065341
306	628	0.0283091
306	715	0.0695513
306	781	0.0673517
306	800	0.0590292
306	893	0.0494632
306	966	0.0503056
307	668	0.0716196
307	811	0.0244031
307	961	0.0272038
308	311	0.029123
308	342	0.0279912
308	378	0.0199653
308	382	0.0834324
308	688	0.0360824
309	905	0.00907062
310	313	0.0139418
310	500	0.0151818
310	719	0.0324942
310	731	0.0176183
310	855	0.0521603
311	326	0.0293291
311	434	0.0442774
311	463	0.0308517
311	517	0.0432347
311	756	0.0258686
311	863	0.0399696
312	403	0.0218907
312	696	0.0533185
313	375	0.0287986
313	501	0.0479285
313	514	0.0361586
313	638	0.0233268
313	683	0.0334875
313	741	0.0231438
313	947	0.0453436
313	979	0.0395506
314	318	0.046336
314	482	0.0143354
314	608	0.0311263
314	821	0.0278514
314	916	0.0169722
314	975	0.0103832
315	371	0.0137533
315	440	0.0378121
315	529	0.0376688
315	598	0.0468976
315	642	0.0488818
315	644	0.00523698
315	782	0.0274379
316	407	0.00909057
316	778	0.0473284
316	932	0.0527033
316	992	0.0247097
317	339	0.0144505
317	340	0.00888699
317	393	0.0286314
317	403	0.0235962
317	462	0.0173733
317	468	0.0303332
317	532	0.0393499
317	542	0.0166364
318	379	0.0257422
318	545	0.0466665
318	571	0.0305984
318	673	0.0360062
318	847	0.0148284
319	657	0.0288579
319	984	0.03846
319	991	0.0418938
320	351	0.0181501
320	370	0.0216475
320	701	0.0505624
320	957	0.0286068
321	519	0.0269832
321	643	0.0152025
321	653	0.0334228
322	370	0.00929649
322	423	0.0366089
322	504	0.0181096
322	547	0.0528988
322	896	0.0531716
322	899	0.0255939
323	430	0.033618
323	565	0.0564639
323	603	0.0288548
323	748	0.0397326
323	791	0.0349772
323	822	0.032417
323	901	0.0438858
323	997	0.0394417
324	377	0.0311772
324	476	0.0212949
324	606	0.0222404
324	671	0.0450037
325	479	0.0468467
325	778	0.0625132
326	391	0.0441831
326	479	0.0472926
326	618	0.0244753
326	685	0.0330805
326	914	0.0450276
327	369	0.0534567
327	581	0.0353062
327	871	0.0112544
327	991	0.0358592
328	388	0.0238286
328	460	0.0322788
328	618	0.0264334
328	804	0.0244221
329	450	0.0511481
329	632	0.0384243
329	653	0.030542
329	664	0.0189566
330	441	0.013553
330	593	0.0235102
330	905	0.0240969
331	876	0.0377218
331	877	0.00495334
331	990	0.0395099
332	430	0.0233481
333	418	0.0194415
333	481	0.0350554
333	603	0.0034338
334	518	0.0181258
334	619	0.0240345
334	893	0.0305754
335	781	0.0683988
336	409	0.0457931
336	478	0.0408785
336	651	0.0547443
336	746	0.0460534
336	953	0.0801906
336	988	0.0542851
336	992	0.00636013
337	691	0.0214295
337	768	0.0461187
338	990	0.00625014
338	993	0.0274489
339	365	0.0518152
339	728	0.00590299
339	993	0.0151564
340	355	0.0476136
340	471	0.0256601
340	574	0.0402412
340	850	0.0572024
340	878	0.032569
340	995	0.0475426
341	436	0.0421318
341	437	0.0619136
341	479	0.0463854
341	776	0.0684946
341	929	0.0555592
341	970	0.0254388
342	407	0.0202192
342	467	0.0512155
343	495	0.0142142
343	625	0.0442735
343	951	0.0493301
344	356	0.0451077
344	864	0.0566511
344	886	0.0455323
344	957	0.0403115
345	355	0.0221782
345	609	0.030974
345	785	0.0195678
345	935	0.0327858
346	406	0.0369189
346	714	0.0365764
346	758	0.096035
347	614	0.0180027
347	689	0.0438306
347	714	0.0406887
347	745	0.0494851
348	387	0.0356032
348	499	0.0225757
348	787	0.0412076
348	801	0.0302844
348	820	0.0291984
348	845	0.0394204
349	476	0.098305
350	544	0.0143308
350	554	0.0307474
350	962	0.00793551
351	528	0.0369475
351	680	0.0603225
351	840	0.00987011
351	891	0.0756967
352	697	0.0353085
352	710	0.0207054
352	783	0.0638452
352	924	0.0196361
353	530	0.0750631
353	689	0.0245844
353	721	0.0458574
354	374	0.032085
354	525	0.104066
354	558	0.0348169
354	568	0.0196402
354	645	0.0690724
354	808	0.0336125
354	825	0.0313519
355	396	0.0273926
355	397	0.0262861
355	431	0.0287218
355	432	0.0313824
355	975	0.0413083
356	682	0.0654302
357	371	0.0208914
357	672	0.0607785
357	734	0.0343835
357	889	0.0270019
358	599	0.0426961
358	644	0.0357089
358	714	0.00867428
358	964	0.0391112
358	983	0.0430963
359	428	0.0501925
359	532	0.0523726
359	612	0.043895
360	382	0.0027067
360	580	0.033571
360	583	0.0407348
360	698	0.051624
360	940	0.0642049
361	604	0.0232925
361	987	0.00956129
362	488	0.0141795
362	500	0.0275989
362	685	0.0276859
363	544	0.0506363
363	557	0.0526889
363	591	0.0271108
363	737	0.0321357
363	972	0.0502444
363	989	0.0407075
364	617	0.0270295
364	654	0.0352298
365	877	0.0212687
366	451	0.0325522
366	979	0.048861
367	406	0.0267551
367	413	0.0369651
367	625	0.0051737
367	945	0.0167408
368	612	0.037947
368	690	0.013764
368	695	0.0203196
368	714	0.0427734
368	794	0.0482796
368	865	0.0636784
368	877	0.0380299
369	541	0.0172487
369	576	0.0201564
369	625	0.0137722
369	890	0.0117262
370	398	0.0151769
370	563	0.0359992
370	765	0.023659
370	978	0.0468935
371	378	0.0322751
371	522	0.0343468
371	646	0.0551067
371	722	0.0341555
371	896	0.0574286
372	673	0.0511515
372	703	0.0298631
372	723	0.0218349
372	950	0.0202657
373	697	0.0189185
373	860	0.0243029
374	496	0.0182283
374	572	0.0431439
374	593	0.024185
374	617	0.0366484
374	647	0.0187977
375	554	0.0468447
375	653	0.0461099
375	674	0.0277404
375	692	0.023101
375	994	0.0139286
376	509	0.0139127
376	646	0.0439335
376	795	0.055598
377	827	0.073221
378	632	0.043767
378	991	0.0621048
379	693	0.034118
380	534	0.0322733
380	626	0.0905706
380	846	0.0398532
380	848	0.0546796
381	502	0.029283
381	514	0.00936972
381	800	0.00140703
381	803	0.0313267
381	934	0.00969283
381	959	0.0472185
382	768	0.0342858
383	592	0.0560381
383	594	0.00695077
383	724	0.0161766
383	787	0.061832
383	825	0.0514787
384	437	0.0381355
384	745	0.00409134
385	412	0.00833363
385	650	0.0261386
385	920	0.0625788
385	941	0.0496953
386	548	0.023501
386	801	0.0564132
386	981	0.0563477
387	628	0.0543074
387	749	0.0270128
387	833	0.00582181
388	437	0.0599168
388	448	0.0142963
388	609	0.0542949
388	703	0.0115811
389	482	0.0397077
389	635	0.0203195
389	656	0.0415665
389	871	0.00736754
389	974	0.0392658
389	997	0.0398496
389	999	0.0553876
390	613	0.067367
390	620	0.0213686
390	830	0.0372755
390	985	0.0427443
390	992	0.012017
391	398	0.0252865
391	500	0.0276189
391	634	0.0410246
391	973	0.0183158
392	488	0.0366827
392	526	0.0729135
392	562	0.0564148
392	581	0.0518287
392	624	0.0465067
392	986	0.0378349
393	428	0.066624
393	522	0.0350296
393	632	0.0459558
393	948	0.00279125
394	692	0.0315242
395	481	0.0346149
395	500	0.00767142
395	643	0.0567843
395	728	0.0257958
396	454	0.0708244
396	501	0.0172775
397	504	0.0216457
397	560	0.00733427
397	720	0.0266996
398	486	0.0228158
398	948	0.0249049
399	654	0.0226741
399	677	0.0256306
399	785	0.0315314
400	721	0.0274035
400	964	0.0314668
401	473	0.0218798
401	815	0.0609468
401	839	0.063639
401	843	0.0179912
402	814	0.0259127
402	865	0.0364516
402	896	0.00702095
402	928	0.0221056
402	974	0.017295
402	975	0.0305723
403	414	0.043356
403	433	0.0309222
403	662	0.0192158
403	939	0.0269258
403	962	0.0761936
404	644	0.0526441
405	598	0.035358
405	812	0.0362357
405	833	0.0588663
405	854	0.0531142
405	977	0.0672752
406	497	0.0160851
406	510	0.0316515
406	706	0.0176311
406	798	0.0117038
406	810	0.0143678
406	994	0.0298957
407	492	0.0492047
409	662	0.0651897
409	681	0.0463231
409	939	0.02889
410	536	0.0549031
410	552	0.0473144
410	579	0.0292512
410	661	0.0205942
410	939	0.0401572
411	466	0.0177334
411	488	0.026234
411	504	0.00520765
411	706	0.0334863
411	890	0.0432535
411	902	0.038657
411	953	0.0140324
411	957	0.0697373
412	451	0.0255314
412	544	0.0145732
412	774	0.0402963
413	499	0.0478901
413	623	0.00289412
413	629	0.048123
413	667	0.00399732
413	774	0.0132039
413	886	0.0623542
413	965	0.0275712
414	748	0.0402306
414	966	0.0473894
415	478	0.0382356
415	692	0.0447127
416	737	0.0082992
417	466	0.00764909
417	517	0.0301243
418	643	0.0454178
418	751	0.0120521
418	868	0.0509665
419	582	0.00946437
419	647	0.0183837
419	662	0.00441884
419	674	0.0110311
419	740	0.0177581
419	994	0.0576565
420	444	0.0263354
420	466	0.00896959
420	568	0.0334637
420	933	0.0509215
420	996	0.0133124
421	509	0.0253115
421	896	0.0230702
421	915	0.0687617
422	566	0.0432486
422	631	0.0451312
422	741	0.0465885
422	909	0.0345477
422	915	0.0327536
423	474	0.0310331
423	532	0.038335
423	815	0.022463
424	437	0.0483487
424	483	0.0222531
424	555	0.0332359
425	503	0.00835483
425	654	0.0497158
425	721	0.0263555
425	784	0.0572376
426	698	0.0370474
426	962	0.034882
426	968	0.0490419
427	455	0.0524866
427	507	0.0309583
427	525	0.0391988
427	692	0.0481903
428	435	0.0389969
428	472	0.0504322
428	527	0.0426839
428	669	0.0210021
428	713	0.0378256
428	750	0.0183491
428	753	0.0313787
429	441	0.0405799
429	474	0.0354225
429	549	0.0333558
429	764	0.0336353
429	918	0.0712469
429	964	0.0376845
429	990	0.0450495
430	551	0.0191188
430	608	0.0505004
430	879	0.0455677
431	632	0.0354134
432	534	0.0158031
432	557	0.0616101
432	681	0.0121469
432	913	0.0380185
432	973	0.0195154
[truncated: 1,000 more rows]
