# Supplementary material for: The winner takes it all—Competitiveness of single nodes in globalized supply networks
Source: PLoS One. 2019 Nov 20;14(11):e0225346. doi: 10.1371/journal.pone.0225346 (PMC6867619; doi:10.1371/journal.pone.0225346)
Supplement: S1 Table — Legends can be found in te readme.txt file. (ZIP) [file pone.0225346.s001.zip › spatial_network_delaunay_randomized_connections_N_1000_r_1_node_measures.dat]

0	3	11.6667	107.137	9.94259	3772	9015	0.0115725	0.0245505	0.0351654	0.0332495	0.107137	0.164812	34	0.0569654	0.101743
1	7	7	90.142	14.0221	6638	3845.86	0.00388445	0.0199404	0.0377742	0.0452019	0.090142	0.178937	50	0.0512324	0.0980328
2	7	7.28571	110.247	15.9433	5667	6101.29	0.0209952	0.0335769	0.037598	0.0429261	0.110247	0.188335	52	0.0642476	0.115409
3	5	6.2	99.9759	19.8841	5174	6796	0.0140745	0.0521019	0.0405482	0.0856154	0.0999759	0.166476	31	0.0596274	0.118839
4	5	6.6	111.202	17.5099	6905	5722	0.00433798	0.0325894	0.0364974	0.0537048	0.111202	0.178167	34	0.0623526	0.11119
5	8	6.625	115.026	18.3665	6424	5454.12	0.0228197	0.0424165	0.0376401	0.0827254	0.115026	0.200136	54	0.0701502	0.155439
6	6	6.66667	118.329	18.6494	7844	3457.17	0.0307316	0.0508128	0.0361995	0.0729918	0.118329	0.203582	41	0.0756189	0.138432
7	8	6.875	99.4782	16.9054	7350	5044.38	0.00936628	0.0275835	0.0329101	0.0588312	0.0994782	0.171598	55	0.0573262	0.116035
8	3	7.33333	124.51	18.38	7665	5255.33	0.0295733	0.0356848	0.0425519	0.0471497	0.12451	0.209067	23	0.0702465	0.127798
9	4	6	109.266	22.5687	7115	4830	0.018817	0.0328709	0.0324671	0.0544596	0.109266	0.17734	25	0.0558532	0.0908692
10	8	8.375	96.3281	12.8485	9206	6237.12	0.00690089	0.0296885	0.034631	0.0494894	0.0963281	0.169306	64	0.0569131	0.11378
11	5	6.8	130.257	20.0451	4154	6486.8	0.0279313	0.0500575	0.0375468	0.0675806	0.130257	0.200733	33	0.0768684	0.126555
12	6	5.83333	97.1775	18.1501	10578	4765.5	0.0146142	0.0315994	0.0287731	0.0462916	0.0971775	0.174764	36	0.0535163	0.105125
13	5	7.6	109.934	14.527	6080	3407.2	0.0248147	0.0325524	0.0359652	0.0422716	0.109934	0.181483	39	0.062087	0.120668
14	7	6.28571	113.117	19.494	4764	4702.43	0.0159371	0.0360964	0.0383832	0.0627501	0.113117	0.192013	45	0.0679669	0.115997
15	8	7.625	101.652	14.3301	6255	5758	0.00427821	0.0370439	0.0393099	0.0697387	0.101652	0.18918	61	0.0657228	0.114896
16	4	7	118.336	18.7494	4010	3212.75	0.0126467	0.0398295	0.0401048	0.0750598	0.118336	0.193544	29	0.0638779	0.122126
17	5	8	100.228	12.8228	7572	7190.2	0.0135217	0.0412889	0.0375058	0.0700449	0.100228	0.178489	41	0.0658847	0.119743
18	8	6.75	95.5265	15.5515	10866	6639.12	0.00616926	0.0323786	0.0332516	0.0677674	0.0955265	0.159288	55	0.0604133	0.108957
19	4	7.5	104.117	14.6053	3582	5741.75	0.0172579	0.0336128	0.0370022	0.0512438	0.104117	0.182641	31	0.0579209	0.111246
20	4	6.5	119.138	18.7217	6508	4784.75	0.025162	0.037503	0.0339895	0.0467437	0.119138	0.198914	25	0.0622829	0.121051
21	4	7.25	138.366	23.2257	5446	5498.75	0.0426523	0.0637968	0.0378374	0.0856154	0.138366	0.212802	29	0.0924799	0.134916
22	9	7.33333	104.506	16.0906	3545	4777.44	0.00951399	0.0381612	0.0370661	0.0627501	0.104506	0.178687	65	0.0648281	0.110745
23	7	8.14286	109.213	14.5989	5363	4806.14	0.022172	0.0370691	0.0389614	0.0625802	0.109213	0.177314	57	0.0702807	0.122568
24	6	5.66667	121.618	26.7688	4687	6254.83	0.0396479	0.0513133	0.0352197	0.0788283	0.121618	0.20626	35	0.0734105	0.12492
25	4	7.5	110.049	15.0116	5537	6823.5	0.0162163	0.0284227	0.0363778	0.0376952	0.110049	0.179231	31	0.0582841	0.0974588
26	4	6	140.991	24.9671	4052	6870.75	0.0386466	0.0549206	0.0409889	0.0667642	0.140991	0.227438	24	0.0816249	0.135026
27	6	8.5	113.715	15.2737	4666	6657.17	0.0177467	0.0436713	0.0392607	0.0681168	0.113715	0.179892	50	0.0728284	0.124379
28	9	5.22222	109.316	24.7455	8271	5417.22	0.0162163	0.0422237	0.0333743	0.0715739	0.109316	0.184343	48	0.0642118	0.12254
29	3	7	105.193	15.2363	6414	4962	0.00852644	0.0436693	0.0364153	0.0670165	0.105193	0.179988	22	0.0614062	0.124086
30	4	7.75	119.005	15.9028	411	5467.75	0.0283738	0.0309147	0.034777	0.0342588	0.119005	0.198977	32	0.0595922	0.0853398
31	7	6.57143	104.969	21.9821	4053	7135.57	0.0163572	0.0356153	0.0360919	0.0456125	0.104969	0.183759	47	0.0639177	0.0989816
32	8	7.625	115.091	18.1091	10253	6888.75	0.0127528	0.0447668	0.0371776	0.0720182	0.115091	0.198988	62	0.0759573	0.126446
33	4	6.5	101.39	16.9989	7904	2927.75	0.0108818	0.0186164	0.0322378	0.025077	0.10139	0.187148	27	0.0477683	0.0950688
34	3	7.66667	129.932	17.0149	1925	4042.33	0.0378179	0.0451435	0.0401355	0.05269	0.129932	0.208039	24	0.0742621	0.113343
35	13	8	99.3271	14.1171	8933	5261.08	0.0126728	0.0404936	0.0356132	0.0610211	0.0993271	0.183834	99	0.0679171	0.11748
36	4	7.25	113.898	16.2146	10283	5099.25	0.0173385	0.039344	0.0359544	0.0714875	0.113898	0.200247	30	0.0668112	0.114428
37	8	6.625	100.569	17.5995	2484	5333	0.00550423	0.0328547	0.0342214	0.0595471	0.100569	0.175803	54	0.0584987	0.101539
38	6	7.83333	112.316	14.5744	5996	4456.67	0.0297347	0.0369527	0.03437	0.0429261	0.112316	0.192262	48	0.0648617	0.109715
39	3	7	134.103	20.8605	6542	5171.67	0.0274127	0.0525348	0.0389009	0.071726	0.134103	0.210989	22	0.0763026	0.114961
40	3	5.66667	113.185	20.1217	6657	6103	0.0174925	0.0375847	0.0396868	0.0681366	0.113185	0.190763	18	0.0621518	0.115137
41	3	6	130.422	23.5483	5217	5186.33	0.0220835	0.0352563	0.03562	0.0447999	0.130422	0.210277	19	0.060531	0.098212
42	5	6.4	122.641	20.5376	6626	5269.8	0.0186568	0.0534911	0.0333285	0.105276	0.122641	0.204736	33	0.0780657	0.138195
43	10	7	102.106	18.2811	4617	5977.2	0.0082249	0.0412115	0.0365781	0.0710517	0.102106	0.180823	67	0.0685475	0.129818
44	6	7.5	110.08	15.5146	3431	4724.67	0.0197333	0.0434277	0.0333102	0.0763362	0.11008	0.193261	46	0.0720011	0.125218
45	4	6.75	135.619	23.7334	5050	6383	0.0324147	0.0462327	0.0358673	0.0538218	0.135619	0.203445	28	0.0760553	0.121722
46	4	6.75	114.861	18.7446	4552	4377.25	0.0134221	0.0244325	0.0352379	0.0331279	0.114861	0.183365	28	0.0555621	0.124645
47	7	5.42857	112.099	23.2204	6357	4960.86	0.0290523	0.0390238	0.0350016	0.0552521	0.112099	0.200408	38	0.0629124	0.100747
48	9	7.66667	86.4556	12.7323	0	5444	0.013108	0.021792	0.0344854	0.0474463	0.0864556	0.152401	70	0.0494769	0.117273
49	2	7	141.625	20.6536	11607	4648.5	0.0412036	0.0534999	0.0392602	0.0657962	0.141625	0.225147	15	0.0771042	0.121394
50	6	6.33333	110.136	18.5308	9259	5719	0.00822228	0.0343475	0.0330363	0.0510622	0.110136	0.196036	37	0.062712	0.130468
51	3	8.33333	110.57	15.1207	4118	7413.33	0.0126728	0.0385428	0.0426817	0.0654313	0.11057	0.196507	26	0.0610245	0.112338
52	7	8.42857	105.311	12.8295	4950	6524.57	0.01913	0.0412559	0.034797	0.059315	0.105311	0.19126	59	0.0703472	0.12641
53	6	6.83333	110.237	17.3668	2947	5057.17	0.0148199	0.0380251	0.0331038	0.0544745	0.110237	0.195544	42	0.0653926	0.11624
54	8	6.125	110.776	19.4188	1729	5407.88	0.0195365	0.0364772	0.0326163	0.0499129	0.110776	0.188361	50	0.0643187	0.115577
55	8	6.5	104.341	16.6811	3675	4913.62	0.0155999	0.0350084	0.0304564	0.0511679	0.104341	0.171802	53	0.0592513	0.116144
56	1	4	157.177	39.2942	7913	4543	0.0591007	0.0591007	0.0384683	0.0591007	0.157177	0.224645	5	0.0662351	0.106472
57	4	7.25	104.137	14.8251	11860	4695.75	0.0114945	0.0237897	0.0335581	0.0395677	0.104137	0.184278	30	0.0503271	0.0858593
58	5	6.8	106.623	19.2429	3541	5343.8	0.0228502	0.0250783	0.0403407	0.0269419	0.106623	0.191418	35	0.0588836	0.125426
59	9	4.77778	113.486	26.4952	7854	6556	0.021037	0.0389192	0.0385534	0.0643917	0.113486	0.214206	43	0.0622838	0.108392
60	4	5.25	99.3918	20.115	5146	4828	0.00951764	0.043667	0.0371974	0.0700606	0.0993918	0.188455	22	0.06089	0.102794
61	9	7.11111	96.254	14.1028	6889	5805.89	0.0065478	0.0308957	0.0355977	0.0690737	0.096254	0.176091	65	0.0583074	0.1252
62	9	4.88889	106.183	27.4728	4935	7148.56	0.00819605	0.0323825	0.0318689	0.0601044	0.106183	0.193266	43	0.0572159	0.107751
63	6	5.83333	125.03	25.1218	4391	4539.83	0.0179161	0.0418119	0.0341522	0.0641761	0.12503	0.211834	36	0.0707953	0.136179
64	2	11	102.657	11.7628	5952	6477.5	0.0103412	0.0249945	0.0413086	0.0396479	0.102657	0.177428	23	0.0482174	0.102668
65	3	6.33333	151.26	24.7899	7532	6230.67	0.0551603	0.0638642	0.0380759	0.0759146	0.15126	0.235396	19	0.0875833	0.127289
66	3	6.66667	156.335	24.8977	3868	4047	0.0568559	0.0633246	0.0357258	0.0679748	0.156335	0.224645	20	0.0847852	0.137923
67	6	7.16667	106.594	15.4675	3401	5330.83	0.0174708	0.0343819	0.038295	0.0588348	0.106594	0.179043	44	0.0629886	0.107864
68	7	6	118.749	20.9897	2899	6351	0.025364	0.0512781	0.0381933	0.0839914	0.118749	0.198537	43	0.0743836	0.123134
69	10	6	99.6412	22.3046	5864	4730.3	0.011056	0.038451	0.0348363	0.0754877	0.0996412	0.179119	61	0.0601776	0.121325
70	12	6.58333	104.171	17.0793	746	5461.08	0.0153491	0.0396776	0.0352903	0.0728057	0.104171	0.186561	76	0.067258	0.135827
71	4	7	112.563	16.9626	2635	6134.75	0.0275802	0.0325989	0.031703	0.0402128	0.112563	0.190337	29	0.0562662	0.100639
72	5	6.8	119.026	21.0279	3626	6006.2	0.0202715	0.032516	0.043223	0.0427955	0.119026	0.191902	33	0.0653063	0.109849
73	5	7.6	103.865	17.1625	4901	6180	0.00797739	0.0356474	0.036537	0.0764813	0.103865	0.177311	39	0.0600306	0.111518
74	10	6.2	103.985	19.7407	9389	5342.7	0.0171491	0.0345818	0.0383583	0.0522455	0.103985	0.18211	62	0.0626238	0.116892
75	5	6.6	119.767	19.8566	4425	5321.4	0.0181681	0.0367715	0.0365639	0.0536076	0.119767	0.190433	34	0.0669451	0.114667
76	7	7.71429	99.8613	13.6488	6711	5810.86	0.0125851	0.0251477	0.0361273	0.048263	0.0998613	0.195208	55	0.0558941	0.0972031
77	8	7	96.1049	15.3263	8466	6419.25	0.00544007	0.0357912	0.0314548	0.0915079	0.0961049	0.168887	57	0.0608663	0.113713
78	3	6	122.582	22.1329	3161	5536	0.0108604	0.0311418	0.0326315	0.0475412	0.122582	0.192606	19	0.0521694	0.0880957
79	6	6.16667	123.315	22.6648	7636	6179.17	0.0175491	0.0629634	0.0389428	0.116544	0.123315	0.202573	37	0.0847735	0.138894
80	5	5.2	118.411	28.4751	5451	7144.2	0.031109	0.0355783	0.0328157	0.0418351	0.118411	0.198853	27	0.058922	0.112538
81	3	6.33333	113.172	17.9638	8508	5935	0.00595167	0.0234485	0.0347211	0.0363182	0.113172	0.19606	20	0.0516098	0.10931
82	5	8.8	130.821	16.4366	1281	4766.6	0.0337003	0.0578073	0.0415369	0.0984844	0.130821	0.217848	45	0.0916078	0.156035
83	5	7.6	104.599	14.3782	0	7319	0.0200361	0.0329727	0.0369881	0.0495254	0.104599	0.17285	39	0.0605623	0.124869
84	3	5.33333	130.452	25.7799	5824	6200	0.0256143	0.0549356	0.0375618	0.0951182	0.130452	0.217032	17	0.0829292	0.155439
85	8	6.375	110.392	18.9901	6081	5653.38	0.0086962	0.0453484	0.0386993	0.0650878	0.110392	0.190918	51	0.0736886	0.120575
86	2	7	121.919	17.7799	4882	5016	0.0289742	0.0320682	0.0291624	0.0351622	0.121919	0.198521	15	0.0516891	0.0966135
87	7	6.14286	109.639	21.8718	7965	5990.14	0.00676604	0.0376193	0.0381433	0.0795519	0.109639	0.178549	43	0.0689183	0.130468
88	6	7.16667	111.084	16.9124	3960	5930.17	0.0182862	0.0340178	0.0357915	0.0597636	0.111084	0.186853	44	0.0629645	0.117699
89	12	7.91667	83.3573	11.6711	4633	5692.17	0.003065	0.026935	0.0320777	0.0499425	0.0833573	0.159484	91	0.0508652	0.113664
90	10	6.8	103.127	16.6722	4942	5695.3	0.0133051	0.036858	0.0350587	0.0495086	0.103127	0.17547	67	0.0625424	0.0995502
91	6	5.83333	137.162	24.4389	6844	3904.5	0.0325892	0.0491984	0.0454194	0.0730606	0.137162	0.213727	35	0.0805439	0.140014
92	4	6.25	109.786	18.7878	4315	6559.75	0.0164068	0.0332752	0.0438489	0.0675579	0.109786	0.190866	26	0.0652772	0.107538
93	16	6	92.4398	18.6783	8268	5241.44	0.0087608	0.0313039	0.0341497	0.0663255	0.0924398	0.167087	95	0.0578423	0.125231
94	9	5.88889	100.912	19.9021	8369	6729.44	0.00880978	0.033491	0.0350978	0.0655377	0.100912	0.173202	52	0.0612451	0.110188
95	5	7.4	111.451	18.3894	6695	4905.6	0.0209318	0.0308494	0.0374378	0.037353	0.111451	0.190405	38	0.0594927	0.112866
96	5	7.6	107.837	14.9431	4363	3240	0.0274656	0.0307006	0.0332316	0.0347293	0.107837	0.170001	39	0.0588139	0.100729
97	6	7.66667	109.345	14.9771	7610	5484.67	0.0167623	0.0361034	0.037529	0.0763448	0.109345	0.191009	46	0.06565	0.12377
98	5	6	106.528	19.5301	3348	5645.6	0.0115751	0.0258978	0.0321358	0.0458493	0.106528	0.183173	31	0.0521608	0.102119
99	8	6.875	109.068	16.9012	9793	5231.25	0.00724258	0.0400609	0.03558	0.0697387	0.109068	0.196517	56	0.0686386	0.12059
100	9	7	101.121	16.8138	3244	5630.33	0.0082249	0.0348372	0.0364142	0.0474872	0.101121	0.186956	61	0.0615012	0.105588
101	7	7.28571	99.261	14.6983	4740	8208.29	0.00763752	0.0403236	0.0329168	0.0602161	0.099261	0.180698	51	0.0616833	0.12007
102	6	7.5	108.179	14.9676	5806	6600	0.00797853	0.0339131	0.0345165	0.0738502	0.108179	0.176956	45	0.0586394	0.131678
103	5	7.2	109.661	15.4048	6104	5408.6	0.0268516	0.032244	0.0319696	0.0458615	0.109661	0.18121	37	0.0580937	0.0976759
104	4	7.75	116.566	17.5196	5581	5914.5	0.0142167	0.0326372	0.0384378	0.0599126	0.116566	0.20191	32	0.0636241	0.112399
105	4	6.5	124.097	22.8373	2655	4564.25	0.0333967	0.0407202	0.0372959	0.053608	0.124097	0.20032	27	0.0673761	0.106084
106	3	6.33333	101.779	17.569	1615	4470	0.0062616	0.0312043	0.0338911	0.053608	0.101779	0.180588	20	0.051111	0.0886464
107	5	5.6	127.81	24.4969	7612	6728	0.0239881	0.03337	0.0408287	0.045333	0.12781	0.209613	29	0.0671376	0.12426
108	7	7.71429	98.7813	13.9324	1388	7183.71	0.0198978	0.0309444	0.0317457	0.039156	0.0987813	0.186372	53	0.0550423	0.0937384
109	7	6.57143	96.3767	16.5381	7399	5208.57	0.0125042	0.02881	0.0337179	0.0427117	0.0963767	0.17125	47	0.054112	0.101317
110	3	7.66667	102.973	13.825	6793	4021.67	0.00880978	0.0230239	0.033675	0.0507987	0.102973	0.182011	24	0.0523297	0.109404
111	5	7.6	112.356	15.2215	8484	4592.4	0.0246418	0.0408086	0.0371756	0.0546543	0.112356	0.176074	39	0.0693073	0.124857
112	4	6	127.002	21.9607	4793	5841.5	0.0319866	0.0465369	0.0381271	0.0549822	0.127002	0.201692	25	0.071578	0.129179
113	7	6.42857	100.145	16.8612	4197	5921.86	0.00281755	0.0368911	0.0347905	0.0665404	0.100145	0.175752	46	0.060035	0.11323
114	4	6.5	130.709	20.2287	2996	4845.25	0.0273819	0.0440665	0.0374519	0.0579335	0.130709	0.21306	27	0.072445	0.119133
115	7	8.28571	104.745	13.2534	7052	5691.14	0.0189105	0.0417311	0.0334761	0.0776622	0.104745	0.176804	57	0.0677178	0.115477
116	5	7.2	108.71	15.6077	6876	4730.4	0.0118547	0.0403278	0.0361601	0.0686213	0.10871	0.197947	36	0.0687181	0.124086
117	4	7	118.599	17.1192	7072	3876	0.0317414	0.0379988	0.0337285	0.04581	0.118599	0.207359	28	0.0627076	0.113342
118	4	5.5	121.046	22.9844	6185	3764.5	0.0163745	0.0386522	0.0354736	0.0658705	0.121046	0.186438	23	0.0639817	0.128096
119	6	8.16667	92.8182	13.493	4110	5968.67	0.00513009	0.0489741	0.0421493	0.0717214	0.0928182	0.176446	49	0.0650101	0.131055
120	8	6.375	114.339	19.2267	4085	5733.62	0.0161096	0.042448	0.0378668	0.0788141	0.114339	0.18741	51	0.0716042	0.126868
121	2	9	141.437	15.9117	2063	3954.5	0.0487042	0.0503819	0.030422	0.0520597	0.141437	0.228307	19	0.0714212	0.105744
122	3	7.33333	122.775	17.0521	3896	5134.33	0.0165193	0.042237	0.0375181	0.0637995	0.122775	0.191215	23	0.0693189	0.120127
123	4	6.5	108.325	18.1616	1351	5430.75	0.0141421	0.0370779	0.0361743	0.0660648	0.108325	0.194244	27	0.0568522	0.107353
124	6	7.33333	100.522	14.8063	8718	5221.17	0.00732836	0.0329225	0.030081	0.0679541	0.100522	0.187045	45	0.0577051	0.117433
125	6	8.16667	107.41	14.5202	6118	4524.67	0.0139232	0.0402912	0.0356737	0.0660852	0.10741	0.187243	49	0.0686444	0.116868
126	4	9.5	98.0355	11.1442	2199	5187.25	0.0217635	0.0313924	0.0307578	0.0495086	0.0980355	0.166948	38	0.0546266	0.108882
127	7	6.42857	126.951	25.088	381	5116.86	0.0283724	0.0482268	0.0370699	0.0723366	0.126951	0.21192	45	0.0786792	0.128255
128	7	5.71429	98.5526	22.504	7297	5387.71	0.00818218	0.0217989	0.0267785	0.0370642	0.0985526	0.160529	41	0.0470522	0.0921709
129	2	6.5	134.361	21.8336	5706	8457	0.0197392	0.0337002	0.0352345	0.0476612	0.134361	0.2107	14	0.063273	0.109952
130	6	7.66667	104.713	14.3426	5756	5862.67	0.0201471	0.035622	0.0325569	0.0662296	0.104713	0.171922	47	0.0614714	0.10842
131	10	7.3	106.634	16.4863	9241	5326.9	0.0225258	0.0391944	0.0364712	0.0618475	0.106634	0.184995	73	0.0685361	0.115866
132	7	7.28571	92.491	13.2445	8526	5339.14	0.00460655	0.0390986	0.0362699	0.0710517	0.092491	0.171421	52	0.0634816	0.111817
133	8	6.375	103.737	20.1407	6063	5984.75	0.0102483	0.031477	0.0342061	0.0471817	0.103737	0.176385	51	0.0625077	0.107379
134	3	7.66667	133.195	17.8827	5256	7719	0.0319883	0.0419151	0.0365646	0.0478611	0.133195	0.22224	24	0.0696265	0.112053
135	7	6.71429	111.231	18.1481	2475	5343.71	0.0182483	0.0421469	0.0359679	0.078596	0.111231	0.209453	47	0.0674794	0.131823
136	9	7.11111	99.8774	14.4179	5466	5149	0.0154684	0.0419944	0.0359711	0.0828886	0.0998774	0.194044	65	0.0651145	0.121443
137	5	8	100.379	15.7499	4402	6853.6	0.0167064	0.0305673	0.0343714	0.0409157	0.100379	0.179494	41	0.056599	0.105826
138	3	6	121.725	21.9781	5042	6050.67	0.0250138	0.0372366	0.0328483	0.0507534	0.121725	0.21169	19	0.05878	0.0940664
139	4	7.5	111.797	15.2502	6890	2337.25	0.014269	0.0226641	0.0353197	0.0311241	0.111797	0.191939	31	0.053875	0.0810369
140	4	6.25	128.009	21.6904	286	4785.75	0.0266322	0.0421097	0.0401037	0.0730606	0.128009	0.208314	26	0.0718939	0.128255
141	4	6.25	111.732	18.223	3294	5887.25	0.0115927	0.0291801	0.0366497	0.0587416	0.111732	0.192214	26	0.0608264	0.109942
142	7	6.28571	97.5739	15.947	4352	5505.14	0.00858526	0.0308416	0.0361056	0.0627036	0.0975739	0.173528	45	0.0570221	0.10569
143	6	4.83333	98.0453	23.8499	4377	4417.83	0.00371561	0.0230124	0.0291928	0.0532217	0.0980453	0.176243	30	0.0404908	0.0796551
144	4	6.5	101.227	18.6286	9467	6628.25	0.00834641	0.0244657	0.033897	0.0318079	0.101227	0.191752	27	0.0481664	0.0895602
145	4	6.75	115.444	17.9122	2850	6733.25	0.0106734	0.0344008	0.0402168	0.0511613	0.115444	0.195059	28	0.068407	0.118627
146	7	5.57143	120.725	24.0423	5293	5707.57	0.0301423	0.049997	0.0367786	0.0749268	0.120725	0.208591	40	0.0726372	0.123925
147	6	5.83333	102.888	19.4548	5318	5782.33	0.00949229	0.0252537	0.0322786	0.034974	0.102888	0.182893	36	0.0519421	0.116123
148	3	6.66667	126.487	19.0734	2065	4295.67	0.0208867	0.0326447	0.0355123	0.0514724	0.126487	0.22505	21	0.0598572	0.098139
149	4	5	148.427	35.5607	5868	6854.25	0.0359082	0.0583334	0.0448875	0.0946757	0.148427	0.225808	21	0.0883152	0.150348
150	3	5.33333	109.475	23.459	3601	5873.67	0.0139765	0.0248063	0.0319916	0.0407163	0.109475	0.191958	17	0.0506848	0.0929516
151	8	5.75	97.2399	18.5653	2027	5891.12	0.0103461	0.0379387	0.0377584	0.0637995	0.0972399	0.173123	47	0.0601096	0.110147
152	4	9	125.967	14.0838	2854	5888.5	0.0423188	0.0558169	0.0358706	0.064192	0.125967	0.22899	37	0.0827921	0.119209
153	7	6.71429	97.2936	15.5372	2566	4406.71	0.00137608	0.0226749	0.0339697	0.0403605	0.0972936	0.173976	48	0.0531974	0.101571
154	9	6.33333	107.396	19.2868	3647	4451.44	0.024695	0.0420091	0.039838	0.0636004	0.107396	0.185872	57	0.0708955	0.131848
155	10	6.8	108.185	16.657	3243	6952.6	0.0241008	0.0432801	0.0368576	0.0690355	0.108185	0.201318	68	0.069669	0.121826
156	8	6.875	103.874	16.6425	379	5710.75	0.0196552	0.0390687	0.0350515	0.0615423	0.103874	0.181335	55	0.0633875	0.106183
157	3	7.33333	108.064	14.7945	2448	4172.33	0.0102336	0.0369192	0.0342143	0.0575269	0.108064	0.178816	23	0.0599001	0.10614
158	5	9.2	116.843	13.1048	9331	6614.2	0.029808	0.0414964	0.0399929	0.0697279	0.116843	0.190727	47	0.0728112	0.124887
159	6	8.83333	111.089	15.0734	6419	6615.67	0.0273539	0.038489	0.0379049	0.0655033	0.111089	0.194525	53	0.0658436	0.114988
160	5	6.8	116.395	17.681	6998	3638	0.0272708	0.0393969	0.0379774	0.0477647	0.116395	0.193066	35	0.0671393	0.109846
161	5	6.2	106.786	19.425	7285	5988.6	0.011056	0.0301962	0.0387478	0.0494273	0.106786	0.189758	32	0.0581715	0.0986941
162	8	6.625	89.3494	14.4838	4980	6025.62	0.00688452	0.0233175	0.0317566	0.0402128	0.0893494	0.155893	53	0.0466247	0.0889042
163	4	6.75	112.076	17.1116	2267	5071.75	0.0104165	0.0280363	0.0406935	0.0422385	0.112076	0.180072	28	0.0646897	0.107326
164	3	7.66667	105.1	14.7919	10266	3689	0.00824523	0.0249258	0.0310012	0.0437342	0.1051	0.17041	24	0.0483385	0.0998395
165	4	6	132.501	23.4638	6800	4927.25	0.0273817	0.0457628	0.0377844	0.0561534	0.132501	0.226369	24	0.0691068	0.111721
166	5	7	104.862	15.5795	6166	6081.2	0.00646751	0.0300193	0.0292904	0.0482472	0.104862	0.180227	35	0.0511584	0.119764
167	9	6.88889	104.528	16.5692	2985	5439	0.00634594	0.0382951	0.0373927	0.0725394	0.104528	0.188567	62	0.0691086	0.122661
168	5	7.6	116.676	15.8808	6564	4962.2	0.0172057	0.0383284	0.0415212	0.0636507	0.116676	0.194255	39	0.0699714	0.108758
169	4	8.25	126.274	15.7842	3580	3828	0.0341109	0.051851	0.0375902	0.0833608	0.126274	0.196073	34	0.076016	0.115997
170	6	6.33333	100.373	16.191	4827	3389	0.011049	0.0369878	0.0303074	0.0595033	0.100373	0.163561	37	0.0612526	0.110866
171	5	5.4	113.697	25.0405	6774	5870.2	0.0253942	0.0332601	0.0383884	0.0482747	0.113697	0.186503	28	0.0562393	0.0959188
172	3	8.66667	129.245	14.9589	6472	2760	0.0303929	0.0513471	0.0356584	0.0677813	0.129245	0.213156	27	0.0769799	0.133103
173	4	6.5	94.8297	15.0429	6236	3708.75	0.0105879	0.0145448	0.0272338	0.0177531	0.0948297	0.174114	27	0.0373865	0.0731667
174	6	5.5	114.686	25.6982	4388	5776.67	0.0194865	0.0289049	0.0344595	0.0472845	0.114686	0.196442	34	0.0562747	0.104608
175	9	6.88889	115.041	17.875	7201	5440.56	0.0111215	0.0418501	0.0375511	0.068119	0.115041	0.199939	63	0.0713703	0.109381
176	4	7.5	116.147	16.0394	6722	5344.75	0.0231768	0.0424232	0.0459071	0.0771464	0.116147	0.181863	31	0.0797587	0.129452
177	9	7.66667	107.572	15.32	7036	5410.22	0.00797853	0.0391883	0.0386442	0.0686991	0.107572	0.179095	68	0.0680029	0.127836
178	8	7.5	99.2366	13.8173	6246	4633.5	0.0149944	0.0383942	0.0343641	0.0638806	0.0992366	0.171682	59	0.0640713	0.137001
179	7	8	107.962	15.4415	7903	6748.14	0.01253	0.0360511	0.0361773	0.0534492	0.107962	0.193305	57	0.0666521	0.116868
180	5	8	102.906	13.4684	6055	6515.8	0.0134231	0.0255971	0.0350954	0.0381481	0.102906	0.164867	41	0.0560152	0.114127
181	4	7.5	118.151	16.1168	9669	6062.5	0.0277898	0.0434401	0.0362263	0.0672122	0.118151	0.202486	31	0.0698812	0.12356
182	9	7.11111	101.957	16.4312	1943	5509.22	0.0143661	0.0413155	0.0343592	0.0899405	0.101957	0.179738	65	0.0648883	0.130425
183	8	6.75	101.876	17.2173	3543	6153.75	0.00779806	0.0342577	0.0370759	0.0585548	0.101876	0.175251	55	0.0627506	0.129942
184	7	7.57143	90.783	15.8721	2869	6344.86	0.00317816	0.0350335	0.0323606	0.06838	0.090783	0.161447	53	0.0549013	0.119209
185	7	7.71429	102.2	13.9684	8368	3857.43	0.00932617	0.0312399	0.0327003	0.0496275	0.1022	0.177244	55	0.0608025	0.10283
186	5	8	98.8372	12.7625	7276	6612.6	0.0114026	0.0443345	0.0314124	0.0827254	0.0988372	0.170988	41	0.0646931	0.139312
187	5	7.4	100.571	13.8484	4517	6169.6	0.00570482	0.027683	0.0304609	0.0636053	0.100571	0.182261	38	0.0538904	0.112644
188	4	5.5	107.579	21.2917	11298	4574.25	0.00556444	0.0224692	0.0319413	0.06065	0.107579	0.188154	23	0.0487155	0.101409
189	4	7.25	125.326	18.14	3851	6040.25	0.033101	0.0435913	0.0387485	0.0646461	0.125326	0.215928	30	0.0712059	0.121329
190	8	6.75	97.052	18.6016	4756	4299.5	0.00349175	0.0357697	0.0427652	0.0552671	0.097052	0.174626	54	0.0611986	0.115109
191	4	6.5	98.1941	33.5107	4543	4534.5	0.0131431	0.0384683	0.0381119	0.0591007	0.0981941	0.165545	27	0.0532728	0.110649
192	2	6	135.295	23.1934	4912	6640.5	0.0234817	0.036762	0.0361536	0.0500423	0.135295	0.22085	13	0.0581938	0.121443
193	4	7	132.295	21.2224	8700	5834.75	0.0262094	0.0357906	0.041321	0.0523056	0.132295	0.207672	28	0.0713368	0.129452
194	5	6	123.776	21.2482	4733	5714.2	0.0265951	0.0411002	0.0434974	0.0597956	0.123776	0.19937	31	0.0734538	0.130839
195	6	8	104.081	15.8462	5479	4925.33	0.0125521	0.0386023	0.0401193	0.0625802	0.104081	0.199149	48	0.0626231	0.115678
196	6	7.66667	111.186	15.0013	7971	5793.33	0.0172018	0.0347422	0.0318985	0.0545544	0.111186	0.205124	45	0.0590238	0.108586
197	7	6.71429	112.857	19.7052	4351	4603.43	0.0219397	0.0374496	0.0347551	0.0537489	0.112857	0.187231	48	0.0653654	0.127255
198	7	6.42857	108.516	22.7249	2514	5007.57	0.0255317	0.0385279	0.0360073	0.068391	0.108516	0.18656	46	0.0616014	0.118617
199	6	6	118.123	21.0778	5205	5115.5	0.023318	0.0447766	0.0363383	0.0725002	0.118123	0.198968	37	0.0696903	0.106413
200	10	7.4	93.6979	12.9838	5492	6288	0.00209274	0.0340098	0.0346986	0.0718055	0.0936979	0.163793	72	0.0601336	0.132148
201	4	6	126.71	24.814	8164	6146.75	0.0161096	0.0421218	0.0447305	0.0720182	0.12671	0.203519	25	0.0734657	0.136946
202	3	5	133.215	27.3831	7106	5404	0.0179161	0.0284887	0.0402466	0.0401023	0.133215	0.213572	16	0.0575431	0.0881073
203	9	6	101.637	18.88	1994	5636.89	0.0117815	0.0357301	0.0340848	0.0551559	0.101637	0.168124	55	0.0588336	0.0993503
204	5	5.4	106.635	21.1493	4889	6138.2	0.0146477	0.0260349	0.0315739	0.0346461	0.106635	0.204088	28	0.0514838	0.0921212
205	5	6.8	120.939	18.3712	4192	4829.8	0.0201036	0.0403473	0.0373411	0.0721753	0.120939	0.207893	35	0.0696929	0.118054
206	4	6.25	113.274	20.8456	2802	4175.75	0.0139049	0.0359243	0.0393782	0.0582617	0.113274	0.197849	26	0.0662605	0.110171
207	2	9	139.123	15.6513	5328	5773.5	0.0407649	0.0448695	0.0368649	0.0489741	0.139123	0.216848	19	0.072735	0.111817
208	5	7.2	92.4566	14.1767	7418	5826	0.00315703	0.0309059	0.0313808	0.0743069	0.0924566	0.187875	37	0.0535009	0.106183
209	8	7.125	107.205	16.9901	2419	4326.88	0.0157812	0.0463669	0.0377582	0.0899405	0.107205	0.187295	57	0.0728915	0.117921
210	5	8.2	104.666	14.5369	6497	4891.4	0.00634594	0.0266332	0.037114	0.0616094	0.104666	0.187079	42	0.0551288	0.101716
211	5	5.8	115.411	20.8289	5581	4796.8	0.00394591	0.0311983	0.0353194	0.0446119	0.115411	0.19356	30	0.0587958	0.102259
212	8	5.375	108.164	25.705	3298	5486.75	0.00620747	0.030451	0.0375802	0.0570397	0.108164	0.179603	44	0.0621511	0.116926
213	5	7.6	102.63	14.0831	4559	4679.4	0.00574413	0.0275343	0.0336426	0.045842	0.10263	0.183275	37	0.0539668	0.110081
214	8	8.5	92.3314	20.3209	4088	6445.5	0.00931416	0.0394256	0.0380996	0.0761555	0.0923314	0.183072	67	0.0584375	0.103694
215	6	7.16667	113.816	17.713	1037	4137	0.0220457	0.0340739	0.0368088	0.042795	0.113816	0.200671	44	0.0648018	0.118804
216	6	6.16667	112.161	20.6147	4212	4273.33	0.0113373	0.0258469	0.0354842	0.0532521	0.112161	0.184931	38	0.0555253	0.0904278
217	1	8	166.584	20.8229	6704	7113	0.0653104	0.0653104	0.0335824	0.0653104	0.166584	0.231055	9	0.080648	0.115223
218	5	7.2	101.465	14.9058	2469	4361	0.00858526	0.0289918	0.0349617	0.0403749	0.101465	0.164943	37	0.0588108	0.10514
219	4	7.75	105.959	15.653	4437	6507.5	0.00556444	0.0310115	0.0311348	0.0565908	0.105959	0.182589	32	0.056357	0.106072
220	2	8.5	131.246	15.4943	3234	6901	0.0298148	0.0318987	0.0358917	0.0339826	0.131246	0.20313	18	0.0607831	0.101883
221	8	6.125	114.92	23.5027	5788	5243.75	0.0100527	0.041324	0.0364182	0.0783966	0.11492	0.203778	48	0.072826	0.121911
222	9	7.11111	97.8382	15.2671	3270	5182.67	0.00515054	0.033548	0.0334888	0.053871	0.0978382	0.171436	64	0.061615	0.117682
223	3	5.66667	125.602	22.3293	7328	4487.67	0.0134744	0.0356659	0.0409588	0.0610613	0.125602	0.225848	18	0.0640471	0.12316
224	9	8	102.496	13.5668	6267	4370.78	0.0112701	0.0385729	0.0414159	0.0717214	0.102496	0.186134	71	0.0697013	0.135026
225	3	7	113.315	17.1472	3475	6184.33	0.0202224	0.0222669	0.0270639	0.0256726	0.113315	0.186258	22	0.0441121	0.0860157
226	10	5.9	109.246	20.7827	4478	6228.3	0.0201471	0.0432031	0.0403747	0.0722731	0.109246	0.183576	59	0.0698551	0.139008
227	7	8.85714	111.495	13.5577	9563	7148.57	0.00640102	0.0465961	0.0357182	0.0717344	0.111495	0.1942	62	0.0725543	0.126555
228	3	6.66667	124.496	20.914	8302	4074.33	0.0273478	0.0346861	0.0353505	0.0413763	0.124496	0.201557	20	0.0635589	0.124383
229	7	6.71429	118.986	23.4869	6384	4774.43	0.0274563	0.0420465	0.0362618	0.0647709	0.118986	0.20391	48	0.0704441	0.132948
230	4	7	112.26	17.652	2461	6401.25	0.0221446	0.0318768	0.031216	0.043646	0.11226	0.193217	28	0.0563152	0.102709
231	4	5.75	126.661	23.4851	6083	6344.25	0.0203244	0.0395909	0.036461	0.0542953	0.126661	0.206128	24	0.06445	0.124356
232	5	7.4	104.909	15.9362	6684	7162	0.0125851	0.0411386	0.0395344	0.0741964	0.104909	0.182623	38	0.0647402	0.128357
233	4	7.25	114.81	16.9025	8590	5333.25	0.0221228	0.0309712	0.0360348	0.0415429	0.11481	0.183398	30	0.0601336	0.122162
234	5	8	104.202	13.5959	3082	5733.6	0.018082	0.0347277	0.0359431	0.0745271	0.104202	0.167519	40	0.0618685	0.115406
235	5	8.8	93.1132	10.9371	7790	6287.6	0.011265	0.0262157	0.0320803	0.0498745	0.0931132	0.186463	40	0.0514781	0.0932138
236	7	7.42857	92.1557	12.7576	3042	4226.14	0.00357304	0.03402	0.0358795	0.0576647	0.0921557	0.175315	53	0.0596148	0.106529
237	7	7.14286	105.297	17.0242	2613	5415.57	0.00399945	0.0306924	0.0360686	0.0636768	0.105297	0.169173	51	0.0584789	0.101406
238	7	6.57143	109.063	17.936	1254	5377	0.0126508	0.0333941	0.0367816	0.0773516	0.109063	0.184357	46	0.0648304	0.12492
239	5	6.4	111.921	17.9341	7269	4875.2	0.0102962	0.0269761	0.0385502	0.040769	0.111921	0.213548	32	0.0596449	0.0977206
240	6	7.5	115.807	17.371	2817	6287.17	0.0107278	0.036336	0.0371814	0.060532	0.115807	0.206538	46	0.0675246	0.112584
241	5	6.2	100.937	18.0245	2253	5716.4	0.0136566	0.0281888	0.0372209	0.0482979	0.100937	0.190647	32	0.0592539	0.123225
242	8	6.625	102.206	16.0356	4151	4306.5	0.00574413	0.0294315	0.0362031	0.0547803	0.102206	0.180811	54	0.0611539	0.0992779
243	5	6.4	109.441	20.759	5626	6516.2	0.0189649	0.0470152	0.0390096	0.113956	0.109441	0.185144	33	0.063597	0.129208
244	6	5.66667	104.294	24.2801	5439	4927	0.0176185	0.0446439	0.0382072	0.0793803	0.104294	0.189966	35	0.0671751	0.120818
245	4	5.75	106.183	20.2042	3036	6388	0.0137299	0.0351304	0.0350508	0.0566833	0.106183	0.174585	24	0.0564363	0.121329
246	9	5.77778	100.452	19.3729	2720	5840.44	0.00819463	0.0331803	0.0340726	0.0570866	0.100452	0.177406	51	0.0566684	0.106879
247	7	6.71429	103.372	19.6196	7177	5030.71	0.00846926	0.0388904	0.035483	0.0765275	0.103372	0.18556	48	0.0695407	0.120953
248	3	8	112.101	14.4129	6558	4238	0.0270518	0.0409541	0.0365849	0.0585167	0.112101	0.198548	25	0.0697048	0.126915
249	5	6.4	118.05	21.5394	6080	5770	0.0274477	0.034428	0.0321145	0.0464832	0.11805	0.193026	32	0.0596915	0.116222
250	5	4.8	128.051	27.7443	6763	3836	0.0211554	0.0349718	0.0410333	0.0395024	0.128051	0.197952	25	0.0632735	0.11218
251	6	7.83333	96.4154	15.209	6493	6392.17	0.00173327	0.0380489	0.0339877	0.0651423	0.0964154	0.172806	47	0.0581387	0.115988
252	5	5.8	111.984	20.2104	5438	7044.2	0.00648112	0.0240355	0.0333805	0.0488942	0.111984	0.200874	30	0.0532306	0.0971571
253	5	7.6	118.794	15.6978	2518	3788.6	0.0257304	0.0409496	0.0369271	0.0494785	0.118794	0.191504	39	0.0708743	0.117433
254	9	6.33333	100.362	17.5146	4747	4695	0.00742284	0.0312301	0.0367333	0.0567162	0.100362	0.18437	58	0.0586037	0.101213
255	7	7	99.7451	16.5851	4112	5436.14	0.0103314	0.0317917	0.0322293	0.0716647	0.0997451	0.166804	46	0.0603917	0.110536
256	7	7.85714	108.037	15.7278	0	4885.86	0.0273564	0.0393827	0.0373128	0.0773516	0.108037	0.182466	55	0.0664527	0.120652
257	11	7.72727	111.291	16.4601	4363	4754.64	0.0126467	0.0427162	0.0367072	0.0631309	0.111291	0.185578	83	0.0721377	0.110491
258	3	5.66667	132.522	25.4	8050	5074.33	0.0371079	0.0476532	0.0396922	0.0630562	0.132522	0.20569	18	0.0652652	0.10275
259	5	7.8	119.876	16.2118	4680	5529.2	0.00971509	0.0370059	0.0350277	0.057551	0.119876	0.211017	40	0.0686846	0.129824
260	7	6.42857	119.048	22.2851	4137	5205.14	0.0306587	0.051033	0.0375527	0.0817981	0.119048	0.204325	46	0.0721149	0.114458
261	6	4.5	125.841	29.9123	7603	5918.33	0.0269394	0.0390817	0.0366829	0.0598663	0.125841	0.202099	28	0.065633	0.1394
262	4	6.75	111.018	17.2254	4126	4407.25	0.0117923	0.0254747	0.0297499	0.0469906	0.111018	0.197871	28	0.0522184	0.0928326
263	8	7.125	107.744	16.7762	7621	6118.25	0.00823318	0.0422544	0.0344931	0.0618909	0.107744	0.192026	57	0.0709587	0.127801
264	9	6.33333	92.884	15.6035	1054	5567.22	0.00941284	0.0360774	0.0352563	0.0637928	0.092884	0.164078	58	0.05822	0.101053
265	7	6.85714	124.757	19.4986	5868	5574.43	0.021471	0.0480884	0.0393961	0.0748906	0.124757	0.190297	48	0.077928	0.122429
266	9	6.55556	105.368	17.8355	4146	4542.89	0.0171198	0.0339353	0.0352906	0.066484	0.105368	0.187922	59	0.0612521	0.1154
267	4	7.75	110.479	16.1882	1437	3478.75	0.0142155	0.02887	0.0417662	0.0479665	0.110479	0.203347	31	0.0596773	0.103495
268	7	5.42857	116.75	26.871	9747	4865	0.0234817	0.0323599	0.0350907	0.0439285	0.11675	0.197368	39	0.0613687	0.110167
269	8	6.625	94.1706	15.2	6323	4628.62	0.00783353	0.0288902	0.033867	0.0638587	0.0941706	0.174247	54	0.0528165	0.115436
270	9	6.88889	98.3429	15.8702	2308	5855.89	0.00825953	0.0322496	0.035291	0.0470614	0.0983429	0.186449	61	0.0590814	0.115388
271	5	6.6	117.894	24.9644	5543	2905.8	0.0148723	0.0341425	0.035567	0.0457389	0.117894	0.200857	34	0.0641372	0.106343
272	6	5.5	102.163	19.1757	4918	5192.33	0.00261489	0.0334506	0.0363585	0.0593034	0.102163	0.186873	33	0.0587798	0.129182
273	3	5	143.468	28.6937	7115	5057.67	0.0396239	0.0476432	0.037479	0.0530804	0.143468	0.223332	16	0.0705702	0.118617
274	7	7.71429	103.353	14.1261	6819	5310.86	0.0107452	0.041403	0.0357011	0.0905887	0.103353	0.191816	52	0.0650713	0.111044
275	6	5.5	100.068	20.0798	6895	4971.67	0.013853	0.0392093	0.0321423	0.0833608	0.100068	0.185604	34	0.0585908	0.110171
276	8	7	94.0433	13.8733	5425	4830.62	0.00611092	0.0299362	0.0297638	0.0654094	0.0940433	0.171356	53	0.0538833	0.105259
277	8	7.25	101.667	16.4452	8396	5624.88	0.0152934	0.0339103	0.0337769	0.0477782	0.101667	0.177067	59	0.0618492	0.106313
278	9	6	114.477	21.3407	5094	5384.89	0.0198482	0.0439933	0.0412478	0.079304	0.114477	0.201095	54	0.0757062	0.125546
279	3	6.33333	112.971	17.9319	7687	5428	0.0114945	0.0257356	0.0292241	0.0423282	0.112971	0.183913	20	0.0478625	0.109888
280	8	6.25	100.109	17.1715	5723	4957.88	0.0154668	0.0273642	0.03486	0.0364336	0.100109	0.193169	48	0.0543561	0.122071
281	6	6.66667	88.3153	14.0183	10145	7170.83	0.00129708	0.0273063	0.0336835	0.0593614	0.0883153	0.164974	41	0.0504972	0.0987892
282	6	7.66667	114.999	17.2726	10999	7216.17	0.0391424	0.0460819	0.0338716	0.0544885	0.114999	0.210027	45	0.0725123	0.140263
283	7	6	110.88	20.24	2767	4138.29	0.0110503	0.0355361	0.039584	0.0774413	0.11088	0.194157	43	0.0603443	0.127396
284	11	6.27273	100.651	18.2494	6450	6369.82	0.00794214	0.0397987	0.035968	0.0726912	0.100651	0.164842	70	0.0669119	0.150348
285	1	6	126.434	21.0723	4901	8144	0.0232122	0.0232122	0.0254286	0.0232122	0.126434	0.20654	7	0.038376	0.0571894
286	7	7	90.2686	14.4512	2532	6536.71	0.00587328	0.0225961	0.0351886	0.0404392	0.0902686	0.172347	47	0.0480678	0.0968051
287	8	4.875	113.956	28.2515	7357	5485.88	0.0159624	0.0402975	0.0421368	0.0622908	0.113956	0.179961	40	0.0702008	0.12329
288	8	5.75	97.2073	19.5625	6361	6464.5	0.0145668	0.0263842	0.0342015	0.0476654	0.0972073	0.175617	46	0.0525355	0.0943092
289	6	5.16667	105.834	32.5063	1645	4471.33	0.0110075	0.0233373	0.0272184	0.0458493	0.105834	0.20689	32	0.047432	0.0856525
290	7	6.85714	99.7087	15.7081	7593	5708	0.0142139	0.0288517	0.0360575	0.043646	0.0997087	0.194676	47	0.058112	0.107043
291	5	6.6	121.172	19.6184	3870	3980.8	0.0191216	0.0413524	0.0361546	0.0653513	0.121172	0.211854	33	0.0661685	0.119315
292	6	6.66667	107.907	18.377	7774	3802.67	0.0186255	0.0406508	0.0376482	0.0659466	0.107907	0.193137	41	0.0657901	0.126938
293	5	6.2	105.914	18.3585	6113	5488.4	0.01311	0.0405403	0.0386561	0.0521646	0.105914	0.196516	32	0.0621737	0.101079
294	8	6.75	106.849	17.0079	7236	5939.12	0.0147126	0.031516	0.0354853	0.0467052	0.106849	0.202866	54	0.0594927	0.11163
295	9	5.88889	104.946	19.8509	3505	5255.67	0.0178996	0.0383224	0.0340298	0.0613821	0.104946	0.179481	54	0.06436	0.109611
296	11	7.09091	104.233	16.0674	8916	6451.55	0.0182239	0.0376155	0.0375745	0.0717566	0.104233	0.186106	75	0.0685467	0.132078
297	4	7.5	122.024	16.8509	3858	4148	0.0229324	0.0415296	0.0370872	0.0745432	0.122024	0.195244	31	0.0695672	0.121245
298	2	13	108.271	8.37812	2457	6486	0.0142696	0.0229313	0.0394407	0.0315929	0.108271	0.182826	26	0.0577323	0.115366
299	6	7.66667	93.5234	13.2492	5785	5321.67	0.00209274	0.0223812	0.029308	0.0381794	0.0935234	0.16462	45	0.0484101	0.0984826
300	4	5.75	105.525	19.5661	9169	4500.75	0.01213	0.0173006	0.0272752	0.0227032	0.105525	0.203127	24	0.0397538	0.0731783
301	6	6	108.227	22.6189	6885	5549.33	0.00867361	0.0259066	0.0403272	0.0508526	0.108227	0.182728	36	0.0556818	0.109671
302	4	8.5	122.164	14.9312	6887	5887.25	0.0235047	0.0629448	0.0420284	0.108867	0.122164	0.204009	34	0.0838746	0.142907
303	3	7	126.654	18.9982	3758	4669	0.0152521	0.0569862	0.0392342	0.113956	0.126654	0.220045	22	0.0709942	0.140181
304	6	6.5	114.419	20.2353	7968	3860.67	0.0154719	0.0407978	0.036395	0.0719504	0.114419	0.197727	40	0.0643499	0.113384
305	4	5.75	120.724	28.5042	11700	6184.75	0.0160821	0.0407254	0.0317763	0.0655033	0.120724	0.192555	24	0.0717284	0.108461
306	12	7	102.044	17.6991	5148	5226.5	0.00875476	0.0441192	0.0357657	0.0695513	0.102044	0.168556	81	0.0717241	0.13575
307	5	5.4	133.124	26.4028	3967	6688	0.0244031	0.0480102	0.0420059	0.0716196	0.133124	0.218798	28	0.0718193	0.146963
308	7	6.28571	109.063	19.6122	3756	7240.29	0.00813429	0.0337727	0.036034	0.0834324	0.109063	0.182719	45	0.0590333	0.113713
309	5	7.4	105.77	17.3346	7705	3277.6	0.00907062	0.0338658	0.0313147	0.0615423	0.10577	0.179978	37	0.0570642	0.108112
310	6	7.66667	102.39	16.4488	4239	5583.5	0.0139418	0.0291156	0.0382741	0.0521603	0.10239	0.17558	46	0.0577312	0.104355
311	11	6.54545	100.41	15.9525	4673	5126.09	0.00960235	0.030183	0.0334317	0.0442774	0.10041	0.176418	73	0.0584232	0.114961
312	2	7	115.263	16.4662	3970	9473.5	0.0218907	0.0376046	0.0353327	0.0533185	0.115263	0.200468	15	0.0620054	0.11942
313	9	5.44444	102.379	20.5977	4236	4264.56	0.0139418	0.0324089	0.0332437	0.0479285	0.102379	0.183281	50	0.056796	0.101053
314	8	7.375	98.8864	14.107	1644	5523.25	0.0103832	0.0279309	0.0364513	0.046336	0.0988864	0.178449	60	0.0587954	0.118106
315	10	6.9	100.55	17.2452	6039	4881.7	0.00523698	0.0345366	0.0373186	0.0763362	0.10055	0.16498	70	0.0632839	0.124482
316	5	6.8	111.133	19.5101	3487	6461.2	0.00909057	0.0373825	0.0379626	0.0530804	0.111133	0.189803	35	0.0611509	0.112394
317	9	5.77778	96.7583	17.5726	4161	5377.67	0.00888699	0.0259791	0.0328234	0.0545544	0.0967583	0.175684	51	0.0526154	0.100054
318	7	6.42857	108.458	18.5375	5359	3989.86	0.0148284	0.03595	0.034554	0.0514724	0.108458	0.191356	46	0.0622164	0.110541
319	4	7	128.986	19.6551	7575	6457	0.0288579	0.0394847	0.0376497	0.0487272	0.128986	0.200453	29	0.0680096	0.123654
320	4	6.5	109.602	17.3863	8062	6150.5	0.0181501	0.0297417	0.0371235	0.0505624	0.109602	0.185045	27	0.0569853	0.118054
321	6	5.66667	113.857	21.529	4535	5135.83	0.0152025	0.0412383	0.0409026	0.0788283	0.113857	0.191753	35	0.0663887	0.124356
322	9	7.44444	93.5927	15.0988	6203	7446.56	0.00929649	0.0325137	0.0358726	0.0531716	0.0935927	0.176433	66	0.056912	0.124608
323	10	6.5	105.208	16.6704	2559	5110.8	0.0127542	0.035823	0.0357829	0.0564639	0.105208	0.194977	66	0.0617187	0.10601
324	6	6.66667	110.864	18.1401	7237	4465.33	0.0212949	0.0336118	0.0341716	0.0450037	0.110864	0.189772	41	0.0608789	0.119549
325	3	9.33333	131.167	16.7255	8277	6460	0.0468467	0.054716	0.0436347	0.0625132	0.131167	0.206074	28	0.0818845	0.13062
326	8	7	112.753	20.0398	6962	6865.12	0.0220835	0.0363913	0.0365084	0.0472926	0.112753	0.193997	55	0.0670793	0.131066
327	6	6.66667	99.211	15.8921	5006	6314.33	0.0112544	0.0380128	0.0307917	0.0601044	0.099211	0.173264	39	0.0603655	0.102599
328	6	7.16667	107.057	16.1082	6629	5324.17	0.0238286	0.0340175	0.0330544	0.050437	0.107057	0.195583	44	0.0608097	0.111261
329	5	5.6	108.556	21.1943	1460	6012.6	0.0189566	0.0369757	0.0371854	0.0511481	0.108556	0.192394	29	0.0609848	0.114789
330	5	6	96.5815	18.2432	3573	5764.8	0.0122249	0.0234238	0.0246137	0.0437342	0.0965815	0.174648	31	0.0409873	0.0825203
331	4	6	115.895	19.5917	3852	5163.75	0.00495334	0.0297766	0.0354824	0.0395099	0.115895	0.188486	25	0.0566642	0.0967877
332	2	6.5	105.732	16.3633	2844	7053	0.00818218	0.0157651	0.027744	0.0233481	0.105732	0.168711	14	0.0371829	0.0738485
333	4	7.75	107.291	13.8904	3876	5633.5	0.0034338	0.02707	0.0338229	0.0503493	0.107291	0.190739	32	0.0556282	0.109896
334	4	7.25	119.055	16.4764	7504	4743.75	0.0181258	0.0273967	0.0358766	0.0368511	0.119055	0.199952	30	0.0577447	0.105242
335	2	8.5	134.15	16.2897	6257	3150	0.0282829	0.0483408	0.0432692	0.0683988	0.13415	0.206032	18	0.0852825	0.13947
336	8	6.625	101.585	19.4856	6063	5888.75	0.00636013	0.0430334	0.0385821	0.0801906	0.101585	0.165323	54	0.0651423	0.127367
337	4	7.25	123.839	17.9248	4310	5891.75	0.0214295	0.0430641	0.0357971	0.056663	0.123839	0.205775	30	0.072959	0.129202
338	4	7.5	113.135	16.309	2395	4836	0.00625014	0.0385172	0.0373785	0.0726912	0.113135	0.185208	31	0.070159	0.132261
339	4	7.25	98.9744	17.0063	3579	4913.25	0.00590299	0.0218313	0.0308694	0.0518152	0.0989744	0.174535	30	0.0424093	0.073084
340	8	6.375	100.269	18.1738	3545	5821	0.00888699	0.034538	0.034108	0.0572024	0.100269	0.184571	52	0.056965	0.0984533
341	9	7.11111	103.832	17.9005	6390	6545	0.0133051	0.040137	0.0382495	0.0684946	0.103832	0.18365	64	0.0668252	0.130158
342	4	6.25	117.054	20.0316	6598	3316.75	0.0202192	0.0306747	0.0356159	0.0512155	0.117054	0.198406	25	0.061394	0.118997
343	3	8	111.144	14.04	4374	6353.67	0.0142142	0.0359393	0.0335026	0.0493301	0.111144	0.18724	25	0.0633688	0.107552
344	6	6.5	121.032	20.0839	3093	4745	0.0323172	0.0472618	0.0365578	0.0636507	0.121032	0.193749	39	0.070402	0.110538
345	6	6.66667	118.021	20.0377	9926	5307.5	0.0195678	0.0444605	0.0399085	0.0946757	0.118021	0.203483	41	0.0708414	0.132261
346	4	8.25	103.838	13.0519	5053	5461.75	0.00550423	0.0437586	0.0336236	0.096035	0.103838	0.172733	34	0.0606672	0.12426
347	5	7.8	109.835	15.3864	8037	4590.6	0.0180027	0.038532	0.0334041	0.0494851	0.109835	0.185077	40	0.0641017	0.109715
348	8	7.5	101.884	14.9086	4966	4633.75	0.0225757	0.0350522	0.0334568	0.0427665	0.101884	0.168217	61	0.061398	0.10293
349	2	7.5	128.43	17.8376	6359	4191	0.020324	0.0593145	0.0345579	0.098305	0.12843	0.203052	16	0.0821849	0.137001
350	7	6.14286	106.058	18.1814	5773	4955.14	0.00793551	0.0348071	0.0359856	0.0574855	0.106058	0.174625	43	0.0624225	0.109397
351	5	7.6	112.305	16.3733	7248	3714.8	0.00987011	0.0401974	0.0398323	0.0756967	0.112305	0.186557	39	0.0703413	0.1169
352	4	5.5	113.899	21.6273	6247	5180.25	0.0196361	0.0348738	0.0416918	0.0638452	0.113899	0.194284	23	0.0607727	0.106067
353	7	6.85714	116.709	19.5051	2766	4950.43	0.0245844	0.0444641	0.0370522	0.0750631	0.116709	0.203638	49	0.0735708	0.130738
354	8	8.25	105.046	14.0009	3836	5090.88	0.0196402	0.0439111	0.0340111	0.104066	0.105046	0.171634	63	0.0656861	0.114935
355	9	6.33333	104.93	17.6178	3356	5853.22	0.0221782	0.0314115	0.0343941	0.0476136	0.10493	0.190261	57	0.0604743	0.116854
356	4	6.25	107.889	17.5961	6039	4945	0.0125042	0.045533	0.0367249	0.0654302	0.107889	0.183754	26	0.0693144	0.12563
357	7	7	102.226	15.4324	6458	4381	0.0102483	0.0313855	0.0358672	0.0607785	0.102226	0.172927	50	0.0569171	0.106634
358	6	7.66667	103.5	14.8473	7728	6339.17	0.00867428	0.0321823	0.033028	0.0430963	0.1035	0.160534	47	0.0565736	0.0925226
359	4	7.5	132.697	19.6676	2803	3632.25	0.0407871	0.0468118	0.0361826	0.0523726	0.132697	0.228321	31	0.0763283	0.116816
360	9	6.66667	106.759	17.2754	3492	6681.22	0.0027067	0.0349886	0.0319148	0.0642049	0.106759	0.206047	60	0.061202	0.110118
361	7	5.71429	130.826	29.7473	6895	5626.29	0.00956129	0.0454852	0.0401267	0.0951182	0.130826	0.227466	41	0.0771967	0.139312
362	5	8.4	103.169	13.24	6102	5026.2	0.0141795	0.0353211	0.0356677	0.0725002	0.103169	0.187683	43	0.058918	0.119657
363	6	7	120.821	18.8743	3901	6065.5	0.0271108	0.0422539	0.0351824	0.0526889	0.120821	0.216018	42	0.071864	0.11571
364	2	4.5	133.781	30.1007	7246	8230.5	0.0270295	0.0311297	0.0356237	0.0352298	0.133781	0.208797	10	0.0541239	0.0880916
365	3	6	112.719	20.1283	6991	2563.67	0.0184598	0.0305146	0.0292058	0.0518152	0.112719	0.183909	19	0.0495603	0.0901245
366	6	5.83333	112.097	22.6493	1303	4768.67	0.0110503	0.026551	0.0376022	0.048861	0.112097	0.199475	36	0.056091	0.0971726
367	5	8.6	96.4309	11.3268	2658	4405.8	0.0051737	0.0211258	0.0293905	0.0369651	0.0964309	0.175233	44	0.047364	0.0993193
368	8	7.5	103.971	16.6998	3701	5595.75	0.013764	0.0420349	0.0326743	0.0714875	0.103971	0.165528	61	0.0626029	0.110218
369	8	5.625	95.1154	19.2873	5933	7282.12	0.00834641	0.0196923	0.0310901	0.0534567	0.0951154	0.183406	45	0.0461649	0.0893159
370	8	7	93.2479	14.1306	8239	5671.5	0.00929649	0.024801	0.0327229	0.0468935	0.0932479	0.18573	56	0.0502177	0.0967744
371	9	7.66667	101.287	14.0944	3646	5810.11	0.0137533	0.0351745	0.0342781	0.0574286	0.101287	0.162276	70	0.0637026	0.111072
372	6	5.33333	108.608	21.463	4735	6540.83	0.0102962	0.0315941	0.0316742	0.0561534	0.108608	0.203252	32	0.055318	0.126495
373	4	6	119.19	20.61	4869	6847.75	0.0189185	0.0360833	0.0327997	0.0616094	0.11919	0.200572	25	0.0580331	0.0995597
374	8	7	94.0165	15.0305	2858	5490.5	0.0177531	0.0274576	0.0318873	0.0431439	0.0940165	0.16509	57	0.054328	0.0977105
375	7	7.14286	99.1731	14.8703	4048	5743.71	0.00825953	0.0278261	0.0318175	0.0468447	0.0991731	0.182213	50	0.0521265	0.0894582
376	3	6.66667	120.932	18.4757	2432	6674.33	0.0139127	0.0378147	0.035243	0.055598	0.120932	0.209316	21	0.0654074	0.121394
377	5	6.8	115.131	18.5489	9319	4366	0.0200265	0.0390238	0.0386237	0.073221	0.115131	0.189779	35	0.0659636	0.130554
378	5	7.2	117.96	17.2634	9438	4923	0.0199653	0.0389611	0.0393612	0.0621048	0.11796	0.187084	36	0.0680639	0.120085
379	6	5.33333	102.595	21.6793	2805	6488	0.00261489	0.0265092	0.0365693	0.0488573	0.102595	0.184258	32	0.0515564	0.105011
380	5	5.8	133.829	23.8662	4615	5270.4	0.0322733	0.0512596	0.0396479	0.0905706	0.133829	0.207648	30	0.0798735	0.135147
381	8	6.375	88.1752	14.6478	7949	5881	0.00140703	0.0222997	0.0301281	0.0472185	0.0881752	0.181416	50	0.045133	0.0821722
382	4	7.75	108.556	14.1618	7022	4260.5	0.0027067	0.0379906	0.0349658	0.0834324	0.108556	0.208753	32	0.0615777	0.111424
383	8	7.75	99.21	14.0006	2129	5435.62	0.00695077	0.03037	0.0352033	0.061832	0.09921	0.173785	62	0.0627178	0.115654
384	2	7.5	115.325	16.0173	6446	1907	0.00409134	0.0211134	0.0383949	0.0381355	0.115325	0.20132	16	0.052324	0.0980522
385	6	6.5	97.2524	15.8228	7163	4750.83	0.00833363	0.0324935	0.0319325	0.0625788	0.0972524	0.193051	40	0.053548	0.0860811
386	4	6	132.004	22.315	2982	7285.25	0.023501	0.0400625	0.0354933	0.0564132	0.132004	0.21362	25	0.0675605	0.12356
387	6	8.5	100.005	12.5932	3890	5110.83	0.00582181	0.0317993	0.03445	0.0543074	0.100005	0.167168	52	0.0623652	0.109692
388	6	6	104.704	18.2263	4131	5489.17	0.0115811	0.036195	0.0335315	0.0599168	0.104704	0.193085	37	0.062275	0.108265
389	10	7.6	94.5647	13.3817	6609	5297.8	0.00736754	0.0359884	0.0334807	0.0618475	0.0945647	0.169378	75	0.062479	0.108334
390	6	6.66667	105.241	17.2687	5626	5397.67	0.012017	0.0364334	0.0369891	0.067367	0.105241	0.17711	41	0.0620512	0.104996
391	5	7.6	103.977	14.9281	8835	5499	0.0183158	0.0312858	0.030587	0.0441831	0.103977	0.19022	38	0.0564215	0.0987123
392	11	5.90909	99.3268	18.7581	12714	4879.73	0.0145784	0.0427152	0.03495	0.0729135	0.0993268	0.173909	64	0.0658031	0.11635
393	6	8	96.3899	13.2982	2760	4546.67	0.00279125	0.0357567	0.0364228	0.066624	0.0963899	0.188595	49	0.0632533	0.116816
394	3	5.33333	141.551	27.9733	6311	5204.33	0.0315242	0.038569	0.0420845	0.0482747	0.141551	0.214247	17	0.0665242	0.129273
395	4	8.75	99.4735	12.6414	8816	6538.25	0.00767142	0.0312166	0.0366095	0.0567843	0.0994735	0.188656	36	0.0554735	0.108498
396	4	7.25	115.138	16.6654	5731	4235.5	0.0172775	0.0335836	0.0312013	0.0708244	0.115138	0.198443	30	0.0582637	0.10962
397	6	7.66667	91.7298	13.7039	3820	6222.17	0.00733427	0.0178828	0.0306862	0.0266996	0.0917298	0.163975	47	0.0446313	0.0881403
398	6	7.83333	96.2606	14.3553	4861	6905.17	0.0151769	0.0268826	0.0297185	0.0551302	0.0962606	0.178704	46	0.0550991	0.106508
399	4	5.5	121.977	22.8707	7246	7463.75	0.0226741	0.0335812	0.0374977	0.0544885	0.121977	0.191162	23	0.0612499	0.101499
400	2	7.5	116.518	17.4777	2821	7570.5	0.0274035	0.0294351	0.027952	0.0314668	0.116518	0.196575	16	0.051543	0.0742571
401	5	6.6	103.358	16.0696	8961	4523	0.0179912	0.044716	0.0388539	0.063639	0.103358	0.169735	34	0.0663922	0.113397
402	7	7.42857	88.3515	15.5116	5584	6345.14	0.00702095	0.0237729	0.0362283	0.0364516	0.0883515	0.171497	53	0.0513815	0.105505
403	7	6.42857	94.4364	18.5446	10902	4698.86	0.0192158	0.0345857	0.035881	0.0761936	0.0944364	0.178577	45	0.0589932	0.118389
404	1	7	155.75	22.2501	3771	2610	0.0526441	0.0526441	0.0319461	0.0526441	0.15575	0.221552	8	0.067436	0.0983858
405	6	6	97.7457	21.1071	3472	4489.17	0.013108	0.0439929	0.0336774	0.0672752	0.0977457	0.163031	37	0.0641669	0.124968
406	9	5.55556	97.6584	19.5317	4976	4510.67	0.0117038	0.0264372	0.0351238	0.0529258	0.0976584	0.178985	51	0.0546191	0.11584
407	6	6	109.755	19.5845	3920	4429.5	0.00909057	0.027947	0.0347295	0.0492047	0.109755	0.198894	36	0.0539532	0.0931215
408	2	8.5	123.737	15.0253	6443	6914.5	0.0176575	0.0332291	0.0380351	0.0488008	0.123737	0.196206	18	0.0662776	0.124289
409	8	7	97.7716	15.4563	4998	4340.62	0.00515054	0.0352009	0.0360127	0.0651897	0.0977716	0.174459	56	0.062819	0.113526
410	8	5.375	107.975	34.0366	712	6150.75	0.0205942	0.0367228	0.0373125	0.0549031	0.107975	0.173783	44	0.0650469	0.111517
411	10	8	86.1773	11.3564	6708	5166.4	0.00520765	0.0361348	0.0378919	0.0723366	0.0861773	0.153116	78	0.0560824	0.101126
412	6	6.83333	92.7659	14.2585	5579	5814	0.00315703	0.0223098	0.0332745	0.0419673	0.0927659	0.184718	42	0.0515635	0.0952022
413	9	6.66667	90.8528	14.4371	6061	4929.11	0.00289412	0.0291956	0.0351495	0.0623542	0.0908528	0.175915	58	0.0595183	0.107886
414	5	6	118.776	20.2485	5778	6524	0.0329152	0.0401754	0.0324761	0.0473894	0.118776	0.189857	31	0.0626789	0.0976949
415	4	7	121.664	18.1531	5781	5007.75	0.0207913	0.0376473	0.0355629	0.0468497	0.121664	0.210549	29	0.0678231	0.112763
416	2	6.5	110.683	19.9845	5255	4376	0.00819605	0.00824762	0.0301173	0.0082992	0.110683	0.201462	14	0.0352369	0.0683004
417	3	7.33333	95.2163	13.3504	5540	4584.67	0.00764909	0.0277585	0.0391741	0.0455021	0.0952163	0.166288	23	0.0544398	0.10185
418	7	6	108.017	20.5073	3344	3897	0.0120521	0.0379714	0.0379815	0.0725394	0.108017	0.191359	43	0.067902	0.129202
419	9	7.33333	89.0868	12.5185	10296	5685.11	0.00441884	0.0238608	0.0341688	0.0576565	0.0890868	0.165503	64	0.0489936	0.0912884
420	7	7.14286	84.3863	15.5474	4544	4408.57	0.003065	0.0240155	0.0332778	0.0509215	0.0843863	0.162549	49	0.0459252	0.092994
421	4	7	101.254	16.8756	284	8141.5	0.0108818	0.0320063	0.0308399	0.0687617	0.101254	0.187546	29	0.0548226	0.121555
422	6	6.16667	126.429	23.3794	4017	6202.83	0.0327536	0.0408838	0.0398157	0.0465885	0.126429	0.204641	38	0.0738068	0.122278
423	6	6.33333	113.947	18.75	5896	5449.67	0.00394591	0.0277641	0.0372949	0.038335	0.113947	0.189614	38	0.0588937	0.095573
424	4	6.75	114.649	17.7888	7344	5373	0.00648112	0.0275797	0.0336754	0.0483487	0.114649	0.198005	28	0.0587044	0.110262
425	8	6	112.815	20.3471	6760	5192.25	0.00835483	0.0370771	0.0359619	0.0572376	0.112815	0.200116	49	0.0649244	0.131225
426	3	6.66667	123.939	18.6892	3193	4438.67	0.034882	0.0403238	0.0322169	0.0490419	0.123939	0.203709	21	0.0631874	0.111076
427	5	9.4	115.747	14.568	10341	6911.4	0.0309583	0.0406953	0.0369867	0.0524866	0.115747	0.210736	47	0.0696225	0.110231
428	12	6.08333	112.352	19.4536	8046	5456.08	0.0183491	0.0415971	0.040177	0.066624	0.112352	0.182382	70	0.0732058	0.138356
429	9	8.11111	102.817	14.2914	3038	7363.67	0.0253798	0.0414782	0.0327171	0.0712469	0.102817	0.192467	73	0.0648679	0.130335
430	6	6.5	112.259	23.5656	6809	6325.33	0.0191188	0.0336892	0.0350732	0.0505004	0.112259	0.189317	40	0.0641743	0.103692
431	5	7.6	123.394	16.7953	2815	4884	0.0269394	0.0390441	0.0388274	0.0532949	0.123394	0.193551	37	0.0693229	0.121744
432	8	6.25	98.6919	19.1901	5729	4849	0.0102336	0.0282272	0.033082	0.0616101	0.0986919	0.168583	51	0.0556396	0.114299
433	9	6.55556	92.1953	14.6342	4969	5688.22	0.00747134	0.0353031	0.0338061	0.065637	0.0921953	0.164233	59	0.0569923	0.113691
434	7	8.28571	104.136	14.4107	3225	5166.43	0.0178635	0.0334683	0.036645	0.0442774	0.104136	0.176216	58	0.0647178	0.133297
435	5	7.8	113.023	18.2721	8591	6919.8	0.00822228	0.0365328	0.0367239	0.0696562	0.113023	0.204258	40	0.0686194	0.124841
436	5	8.2	107.106	13.1758	6416	5283.6	0.0210437	0.0438398	0.0388207	0.0817981	0.107106	0.169239	42	0.0700436	0.127798
437	9	7.77778	102.268	18.6048	1407	6236.78	0.0181317	0.0436816	0.0320061	0.0619136	0.102268	0.17806	70	0.0697077	0.114212
438	4	7.75	125.266	19.372	4020	3357.25	0.0304494	0.0529304	0.0336268	0.0871184	0.125266	0.207063	32	0.0823335	0.134419
439	3	7	116.681	22.0567	9231	5492	0.0246782	0.0353928	0.0318993	0.0538857	0.116681	0.18952	22	0.0608774	0.0973694
440	4	8	116.882	15.2133	6341	5419	0.0270758	0.0405651	0.0358157	0.0598663	0.116882	0.198035	33	0.0671439	0.114148
441	6	8.33333	92.2313	11.6997	6671	5954	0.0059872	0.0258733	0.0321899	0.0405799	0.0922313	0.165914	50	0.05169	0.0904873
442	5	8	99.0437	13.591	8154	4844.6	0.0117221	0.0276171	0.0323852	0.0516902	0.0990437	0.191316	41	0.0526328	0.0945427
443	7	8	99.0466	12.6447	4613	6621.86	0.00281755	0.0294316	0.0363786	0.068119	0.0990466	0.17857	56	0.0593117	0.113303
444	2	5.5	110.15	21.6366	5417	3194.5	0.0263354	0.0288706	0.0315786	0.0314057	0.11015	0.182077	12	0.0480754	0.0987727
445	5	7.8	92.846	12.3205	5278	6482	0.0079548	0.0276106	0.0311571	0.0567627	0.092846	0.175284	40	0.0512778	0.09599
446	6	5.83333	107.892	19.6945	6335	5758	0.00743768	0.0292178	0.0306694	0.053501	0.107892	0.192784	35	0.0553466	0.111166
447	2	6	120.387	22.5726	7870	8632.5	0.0120635	0.0140728	0.0385346	0.0160821	0.120387	0.197193	13	0.0451033	0.0815854
448	5	7.6	103.34	13.8607	6372	5096.6	0.0142963	0.0301696	0.0324241	0.0394806	0.10334	0.188011	39	0.0571309	0.102418
449	8	7.875	101.404	23.7489	7113	5219.12	0.0150663	0.0335824	0.0383989	0.0653104	0.101404	0.165744	63	0.0587054	0.0979294
450	3	6.66667	141.77	22.5781	3824	4776	0.0363782	0.0511576	0.0405399	0.0659466	0.14177	0.214154	21	0.0785749	0.124193
451	9	7	100.211	15.447	4080	4667.22	0.00302943	0.0329052	0.0338437	0.0594695	0.100211	0.176925	64	0.0636778	0.134957
452	4	5.75	110.671	20.0921	4028	6512.5	0.00894972	0.0296131	0.0323638	0.0467954	0.110671	0.197103	24	0.0545601	0.0907912
453	5	5.4	106.674	20.2681	7235	6373.8	0.00929385	0.0434671	0.0344509	0.0832524	0.106674	0.205645	28	0.0649519	0.119197
454	7	6.85714	101.248	16.1055	4916	5070.86	0.0178996	0.0343706	0.0336911	0.0708244	0.101248	0.179077	49	0.0572699	0.102251
455	7	5.42857	96.0711	19.4593	10043	5961.29	0.00544007	0.0242304	0.0336881	0.0524866	0.0960711	0.174327	39	0.0505816	0.100677
456	4	8	118.079	15.0761	2496	6226	0.0288426	0.0477473	0.0349416	0.0629403	0.118079	0.203469	33	0.0743364	0.119906
457	10	6.9	107.448	18.176	6252	6091.6	0.0175026	0.0450473	0.0414227	0.0748906	0.107448	0.189836	68	0.0700744	0.130487
458	8	8.25	105.736	13.4898	4629	5715.62	0.00863742	0.0395934	0.0357095	0.0563392	0.105736	0.185954	65	0.0689775	0.119822
459	8	7.875	95.4191	13.4562	0	7214.38	0.0135559	0.0415982	0.0379676	0.116544	0.0954191	0.170466	62	0.05991	0.140014
460	9	6.33333	96.2196	16.0917	5849	5012	0.00173327	0.0289937	0.0328094	0.0546521	0.0962196	0.171072	57	0.0540116	0.101155
461	4	6.5	102.68	16.2883	6454	6457	0.0178607	0.0229812	0.0292048	0.0362508	0.10268	0.163532	27	0.0461224	0.09528
462	4	7.75	107.127	14.6556	7624	5898.5	0.0173733	0.0319837	0.0341948	0.0591197	0.107127	0.193058	31	0.0582256	0.103189
463	7	8	97.2028	12.6523	3831	6665.14	0.00538573	0.0296484	0.0306514	0.0549892	0.0972028	0.185018	55	0.0536998	0.100055
464	9	6.55556	89.6413	14.4224	8299	5790.78	0.00959903	0.0298803	0.0364589	0.0619371	0.0896413	0.186671	60	0.0562439	0.106511
465	8	6.625	113.251	20.1003	5610	3997.5	0.011742	0.0378507	0.0391485	0.064192	0.113251	0.193331	54	0.0658569	0.117671
466	7	7	88.5258	14.3629	5795	4930	0.00764909	0.0362848	0.0341175	0.0756194	0.0885258	0.163798	48	0.0560394	0.109032
467	8	5.625	113.3	22.8342	3130	5617.12	0.0244013	0.0488673	0.0421229	0.0677813	0.1133	0.186114	45	0.075087	0.123342
468	6	7.33333	115.626	17.925	4585	5249	0.0240877	0.0372945	0.034204	0.0544556	0.115626	0.205827	44	0.0654816	0.116439
469	9	4.88889	99.4082	22.6561	5866	5536.89	0.00824523	0.0314267	0.0317187	0.0547803	0.0994082	0.162164	45	0.0582574	0.119538
470	5	6.6	108.333	17.9008	6518	8297.2	0.0191118	0.0354458	0.0312899	0.0618482	0.108333	0.175119	33	0.0587315	0.107047
471	4	6.25	119.257	22.3608	5314	4220.25	0.0226672	0.0355984	0.0364408	0.0507534	0.119257	0.207845	26	0.0600058	0.0937452
472	6	7.66667	109.462	16.4411	3775	7709.83	0.0248956	0.0380675	0.0320042	0.0504322	0.109462	0.179899	47	0.0635669	0.115629
473	6	7.33333	103.587	17.2337	5516	5659.33	0.0174985	0.0374888	0.0373349	0.0915168	0.103587	0.184585	45	0.0592639	0.124064
474	7	7.57143	105.957	15.1788	6498	5670.29	0.0205529	0.0364883	0.0340851	0.0610597	0.105957	0.167114	52	0.0628498	0.114667
475	3	7.33333	138.202	19.9625	4064	6533.33	0.0365181	0.0499674	0.0394459	0.0719504	0.138202	0.223511	23	0.0777623	0.117273
476	9	8.44444	106.022	18.1262	1497	6931.33	0.0212949	0.0432093	0.0376213	0.098305	0.106022	0.181617	76	0.0678416	0.114718
477	8	6.875	102.095	16.0232	4219	4465.75	0.0136566	0.0425829	0.0352826	0.0720415	0.102095	0.178101	51	0.0659156	0.123971
478	7	5.71429	113.226	24.4168	6270	6289	0.0183159	0.0390732	0.0377009	0.0745271	0.113226	0.199612	41	0.0652953	0.117989
479	14	7.5	88.1666	15.4117	7824	5749.36	0.0114353	0.0347622	0.0379385	0.0837731	0.0881666	0.164338	98	0.058039	0.119542
480	6	7.66667	107.041	14.2651	3490	6349.5	0.0204551	0.0382565	0.0396634	0.0905887	0.107041	0.18767	45	0.0650554	0.127559
481	8	7.25	96.7944	16.1468	10031	5834.25	0.00468073	0.0321679	0.0337534	0.0597956	0.0967944	0.177745	58	0.0592458	0.11075
482	9	7	96.8173	15.7904	5064	4372.44	0.00643263	0.0291296	0.0329192	0.0522945	0.0968173	0.174057	60	0.0577483	0.105902
483	6	5.16667	112.616	37.1662	4929	5811.33	0.00763435	0.0303986	0.0272424	0.0679362	0.112616	0.190117	32	0.0620869	0.111849
484	3	6.33333	100.704	17.3834	10830	5510	0.00760461	0.0141375	0.0302653	0.0268044	0.100704	0.165963	20	0.0412304	0.0995113
485	9	7.55556	108.648	17.0302	8833	3742.33	0.0205941	0.0500399	0.0385459	0.0728057	0.108648	0.185835	69	0.0781077	0.13331
486	7	8.28571	96.0075	12.9126	4551	5405	0.00445018	0.0329181	0.0315524	0.06838	0.0960075	0.168013	58	0.0606671	0.112309
487	2	7	138.341	19.7629	5382	6818	0.0294694	0.043581	0.041147	0.0576927	0.138341	0.22555	15	0.0732686	0.124968
488	10	6.9	97.6175	16.5179	1284	5307.6	0.0141795	0.0324919	0.0364198	0.0755129	0.0976175	0.177004	69	0.0585699	0.112866
489	7	6.42857	104.333	17.4243	7009	6299	0.0152837	0.0345657	0.036828	0.0517639	0.104333	0.189992	46	0.061378	0.107478
490	8	4.75	117.777	26.1492	5453	5599.75	0.0108604	0.0386559	0.0362319	0.0696562	0.117777	0.195084	39	0.0664401	0.110515
491	2	6	138.517	23.7457	7733	5917.5	0.0274563	0.0303162	0.0388124	0.0331762	0.138517	0.217773	13	0.0592045	0.0922272
492	5	7.2	118.284	23.7506	6182	3090.4	0.0208433	0.0457089	0.0345767	0.065341	0.118284	0.1993	36	0.0711152	0.126727
493	5	6.2	132.419	24.3819	4737	5289	0.028721	0.0446571	0.0384086	0.0690737	0.132419	0.215962	32	0.075662	0.127801
494	7	5.42857	121.329	23.9975	5333	5034.71	0.0283623	0.0482297	0.0376226	0.0795519	0.121329	0.202524	39	0.0717146	0.127367
495	7	8	99.0193	15.4198	8436	4268.29	0.0065478	0.0310376	0.0381063	0.0709735	0.0990193	0.182639	57	0.0600624	0.106979
496	12	7.66667	88.8462	12.6103	9033	5913.25	0.00587328	0.0362182	0.0350048	0.0776622	0.0888462	0.166474	90	0.0591963	0.111191
497	3	8	110.483	15.1403	2104	5108.33	0.0160851	0.0350752	0.034799	0.0469351	0.110483	0.19507	25	0.0575976	0.109034
498	7	6.14286	108.449	21.8189	2437	4132	0.0210822	0.036966	0.0357868	0.0589911	0.108449	0.191367	42	0.0597573	0.100524
499	7	6.57143	101.933	17.0466	3407	6064.71	0.00732836	0.0288332	0.0352509	0.0492556	0.101933	0.182471	47	0.0594527	0.0968632
500	12	5.75	95.5065	17.5316	6979	6245.08	0.00767142	0.0315856	0.0315428	0.0710933	0.0955065	0.186027	69	0.054352	0.10483
501	5	5.6	114.554	22.4017	5372	3672	0.0107278	0.0285719	0.0343342	0.0479285	0.114554	0.203331	29	0.0579157	0.0932721
502	9	6.88889	96.1586	15.4159	6632	4428.67	0.0137299	0.0280205	0.0355472	0.0522841	0.0961586	0.177387	62	0.0588833	0.132921
503	6	5.5	112.871	34.3763	3150	6134.67	0.00393168	0.0244161	0.0314688	0.0516177	0.112871	0.200952	33	0.0558379	0.123352
504	13	7.30769	84.6644	13.4491	9401	5037.08	0.00520765	0.029016	0.0375076	0.0871184	0.0846644	0.158324	92	0.0517244	0.116898
505	1	8	168.335	21.0418	9014	4088	0.0761555	0.0761555	0.0394256	0.0761555	0.168335	0.259227	9	0.0923364	0.133244
506	8	8.375	98.4066	12.3403	5390	4967.88	0.0147955	0.0394129	0.0350672	0.0495172	0.0984066	0.173064	68	0.0648351	0.102296
507	5	7	135.04	20.0309	5007	6386.2	0.0309583	0.0483356	0.0430298	0.0611446	0.13504	0.20423	36	0.0831662	0.128357
508	3	7.33333	133.594	19.721	6845	7216.33	0.028721	0.0394731	0.0389403	0.0452544	0.133594	0.209252	23	0.0703732	0.109638
509	6	6.83333	110.067	19.8731	8857	4475.83	0.0139127	0.0279113	0.0369212	0.0454997	0.110067	0.2027	42	0.0608064	0.104827
510	10	8.5	88.5375	11.1193	2139	5672.8	0.00396978	0.0319707	0.0351032	0.0680743	0.0885375	0.154665	83	0.0561556	0.104735
511	8	7.125	106.646	16.7374	7283	6618.62	0.018595	0.0415463	0.0375535	0.0693602	0.106646	0.199409	57	0.0672673	0.124193
512	7	8.57143	103.397	12.6375	4419	6085.29	0.0113063	0.0367911	0.0317335	0.0504342	0.103397	0.165347	59	0.0632577	0.117672
513	5	5.8	118.06	26.2262	9557	4866.8	0.0197392	0.0301714	0.0430549	0.039096	0.11806	0.190961	30	0.0665556	0.124711
514	8	7.25	92.5161	13.469	1157	5854.88	0.00936972	0.0293547	0.0372316	0.054245	0.0925161	0.189258	59	0.0570081	0.113348
515	9	7	102.788	16.447	403	4086.56	0.0178089	0.0268778	0.0386457	0.040094	0.102788	0.182763	63	0.0589389	0.100521
516	3	7.33333	121.289	17.0061	3544	5958.67	0.0293892	0.0336235	0.0335599	0.0380824	0.121289	0.196513	23	0.0613073	0.0994645
517	6	7.16667	106.955	19.8142	6016	4658.83	0.0284677	0.0399219	0.0334297	0.071726	0.106955	0.196412	44	0.0619991	0.130192
518	7	5.57143	112.364	21.4218	4476	6292.57	0.0181258	0.0310474	0.0354843	0.041515	0.112364	0.181826	38	0.0599199	0.114699
519	8	6.875	96.4796	14.6394	3752	5441.25	0.00611092	0.0347653	0.033726	0.0679541	0.0964796	0.165245	54	0.0573082	0.108381
520	4	5.75	122.544	26.0406	2437	5518	0.0161374	0.029547	0.0334647	0.0464608	0.122544	0.1894	24	0.0596205	0.0958849
521	5	4.8	111.153	25.036	4618	5792.6	0.0134703	0.036968	0.0390581	0.0750598	0.111153	0.180491	25	0.0571561	0.119315
522	6	6.83333	110.281	16.4838	5259	5034.83	0.0212392	0.0370579	0.0365884	0.0533698	0.110281	0.176613	42	0.0657155	0.10948
523	6	9.16667	95.7738	12.5925	5677	5600.17	0.00738308	0.0372988	0.0353641	0.0643927	0.0957738	0.161283	56	0.0689294	0.111838
524	5	5.4	114.922	22.4372	2772	4756.2	0.0138518	0.0354724	0.0349047	0.057685	0.114922	0.194254	28	0.060416	0.115766
525	15	7.53333	88.633	13.1588	7603	4715	0.00513009	0.0372141	0.038477	0.104066	0.088633	0.171538	107	0.0593103	0.115137
526	6	8	120.519	16.0866	5265	6661	0.0219017	0.0484115	0.0411637	0.0729135	0.120519	0.197369	48	0.077954	0.119787
527	5	8.4	100.068	12.3894	6399	6081	0.0155154	0.0293526	0.0323581	0.0426839	0.100068	0.171408	43	0.0585911	0.107881
528	9	6.11111	109.462	20.3866	1628	5640.67	0.0227978	0.0381531	0.0374393	0.0770417	0.109462	0.179541	55	0.0685346	0.115716
529	15	7.6	101.744	13.9294	7817	5968.07	0.015651	0.0424716	0.0383795	0.0765275	0.101744	0.185611	113	0.0728253	0.134423
530	9	7.22222	104.237	14.9875	4136	5116.78	0.0109287	0.0417457	0.0396205	0.0750631	0.104237	0.185978	66	0.0695666	0.119133
531	5	5.4	116.508	26.0201	5222	4137.6	0.0103244	0.0488556	0.0327509	0.0638587	0.116508	0.189517	28	0.0654973	0.109703
532	6	8.33333	116.044	16.6544	1723	4969	0.0235509	0.0390415	0.0372314	0.0523726	0.116044	0.196559	50	0.0667656	0.10894
533	7	6.85714	108.358	18.2071	6400	7015.86	0.00619604	0.03722	0.0401036	0.0669221	0.108358	0.181283	49	0.0719106	0.140181
534	5	5.8	107.164	20.3612	5364	3464	0.0106734	0.0241366	0.0361921	0.0322733	0.107164	0.184386	30	0.0530899	0.13277
535	7	6.57143	108.853	19.3886	1145	5963.43	0.014269	0.0352284	0.0312198	0.0517238	0.108853	0.190054	47	0.0590946	0.114249
536	8	7	101.529	14.8063	5800	6979.5	0.00949229	0.0364026	0.0384791	0.0747686	0.101529	0.173401	57	0.0653149	0.122429
537	5	6.2	106.611	17.7939	4933	5807.4	0.0150042	0.032047	0.0356356	0.0620986	0.106611	0.175847	32	0.0563893	0.12316
538	3	10	103.272	11.8571	5180	6632	0.00533539	0.0337857	0.0362049	0.0651423	0.103272	0.18584	29	0.0552815	0.120559
539	6	5.66667	110.077	19.5692	9098	6304.83	0.00433798	0.0359042	0.0353704	0.0654402	0.110077	0.174055	32	0.0581094	0.138432
540	6	7	110.557	16.5544	4443	4839	0.00616837	0.0395646	0.0389877	0.0705377	0.110557	0.188076	43	0.0731889	0.120598
541	3	8.66667	107.042	12.4882	7632	5913.67	0.0171491	0.0292662	0.033547	0.0534008	0.107042	0.173987	27	0.0532984	0.104538
542	5	7.6	104.22	15.0539	5710	5135.4	0.0133175	0.0256366	0.0344414	0.0422945	0.10422	0.178043	38	0.0516132	0.0956006
543	6	5.33333	113.995	26.1917	2988	6219.5	0.0196875	0.0393083	0.0373925	0.0825636	0.113995	0.183658	32	0.0673271	0.142907
544	6	6.66667	97.9802	14.7748	6816	5113.67	0.0143308	0.0283189	0.0339874	0.0506363	0.0979802	0.170145	40	0.0530204	0.103325
545	7	7.14286	110.147	15.9038	4903	5647.86	0.00676604	0.040405	0.0383952	0.0638747	0.110147	0.185315	50	0.0708523	0.117066
546	8	7	108.297	17.5289	0	4906.25	0.0103244	0.0320763	0.038111	0.0574588	0.108297	0.186937	56	0.0628474	0.120387
547	4	6.75	128.541	21.6021	6136	7205	0.0317093	0.0470249	0.0380757	0.0535107	0.128541	0.208763	27	0.0720009	0.114272
548	6	5.83333	123.685	28.1972	8564	5514.67	0.0209952	0.0373538	0.0379807	0.0569661	0.123685	0.202358	36	0.068482	0.119906
549	5	7.8	110.032	15.7363	4296	4952.6	0.0171198	0.0303348	0.0342084	0.0467448	0.110032	0.173463	39	0.0581617	0.0998287
550	6	5.33333	110.052	22.7747	5671	5661.33	0.0117923	0.0245882	0.0384125	0.0427163	0.110052	0.186079	33	0.057569	0.113837
551	7	8.85714	111.989	14.5118	7879	5814.71	0.0191188	0.0439877	0.0369959	0.0587444	0.111989	0.20112	60	0.0740155	0.117582
552	2	8.5	140.424	16.5778	8126	2823.5	0.0424949	0.0449046	0.0345526	0.0473144	0.140424	0.221097	18	0.0697991	0.102599
553	4	8.25	104.754	13.0112	6755	4569.75	0.00925129	0.0278402	0.0339842	0.0603503	0.104754	0.195776	31	0.0517924	0.087132
554	4	8	117.734	14.9504	4624	4190.75	0.0204575	0.0353984	0.0342791	0.0468447	0.117734	0.18807	33	0.0632227	0.0929546
555	7	6.71429	112.335	18.2958	9718	6647.29	0.0159371	0.0365861	0.0331744	0.0619371	0.112335	0.189281	48	0.0649015	0.117525
556	5	5.6	120.121	22.6228	6816	5637.2	0.0149185	0.0346445	0.0390335	0.0695949	0.120121	0.186156	29	0.061066	0.130554
557	9	7.22222	114.945	17.0999	5880	5659.11	0.0301402	0.0458962	0.0398579	0.0630212	0.114945	0.194597	65	0.0766954	0.135827
558	9	5.66667	101.004	19.7466	5800	4742.78	0.00533539	0.0333517	0.0407987	0.08202	0.101004	0.180505	50	0.0616442	0.103889
559	7	5.14286	118.798	24.7698	1712	4263.86	0.0174708	0.0416119	0.0397285	0.0590238	0.118798	0.196514	37	0.0699103	0.113415
560	6	7.16667	95.4858	15.0302	2286	4954.17	0.00733427	0.0295879	0.0323828	0.0541302	0.0954858	0.17131	43	0.0565485	0.0966718
561	8	7.375	98.9044	15.2772	9697	4819.25	0.011263	0.0352728	0.0343774	0.060532	0.0989044	0.179979	58	0.0604975	0.121087
562	4	7	107.658	19.1081	4118	6090	0.00783692	0.0336118	0.0363798	0.0564148	0.107658	0.165022	29	0.0635006	0.119787
563	8	8.75	101.825	12.3898	3455	6008.38	0.0133008	0.0477313	0.0375851	0.0788141	0.101825	0.173727	70	0.0704051	0.115409
564	7	7.42857	100.5	14.9326	6996	4702.43	0.0190934	0.0293189	0.0361246	0.0435982	0.1005	0.188291	53	0.0577551	0.105528
565	6	8.5	122.784	15.7304	6472	3709	0.0346916	0.0529459	0.0343522	0.0785884	0.122784	0.203834	52	0.0789509	0.125669
566	7	7.28571	100.83	15.0788	2648	3756.29	0.00485598	0.0349064	0.0355484	0.0567712	0.10083	0.180622	48	0.0618833	0.108493
567	4	7	127.683	19.2412	5237	6393.25	0.0383671	0.0447829	0.0390258	0.0498767	0.127683	0.208797	29	0.0736436	0.125663
568	9	7.55556	100.054	13.7601	5297	4423.44	0.00427821	0.0342456	0.0376104	0.0595302	0.100054	0.184902	68	0.063687	0.122661
569	10	6.6	113.975	18.9415	7227	5001.4	0.0255763	0.0460553	0.0371816	0.0743069	0.113975	0.196292	67	0.0751012	0.123104
570	4	10	93.8045	9.62097	6775	6695.5	0.0119446	0.0298014	0.0343759	0.048702	0.0938045	0.164568	41	0.0555806	0.099063
571	7	8	103.138	13.4769	6080	6254.14	0.00742284	0.036415	0.034087	0.0715538	0.103138	0.191793	57	0.0650163	0.122373
572	9	7.11111	100.148	15.8748	2021	5131.56	0.0130772	0.035507	0.0320878	0.0469906	0.100148	0.182671	65	0.0594596	0.112213
573	5	6.2	108.557	18.4805	8410	6048.4	0.00616837	0.0291334	0.0374756	0.0524869	0.108557	0.181908	32	0.059807	0.112399
574	6	6.33333	119.75	19.5069	6530	4995.17	0.0301369	0.0396802	0.0392642	0.0499388	0.11975	0.192673	39	0.0710478	0.119657
575	5	9.6	94.8409	10.3873	3975	4643.4	0.0138325	0.0247047	0.0356369	0.0359092	0.0948409	0.166579	49	0.0538151	0.0976056
576	5	6	101.396	18.9836	8997	4626.2	0.00927715	0.027479	0.0370144	0.0431463	0.101396	0.189767	30	0.0485757	0.103605
577	5	7.8	98.6556	13.3968	6468	7729.4	0.0152058	0.0295127	0.0366357	0.0460678	0.0986556	0.166608	39	0.056063	0.0975321
578	3	5.33333	142.327	26.884	4284	5771	0.0389016	0.048252	0.0329486	0.0570171	0.142327	0.225404	17	0.0680657	0.122126
579	1	8	137.167	17.1459	5613	712	0.0292512	0.0292512	0.0367228	0.0292512	0.137167	0.203034	9	0.0553934	0.0841543
580	7	6.57143	105.169	18.3807	9452	3930	0.019802	0.0348735	0.0338671	0.0552619	0.105169	0.172476	47	0.0590513	0.112743
581	5	8.4	100.562	12.7784	5787	6851	0.00578471	0.0270214	0.0364579	0.0518287	0.100562	0.173373	42	0.0580394	0.108243
582	7	6.28571	94.0145	15.4985	4882	6318.86	0.00946437	0.0348974	0.0326731	0.0653513	0.0940145	0.174968	44	0.0527196	0.102212
583	8	7.125	104.712	16.2314	7575	5485.5	0.0275944	0.0390321	0.0330944	0.0565908	0.104712	0.184422	57	0.0622393	0.0992471
584	7	7.14286	118.811	17.4849	4674	5687.29	0.0257955	0.0450779	0.0399555	0.0637448	0.118811	0.212676	47	0.0734314	0.11635
585	6	6.83333	100.376	16.7957	951	4431.17	0.00893101	0.0292122	0.034078	0.0595033	0.100376	0.182827	40	0.0573261	0.10962
586	4	5.25	132.501	25.9481	1916	5288	0.0220457	0.0482675	0.0389322	0.061062	0.132501	0.222717	21	0.0716123	0.109926
587	4	7	114.711	18.3219	8950	4983.25	0.0161374	0.0276418	0.034586	0.039356	0.114711	0.188081	29	0.0569001	0.138195
588	3	5.33333	129.452	28.4075	3161	4946	0.00827525	0.0399312	0.0349993	0.0764813	0.129452	0.212684	17	0.0667706	0.117119
589	5	8	101.107	13.0556	4365	3488.2	0.00302943	0.0299865	0.0320859	0.0485187	0.101107	0.173896	41	0.0519887	0.0977405
590	8	6.125	112.084	23.7733	2745	4543.88	0.0235744	0.0383219	0.0343715	0.058605	0.112084	0.193948	50	0.0643855	0.131678
591	6	6.33333	113.053	20.0384	7027	2668.17	0.0190601	0.034484	0.0380923	0.0453693	0.113053	0.19712	39	0.0651082	0.109131
592	10	6.4	103.685	17.5895	5950	4500.9	0.00823785	0.0387995	0.0386162	0.0560381	0.103685	0.180498	63	0.0660665	0.120155
593	6	6	98.1064	17.3438	1437	4395.17	0.0119809	0.021854	0.0278452	0.0304071	0.0981064	0.183046	37	0.0437548	0.0815217
594	5	7.2	100.051	14.4438	9505	4943.4	0.00695077	0.025802	0.0323944	0.0516998	0.100051	0.177135	36	0.0502544	0.0975613
595	8	7	115.168	18.9947	5372	4450.12	0.015049	0.0453869	0.0397386	0.0664062	0.115168	0.194638	57	0.0757369	0.131823
596	8	7.375	90.1114	13.3506	10163	5934.88	0.0059872	0.0282329	0.0345191	0.0642653	0.0901114	0.162777	58	0.0553373	0.10733
597	7	6.85714	114.361	18.2887	6290	5442.29	0.0181681	0.0406144	0.0395024	0.0679362	0.114361	0.183608	48	0.0699402	0.11156
598	6	8.16667	110.938	17.4624	4582	5540.83	0.0170392	0.048283	0.0358522	0.0681366	0.110938	0.192202	50	0.0729339	0.123234
599	4	7.25	122.123	17.2038	5541	6851.25	0.0350353	0.0423268	0.0359109	0.0487125	0.122123	0.198027	30	0.0697428	0.103965
600	6	6.16667	110.622	20.0759	8279	6297.5	0.00671377	0.0319879	0.0390991	0.0554542	0.110622	0.189509	38	0.0654727	0.123355
601	4	7	124.342	19.8602	5640	4847.75	0.0276842	0.0361238	0.0419544	0.0483511	0.124342	0.188708	28	0.0680827	0.125989
602	7	7.28571	104.963	15.6969	4775	5863.43	0.0148542	0.0395977	0.0344335	0.0758689	0.104963	0.170997	51	0.0623575	0.101499
603	8	7.5	106.716	15.674	6675	5176.5	0.0034338	0.0322977	0.03665	0.0579865	0.106716	0.187306	60	0.0654349	0.11589
604	5	5.8	135.873	24.263	4000	7791.8	0.0232925	0.0488326	0.0412628	0.0915168	0.135873	0.222224	30	0.0776196	0.133297
605	5	8	100.301	14.687	7918	5972.2	0.0131622	0.0403635	0.0367136	0.0574535	0.100301	0.179572	41	0.063409	0.108306
606	6	8.33333	106.507	14.2503	3192	4608.5	0.0110075	0.0303145	0.0353178	0.0427917	0.106507	0.195883	49	0.0612516	0.130425
607	6	6.16667	110.559	24.6199	1963	6263.33	0.0160683	0.0331687	0.0383609	0.0500117	0.110559	0.20588	38	0.0600724	0.111209
608	6	7.16667	112.646	16.949	5914	4501.17	0.015283	0.0375074	0.0371859	0.0531918	0.112646	0.180308	44	0.0647702	0.117066
609	5	7.6	126.237	17.4737	5829	6120.6	0.030974	0.0426556	0.0405337	0.0642925	0.126237	0.188017	39	0.073019	0.12565
610	1	6	118.396	19.7326	5395	3150	0.00553604	0.00553604	0.0244161	0.00553604	0.118396	0.206488	7	0.0248824	0.0571538
611	6	6.5	113.01	17.8933	5566	4698.5	0.0126425	0.0348221	0.0342126	0.0580692	0.11301	0.190479	40	0.063451	0.117712
612	7	5.28571	114.917	23.1202	2507	3790.86	0.0182862	0.035903	0.0403738	0.0621185	0.114917	0.184426	38	0.0645574	0.117064
613	4	5.5	117.425	28.7039	1845	3804	0.0255574	0.0391416	0.0322765	0.067367	0.117425	0.182833	23	0.0620552	0.110111
614	7	7.28571	98.4473	14.3764	947	4875.71	0.00371561	0.0284072	0.0331531	0.0473906	0.0984473	0.179959	51	0.056413	0.104919
615	4	6.5	126.868	23.3472	3086	5297.5	0.0249872	0.0383675	0.0333589	0.0518026	0.126868	0.188697	27	0.067055	0.108425
616	6	7.5	107.287	16.0434	5514	5282	0.0132342	0.0354516	0.034617	0.0515712	0.107287	0.171136	46	0.0657355	0.127289
617	5	6.4	120.387	26.4852	8397	5057.6	0.0270295	0.0424413	0.0343619	0.061062	0.120387	0.190396	33	0.0672448	0.120339
618	4	8	111.679	15.1232	4570	5650.25	0.0244753	0.0349995	0.0300891	0.0532217	0.111679	0.184607	32	0.0577784	0.0883839
619	7	6.14286	112.334	23.5365	4577	5161.71	0.0164527	0.0342318	0.0361866	0.0493051	0.112334	0.181397	43	0.0610269	0.109722
620	5	5.6	116.507	22.7466	6323	4734.4	0.0213686	0.0358065	0.0347132	0.0472845	0.116507	0.18656	29	0.0589809	0.0925892
621	6	6.66667	114.848	19.3465	6837	5284	0.0261426	0.0328182	0.0349849	0.0439813	0.114848	0.201452	41	0.0625643	0.109069
622	5	5.8	115.983	22.23	3410	3490	0.0178425	0.0307707	0.042189	0.0568559	0.115983	0.204693	29	0.0574321	0.111546
623	6	7.66667	89.8865	12.6864	5469	7547.83	0.00289412	0.0302056	0.033798	0.0675806	0.0898865	0.176253	43	0.0480122	0.109309
624	4	8.25	106.897	13.6706	2601	6319.75	0.0189167	0.0297295	0.0351003	0.0465067	0.106897	0.185096	33	0.0615538	0.11942
625	9	5.66667	95.2783	19.1103	3695	3574	0.0051737	0.0369518	0.0332929	0.0632781	0.0952783	0.180406	52	0.053829	0.106472
626	8	7.625	92.6385	13.1697	3117	3817.75	0.00959903	0.0336285	0.0361464	0.0905706	0.0926385	0.179693	62	0.0588447	0.129492
627	7	7.71429	111.867	15.1946	2250	5128	0.0242128	0.0486392	0.0341527	0.0709735	0.111867	0.196258	51	0.0749813	0.116226
628	12	7.08333	95.1624	14.6803	6502	5586.75	0.00349175	0.036506	0.0349524	0.0619833	0.0951624	0.171134	82	0.0647152	0.110642
629	8	5.75	118.458	22.1639	4724	4928.5	0.0243917	0.0376219	0.036939	0.0498939	0.118458	0.17919	47	0.0672335	0.110477
630	10	6.4	92.7271	15.1013	6032	5360.8	0.00331491	0.0334387	0.0356181	0.0693406	0.0927271	0.162788	64	0.0609526	0.119745
631	10	6	112.854	22.0066	5500	5589.2	0.0133175	0.0463507	0.0394138	0.0771464	0.112854	0.19136	58	0.0725923	0.127396
632	6	5.83333	123.029	22.0996	2112	4863	0.0354134	0.0426065	0.0361131	0.0560665	0.123029	0.199002	35	0.0693896	0.11258
633	9	6.44444	95.9595	16.4333	3693	6643.78	0.00950523	0.0486553	0.0356095	0.0865779	0.0959595	0.168385	57	0.0664874	0.121561
634	7	5.42857	107.699	21.198	3456	4696.86	0.0173372	0.035028	0.0338258	0.0489144	0.107699	0.17902	39	0.0614893	0.117142
635	4	7	103.787	16.6491	5342	5587	0.013853	0.0270422	0.0361365	0.0544596	0.103787	0.171751	29	0.0541627	0.0972138
636	4	4.75	124.704	26.4997	6894	4882.25	0.0142167	0.0346405	0.0379092	0.0458404	0.124704	0.20379	20	0.0632788	0.101316
637	4	6	98.494	19.2884	1151	4850.25	0.0114436	0.0325709	0.0317462	0.0511349	0.098494	0.183186	24	0.0470121	0.0890338
638	7	8	108.423	13.7372	8457	5112.86	0.0110834	0.0372445	0.0345272	0.0707977	0.108423	0.204349	56	0.0647391	0.104819
639	7	6.14286	117.731	19.9222	3533	6213.29	0.019012	0.0404263	0.0406677	0.0534994	0.117731	0.171997	44	0.0722676	0.142907
640	2	8	144.461	18.3442	6004	5444	0.0410841	0.0496481	0.0360518	0.0582121	0.144461	0.222166	17	0.0760394	0.126101
641	4	7.5	132.306	18.0477	4657	4522.75	0.0364948	0.042971	0.0368011	0.0469815	0.132306	0.203157	30	0.0717742	0.111515
642	4	8.75	117.806	14.2126	5852	6895	0.0100527	0.0327325	0.0365736	0.0488818	0.117806	0.197076	36	0.0656392	0.125218
643	5	5.8	122.053	22.0276	2808	6383.4	0.0152025	0.0444397	0.0363882	0.0617659	0.122053	0.206955	30	0.0705275	0.11624
644	7	5.57143	103.212	29.8752	2610	5289.71	0.00523698	0.0319461	0.0394365	0.0526441	0.103212	0.168908	39	0.0559371	0.108603
645	5	6.2	96.7461	17.7368	6124	6753	0.0133436	0.0316957	0.0322958	0.0690724	0.0967461	0.17327	31	0.0539794	0.103889
646	8	6.5	115.756	20.5788	3400	5454.38	0.0281209	0.0420473	0.0351241	0.055965	0.115756	0.1891	53	0.0682404	0.106289
647	7	5.85714	97.1228	19.8485	6884	5322.57	0.00852644	0.0280692	0.0361501	0.0447114	0.0971228	0.171462	42	0.0551609	0.106093
648	9	7.66667	90.7892	12.4249	7320	5001.89	0.0063094	0.026731	0.0323088	0.048915	0.0907892	0.163868	67	0.0549403	0.107651
649	5	6.2	122.931	21.1714	7081	6285.2	0.030036	0.0430721	0.0357512	0.0655377	0.122931	0.207884	32	0.0707091	0.106655
650	4	6	117.283	20.7689	6993	4538.75	0.0261386	0.0403805	0.0373451	0.0582617	0.117283	0.21919	25	0.0662318	0.102458
651	6	7	108.368	16.6279	3837	6955.83	0.00677119	0.0314496	0.0381165	0.0547443	0.108368	0.197029	43	0.0621733	0.109029
652	4	7.75	108.568	14.5081	1850	4496.75	0.00301028	0.0303162	0.0309105	0.0476654	0.108568	0.174461	32	0.0581746	0.120717
653	7	6.14286	102.02	17.1595	10564	4954.29	0.017151	0.0297007	0.0310599	0.0461099	0.10202	0.172703	44	0.0540575	0.112251
654	4	4.25	107.165	32.3729	8064	8020.5	0.00760461	0.0288061	0.0289813	0.0497158	0.107165	0.173567	18	0.054335	0.106953
655	10	5.7	114.258	21.8722	3876	4530.4	0.0235509	0.0402345	0.0356537	0.0494241	0.114258	0.186222	57	0.0670553	0.112092
656	9	6.88889	106.107	16.1406	4970	4594	0.0164698	0.0416311	0.0383187	0.065322	0.106107	0.182214	61	0.069149	0.133103
657	6	5.83333	119.211	22.707	4029	4426.67	0.0167043	0.0307264	0.0376681	0.0388956	0.119211	0.195009	36	0.0633694	0.114656
658	7	6.28571	110.398	18.456	4573	4769.86	0.011807	0.034768	0.0342234	0.0595578	0.110398	0.197876	45	0.0642376	0.128468
659	9	7.44444	104.543	16.7463	1624	5004.22	0.00917404	0.0384607	0.0333881	0.0719914	0.104543	0.18494	68	0.0680072	0.121744
660	6	5.33333	104.254	21.9126	5766	5292	0.00394732	0.0256259	0.0343966	0.0515188	0.104254	0.185288	33	0.0517131	0.109223
661	9	6.77778	106.658	19.9631	6872	4349.44	0.0149312	0.0392651	0.0341622	0.0679006	0.106658	0.169148	61	0.0662127	0.121722
662	7	8.57143	90.324	11.7334	4862	7692.57	0.00441884	0.0316558	0.0305579	0.0651897	0.090324	0.169922	60	0.0545342	0.115643
663	4	7.25	114.347	16.5509	6736	7126	0.00724258	0.0379947	0.0405497	0.0643832	0.114347	0.198034	30	0.0666904	0.110441
664	6	6	95.9509	16.7153	2985	4760.17	0.0105069	0.0308627	0.0358956	0.0525024	0.0959509	0.181391	35	0.0540585	0.0944983
665	8	5.5	116.796	23.7416	4519	5299.75	0.00398232	0.035921	0.0399443	0.0686213	0.116796	0.200638	45	0.0658961	0.117574
666	4	6	123.279	23.6652	3536	6663	0.0109411	0.0304119	0.0390359	0.0498939	0.123279	0.198844	25	0.0635007	0.105507
667	4	8.75	94.1098	11.2969	5272	5599.75	0.00399732	0.0405563	0.0327493	0.0710933	0.0941098	0.179912	35	0.0619023	0.126115
668	4	7.75	126.423	17.5085	4103	5419.25	0.0306084	0.0539097	0.0396452	0.0753438	0.126423	0.217804	32	0.0771006	0.128096
669	5	7.8	115.735	15.7069	8236	5288.6	0.0210021	0.0440986	0.0349506	0.0652608	0.115735	0.200943	40	0.068929	0.111838
670	7	6.71429	104.523	17.5805	3426	3894.86	0.0133008	0.041871	0.037923	0.0705377	0.104523	0.173281	47	0.0682307	0.103441
671	4	6.5	113.779	17.778	5124	5621.25	0.00393168	0.0258138	0.0350544	0.0450037	0.113779	0.197585	27	0.0544237	0.0976544
672	7	6.28571	107.825	19.7862	3260	6797.43	0.00743768	0.0398005	0.0366702	0.0656937	0.107825	0.185346	45	0.0691441	0.130459
673	7	6	116.732	21.0699	4729	4396.57	0.0109411	0.0425472	0.0364508	0.0753438	0.116732	0.191544	43	0.0688303	0.146963
674	8	6.875	91.8401	14.0539	9703	5556.75	0.0110311	0.0245377	0.0348035	0.0367875	0.0918401	0.167977	53	0.0499578	0.123194
675	4	5.75	141.502	28.6934	5741	5137.25	0.0401023	0.0445	0.0348041	0.048005	0.141502	0.239388	24	0.0702089	0.108461
676	5	6.6	113	19.8647	8054	7100	0.01253	0.0394682	0.0386479	0.0605176	0.113	0.184419	33	0.0626482	0.115678
677	6	7.16667	118.027	17.7196	4135	5124.5	0.0111215	0.0421952	0.0379292	0.0758689	0.118027	0.200396	44	0.0708146	0.130738
678	9	7	104.545	16.2169	3820	7247.44	0.00394732	0.0423126	0.0371542	0.105276	0.104545	0.184388	62	0.0663833	0.13193
679	6	6.33333	123.872	20.3012	2297	5330.83	0.0371322	0.0490338	0.0378934	0.0862543	0.123872	0.190284	38	0.0748297	0.135147
680	7	5.85714	106.943	19.9032	2898	5077	0.0118547	0.0378668	0.036043	0.0806412	0.106943	0.192481	41	0.0614783	0.119822
681	10	6.7	94.89	16.0108	2047	6027.4	0.00691578	0.035642	0.0328651	0.0719914	0.09489	0.168243	67	0.0581796	0.125546
682	5	6.4	106.482	18.0344	5091	3517	0.00280631	0.0339369	0.0368053	0.0654302	0.106482	0.18721	33	0.0596765	0.11323
683	5	8	101.088	12.7163	4554	5271.8	0.0140948	0.0332209	0.0342922	0.0575118	0.101088	0.168396	39	0.0580258	0.116256
684	8	6.375	87.8147	15.4198	3455	8072.12	0.00388445	0.0246516	0.0306368	0.061639	0.0878147	0.175053	51	0.0452412	0.111665
685	6	6.5	121.201	19.3825	6683	4755.83	0.0276859	0.0461669	0.0390268	0.0832524	0.121201	0.203375	40	0.0737848	0.138875
686	7	6.85714	104.016	15.5317	4301	5969.57	0.0188507	0.033367	0.0358232	0.0558811	0.104016	0.186427	49	0.0630172	0.120172
687	3	6.33333	134.481	23.214	3613	4428.67	0.0346356	0.0472958	0.0336656	0.0561169	0.134481	0.214997	19	0.0658918	0.10844
688	8	5.625	104.175	25.0259	5655	5119.88	0.0109287	0.0353125	0.0335251	0.0915079	0.104175	0.182382	44	0.0580778	0.117525
689	11	7.54545	104.636	16.7599	4618	5689.82	0.0190426	0.0365359	0.0376881	0.0658843	0.104636	0.189543	82	0.0696469	0.120953
690	3	6.33333	111.35	21.6514	3792	5430	0.013764	0.0245101	0.0329167	0.0369036	0.11135	0.179292	20	0.0523782	0.095797
691	5	6.4	107.814	17.8406	9168	4247.8	0.0207805	0.0278414	0.0340445	0.0412114	0.107814	0.184346	33	0.0543588	0.0947271
692	7	5.85714	115.033	22.3414	2971	7251.14	0.023101	0.03466	0.0376782	0.0481903	0.115033	0.205314	42	0.0626363	0.100677
693	3	8.66667	131.565	16.0802	7836	3719.67	0.034118	0.0433451	0.0366489	0.0498492	0.131565	0.211346	27	0.0736597	0.1074
694	6	6.33333	98.3064	21.6833	2735	3491.17	0.00996873	0.0289197	0.0334161	0.0526419	0.0983064	0.177982	39	0.0543	0.108124
695	11	7.36364	88.883	12.3769	4479	4070.27	0.00317816	0.0255455	0.0360505	0.0785884	0.088883	0.158269	81	0.0505534	0.127573
696	7	6.85714	93.4243	17.721	8045	4935.43	0.00815561	0.0360796	0.0344277	0.0759786	0.0934243	0.178014	48	0.058971	0.126362
697	6	5.83333	121.837	22.5543	6355	4326.33	0.0189185	0.0415538	0.0348002	0.0806412	0.121837	0.202167	36	0.0690016	0.113648
698	7	6.85714	100.647	16.8545	2653	4494.14	0.010409	0.026945	0.0370351	0.051624	0.100647	0.17565	49	0.0562409	0.107228
699	5	6	110.986	21.6423	6506	6475.2	0.0164444	0.0453378	0.0355265	0.0646461	0.110986	0.185751	31	0.0664847	0.103112
700	7	5.57143	117.395	23.2194	6225	4187.14	0.0200408	0.044036	0.0375227	0.0665404	0.117395	0.206153	40	0.0726419	0.12563
701	6	7.5	107.42	16.2699	5620	5830.83	0.0188116	0.0385328	0.034378	0.0721753	0.10742	0.198444	45	0.0617201	0.113734
702	6	6.5	109.118	18.7788	6379	4384.33	0.0235594	0.0476671	0.0374029	0.0741964	0.109118	0.180927	40	0.0685799	0.129179
703	5	6.2	100.984	16.6624	8486	4697.4	0.0115811	0.0248175	0.0318433	0.0429158	0.100984	0.181504	31	0.0495328	0.110891
704	7	7.28571	103.788	15.627	1715	5049.57	0.00729532	0.0347627	0.0345754	0.057685	0.103788	0.18444	51	0.0638027	0.116886
705	8	8.125	102.822	13.9651	9688	4762.62	0.0182239	0.0329705	0.0367088	0.0518026	0.102822	0.182538	60	0.0591308	0.113854
706	6	8.83333	102.68	11.6941	3220	5645.67	0.0176311	0.0400978	0.037758	0.0865779	0.10268	0.180022	53	0.0652111	0.124887
707	4	7.75	117.899	15.755	6248	5742.5	0.0281283	0.03596	0.0368281	0.0416486	0.117899	0.196972	32	0.061887	0.0954967
708	2	6	129.947	21.6579	7358	4913.5	0.0201624	0.0336262	0.0367744	0.04709	0.129947	0.205017	13	0.0587565	0.11275
709	6	6.16667	114.707	20.8172	5311	4991.67	0.0178869	0.0389994	0.0355281	0.0598611	0.114707	0.206196	38	0.0657225	0.121325
710	5	5.8	104.187	24.0208	3534	5169.8	0.00904294	0.0399472	0.0361715	0.0821965	0.104187	0.180546	30	0.0646912	0.118336
711	6	5.66667	117.675	22.4455	3231	6113.67	0.0154719	0.0347361	0.035844	0.0620047	0.117675	0.200708	34	0.0644173	0.112743
712	8	6.625	119.502	19.8518	4353	5808.62	0.0289026	0.0495132	0.0379915	0.078596	0.119502	0.197487	53	0.0769651	0.127139
713	6	8.16667	112.834	15.537	5692	5312.83	0.0201025	0.0387098	0.0362219	0.051402	0.112834	0.187693	48	0.0667472	0.120762
714	10	6	100.394	17.6925	8868	5337.9	0.00867428	0.0284289	0.0354663	0.0427734	0.100394	0.154041	60	0.0581022	0.114261
715	7	7.57143	106.896	15.6951	6432	5810.57	0.00786975	0.0429983	0.0327511	0.08202	0.106896	0.18163	53	0.0671509	0.126727
716	4	6.5	117.009	19.5015	3251	5113	0.019039	0.0251574	0.0341356	0.0316061	0.117009	0.19764	26	0.0508328	0.0858245
717	4	7.25	113.401	16.4139	9899	7402.75	0.00823318	0.0341987	0.0390912	0.0715248	0.113401	0.20026	30	0.0645279	0.113747
718	4	7	111.207	16.9458	5616	4217.75	0.0159139	0.0257441	0.0354302	0.0396626	0.111207	0.188246	28	0.0568671	0.112309
719	3	6.33333	116.85	23.37	5321	3152.33	0.011147	0.0382376	0.0336216	0.0710716	0.11685	0.205176	20	0.0731364	0.13947
720	4	6.5	109.641	20.177	5389	3932.25	0.0196552	0.0336126	0.0303961	0.0475412	0.109641	0.182263	26	0.0548329	0.106092
721	5	6.4	110.298	22.8475	3560	4159.8	0.00655075	0.0254333	0.0361895	0.0458574	0.110298	0.200677	33	0.0553583	0.110739
722	6	7	103.409	15.4156	6369	4247.17	0.0110293	0.026239	0.0336205	0.0352351	0.103409	0.171716	43	0.0556495	0.103034
723	7	5.42857	100.719	20.2637	2457	5709	0.00925129	0.0271238	0.0327934	0.0538857	0.100719	0.195715	39	0.051014	0.106593
724	8	6.5	101.201	15.9331	0	5612.38	0.0161766	0.0359097	0.0353395	0.0571499	0.101201	0.16973	50	0.0610283	0.1066
725	3	6	110.283	22.1003	1432	7398.33	0.00846926	0.0237389	0.0374669	0.0516005	0.110283	0.194029	19	0.0571234	0.112132
726	5	7.6	115.244	15.9054	7101	5280.6	0.0191474	0.0393427	0.0343854	0.0537851	0.115244	0.178485	39	0.066272	0.106146
727	4	7.25	119.103	16.7783	4969	6309.5	0.0264052	0.0295503	0.0410419	0.0353329	0.119103	0.205645	30	0.0649	0.110223
728	10	7	99.3299	15.9046	6335	6538.8	0.00590299	0.0382448	0.0373658	0.0660852	0.0993299	0.180396	69	0.0674332	0.130869
729	6	7.66667	110.509	15.1226	2400	4739.67	0.0186901	0.0384663	0.0389163	0.0570906	0.110509	0.176812	46	0.0700723	0.120221
730	2	6.5	127.117	19.6728	7534	3889.5	0.0254272	0.0287455	0.0352423	0.0320638	0.127117	0.195037	14	0.0552573	0.107991
731	5	8	112.876	23.9356	4423	6228.4	0.0176183	0.0461819	0.0360821	0.0773338	0.112876	0.182383	41	0.0677063	0.134419
732	3	6	105.838	21.5596	7569	5713	0.00883942	0.0287755	0.0365004	0.0498726	0.105838	0.187525	19	0.0487656	0.0969626
733	6	7.5	104.276	16.4621	3483	5181.83	0.00849449	0.0452557	0.0381046	0.0722731	0.104276	0.17766	45	0.0707656	0.129824
734	5	6.8	122.482	18.6056	4516	5625.6	0.0343835	0.0495814	0.0414571	0.0783966	0.122482	0.186283	35	0.0819709	0.138356
735	3	8.66667	109.368	13.4409	4273	4714.67	0.00917404	0.0209469	0.0390862	0.034624	0.109368	0.194114	27	0.0532797	0.0849268
736	7	6.42857	117.896	31.2252	6496	4415.14	0.0230254	0.0507425	0.041136	0.0825636	0.117896	0.198884	44	0.0758777	0.125663
737	4	5.5	110.589	27.0328	3817	5033.25	0.0082992	0.0278522	0.0285623	0.0496111	0.110589	0.19542	23	0.0540696	0.101934
738	4	7.25	128.78	20.2114	2056	6115	0.0407945	0.0480201	0.0395257	0.0580438	0.12878	0.199799	29	0.0770256	0.118384
739	3	7.66667	111.432	14.5923	6208	3991.33	0.00620747	0.0320354	0.0308735	0.0636768	0.111432	0.175536	24	0.0530775	0.101258
740	10	6.2	95.7863	19.131	4611	6193	0.00152662	0.0303929	0.0352955	0.0520597	0.0957863	0.183262	62	0.0538627	0.0946754
741	3	7	110.448	16.3627	3439	4523.67	0.013408	0.0277134	0.0328488	0.0465885	0.110448	0.196301	22	0.053095	0.0917197
742	5	8	104.246	14.9916	5913	3499.8	0.022126	0.0346181	0.0317259	0.0523229	0.104246	0.183866	40	0.0569265	0.10844
743	6	6	98.7368	18.807	8014	5538.83	0.00763752	0.0233335	0.0351929	0.0309971	0.0987368	0.177848	37	0.0502699	0.088729
744	6	6.66667	113.584	19.3438	6160	5154.67	0.0215247	0.0409215	0.0311804	0.0534121	0.113584	0.199673	41	0.0638434	0.104217
745	6	5.66667	112.64	24.4277	2407	6842.67	0.00409134	0.0331083	0.0317143	0.0530985	0.11264	0.197229	35	0.0623894	0.102969
746	2	7.5	134.478	18.0105	3602	5528.5	0.0434285	0.0447409	0.0350088	0.0460534	0.134478	0.210052	16	0.0694526	0.121385
747	2	8	126.352	16.847	3018	7214	0.027898	0.0385388	0.0379024	0.0491796	0.126352	0.207017	17	0.0650361	0.106146
748	5	6.4	121.146	21.2005	0	5733.4	0.0274281	0.0370067	0.0427586	0.0426523	0.121146	0.208241	33	0.0679013	0.118839
749	9	6.44444	106.893	18.2586	6138	5033.89	0.0160012	0.0391901	0.0386732	0.0727796	0.106893	0.17536	58	0.0636794	0.111785
750	5	8.4	118.537	16.0308	6254	6938	0.0183491	0.0424999	0.0377998	0.0628614	0.118537	0.195791	42	0.069166	0.138875
751	8	6.875	103.533	15.756	3992	5964.5	0.0120521	0.0372059	0.0377829	0.0729226	0.103533	0.179307	56	0.0626078	0.107047
752	5	6.6	132.702	20.6321	4138	4108.6	0.0311758	0.047724	0.0402873	0.0555223	0.132702	0.209282	34	0.0784444	0.127573
753	6	7.5	115.82	16.7296	2058	5461	0.0254358	0.0444331	0.0369103	0.0862543	0.11582	0.19641	45	0.0685648	0.127364
754	6	6.5	108.6	19.9101	4058	4921.83	0.00768473	0.0354747	0.0357344	0.0675603	0.1086	0.186073	40	0.0590893	0.113365
755	4	5.25	112.485	22.0283	5218	5999.5	0.01213	0.0302049	0.0272205	0.0457548	0.112485	0.194985	22	0.0520254	0.0844014
756	7	6.57143	98.2423	16.2795	8535	5813.71	0.0103314	0.0256159	0.0317006	0.0543698	0.0982423	0.163651	45	0.0505655	0.113263
757	6	7.16667	116.377	20.8753	5648	6398.67	0.0134744	0.0368042	0.0383681	0.0652608	0.116377	0.212374	44	0.0668959	0.119514
758	6	6	116.091	21.4675	5519	5234	0.0173296	0.0467735	0.0351993	0.096035	0.116091	0.200481	37	0.0696575	0.130459
759	7	6.71429	92.3771	15.2129	8727	6931.71	0.0063094	0.0315976	0.0325441	0.0534121	0.0923771	0.165553	48	0.0549138	0.098212
760	2	8	132.689	16.5861	5693	4200	0.0261829	0.0381511	0.0368172	0.0501192	0.132689	0.203913	17	0.06381	0.103207
761	1	8	132.916	16.6145	6530	4787	0.0420961	0.0420961	0.0357814	0.0420961	0.132916	0.197022	9	0.0645471	0.103156
762	7	8.28571	94.912	12.7087	2500	7249.86	0.0131622	0.0247568	0.0351987	0.0364268	0.094912	0.187787	59	0.0540932	0.0970771
763	9	6	93.2231	15.9934	9135	5898.78	0.00584529	0.0288334	0.0356361	0.0684738	0.0932231	0.160152	53	0.0534627	0.115381
764	8	7.125	96.8255	15.4268	5159	6064.75	0.017659	0.0361572	0.0391594	0.0759146	0.0968255	0.168338	57	0.0591972	0.0991387
765	8	8.375	87.7353	10.8886	6162	8528.75	0.00129708	0.023153	0.035236	0.0497209	0.0877353	0.163677	66	0.0514541	0.111142
766	8	6.5	114.767	18.126	3597	4925.88	0.015283	0.0388963	0.0385349	0.0555223	0.114767	0.176322	53	0.068433	0.109085
767	3	7	134.222	20.3108	3293	8608.67	0.0334507	0.0429887	0.0373352	0.0552619	0.134222	0.226287	22	0.0702565	0.106001
768	8	6.125	113.171	22.0054	5030	4865	0.019039	0.0350053	0.0360019	0.0613821	0.113171	0.199586	49	0.0641675	0.108232
769	6	6.5	103.595	16.2998	3112	5510.83	0.00646751	0.0176658	0.0378969	0.040256	0.103595	0.178148	39	0.0505692	0.0906902
770	6	7.5	114.623	16.4429	8942	6077.83	0.022072	0.0505682	0.0391147	0.0747686	0.114623	0.18977	45	0.0768855	0.130487
771	7	5.42857	104.403	21.147	5666	4693.14	0.00280631	0.0215961	0.0307065	0.029657	0.104403	0.184404	39	0.0472202	0.0932599
772	1	6	120.235	20.0391	962	4929	0.00763435	0.00763435	0.0303986	0.00763435	0.120235	0.197751	7	0.0315091	0.0755705
773	6	7.33333	111.061	17.144	8701	4244	0.0174604	0.0406278	0.0355681	0.0582316	0.111061	0.208326	43	0.0676782	0.116781
774	6	6	100.255	18.5658	6137	6581.67	0.0132039	0.0414753	0.0333562	0.0729918	0.100255	0.182477	36	0.056805	0.0984632
775	4	6	98.339	17.2679	4709	5055.75	0.00137608	0.0329792	0.0290397	0.0593614	0.098339	0.175352	25	0.0521178	0.0985307
776	5	7.4	129.409	19.0519	8137	5618.4	0.0292259	0.0484529	0.0387081	0.0684946	0.129409	0.220219	38	0.0802297	0.124054
777	4	6	129.96	24.9477	3300	6255.25	0.0300015	0.0427253	0.0404004	0.0675603	0.12996	0.19282	25	0.0689981	0.115577
778	9	6.66667	95.0488	15.9714	6382	5287.89	0.00983793	0.04404	0.0338287	0.0650654	0.0950488	0.164069	58	0.0620259	0.113081
779	3	7.66667	122.765	16.7583	6784	2264.33	0.0365893	0.0378815	0.0362264	0.0386744	0.122765	0.191672	24	0.0653538	0.115716
780	7	7.85714	94.9109	14.3658	0	6520.29	0.0124689	0.0261986	0.033704	0.0522988	0.0949109	0.173091	55	0.0550649	0.114503
781	10	7.9	97.3283	19.4174	3786	6486.8	0.0087608	0.0480104	0.041182	0.0710716	0.0973283	0.16444	79	0.0681387	0.134916
782	4	10.25	98.9663	10.6477	5900	7157.25	0.00616926	0.0264203	0.0333118	0.0547369	0.0989663	0.165457	42	0.0596597	0.11978
783	4	6.25	127.125	21.7551	6986	5691.75	0.0289153	0.0483843	0.0354472	0.0638452	0.127125	0.221367	26	0.0724139	0.118749
784	6	6	115.297	21.0005	7091	6310.67	0.0277822	0.0517667	0.040341	0.108867	0.115297	0.182255	37	0.0716845	0.117685
785	6	6.33333	118.209	21.2338	6657	6152	0.00971509	0.0329075	0.0369713	0.077875	0.118209	0.220732	39	0.0677075	0.114249
786	6	6.16667	104.441	17.8834	2123	5167.17	0.00936628	0.0363795	0.0361369	0.0589911	0.104441	0.180591	36	0.060605	0.117312
787	12	7	98.7093	14.9304	6693	5496.75	0.0175696	0.0396418	0.0375189	0.0679006	0.0987093	0.201021	80	0.068837	0.123355
788	5	5.8	115.041	23.4556	6814	4948.4	0.0176423	0.0321926	0.0332671	0.0504609	0.115041	0.193488	28	0.0608933	0.115783
789	4	6.5	99.0376	15.9561	4009	6570.75	0.00643263	0.0247607	0.0309688	0.0550771	0.0990376	0.18049	27	0.0469512	0.0957021
790	10	5.8	95.5622	18.2365	5127	4485.3	0.00468073	0.0291042	0.0365421	0.0422052	0.0955622	0.179737	58	0.0548414	0.113411
791	8	8.5	106.767	13.1133	4120	5192.62	0.0249821	0.0383895	0.0349595	0.0588348	0.106767	0.183337	68	0.0660279	0.110917
792	3	7.66667	120.444	16.1707	1695	4388.33	0.0113373	0.0371383	0.0325692	0.0534569	0.120444	0.192926	24	0.0648882	0.110221
793	1	7	178.119	25.4455	7851	6496	0.0603429	0.0603429	0.0507425	0.0603429	0.178119	0.259227	8	0.0896568	0.142907
794	8	8	98.3058	13.1311	4137	6964.12	0.0152934	0.0414036	0.0361551	0.0677674	0.0983058	0.177767	65	0.0643194	0.106562
795	6	5	107.975	26.7367	7766	4960.83	0.00399945	0.0357704	0.0416338	0.0657962	0.107975	0.173173	31	0.0554394	0.104744
796	5	7.4	108.995	15.2853	9509	3009.2	0.014319	0.0405261	0.0365789	0.0672027	0.108995	0.191406	37	0.069714	0.138894
797	3	7	126.488	19.1406	4099	6559.67	0.0283402	0.0507551	0.0398789	0.0749268	0.126488	0.187837	22	0.0754405	0.123654
798	4	8.25	106.286	13.0222	5538	4538	0.0117038	0.0355833	0.0350555	0.0678889	0.106286	0.190688	34	0.0636868	0.126101
799	7	6.28571	99.7435	18.1223	7523	5713.43	0.017659	0.0375819	0.0386861	0.0643832	0.0997435	0.163997	44	0.0629475	0.111124
800	6	7.66667	88.7115	13.2246	6740	5362.5	0.00140703	0.0255113	0.0331915	0.0590292	0.0887115	0.180009	46	0.0500926	0.109335
801	6	5.66667	92.1076	18.4215	6019	4356.33	0.00512889	0.0343181	0.0344321	0.0564132	0.0921076	0.170103	35	0.0544709	0.0880543
802	6	7.16667	89.9391	13.3005	4693	4807.5	0.00396978	0.0269319	0.0364914	0.0525024	0.0899391	0.154701	40	0.0491813	0.102814
803	7	7.14286	110.602	18.3021	6893	6704.57	0.0230961	0.0442642	0.0374799	0.0700449	0.110602	0.212743	50	0.0673927	0.115389
804	8	8.375	96.3468	12.6264	3913	5444.12	0.00904294	0.028228	0.0362719	0.0537642	0.0963468	0.171503	66	0.0585042	0.101684
805	4	8.25	130.35	17.9231	7340	4393.25	0.0375708	0.0490348	0.0401261	0.0726993	0.13035	0.209525	34	0.0845734	0.13331
806	5	6.2	123.794	22.833	1991	4481	0.0266322	0.0380834	0.034901	0.0458404	0.123794	0.217113	32	0.0637413	0.100577
807	6	6.83333	117.82	20.1361	2038	6187	0.0193763	0.0406352	0.0373624	0.0738502	0.11782	0.184947	41	0.0684015	0.110167
808	6	7.66667	107.109	14.2032	5261	4511.33	0.0263939	0.040127	0.0373208	0.0556912	0.107109	0.180019	45	0.0668404	0.121013
809	3	7.33333	123.629	16.9253	8650	5560	0.0284259	0.0383446	0.0362713	0.0536344	0.123629	0.200131	22	0.0631606	0.117974
810	6	8.33333	101.826	16.119	9693	6143	0.0143678	0.032924	0.0376738	0.0570735	0.101826	0.190964	51	0.0582746	0.104636
811	6	7.16667	122.028	18.3606	8797	4917.67	0.0194179	0.0354833	0.0400178	0.0605409	0.122028	0.203125	44	0.0685588	0.124064
812	2	6	116.298	19.383	5287	3952.5	0.00984235	0.023039	0.0390202	0.0362357	0.116298	0.189149	13	0.053741	0.103511
813	7	7.71429	91.3134	12.4805	6447	5442.86	0.00331491	0.0227001	0.0298324	0.0385556	0.0913134	0.159473	54	0.0467722	0.106492
814	7	6.28571	100.442	16.9168	7492	5872.86	0.0157812	0.0357859	0.0311964	0.0516998	0.100442	0.176443	44	0.058173	0.10041
815	5	6.8	129.243	20.4635	4722	6364.2	0.022463	0.0497856	0.0384541	0.0792421	0.129243	0.196263	34	0.0763405	0.127716
816	6	6.33333	112.564	20.1901	5380	3938.83	0.00648104	0.0324925	0.0384272	0.0448689	0.112564	0.186993	39	0.0638347	0.113904
817	7	8.28571	107.435	15.8594	4374	4725.71	0.015651	0.0284776	0.0380151	0.043176	0.107435	0.173094	59	0.0624504	0.112227
818	8	7	98.3548	15.0952	4149	7241	0.00794214	0.0289619	0.0359303	0.0489484	0.0983548	0.172784	57	0.0577549	0.105916
819	7	6.28571	108.748	18.4823	6423	4634.43	0.0284926	0.0379917	0.0323477	0.0576476	0.108748	0.178023	43	0.0608942	0.107954
820	10	6.9	93.024	14.5184	4533	5307.3	0.0122097	0.0356476	0.0342494	0.0656937	0.093024	0.163075	66	0.0584244	0.111484
821	6	5.83333	104.599	21.065	4442	4037.5	0.0149944	0.0290363	0.0321903	0.0444382	0.104599	0.186677	36	0.0537878	0.090193
822	6	6.5	107.809	18.7668	6278	4931.67	0.0147197	0.0378448	0.040442	0.0603406	0.107809	0.1968	40	0.0643321	0.124482
823	6	7.5	103.258	14.7101	6342	5513.83	0.0173322	0.0314092	0.0336103	0.0526202	0.103258	0.169474	46	0.0603217	0.115132
824	4	7	105.565	15.908	8809	5370	0.00853756	0.0372887	0.0416167	0.0566273	0.105565	0.175447	29	0.0623596	0.102428
825	7	6.28571	103.87	18.0713	6530	5215.43	0.0170612	0.034603	0.0350146	0.0514787	0.10387	0.171358	45	0.0593916	0.113311
826	7	6.57143	114.983	19.757	2150	5243.29	0.0237943	0.0461102	0.0352589	0.0671243	0.114983	0.193785	47	0.0700314	0.109961
827	4	5.75	124.413	23.6731	5237	7204.75	0.028973	0.0508662	0.0351086	0.073221	0.124413	0.202175	24	0.0708723	0.115388
828	4	7.5	112.392	15.9344	3319	6120.75	0.0246618	0.0352358	0.0346711	0.0492498	0.112392	0.189796	31	0.0637414	0.100652
829	8	6.125	108.566	18.5468	3879	5449.62	0.00655075	0.0352034	0.0350196	0.048333	0.108566	0.194127	48	0.0623505	0.107353
830	6	7	108.794	15.7578	4680	6042.67	0.0152976	0.037318	0.0354973	0.0580692	0.108794	0.184454	43	0.0638735	0.110694
831	6	6.5	99.1362	17.0472	4385	4952.17	0.00445018	0.033028	0.034964	0.0567162	0.0991362	0.172463	40	0.0610628	0.112583
832	2	8	98.9289	12.5624	8609	5570	0.00827697	0.0325155	0.0386286	0.0567541	0.0989289	0.169724	17	0.0599931	0.108133
833	8	6.75	98.1846	15.7115	5061	4728.38	0.00582181	0.0290392	0.0340267	0.0588663	0.0981846	0.166539	55	0.0568776	0.105393
834	5	8	106.606	14.0872	2416	7013.6	0.00930773	0.0296977	0.0333867	0.0551849	0.106606	0.18853	39	0.0600226	0.124841
835	9	7.11111	97.4212	16.9843	6589	6083.11	0.00783353	0.0392741	0.0361547	0.0701819	0.0974212	0.182081	64	0.0616782	0.107751
836	6	5.83333	110.394	19.3628	6876	6088.17	0.0192371	0.028909	0.0375599	0.0463825	0.110394	0.197904	36	0.0578123	0.13193
837	4	9.75	118.242	13.9533	5900	6114.5	0.031088	0.0476809	0.0356052	0.0650435	0.118242	0.196641	40	0.0788269	0.125573
838	8	6.75	97.1126	16.4167	5306	3715.75	0.00819463	0.0298517	0.0349038	0.0534569	0.0971126	0.176091	53	0.0524507	0.113841
839	7	5.14286	114.205	22.2971	2032	6405.57	0.024208	0.0388452	0.0348816	0.063639	0.114205	0.195208	37	0.0613406	0.101378
840	10	7.2	108.548	16.0195	4455	5674.9	0.00987011	0.0506502	0.0365366	0.0848931	0.108548	0.196427	72	0.0760423	0.127255
841	5	7.6	101.547	14.9023	6248	4239.8	0.0134703	0.0294542	0.0370445	0.0535624	0.101547	0.172043	38	0.0565953	0.109085
842	5	6	109.24	19.1776	801	4975.4	0.0201036	0.0366157	0.0301581	0.0516902	0.10924	0.202293	31	0.058801	0.0922789
843	8	8	89.1443	11.7754	5605	5781.12	0.00441027	0.0278264	0.0333854	0.0510622	0.0891443	0.152505	62	0.0538387	0.102169
844	5	8.2	101.136	13.0835	8119	3257.8	0.0168818	0.0269286	0.0367254	0.0416254	0.101136	0.167199	39	0.0585973	0.104565
845	5	7.4	111.472	15.261	2839	5260	0.0155999	0.0293363	0.0345221	0.0394204	0.111472	0.187402	38	0.0573694	0.10859
846	5	5.6	129.613	24.0093	9564	5062.8	0.0383611	0.0460954	0.0462171	0.0628753	0.129613	0.214452	29	0.0763949	0.109782
847	7	7.71429	105.701	14.2134	5703	4429	0.0148284	0.0354262	0.0371772	0.0650654	0.105701	0.176528	54	0.0655819	0.127579
848	6	5.66667	118.63	21.796	7026	4469.83	0.0172057	0.0365718	0.0398848	0.0546796	0.11863	0.211461	35	0.0645505	0.107167
849	3	6.66667	121.306	18.918	6671	7736.33	0.00845587	0.0271055	0.0327568	0.0458006	0.121306	0.199634	21	0.0546102	0.10744
850	3	6	119.043	23.8559	8766	4697.33	0.0197262	0.0337234	0.0320919	0.0572024	0.119043	0.211685	19	0.0625873	0.104816
851	7	6.85714	100.78	16.9737	6068	5680.57	0.016237	0.0329843	0.0361886	0.0667021	0.10078	0.171861	49	0.0584588	0.108136
852	2	5.5	121.537	22.2818	0	4139	0.0148723	0.0232381	0.0315311	0.0316039	0.121537	0.209586	12	0.0468116	0.0842457
853	9	7.44444	100.59	13.922	4742	6616.33	0.021653	0.0329258	0.0336237	0.0605409	0.10059	0.177345	67	0.0595129	0.103014
854	4	7	96.9867	14.7789	4639	3780.5	0.00152662	0.0366905	0.0366327	0.0671243	0.0969867	0.184788	29	0.0592179	0.1154
855	9	6.66667	111.405	17.6342	4921	5015.56	0.0177467	0.0389763	0.0369982	0.0636004	0.111405	0.185641	59	0.0683556	0.117467
856	11	7.09091	103.372	15.0061	6233	3204.18	0.0166968	0.0382185	0.0391656	0.0776124	0.103372	0.192314	79	0.0653688	0.116534
857	8	6.125	90.9039	23.9935	4787	4855.25	0.00334264	0.0357814	0.0342624	0.0610597	0.0909039	0.154926	49	0.0555226	0.102842
858	6	6.83333	105.996	17.6871	4803	5343.17	0.00930773	0.0329291	0.034665	0.0579335	0.105996	0.18969	42	0.0589616	0.104814
859	7	6.28571	98.7905	16.5155	7509	5081.71	0.0152837	0.0268231	0.0314651	0.0403989	0.0987905	0.174708	45	0.0522283	0.0941631
860	8	6.375	99.7768	16.778	7776	4727.88	0.0147436	0.02804	0.0370837	0.0596809	0.0997768	0.176269	51	0.0534705	0.0953415
861	6	6	121.293	22.3334	7902	5498.17	0.0344994	0.042262	0.0289402	0.0488942	0.121293	0.227121	37	0.0638245	0.111941
862	7	5.14286	102.618	24.9797	4994	7721.86	0.0124564	0.0269841	0.0331063	0.0434285	0.102618	0.175523	36	0.0476911	0.0894819
863	8	7.375	99.2031	16.4556	2850	4733.12	0.00890018	0.0323261	0.0367325	0.0538481	0.0992031	0.179465	58	0.0554136	0.0952831
864	6	6.16667	99.4858	18.2851	876	4915.5	0.0084889	0.0270074	0.0362202	0.0566511	0.0994858	0.172805	38	0.0559027	0.102579
865	10	6.5	92.1295	14.865	10700	6152.7	0.0106373	0.0322649	0.0380626	0.0669355	0.0921295	0.164968	65	0.0591729	0.130706
866	8	6.5	89.4903	15.1548	8487	4931.38	0.00313722	0.0291324	0.0329336	0.0602161	0.0894903	0.166814	52	0.0535753	0.113263
867	4	7.75	119.889	16.0209	5900	4550.25	0.00398232	0.0447313	0.0373186	0.0754877	0.119889	0.20462	32	0.072723	0.134957
868	6	7.66667	101.537	13.5316	2296	4792.67	0.000509333	0.041809	0.0381572	0.0715739	0.101537	0.177697	47	0.0663928	0.121996
869	5	8.4	119.426	14.4259	7638	6758.2	0.0220834	0.0454588	0.0389637	0.0693602	0.119426	0.189789	43	0.0757992	0.126938
870	6	5.16667	112.018	25.1003	2593	6698.5	0.0220634	0.0372167	0.0389049	0.0679748	0.112018	0.214253	31	0.0599042	0.111546
871	8	8.125	91.0518	11.7477	4226	5922.88	0.00736754	0.0249981	0.034573	0.0707977	0.0910518	0.16201	63	0.0526743	0.114416
872	8	7.75	108.664	14.2568	875	4201.38	0.0160683	0.0370546	0.0363887	0.0552521	0.108664	0.189812	63	0.0669436	0.113303
873	8	7	118.533	20.6263	5531	5847.25	0.0152521	0.0383615	0.0396223	0.0717566	0.118533	0.217989	57	0.0755937	0.156035
874	6	7	103.268	28.1733	8144	5973.17	0.00932617	0.0254286	0.0314776	0.0339772	0.103268	0.183328	43	0.0533859	0.0978578
875	3	5.66667	133.583	24.9142	0	5677.67	0.022443	0.037707	0.0395158	0.0590238	0.133583	0.228774	18	0.0693186	0.109564
876	6	7.5	118.411	17.4562	6461	4718.17	0.0297171	0.0389103	0.0344217	0.0488033	0.118411	0.187779	45	0.0664318	0.120609
877	7	5.71429	112.765	22.3293	0	5308.57	0.00495334	0.0339945	0.0332636	0.0686991	0.112765	0.183532	41	0.0640225	0.109517
878	6	8	105.073	13.649	8142	5635.17	0.0142139	0.0387314	0.0333454	0.0658843	0.105073	0.180462	49	0.0642835	0.109715
879	4	6	126.282	21.8362	9515	5159.5	0.0265601	0.0381616	0.0361766	0.0455677	0.126282	0.192784	25	0.0667715	0.102799
880	9	6.88889	107.076	17.1	4406	5374.89	0.0200244	0.0379477	0.0409753	0.0719029	0.107076	0.178813	62	0.0646277	0.117685
881	3	7.66667	123.274	16.8278	8407	4141.33	0.0225258	0.0337428	0.0383527	0.0517238	0.123274	0.196914	24	0.0637634	0.100829
882	6	7.66667	113.014	16.8556	8633	5632.83	0.0162881	0.0325866	0.0386034	0.0447126	0.113014	0.192998	46	0.0674096	0.11207
883	1	6	118.836	19.806	8600	1645	0.0130278	0.0130278	0.0233373	0.0130278	0.118836	0.219918	7	0.029309	0.0588771
884	3	5.66667	140.077	26.1254	7108	4661	0.0390999	0.0493409	0.0376551	0.0608342	0.140077	0.202845	18	0.0741849	0.121561
885	5	5.2	112.313	23.4253	5021	5483.2	0.0167623	0.0335776	0.0380685	0.0584658	0.112313	0.207771	27	0.0585931	0.130192
886	9	8.77778	92.2861	11.3846	7345	6394.22	0.0186814	0.0340836	0.0361105	0.0623542	0.0922861	0.164294	77	0.0592268	0.110477
887	6	6.66667	100.857	16.3358	6066	4540.83	0.0188038	0.0351584	0.0317408	0.0518878	0.100857	0.179567	39	0.0559713	0.108014
888	6	5.16667	110.313	23.748	5921	5556.17	0.00648104	0.0286176	0.0399651	0.0570171	0.110313	0.190025	31	0.0533254	0.11169
889	5	9	101.109	11.7319	6361	6048.4	0.017151	0.0223191	0.0344688	0.0286104	0.101109	0.172019	46	0.0525931	0.0910527
890	9	7.55556	95.6146	13.7773	8178	5204.22	0.0117262	0.0347046	0.0355158	0.0692076	0.0956146	0.171679	67	0.061668	0.125643
891	8	5.75	102.29	21.6809	1531	6057.88	0.0139049	0.04275	0.0372456	0.0756967	0.10229	0.183944	46	0.0640678	0.126796
892	3	6.33333	126.308	23.1565	8051	5815.33	0.0311352	0.0480004	0.029269	0.0755129	0.126308	0.19622	20	0.0746088	0.120717
893	8	6.625	113.485	20.0343	7408	6168.12	0.0305754	0.0396991	0.0367945	0.0537642	0.113485	0.182795	52	0.0683677	0.114804
894	4	7.5	119.339	16.1606	5411	5351.25	0.0200988	0.0327908	0.035833	0.051677	0.119339	0.195992	29	0.0599029	0.103565
895	3	6	120.141	24.076	4102	3915.33	0.0228626	0.0275826	0.0315244	0.0302305	0.120141	0.19658	19	0.0547362	0.108051
896	12	7.41667	85.2344	12.6555	7652	4615	0.00702095	0.0374079	0.0338943	0.0984844	0.0852344	0.164476	88	0.0561948	0.107001
897	5	8	112.681	14.9884	5737	5851.4	0.0295255	0.0392248	0.0340406	0.0447978	0.112681	0.199154	41	0.066367	0.110859
898	6	7.33333	100.68	14.7491	7998	5137.17	0.00929385	0.03259	0.0352203	0.0475401	0.10068	0.196351	45	0.0604764	0.10149
899	5	6.2	111.019	23.1907	8520	5519	0.0255939	0.038213	0.0400988	0.0489985	0.111019	0.186033	32	0.0633466	0.123925
900	5	6.8	116.549	18.4535	4703	4770.4	0.0310948	0.0411688	0.0354059	0.055965	0.116549	0.186968	35	0.0711922	0.113831
901	5	8.2	110.442	14.0157	5922	4013.8	0.0164527	0.0303709	0.0373071	0.0438858	0.110442	0.172687	42	0.0638647	0.103498
902	7	6.28571	103.783	21.4509	4791	5987.86	0.0154684	0.0311764	0.0337381	0.0467954	0.103783	0.186194	45	0.0577917	0.110994
903	7	6.57143	99.9892	16.2227	6986	5819.43	0.0104406	0.0314091	0.0352563	0.0572833	0.0999892	0.169157	47	0.0543053	0.105644
904	7	6	122.331	22.8156	7303	4442	0.0252429	0.0487007	0.0374172	0.0828886	0.122331	0.202117	43	0.0747917	0.130335
905	9	6.44444	99.611	18.4992	6073	5703.89	0.00907062	0.0274029	0.0358875	0.0603431	0.099611	0.179256	57	0.057498	0.125966
906	6	5.16667	110.754	23.7331	7615	5078.33	0.00595167	0.0270726	0.0365789	0.0457548	0.110754	0.190109	32	0.0558383	0.102937
907	9	7	95.5345	14.3849	5020	5193.22	0.00670946	0.0304265	0.0338126	0.0620047	0.0955345	0.173053	62	0.058179	0.106655
908	6	5.83333	105.058	21.1575	564	6826	0.0155316	0.0386825	0.034875	0.0638806	0.105058	0.194752	35	0.0583497	0.105676
909	5	6.6	127.084	19.7686	10633	4962	0.0327098	0.0413014	0.0416871	0.0492492	0.127084	0.217053	34	0.0729504	0.11364
910	2	6	133.803	22.9376	6650	4238	0.029312	0.0533229	0.0408986	0.0773338	0.133803	0.213071	13	0.0699046	0.122713
911	7	7.71429	108.582	14.3422	4546	5977	0.0235744	0.0335647	0.0358717	0.0522841	0.108582	0.193468	55	0.0639475	0.108801
912	3	8.33333	109.11	18.6396	5891	6904	0.0184277	0.0302196	0.0376248	0.0424086	0.10911	0.185514	26	0.0520394	0.0896203
913	6	7.33333	93.9996	14.001	6410	6355.17	0.00892008	0.0199498	0.0344452	0.0380185	0.0939996	0.159586	44	0.0474782	0.094128
914	7	7.14286	104.96	16.7614	6120	6178.14	0.00823785	0.0333316	0.0355614	0.0522353	0.10496	0.187589	51	0.061385	0.107758
915	6	6	119.865	21.7216	8153	4473.33	0.0253287	0.0394239	0.0334321	0.0687617	0.119865	0.20547	36	0.0632292	0.10359
916	5	6.6	105.965	18.4176	5363	4753.2	0.0169722	0.0392481	0.0382494	0.068391	0.105965	0.188762	34	0.0643345	0.117205
917	9	7.11111	98.8919	14.9079	10155	4664.78	0.00779806	0.035735	0.0377847	0.0636053	0.0988919	0.169932	63	0.0612265	0.11959
918	7	8.28571	93.1022	11.453	11743	4173.43	0.00584529	0.0318882	0.0354094	0.0712469	0.0931022	0.156761	58	0.0561716	0.112427
919	9	7.33333	98.1353	14.2443	3787	5436.22	0.00690089	0.0383108	0.0379876	0.0848931	0.0981353	0.166909	67	0.0659837	0.127716
920	7	6.14286	96.1388	16.1866	3939	6857.43	0.0105879	0.0309075	0.0283343	0.0625788	0.0961388	0.184702	44	0.053318	0.112274
921	1	8	142.501	17.8126	4324	3967	0.0369265	0.0369265	0.0380463	0.0369265	0.142501	0.22802	9	0.0625396	0.0923142
922	4	7	113.615	16.3998	6417	6057.75	0.0284463	0.0314374	0.0298969	0.0352404	0.113615	0.187244	29	0.0547621	0.0869763
923	4	8.75	109.388	13.2937	5780	5689	0.0146468	0.0344617	0.0357866	0.0532153	0.109388	0.181171	36	0.0613852	0.106141
924	7	6.14286	103.675	18.9836	3846	5369.86	0.0195837	0.0368818	0.0330822	0.0745432	0.103675	0.174648	44	0.0613707	0.109935
925	5	7	94.9323	13.8631	5709	5806.2	0.011049	0.0236565	0.0325645	0.0466983	0.0949323	0.154111	36	0.0487762	0.0897776
926	5	7	100.915	15.698	4173	5497.6	0.00892008	0.031233	0.0375182	0.0429429	0.100915	0.168506	36	0.0632725	0.118897
927	8	7.375	99.0112	14.7977	8715	5487.5	0.00849449	0.0307324	0.0371564	0.0599126	0.0990112	0.186154	60	0.0577713	0.0992443
928	3	6.66667	109.224	18.3484	4042	6178.33	0.0221056	0.0438739	0.0358082	0.0646215	0.109224	0.180146	21	0.0676788	0.127643
929	3	7.66667	106.805	14.3396	5443	4351.33	0.0084889	0.0310571	0.0361561	0.0555592	0.106805	0.181294	24	0.061434	0.124054
930	4	6.25	107.867	18.9837	3035	4139	0.00729532	0.0264846	0.0342009	0.0453788	0.107867	0.182259	26	0.0528896	0.122713
931	5	6.8	108.377	16.3426	7506	7495.2	0.0125293	0.0344147	0.0354617	0.0582316	0.108377	0.181737	34	0.0606716	0.119249
932	6	6.33333	118.489	19.9363	8897	4406.5	0.02307	0.0412882	0.0377773	0.0720415	0.118489	0.210205	38	0.0711492	0.129818
933	6	6.5	108.102	17.6595	1644	5470.5	0.0120137	0.0356671	0.0302694	0.0550771	0.108102	0.187135	39	0.0566502	0.0922427
934	6	8.5	88.6586	11.9413	5193	6046.5	0.00815561	0.0190361	0.0327905	0.0380215	0.0886586	0.186169	52	0.0448631	0.0860894
935	5	6.6	118.175	18.5141	3685	7090.6	0.0223083	0.0343444	0.0402183	0.049274	0.118175	0.201466	32	0.0673237	0.127462
936	9	7	99.4908	19.3893	6311	5497.33	0.0151759	0.0378717	0.0367132	0.0678889	0.0994908	0.175649	63	0.0613256	0.102475
937	2	7	129.543	20.1511	3885	6385.5	0.0349255	0.0394212	0.0424915	0.0439168	0.129543	0.217006	15	0.0671662	0.105408
938	6	6	104.699	18.9525	11258	4827.33	0.00578471	0.0391157	0.0348635	0.0800586	0.104699	0.179158	37	0.0661312	0.137923
939	7	7.71429	85.7032	12.2919	6235	5888.57	0.0030976	0.0398849	0.0335985	0.0701819	0.0857032	0.161799	54	0.0558551	0.11156
940	7	7.28571	90.6175	12.8888	8279	4878.57	0.00931416	0.0259924	0.0346077	0.0642049	0.0906175	0.177636	50	0.0531371	0.0901803
941	6	5.66667	108.886	21.9147	2596	7109.33	0.00301028	0.0356243	0.0302615	0.06065	0.108886	0.175631	35	0.0601908	0.125669
942	5	7.4	106.523	14.8117	10448	6070.8	0.00619604	0.0289523	0.0352159	0.0549885	0.106523	0.175087	38	0.0565817	0.110029
943	6	8	110.78	20.4575	4433	6758.83	0.00984235	0.0340475	0.0316936	0.0619833	0.11078	0.179307	47	0.0665036	0.119187
944	4	8	108.193	14.4257	5778	4567.75	0.0148199	0.0238956	0.0353677	0.035929	0.108193	0.201207	33	0.0551478	0.085353
945	9	6.33333	102.449	18.2756	0	3850.44	0.0142155	0.0325688	0.0355039	0.0610211	0.102449	0.189392	57	0.0627116	0.111313
946	2	6.5	148.693	23.012	6128	4542.5	0.0500117	0.0503623	0.0357632	0.0507128	0.148693	0.25424	14	0.0729894	0.104498
947	4	8	121.513	19.6385	3853	4407.75	0.0286052	0.0450376	0.0346261	0.0637928	0.121513	0.193447	33	0.0723873	0.113989
948	10	7.3	94.63	14.8811	2969	5384.6	0.00279125	0.0301962	0.0342915	0.0770417	0.09463	0.185804	71	0.0579775	0.133244
949	6	9	110.381	13.4874	4780	5368.83	0.022072	0.0337374	0.0375784	0.0503008	0.110381	0.177472	53	0.0647621	0.10462
950	4	6	111.876	18.6459	9504	5819	0.0178869	0.0228176	0.0347551	0.0290309	0.111876	0.214635	25	0.051619	0.112392
951	8	5	111.818	31.2325	6930	5432.5	0.00640102	0.0325183	0.0389133	0.0493301	0.111818	0.187799	40	0.0594687	0.106035
952	3	5.33333	124.441	28.8058	4565	4332	0.00827525	0.0239635	0.0353275	0.0335966	0.124441	0.204408	17	0.0544282	0.0906832
953	8	8.125	96.0114	12.1633	8626	5995.5	0.0140324	0.0439092	0.0403579	0.0801906	0.0960114	0.16157	66	0.0717783	0.121385
954	8	7.5	98.68	14.1265	2047	4068.75	0.0145474	0.0297621	0.0367742	0.0369147	0.09868	0.189862	60	0.0606344	0.109629
955	8	6.25	111.866	22.9171	5565	5897.38	0.0120635	0.0363438	0.0334912	0.0642653	0.111866	0.18513	51	0.0652349	0.103112
956	6	6.33333	98.3692	18.2165	4615	6311.17	0.0106373	0.0372557	0.0425876	0.0608342	0.0983692	0.175605	39	0.063286	0.11389
957	7	8	107.459	15.625	3495	6189.43	0.0269917	0.0449627	0.0372048	0.0697373	0.107459	0.176712	53	0.0683091	0.133491
958	7	7.14286	107.593	15.773	11453	6409.29	0.0192371	0.0417208	0.0344366	0.0717344	0.107593	0.187529	50	0.0662064	0.120575
959	4	6.5	114.17	18.8585	6887	5022.75	0.0241112	0.0330004	0.0256304	0.0472185	0.11417	0.183859	27	0.0521811	0.0860533
960	8	6.375	106.708	19.6372	3945	4601.5	0.0168699	0.0427659	0.0339253	0.0800586	0.106708	0.178996	52	0.0645348	0.116543
961	8	6.125	116.966	20.1209	9622	5755.75	0.021317	0.0408841	0.0380036	0.0642906	0.116966	0.191595	50	0.0699974	0.131055
962	6	5.83333	108.74	20.4535	2917	6986.5	0.00793551	0.0405641	0.0356817	0.0761936	0.10874	0.18256	36	0.064962	0.103962
963	4	7	121.345	21.2714	8294	1951.75	0.022443	0.0424516	0.0347937	0.0690355	0.121345	0.206554	29	0.0742301	0.122568
964	10	6.3	90.1667	17.0422	11581	4602.6	0.00994504	0.0304706	0.03181	0.0427903	0.0901667	0.165108	63	0.0534124	0.101529
965	8	7.125	105.412	15.3674	4610	5654.25	0.0223781	0.0421204	0.0329883	0.0638747	0.105412	0.200015	57	0.0684335	0.123104
966	6	7.33333	108.212	16.3034	7414	6559.83	0.0159113	0.0293888	0.0414491	0.0503056	0.108212	0.185024	45	0.0639876	0.109335
967	3	7	130.237	21.1033	3778	4087.33	0.0249872	0.0327867	0.0357694	0.0434774	0.130237	0.210322	22	0.0623172	0.109961
968	7	6.85714	95.6612	17.1962	7746	4656.57	0.00691578	0.0291415	0.03521	0.0553718	0.0956612	0.175159	46	0.0543689	0.12739
969	5	7.4	109.147	15.0294	877	4700.8	0.0126508	0.0362072	0.0339054	0.0583768	0.109147	0.184983	38	0.0645872	0.114066
970	7	8.28571	96.706	11.9896	7634	5600	0.00538573	0.024847	0.0351498	0.0487818	0.096706	0.179632	55	0.0544715	0.109508
971	3	8.33333	144.686	17.7412	0	4341	0.0499552	0.0608878	0.0392188	0.0774413	0.144686	0.229893	25	0.0873375	0.127102
972	7	7	101.648	15.6274	2096	4657.86	0.000509333	0.0345184	0.0401367	0.0502444	0.101648	0.177188	49	0.0639109	0.127139
973	5	6.6	100.107	16.0727	5237	7494.6	0.0117113	0.0230475	0.0340136	0.0398128	0.100107	0.185253	33	0.0482561	0.0943014
974	8	7.375	90.0078	13.3851	713	4609.62	0.00357304	0.0265792	0.0324806	0.0775902	0.0900078	0.171742	58	0.0532505	0.111617
975	9	6.77778	98.3624	15.5827	7259	4583.44	0.0103832	0.0367323	0.0310551	0.0716647	0.0983624	0.172419	60	0.0589215	0.110236
976	6	7.83333	111.037	15.193	3372	6996	0.0189105	0.0341893	0.0385592	0.0520513	0.111037	0.185649	47	0.0651901	0.107492
977	7	6.42857	101.978	20.6789	7366	6173.71	0.0169417	0.0432208	0.0367838	0.0672752	0.101978	0.168977	46	0.0678128	0.114032
978	6	7	104.404	15.4603	10092	5630	0.0125293	0.0332909	0.032365	0.0512	0.104404	0.174832	43	0.0606529	0.112642
979	4	8	122.868	15.9923	3262	3713.75	0.0277106	0.0411084	0.0310739	0.048861	0.122868	0.187571	33	0.0655128	0.0978203
980	4	6.25	125.607	23.1152	5846	4059.5	0.0262094	0.0419396	0.0350804	0.0660648	0.125607	0.203842	26	0.0654906	0.117312
981	7	6	106.725	20.855	6946	5946.29	0.00677119	0.0369314	0.0387465	0.0672122	0.106725	0.19349	43	0.0624571	0.110515
982	3	8.66667	108.497	12.5575	7270	4430	0.0186109	0.0251742	0.0314989	0.0303576	0.108497	0.18573	27	0.0515472	0.0866586
983	8	7.375	106.103	15.0686	6822	4894.38	0.013049	0.0343033	0.0357816	0.0494263	0.106103	0.185034	60	0.0653718	0.116007
984	10	6.2	100.894	17.7925	6499	4886.1	0.00769307	0.0286166	0.0367181	0.0467448	0.100894	0.181724	61	0.0563674	0.10298
985	7	5.42857	109.177	24.1934	7122	6121	0.0141421	0.0383578	0.0387828	0.0537851	0.109177	0.203528	39	0.0634769	0.110111
986	7	7.57143	90.0772	12.4805	6959	5983	0.00784637	0.0336074	0.0377524	0.0839914	0.0900772	0.170884	52	0.0593737	0.110476
987	2	7	136.724	19.5321	6137	3638	0.00956129	0.0189668	0.046856	0.0283724	0.136724	0.237027	15	0.0589057	0.104679
988	4	7.5	115.083	15.6983	6428	6020.25	0.00671377	0.0450913	0.0402997	0.0730821	0.115083	0.196223	31	0.0765423	0.123998
989	10	6.1	112.185	19.1115	10757	4676.9	0.0220834	0.0400245	0.037641	0.0629403	0.112185	0.20385	62	0.0679892	0.117119
990	5	6.4	110.876	19.4913	6591	4461	0.00625014	0.029943	0.031787	0.0450495	0.110876	0.180707	33	0.0568809	0.112427
991	5	5	122.496	26.7742	10007	6317.8	0.00845587	0.0412588	0.0389684	0.0621048	0.122496	0.191178	26	0.0707958	0.118646
992	10	6.3	96.8505	15.842	5992	4220.3	0.00636013	0.0288946	0.0355684	0.077875	0.0968505	0.165093	64	0.0558423	0.105171
993	7	6.85714	100.974	18.2715	2166	3604.14	0.0149312	0.0287392	0.0330173	0.0501965	0.100974	0.16812	49	0.0582244	0.113989
994	6	7	105.819	16.5797	5800	6611.5	0.0139286	0.0337672	0.0358458	0.0576565	0.105819	0.195188	42	0.0600381	0.112923
995	5	7.2	110.559	16.2417	5552	5256.6	0.0207288	0.0365101	0.0337559	0.0475426	0.110559	0.198578	37	0.0627219	0.11136
996	7	6.85714	89.9661	14.9893	5205	4652.86	0.00950523	0.0359076	0.0353327	0.0756194	0.0899661	0.15888	46	0.0510363	0.101934
997	8	6.625	106.65	17.8861	5304	4950.75	0.00768473	0.0338005	0.0327009	0.0654094	0.10665	0.180527	54	0.0630134	0.114458
998	9	6.33333	98.0996	16.843	2469	4545.56	0.00485598	0.0294647	0.0363828	0.0582132	0.0980996	0.178685	56	0.0573482	0.11258
999	8	6.5	105.648	27.5493	3967	5227.75	0.0200216	0.0380463	0.036419	0.0553876	0.105648	0.191094	52	0.0636573	0.103225
