# Supplementary material for: The winner takes it all—Competitiveness of single nodes in globalized supply networks
Source: PLoS One. 2019 Nov 20;14(11):e0225346. doi: 10.1371/journal.pone.0225346 (PMC6867619; doi:10.1371/journal.pone.0225346)
Supplement: S1 Table — Legends can be found in te readme.txt file. (ZIP) [file pone.0225346.s001.zip › spatial_network_delaunay_randomized_connections_N_1000_r_2_edgelist.dat]

0	52	0.0515742
0	56	0.0157115
0	193	0.0196802
0	505	0.0446247
0	599	0.0439939
0	750	0.0326124
0	903	0.0230439
1	232	0.0548473
1	458	0.0226319
1	850	0.042474
1	961	0.0562968
2	106	0.0571696
2	246	0.0222975
2	409	0.0612583
2	415	0.0361856
2	442	0.0567978
2	518	0.0405
2	582	0.0496552
2	586	0.0189161
2	610	0.0139062
2	783	0.0365389
3	140	0.0265402
3	351	0.0379733
3	448	0.0212678
3	555	0.0159346
3	633	0.0244789
3	726	0.0341847
3	750	0.0716533
3	925	0.0254847
4	151	0.0459068
4	252	0.0303272
4	414	0.0199833
4	751	0.015554
4	768	0.0153717
5	135	0.0110415
5	170	0.0282496
5	186	0.0596427
5	221	0.038602
5	456	0.0222661
5	708	0.0247174
5	836	0.0631607
6	224	0.0151121
6	270	0.0464904
6	591	0.0434127
6	706	0.0312054
6	838	0.0312602
7	99	0.0213052
7	112	0.0464468
7	119	0.0203487
7	188	0.0356053
7	765	0.0360906
7	887	0.00944263
7	942	0.0321983
8	9	0.0503447
8	22	0.013347
8	222	0.0526478
8	260	0.035047
8	422	0.0422251
8	594	0.030812
8	772	0.0368273
8	928	0.0256177
9	541	0.0203604
9	685	0.0409314
10	360	0.0629606
10	654	0.0450763
11	215	0.0128379
11	398	0.0268162
11	455	0.0358151
11	469	0.062789
11	728	0.0190286
11	849	0.012878
11	871	0.0462396
11	883	0.0379257
11	968	0.046016
12	40	0.0326559
12	388	0.0389684
12	654	0.0354467
12	718	0.0439557
12	803	0.0251547
13	132	0.0605683
13	389	0.0260949
13	428	0.0613005
13	645	0.0523057
13	687	0.0410481
13	711	0.0248352
13	840	0.0230943
13	861	0.0248094
14	75	0.0180372
14	192	0.0148118
14	200	0.0470226
14	581	0.0767196
14	653	0.0641459
14	665	0.0594589
15	67	0.0397633
15	484	0.00631165
15	924	0.0299498
15	990	0.0275966
16	68	0.0335746
16	146	0.0388523
16	262	0.045284
16	717	0.0460878
16	998	0.0370262
17	209	0.0215892
17	287	0.0105319
17	546	0.0168469
17	565	0.0593508
17	627	0.0156985
17	788	0.0369797
17	835	0.0521167
17	883	0.0423769
18	272	0.033445
18	301	0.0240912
18	356	0.0112361
18	435	0.0255889
18	797	0.00679765
19	171	0.043203
19	312	0.0531886
19	383	0.0198039
19	607	0.0433985
19	734	0.0466961
19	868	0.0141268
20	57	0.0461465
20	294	0.0563591
20	322	0.0387557
20	379	0.0176552
20	481	0.0221913
20	646	0.0324378
20	706	0.0251862
20	805	0.0304058
20	974	0.0408011
21	49	0.0450683
21	70	0.0149962
21	167	0.0556955
21	216	0.0539148
21	689	0.0760198
22	199	0.0716789
22	331	0.0391948
22	417	0.0292757
22	433	0.0479266
22	464	0.041456
22	479	0.0364431
22	758	0.0457888
23	437	0.0428163
23	740	0.013748
23	777	0.0359787
23	802	0.00924847
24	182	0.0431275
24	356	0.032037
24	776	0.0307287
24	789	0.0320151
25	31	0.0199139
25	68	0.0614027
25	217	0.023322
25	313	0.0391815
25	327	0.0408966
25	334	0.0380093
25	421	0.0489036
25	658	0.0558714
25	876	0.0763502
25	951	0.0237394
26	186	0.0462354
26	205	0.0169794
26	290	0.0158006
26	328	0.0500245
26	468	0.0143448
26	516	0.0371266
26	564	0.0158115
26	726	0.0303818
26	753	0.0424198
26	905	0.0158835
27	128	0.0233431
27	177	0.0424224
27	512	0.0491362
27	556	0.0213528
27	726	0.0594275
27	798	0.00784183
27	869	0.0793861
28	135	0.00583684
28	276	0.0268043
28	366	0.0178146
28	694	0.0153176
28	812	0.0218297
29	68	0.0250173
29	175	0.0231963
29	448	0.0580074
29	628	0.0050495
29	850	0.0289726
30	351	0.040411
30	371	0.0444258
30	425	0.0275426
31	168	0.0251715
31	236	0.041185
31	284	0.0164569
31	357	0.0415502
31	478	0.0111685
31	479	0.0133874
31	666	0.0241055
31	794	0.0501608
31	911	0.0180679
32	290	0.0496854
32	563	0.054189
32	838	0.0400009
32	981	0.0234129
33	338	0.0411411
33	801	0.0137181
34	225	0.0111772
34	376	0.0382588
34	987	0.0158538
35	360	0.0263172
35	587	0.00994763
35	842	0.0153949
35	870	0.046636
36	227	0.0239392
36	423	0.0299068
36	676	0.0788143
36	680	0.0646577
36	866	0.0329357
36	904	0.0216004
37	227	0.0137717
37	454	0.0527485
37	530	0.0357027
37	700	0.0650967
38	202	0.0411101
38	548	0.0200322
38	784	0.0771939
38	822	0.037683
38	908	0.0376457
39	159	0.0114595
39	165	0.0762683
39	655	0.0370502
39	792	0.0254682
39	993	0.0777532
40	94	0.0202491
40	118	0.0308297
40	320	0.0625005
40	607	0.0466463
40	678	0.038446
40	703	0.0704276
40	820	0.0397981
41	159	0.0518967
41	160	0.0402971
41	231	0.0281588
41	544	0.0223958
41	750	0.0464168
41	760	0.0491045
42	132	0.0620469
42	341	0.00849748
42	407	0.0415998
42	666	0.0433017
42	775	0.0585398
42	856	0.0352469
42	940	0.0727312
43	265	0.0529847
43	536	0.0573608
43	578	0.0505415
43	705	0.0130611
43	713	0.0314788
43	769	0.041243
43	985	0.0410626
44	392	0.0460058
45	396	0.0639725
45	469	0.0636879
45	643	0.0213298
46	302	0.028261
46	560	0.048596
46	653	0.0196828
46	791	0.036076
46	798	0.0417769
47	169	0.0346902
47	738	0.039124
48	383	0.0634852
48	584	0.0457401
48	811	0.0134253
48	908	0.0152961
48	963	0.0177978
49	145	0.0375955
49	193	0.00150616
49	240	0.0208727
49	762	0.0590646
49	960	0.0276553
50	55	0.0402889
50	81	0.0568952
50	150	0.0145165
50	755	0.0693037
50	984	0.0685478
51	691	0.0424106
51	720	0.0264059
51	986	0.0540982
52	73	0.022911
52	83	0.0381429
52	953	0.0317827
52	955	0.0548939
53	94	0.0111019
53	148	0.0509746
53	273	0.0639382
53	390	0.0656581
53	582	0.0356269
53	768	0.0222302
54	133	0.0147757
54	183	0.0534445
54	314	0.0297197
54	324	0.0594392
54	461	0.0642224
54	774	0.036431
54	987	0.0431263
55	294	0.030689
55	415	0.0351411
55	450	0.0443636
55	997	0.0198856
56	176	0.0513398
56	517	0.0332585
56	599	0.01267
56	664	0.024039
57	116	0.0297337
57	170	0.0513811
57	206	0.0221404
57	432	0.0311741
57	587	0.00956208
57	729	0.0483347
57	905	0.0783988
57	935	0.0367168
58	506	0.0509467
59	128	0.0176671
59	226	0.0370641
59	231	0.00489919
59	367	0.0351428
59	388	0.0450767
59	449	0.0149833
59	503	0.0247184
59	523	0.0290976
59	818	0.0195562
59	926	0.0345315
60	660	0.0469538
60	965	0.0104363
61	183	0.0104948
61	222	0.0351388
61	291	0.0456192
61	488	0.0505723
61	716	0.00335606
62	138	0.0594456
62	364	0.00790342
62	517	0.0447749
62	603	0.0177671
62	941	0.00945815
63	180	0.0301838
63	277	0.0255574
63	461	0.0421643
63	500	0.0546879
63	621	0.00971384
64	99	0.0322867
64	218	0.00140033
64	267	0.0407733
64	346	0.021694
64	461	0.0293641
64	774	0.0483527
64	891	0.026766
64	902	0.034736
64	972	0.0307918
65	202	0.0336251
65	291	0.0361859
65	355	0.0393588
65	600	0.0424737
65	715	0.0289416
65	797	0.0635898
65	813	0.0524445
66	327	0.072014
66	457	0.0330322
66	954	0.0439427
67	116	0.0363011
67	308	0.00944423
67	313	0.0359476
67	417	0.0556006
67	601	0.0497627
67	742	0.0356503
67	806	0.012881
67	898	0.0322892
67	920	0.0562848
67	992	0.0115948
68	596	0.0287207
68	641	0.0143002
69	639	0.033239
69	857	0.0527742
70	241	0.00774302
70	396	0.0516038
70	564	0.0233855
71	252	0.0458899
71	497	0.0389744
71	508	0.00653074
71	787	0.0385597
71	919	0.0504271
72	165	0.0111258
72	250	0.0426847
72	258	0.0403139
72	535	0.0591909
72	543	0.0307849
72	916	0.0495255
73	141	0.0133349
73	480	0.0402876
73	539	0.0183684
73	954	0.0485648
73	986	0.0414759
74	196	0.0179724
74	459	0.0372448
74	553	0.048593
74	717	0.0385218
74	720	0.0289413
74	848	0.0332436
74	854	0.0288898
74	894	0.0476158
75	162	0.0513177
75	431	0.0446511
75	760	0.0102548
76	283	0.0353888
76	370	0.0109638
76	523	0.0197412
76	703	0.0919539
76	714	0.0122971
77	482	0.0519581
77	613	0.043833
77	759	0.0335857
77	839	0.0170819
77	938	0.0256579
78	222	0.0421616
78	262	0.0203492
78	750	0.0309869
78	921	0.0541654
79	418	0.00711689
79	457	0.042696
79	833	0.0429723
79	956	0.0467264
80	257	0.00928459
80	274	0.0254633
80	584	0.0154865
80	661	0.0814261
81	140	0.0401359
81	323	0.0447388
81	444	0.0423558
81	504	0.0322038
81	595	0.0290113
81	624	0.0335828
82	155	0.0289937
82	336	0.0348544
82	374	0.0192567
82	380	0.00726265
82	447	0.0339229
82	556	0.00524176
83	126	0.0396112
83	231	0.0506005
83	297	0.0245129
83	347	0.0101658
83	674	0.0608083
83	749	0.02867
83	755	0.019965
84	350	0.0328532
84	404	0.030865
85	339	0.00947939
85	396	0.0127599
85	503	0.0183021
85	572	0.0108485
85	622	0.014484
85	786	0.0119754
85	846	0.00804657
85	857	0.0292295
85	976	0.00485853
86	453	0.00255675
86	665	0.0613239
86	847	0.0207621
86	965	0.0248898
86	985	0.0205574
87	96	0.043259
87	102	0.0278817
87	312	0.0283521
87	429	0.0524407
87	438	0.0214423
87	543	0.0462549
87	843	0.0250563
88	207	0.0502289
88	326	0.0696171
88	376	0.00439242
88	508	0.028793
88	718	0.0306333
88	719	0.0430639
88	749	0.0099038
88	834	0.0456672
89	532	0.0641452
89	586	0.0405453
89	702	0.0273417
89	764	0.0170843
89	942	0.0268781
89	957	0.0038983
90	185	0.0687706
90	198	0.062117
90	213	0.0266019
90	291	0.0391481
90	344	0.0196667
90	345	0.0127768
90	581	0.0152439
90	766	0.0615248
90	792	0.0230868
90	801	0.0283484
91	205	0.0378087
91	221	0.057313
91	371	0.0197395
91	494	0.052884
91	941	0.0782694
91	950	0.0101423
92	108	0.0278677
92	120	0.0329056
92	335	0.0624457
92	641	0.0362068
92	832	0.0280553
92	878	0.0624212
93	302	0.0405014
93	426	0.0607026
93	509	0.0548021
93	989	0.0406666
94	244	0.0326679
94	261	0.0334728
94	848	0.0694848
95	105	0.0675232
95	185	0.0307321
95	788	0.0415027
96	565	0.0219792
96	748	0.0287495
96	772	0.0312851
96	937	0.0231932
97	214	0.0192197
97	438	0.0270584
97	487	0.019425
97	500	0.0557407
97	721	0.0427259
97	963	0.0325443
98	251	0.0603643
98	376	0.0319585
98	410	0.0185122
98	584	0.0650339
99	112	0.0546215
99	323	0.0289526
99	380	0.0431415
99	513	0.0276989
99	533	0.0221841
99	555	0.0152295
100	116	0.0547993
100	134	0.0734882
100	155	0.0604517
100	223	0.0502461
100	304	0.0440592
100	438	0.0246678
100	559	0.0265559
101	141	0.0419857
101	257	0.0185862
101	424	0.0477846
101	563	0.0289261
101	827	0.0608161
101	979	0.060148
102	257	0.0517385
102	651	0.0155517
102	691	0.00342928
102	778	0.0642128
103	540	0.0713595
103	627	0.0594666
103	774	0.0203922
104	150	0.0133969
104	375	0.0173113
104	463	0.0514149
104	508	0.0356924
104	572	0.0241626
104	641	0.00821017
104	787	0.0535648
104	948	0.0190399
105	142	0.0283695
105	279	0.0294538
105	317	0.0391133
105	424	0.0372336
105	615	0.0234648
105	951	0.0169229
106	340	0.0242614
106	736	0.0058853
106	812	0.0196156
106	966	0.0165867
107	384	0.0380141
107	580	0.0166356
107	604	0.0286603
107	620	0.0257172
107	673	0.0357116
107	768	0.052906
108	528	0.00631925
108	544	0.100386
108	631	0.0387812
109	523	0.0336471
109	652	0.0529237
109	810	0.0302328
109	830	0.0732867
109	978	0.0473118
110	453	0.0491575
110	520	0.0428276
110	849	0.0375288
110	902	0.0223359
110	992	0.031927
111	154	0.0172166
111	210	0.0131882
111	252	0.0242413
111	261	0.0699737
111	307	0.0344634
111	464	0.0486141
111	551	0.0482691
111	782	0.0101694
112	248	0.0252592
112	690	0.0514949
112	746	0.0193081
112	809	0.0191451
113	237	0.0247304
113	491	0.0351375
113	731	0.0538804
113	982	0.0222051
114	232	0.0411852
114	463	0.0265398
114	506	0.0225485
114	718	0.0731361
114	832	0.0138285
115	827	0.0183202
115	829	0.0615548
115	943	0.0422842
116	270	0.0368216
116	290	0.0221365
116	342	0.0548924
116	563	0.0449025
116	753	0.0592552
116	812	0.00973949
116	886	0.0184453
116	928	0.0466431
117	137	0.00536461
117	232	0.0116199
117	677	0.0516186
117	721	0.0718414
118	121	0.012688
118	234	0.0187499
118	399	0.0409769
118	459	0.0748101
118	478	0.0243569
118	513	0.0245523
119	172	0.0421238
119	225	0.0373188
119	238	0.0577757
119	379	0.0457114
119	721	0.0110634
119	758	0.0938987
119	889	0.0245929
120	179	0.0574298
120	241	0.0259147
120	310	0.0217174
120	347	0.045317
120	368	0.0558884
120	590	0.0352165
120	684	0.0758483
120	891	0.0213548
120	976	0.0540917
121	400	0.0530375
121	442	0.0363386
121	700	0.0481574
121	785	0.0173172
121	906	0.0605545
121	912	0.0564378
122	522	0.0233109
122	549	0.0184022
122	671	0.0176278
122	772	0.037745
122	874	0.0376038
122	890	0.0554826
123	269	0.0198955
123	309	0.010481
123	451	0.0229064
123	873	0.00922637
124	174	0.049798
124	292	0.0990483
124	391	0.0348579
124	922	0.0278896
124	928	0.0186818
125	160	0.0221451
125	245	0.0714695
125	271	0.0303639
125	274	0.0280387
125	300	0.036712
125	386	0.0142707
125	531	0.0306353
125	738	0.0365467
125	744	0.0201866
126	279	0.0191315
126	458	0.0121071
126	468	0.00679535
126	480	0.0483997
126	798	0.0589314
126	845	0.0115078
126	955	0.0127322
127	147	0.01892
127	304	0.0363253
127	312	0.02766
127	559	0.0171413
127	599	0.0580725
127	600	0.0267678
128	763	0.0828043
128	825	0.0381164
129	353	0.0418433
129	522	0.0235479
129	672	0.0339737
130	299	0.0544596
130	447	0.0386847
130	787	0.028352
130	845	0.0244208
131	256	0.036691
131	396	0.0423443
131	561	0.0354663
131	722	0.0423884
131	931	0.0351428
131	945	0.0305857
132	321	0.0383271
132	390	0.0326753
132	473	0.0220193
132	474	0.0440492
132	649	0.0267038
132	959	0.0150974
133	145	0.0294542
133	199	0.0457632
133	255	0.059414
133	474	0.0519467
134	527	0.0437903
134	795	0.0502893
134	848	0.0121908
135	138	0.0557962
135	257	0.025399
135	360	0.0131345
136	237	0.0278167
136	375	0.0182409
136	487	0.0198147
136	575	0.0506176
136	580	0.0517156
136	693	0.0367632
136	721	0.0522564
137	235	0.0291009
137	284	0.0391544
137	561	0.0410113
137	746	0.0383257
137	747	0.0503533
137	869	0.018574
137	914	0.0369123
138	437	0.0331739
138	567	0.0277893
138	983	0.0544371
139	531	0.0469724
139	603	0.0635014
139	639	0.0249708
139	816	0.0361332
140	420	0.0139756
140	899	0.0147733
141	378	0.069929
141	391	0.0317962
141	583	0.0319964
141	655	0.0591267
142	184	0.0155066
142	250	0.024987
142	348	0.0476892
142	544	0.0360882
142	699	0.02454
142	715	0.0112575
142	772	0.0160124
143	538	0.0390353
143	574	0.0575442
143	639	0.046781
143	713	0.0404995
143	782	0.0476093
144	199	0.0549215
144	242	0.00286241
144	466	0.0749151
144	616	0.0315496
144	787	0.0483776
144	839	0.0201979
145	326	0.0377288
145	669	0.0383605
145	848	0.0199029
146	484	0.0258965
146	549	0.0253395
147	301	0.0219481
147	368	0.0133222
147	603	0.0163296
147	775	0.0105259
147	817	0.0355736
147	889	0.0523897
147	930	0.0424306
147	956	0.0440722
148	329	0.0351635
148	356	0.0540623
148	397	0.0723434
148	478	0.0506768
148	619	0.0261147
148	651	0.0300188
148	822	0.0564619
148	955	0.0225462
149	216	0.0464918
149	426	0.0307097
149	645	0.0628693
149	732	0.0473495
150	347	0.0221932
150	596	0.0413117
150	608	0.051043
150	674	0.0442046
150	761	0.0496288
150	763	0.0563557
151	220	0.00659647
151	618	0.0348614
151	642	0.0661396
151	646	0.0340364
151	938	0.0370082
152	403	0.074142
152	514	0.0484456
152	672	0.0319851
153	623	0.047998
153	663	0.0506223
153	716	0.0646425
153	790	0.0481711
154	216	0.0379102
154	522	0.0474585
154	873	0.0147299
155	402	0.0123443
155	427	0.0648877
155	634	0.0170713
156	579	0.0180769
156	580	0.0455419
156	647	0.0497842
156	754	0.0232262
156	882	0.0476149
157	420	0.00617881
157	451	0.0398845
157	503	0.033877
157	513	0.0510793
157	560	0.0109301
158	179	0.0132786
158	748	0.0558208
158	785	0.0253475
159	181	0.0154346
159	271	0.0528866
159	343	0.036952
159	440	0.0184273
159	474	0.0182738
159	585	0.065315
159	682	0.021178
160	301	0.0164299
160	344	0.0548302
160	373	0.00924431
160	400	0.0199176
160	447	0.0248344
160	550	0.036252
160	814	0.0578123
161	215	0.0101904
161	561	0.0735921
161	712	0.021991
162	194	0.0777225
162	200	0.0167712
162	223	0.0590137
162	571	0.0574629
162	579	0.0588559
162	675	0.0482002
163	287	0.0337646
163	330	0.0498
163	534	0.0260419
163	547	0.0401292
163	712	0.0362579
163	852	0.0292468
163	873	0.0499269
163	892	0.0194599
163	925	0.0383886
163	940	0.0219535
164	433	0.0434164
164	567	0.0440476
164	575	0.0641489
165	208	0.0170281
165	241	0.0119189
165	517	0.0333454
165	997	0.0706074
166	203	0.0265606
166	575	0.0364428
166	643	0.0228226
167	230	0.0152249
167	242	0.0546525
167	375	0.0360265
167	438	0.0450549
167	614	0.0553314
167	896	0.0466473
167	926	0.0513558
167	997	0.0589404
168	244	0.018406
168	275	0.0239993
168	445	0.0174622
168	457	0.00923659
168	561	0.0235102
168	579	0.0192485
168	776	0.0348252
169	209	0.0240853
169	360	0.0172775
169	826	0.0358945
169	863	0.0689347
170	230	0.0474346
170	317	0.08761
170	413	0.0340479
170	464	0.0478624
171	233	0.0279513
171	447	0.0434318
171	885	0.0234811
171	917	0.0115913
171	923	0.0284731
171	924	0.0393343
172	209	0.022661
172	330	0.0345086
172	635	0.0233105
172	844	0.00528028
173	407	0.018871
173	408	0.00774415
173	611	0.0276847
173	775	0.0485286
173	936	0.0217266
173	974	0.0246109
174	231	0.0262811
174	321	0.0186042
174	501	0.0334599
174	597	0.0122952
174	840	0.0431362
175	530	0.0251644
175	620	0.0418659
175	630	0.0134769
175	674	0.0754764
175	734	0.0534102
176	186	0.0339784
176	235	0.0271861
176	318	0.00577585
177	204	0.0537275
177	227	0.0376241
177	260	0.00769626
177	421	0.0189776
177	444	0.0280186
177	753	0.050988
177	887	0.0215372
178	310	0.0341042
178	363	0.0202902
178	418	0.0666502
178	491	0.0122851
178	581	0.0639252
178	732	0.00822822
178	773	0.088436
178	914	0.00678962
178	938	0.0455058
179	328	0.0161673
179	365	0.0422217
179	709	0.0525771
180	248	0.0568339
180	723	0.0128645
181	250	0.0153261
181	317	0.0775503
181	381	0.0494347
182	199	0.0596221
182	227	0.0160732
182	338	0.0244509
182	455	0.0145216
182	684	0.0452829
182	795	0.0738566
182	812	0.0362493
182	997	0.054644
182	999	0.051645
183	243	0.0252693
183	682	0.0407306
183	845	0.0570693
183	877	0.071008
183	905	0.0329485
183	981	0.0235414
184	496	0.0231968
184	648	0.0576429
184	658	0.0936429
184	682	0.0429484
185	709	0.0344873
186	418	0.0323322
186	428	0.0459601
186	594	0.0549548
186	768	0.0352258
186	926	0.0899435
187	201	0.0145881
187	298	0.0373949
187	429	0.00642901
187	481	0.0468868
187	500	0.025417
187	541	0.0544443
187	894	0.0479877
187	935	0.0218755
187	972	0.0274092
188	383	0.0302132
188	647	0.0113449
188	710	0.036689
188	819	0.0507859
188	909	0.0201596
189	207	0.0527212
189	355	0.0375672
189	600	0.0360328
190	251	0.0468638
190	298	0.0572809
190	308	0.0294006
190	351	0.0194108
190	499	0.0425368
190	517	0.0487376
190	564	0.0726424
190	669	0.00997173
190	776	0.0510001
190	874	0.0212655
190	951	0.0199221
191	254	0.0176564
191	305	0.0299349
191	432	0.0352588
191	655	0.025562
191	785	0.0687502
191	945	0.0358376
191	951	0.0555001
192	203	0.010245
192	332	0.0412888
192	565	0.0260874
192	678	0.0575976
193	197	0.0170262
193	255	0.00845789
193	324	0.0275832
193	560	0.0216717
193	635	0.0131054
193	704	0.0428849
193	709	0.0228207
193	856	0.0395894
194	270	0.0502027
194	316	0.0475525
194	468	0.0516209
194	591	0.0339635
194	819	0.0212683
194	920	0.0223907
195	255	0.0368329
195	778	0.0533543
195	816	0.0264579
195	834	0.0134132
195	934	0.044672
196	331	0.0402097
196	389	0.0338623
196	536	0.0244869
196	637	0.0406101
196	682	0.00765293
196	761	0.0328506
197	236	0.0226843
197	414	0.0341809
197	436	0.0166194
197	473	0.0316452
197	750	0.0354936
197	939	0.0288327
198	252	0.0822234
198	392	0.0314208
198	455	0.0238442
199	404	0.0262287
199	507	0.0487333
199	607	0.0176589
199	652	0.0416084
199	979	0.0648278
200	710	0.0318412
200	807	0.0256217
201	305	0.0442157
201	450	0.0848128
202	467	0.00249956
202	517	0.0328175
202	649	0.0291937
203	540	0.0125096
203	703	0.0341971
203	850	0.0581637
204	378	0.00159816
204	650	0.0648384
204	870	0.0265841
205	268	0.0170444
205	659	0.0474664
205	714	0.0391958
205	850	0.02557
206	227	0.0395017
206	733	0.0547151
206	818	0.0387213
206	959	0.0463681
207	292	0.0165679
207	301	0.0129495
207	656	0.0250016
207	806	0.0178654
207	857	0.0445173
208	620	0.0200347
208	772	0.0245718
209	222	0.076607
209	228	0.0433236
209	398	0.0350287
209	502	0.0557382
209	789	0.0395473
209	875	0.00151866
210	227	0.0361646
210	588	0.0337262
210	679	0.0258748
210	698	0.03142
210	991	0.0354732
211	252	0.0448675
211	285	0.0206583
211	477	0.0151722
211	529	0.047179
211	693	0.0164049
211	759	0.0497476
211	772	0.0424374
211	879	0.00372532
211	892	0.045477
212	498	0.032251
212	501	0.0324173
212	566	0.0202565
212	694	0.04674
212	815	0.0402501
213	328	0.056428
213	351	0.0154896
213	517	0.0337761
213	724	0.0259139
213	797	0.00860902
213	877	0.021139
214	279	0.028577
214	340	0.0364975
214	365	0.0603281
214	515	0.0461642
214	551	0.0309864
214	672	0.0781021
214	682	0.0371235
214	691	0.0596001
214	760	0.0401111
215	361	0.0445425
215	657	0.0546106
215	785	0.0335168
215	929	0.0456431
216	443	0.0249262
216	451	0.0211167
217	243	0.0422935
217	335	0.0746448
217	384	0.0396801
217	441	0.0632507
217	612	0.0106247
217	689	0.025242
217	780	0.0324949
218	231	0.0209332
218	327	0.0396779
218	587	0.0382096
218	664	0.0731132
218	704	0.0142165
218	977	0.0473988
219	346	0.0270082
219	436	0.0302609
219	774	0.0563108
219	782	0.0402236
219	825	0.0443906
219	897	0.0218004
219	903	0.03861
220	454	0.0351517
220	833	0.00929662
220	968	0.0270283
221	287	0.024724
221	292	0.0563248
221	506	0.0419779
221	674	0.04761
221	759	0.0262064
221	993	0.0497034
222	469	0.0449871
222	856	0.015257
223	507	0.0158502
223	645	0.0221874
223	938	0.0419607
224	687	0.0693787
224	954	0.0246846
225	284	0.0322687
225	607	0.015201
225	740	0.0794922
225	800	0.0202943
225	944	0.0375225
226	305	0.0111459
226	369	0.0314697
226	476	0.0367132
226	595	0.0779791
226	699	0.0352863
226	717	0.0835886
226	743	0.0356527
226	806	0.0430781
227	233	0.0470374
227	240	0.0238216
227	311	0.0483894
227	322	0.0290588
227	352	0.050159
227	866	0.0165472
227	885	0.0172181
227	974	0.0109417
228	430	0.0387136
228	636	0.0264164
228	901	0.031586
228	917	0.0720399
229	393	0.0446054
229	434	0.0433964
229	474	0.0501819
229	484	0.0153752
229	609	0.0361412
229	850	0.0568624
229	942	0.0439813
229	956	0.0123605
230	252	0.0281271
230	483	0.0401739
230	494	0.00937251
230	538	0.0252487
230	548	0.055131
230	695	0.0140372
230	702	0.0287008
230	799	0.0331478
230	847	0.0255985
230	890	0.0321231
231	315	0.0360559
231	499	0.0419829
232	668	0.0155992
232	718	0.0327059
232	781	0.0647325
232	892	0.027542
233	272	0.0296263
233	369	0.0749917
233	790	0.0229775
234	430	0.0506488
234	471	0.0238389
234	536	0.0296175
234	597	0.0269535
235	376	0.0292454
235	515	0.0381921
235	707	0.03503
235	713	0.032637
235	746	0.0281102
235	899	0.0327241
235	955	0.038393
236	370	0.0219433
236	393	0.00520152
236	609	0.0196173
236	653	0.0188434
236	756	0.0315914
236	848	0.0303941
237	412	0.0681526
237	593	0.0488329
237	827	0.0308309
237	883	0.0848552
237	957	0.0114864
238	342	0.029748
238	419	0.0399494
238	570	0.0309405
238	595	0.0542043
238	884	0.070215
238	958	0.03279
239	311	0.0117943
239	394	0.0586717
239	601	0.0274083
239	790	0.0422971
240	754	0.0133198
240	818	0.0468406
241	417	0.0281789
241	522	0.0415975
241	847	0.0249321
241	850	0.0233828
241	924	0.0291216
242	486	0.0661991
242	639	0.0481989
242	816	0.0268951
242	942	0.0123256
243	330	0.0282143
243	595	0.0465503
243	629	0.0451366
243	765	0.0558409
243	865	0.0299083
244	368	0.0203026
244	420	0.0140138
244	532	0.0166898
244	602	0.00942127
244	726	0.0207896
245	251	0.0306017
245	328	0.0740399
245	748	0.0586478
246	761	0.0153764
247	336	0.0151965
247	715	0.0675219
247	923	0.0419034
248	347	0.037369
248	595	0.0166042
248	642	0.00636575
248	701	0.0326773
249	454	0.0362942
249	490	0.0397183
249	705	0.0359089
249	843	0.0425681
249	856	0.0697064
250	266	0.0274932
250	375	0.063685
250	665	0.0196488
250	674	0.0230344
250	765	0.0217538
250	990	0.0122947
250	993	0.0507843
251	668	0.0466663
251	689	0.0164408
251	946	0.0495729
251	970	0.0517412
252	461	0.0100289
252	482	0.01878
253	445	0.00533019
253	514	0.0106369
253	615	0.0192046
253	698	0.0520745
253	856	0.00532094
254	315	0.0252558
254	359	0.0376097
254	450	0.0299778
254	673	0.0325457
254	886	0.00978707
254	898	0.0471896
255	382	0.0150388
255	530	0.0295598
255	607	0.0540042
255	639	0.0548323
255	692	0.059822
255	931	0.0186456
255	981	0.0247272
256	460	0.009187
256	586	0.05355
256	653	0.0253939
256	893	0.0248156
256	920	0.0387659
256	930	0.0312136
256	976	0.00566037
257	275	0.0848778
257	434	0.0337214
257	448	0.0502718
257	485	0.0297829
257	794	0.0506315
258	411	0.0238062
258	712	0.0280299
258	787	0.059723
258	908	0.0242679
259	289	0.0357843
259	426	0.0511875
259	796	0.0371904
259	901	0.0203186
259	904	0.00246083
260	330	0.0437027
260	412	0.0420528
260	469	0.0126419
260	484	0.0335484
260	501	0.0342942
260	526	0.0324915
260	726	0.0366692
261	301	0.0378824
261	641	0.016442
261	840	0.0218586
261	853	0.0330417
262	344	0.0408777
262	666	0.0391878
262	692	0.0510815
262	785	0.0247948
262	817	0.0286849
262	873	0.0546848
262	956	0.0149852
263	406	0.0250178
263	535	0.0165426
263	596	0.0362855
263	597	0.0181428
263	688	0.0601171
263	989	0.0488896
263	991	0.0570965
264	458	0.0244212
264	459	0.040255
264	521	0.0386908
264	693	0.027795
264	713	0.00949891
264	904	0.0159861
264	937	0.00776268
264	963	0.0323964
265	374	0.0322011
265	536	0.035825
265	642	0.112026
265	769	0.0386252
265	790	0.030724
266	310	0.0220596
266	674	0.0200057
266	788	0.0326816
266	921	0.0146574
267	360	0.0473591
267	671	0.0247867
268	294	0.0261992
268	691	0.00802615
268	871	0.0141666
269	340	0.0607077
269	673	0.0114633
269	725	0.00766389
269	729	0.0552226
269	854	0.0525896
270	279	0.0384836
270	424	0.0254115
270	775	0.0113655
270	821	0.0295528
270	832	0.0321476
271	309	0.0447679
271	848	0.0404775
272	717	0.035963
272	741	0.0332165
272	800	0.0176955
273	365	0.0556399
274	297	0.0655368
274	500	0.0271656
274	628	0.03761
274	851	0.0230322
274	855	0.078013
274	955	0.0592433
275	623	0.0141967
275	659	0.0196554
275	890	0.0280767
275	922	0.0118842
276	303	0.0391353
276	463	0.0175683
276	609	0.0555403
276	612	0.0535443
276	631	0.0276927
276	763	0.0426492
277	617	0.0237489
277	666	0.0362021
277	796	0.0183486
278	504	0.0627362
278	766	0.0311938
278	875	0.0257788
279	323	0.0350855
279	378	0.0413792
279	519	0.0289016
279	530	0.033321
280	429	0.0504495
280	597	0.0269832
280	665	0.0146593
280	685	0.0442944
280	792	0.00844249
280	939	0.0422977
281	354	0.0155087
281	514	0.0318133
281	523	0.0282681
282	460	0.0188177
282	566	0.0431287
282	903	0.0622742
283	370	0.00557807
283	493	0.0449385
283	729	0.0400815
283	862	0.0425033
283	883	0.017189
283	884	0.0532531
284	684	0.0236556
284	841	0.0201989
285	301	0.0361492
285	331	0.0242065
285	452	0.0306543
285	567	0.0305206
285	823	0.0345599
285	829	0.0308135
286	329	0.035311
286	462	0.048916
286	588	0.0369321
286	813	0.0348178
286	854	0.0266182
286	900	0.0233812
286	910	0.0163861
286	916	0.0821213
287	311	0.0421815
287	352	0.0400941
287	494	0.0308971
287	884	0.00407136
287	975	0.0542799
288	619	0.038285
288	824	0.0429557
288	932	0.0416988
290	296	0.0402185
290	489	0.0289679
290	493	0.0396738
290	680	0.0169682
290	750	0.0180374
291	327	0.0370729
291	376	0.037264
291	678	0.0725939
291	755	0.0151461
291	850	0.0144917
291	910	0.0410166
291	981	0.041762
292	347	0.0139984
292	554	0.0419893
292	734	0.056854
292	749	0.0210615
293	604	0.031837
293	648	0.00821917
293	772	0.0152879
293	978	0.0122441
294	313	0.0126544
294	798	0.0119087
294	853	0.054598
294	860	0.0300474
294	958	0.0164552
295	663	0.0428724
295	988	0.0142735
296	349	0.0290885
296	366	0.0398374
296	402	0.064398
296	438	0.0821851
296	621	0.0160935
296	814	0.0595203
297	401	0.0494807
297	579	0.0689701
297	759	0.0583185
297	798	0.0135901
297	834	0.0225737
297	867	0.0368577
298	345	0.0345269
298	484	0.0223184
298	608	0.0167825
298	836	0.0429524
299	420	0.0665099
299	488	0.0251434
299	745	0.0236478
299	882	0.0361728
299	936	0.0286995
300	475	0.0213522
300	818	0.0460862
300	823	0.0193795
300	883	0.0264367
300	994	0.0395496
301	341	0.0151293
301	409	0.00727289
301	677	0.0210169
301	714	0.115398
301	720	0.0443703
301	767	0.0422271
301	843	0.0617013
302	346	0.0564534
302	391	0.0508752
302	604	0.0340322
302	665	0.0246837
302	929	0.0796209
303	320	0.0201212
303	675	0.0268909
303	736	0.0317344
304	782	0.0190967
304	846	0.0276605
304	875	0.0615029
305	467	0.0395195
305	816	0.0321948
305	855	0.0194091
305	896	0.0190868
306	386	0.0345128
306	437	0.027453
306	587	0.0367503
306	679	0.105379
307	667	0.0235902
307	685	0.00982718
307	840	0.03117
307	880	0.0333875
307	945	0.0546474
308	347	0.0376602
308	511	0.0638958
308	963	0.0232262
309	387	0.0367067
309	549	0.0738981
309	566	0.0438055
309	585	0.0597538
310	336	0.0347362
310	388	0.00452503
310	466	0.0434793
310	599	0.0312765
310	760	0.0470439
310	867	0.038007
311	499	0.0491473
311	798	0.0534468
311	853	0.0178915
311	890	0.0607232
312	396	0.0452298
312	641	0.0391595
312	679	0.0518419
313	352	0.0125846
313	380	0.0309184
313	616	0.0469712
313	737	0.01395
313	886	0.0471057
313	909	0.0727242
314	411	0.0130624
314	531	0.0271016
314	587	0.0362382
314	695	0.0172365
314	696	0.0281393
314	706	0.060462
314	880	0.0404479
314	896	0.0323743
314	925	0.0538962
314	936	0.0300848
315	340	0.0377633
315	437	0.0164887
315	588	0.0588597
315	865	0.0452675
315	941	0.0387347
316	383	0.0154163
316	612	0.0209205
316	854	0.0244996
316	939	0.0474912
316	956	0.0357907
316	960	0.0306077
317	361	0.0152925
317	394	0.0206026
317	461	0.017061
317	740	0.0399204
318	459	0.00767946
318	603	0.0226802
318	940	0.0500876
319	548	0.0207117
319	866	0.0261808
319	974	0.0611142
320	331	0.0305244
320	337	0.0514627
320	463	0.0161741
320	716	0.0188012
320	945	0.0414483
321	428	0.0209191
321	490	0.0383416
321	768	0.0053866
321	828	0.0290076
322	473	0.00358194
322	503	0.0334061
322	587	0.0395
322	649	0.028771
322	762	0.0367332
322	790	0.0189997
322	905	0.0156735
323	444	0.0368357
323	502	0.0586469
323	524	0.00320852
323	691	0.0363817
323	705	0.0916693
323	837	0.0239714
323	857	0.0215509
323	981	0.0544551
324	393	0.0239351
324	732	0.048975
325	748	0.0423144
325	786	0.0387157
325	817	0.028256
325	892	0.0694388
325	894	0.0775581
325	949	0.0453886
326	449	0.0453621
326	945	0.0283146
327	356	0.0360336
327	442	0.0337998
327	671	0.0163782
327	822	0.0114213
328	497	0.0194189
328	524	0.0389371
328	628	0.0314962
328	781	0.0287282
328	792	0.00288276
328	914	0.0303227
329	384	0.0416742
329	399	0.0458818
329	412	0.0456404
329	472	0.0458508
329	811	0.0383676
329	936	0.0237555
330	565	0.0175168
330	665	0.0209842
330	856	0.0369168
330	968	0.0495803
331	364	0.0345592
331	527	0.0198752
331	839	0.0610013
332	466	0.00897187
332	752	0.0181025
332	814	0.0182414
332	839	0.0258132
333	715	0.0501212
333	823	0.0213843
333	840	0.0602875
333	847	0.0293539
333	982	0.03589
334	587	0.0686934
334	762	0.046846
334	788	0.0681319
334	901	0.0150701
334	987	0.0387024
335	382	0.0243122
335	496	0.08532
335	607	0.0611951
335	873	0.0214258
335	876	0.0416013
335	937	0.0817307
336	349	0.00718802
336	388	0.019786
336	404	0.037523
336	492	0.0567948
336	529	0.0226937
336	711	0.0323894
336	978	0.0188698
336	992	0.0219423
337	399	0.0181051
337	600	0.0276376
337	672	0.0158271
337	774	0.0208245
337	914	0.0160824
338	408	0.0484072
338	624	0.0429286
338	634	0.0505974
338	638	0.0188811
338	815	0.0595006
339	648	0.029688
339	948	0.051329
340	378	0.0558996
340	403	0.0239266
340	630	0.0153065
341	451	0.0410341
341	522	0.0367545
341	913	0.0088892
341	998	0.0243381
342	505	0.0097248
342	660	0.0581695
342	716	0.0600185
343	595	0.0239892
343	640	0.0231545
343	851	0.0543058
343	966	0.0147066
344	512	0.0294677
344	710	0.0467486
344	894	0.0565636
345	390	0.0230711
345	433	0.0126739
345	623	0.0145138
345	737	0.0220083
345	966	0.0658366
346	541	0.0271693
346	638	0.0397312
346	735	0.0757377
347	414	0.0146974
347	503	0.0383584
347	747	0.0396643
347	972	0.0118273
348	478	0.0353649
348	500	0.0357899
348	880	0.00844402
348	954	0.0706693
348	984	0.0179169
349	356	0.0181271
349	384	0.0153986
349	594	0.0156778
349	668	0.0552988
349	826	0.00782712
349	875	0.0403991
350	543	0.0270066
350	599	0.0173817
350	962	0.0263938
351	647	0.0333555
351	937	0.0320938
351	961	0.0425948
352	371	0.0174148
352	504	0.0493158
352	590	0.0457832
352	608	0.0216525
352	921	0.00910907
353	732	0.0490152
353	741	0.0175208
353	922	0.0323192
354	648	0.0337054
354	776	0.0819169
354	788	0.0613355
355	943	0.0419399
356	451	0.0541977
356	817	0.0284752
357	441	0.0241494
357	483	0.0531795
357	574	0.0103404
357	626	0.0233476
357	631	0.0855045
357	673	0.0282112
357	745	0.0298448
357	899	0.0272648
357	908	0.0414086
358	655	0.0456104
358	689	0.0412627
358	848	0.0356743
359	590	0.053397
359	666	0.0143466
359	889	0.00734225
359	898	0.028174
360	721	0.0638851
360	734	0.0138249
360	866	0.00921708
361	444	0.109187
361	667	0.0570813
362	538	0.0654234
362	650	0.0469253
362	654	0.0286729
362	757	0.0204195
363	438	0.0195816
363	490	0.0282685
363	518	0.0311001
363	536	0.0514436
363	791	0.0309172
363	989	0.020067
364	382	0.0731979
364	425	0.0218989
364	519	0.0493962
364	561	0.0323629
364	672	0.0113714
364	953	0.0208189
365	421	0.0253057
365	430	0.0530673
365	758	0.0237972
365	888	0.0500197
366	939	0.0493468
367	598	0.0238269
367	920	0.0104138
368	399	0.0499166
368	806	0.0388515
368	869	0.0467817
369	441	0.0429482
369	651	0.0488833
369	740	0.0138139
369	819	0.064898
369	935	0.0250435
370	374	0.0367956
370	556	0.0234598
370	824	0.111562
370	938	0.0114956
371	443	0.0410888
371	480	0.0330004
371	622	0.0442406
371	761	0.0307417
372	433	0.0185498
372	500	0.0107071
372	618	0.0141569
372	863	0.037985
372	880	0.0654499
373	414	0.0411297
373	457	0.0403409
373	629	0.0357283
373	679	0.0155626
374	732	0.067289
375	492	0.0260058
375	525	0.0189909
375	555	0.0282622
375	557	0.0275805
375	639	0.0239498
375	670	0.0453787
375	751	0.0491879
375	832	0.0582615
376	714	0.0155309
376	731	0.0182485
376	758	0.0505316
376	891	0.0300898
377	580	0.0565051
377	601	0.0697393
377	857	0.0273608
378	499	0.00678584
378	518	0.0431739
378	521	0.0664796
378	593	0.0298329
378	727	0.0157527
379	515	0.0241852
379	979	0.00602627
380	435	0.0256399
380	441	0.0347493
380	526	0.0601916
380	773	0.0396562
380	830	0.0393173
380	836	0.0581313
380	945	0.0729826
380	969	0.0451591
381	570	0.0218611
381	737	0.0440476
381	821	0.00762467
381	864	0.0444002
382	754	0.0301346
383	887	0.0237216
383	925	0.0296123
384	574	0.0296891
384	943	0.020032
385	406	0.0348916
385	471	0.0161455
385	973	0.0352703
385	980	0.0581167
386	389	0.0654462
386	390	0.0284527
386	594	0.0341614
386	654	0.0759226
386	897	0.0424121
386	940	0.029752
387	505	0.0313531
387	537	0.0477159
387	707	0.0771482
387	757	0.0506229
387	779	0.0412253
387	795	0.0703737
387	796	0.0754295
388	479	0.0287184
388	724	0.0173138
388	954	0.0292815
388	996	0.0240296
389	493	0.0452679
389	535	0.0172612
389	892	0.0751642
389	908	0.00799412
389	932	0.0147287
389	959	0.0362725
390	536	0.00372203
390	631	0.0261784
390	743	0.0273674
391	569	0.0474083
391	645	0.0370206
391	991	0.0412949
392	814	0.0422614
393	865	0.0254979
393	907	0.042513
394	788	0.0284959
394	795	0.0538007
394	966	0.0813123
395	408	0.0308785
395	548	0.0326624
395	847	0.0208828
396	619	0.0349295
396	701	0.040509
396	743	0.040916
396	787	0.0724363
396	906	0.0179894
396	922	0.034567
396	932	0.0440347
397	714	0.014997
397	762	0.0277972
397	776	0.0449454
397	949	0.0290503
398	400	0.0209363
398	661	0.0569333
398	775	0.021083
398	824	0.0397391
398	909	0.0224303
399	520	0.00603324
399	810	0.0272503
399	916	0.0580783
399	974	0.0314103
400	534	0.0667248
400	595	0.0237168
400	612	0.0796576
400	616	0.0400213
400	953	0.0199946
401	449	0.0681666
401	469	0.0332044
401	526	0.0360155
401	986	0.00326601
402	654	0.0258819
402	757	0.0202562
402	890	0.0455556
403	418	0.0292197
403	438	0.0224111
403	884	0.0250996
404	502	0.0219091
404	953	0.0464578
405	419	0.0319106
405	485	0.00795508
405	837	0.0320384
406	573	0.0493535
406	927	0.00457715
407	670	0.0363379
407	862	0.0608529
407	931	0.0140277
407	979	0.0710159
407	989	0.0395884
408	540	0.0346149
408	647	0.052683
408	904	0.0163104
409	459	0.0282006
409	749	0.045034
409	801	0.0484735
410	502	0.0746727
410	540	0.0627049
410	639	0.0648374
410	719	0.0331685
410	790	0.0117944
410	801	0.0570143
410	960	0.0522393
410	971	0.0151983
411	486	0.030286
411	733	0.0486233
411	769	0.0317475
411	948	0.0149043
412	480	0.039603
412	670	0.0188623
412	741	0.0419035
412	893	0.0494979
413	486	0.0461937
413	634	0.00962702
413	755	0.0182227
414	637	0.0309856
414	722	0.0893299
414	734	0.0199802
414	810	0.0416572
415	974	0.0201895
[truncated: 1,000 more rows]
