# Supplementary material for: The winner takes it all—Competitiveness of single nodes in globalized supply networks
Source: PLoS One. 2019 Nov 20;14(11):e0225346. doi: 10.1371/journal.pone.0225346 (PMC6867619; doi:10.1371/journal.pone.0225346)
Supplement: S1 Table — Legends can be found in te readme.txt file. (ZIP) [file pone.0225346.s001.zip › spatial_network_delaunay_randomized_connections_N_1000_r_2_node_measures.dat]

0	7	6.42857	104.045	17.6063	4584	5493.57	0.0157115	0.0330344	0.0315446	0.0515742	0.104045	0.197746	42	0.0545333	0.100323
1	4	7.5	118.685	16.1897	3530	2580.25	0.0226319	0.0440625	0.0354827	0.0562968	0.118685	0.182849	31	0.0720113	0.123413
2	10	4.9	112.803	28.0981	5093	6090.6	0.0139062	0.0393225	0.0323042	0.0612583	0.112803	0.199182	47	0.0641159	0.110383
3	8	5.875	103.774	18.8554	6042	3699.25	0.0159346	0.0321897	0.0331966	0.0716533	0.103774	0.190405	48	0.0604478	0.121597
4	5	6.6	106.176	18.5807	3662	4429.8	0.0153717	0.0254286	0.0367715	0.0459068	0.106176	0.191893	34	0.0548577	0.112551
5	7	5.42857	112.436	25.1642	4137	4823.14	0.0110415	0.0353828	0.0385903	0.0631607	0.112436	0.190213	38	0.0680312	0.121292
6	5	5.2	125.382	31.7933	7107	5384.8	0.0151121	0.0334962	0.035602	0.0464904	0.125382	0.223656	26	0.059786	0.0916673
7	7	6.57143	104.588	16.5598	3483	4745	0.00944263	0.0287768	0.0355999	0.0464468	0.104588	0.199906	44	0.0570493	0.107185
8	8	7.25	105.838	17.4559	6984	6652.12	0.013347	0.0358586	0.035394	0.0526478	0.105838	0.190036	57	0.0599091	0.0948094
9	3	7.33333	125.453	18.2371	8668	5646.67	0.0203604	0.0372122	0.0354048	0.0503447	0.125453	0.234128	22	0.0635084	0.102992
10	2	8.5	149.743	17.678	1038	5074	0.0450763	0.0540185	0.0364387	0.0629606	0.149743	0.222649	18	0.0791936	0.126846
11	9	6.22222	104.636	17.301	6056	6587.11	0.0128379	0.0333718	0.0348768	0.062789	0.104636	0.180611	56	0.0604768	0.126477
12	5	7.2	117.17	17.6684	5986	4564.4	0.0251547	0.0352363	0.0348764	0.0439557	0.11717	0.183475	37	0.0654825	0.117092
13	8	7	110.253	18.305	3882	6138.25	0.0230943	0.039257	0.0401328	0.0613005	0.110253	0.211843	54	0.0706566	0.129257
14	6	5.83333	116.876	21.752	4536	4730.83	0.0148118	0.0466993	0.0322552	0.0767196	0.116876	0.200236	35	0.0706812	0.114667
15	4	8.25	105.346	15.135	9046	3784.25	0.00631165	0.0259053	0.0340729	0.0397633	0.105346	0.177266	34	0.0523927	0.0960481
16	5	6	126.224	24.4735	5159	5596.2	0.0335746	0.040165	0.0352157	0.0460878	0.126224	0.213444	31	0.0691396	0.129676
17	8	7	95.4905	15.6692	4687	5608.75	0.0105319	0.0319363	0.0350023	0.0593508	0.0954905	0.201171	56	0.0592511	0.118101
18	5	6.8	99.0249	17.226	1546	4932.2	0.00679765	0.0202318	0.0316496	0.033445	0.0990249	0.181552	35	0.0477966	0.104497
19	6	6.16667	117.882	21.1673	7250	5485	0.0141268	0.0367362	0.0334193	0.0531886	0.117882	0.215453	38	0.0661883	0.106008
20	9	6.77778	107.71	18.1654	3194	4471.11	0.0176552	0.0344376	0.031412	0.0563591	0.10771	0.183608	58	0.0614954	0.110957
21	5	5.8	114.929	21.3257	4271	6520.6	0.0149962	0.0491389	0.0356013	0.0760198	0.114929	0.186225	30	0.0770005	0.117282
22	8	7.375	108.287	15.3138	4739	7097	0.013347	0.0406389	0.0370588	0.0716789	0.108287	0.203383	60	0.0708251	0.124535
23	4	4.5	115.648	37.1727	7401	8844.25	0.00924847	0.0254479	0.033159	0.0428163	0.115648	0.210104	19	0.0530578	0.0932401
24	4	6.5	122.138	22.6828	4008	5785	0.0307287	0.0344771	0.0391414	0.0431275	0.122138	0.195642	26	0.0679865	0.116984
25	10	6.7	100.898	16.8564	3987	4697.5	0.0199139	0.0427591	0.0378064	0.0763502	0.100898	0.189328	67	0.0642204	0.111906
26	10	7.3	93.9421	13.6328	2100	5077.9	0.0143448	0.0285008	0.0361205	0.0500245	0.0939421	0.182652	73	0.0569952	0.124064
27	7	6.85714	99.666	15.3397	6717	3612.14	0.00784183	0.0404157	0.0346949	0.0793861	0.099666	0.207117	48	0.0638715	0.106147
28	5	5	107.314	23.0981	3406	3788.6	0.00583684	0.0175206	0.0308666	0.0268043	0.107314	0.176785	26	0.0439941	0.0823446
29	5	6.6	101.844	16.3517	4433	4250.4	0.0050495	0.0280486	0.0343941	0.0580074	0.101844	0.171738	34	0.0527652	0.127422
30	3	7.33333	122.784	16.8097	5442	5870.67	0.0275426	0.0374598	0.031644	0.0444258	0.122784	0.202537	23	0.0606224	0.109807
31	10	7.1	91.516	14.7119	1262	5264.7	0.0111685	0.0261168	0.0306399	0.0501608	0.091516	0.169414	71	0.0519441	0.100038
32	4	7	123.591	18.0237	6819	7519.25	0.0234129	0.041822	0.0334137	0.054189	0.123591	0.216858	28	0.0647691	0.0919711
33	2	6	128.506	22.0297	10168	4880	0.0137181	0.0274296	0.040438	0.0411411	0.128506	0.203731	13	0.060599	0.100642
34	3	6.66667	116.836	19.6271	10635	4782.33	0.0111772	0.0217633	0.0319665	0.0382588	0.116836	0.219452	21	0.0498201	0.0906693
35	4	7.75	109.099	15.0012	1360	6254.75	0.00994763	0.024574	0.0343307	0.046636	0.109099	0.185271	30	0.0514956	0.103241
36	6	6.16667	108.783	24.2604	4376	4867.5	0.0216004	0.0419757	0.0323745	0.0788143	0.108783	0.175364	36	0.0557837	0.104119
37	4	8.25	106.591	15.0052	2277	6307.75	0.0137717	0.0418299	0.0355856	0.0650967	0.106591	0.178453	34	0.0609283	0.113475
38	5	6.8	118.854	18.4507	6453	6503	0.0200322	0.042733	0.0350373	0.0771939	0.118854	0.215253	35	0.0660208	0.136977
39	5	8.6	105.014	13.1851	1911	4701	0.0114595	0.0455999	0.0342588	0.0777532	0.105014	0.177202	43	0.0629265	0.136862
40	8	5.75	119.939	22.5599	8710	4568.5	0.0202491	0.0426942	0.0398954	0.0704276	0.119939	0.207186	47	0.0712904	0.139111
41	6	7.5	109.218	15.1619	2057	5514.5	0.0223958	0.0397116	0.0343712	0.0518967	0.109218	0.186376	46	0.0674874	0.122438
42	7	7.57143	103.411	14.1814	8184	6409.71	0.00849748	0.0459948	0.0330968	0.0727312	0.103411	0.186136	53	0.0673867	0.112616
43	7	7.57143	107.55	16.4144	3141	6226.86	0.0130611	0.0411046	0.0353392	0.0573608	0.10755	0.191651	50	0.0676366	0.122356
44	1	3	189.235	63.0784	3593	1931	0.0460058	0.0460058	0.039896	0.0460058	0.189235	0.269956	4	0.0529249	0.0882671
45	3	7.66667	149.581	23.743	5396	6236.67	0.0213298	0.0496634	0.039943	0.0639725	0.149581	0.228755	24	0.0865206	0.136409
46	5	7	113.031	16.2819	6799	5205	0.0196828	0.0348785	0.0359814	0.048596	0.113031	0.214814	35	0.0620836	0.104439
47	2	4.5	139.344	31.3525	6764	7301	0.0346902	0.0369071	0.0364221	0.039124	0.139344	0.211972	10	0.0583686	0.103625
48	5	6.4	105.639	17.6066	3218	5126	0.0134253	0.0311489	0.035903	0.0634852	0.105639	0.214684	31	0.0542809	0.110774
49	6	6.83333	94.6558	15.8955	4221	4036.67	0.00150616	0.0319604	0.0345214	0.0590646	0.0946558	0.17656	42	0.0537775	0.11505
50	5	7	116.386	17.3563	3434	4152.2	0.0145165	0.0499104	0.0365614	0.0693037	0.116386	0.190212	36	0.0747616	0.136599
51	3	6.33333	134.627	21.3694	4453	6673.67	0.0264059	0.0409716	0.0349648	0.0540982	0.134627	0.233154	20	0.0659568	0.105597
52	5	7.4	119.292	16.4263	7073	5881.8	0.022911	0.0398609	0.0334597	0.0548939	0.119292	0.195315	37	0.0666909	0.114137
53	6	5.66667	115.206	27.1177	3201	5927	0.0111019	0.0415883	0.0391524	0.0656581	0.115206	0.206418	34	0.0657076	0.123318
54	7	6.71429	119.747	20.42	6056	6405.29	0.0147757	0.0430227	0.0384301	0.0642224	0.119747	0.224116	47	0.0708952	0.124452
55	5	5.4	118.516	23.1106	4844	5884.6	0.0198856	0.0340737	0.040564	0.0443636	0.118516	0.205426	28	0.0643219	0.129176
56	5	6.8	106.208	16.6898	7376	5538.6	0.01267	0.0274038	0.0336235	0.0513398	0.106208	0.189656	33	0.0527799	0.087963
57	9	7.55556	108.036	15.3579	5423	5100.33	0.00956208	0.0392876	0.0367762	0.0783988	0.108036	0.191515	65	0.063987	0.103871
58	1	8	163.047	20.3809	5774	5608	0.0509467	0.0509467	0.0373619	0.0509467	0.163047	0.23932	9	0.0728358	0.100491
59	10	6.5	98.8489	16.8671	10856	4536.6	0.00489919	0.0262737	0.0354466	0.0450767	0.0988489	0.193441	66	0.0566717	0.115043
60	2	4.5	119.901	29.9753	8763	8372	0.0104363	0.0286951	0.038344	0.0469538	0.119901	0.199326	10	0.0451893	0.105123
61	5	7.8	103.594	13.6645	7658	3977.2	0.00335606	0.0290362	0.0396578	0.0505723	0.103594	0.182031	39	0.0603966	0.101389
62	5	6.6	100.888	15.9979	4292	4956	0.00790342	0.0278698	0.0363921	0.0594456	0.100888	0.169473	34	0.055528	0.113883
63	5	6	112.591	22.3574	4861	5954.6	0.00971384	0.0324615	0.0325522	0.0546879	0.112591	0.183756	31	0.0612643	0.110429
64	9	6.66667	100.604	16.5455	2984	5643.78	0.00140033	0.0295739	0.0355399	0.0483527	0.100604	0.199043	59	0.0569909	0.110048
65	7	6.14286	118.184	22.1494	7274	5461.57	0.0289416	0.0423742	0.0338526	0.0635898	0.118184	0.203419	41	0.0663813	0.10878
66	3	7.33333	127.345	17.6868	1712	5313	0.0330322	0.049663	0.0371412	0.072014	0.127345	0.190317	23	0.0740199	0.113974
67	11	6.18182	97.8132	17.8234	6102	5779.73	0.00944423	0.0341381	0.0323071	0.0562848	0.0978132	0.177722	68	0.0601456	0.108672
68	5	6.4	108.961	18.1601	4839	4369.8	0.0143002	0.0326031	0.0347951	0.0614027	0.108961	0.191081	33	0.0640802	0.137753
69	2	8	136.386	18.1848	7476	3445.5	0.033239	0.0430066	0.0404221	0.0527742	0.136386	0.215702	17	0.0713637	0.113751
70	4	7.75	104.999	15.0935	6397	6322.75	0.00774302	0.0244322	0.0376117	0.0516038	0.104999	0.171229	32	0.0608454	0.119952
71	5	7.2	107.222	16.8576	5776	5555.2	0.00653074	0.0360764	0.0362508	0.0504271	0.107222	0.19597	36	0.0611047	0.128113
72	6	6.83333	112.267	17.3078	4926	4829.83	0.0111258	0.0389376	0.0359413	0.0591909	0.112267	0.18653	42	0.0679072	0.115286
73	6	5.66667	127.818	24.6759	5024	5669	0.0133349	0.0308238	0.0393581	0.0485648	0.127818	0.204684	35	0.0646858	0.119234
74	8	7.875	107.645	14.4007	9122	5973.62	0.0179724	0.0351278	0.0375074	0.048593	0.107645	0.196425	64	0.066087	0.125174
75	4	6.5	108.854	17.2676	7106	7902.25	0.0102548	0.0310652	0.042718	0.0513177	0.108854	0.186687	26	0.062108	0.110331
76	5	6.4	101.416	16.1299	4208	5562.2	0.0109638	0.034069	0.0391688	0.0919539	0.101416	0.197521	31	0.054328	0.139111
77	5	7.8	113.73	15.7326	6292	3712.8	0.0170819	0.0344233	0.036534	0.0519581	0.11373	0.191479	40	0.0645552	0.136601
78	4	7.25	118.642	16.7134	797	4445.75	0.0203492	0.0369158	0.0387186	0.0541654	0.118642	0.195987	30	0.0658054	0.10264
79	4	7.5	121.91	17.7554	3712	5882.5	0.00711689	0.0348779	0.036766	0.0467264	0.12191	0.196175	31	0.0663431	0.108956
80	4	6.75	114.657	18.2337	6846	4649	0.00928459	0.0329151	0.047319	0.0814261	0.114657	0.186488	28	0.0640101	0.135823
81	7	7.85714	113.309	16.528	3604	4186.57	0.0290113	0.0398462	0.0379244	0.0568952	0.113309	0.193172	54	0.0677051	0.138468
82	6	7.33333	94.2555	15.0309	8618	5498.83	0.00524176	0.0215887	0.0349379	0.0348544	0.0942555	0.191006	44	0.0502097	0.0938814
83	8	7.75	96.4531	12.9226	7885	5561.88	0.0101658	0.0340596	0.0337608	0.0608083	0.0964531	0.189706	58	0.0550704	0.0982537
84	2	4.5	137.622	30.965	5745	4873	0.030865	0.0318591	0.0292528	0.0328532	0.137622	0.227313	10	0.0488638	0.0773227
85	9	6.44444	92.7448	16.6597	6920	6092.89	0.00485853	0.0133315	0.0359787	0.0292295	0.0927448	0.193669	59	0.047159	0.0976444
86	5	7.2	100.751	15.0974	3767	6670	0.00255675	0.026018	0.0293559	0.0613239	0.100751	0.16652	37	0.0485777	0.0880672
87	7	7	109.338	17.095	3723	6869.14	0.0214423	0.0349553	0.0335168	0.0524407	0.109338	0.188417	50	0.0599449	0.103627
88	8	7.375	97.7923	14.0673	4439	4466	0.00439242	0.0352875	0.0356217	0.0696171	0.0977923	0.196251	57	0.0575092	0.107984
89	6	4.16667	103.595	26.4742	5698	5464	0.0038983	0.0299821	0.0275279	0.0641452	0.103595	0.192134	26	0.0496172	0.0980091
90	10	6.2	95.8796	17.7606	5729	6387.1	0.0127768	0.0357285	0.0381776	0.0687706	0.0958796	0.17768	62	0.0581854	0.106018
91	6	6.33333	99.955	16.2823	3377	3902.83	0.0101423	0.0426928	0.0324843	0.0782694	0.099955	0.201345	38	0.0636569	0.117004
92	6	6.66667	118.289	21.4125	7019	5479.83	0.0278677	0.0416504	0.0426466	0.0624457	0.118289	0.178714	40	0.0703608	0.135232
93	4	7	138.264	20.6299	5705	3819	0.0405014	0.0491682	0.0401683	0.0607026	0.138264	0.210398	29	0.0800452	0.118752
94	5	7.8	113.062	15.4787	3031	5345.8	0.0111019	0.0333953	0.0345863	0.0694848	0.113062	0.195316	40	0.0650324	0.109962
95	3	5.66667	148.688	30.6817	4806	7204.67	0.0307321	0.046586	0.0423269	0.0675232	0.148688	0.239046	18	0.0779882	0.109635
96	5	8	107.44	13.9765	6494	4897.4	0.0219792	0.0296932	0.0354068	0.043259	0.10744	0.186208	41	0.0590056	0.104924
97	6	9.66667	106.198	11.5405	5581	4682.67	0.0192197	0.0327857	0.0384787	0.0557407	0.106198	0.194033	58	0.0653068	0.114567
98	4	7.5	117.796	16.641	3977	4113.75	0.0185122	0.0439672	0.0405961	0.0650339	0.117796	0.210231	31	0.0705884	0.116202
99	8	7.125	104.985	17.0923	1589	4567.25	0.0152295	0.0306775	0.0347602	0.0546215	0.104985	0.208675	56	0.0603555	0.116124
100	7	6.85714	115.441	19.6399	5210	6884.57	0.0246678	0.0477526	0.037304	0.0734882	0.115441	0.195115	47	0.0706141	0.123778
101	6	7.16667	120.785	17.3348	1907	4358.83	0.0185862	0.0430411	0.0388182	0.0608161	0.120785	0.203333	44	0.0740193	0.131164
102	5	6.8	107.49	16.4135	6435	5167	0.00342928	0.0325628	0.0399381	0.0642128	0.10749	0.194173	35	0.061298	0.115337
103	3	7.33333	126.19	17.6932	5304	4423.33	0.0203922	0.0504061	0.0412418	0.0713595	0.12619	0.22151	23	0.0780243	0.134064
104	8	8.375	98.0077	12.5232	3196	5716.75	0.00821017	0.0278491	0.033855	0.0535648	0.0980077	0.16857	66	0.0541562	0.104283
105	7	6.28571	106.682	18.8326	5699	5422.29	0.0169229	0.034583	0.0366168	0.0675232	0.106682	0.188343	44	0.0581758	0.126723
106	5	6.8	106.761	17.4631	8272	4480.2	0.0058853	0.0247037	0.032955	0.0571696	0.106761	0.171657	35	0.0581116	0.116625
107	6	7	110.539	16.4785	1935	5949.17	0.0166356	0.0329408	0.0354856	0.052906	0.110539	0.20191	43	0.0614116	0.108864
108	4	5.5	121.852	23.1374	10458	5030	0.00631925	0.0433386	0.0401316	0.100386	0.121852	0.20503	23	0.0715223	0.126373
109	5	6.4	125.088	20.6991	4108	4773	0.0302328	0.0474804	0.0368415	0.0732867	0.125088	0.219675	33	0.0738892	0.119335
110	5	5.6	114.572	22.587	3813	6576	0.0223359	0.0367554	0.0291017	0.0491575	0.114572	0.187493	28	0.0578816	0.0972367
111	8	6.5	101.658	16.464	7778	4801.75	0.0101694	0.033267	0.0336016	0.0699737	0.101658	0.181218	51	0.0568267	0.103792
112	6	5.83333	118.79	21.8017	7595	4397.5	0.0191451	0.0360459	0.0312844	0.0546215	0.11879	0.199139	34	0.0598171	0.105695
113	4	4.25	123.702	35.3434	6412	8269	0.0222051	0.0339883	0.0354703	0.0538804	0.123702	0.222112	18	0.0588354	0.11079
114	5	7.2	115.843	16.7237	5901	3909.6	0.0138285	0.0354476	0.037755	0.0731361	0.115843	0.203535	34	0.0625528	0.117092
115	3	5.66667	119.969	30.7064	3490	6862.67	0.0183202	0.0407197	0.0356799	0.0615548	0.119969	0.213906	18	0.054598	0.108126
116	11	7.90909	98.9465	13.4466	7127	5400.82	0.00973949	0.0376064	0.0352818	0.0592552	0.0989465	0.168554	82	0.0635035	0.128288
117	4	8.25	108.816	13.6461	8620	3763.75	0.00536461	0.0351111	0.0353199	0.0718414	0.108816	0.185184	34	0.0641909	0.124098
118	7	6.85714	108.192	16.8911	3526	5605.43	0.012688	0.0324234	0.0371342	0.0748101	0.108192	0.204939	49	0.0670345	0.134709
119	8	7.625	99.0391	14.478	6603	4197.75	0.0110634	0.0416042	0.0341474	0.0938987	0.0990391	0.202307	62	0.061767	0.116811
120	10	7.3	102.704	14.676	5544	4896.6	0.0213548	0.0425684	0.03555	0.0758483	0.102704	0.180677	74	0.0672966	0.128862
121	7	6.28571	112.402	18.6381	5394	4117.71	0.012688	0.0406473	0.0383464	0.0605545	0.112402	0.200758	45	0.067242	0.119762
122	6	6.16667	110.555	20.0272	8736	6094.5	0.0176278	0.0316954	0.0307884	0.0554826	0.110555	0.177596	37	0.0550363	0.116206
123	4	6.5	116.829	18.2545	7672	5425	0.00922637	0.0156273	0.0356277	0.0229064	0.116829	0.212412	27	0.0474379	0.0843791
124	5	7.6	111.095	15.6062	8901	6625.8	0.0186818	0.0460551	0.0353411	0.0990483	0.111095	0.187748	39	0.0661258	0.128602
125	9	6.33333	104.79	18.5	2227	8226.56	0.0142707	0.0322632	0.0404061	0.0714695	0.10479	0.184895	57	0.0621408	0.117739
126	8	7.375	95.8236	13.4229	4715	4975.25	0.00679535	0.026152	0.0340186	0.0589314	0.0958236	0.203792	58	0.0550082	0.11582
127	6	6.83333	104.367	15.869	5548	5711.83	0.0171413	0.0308145	0.0335564	0.0580725	0.104367	0.181832	41	0.0565559	0.10026
128	4	7	108.983	19.1045	4596	6945.5	0.0176671	0.0404827	0.0395304	0.0828043	0.108983	0.211108	29	0.0628291	0.137965
129	3	6	126.129	22.523	8815	5516	0.0235479	0.0331216	0.03581	0.0418433	0.126129	0.19844	19	0.0582731	0.112076
130	4	6.5	120.073	20.0121	3024	6624.25	0.0244208	0.0364793	0.0379675	0.0544596	0.120073	0.210875	26	0.0651812	0.101612
131	6	8.5	115.636	14.0721	6550	6952.83	0.0305857	0.0371031	0.0400677	0.0423884	0.115636	0.186324	52	0.0699656	0.114781
132	8	7	101.997	14.9201	5659	5406.62	0.0150974	0.0376859	0.0335292	0.0620469	0.101997	0.186526	54	0.0622544	0.112874
133	5	7.8	124.941	16.9661	9136	3865	0.0147757	0.0402708	0.0399994	0.059414	0.124941	0.209341	39	0.0752102	0.117442
134	4	6.75	121.487	27.1177	9376	6204.25	0.0121908	0.0449397	0.043388	0.0734882	0.121487	0.21198	28	0.0720439	0.128288
135	5	6.8	106.27	16.5561	2217	4825.2	0.00583684	0.0222416	0.034029	0.0557962	0.10627	0.179172	35	0.0501931	0.110233
136	7	8.71429	104.913	12.7221	5839	4999.14	0.0182409	0.0367464	0.0389677	0.0522564	0.104913	0.19421	59	0.0661236	0.124098
137	8	6.875	105.72	16.8492	4660	5756.62	0.00536461	0.0323496	0.0350587	0.0503533	0.10572	0.181264	53	0.0607631	0.115189
138	5	5	119.638	25.7507	10175	5614	0.0277893	0.0461284	0.0354701	0.0594456	0.119638	0.219998	26	0.0644728	0.123852
139	4	8.25	125.393	15.5746	2915	4616	0.0249708	0.0428945	0.0394522	0.0635014	0.125393	0.207434	33	0.074063	0.10862
140	4	7	105.211	18.4433	6176	5165.5	0.0139756	0.0238562	0.0322337	0.0401359	0.105211	0.190638	29	0.0517573	0.0981936
141	6	7.5	129.311	18.5586	6055	5165.33	0.0133349	0.0413615	0.0388406	0.069929	0.129311	0.218019	45	0.07587	0.136409
142	8	6.875	100.032	15.2579	6097	3897.88	0.0112575	0.0255563	0.036315	0.0476892	0.100032	0.204107	56	0.0541073	0.12352
143	5	8	124.793	15.9656	4829	5591	0.0390353	0.0462939	0.0356837	0.0575442	0.124793	0.220112	41	0.0746998	0.111897
144	6	7.16667	116.43	17.5184	8082	5076	0.00286241	0.038804	0.0407701	0.0749151	0.11643	0.188394	42	0.0707893	0.120814
145	5	6.8	115.142	19.4097	2501	5907	0.0199029	0.0326084	0.0350819	0.0383605	0.115142	0.190953	35	0.056406	0.107346
146	3	7	118.888	19.4544	3907	5639.33	0.0253395	0.0300295	0.0333651	0.0388523	0.118888	0.200537	22	0.0535476	0.0992376
147	9	8	93.6579	13.1317	1801	5268.56	0.0105259	0.0283902	0.0339092	0.0523897	0.0936579	0.184457	71	0.0559303	0.108519
148	9	6.44444	111.318	17.8805	7344	5839.11	0.0225462	0.0442625	0.0375345	0.0723434	0.111318	0.211392	58	0.0702563	0.116828
149	4	6.5	129.412	21.1578	8859	5586	0.0307097	0.0468551	0.044058	0.0628693	0.129412	0.20803	27	0.0772136	0.13982
150	8	6.75	103.248	16.4704	3466	4361.12	0.0133969	0.0365813	0.0389086	0.0563557	0.103248	0.181967	54	0.0598295	0.11404
151	6	6.16667	119.84	21.1622	6347	5190.83	0.00659647	0.0374248	0.0326081	0.0661396	0.11984	0.21207	38	0.0620687	0.117501
152	3	6	131.45	22.3256	11660	5005.67	0.0319851	0.0515242	0.035116	0.074142	0.13145	0.196452	19	0.0712523	0.110087
153	4	8	133.047	16.6309	3497	3750.5	0.047998	0.0528585	0.0360726	0.0646425	0.133047	0.214832	33	0.0795317	0.13253
154	4	6.5	113.255	17.9658	3630	5938.25	0.0147299	0.0293288	0.0337109	0.0474585	0.113255	0.198435	27	0.0552779	0.091825
155	5	6.2	113.663	19.7918	6627	5957.8	0.0123443	0.0367497	0.0324849	0.0648877	0.113663	0.185735	31	0.0654634	0.122223
156	5	6.6	114.953	20.208	6667	4866.4	0.0180769	0.0368488	0.0412702	0.0497842	0.114953	0.181568	34	0.0694659	0.117835
157	5	7	98.6545	14.9626	7108	4431.4	0.00617881	0.02839	0.0351241	0.0510793	0.0986545	0.177148	36	0.0543781	0.132395
158	3	6.66667	114.081	17.7912	5510	3597	0.0132786	0.0314823	0.0351605	0.0558208	0.114081	0.183536	21	0.0612295	0.103486
159	9	5.55556	104.371	19.7284	3323	4503.56	0.0114595	0.0324248	0.0388557	0.065315	0.104371	0.177387	49	0.0599343	0.121879
160	9	6.66667	99.1262	24.1122	9404	5378.78	0.00924431	0.031307	0.0372738	0.0578123	0.0991262	0.175406	61	0.0590817	0.115986
161	3	7	117.818	17.4546	7286	6086.33	0.0101904	0.0352578	0.0352018	0.0735921	0.117818	0.186494	22	0.064475	0.137064
162	7	5.28571	134.173	26.5609	8224	5213.57	0.0167712	0.0527635	0.0375722	0.0777225	0.134173	0.222347	37	0.0801128	0.128119
163	10	6.6	104.726	16.407	6992	5794.6	0.0194599	0.034497	0.0330784	0.0499269	0.104726	0.198241	66	0.0605861	0.109399
164	3	6.33333	134.429	21.7647	10178	6380.33	0.0434164	0.0505377	0.0410753	0.0641489	0.134429	0.210992	20	0.079134	0.120454
165	6	5.83333	107.473	20.5989	5399	3076.17	0.0111258	0.0367156	0.0351295	0.0762683	0.107473	0.176695	36	0.0572909	0.125251
166	3	5.33333	136.525	26.9799	4909	3274.33	0.0228226	0.0286087	0.0383504	0.0364428	0.136525	0.210617	17	0.0600624	0.100592
167	9	7.33333	109.351	20.0476	7203	4466.22	0.0152249	0.0465477	0.0416628	0.0589404	0.109351	0.203002	64	0.0694225	0.128767
168	8	7.25	93.0959	13.4426	3180	4712.5	0.00923659	0.0214824	0.0317267	0.0348252	0.0930959	0.153499	58	0.0486672	0.115182
169	5	6.2	107.337	23.8526	6471	5550.8	0.0172775	0.0361764	0.0377107	0.0689347	0.107337	0.177282	32	0.0593006	0.10692
170	6	7.66667	125.108	18.2036	6847	6022.33	0.0282496	0.0494309	0.0365259	0.08761	0.125108	0.210055	47	0.0772381	0.136557
171	7	5.42857	107.657	20.3963	3513	5632.29	0.0115913	0.0310666	0.0350353	0.0434318	0.107657	0.185299	38	0.0592908	0.102943
172	5	6.6	106.228	18.2948	1652	5663	0.00528028	0.0255768	0.0356078	0.0421238	0.106228	0.204826	34	0.0577394	0.111244
173	6	7.5	96.9649	13.307	9297	6621	0.00774415	0.024861	0.0331839	0.0485286	0.0969649	0.1731	44	0.050701	0.0972242
174	6	6.33333	106.838	18.7043	4814	6230.33	0.0122952	0.0305958	0.033451	0.049798	0.106838	0.189613	39	0.0573344	0.103424
175	6	6.16667	107.526	18.6891	6260	6004.67	0.0134769	0.038765	0.0338975	0.0754764	0.107526	0.177938	38	0.0655339	0.112722
176	4	6.5	109	18.6965	9249	6096.5	0.00577585	0.02957	0.0327587	0.0513398	0.109	0.207222	27	0.0588947	0.123922
177	8	8.125	99.1631	14.2596	0	5367.75	0.00769626	0.0326239	0.034879	0.0537275	0.0991631	0.170707	65	0.0595306	0.137206
178	9	6.55556	99.2285	19.5657	5740	6566	0.00678962	0.0384683	0.0369358	0.088436	0.0992285	0.174689	59	0.0600865	0.121338
179	5	7.4	104.906	17.1846	5374	4880.6	0.0132786	0.0363349	0.0374454	0.0574298	0.104906	0.173925	38	0.0683723	0.11151
180	3	4.33333	122.457	35.3764	6884	4239.33	0.0128645	0.0332941	0.0245508	0.0568339	0.122457	0.195592	14	0.055657	0.0942029
181	4	7.75	109.747	15.1991	10542	4193.5	0.0153261	0.0394364	0.0346294	0.0775503	0.109747	0.192822	32	0.0594237	0.136557
182	10	6.7	102.24	18.0056	4472	5075.2	0.0145216	0.0419473	0.0401604	0.0738566	0.10224	0.180755	68	0.067174	0.133009
183	8	6.75	105.298	16.0768	3169	5623.38	0.0104948	0.0393133	0.0352477	0.071008	0.105298	0.182304	54	0.0655208	0.117667
184	5	6.6	109.068	16.9575	2981	4383.4	0.0155066	0.0465875	0.0350536	0.0936429	0.109068	0.21707	34	0.0609504	0.108517
185	3	6.66667	132.555	25.4591	9645	5099.33	0.0307321	0.0446633	0.0387687	0.0687706	0.132555	0.208314	21	0.0772528	0.130888
186	8	7.125	117.926	17.7064	7386	5285.38	0.0323322	0.0497841	0.0357166	0.0899435	0.117926	0.228888	55	0.0742541	0.124277
187	9	6.88889	102.892	16.6361	9907	5286.67	0.00642901	0.0313814	0.0379012	0.0544443	0.102892	0.189655	63	0.0637621	0.125546
188	6	7	113.068	16.377	2431	5381.67	0.0113449	0.0307996	0.0366022	0.0507859	0.113068	0.206492	42	0.06173	0.115684
189	3	5.66667	133.821	27.6139	3699	5476.33	0.0360328	0.0421071	0.0339878	0.0527212	0.133821	0.22818	17	0.0636301	0.100254
190	11	6.27273	100.599	17.1258	5511	5378	0.00997173	0.0380939	0.034145	0.0726424	0.100599	0.173511	68	0.0646273	0.132657
191	7	7.85714	106.348	14.017	6561	4667.86	0.0176564	0.0383572	0.0319879	0.0687502	0.106348	0.202483	56	0.0620947	0.105468
192	5	6.8	113.954	18.2425	2392	6682	0.010245	0.0300061	0.0354513	0.0575976	0.113954	0.191146	35	0.0589004	0.110391
193	10	6.3	93.7307	15.9788	5268	6213.5	0.00150616	0.0214326	0.0347577	0.0428849	0.0937307	0.178066	62	0.0481238	0.109296
194	7	6.28571	119.839	23.6009	3952	5784.29	0.0212683	0.0435316	0.0387042	0.0777225	0.119839	0.225248	44	0.0728572	0.136736
195	5	6.6	112.475	20.2724	7249	5755.8	0.0134132	0.0349461	0.036624	0.0533543	0.112475	0.208735	33	0.0584791	0.0991403
196	7	7.71429	101.841	19.3592	3149	5996	0.00765293	0.028235	0.0342756	0.0406101	0.101841	0.2036	55	0.0546474	0.109027
197	7	8	95.2016	12.6023	7554	3345.43	0.0166194	0.0266403	0.0304705	0.0354936	0.0952016	0.17306	55	0.0507856	0.109461
198	4	7	125.914	22.0724	7415	4024	0.0238442	0.0499014	0.0364811	0.0822234	0.125914	0.193808	29	0.0807753	0.130888
199	9	6.33333	121.027	20.9716	4773	4982.56	0.0176589	0.0478936	0.0405165	0.0716789	0.121027	0.210847	57	0.0793886	0.133479
200	4	6	130.349	25.0223	3203	5517.5	0.0167712	0.0303142	0.0391323	0.0470226	0.130349	0.210375	24	0.0627472	0.1135
201	3	7	116.179	17.5805	4830	5856.67	0.0145881	0.0478722	0.0347458	0.0848128	0.116179	0.204243	22	0.0629068	0.129715
202	5	6.8	111.821	16.9862	6707	5600.2	0.00249956	0.0278492	0.0374862	0.0411101	0.111821	0.190249	35	0.0578087	0.0980333
203	5	5.8	114.64	22.6368	4226	4091.6	0.010245	0.0283352	0.0398008	0.0581637	0.11464	0.199914	30	0.0630485	0.113603
204	4	6	102.699	24.0344	3759	3873	0.00159816	0.036687	0.0399881	0.0648384	0.102699	0.182926	25	0.0557151	0.110525
205	6	6.66667	100.712	16.6921	4982	4968.83	0.0169794	0.0306774	0.0356101	0.0474664	0.100712	0.175859	41	0.056266	0.109646
206	5	8.6	117.991	14.983	4480	5983.2	0.0221404	0.0402893	0.0372078	0.0547151	0.117991	0.19524	43	0.0670411	0.120915
207	7	7.57143	96.1894	15.0983	3420	3216.86	0.0129495	0.0314074	0.0369557	0.0527212	0.0961894	0.175459	52	0.0547303	0.11715
208	3	6.33333	113.8	18.6505	2365	4639	0.0170281	0.0205449	0.034752	0.0245718	0.1138	0.192432	20	0.0477392	0.0932963
209	9	6.11111	99.4524	18.0619	8362	4392.33	0.00151866	0.0355665	0.0368236	0.076607	0.0994524	0.182165	56	0.0598598	0.111692
210	6	8.33333	104.612	13.4916	5521	6396.33	0.0131882	0.0293078	0.0353292	0.0361646	0.104612	0.174644	50	0.0590991	0.12161
211	9	6.44444	98.0302	15.9883	4277	5344.89	0.00372532	0.031741	0.0321847	0.0497476	0.0980302	0.204518	58	0.0603671	0.127091
212	5	5.6	122.76	23.7628	3800	5041.6	0.0202565	0.034383	0.0353335	0.04674	0.12276	0.197791	29	0.0614993	0.102528
213	7	7.85714	97.97	13.6014	4607	5579.14	0.00860902	0.0268511	0.0345655	0.056428	0.09797	0.173877	54	0.0576888	0.112366
214	10	6.8	107.237	16.06	3637	5000.2	0.0192197	0.043671	0.0336876	0.0781021	0.107237	0.199607	67	0.0691701	0.122528
215	6	6	112.599	21.5219	6819	5347.17	0.0101904	0.0335569	0.041141	0.0546106	0.112599	0.193012	34	0.0597541	0.10602
216	5	6	115.217	21.5712	8466	5413.2	0.0211167	0.0368719	0.0390125	0.0539148	0.115217	0.195328	31	0.0625268	0.121196
217	8	6.75	106.11	16.5007	2755	5088.12	0.0106247	0.0389441	0.0394329	0.0746448	0.10611	0.192076	54	0.0683593	0.135232
218	7	7	100.863	16.6446	5177	4453.71	0.00140033	0.0335642	0.0362295	0.0731132	0.100863	0.200443	50	0.0603069	0.122314
219	7	6.42857	111.27	19.5795	5047	4229.29	0.0218004	0.0369435	0.0363221	0.0563108	0.11127	0.186702	45	0.0647188	0.106143
220	4	5.5	121.967	22.3606	6041	7277.5	0.00659647	0.0195183	0.0400239	0.0351517	0.121967	0.21013	23	0.0531857	0.0958781
221	8	6.875	109.572	16.1423	4132	5270.62	0.024724	0.0428077	0.0395117	0.057313	0.109572	0.188706	53	0.0698992	0.128602
222	6	6.66667	110.849	17.9544	5900	6734.17	0.015257	0.0444666	0.0345025	0.076607	0.110849	0.187613	40	0.0694102	0.116154
223	5	6.6	133.062	22.2403	5405	5022.8	0.0158502	0.0378516	0.0455335	0.0590137	0.133062	0.21502	34	0.0767432	0.136736
224	3	6	132.235	22.459	5137	7646	0.0151121	0.0363918	0.0390307	0.0693787	0.132235	0.217451	19	0.0689074	0.121323
225	7	5.28571	112.137	26.3368	4791	7669.57	0.0111772	0.033325	0.0332923	0.0794922	0.112137	0.208275	38	0.0638398	0.131613
226	9	7.22222	108.664	15.7869	3584	5977.67	0.0111459	0.0435531	0.0354713	0.0835886	0.108664	0.220466	66	0.0710409	0.129676
227	14	6.57143	94.4281	15.6149	4532	3894.86	0.0109417	0.0293034	0.0339268	0.050159	0.0944281	0.164682	85	0.0562362	0.119548
228	5	6.2	118.364	20.9768	0	7564.8	0.0264164	0.0424159	0.034794	0.0720399	0.118364	0.19844	32	0.0655572	0.114758
229	8	7.875	105.681	14.5793	6548	3835	0.0123605	0.037863	0.0378834	0.0568624	0.105681	0.191446	63	0.0652456	0.118968
230	12	6.5	100.181	17.5188	6403	5216.58	0.00937251	0.0295267	0.0366686	0.055131	0.100181	0.187777	75	0.0585221	0.110351
231	7	7.28571	99.7625	14.0652	3141	6275.86	0.00489919	0.0298445	0.0336014	0.0506005	0.0997625	0.19834	52	0.0556457	0.0965663
232	7	5.71429	111.616	20.8994	0	5410	0.0116199	0.0354617	0.0384858	0.0647325	0.111616	0.179514	37	0.0596882	0.0973213
233	5	8.2	118.041	16.1042	4864	4940	0.0229775	0.0405168	0.0340777	0.0749917	0.118041	0.195084	40	0.0675069	0.123875
234	5	8.8	109.693	14.6887	6078	6843.6	0.0187499	0.0299617	0.0336626	0.0506488	0.109693	0.202839	45	0.0593459	0.111647
235	9	6.33333	104.316	18.6232	5176	6170	0.0271861	0.032291	0.0322047	0.038393	0.104316	0.190844	56	0.0585624	0.112178
236	8	7.625	98.5095	13.9995	328	4862.62	0.00520152	0.0239325	0.0336356	0.041185	0.0985095	0.195745	60	0.0526769	0.120116
237	7	5.85714	107.882	20.6039	9302	6840.57	0.0114864	0.0423864	0.0314591	0.0848552	0.107882	0.199722	40	0.0667553	0.117651
238	7	7.57143	116.767	16.0787	4781	6754.86	0.029748	0.045089	0.0372888	0.070215	0.116767	0.205909	54	0.0732063	0.121324
239	4	6.75	117.842	17.9919	8633	5462.5	0.0117943	0.0350428	0.0404668	0.0586717	0.117842	0.192049	28	0.0655317	0.136093
240	4	8.25	104.593	14.3193	4070	4611.25	0.0133198	0.0262137	0.0338709	0.0468406	0.104593	0.17917	33	0.0527677	0.0929268
241	8	7.375	101.608	15.2971	3797	5039.38	0.00774302	0.0240987	0.0347913	0.0415975	0.101608	0.172054	60	0.0557544	0.101195
242	6	7.5	115.78	16.3179	2423	5418.67	0.00286241	0.0351889	0.0402994	0.0661991	0.11578	0.18803	43	0.0710846	0.113593
243	7	7	113.547	18.0233	5744	4551	0.0252693	0.0390305	0.037908	0.0558409	0.113547	0.201891	49	0.0694892	0.124529
244	7	6.85714	95.9271	14.6338	3891	4198.14	0.00942127	0.0188987	0.0337468	0.0326679	0.0959271	0.166454	48	0.0474863	0.102153
245	4	8.5	142.598	17.075	11517	3325.5	0.0306017	0.0586897	0.0363609	0.0740399	0.142598	0.223286	35	0.0864428	0.124064
246	2	7	125.51	21.9642	3748	6119	0.0153764	0.018837	0.0357359	0.0222975	0.12551	0.22148	15	0.051242	0.0835558
247	3	8	106.835	14.2601	6242	1471	0.0151965	0.0415406	0.0332818	0.0675219	0.106835	0.198467	25	0.0602836	0.117643
248	6	6	114.375	23.7223	4389	5206.67	0.00636575	0.0291849	0.0357732	0.0568339	0.114375	0.206318	37	0.0552958	0.118392
249	5	6.4	127.608	20.9438	4087	6948.6	0.0359089	0.0448392	0.0365208	0.0697064	0.127608	0.207022	33	0.0715737	0.109296
250	10	6.8	101.593	16.6057	1444	5449.1	0.0122947	0.0301692	0.0355473	0.063685	0.101593	0.17912	66	0.0610437	0.116067
251	7	6.14286	126.894	23.1423	5036	6372.57	0.0164408	0.0431787	0.0428151	0.0603643	0.126894	0.198361	44	0.0763892	0.125398
252	8	7.375	101.223	15.6404	1946	5833.12	0.0100289	0.0355607	0.0356903	0.0822234	0.101223	0.161566	60	0.0600372	0.113644
253	5	6	99.9034	17.0311	6510	6278.8	0.00532094	0.0185134	0.03166	0.0520745	0.0999034	0.170841	30	0.0435805	0.100676
254	7	6.28571	103.52	16.9188	4277	5683.86	0.00978707	0.0285746	0.0353889	0.0471896	0.10352	0.190014	43	0.0540073	0.091807
255	10	6.9	97.0859	15.3951	4557	6926	0.00845789	0.0361335	0.0356484	0.059822	0.0970859	0.186524	65	0.0590233	0.110904
256	8	6.375	97.5363	17.1612	5929	5413.75	0.00566037	0.0281597	0.0372994	0.05355	0.0975363	0.191223	52	0.0568525	0.0950508
257	9	5.33333	110.419	21.3827	222	4145.67	0.00928459	0.039366	0.0356343	0.0848778	0.110419	0.186322	49	0.0646251	0.119687
258	5	7.6	108.994	15.2592	4995	6226.2	0.0238062	0.0352282	0.0324339	0.059723	0.108994	0.190013	39	0.0576242	0.110441
259	5	5.2	104.459	35.0518	3372	4130.4	0.00246083	0.0293883	0.0318088	0.0511875	0.104459	0.181969	27	0.0562977	0.11262
260	9	7.44444	100.91	14.4339	9604	4610.22	0.00769626	0.0309049	0.0351141	0.0437027	0.10091	0.168405	64	0.0587649	0.110205
261	6	8.33333	105.731	14.139	2685	4397.33	0.016442	0.0354452	0.0346533	0.0699737	0.105731	0.178228	49	0.0633603	0.114006
262	9	6.88889	107.149	17.2732	6530	5827.89	0.0149852	0.0355478	0.0355117	0.0546848	0.107149	0.18924	62	0.0619972	0.110904
263	7	5.57143	110.71	21.8973	5780	4832.86	0.0165426	0.0374417	0.0355119	0.0601171	0.11071	0.194917	38	0.062288	0.0999377
264	8	6.375	99.4181	16.2738	2172	4927.12	0.00776268	0.0246008	0.032507	0.040255	0.0994181	0.189897	52	0.0526552	0.115065
265	6	7.83333	114.859	18.0586	8760	5159.17	0.030724	0.0503977	0.0379927	0.112026	0.114859	0.201904	44	0.0706125	0.126098
266	5	8	104.934	13.4248	6216	3327.6	0.0146574	0.0233795	0.0368976	0.0326816	0.104934	0.187155	39	0.055003	0.100813
267	3	8	122.085	15.4221	6667	5182.67	0.0247867	0.0376397	0.0284348	0.0473591	0.122085	0.199547	25	0.0597778	0.111244
268	4	6.75	102.302	15.3757	3829	5320.25	0.00802615	0.0163591	0.0305726	0.0261992	0.102302	0.182717	28	0.0433521	0.0825583
269	6	5.33333	119.065	24.5217	6117	5424	0.00766389	0.0345904	0.0344542	0.0607077	0.119065	0.220125	33	0.0638333	0.129267
270	8	7.25	98.869	14.973	6951	5316.62	0.0113655	0.0338095	0.0346476	0.0502027	0.098869	0.178825	57	0.0608866	0.0977551
271	4	9	125.837	14.8557	10504	5143	0.0303639	0.042124	0.0359738	0.0528866	0.125837	0.209713	35	0.0675331	0.118666
272	5	5.6	118.532	27.2624	2809	7227.6	0.0176955	0.0299893	0.0316111	0.035963	0.118532	0.208529	29	0.05926	0.115626
273	2	6.5	161.811	25.0422	12097	3322	0.0556399	0.059789	0.0429641	0.0639382	0.161811	0.24123	14	0.0860323	0.120609
274	8	7.375	108.509	16.4808	7805	4927.5	0.0230322	0.0430129	0.0366471	0.078013	0.108509	0.176598	60	0.0692749	0.125716
275	6	7.33333	99.073	13.9829	2791	3288.5	0.0118842	0.0304484	0.0347288	0.0848778	0.099073	0.168242	45	0.057086	0.117736
276	7	6.14286	115.996	19.9442	6756	4849.29	0.0175683	0.0375621	0.0371519	0.0555403	0.115996	0.200377	42	0.0682127	0.138635
277	4	7	112.164	17.5044	6886	5843.25	0.0183486	0.0259642	0.034181	0.0362021	0.112164	0.189133	29	0.0553787	0.0999143
278	3	7	124.601	20.4702	7401	3884	0.0257788	0.0399029	0.0457785	0.0627362	0.124601	0.209462	22	0.0738746	0.134527
279	8	8.25	102.284	13.0397	3848	5568.38	0.0191315	0.0317916	0.0362706	0.0413792	0.102284	0.192812	64	0.0607995	0.111308
280	6	7.5	94.9541	13.9674	4612	6756	0.00844249	0.0311878	0.0313891	0.0504495	0.0949541	0.169083	46	0.0542065	0.10289
281	3	5.66667	123.194	22.9767	4771	4006.33	0.0155087	0.0251967	0.0375437	0.0318133	0.123194	0.209485	18	0.0541578	0.0974256
282	3	5	121.641	25.0039	8049	4828.67	0.0188177	0.0414069	0.0369448	0.0622742	0.121641	0.219228	16	0.066062	0.100884
283	7	6	100.453	17.1522	4810	5602.29	0.00557807	0.0341332	0.0376179	0.0532531	0.100453	0.192135	40	0.0609743	0.117743
284	5	7.8	101.326	13.2447	6007	4175.2	0.0164569	0.0263469	0.0339883	0.0391544	0.101326	0.184731	40	0.0536838	0.111761
285	7	7	103.437	20.0357	6131	4765	0.0206583	0.0296518	0.0350722	0.0361492	0.103437	0.198659	50	0.0566339	0.108243
286	8	5.75	111.929	30.9471	8586	7182.75	0.0163861	0.0380605	0.0388917	0.0821213	0.111929	0.180362	46	0.0671841	0.128687
287	8	7.5	92.4299	12.6403	6135	5512.5	0.00407136	0.030068	0.0367345	0.0542799	0.0924299	0.190639	58	0.056971	0.100282
288	3	7	129.833	18.8052	3285	5462.33	0.038285	0.0409798	0.0328687	0.0429557	0.129833	0.21679	21	0.0629888	0.121596
289	1	5	140.172	28.0344	4917	3372	0.0357843	0.0357843	0.0293883	0.0357843	0.140172	0.217753	6	0.0483464	0.0869718
290	8	6.75	99.6592	17.4754	11226	5687.88	0.0158006	0.0289361	0.0369927	0.0496854	0.0996592	0.183918	53	0.0567298	0.104616
291	10	7.5	101.483	15.2467	2290	5179.4	0.0144917	0.0380301	0.0355416	0.0725939	0.101483	0.167233	75	0.0642654	0.123616
292	7	7.28571	97.2899	14.1467	7414	5720.71	0.0139984	0.043692	0.0350278	0.0990483	0.0972899	0.192027	49	0.061018	0.118282
293	4	7.25	101.766	14.2352	10854	4542.5	0.00821917	0.016897	0.0320316	0.031837	0.101766	0.184607	30	0.0434929	0.0938416
294	8	7	96.7101	14.9383	7476	5089	0.0119087	0.0298639	0.0334557	0.0563591	0.0967101	0.200933	55	0.0561418	0.103067
295	2	5.5	125.277	28.7092	7954	3742	0.0142735	0.028573	0.0308544	0.0428724	0.125277	0.203968	12	0.0598814	0.097837
296	7	7.14286	109.094	17.9597	9796	4769.43	0.0160935	0.0473345	0.033226	0.0821851	0.109094	0.179869	50	0.0707927	0.121353
297	8	7.25	102.36	14.5669	8728	5425.88	0.0135901	0.0424801	0.0367936	0.0689701	0.10236	0.196302	58	0.0675239	0.114049
298	6	8.16667	109.251	14.6115	2322	4518.17	0.0167825	0.0352093	0.0353657	0.0572809	0.109251	0.188749	49	0.0637926	0.11883
299	6	6.33333	115.433	21.8803	2986	4704	0.0236478	0.0391055	0.0354656	0.0665099	0.115433	0.194054	38	0.0651688	0.114659
300	6	5.83333	114.336	22.4891	4687	4810	0.0193795	0.031586	0.0365702	0.0460862	0.114336	0.201448	35	0.061489	0.115669
301	13	6.69231	92.5985	14.4494	1728	6267.38	0.00727289	0.0351205	0.0317072	0.115398	0.0925985	0.173506	86	0.0561898	0.115398
302	7	6.14286	115.707	19.8354	3873	5932.43	0.0246837	0.0449183	0.0394124	0.0796209	0.115707	0.188245	44	0.0701194	0.132191
303	4	5.75	118.29	21.7569	5139	5602.75	0.0201212	0.0294705	0.0336738	0.0391353	0.11829	0.201694	23	0.0553235	0.0952695
304	5	7.2	108.256	16.6852	5279	5411.6	0.0190967	0.0377289	0.0346324	0.0615029	0.108256	0.196911	36	0.0676118	0.141522
305	7	6	111.026	20.8331	1979	5309.14	0.0111459	0.0279295	0.0411727	0.0442157	0.111026	0.211162	43	0.0593952	0.115073
306	4	7.75	119.524	15.9722	5724	6722.75	0.027453	0.0510237	0.0374572	0.105379	0.119524	0.217008	32	0.0705804	0.124022
307	6	8	105.017	13.9125	4944	5281.33	0.00982718	0.031181	0.0363466	0.0546474	0.105017	0.203024	48	0.0580246	0.0960957
308	5	8.6	101.96	13.2239	5749	4825.2	0.00944423	0.0327254	0.0367262	0.0638958	0.10196	0.183711	44	0.0577841	0.107385
309	6	5	124.435	26.4424	6780	7064.5	0.010481	0.0449021	0.0383009	0.0738981	0.124435	0.201931	29	0.0713438	0.124325
310	9	8.11111	96.3077	12.714	381	6106	0.00452503	0.0307721	0.0322245	0.0470439	0.0963077	0.171438	71	0.0566225	0.106084
311	7	7.71429	112.107	16.3012	5735	6343.57	0.0117943	0.0405106	0.0349806	0.0607232	0.112107	0.180255	53	0.0692128	0.116206
312	6	7.16667	114.945	17.1049	3742	6178.83	0.02766	0.0409053	0.0357854	0.0531886	0.114945	0.189607	44	0.0691731	0.124022
313	9	8	96.4605	13.1131	4976	5640.56	0.0125846	0.0346708	0.0355666	0.0727242	0.0964605	0.188279	71	0.0621856	0.115532
314	11	7.18182	101.189	14.9557	2764	5330.09	0.0130624	0.0335239	0.0370304	0.060462	0.101189	0.195417	79	0.0632769	0.107973
315	7	6.28571	107.22	17.8336	3636	4445	0.0164887	0.0369179	0.0326334	0.0588597	0.10722	0.200873	45	0.0582961	0.117004
316	7	7.85714	106.428	14.3483	7819	5465.71	0.0154163	0.0317541	0.0371417	0.0475525	0.106428	0.192035	55	0.0635764	0.11066
317	7	5.57143	116.562	21.9645	6182	7596	0.0152925	0.04245	0.0440343	0.08761	0.116562	0.18674	40	0.0711536	0.121658
318	4	6.75	106.029	17.4821	4448	7421.75	0.00577585	0.0215558	0.0357233	0.0500876	0.106029	0.201446	28	0.0501419	0.0940557
319	3	7.33333	118.791	16.6558	5204	3048.33	0.0207117	0.0360022	0.0296679	0.0611142	0.118791	0.196276	22	0.0583092	0.115284
320	7	6.57143	111.146	18.014	6825	5778.43	0.0161741	0.0344332	0.0350319	0.0625005	0.111146	0.181964	46	0.065121	0.132928
321	6	6.33333	106.047	19.0001	6573	5123	0.0053866	0.0250977	0.0347793	0.0383416	0.106047	0.206785	36	0.0514869	0.100374
322	9	8.77778	94.9062	11.759	2439	4298	0.00358194	0.0271644	0.033264	0.0395	0.0949062	0.162174	74	0.054168	0.0903908
323	11	7.09091	99.2188	14.9795	7286	3627.09	0.00320852	0.0395906	0.0353224	0.0916693	0.0992188	0.190227	74	0.0638053	0.104781
324	4	7.25	112.688	16.5008	8030	5236.75	0.0239351	0.0399831	0.0355893	0.0594392	0.112688	0.205649	30	0.0644465	0.12291
325	6	6.66667	123.673	19.2871	5551	4928	0.028256	0.0502786	0.0396529	0.0775581	0.123673	0.194986	40	0.0789288	0.12796
326	4	7.25	131.073	18.8418	6391	4217.25	0.0283146	0.0452556	0.0375635	0.0696171	0.131073	0.215099	30	0.0751828	0.11715
327	8	7	108.599	17.5828	3960	4312.88	0.0114213	0.0359118	0.0379493	0.072014	0.108599	0.19608	56	0.0638948	0.117247
328	10	6.7	91.0781	15.2917	5143	5576.5	0.00288276	0.0348446	0.0316516	0.0740399	0.0910781	0.157757	66	0.0539761	0.107922
329	8	6.75	107.767	19.9603	4393	6107.88	0.0237555	0.0389556	0.0385239	0.0458818	0.107767	0.184664	53	0.0645388	0.10781
330	8	7.875	103.522	13.9678	5234	6581.62	0.0175168	0.035153	0.0334416	0.0498	0.103522	0.179203	63	0.0603175	0.106623
331	7	6.71429	112.197	20.8938	6540	4643.14	0.0198752	0.035653	0.0325872	0.0610013	0.112197	0.187654	48	0.0630803	0.110874
332	5	5.4	109.877	25.6642	11336	3387.4	0.00897187	0.0224835	0.0322367	0.0412888	0.109877	0.182934	27	0.0510303	0.0988864
333	5	7.6	118.025	18.2863	5463	4120.4	0.0213843	0.0394074	0.033189	0.0602875	0.118025	0.214116	37	0.0674377	0.117643
334	6	7.83333	118.274	17.4211	5931	4656.33	0.0150701	0.0459089	0.0393056	0.0686934	0.118274	0.187105	47	0.0786605	0.129467
335	8	5.875	123.174	23.0034	3889	5283.88	0.0214258	0.0565844	0.0387174	0.08532	0.123174	0.223454	46	0.0825063	0.124908
336	11	5.72727	92.7883	18.8723	974	4842.18	0.00718802	0.0274522	0.0307309	0.0567948	0.0927883	0.183271	62	0.0499109	0.0952167
337	6	7.83333	100.818	13.0357	6164	5673.17	0.0158271	0.0249899	0.035867	0.0514627	0.100818	0.180293	48	0.0539855	0.114164
338	7	6	111.882	23.48	5249	7089.71	0.0188811	0.0408438	0.0336421	0.0595006	0.111882	0.18018	42	0.0657603	0.119014
339	3	8	100.695	13.0531	7180	5457.67	0.00947939	0.0301655	0.025243	0.051329	0.100695	0.203148	25	0.0478431	0.102239
340	7	6.57143	108.67	18.1733	3166	4982.29	0.0153065	0.0363375	0.033399	0.0607077	0.10867	0.175161	46	0.0649317	0.123167
341	6	7.33333	99.1875	15.5003	6386	4623	0.00849748	0.0224405	0.0348231	0.0410341	0.0991875	0.177639	44	0.0512717	0.091632
342	5	6.6	125.411	23.6299	5416	5122.8	0.0097248	0.0425107	0.0396739	0.0600185	0.125411	0.206303	34	0.0734299	0.124661
343	5	7.6	111.095	15.3328	4461	4079.8	0.0147066	0.0306216	0.0404237	0.0543058	0.111095	0.198866	39	0.063418	0.132634
344	6	8.16667	107.583	13.5689	10546	6160.33	0.0196667	0.0413591	0.035693	0.0565636	0.107583	0.197346	50	0.0684916	0.106966
345	7	7.28571	94.2566	13.4973	5889	4829.14	0.0126739	0.0264868	0.0336786	0.0658366	0.0942566	0.164903	51	0.0530152	0.120525
346	6	6.83333	113.251	19.025	3840	4249.83	0.021694	0.041299	0.0401684	0.0757377	0.113251	0.198856	41	0.0659658	0.126858
347	10	7.1	94.5976	13.9644	2586	4950.2	0.0101658	0.0271251	0.0358446	0.045317	0.0945976	0.188913	69	0.056271	0.113956
348	6	7	112.36	16.8762	5927	5801.83	0.00844402	0.035979	0.0365303	0.0706693	0.11236	0.206646	42	0.0645066	0.119234
349	8	8	92.4269	11.971	1581	5444.38	0.00718802	0.0236256	0.036275	0.0552988	0.0924269	0.176876	65	0.05328	0.103604
350	4	5.75	114.249	26.6922	5733	5646.25	0.0173817	0.0259089	0.0309778	0.0328532	0.114249	0.199077	24	0.0474985	0.0809642
351	7	7.28571	102.354	16.2123	7843	4679.29	0.0154896	0.0316184	0.0375668	0.0425948	0.102354	0.174494	51	0.0609156	0.113824
352	8	8.25	99.2751	12.7541	7879	3449.62	0.00910907	0.0307641	0.0358021	0.050159	0.0992751	0.182025	65	0.0605236	0.0995125
353	4	6.25	117.374	21.8329	10152	7377.5	0.0175208	0.0351746	0.0368156	0.0490152	0.117374	0.196954	26	0.0618906	0.116304
354	4	5.5	128.44	25.9939	1711	5424.5	0.0155087	0.0481166	0.037414	0.0819169	0.12844	0.224994	23	0.0760783	0.129467
355	3	5.66667	140.594	29.0114	6026	5796	0.0375672	0.039622	0.0386233	0.0419399	0.140594	0.22346	17	0.0655996	0.107782
356	7	7	100.181	15.4417	5638	4488.86	0.0112361	0.0334527	0.0322091	0.0541977	0.100181	0.190957	48	0.0580951	0.107711
357	10	6.5	103.129	17.7284	4951	6071.9	0.0103404	0.0364801	0.0343834	0.0855045	0.103129	0.197355	66	0.0615795	0.113197
358	3	9.66667	130.606	15.963	5966	5849.67	0.0356743	0.0408491	0.0354217	0.0456104	0.130606	0.222531	30	0.0686888	0.117282
359	5	8.4	97.5116	12.1974	8274	3419	0.00734225	0.0281739	0.0336937	0.053397	0.0975116	0.207866	40	0.0503448	0.0977186
360	8	5.5	102.138	23.8224	6186	3779.75	0.00921708	0.031747	0.0349277	0.0638851	0.102138	0.175248	45	0.057236	0.116142
361	4	8.5	126.128	15.8912	9943	5494	0.0152925	0.0565259	0.0357357	0.109187	0.126128	0.194466	33	0.0834196	0.159006
362	4	6	133.303	30.6809	3643	4882.25	0.0204195	0.0403603	0.0457604	0.0654234	0.133303	0.205638	24	0.0728542	0.117526
363	7	9.71429	102.656	12.1704	10880	6527.29	0.0195816	0.0288098	0.0358467	0.0514436	0.102656	0.188812	67	0.060754	0.108726
364	8	6.5	100.117	16.4527	4799	5043	0.00790342	0.0314386	0.0354043	0.0731979	0.100117	0.166198	53	0.0567092	0.105955
365	7	6.42857	113.798	23.437	3443	7137.14	0.0237972	0.0443399	0.0421701	0.0603281	0.113798	0.18559	46	0.073597	0.119928
366	3	7.66667	120.215	17.3817	4798	5167.67	0.0178146	0.0356663	0.034476	0.0493468	0.120215	0.191387	24	0.0682692	0.122023
367	3	6	121.754	25.7036	3802	8199	0.0104138	0.0231278	0.0311267	0.0351428	0.121754	0.228584	19	0.0497473	0.0802195
368	6	8.16667	99.9316	12.4386	8472	2997.83	0.0133222	0.0375105	0.0322872	0.0558884	0.0999316	0.182951	49	0.0611129	0.11151
369	7	6.71429	115.821	17.7539	8969	5792.86	0.0138139	0.0431498	0.039426	0.0749917	0.115821	0.216154	48	0.0726196	0.131472
370	7	7.14286	96.8752	14.7784	3554	4703.86	0.00557807	0.0316855	0.0333157	0.111562	0.0968752	0.186557	48	0.0514642	0.121596
371	7	6.28571	103.986	18.9815	4455	5905	0.0174148	0.0329502	0.0372688	0.0444258	0.103986	0.19944	45	0.0607866	0.104808
372	5	7	108.476	16.8912	8319	4889.4	0.0107071	0.0293698	0.0413551	0.0654499	0.108476	0.181563	35	0.0572731	0.116212
373	5	7	103.83	16.1513	5684	6643.4	0.00924431	0.0284011	0.0368975	0.0411297	0.10383	0.180133	36	0.0559241	0.121335
374	4	6.5	110.02	17.0269	6542	6268.75	0.0192567	0.0388856	0.0383058	0.067289	0.11002	0.210263	26	0.0641908	0.127616
375	12	6.41667	101.018	18.9976	4702	4593.92	0.0173113	0.0344067	0.0349769	0.063685	0.101018	0.175969	74	0.0631482	0.111726
376	9	6.66667	98.0372	17.4591	497	6772.44	0.00439242	0.0283911	0.0359861	0.0505316	0.0980372	0.191858	61	0.057742	0.111054
377	3	7.33333	132.631	18.5964	2531	4179.67	0.0273608	0.0512018	0.0397213	0.0697393	0.132631	0.228634	23	0.0807889	0.125594
378	9	6.44444	101.504	17.1236	3309	6281.67	0.00159816	0.036759	0.0347567	0.069929	0.101504	0.181328	57	0.0638675	0.129017
379	4	7.5	113.437	15.9127	3392	4477	0.00602627	0.0233945	0.0385441	0.0457114	0.113437	0.201264	30	0.0562562	0.107808
380	11	6.27273	97.1022	17.175	1578	4990.64	0.00726265	0.0415591	0.0368683	0.0729826	0.0971022	0.198269	70	0.0673676	0.121292
381	5	5.4	112.772	22.3665	5825	5843.4	0.00762467	0.0334736	0.0343065	0.0494347	0.112772	0.201019	28	0.0597229	0.11093
382	4	8	110.135	14.2257	6611	3962.75	0.0150388	0.0356709	0.0400384	0.0731979	0.110135	0.199142	32	0.0671109	0.109632
383	6	6.16667	108.192	18.0534	8194	5681	0.0154163	0.0303754	0.0326353	0.0634852	0.108192	0.207451	37	0.05515	0.109225
384	6	7.33333	101.06	13.9358	6195	4002.33	0.0153986	0.030748	0.0337109	0.0416742	0.10106	0.192275	45	0.0576542	0.114325
385	4	4.75	131.319	30.4067	1586	4328.75	0.0161455	0.036106	0.0342099	0.0581167	0.131319	0.233912	20	0.0581139	0.0994889
386	8	7.125	105.533	16.0655	9220	5607.5	0.0142707	0.0406163	0.0377071	0.0759226	0.105533	0.188143	58	0.0652723	0.120999
387	8	6.125	129.981	21.9537	5565	6556.38	0.0313531	0.0538219	0.0400875	0.0771482	0.129981	0.194463	48	0.0829137	0.14494
388	8	7.75	94.978	13.2154	5462	6225.75	0.00452503	0.0259624	0.0332305	0.0450767	0.094978	0.166913	61	0.0525868	0.0829241
389	9	7.55556	96.6867	13.0322	7403	5257.44	0.00799412	0.035788	0.0335399	0.0751642	0.0966867	0.197413	67	0.0579576	0.111879
390	7	8.28571	93.8415	12.8858	6360	4866.43	0.00372203	0.0295893	0.0366822	0.0656581	0.0938415	0.176901	58	0.0525427	0.120609
391	6	6.33333	127.535	20.775	9691	6283.5	0.0317962	0.0405422	0.0415642	0.0508752	0.127535	0.217958	39	0.072167	0.118282
392	3	4	143.321	66.542	1931	4765	0.0314208	0.039896	0.0470481	0.0460058	0.143321	0.22395	13	0.0700078	0.115681
393	5	6.2	102.835	18.3634	5480	4729.4	0.00520152	0.0283506	0.0346975	0.0446054	0.102835	0.192898	31	0.0544108	0.101468
394	5	6.4	130.36	21.5715	4651	6510.4	0.0206026	0.0485766	0.0457508	0.0813123	0.13036	0.207343	33	0.0814504	0.127657
395	3	8	114.082	15.2274	2362	7106.67	0.0208828	0.0281412	0.0324342	0.0326624	0.114082	0.205645	24	0.0521541	0.0881878
396	12	6	100.623	19.1197	9229	5041.5	0.0127599	0.0417744	0.0350577	0.0724363	0.100623	0.198543	70	0.0617422	0.123155
397	5	7.4	108.612	15.9736	6115	5840.4	0.014997	0.0378267	0.0411482	0.0723434	0.108612	0.219207	38	0.0697025	0.123318
398	7	7.57143	102.806	14.1562	6368	6470.29	0.0209363	0.0318524	0.0397385	0.0569333	0.102806	0.187286	54	0.0607971	0.116501
399	8	7.125	103.818	14.8827	3598	6281.88	0.00603324	0.0347066	0.0367711	0.0580783	0.103818	0.174218	55	0.0629597	0.110056
400	8	7.125	104.692	15.1845	6776	6750.25	0.0199176	0.0405008	0.0353886	0.0796576	0.104692	0.181613	58	0.0654908	0.113592
401	5	7.2	123.02	17.2814	3674	6821.8	0.00326601	0.0380266	0.0376079	0.0681666	0.12302	0.212312	36	0.0709862	0.127192
402	5	6.8	118.446	18.0865	2664	5761.2	0.0123443	0.0336872	0.0420517	0.064398	0.118446	0.191363	33	0.0666008	0.114573
403	5	6.8	106.654	19.0454	7548	7713.6	0.0224111	0.0349598	0.0383968	0.074142	0.106654	0.187036	35	0.0549661	0.109741
404	5	7	118.248	23.9227	4013	3668.4	0.0219091	0.0325967	0.0354579	0.0464578	0.118248	0.196448	36	0.0622185	0.0979076
405	3	6.66667	107.138	16.3683	6043	3785.67	0.00795508	0.023968	0.0283409	0.0320384	0.107138	0.191087	20	0.045677	0.0805818
406	4	4.25	122.267	34.9334	3882	5325.5	0.00457715	0.02846	0.0296209	0.0493535	0.122267	0.219046	18	0.0539569	0.0930083
407	7	6.42857	104.868	16.7824	3088	5719.43	0.0140277	0.0403277	0.0389065	0.0710159	0.104868	0.186289	44	0.0673267	0.131164
408	6	6	100.968	18.691	10135	5524.67	0.00774415	0.031773	0.0331627	0.052683	0.100968	0.17579	37	0.0593819	0.113037
409	5	9.2	98.1005	11.8098	7167	5067.8	0.00727289	0.0380479	0.0362227	0.0612583	0.0981005	0.180779	47	0.0618778	0.116625
410	9	6.55556	109.532	17.7772	5688	4360.33	0.0117944	0.0433491	0.0401151	0.0746727	0.109532	0.191719	60	0.0745882	0.134064
411	6	7.5	104.102	14.9274	8209	5986.67	0.0130624	0.0270716	0.0374706	0.0486233	0.104102	0.192602	44	0.0550914	0.104261
412	7	8	120.227	15.7992	4449	7520.43	0.0188623	0.0436732	0.037417	0.0681526	0.120227	0.191581	56	0.0747257	0.124862
413	4	6.75	113.491	18.5211	6830	6518	0.00962702	0.0270228	0.0375927	0.0461937	0.113491	0.187963	28	0.0603947	0.121658
414	8	6.25	100.018	19.7208	3607	6542.38	0.0146974	0.036493	0.0335137	0.0893299	0.100018	0.191435	49	0.0597991	0.126875
415	4	7.5	113.364	16.3748	7371	5302.5	0.0201895	0.0321495	0.0339858	0.0370816	0.113364	0.186296	30	0.0586285	0.0974439
416	2	6	126.198	21.6339	7078	5533	0.012132	0.0230342	0.0321211	0.0339363	0.126198	0.18635	13	0.0496275	0.103676
417	5	7.8	115.823	16.5837	6282	4549.8	0.0153635	0.0334625	0.0347864	0.0556006	0.115823	0.191664	40	0.06449	0.111885
418	6	6.33333	121.041	21.4062	8322	5632	0.00711689	0.0382541	0.0392416	0.0671159	0.121041	0.203292	39	0.0729705	0.155086
419	8	6.875	110.453	17.6692	6010	3618.25	0.0224229	0.0347134	0.0353481	0.0486712	0.110453	0.191716	53	0.0637645	0.10405
420	10	6.2	96.5199	16.4582	1407	4519.8	0.00617881	0.0319781	0.0310619	0.0665099	0.0965199	0.176662	62	0.0571927	0.108502
421	6	8.83333	105.327	12.1982	7389	3413.67	0.0189776	0.0299176	0.0384737	0.0489036	0.105327	0.188467	53	0.0639203	0.125254
422	4	7.25	115.092	16.5445	8635	5716	0.0140104	0.0329465	0.0324301	0.0437476	0.115092	0.180798	30	0.0578635	0.0948728
423	5	5.6	119.7	28.025	8668	6305.6	0.0238533	0.0354381	0.0350116	0.0702571	0.1197	0.190847	29	0.066113	0.126862
424	6	6.16667	110.474	18.9164	4500	4679.83	0.0156594	0.0374319	0.0370393	0.0687188	0.110474	0.202577	37	0.0616317	0.108355
425	8	6.375	104.171	18.7626	5314	6069.88	0.014649	0.0303635	0.0323287	0.0846561	0.104171	0.174994	50	0.0581743	0.12911
426	9	5.88889	105.699	20.0773	1588	5584.22	0.0147228	0.0395419	0.0353545	0.0607026	0.105699	0.178913	53	0.0628095	0.115505
427	9	7.22222	97.8711	14.5685	2199	3011.89	0.0010625	0.0341089	0.0357178	0.0648877	0.0978711	0.181622	64	0.0590709	0.106972
428	8	8.125	103.387	15.099	6171	6184.38	0.0150992	0.0393004	0.0382015	0.0619518	0.103387	0.194213	63	0.0650146	0.121466
429	6	5.66667	103.486	20.1908	12363	5976.67	0.00642901	0.0337474	0.0304424	0.0524407	0.103486	0.183226	35	0.055227	0.0956996
430	8	6.375	105.875	18.4494	12308	4668	0.0178447	0.0391654	0.0376433	0.0654383	0.105875	0.177555	52	0.0676647	0.110754
431	5	5.6	120.892	23.4013	9290	6456.2	0.00978969	0.0426962	0.0405968	0.059804	0.120892	0.198167	29	0.0711612	0.135823
432	7	6.71429	106.638	17.894	9711	4973.43	0.00698939	0.0257193	0.0330992	0.0443591	0.106638	0.208592	47	0.055986	0.0978388
433	7	6.42857	100.826	17.5417	8170	6713.43	0.0126739	0.0362177	0.0344594	0.0507576	0.100826	0.17727	46	0.0621147	0.119605
434	7	8.42857	111.212	13.5806	4053	5247	0.0208167	0.0487116	0.0390577	0.101843	0.111212	0.19362	59	0.0761877	0.151557
435	5	7.6	108.581	16.2543	5609	4282.4	0.0255889	0.0328108	0.0326851	0.0408604	0.108581	0.204211	39	0.0612136	0.101386
436	7	8.14286	95.3444	12.1018	3269	6094	0.0159812	0.0308566	0.0336752	0.0567705	0.0953444	0.162662	57	0.0563464	0.119447
437	7	6.85714	103.064	17.9199	7227	6064.14	0.0155631	0.0279175	0.0393602	0.0428163	0.103064	0.214066	48	0.0558519	0.123189
438	12	6.91667	100.381	14.9908	6328	5607.83	0.0137842	0.0340757	0.0379155	0.0821851	0.100381	0.170448	79	0.0629784	0.122023
439	6	7.33333	104.793	14.7903	10522	4278	0.0171465	0.0227543	0.0358645	0.0278316	0.104793	0.202056	45	0.0522729	0.10394
440	6	7.66667	112.144	16.3105	3675	5687.5	0.0184273	0.0324146	0.0383367	0.0546736	0.112144	0.182773	46	0.0652011	0.121514
441	6	9.16667	101.478	11.3296	7869	4928.5	0.0114128	0.0319892	0.0385384	0.0632507	0.101478	0.173958	56	0.063133	0.11794
442	6	6.33333	123.269	22.6237	3053	4705.5	0.0301408	0.0410893	0.0397269	0.0567978	0.123269	0.210146	39	0.0717469	0.112434
443	9	7.22222	99.0285	14.0989	5689	5289	0.0153633	0.036041	0.0335325	0.053215	0.0990285	0.176407	66	0.0635045	0.118
444	12	6.58333	95.7275	15.7871	2347	4955.25	0.00786815	0.0387959	0.0395137	0.109187	0.0957275	0.191402	74	0.0632427	0.116126
445	5	5.4	98.4006	20.1721	6640	4423	0.00533019	0.0158698	0.0274705	0.0279901	0.0984006	0.165511	28	0.0385699	0.107253
446	5	7.8	111.043	14.3651	4396	5667.8	0.0158844	0.0373456	0.037517	0.066343	0.111043	0.188288	37	0.0647301	0.116618
447	5	6.2	112.998	19.676	9883	5839	0.0248344	0.0366185	0.0328888	0.0434318	0.112998	0.198473	32	0.0593722	0.102269
448	5	6.8	110.569	19.4725	2551	5208	0.011429	0.0420782	0.0380606	0.0694151	0.110569	0.180389	35	0.0602582	0.123852
449	8	6.25	107.456	19.6044	4653	5479.5	0.0149833	0.0420294	0.0367851	0.0681666	0.107456	0.178458	51	0.0642566	0.105036
450	5	5.4	118.79	24.9741	5684	4622.8	0.0205757	0.0449264	0.0387515	0.0848128	0.11879	0.192031	28	0.0624314	0.108374
451	8	5.75	109.052	21.1348	4617	5589.12	0.0170885	0.0336987	0.0295901	0.0541977	0.109052	0.208288	47	0.0563677	0.10826
452	8	7.375	104.145	14.258	7863	4516.38	0.00542899	0.0312835	0.0365992	0.0775888	0.104145	0.190258	59	0.0605915	0.134527
453	5	7.8	100.072	14.2324	5586	4741.4	0.00255675	0.0269562	0.0325755	0.0491575	0.100072	0.167634	39	0.052595	0.0976174
454	5	5.4	133.546	27.006	7260	5476.4	0.0351517	0.0447696	0.0364374	0.0607263	0.133546	0.200714	28	0.0723403	0.118947
455	7	7.85714	105.664	15.0529	6490	6195	0.0145216	0.0347391	0.0409128	0.066343	0.105664	0.169989	55	0.0653776	0.115001
456	4	5.75	121.129	21.9907	7536	4667	0.0222661	0.0347948	0.0357347	0.0573594	0.121129	0.204072	23	0.0585827	0.108715
457	8	5.75	96.2214	18.557	2099	3977.12	0.00923659	0.031956	0.032103	0.0535774	0.0962214	0.158201	46	0.0524864	0.1092
458	6	7	101.09	15.5112	4607	5026.67	0.0121071	0.0273395	0.0320701	0.0390936	0.10109	0.205209	43	0.0532833	0.0923085
459	10	6.9	103.572	16.3459	5137	5279.5	0.00767946	0.0388604	0.0343554	0.0748101	0.103572	0.197983	70	0.0666335	0.10564
460	5	6.2	104.324	19.0018	4522	5446	0.009187	0.0353075	0.0366725	0.0710192	0.104324	0.20041	32	0.0617409	0.137633
461	6	7.33333	105.993	14.9596	7819	4152.33	0.0100289	0.0359617	0.0358248	0.0642224	0.105993	0.169679	44	0.0620832	0.117667
462	1	8	160.747	20.0934	8481	8586	0.048916	0.048916	0.0380605	0.048916	0.160747	0.229278	9	0.0718773	0.131037
463	5	7.8	115.663	16.0552	4269	6184	0.0161741	0.0327183	0.0339194	0.0518945	0.115663	0.193784	39	0.0633587	0.108336
464	7	6.57143	115.176	18.5104	7159	5637.71	0.0143171	0.0454852	0.0398797	0.0702498	0.115176	0.198875	47	0.0729842	0.113135
465	2	6.5	134.6	20.8309	3485	3585	0.0116099	0.0298504	0.0394841	0.048091	0.1346	0.217005	14	0.0592013	0.092084
466	5	6	113.598	21.6737	6558	6375.8	0.00897187	0.0408554	0.0325907	0.0749151	0.113598	0.182254	30	0.0604127	0.107197
467	6	7	111.242	16.598	7924	5709	0.00249956	0.0308798	0.0340737	0.0519439	0.111242	0.18987	43	0.0616203	0.121323
468	8	7.5	96.1994	13.8339	1874	5632.5	0.00679535	0.0325578	0.037487	0.0516209	0.0961994	0.196997	60	0.0589836	0.128119
469	7	6.85714	108.025	18.09	9148	6270.29	0.0126419	0.0377234	0.0388684	0.0636879	0.108025	0.181047	46	0.0626305	0.109029
470	4	10	119.096	12.2179	6217	5250.75	0.0265393	0.0414303	0.0361765	0.0564412	0.119096	0.214288	41	0.0721674	0.108336
471	7	5.42857	119.642	25.1153	5993	4581.14	0.0161455	0.0360715	0.0330367	0.0625944	0.119642	0.21814	39	0.063621	0.116116
472	2	8.5	150.919	17.8168	7539	3665.5	0.0458508	0.0537492	0.0434189	0.0616475	0.150919	0.230515	18	0.0864845	0.122343
473	5	7.6	96.0471	12.8825	5724	5442.4	0.00358194	0.0199326	0.0351427	0.0353695	0.0960471	0.165756	38	0.0504945	0.0989716
474	8	6.625	110.882	19.0193	1438	6665.75	0.0155249	0.0403386	0.0370694	0.0646863	0.110882	0.192735	54	0.0665714	0.114667
475	3	6.33333	133.529	21.1951	4257	5072	0.0213522	0.0543753	0.037963	0.0943172	0.133529	0.222801	20	0.0758916	0.14494
476	5	7	114.099	17.0152	9249	4245.6	0.0204188	0.0416762	0.0398805	0.0619518	0.114099	0.223673	36	0.0746738	0.120302
477	5	5.6	103.535	19.9018	5330	4261	0.0096054	0.0322046	0.0328343	0.0572444	0.103535	0.198394	29	0.0537564	0.119446
478	5	7.8	99.8854	13.2546	5936	5304.6	0.0111685	0.0292523	0.0346528	0.0506768	0.0998854	0.180582	40	0.0557999	0.112555
479	6	6.83333	95.3791	15.3666	7782	4595.5	0.00889828	0.0213851	0.0296231	0.0364431	0.0953791	0.182801	42	0.0461424	0.0949729
480	8	6.375	115.263	18.5415	4485	4647.25	0.0278397	0.0408838	0.0336516	0.0550589	0.115263	0.206947	51	0.0648787	0.11076
481	6	8.5	113.258	13.8127	4573	6071.83	0.0221913	0.0424668	0.0377782	0.0640769	0.113258	0.2058	52	0.0724907	0.136
482	10	7.9	99.5008	13.7567	3535	3485.2	0.0117868	0.0436196	0.0361235	0.0846432	0.0995008	0.180346	77	0.0673906	0.124112
483	5	10.2	120.513	12.2443	8404	5447.6	0.0356636	0.0421956	0.0358125	0.0531795	0.120513	0.196739	50	0.070784	0.114178
484	11	5.18182	102.532	23.7282	2098	5909.45	0.00631165	0.0295594	0.0337161	0.0597308	0.102532	0.183578	58	0.0580241	0.11079
485	6	6.66667	101.773	17.3323	3640	5472	0.00795508	0.0188915	0.0340864	0.0346319	0.101773	0.183132	40	0.0513747	0.0995093
486	8	5	120.005	25.5011	4856	5286.75	0.0281883	0.0418325	0.0376198	0.0661991	0.120005	0.221581	38	0.0665459	0.121338
487	9	6.44444	104.111	16.5394	5722	5250.56	0.019425	0.0380625	0.036957	0.0721861	0.104111	0.182038	57	0.0649582	0.106445
488	7	6.28571	117.627	21.4716	4176	4534.57	0.0112101	0.0371103	0.038407	0.0505723	0.117627	0.194049	44	0.0663061	0.122329
489	3	8	106.369	13.8871	4317	7647.67	0.0123392	0.0243216	0.0353037	0.0316577	0.106369	0.212886	25	0.052365	0.109094
490	5	6.6	121.974	19.7482	7888	6755	0.025038	0.036417	0.0378356	0.0507185	0.121974	0.211486	34	0.0685943	0.123155
491	2	6.5	110.941	20.0311	9102	6076	0.0122851	0.0237113	0.0362283	0.0351375	0.110941	0.186974	14	0.0489901	0.100721
492	5	8.4	116.688	17.7726	4178	3762.4	0.0260058	0.038464	0.0333016	0.0567948	0.116688	0.201975	42	0.0649881	0.103698
493	7	6.85714	108.499	16.3549	7043	6927.14	0.021785	0.0368733	0.0343025	0.0511898	0.108499	0.185276	49	0.0635019	0.102917
494	7	7.42857	103.561	14.9353	382	5288.71	0.00937251	0.0379935	0.038371	0.0693847	0.103561	0.19715	51	0.0626856	0.121158
495	5	7.8	109.318	14.2894	2851	4140.4	0.014649	0.0312971	0.029937	0.0481492	0.109318	0.187469	40	0.0560103	0.114659
496	7	5.85714	104.246	21.5939	4489	5372.57	0.00404882	0.0366323	0.0418256	0.08532	0.104246	0.193873	42	0.0632251	0.126921
497	5	8.4	100.141	12.8363	4791	6575.2	0.00854467	0.025523	0.038874	0.051052	0.100141	0.169847	42	0.0568228	0.10669
498	8	6.125	99.8003	18.1383	4694	4684	0.00854467	0.0251429	0.0343564	0.0632172	0.0998003	0.171664	50	0.0579473	0.120729
499	7	7.57143	103.303	14.9865	9506	4943.29	0.00678584	0.0340868	0.0352666	0.0534437	0.103303	0.188114	52	0.061546	0.102102
500	10	6.3	106.106	18.4212	4682	6160.4	0.0107071	0.036187	0.0357255	0.0557407	0.106106	0.170856	63	0.0647656	0.107722
501	4	6.5	119.572	19.2644	6037	6196	0.0250692	0.0313101	0.0319003	0.0342942	0.119572	0.20076	27	0.0563187	0.0832579
502	6	7.33333	117.949	19.4482	1410	5569.33	0.0154876	0.0412537	0.0349288	0.0746727	0.117949	0.214938	44	0.0742978	0.13951
503	6	8	98.6705	13.5215	4126	6260.17	0.0183021	0.0320387	0.0273952	0.0435705	0.0986705	0.194331	49	0.0517461	0.101033
504	7	6.57143	120.255	21.1332	1925	4691.29	0.0267369	0.0456632	0.0386626	0.0775888	0.120255	0.225376	46	0.075072	0.113557
505	4	6.5	123.117	19.5301	3190	5482	0.0097248	0.0248645	0.04017	0.0446247	0.123117	0.197575	27	0.060191	0.106783
506	8	5.5	112.202	30.9057	5608	6568.62	0.0203877	0.0373619	0.0403909	0.0509467	0.112202	0.188373	44	0.0655847	0.11283
507	4	7	137.936	21.4567	0	5548.5	0.0158502	0.0432394	0.0441547	0.0634722	0.137936	0.212696	29	0.0818776	0.151557
508	9	6.44444	103.412	19.5607	8154	5213.67	0.00653074	0.0313862	0.032203	0.0607263	0.103412	0.19435	58	0.0591215	0.113475
509	5	5.6	118.786	23.2292	5250	5827	0.0186139	0.0364766	0.0360123	0.0548021	0.118786	0.195356	29	0.0592683	0.115505
510	3	8.33333	123.655	15.5237	9096	4271	0.0299075	0.0404451	0.0398421	0.0582469	0.123655	0.200825	26	0.0695587	0.105022
511	5	7	114.619	17.5849	5318	5557.8	0.0305802	0.0459823	0.033518	0.0638958	0.114619	0.211311	36	0.0677841	0.112305
512	6	7.83333	102.648	13.7475	5124	6637.33	0.0183696	0.0353701	0.0361842	0.0517418	0.102648	0.190694	48	0.0615197	0.108564
513	5	6.8	117.178	17.7999	4385	4338.4	0.0245523	0.043817	0.0359095	0.0899185	0.117178	0.228228	35	0.0663353	0.131472
514	6	4.66667	107.145	26.6373	4396	6174.67	0.0106369	0.0335181	0.0295888	0.0535774	0.107145	0.181478	28	0.0509539	0.109741
515	5	8	109.243	15.3807	4702	4556.6	0.0197626	0.0301301	0.0359699	0.0461642	0.109243	0.198193	40	0.0634654	0.124266
516	4	7	123.264	19.5901	7414	6001	0.030456	0.0411078	0.0351999	0.0524109	0.123264	0.219779	29	0.0681395	0.131613
517	8	6.125	106.244	18.5985	0	6079.5	0.0178096	0.035626	0.0314076	0.0487376	0.106244	0.199922	49	0.0593108	0.106018
518	11	7.36364	99.6526	14.0599	10424	5611.91	0.0129407	0.0351786	0.0332825	0.0616145	0.0996526	0.204422	79	0.0618585	0.115284
519	5	7.4	119.702	16.2452	2742	4611.2	0.0289016	0.0420288	0.034831	0.0612546	0.119702	0.202491	37	0.0668282	0.111964
520	7	6.42857	105.698	17.1489	7199	3786.14	0.00603324	0.0363065	0.0396753	0.0527938	0.105698	0.180251	44	0.063693	0.110391
521	5	6.8	125.883	19.6117	4636	5904.2	0.025038	0.0440027	0.0350515	0.0664796	0.125883	0.213132	35	0.0712617	0.136409
522	7	5.85714	114.392	21.7889	3323	6130.71	0.0233109	0.0353852	0.0314396	0.0474585	0.114392	0.200907	42	0.0596202	0.0945602
523	7	5.85714	107.848	20.6892	5912	4837.43	0.0197412	0.0309965	0.0333669	0.0484027	0.107848	0.215354	41	0.0564006	0.111695
524	4	10	99.4457	10.1141	3306	7496.75	0.00320852	0.0299827	0.0374043	0.0582136	0.0994457	0.189883	40	0.0601279	0.113851
525	3	8.66667	113.024	13.9038	7390	4505	0.0186944	0.0308814	0.0391885	0.054959	0.113024	0.19496	26	0.0592399	0.119108
526	7	7	110.588	17.5416	7007	4484.14	0.0198496	0.0360095	0.0360726	0.0601916	0.110588	0.193713	49	0.0675416	0.117903
527	2	5.5	130.338	25.602	3974	7958	0.0198752	0.0318327	0.0402963	0.0437903	0.130338	0.207529	12	0.0566626	0.117278
528	4	6	119.574	22.4201	5356	8092	0.00631925	0.0311148	0.0337792	0.0532466	0.119574	0.203258	25	0.0583351	0.106705
529	6	7.66667	108.246	14.9203	7656	4899.67	0.0178293	0.0335202	0.0359275	0.0513523	0.108246	0.205964	47	0.0623142	0.122265
530	8	7.75	102.436	14.6185	10208	6191	0.0208913	0.0335708	0.036005	0.0654383	0.102436	0.177658	62	0.0620953	0.118506
531	9	6.55556	115.272	23.8483	2938	3816.56	0.0271016	0.0478823	0.0385655	0.0616475	0.115272	0.19886	60	0.0718381	0.11298
532	6	5.66667	106.924	23.082	6838	4205.17	0.0166898	0.0384111	0.0317716	0.0641452	0.106924	0.179338	35	0.0599307	0.109621
533	4	5.75	121.435	22.5162	6657	4726.5	0.0221841	0.0337879	0.0334468	0.0570564	0.121435	0.230859	24	0.0563257	0.114301
534	6	6.5	110.863	20.2149	8995	6492.5	0.0234707	0.0355553	0.0337196	0.0667248	0.110863	0.204208	40	0.0633339	0.119762
535	6	7.33333	103.28	14.4128	2560	6947.67	0.0165426	0.0309995	0.0376403	0.0591909	0.10328	0.207258	44	0.0594547	0.102038
536	17	6.70588	93.141	15.9587	3170	5977.12	0.00372203	0.0322652	0.0340649	0.06555	0.093141	0.179113	102	0.0606529	0.114315
537	7	7.85714	103.994	13.6595	7890	7811.86	0.0189441	0.029968	0.0366543	0.0477159	0.103994	0.180737	54	0.0579771	0.11809
538	7	7	111.585	17.8638	6561	4852.71	0.00904406	0.0412379	0.037502	0.0654234	0.111585	0.213026	49	0.0669396	0.112349
539	3	6.33333	137.246	22.493	1948	5530.33	0.0183684	0.0406889	0.0380979	0.0691704	0.137246	0.223053	20	0.0715439	0.132854
540	7	5.42857	109.583	25.3705	5941	6319	0.0125096	0.0419502	0.0354508	0.0713595	0.109583	0.191135	39	0.0667092	0.134715
541	9	6.66667	111.286	18.3023	4099	6815.78	0.0194636	0.0401681	0.0360409	0.0605678	0.111286	0.226025	60	0.0682709	0.104808
542	2	7.5	101.127	13.5437	8360	5316	0.00715374	0.0120021	0.0301187	0.0168504	0.101127	0.174208	16	0.0374952	0.0757101
543	6	6.33333	109.063	18.4224	6006	5164.83	0.00698939	0.031633	0.0333643	0.0539576	0.109063	0.203653	39	0.0600822	0.11466
544	5	6.2	101.969	17.6746	4739	5425.2	0.00686732	0.0418645	0.0314068	0.100386	0.101969	0.172378	32	0.0603667	0.128254
545	9	5.44444	107.143	23.6112	3244	6466.67	0.00736104	0.0345162	0.0356907	0.0636836	0.107143	0.18666	49	0.0632672	0.132854
546	3	6.66667	104.734	16.0011	1827	7444.67	0.0113289	0.0175981	0.0323962	0.0246186	0.104734	0.196417	21	0.0449843	0.0913434
547	5	7.8	99.3116	13.9122	161	6796.2	0.00973459	0.0364487	0.0368845	0.070148	0.0993116	0.203254	40	0.0599782	0.120771
548	7	6.28571	112.37	22.4739	5453	5327.57	0.0166166	0.0327915	0.0360386	0.055131	0.11237	0.195305	44	0.0662439	0.10521
549	5	5.4	107.369	21.4738	9661	5697	0.0156597	0.0303709	0.0324502	0.0738981	0.107369	0.184153	28	0.0548114	0.118666
550	1	9	135.306	15.034	6221	9404	0.036252	0.036252	0.031307	0.036252	0.135306	0.211658	10	0.0571779	0.0940643
551	6	7.33333	103.704	14.5885	8240	4745.67	0.00958488	0.0299767	0.0344663	0.0482691	0.103704	0.192716	43	0.0584699	0.114006
552	7	7	106.896	22.1197	7738	3685.57	0.0186343	0.0362108	0.0354271	0.0791914	0.106896	0.187071	50	0.0613414	0.116833
553	6	7.33333	102.587	14.5807	1643	4866.5	0.0112246	0.0295115	0.0348192	0.048593	0.102587	0.202533	45	0.060655	0.101107
554	5	7.2	105.174	15.1835	2973	4228.6	0.0110043	0.0300237	0.0379308	0.0535281	0.105174	0.183158	37	0.0623287	0.115176
555	4	8.5	107.149	13.3936	2570	3869.5	0.0152295	0.0249303	0.0315597	0.0402952	0.107149	0.204231	35	0.0520033	0.0919471
556	8	7.5	92.6459	13.4879	7389	6116.25	0.00524176	0.0283622	0.0348036	0.0569444	0.0926459	0.185765	60	0.0569813	0.120454
557	4	8	114.429	15.7681	1786	6232.25	0.0198496	0.0302508	0.0357522	0.0369719	0.114429	0.20355	33	0.0592348	0.103624
558	4	6	124.164	22.283	4137	5443	0.0153635	0.0414685	0.0327345	0.0559583	0.124164	0.207028	25	0.0670832	0.118978
559	6	7	109.123	16.087	8050	5376.67	0.0171413	0.0321756	0.0377477	0.0568393	0.109123	0.181974	40	0.0592493	0.105204
560	6	7	101.364	15.8147	7622	6584.17	0.0109301	0.0340879	0.0327274	0.0532404	0.101364	0.174869	43	0.0596895	0.10659
561	9	6.55556	103.848	17.7201	6332	4212.67	0.0194613	0.0459471	0.0354976	0.101843	0.103848	0.171559	59	0.0633439	0.126247
562	2	6	119.867	19.9778	4798	8249	0.0168752	0.0236829	0.039188	0.0304907	0.119867	0.198876	13	0.0522333	0.0935947
563	6	6.66667	116.401	21.2408	3574	5474.67	0.0233864	0.0372788	0.0383251	0.054189	0.116401	0.184182	39	0.0665086	0.102578
564	6	6.33333	99.7502	19.7989	7994	4223.5	0.0120394	0.035435	0.032452	0.0726424	0.0997502	0.194614	38	0.0583337	0.126858
565	11	7.81818	99.9647	14.6421	10105	5051.55	0.0117224	0.0348442	0.0330349	0.06555	0.0999647	0.168839	83	0.0644725	0.126875
566	4	5.5	134.645	27.7705	5753	5820.5	0.0202565	0.0415539	0.0406803	0.0590251	0.134645	0.218048	23	0.0736403	0.127192
567	5	5.6	102.79	20.2644	5707	7798	0.00940732	0.0406234	0.0374098	0.091352	0.10279	0.192209	29	0.0630341	0.114238
568	2	8	147.194	18.6913	6172	3225.5	0.0433328	0.0471777	0.0397051	0.0510226	0.147194	0.229993	17	0.0751589	0.123616
569	7	6	104.842	18.4721	5415	4963.14	0.0185666	0.0338052	0.0325602	0.0474083	0.104842	0.183649	41	0.0584106	0.122306
570	8	6.75	111.013	18.4967	7389	3717.38	0.0173723	0.045006	0.0364725	0.0693847	0.111013	0.219231	54	0.0722007	0.113205
571	5	7.6	110.525	14.9121	7652	5644.2	0.0156827	0.0420864	0.0415446	0.0574629	0.110525	0.186838	39	0.0700944	0.120702
572	8	6.625	97.4121	16.791	7147	4699.12	0.0108485	0.0316419	0.0339957	0.0482312	0.0974121	0.18282	53	0.054089	0.102271
573	4	5.25	124.279	25.1517	5590	5463.5	0.0245277	0.0337085	0.0333218	0.0493535	0.124279	0.213929	22	0.0574987	0.0956976
574	7	6	106.592	20.7262	6935	6221	0.0103404	0.0364105	0.0335562	0.0575442	0.106592	0.207053	42	0.0573586	0.105153
575	7	4.57143	130.518	33.584	5264	5915.14	0.0229997	0.0463848	0.0367917	0.0641489	0.130518	0.221046	32	0.070093	0.113249
576	4	6.25	130.157	22.274	8427	6590.25	0.0259183	0.0428806	0.0369186	0.0583362	0.130157	0.22394	26	0.0679707	0.125716
577	2	5.5	166.893	38.2462	6852	4647	0.0282403	0.0416024	0.0478116	0.0549646	0.166893	0.269956	12	0.0777415	0.105587
578	5	7.4	113.999	16.9371	3431	4479.8	0.01968	0.035079	0.0334104	0.0505415	0.113999	0.180271	38	0.0609568	0.107902
579	7	7	104.147	15.2855	7153	6284.71	0.0180769	0.0378357	0.038614	0.0689701	0.104147	0.167297	50	0.0691546	0.125939
580	9	5.77778	105.95	20.1249	3056	4525.44	0.0166356	0.0438619	0.0327372	0.0690887	0.10595	0.19012	53	0.0668031	0.134482
581	6	6.83333	107.993	21.0486	9660	4801.17	0.0152439	0.0399649	0.0361059	0.0767196	0.107993	0.192924	42	0.0680644	0.134554
582	3	7.33333	137.653	19.8832	1989	4165	0.0257982	0.0370268	0.03955	0.0496552	0.137653	0.202752	23	0.0701837	0.110914
583	6	7.33333	128.337	18.4696	8070	4076.5	0.0319964	0.0481116	0.0364601	0.059247	0.128337	0.195542	44	0.07636	0.11582
584	5	5.6	124.809	24.9617	5234	4296.4	0.0154865	0.0474655	0.0373288	0.0650339	0.124809	0.201974	27	0.0773116	0.134709
585	5	7.8	116.679	16.4276	3232	5551.8	0.00887753	0.0463071	0.0384887	0.065315	0.116679	0.208667	38	0.0696274	0.129469
586	4	8	122.877	15.8716	6013	6142.25	0.0189161	0.0362338	0.0356834	0.05355	0.122877	0.218099	33	0.0646012	0.115513
587	10	7.4	106.386	16.1103	3190	5039.5	0.00956208	0.0361264	0.0379811	0.0686934	0.106386	0.193895	70	0.0650211	0.135133
588	7	6.28571	104.239	21.2556	9205	5670	0.0168504	0.0331546	0.0294199	0.0588597	0.104239	0.177831	45	0.0582237	0.105791
589	3	6.33333	130.94	21.1999	9155	6350.33	0.0241747	0.0598179	0.0399935	0.0783279	0.13094	0.211299	20	0.0810512	0.13982
590	8	6.5	117.824	19.1639	1307	6996.5	0.0258358	0.0442362	0.0365786	0.0600819	0.117824	0.215894	52	0.0715496	0.115754
591	2	6	149.55	25.6372	4100	5529.5	0.0339635	0.0386881	0.0385139	0.0434127	0.14955	0.259211	12	0.0633109	0.111686
592	4	7	109.827	16.7355	8565	5060.75	0.0131861	0.0252838	0.0325739	0.0455772	0.109827	0.188103	29	0.0516351	0.0991782
593	5	7.4	113.163	15.9327	10406	5445.2	0.0150897	0.0298826	0.0375395	0.0488329	0.113163	0.196187	36	0.0618173	0.13209
594	8	6.625	101.507	20.1402	4559	6008.25	0.0156778	0.0356654	0.0390595	0.0550175	0.101507	0.192554	53	0.0629402	0.101902
595	9	7	109.037	15.9565	5744	5010.33	0.0138815	0.0360081	0.0377662	0.0779791	0.109037	0.194024	64	0.0669209	0.115043
596	6	5.5	125.708	26.7629	4201	4599	0.0257982	0.0377393	0.0374093	0.0511898	0.125708	0.21073	34	0.0663432	0.0976674
597	5	5.4	106.674	21.5381	9221	6233.8	0.0122952	0.0283876	0.0361378	0.0575632	0.106674	0.196066	28	0.0509779	0.113869
598	3	6	124.736	24.9967	6679	5466.67	0.0231397	0.0293322	0.0321208	0.04103	0.124736	0.218116	19	0.0572063	0.0941049
599	8	5.875	106.198	19.8542	8416	5684.5	0.01267	0.0312045	0.0304098	0.0580725	0.106198	0.181695	45	0.0542687	0.0965732
600	7	6.14286	106.144	19.1589	6983	5444.71	0.0231683	0.030934	0.0337236	0.0424737	0.106144	0.207931	41	0.0547635	0.0985248
601	7	6	109.682	25.5688	6587	7233.29	0.00344407	0.0359005	0.0334635	0.0697393	0.109682	0.192334	43	0.0618127	0.106048
602	6	7.16667	103.736	15.4238	5924	4221.33	0.00942127	0.0393342	0.0389269	0.0536668	0.103736	0.174784	44	0.0673885	0.109468
603	7	5.71429	100.83	18.8856	5984	4889.57	0.0163296	0.0333886	0.0343409	0.0635014	0.10083	0.178766	41	0.0574868	0.115546
604	8	6.5	107.701	17.2289	9718	6430.75	0.0195443	0.0336515	0.0360782	0.0620046	0.107701	0.190557	53	0.063018	0.108874
605	5	7.4	104.858	14.2308	5286	4726.2	0.0101114	0.0304022	0.0317775	0.0543529	0.104858	0.181775	36	0.0549528	0.111897
606	6	5.5	99.5953	19.1286	5937	6602.67	0.00889828	0.0256396	0.0329892	0.0420424	0.0995953	0.19112	34	0.0523198	0.106298
607	7	8.14286	112.069	14.1166	5761	5673.43	0.0138815	0.0359979	0.0413393	0.0611951	0.112069	0.193188	56	0.0692266	0.142138
608	6	7	109.553	16.1504	1835	3468.83	0.0167825	0.0367385	0.0324912	0.0537648	0.109553	0.180269	42	0.0618367	0.107399
609	7	7.85714	108.249	15.3303	5305	4529	0.0196173	0.0411917	0.0354996	0.0808778	0.108249	0.189851	54	0.0679792	0.12185
610	3	9	111.68	12.5123	4217	2677	0.0139062	0.0300787	0.0382778	0.060695	0.11168	0.197002	28	0.0618069	0.122343
611	6	7.66667	94.2018	12.7353	7680	5669.83	0.00548661	0.0421783	0.0361156	0.0807889	0.0942018	0.195103	46	0.059071	0.119798
612	7	7.14286	103.857	14.6601	6439	5075.86	0.0106247	0.0365343	0.0346984	0.0796576	0.103857	0.187083	51	0.0624383	0.119679
613	5	8.6	111.511	16.7641	3894	4469	0.0206915	0.0319183	0.0335475	0.043833	0.111511	0.198026	42	0.0597636	0.106775
614	2	8	143.88	18.2705	1661	7470.5	0.0425976	0.0489645	0.0413792	0.0553314	0.14388	0.222996	17	0.080626	0.121789
615	5	6.6	111.397	18.4689	8603	4263	0.0192046	0.0388938	0.0323457	0.0689717	0.111397	0.190045	33	0.063529	0.10991
616	5	7.6	125.111	16.7807	6218	5372.2	0.0315496	0.0423737	0.0396953	0.0489912	0.125111	0.20381	38	0.0724577	0.119679
617	6	7.16667	119.723	18.6322	6029	7478	0.0237489	0.0422379	0.0352723	0.0692436	0.119723	0.203441	43	0.0692281	0.107613
618	7	5.71429	116.033	21.4569	6280	5115	0.0141569	0.0388824	0.0370319	0.053601	0.116033	0.19572	41	0.0682122	0.114454
619	6	6.5	119.919	22.8735	6363	4848.67	0.0137553	0.0313132	0.0394712	0.0415478	0.119919	0.210333	37	0.0662116	0.113202
620	5	6.4	116.29	21.4959	3756	5362.8	0.0200347	0.0365509	0.0295486	0.0673051	0.11629	0.186214	33	0.064111	0.10864
621	7	6.57143	107.824	17.3839	3502	6790.86	0.00971384	0.0313538	0.0400469	0.0739347	0.107824	0.180919	47	0.0633682	0.12291
622	6	7.16667	101.68	14.6602	7318	5069	0.014484	0.0408906	0.0321613	0.0687569	0.10168	0.180979	44	0.0601825	0.116858
623	8	6.375	95.9673	18.8745	1427	4515.75	0.00715374	0.0270829	0.0324181	0.047998	0.0959673	0.172885	51	0.0545031	0.100038
624	7	5.85714	105.341	19.8858	2394	4294.86	0.0134647	0.0316463	0.0368913	0.0504487	0.105341	0.177261	41	0.0571863	0.0994
625	4	6	135.297	25.7708	5555	4739.25	0.0333559	0.0485183	0.0428635	0.0709651	0.135297	0.211713	25	0.0807245	0.12796
626	6	8.16667	110.762	15.048	5987	5934	0.0195582	0.0334999	0.0397599	0.0462679	0.110762	0.20162	49	0.064528	0.110876
627	6	8	98.6057	15.9337	2469	4254.5	0.0125581	0.0360007	0.0398039	0.0594666	0.0986057	0.191672	46	0.0562268	0.10542
628	8	7.125	100.1	15.0646	3163	5969.5	0.0050495	0.0200862	0.0368042	0.03761	0.1001	0.176788	58	0.0554018	0.115623
629	4	7.5	121.319	17.4888	10853	4149.75	0.0329618	0.039563	0.0334653	0.0451366	0.121319	0.189487	31	0.0646847	0.122528
630	4	6.5	107.379	16.6182	2357	5588.5	0.0134769	0.0221914	0.0355878	0.0354227	0.107379	0.179589	27	0.0514888	0.0890487
631	7	7.71429	109.004	16.0416	3006	5116.14	0.0261784	0.045897	0.0374148	0.0855045	0.109004	0.20308	53	0.0723893	0.129852
632	3	4.66667	116.85	28.2851	4574	7457.33	0.0123771	0.016644	0.0324043	0.0189207	0.11685	0.194539	15	0.0444705	0.0978257
633	5	7.2	113.567	17.9814	1973	6045.4	0.0209976	0.0343774	0.0351624	0.0539852	0.113567	0.199464	37	0.0630817	0.106053
634	4	5.25	116.443	23.0806	11098	6843.5	0.00962702	0.0252872	0.0350136	0.0505974	0.116443	0.190841	22	0.0565349	0.110098
635	4	7	103.909	16.2357	4864	3404.25	0.0131054	0.0349637	0.0313864	0.0777017	0.103909	0.191172	29	0.0542131	0.13253
636	5	6.8	104.413	18.3883	7861	2734	0.00634397	0.0305394	0.0380337	0.0500722	0.104413	0.183132	34	0.0555591	0.0979734
637	2	7.5	124.393	16.6598	5880	3378	0.0309856	0.0357978	0.032364	0.0406101	0.124393	0.222421	16	0.0593843	0.120315
638	6	5.33333	107.143	20.7059	4549	4371.83	0.0128531	0.0347427	0.0378317	0.0778992	0.107143	0.164182	33	0.0613024	0.117489
639	10	7.3	105.93	19.1852	3995	5440.8	0.0115375	0.0414427	0.040674	0.0648374	0.10593	0.182463	71	0.0699487	0.13951
640	5	7.8	111.117	15.9885	2730	4550	0.0231545	0.0440902	0.0341358	0.0777334	0.111117	0.214946	40	0.0686223	0.132731
641	6	5.83333	101.567	18.1975	4069	4390.67	0.00821017	0.0252636	0.0347872	0.0391595	0.101567	0.176781	36	0.0509972	0.0986525
642	5	6.4	118.408	18.7479	4381	6802	0.00636575	0.0440147	0.0441517	0.112026	0.118408	0.212684	33	0.0720766	0.134499
643	4	5.5	142.635	33.2815	333	4871.75	0.0213298	0.0403312	0.0379727	0.0687188	0.142635	0.215515	23	0.0734461	0.116503
644	3	7.33333	133.312	21.1078	5117	8361.33	0.0330284	0.0432621	0.0418748	0.0494034	0.133312	0.210583	23	0.074834	0.129423
645	5	5.2	141.869	30.5017	8147	7398.4	0.0221874	0.0502668	0.0448648	0.0769512	0.141869	0.222242	27	0.0747895	0.113606
646	6	7.5	117.22	16.0867	7248	2972	0.0115572	0.0341592	0.0389496	0.047203	0.11722	0.216046	45	0.0667452	0.116292
647	8	5.75	112.576	19.8348	4877	6781.38	0.0113449	0.0465934	0.0367484	0.0680509	0.112576	0.199876	47	0.0706595	0.136599
648	6	4.16667	104.725	25.8904	3125	5409.33	0.00821917	0.0299843	0.0363227	0.0576429	0.104725	0.192826	26	0.054012	0.115622
649	8	7.375	108.616	16.6103	6350	4352.5	0.0267038	0.0358182	0.0348653	0.0466574	0.108616	0.189695	57	0.0628026	0.103499
650	2	4	160.906	40.2265	5317	3701	0.0469253	0.0558818	0.0385236	0.0648384	0.160906	0.220107	9	0.0714978	0.118566
651	6	6.5	115.452	18.8374	8162	5478.33	0.0155517	0.0438203	0.0398221	0.0899185	0.115452	0.209724	40	0.0730285	0.132395
652	4	5.75	139.484	28.2843	5231	4201.75	0.0307107	0.0431494	0.0433184	0.0529237	0.139484	0.217023	24	0.0746933	0.12621
653	8	6.375	103.686	18.1965	2356	5285.75	0.0188434	0.0308659	0.0359772	0.0641459	0.103686	0.204452	51	0.0566522	0.111169
654	9	6.33333	114.862	22.5267	3962	4663.11	0.0258819	0.0411304	0.036379	0.0759226	0.114862	0.177573	56	0.0673837	0.110435
655	12	6.83333	95.3319	15.6021	2991	4649.5	0.0117868	0.0337657	0.0387174	0.059728	0.0953319	0.183208	81	0.0609152	0.129017
656	9	6	98.3629	17.3436	2232	5303.11	0.0123904	0.0305829	0.032489	0.0856689	0.0983629	0.188631	53	0.0537014	0.123729
657	7	6.42857	117.088	18.7447	2171	7135.86	0.0115572	0.0426684	0.0338069	0.0655014	0.117088	0.204534	45	0.0671443	0.114896
658	5	6.6	118.761	21.4052	5494	4927.8	0.0250372	0.0499477	0.0346017	0.0936429	0.118761	0.20459	34	0.0725776	0.132222
659	5	6.8	114.019	17.1933	5310	4749.4	0.0196554	0.0486423	0.0353168	0.0721861	0.114019	0.187897	35	0.0763658	0.11909
660	3	4.66667	144.65	40.6397	6165	6541	0.0469538	0.0514413	0.0366295	0.0581695	0.14465	0.230562	15	0.0743705	0.122314
661	5	5.8	129.721	23.813	5335	5905.2	0.0391162	0.0594315	0.0379901	0.0814261	0.129721	0.220835	30	0.0801993	0.144091
662	3	6.33333	141.492	27.6996	2565	5980.67	0.0294032	0.0498546	0.0316852	0.0775989	0.141492	0.245498	19	0.0752964	0.126763
663	8	5.375	117.066	29.2027	4347	6233.75	0.019406	0.0409592	0.0388668	0.0549646	0.117066	0.214992	42	0.0669533	0.127053
664	7	6	101.98	20.0492	5444	5710.71	0.0118338	0.0386828	0.035307	0.0731132	0.10198	0.181361	43	0.0597572	0.120512
665	8	7	99.7217	16.5218	3668	4563.75	0.0146593	0.0313146	0.0355176	0.0613239	0.0997217	0.172529	57	0.0556327	0.106481
666	11	6.09091	90.9571	16.0192	6475	5312.36	0.00193524	0.028672	0.0366458	0.0637123	0.0909571	0.193519	67	0.0545534	0.103871
667	9	6	94.3791	16.8035	6628	5430.78	0.00532522	0.0281399	0.0348357	0.0655014	0.0943791	0.188241	54	0.0512702	0.109836
668	7	6.71429	111.96	17.0035	5081	2619.86	0.0155992	0.0372481	0.0355525	0.0553851	0.11196	0.194327	45	0.0641592	0.107031
669	7	7.14286	99.7774	15.0293	1545	4392.43	0.00566745	0.0236177	0.0330246	0.0459434	0.0997774	0.182342	51	0.0502826	0.0886437
670	5	7.2	119.03	23.6643	4479	4440.4	0.012132	0.0283417	0.0346644	0.0453787	0.11903	0.187177	37	0.0634454	0.109064
671	7	5.14286	107.734	26.8419	6378	6390.43	0.00719768	0.0239835	0.0367887	0.0592772	0.107734	0.187124	36	0.0535909	0.122701
672	7	5.85714	104.233	21.6088	3073	6908.57	0.0113714	0.0368701	0.0367279	0.0781021	0.104233	0.172257	42	0.0644135	0.124266
673	6	7.5	115.346	15.9592	8229	4311.33	0.0114633	0.0372493	0.0348977	0.0592742	0.115346	0.222559	46	0.0646249	0.116858
674	7	7.14286	111.879	16.6487	6111	4828.43	0.0200057	0.0430258	0.0347297	0.0754764	0.111879	0.197655	46	0.0675918	0.10864
675	5	6.6	110.676	17.7872	2024	5385.8	0.0157531	0.0403207	0.0390363	0.0683786	0.110676	0.198437	34	0.0709091	0.11017
676	2	6.5	127.474	19.7282	4999	4432.5	0.0238255	0.0513199	0.039304	0.0788143	0.127474	0.217698	14	0.0708531	0.115332
677	7	8	98.1542	13.8876	7277	5663.57	0.014254	0.0328838	0.0359924	0.0571491	0.0981542	0.183526	56	0.0580394	0.11909
678	7	5.57143	127.037	32.0833	3207	5157.86	0.0116099	0.044894	0.0363218	0.0725939	0.127037	0.205395	40	0.0751928	0.11361
679	6	5.5	110.27	20.6976	7254	4976.67	0.0155626	0.0451684	0.036419	0.105379	0.11027	0.186503	34	0.0637232	0.123189
680	5	6.8	112.139	16.6873	5380	5910.6	0.0169682	0.0374102	0.0367282	0.0646577	0.112139	0.200886	35	0.06361	0.115332
681	5	7.8	112.072	14.4983	11156	5482.8	0.0163146	0.0413094	0.0345783	0.0766779	0.112072	0.196881	39	0.0656577	0.129267
682	7	7.14286	103.963	15.5296	2712	4527.43	0.00765293	0.0331476	0.0394097	0.058162	0.103963	0.198565	51	0.062757	0.111203
683	2	7.5	119.612	16.0194	5587	5827	0.0254892	0.0296141	0.0365709	0.0337389	0.119612	0.202575	16	0.0577526	0.105098
684	7	6.71429	108.426	17.5547	5114	6270.71	0.0220563	0.0419145	0.0351998	0.0758483	0.108426	0.193245	48	0.0704777	0.119139
685	5	6	106.911	19.9821	5857	5081	0.00982718	0.0301878	0.0356125	0.0442944	0.106911	0.193196	31	0.0569178	0.0986163
686	8	5.5	100.772	20.6342	0	5199.75	0.00686822	0.0276285	0.0305794	0.0440198	0.100772	0.181367	43	0.0545514	0.106286
687	7	6.57143	111.759	18.9749	5951	6355.71	0.0229551	0.0400401	0.0352976	0.0693787	0.111759	0.213202	47	0.064285	0.102349
688	3	9.33333	137.46	15.4552	4091	6783.33	0.0398206	0.0502825	0.0347199	0.0601171	0.13746	0.228607	28	0.0736596	0.117214
689	5	6.8	121.23	21.6298	6316	4613.2	0.0164408	0.0381944	0.0421028	0.0760198	0.12123	0.202656	35	0.0670512	0.128767
690	4	7.25	119.877	17.9945	5564	4730.25	0.0206915	0.0380743	0.0345035	0.0542002	0.119877	0.199528	29	0.0658962	0.113258
691	7	6.14286	105.595	20.7304	5678	5660.86	0.00342928	0.0327839	0.0363679	0.0596001	0.105595	0.190743	43	0.0632666	0.119928
692	5	7.8	111.267	15.9129	7363	4834.6	0.0157936	0.0375245	0.0331231	0.059822	0.111267	0.202454	40	0.0657854	0.115636
693	6	7.5	98.7052	13.5458	3830	5289.33	0.0120394	0.0270871	0.0312932	0.0500458	0.0987052	0.206653	45	0.0504841	0.0900429
694	5	6	115.013	19.7438	1912	6505.8	0.0153176	0.0359921	0.0357276	0.0557881	0.115013	0.179787	31	0.0651365	0.124603
695	4	9.75	104.183	11.153	4355	3951	0.0140372	0.0258894	0.034707	0.043799	0.104183	0.17818	40	0.0537514	0.0891876
696	6	7	110.927	17.5934	7875	6124	0.0281393	0.039175	0.0329909	0.0534437	0.110927	0.200338	42	0.0646504	0.102591
697	4	6.25	122.722	19.7232	9511	6881.5	0.0257718	0.038567	0.0350914	0.0652866	0.122722	0.211912	26	0.0640509	0.109687
698	7	6.28571	114.667	20.2032	4299	4905.57	0.0154876	0.038104	0.0360942	0.058535	0.114667	0.19945	42	0.0641255	0.111232
699	7	7.14286	101.793	14.8246	5123	4651.14	0.00933822	0.0342003	0.0320706	0.0561543	0.101793	0.186302	50	0.0583295	0.116303
700	6	6	110.877	19.9095	3231	4485.83	0.0185724	0.0346988	0.0349967	0.0650967	0.110877	0.210734	37	0.0609359	0.117845
701	3	9	124.909	15.0353	4050	6785.33	0.0326773	0.0381514	0.0362931	0.041268	0.124909	0.222067	28	0.0698861	0.112945
702	4	8.25	111.221	14.675	4926	5085.25	0.0273417	0.029249	0.0308611	0.0328614	0.111221	0.216478	33	0.053809	0.110449
703	5	6	131.898	22.6424	2777	5570.4	0.0255284	0.0600012	0.0358791	0.0919539	0.131898	0.214128	31	0.0831558	0.132928
704	5	8	110.265	14.0194	8484	4180.2	0.0142165	0.0448676	0.0355501	0.0681913	0.110265	0.21466	40	0.0708377	0.126608
705	6	8.16667	102.207	13.6755	5423	4279	0.00566745	0.0375024	0.0380775	0.0916693	0.102207	0.17859	48	0.0634987	0.112206
706	7	8.85714	108.704	16.3328	3549	6075.43	0.0186944	0.0367739	0.035616	0.060462	0.108704	0.203133	61	0.0661448	0.124648
707	6	8.33333	107.091	12.9614	7596	6067	0.00906357	0.0454135	0.0365653	0.0771482	0.107091	0.18929	49	0.0702668	0.143813
708	2	8	112.915	14.3384	3775	3812.5	0.0175603	0.0211388	0.0337029	0.0247174	0.112915	0.184692	17	0.0480723	0.0878781
709	7	6.85714	101.132	17.3139	4763	5982	0.014254	0.0339917	0.0352616	0.0525771	0.101132	0.19778	49	0.0592218	0.103385
710	8	6.125	106.124	18.2558	5117	5841.12	0.0166315	0.0307305	0.0335527	0.0467486	0.106124	0.182077	49	0.0554677	0.103312
711	3	8.66667	116.433	13.9241	6724	2921	0.0248352	0.0346466	0.0312735	0.0467152	0.116433	0.21566	26	0.0581528	0.0907499
712	6	5.66667	110.941	22.4965	5108	6850.83	0.00966017	0.0261014	0.036271	0.0399463	0.110941	0.184152	35	0.0558447	0.0984813
713	7	7.14286	101.411	16.6034	6175	4334.57	0.00949891	0.0267999	0.0352905	0.0404995	0.101411	0.180398	50	0.057535	0.0952264
714	6	7.66667	102.025	14.9586	10758	4229.83	0.0122971	0.0390275	0.0352257	0.115398	0.102025	0.204868	47	0.0647653	0.115398
715	7	6.42857	103.834	18.3535	508	6129	0.0112575	0.0361468	0.0366381	0.0675219	0.103834	0.209797	45	0.0588545	0.111576
716	8	6.125	102.758	18.263	4351	5568.88	0.00335606	0.0393686	0.0380788	0.0777017	0.102758	0.183769	49	0.0622618	0.118188
717	8	6.25	118.3	20.1451	7849	6315	0.0319239	0.0452694	0.036372	0.0835886	0.1183	0.214414	51	0.0728332	0.122068
718	7	6.57143	114.997	18.1101	2132	5028.86	0.0272464	0.0426611	0.0348455	0.0731361	0.114997	0.193206	41	0.0655517	0.103604
719	7	6	120.989	22.9701	5174	5290.43	0.0299075	0.0449524	0.040054	0.0734193	0.120989	0.1911	43	0.0752434	0.116579
720	6	7.33333	120.388	19.8166	9770	5588	0.0264059	0.0423133	0.0370856	0.0791914	0.120388	0.20688	45	0.0716155	0.121789
721	11	7.81818	94.0592	14.1363	3118	6219.36	0.00583921	0.0405844	0.036394	0.0718414	0.0940592	0.191244	81	0.0643195	0.126846
722	7	7.85714	113.534	14.9904	9372	6947	0.0195443	0.0436618	0.0344377	0.0893299	0.113534	0.187279	55	0.0697646	0.121335
723	2	6	113.728	25.273	3468	7519	0.0111478	0.0120061	0.0323401	0.0128645	0.113728	0.205498	13	0.0382515	0.0718741
724	9	6.22222	100.309	19.6107	6738	4591.89	0.0173138	0.0379201	0.034224	0.0651626	0.100309	0.184227	57	0.0581597	0.0928233
725	3	5.33333	124.685	24.2444	3096	4823.33	0.00766389	0.0364271	0.0358232	0.0657433	0.124685	0.227789	17	0.0585975	0.104019
726	7	8	102.167	12.9852	535	5076.29	0.0207896	0.0341157	0.0314449	0.0594275	0.102167	0.185175	55	0.0566171	0.108564
727	5	7.8	97.8202	12.771	4735	5088.6	0.0120964	0.0234821	0.0344693	0.0375861	0.0978202	0.165575	39	0.0514401	0.0984023
728	4	7.5	120.206	16.3971	6092	6485.25	0.0190286	0.0425328	0.0413406	0.0702498	0.120206	0.19964	31	0.0724153	0.119748
729	5	8	120.512	15.7727	3440	5424.8	0.0176152	0.0449933	0.0349574	0.0637123	0.120512	0.217065	40	0.0725294	0.114674
730	2	8.5	141.144	17.1389	2232	2848.5	0.0444769	0.050303	0.032566	0.0561291	0.141144	0.237695	18	0.0740716	0.116457
731	4	7.25	112.286	18.3032	5279	3231.75	0.0182485	0.0436343	0.0310437	0.0569099	0.112286	0.199906	30	0.0636729	0.116641
732	7	5.42857	106.522	21.6183	4143	7147.71	0.00822822	0.0495513	0.0391384	0.0739347	0.106522	0.182917	39	0.0705687	0.110723
733	6	6.5	129.174	22.2304	8133	5767.67	0.0214698	0.0470199	0.0395703	0.0662	0.129174	0.222045	37	0.0773241	0.121479
734	8	6.25	106.778	18.7179	9163	5594.62	0.0138249	0.0399976	0.0396519	0.0593121	0.106778	0.186992	49	0.0660842	0.121597
735	3	4.66667	156.262	43.406	4947	6228.67	0.0282403	0.054664	0.0394455	0.0757377	0.156262	0.254628	15	0.0833739	0.132657
736	4	6.5	107.905	18.6907	6806	6824.5	0.0058853	0.0223793	0.0308789	0.0373195	0.107905	0.177543	27	0.0474425	0.0742515
737	5	6.4	100.863	18.4035	5720	5664.8	0.00522426	0.0280578	0.0302594	0.0550589	0.100863	0.174329	33	0.0544451	0.0974446
738	4	5.75	128.578	30.3586	8131	7419	0.0270899	0.0366678	0.035293	0.0439108	0.128578	0.204771	24	0.0617789	0.108016
739	2	9.5	128.59	13.5734	4926	3911	0.0335244	0.0399427	0.0330866	0.046361	0.12859	0.211339	20	0.0657324	0.104215
740	7	6.14286	117.28	20.3444	7671	6552.43	0.013748	0.0437252	0.0356737	0.0794922	0.11728	0.219245	43	0.0716018	0.126955
741	8	6	106.501	18.6853	11692	4953.62	0.012714	0.0330424	0.0355028	0.0749866	0.106501	0.184512	49	0.0591547	0.118968
742	6	7.33333	110.516	16.5854	7037	5367.17	0.0172603	0.0319446	0.0341333	0.0567705	0.110516	0.200949	45	0.061858	0.0998025
743	5	8.4	100.636	13.8334	3920	5948.2	0.0117442	0.0322358	0.0364363	0.0454985	0.100636	0.202759	43	0.0592168	0.110095
744	5	7.8	107.638	15.4973	9833	4022.8	0.00633168	0.0317688	0.0382729	0.0600819	0.107638	0.183519	39	0.0632723	0.106148
745	5	7.2	122.83	17.8104	4129	4740.2	0.0236478	0.0419241	0.0432373	0.057684	0.12283	0.217701	36	0.0720103	0.137965
746	6	7	114.256	17.7203	6566	6880.33	0.0193081	0.0317174	0.0338913	0.0504132	0.114256	0.18901	41	0.0603349	0.11114
747	5	8.2	113.203	14.9149	1609	4479.8	0.0288745	0.0399116	0.0277942	0.0503533	0.113203	0.212097	41	0.0624955	0.110512
748	8	6.125	108.533	20.0484	896	6543.62	0.0211543	0.035157	0.0393575	0.0586478	0.108533	0.175802	49	0.0618033	0.119872
749	8	6.375	95.0756	16.2892	8870	5588	0.0099038	0.027778	0.0335188	0.0493512	0.0950756	0.196086	50	0.0532784	0.104626
750	7	6.85714	108.992	16.7751	2921	5917.57	0.0180374	0.0420732	0.0339179	0.0716533	0.108992	0.201955	47	0.0677129	0.112722
751	3	8	118.919	16.8941	5508	4094.67	0.015554	0.0435275	0.0311477	0.0658405	0.118919	0.205531	25	0.070171	0.112873
752	2	8	108.242	15.7443	1815	6717	0.00830625	0.0132044	0.0260215	0.0181025	0.108242	0.183872	17	0.0348849	0.0680371
753	8	8.625	105.992	12.6606	251	4331.75	0.0187074	0.0401583	0.0335327	0.0592552	0.105992	0.200329	68	0.0662906	0.119748
754	6	5.83333	111.759	21.5616	2606	4633.17	0.0133198	0.0359971	0.0333755	0.0597308	0.111759	0.174689	36	0.0647688	0.116641
755	9	7.22222	100.716	15.4719	3271	4287.56	0.0151461	0.0338203	0.0355841	0.0693037	0.100716	0.172404	63	0.0615151	0.116595
756	5	6.8	122.477	21.5696	5148	4547.4	0.0315914	0.0499292	0.0391128	0.0933397	0.122477	0.213691	35	0.0739813	0.120702
757	6	5	124.691	27.1896	3689	3106	0.0129856	0.0447916	0.0429768	0.0943172	0.124691	0.211619	30	0.0754598	0.136065
758	10	7.5	102.406	14.1458	9086	5133.8	0.0114128	0.0405148	0.0384923	0.0938987	0.102406	0.172385	76	0.0683069	0.121324
759	6	7	117.852	17.7557	4717	5477.17	0.0261888	0.0416063	0.0390947	0.0583185	0.117852	0.18402	42	0.0716879	0.125171
760	8	6.25	100.344	18.6403	9559	4605.25	0.00240466	0.0287131	0.0318946	0.0491045	0.100344	0.18572	51	0.0578094	0.0997111
761	4	6	119.336	27.1702	7145	3704.5	0.0153764	0.0321493	0.0291509	0.0496288	0.119336	0.221683	25	0.0588074	0.105984
762	11	7.81818	93.5649	12.6073	2715	5396.55	0.00583921	0.0412516	0.0344768	0.0846561	0.0935649	0.19141	84	0.0634893	0.1155
763	8	7.125	122.812	19.4635	6381	5088.38	0.0140722	0.0567311	0.0411702	0.0959857	0.122812	0.216272	57	0.0822086	0.159006
764	3	5.33333	103.907	19.6268	7149	5637.33	0.00522426	0.0157819	0.0359959	0.0250372	0.103907	0.179553	17	0.0421062	0.0905455
765	8	6.875	109.696	16.6013	3825	5872.75	0.0217538	0.0391486	0.0351663	0.0558409	0.109696	0.185636	55	0.0635387	0.102391
766	4	6.25	137.969	27.8812	2182	6120.25	0.0311839	0.0483627	0.0357831	0.0695484	0.137969	0.210497	26	0.0804238	0.130295
767	5	8.2	107.54	17.6062	8415	3374.6	0.019714	0.0290473	0.0358829	0.0422271	0.10754	0.204736	41	0.0594347	0.128901
768	8	7.375	104.007	16.598	4741	4434.88	0.0053866	0.0308516	0.0352973	0.0559583	0.104007	0.205349	57	0.0581328	0.0962682
769	6	7.16667	112.109	15.9785	8844	6858.5	0.0230113	0.0348061	0.0368007	0.041243	0.112109	0.183829	40	0.060592	0.101841
770	6	6.5	101.216	16.0861	6683	5525.33	0.00704727	0.0376294	0.036259	0.0723248	0.101216	0.172804	40	0.0631064	0.101369
771	6	7.33333	117.058	17.5671	2809	6055.5	0.0217202	0.0346374	0.040689	0.0449488	0.117058	0.205519	45	0.0702572	0.113115
772	8	6.625	101.105	17.8338	4762	5901.75	0.0152879	0.0309894	0.0279956	0.0437486	0.101105	0.199895	54	0.0558676	0.0932276
773	3	9.33333	132.325	14.4243	4373	4058	0.0375954	0.0552292	0.04062	0.088436	0.132325	0.237925	29	0.0835915	0.155086
774	9	6.33333	109.562	19.9371	4860	5191.89	0.0167541	0.0457743	0.0385814	0.0933397	0.109562	0.201118	56	0.0740062	0.144091
775	8	7.25	92.5694	13.1737	6487	6534.88	0.0105259	0.0295627	0.0332592	0.0585398	0.0925694	0.184985	58	0.0511519	0.0953625
776	6	6.5	119.113	21.0187	7532	4815.17	0.0307287	0.0467407	0.0355422	0.0819169	0.119113	0.183911	39	0.0703827	0.13762
777	2	6	142.706	26.7573	8395	5980	0.0359787	0.0454981	0.0305566	0.0550175	0.142706	0.246083	13	0.0677056	0.109972
778	5	7.4	130.05	19.7045	8050	4910.6	0.0119384	0.048765	0.0354643	0.0642128	0.13005	0.227516	36	0.0769894	0.128033
779	8	7.625	107.685	15.0369	9907	5280.5	0.0172603	0.0377458	0.0361318	0.0578542	0.107685	0.186907	61	0.0661962	0.111599
780	5	7.6	126.041	18.096	266	5932	0.0229997	0.0396232	0.0365584	0.059728	0.126041	0.216174	39	0.0713264	0.119436
781	5	6	110.327	20.8044	5081	5100.2	0.0131861	0.0319392	0.0362672	0.0647325	0.110327	0.182819	31	0.0623411	0.110822
782	9	6	101.719	21.1107	4289	5599.33	0.0101694	0.0325277	0.0376878	0.0532404	0.101719	0.177814	55	0.0589274	0.105153
783	6	7.83333	104.738	16.0093	8652	6141.67	0.0113289	0.0296971	0.033618	0.0391243	0.104738	0.185088	45	0.0599197	0.1065
784	6	6.16667	113.212	19.3853	8798	6572.67	0.0109499	0.0498632	0.0359791	0.0774368	0.113212	0.19247	38	0.0715011	0.119094
785	7	5.57143	110.323	23.328	4521	5983.29	0.00995389	0.0339896	0.0347465	0.0687502	0.110323	0.183441	40	0.0605029	0.104882
786	5	7	103.161	15.5887	6870	5315	0.0119754	0.0466398	0.0323495	0.0856689	0.103161	0.205644	35	0.0653584	0.116274
787	10	7	116.954	18.6291	7599	5420.9	0.0112101	0.0464284	0.0367894	0.0724363	0.116954	0.200897	69	0.0764357	0.136409
788	7	5.28571	122.514	25.2321	6270	5097.43	0.0284959	0.0477342	0.0409546	0.0681319	0.122514	0.213701	38	0.0735667	0.13762
789	3	6	131.735	24.6392	5498	5839.33	0.0317125	0.034425	0.0399909	0.0395473	0.131735	0.199384	19	0.0656277	0.125052
790	8	5.625	106.93	21.2375	4877	4516.5	0.0117944	0.0368797	0.0429363	0.0695484	0.10693	0.179924	45	0.0632293	0.134499
791	7	5.85714	107.137	19.2956	7576	6541.71	0.0112045	0.0347858	0.0371185	0.0611224	0.107137	0.210484	41	0.0604212	0.124699
792	10	7.2	90.3367	15.1285	7126	4054.5	0.00288276	0.0261241	0.0340653	0.0509502	0.0903367	0.16064	68	0.0524375	0.0983852
793	4	8.25	111.289	14.4079	4971	4885.75	0.0179409	0.0380516	0.0349479	0.0522337	0.111289	0.182359	34	0.0615701	0.11572
794	4	8	129.512	16.8571	6871	2722.75	0.0399463	0.0498184	0.032422	0.058535	0.129512	0.212593	33	0.0721752	0.102872
795	6	7.16667	134.984	20.8101	7391	5443.33	0.0460484	0.0596618	0.0452304	0.0738566	0.134984	0.21158	44	0.0952879	0.143813
796	6	6	109.32	20.0925	6008	5710.67	0.0163299	0.0333528	0.0338639	0.0754295	0.10932	0.194028	37	0.0607711	0.140688
797	4	5.75	100.077	18.407	8877	4695.75	0.00679765	0.0268749	0.030143	0.0635898	0.100077	0.175115	24	0.049886	0.116034
798	7	7	99.0805	14.5419	4598	6891.43	0.00784183	0.035249	0.0374875	0.059247	0.0990805	0.209893	48	0.0608966	0.107914
799	3	10	105.393	10.832	6058	7696	0.0127652	0.0261361	0.0281213	0.0331478	0.105393	0.185587	31	0.0508981	0.0882788
800	2	6	124.392	21.3243	10187	3800	0.0176955	0.0189949	0.0316571	0.0202943	0.124392	0.226225	13	0.0442899	0.0997865
801	5	6.4	118.365	25.5142	4511	7118	0.0137181	0.0400321	0.0365932	0.0570143	0.118365	0.206028	33	0.0707904	0.131687
802	2	10.5	111.845	17.2702	12084	5285.5	0.00924847	0.0154953	0.0288566	0.0217422	0.111845	0.200856	22	0.0466328	0.0872922
803	4	5.75	108.593	19.2624	2556	6364.75	0.0128664	0.0219339	0.0347838	0.0287171	0.108593	0.199685	23	0.0479704	0.0887311
804	4	6.75	117.473	18.1103	6251	5787.75	0.0217147	0.0424225	0.039059	0.0621793	0.117473	0.204255	28	0.0704439	0.116776
805	3	8.33333	108.826	13.2434	2652	5383	0.00736104	0.0175747	0.0315577	0.0304058	0.108826	0.194021	25	0.0446378	0.0867649
806	7	7.28571	101.06	16.208	110	4205.71	0.012881	0.0324986	0.0360225	0.0537648	0.10106	0.189791	51	0.0599039	0.122068
807	3	4.66667	127.6	30.8872	4193	4234.33	0.0239827	0.0263359	0.0388598	0.0294032	0.1276	0.231036	14	0.0498757	0.0815269
808	2	8	113.325	14.3905	6999	6431.5	0.00719768	0.0251131	0.0277	0.0430284	0.113325	0.193027	17	0.0492968	0.0986499
809	4	6	118.111	22.9661	4794	3133.75	0.0191451	0.0292758	0.0291293	0.0450449	0.118111	0.198283	25	0.0556626	0.109933
810	6	6.16667	114.726	20.8965	8438	5068.67	0.0272503	0.0410574	0.0377089	0.0774368	0.114726	0.201468	38	0.0674977	0.136977
811	5	6.4	114.868	18.625	2304	5264.8	0.0134253	0.0397521	0.0385518	0.0511686	0.114868	0.214596	30	0.0682839	0.116202
812	5	7.6	101.974	14.965	3260	6072.6	0.00973949	0.0228707	0.0320002	0.0362493	0.101974	0.176729	39	0.0527881	0.110106
813	7	7	113.619	18.2279	6840	5622.14	0.0286812	0.0375115	0.0401246	0.0524445	0.113619	0.186623	49	0.0672191	0.136065
814	7	6.42857	109.517	19.1157	3287	6603.86	0.0178135	0.0452371	0.0347946	0.0734193	0.109517	0.184011	45	0.0671396	0.11017
815	7	6.14286	121.178	20.1138	6812	6438.57	0.0229551	0.0426686	0.0386773	0.0595138	0.121178	0.199744	43	0.0707507	0.121466
816	7	6.28571	116.029	19.3974	5547	5443.86	0.0264579	0.0350953	0.0347223	0.0620046	0.116029	0.190922	43	0.0623395	0.096855
817	7	7.57143	109.743	14.931	8366	5817.86	0.028256	0.0332564	0.0373228	0.0443591	0.109743	0.176936	52	0.0634175	0.118945
818	7	5.57143	108.697	21.2218	7086	6458.14	0.0195562	0.0382229	0.0312357	0.0564853	0.108697	0.178961	39	0.0568708	0.0938727
819	7	5.85714	116.193	20.6697	4460	3784.71	0.0212683	0.0435826	0.0364839	0.064898	0.116193	0.20398	42	0.0689391	0.124325
820	3	7.66667	142.515	18.6627	5435	7712.33	0.0392211	0.0427822	0.0430255	0.0493273	0.142515	0.220782	24	0.0765523	0.110226
821	4	6.25	110.636	18.4723	1973	5182	0.00762467	0.0231887	0.0340879	0.0456235	0.110636	0.193394	26	0.0511827	0.0961649
822	6	6.83333	115.693	18.3947	6268	6340.33	0.0114213	0.0410524	0.0387455	0.0653935	0.115693	0.207501	41	0.0713095	0.134482
823	5	7.6	106.838	15.204	1460	5728.2	0.0193795	0.0248996	0.0323046	0.0345599	0.106838	0.209414	37	0.0522393	0.0953066
824	8	5.875	104.038	21.2776	6117	3623.88	0.00945622	0.0401817	0.0349489	0.111562	0.104038	0.178641	47	0.0632912	0.111562
825	3	6	118.366	21.1367	3828	3251	0.0215968	0.0347012	0.0366416	0.0443906	0.118366	0.211388	19	0.0609631	0.120921
826	8	6.875	94.2906	14.3728	3767	4686.12	0.00782712	0.0349895	0.0329948	0.0690887	0.0942906	0.182788	56	0.0593674	0.125594
827	8	6.375	104.065	17.9327	8393	5184.25	0.00404882	0.029467	0.0359441	0.0608161	0.104065	0.195586	50	0.0581047	0.120964
828	3	6.66667	126.12	19.0181	1465	5502	0.0290076	0.0338253	0.029988	0.0386711	0.12612	0.235792	21	0.0564046	0.0963917
829	2	5	133.236	31.7229	5780	4810.5	0.0308135	0.0461841	0.0351858	0.0615548	0.133236	0.229472	11	0.0579738	0.103839
830	8	6.125	96.8431	17.9808	3719	5402.62	0.00532522	0.0355034	0.0376213	0.0732867	0.0968431	0.193566	50	0.0623092	0.12621
831	4	6.25	99.6557	19.338	5300	4957.25	0.00840972	0.0317898	0.0308951	0.0657433	0.0996557	0.207797	26	0.0467425	0.101618
832	9	7.33333	110.658	16.6919	7539	5344.56	0.0138285	0.040572	0.0377637	0.0622012	0.110658	0.205217	65	0.0717611	0.120454
833	5	5	126.021	26.2845	8071	3001	0.00929662	0.0384506	0.0358664	0.065984	0.126021	0.219427	26	0.0644354	0.118785
834	8	7.5	105.822	14.5873	1090	5484	0.0134132	0.0331422	0.0370747	0.049766	0.105822	0.20142	58	0.0628276	0.115284
835	5	6.4	118.703	20.2454	2346	5120	0.0129856	0.0391677	0.036534	0.065984	0.118703	0.200292	33	0.0655714	0.108956
836	5	7.2	131.617	19.3152	1869	3726.6	0.0408247	0.0499341	0.0384418	0.0631607	0.131617	0.231037	37	0.0810319	0.131114
837	6	8.5	103.581	15.113	1707	6738	0.0137842	0.0314177	0.0349841	0.050538	0.103581	0.180759	50	0.0589624	0.111879
838	6	5.66667	120.146	21.8838	7187	6523.5	0.0112264	0.0323467	0.0377497	0.0465198	0.120146	0.218754	35	0.0622469	0.117485
839	8	5.875	111.206	19.4776	2885	6109.38	0.0170819	0.0318803	0.0332379	0.0610013	0.111206	0.18758	47	0.0587258	0.117152
840	11	7.09091	102.32	15.1266	3509	4852.55	0.0184309	0.040011	0.037768	0.0670162	0.10232	0.188748	78	0.0683264	0.121567
841	7	6.42857	108.309	20.0353	5049	5800.14	0.0201989	0.0362357	0.0339515	0.0453116	0.108309	0.20493	46	0.0631014	0.106926
842	8	6.375	112.022	19.0704	8777	5978.75	0.0153949	0.0347618	0.037375	0.0573479	0.112022	0.198021	49	0.0650479	0.118363
843	9	6.55556	106.923	17.9565	6716	4740.67	0.011429	0.0320005	0.0396894	0.0617013	0.106923	0.181489	60	0.0657573	0.123811
844	4	5.5	108.688	22.4168	3252	5217.25	0.00528028	0.0307514	0.037986	0.0522428	0.108688	0.210106	23	0.0559047	0.121658
845	5	5.8	100.932	19.177	6029	4363.4	0.0115078	0.0297177	0.033309	0.0570693	0.100932	0.2153	30	0.0529836	0.110514
846	4	8	94.5302	13.2605	4466	5582	0.00786815	0.0187578	0.0278104	0.0314561	0.0945302	0.19927	33	0.0400404	0.117055
847	11	6	101.223	18.8753	5732	4828.55	0.0207621	0.0327382	0.0319161	0.0673051	0.101223	0.184762	62	0.0556557	0.126247
848	12	5	110.118	24.1647	8242	5384.08	0.00887753	0.0343049	0.0388601	0.0694848	0.110118	0.199789	59	0.0615523	0.103309
849	6	8.16667	102.312	13.9603	6434	5398.17	0.00334369	0.0260327	0.0374434	0.0597079	0.102312	0.17314	49	0.0593592	0.119436
850	9	7.11111	102.306	16.1037	4439	4540.78	0.0144917	0.0384379	0.034777	0.0581637	0.102306	0.16424	64	0.0637096	0.110272
851	7	6.42857	106.2	19.2593	4526	6568	0.0145035	0.0457302	0.0382472	0.0783279	0.1062	0.177467	46	0.06389	0.109642
852	5	8.4	101.162	12.9671	6260	4778.4	0.00240466	0.0216096	0.0342972	0.0297123	0.101162	0.188125	43	0.0514311	0.0882177
853	7	6.71429	110.894	16.9359	6269	6282.86	0.0178915	0.0408622	0.0398603	0.0590843	0.110894	0.198147	45	0.071294	0.136232
854	7	7.71429	103.939	14.3712	6941	7300.14	0.0188043	0.0360908	0.0353694	0.0766779	0.103939	0.173914	55	0.0603465	0.124699
855	4	6.5	125.987	20.8104	2772	5034	0.0194091	0.0429656	0.0398715	0.078013	0.125987	0.221704	27	0.0720022	0.125332
856	7	7	100.965	15.2821	7456	6784.43	0.00532094	0.0319144	0.0356521	0.0697064	0.100965	0.172356	50	0.0603159	0.109425
857	6	6.66667	108.344	23.5324	2896	4818	0.0215509	0.0394015	0.0365383	0.0609763	0.108344	0.201273	41	0.060751	0.110937
858	4	8	106.754	13.8949	2404	5181	0.0128531	0.0275071	0.0352001	0.0475147	0.106754	0.170626	33	0.0567291	0.110109
859	5	7.4	116.609	16.0569	9145	4972	0.0155249	0.0368196	0.0368475	0.0593322	0.116609	0.20826	38	0.0655684	0.128862
860	6	7.5	112.591	16.6429	5972	5922.67	0.0132567	0.042606	0.036488	0.0634859	0.112591	0.213046	46	0.0668791	0.12007
861	5	6.6	124.523	19.9929	5542	4525.2	0.0248094	0.0433236	0.0384885	0.0622012	0.124523	0.197639	34	0.0737521	0.124112
862	5	7	122.138	17.5937	4523	4418.8	0.0278833	0.0448731	0.0364637	0.0608529	0.122138	0.208532	36	0.0718905	0.131869
863	4	6.25	132.472	22.1182	2675	6500	0.037985	0.0493436	0.0332279	0.0689347	0.132472	0.219548	26	0.0707018	0.103625
864	6	6.33333	110.628	19.6892	3593	6012.67	0.0141228	0.0358436	0.0336886	0.0652866	0.110628	0.193614	38	0.0601656	0.0955454
865	4	6.75	118.81	18.1397	277	5501.75	0.0254979	0.0372262	0.0339852	0.0482312	0.11881	0.218396	27	0.0641275	0.104127
866	6	7.16667	100.697	17.9815	204	5134.17	0.00921708	0.0241892	0.0332493	0.0329357	0.100697	0.17312	41	0.0487364	0.11175
867	9	6.66667	99.5096	18.3312	6485	5634.67	0.0110131	0.0314165	0.0371349	0.0556215	0.0995096	0.171155	59	0.0594768	0.11504
868	3	5.66667	122.645	22.8742	2537	6836	0.0141268	0.0221731	0.0334982	0.031061	0.122645	0.201326	18	0.0499941	0.073574
869	8	7	102.961	15.388	3043	5151.12	0.0110043	0.0366605	0.0337757	0.0793861	0.102961	0.173475	56	0.0592964	0.102729
870	5	7.2	109.936	25.7235	6866	4622.2	0.0178778	0.0346877	0.0290607	0.0566049	0.109936	0.204849	37	0.0598376	0.126862
871	6	6.16667	103.595	18.362	3145	5217.5	0.0105472	0.028965	0.0294814	0.0462396	0.103595	0.183325	38	0.0549904	0.109029
872	5	6.8	103.758	17.2773	1856	6166	0.0096054	0.0252954	0.0320474	0.0427979	0.103758	0.192732	34	0.0533163	0.0965961
873	6	7.16667	116.055	18.5903	4186	5664.83	0.00922637	0.0293196	0.035319	0.0546848	0.116055	0.212708	44	0.0655669	0.105766
874	3	6.66667	115.777	22.8045	7711	6273.67	0.0123771	0.0237488	0.0288111	0.0376038	0.115777	0.182162	21	0.0513816	0.093908
875	10	6	99.7472	18.9916	7545	5788.8	0.00151866	0.0433096	0.0366683	0.0800195	0.0997472	0.183683	61	0.0659662	0.118947
876	3	7.33333	151.264	23.9501	6449	4477	0.0333559	0.0504358	0.0492873	0.0763502	0.151264	0.245069	22	0.0925692	0.137753
877	7	6.85714	103.032	15.4723	4724	5426.86	0.012714	0.0393462	0.0342717	0.091352	0.103032	0.187284	49	0.060346	0.124452
878	3	6.33333	124.431	20.3929	1380	7342.33	0.0301642	0.0475525	0.0346106	0.0624212	0.124431	0.212974	19	0.0659322	0.124867
879	4	6.5	98.683	18.6401	6207	8075	0.00271957	0.016111	0.0372945	0.0431664	0.098683	0.203978	26	0.0439216	0.101442
880	7	6.28571	114.176	20.9198	2640	6322.43	0.00844402	0.0461449	0.0372808	0.0942232	0.114176	0.21509	44	0.0669312	0.113869
881	5	7	107.646	15.6343	8192	4940.6	0.0203877	0.0338661	0.0359998	0.0692436	0.107646	0.180013	36	0.061576	0.111433
882	3	5.33333	138.354	26.1335	6640	5403.67	0.0361728	0.0420627	0.0389366	0.0476149	0.138354	0.204665	17	0.0672515	0.102683
883	7	7	106.22	15.65	7356	6473.71	0.00633168	0.0390388	0.0353047	0.0848552	0.10622	0.18433	49	0.0663288	0.13209
884	6	7.5	91.3522	12.8575	9092	6319.83	0.00193524	0.0317924	0.0348566	0.070215	0.0913522	0.19471	45	0.0523447	0.103849
885	5	8.6	102.57	12.8213	4723	6118.4	0.0172181	0.0256191	0.0312097	0.034565	0.10257	0.173408	43	0.0507163	0.100439
886	8	7.625	101.999	13.8837	5646	5874.88	0.00906357	0.0310291	0.0347028	0.0625944	0.101999	0.180226	58	0.0583816	0.110109
887	5	7.8	106.25	14.2012	8343	4454.4	0.00944263	0.0328496	0.034002	0.0564853	0.10625	0.191027	39	0.0629857	0.11298
888	4	7	128.229	18.5093	69	3976.25	0.0320952	0.0457983	0.0386966	0.0505529	0.128229	0.224921	29	0.0760474	0.120074
889	10	7	97.8821	18.6636	3279	5603.5	0.00734225	0.0359176	0.0341985	0.0627395	0.0978821	0.202256	69	0.0614275	0.107281
890	7	7.42857	103.711	15.0157	4732	5176	0.0123904	0.0402522	0.0343109	0.0607232	0.103711	0.196318	51	0.0628412	0.125973
891	6	8.33333	102.794	12.9444	9312	4053.67	0.0213548	0.0293594	0.0333579	0.0339351	0.102794	0.202032	51	0.0584595	0.111613
892	8	7.375	109.604	16.0764	7525	5464.25	0.0194599	0.0429313	0.0368449	0.0751642	0.109604	0.19486	60	0.0686994	0.114827
893	11	6.36364	108.636	17.7298	8688	5597.82	0.0248156	0.047404	0.0337132	0.0744037	0.108636	0.184634	68	0.0697936	0.117651
894	7	6.71429	117.167	18.9233	5058	8065.14	0.00978969	0.0454742	0.0401111	0.0775581	0.117167	0.19732	48	0.0741797	0.122947
895	7	6.42857	111.339	21.6428	4823	6545	0.0112045	0.0416103	0.0368813	0.061015	0.111339	0.21742	45	0.0671909	0.121067
896	6	7.83333	117.78	15.767	5946	5272	0.0190868	0.0494858	0.0398538	0.0959857	0.11778	0.227791	48	0.0726998	0.138635
897	5	6.2	113.068	19.2485	5308	6452.2	0.0142729	0.035123	0.0349526	0.0723248	0.113068	0.197776	32	0.0630054	0.122329
898	6	6.66667	109.665	18.1548	1757	6489.33	0.00904406	0.0310684	0.0328175	0.0471896	0.109665	0.209199	38	0.0567253	0.0885741
899	3	7.66667	112.187	17.2436	9609	5434.33	0.0147733	0.0249207	0.0308758	0.0327241	0.112187	0.205411	24	0.0538934	0.10387
900	5	7.6	106.73	14.6458	5358	5319.6	0.0114553	0.0338748	0.0335386	0.0479094	0.10673	0.188243	38	0.057564	0.100741
901	5	4.8	115.171	25.3376	2717	4313.6	0.0150701	0.0337789	0.0383574	0.0777334	0.115171	0.179007	25	0.0609541	0.103626
902	7	6.57143	110.224	18.3269	5817	4559	0.0223359	0.0343918	0.0357496	0.0583362	0.110224	0.209829	46	0.0608966	0.106039
903	6	6.5	106.27	18.2388	4211	5791.5	0.00542899	0.0339728	0.0361639	0.0622742	0.10627	0.195687	38	0.0576523	0.0978607
904	5	6.4	102.812	16.4744	5422	4903	0.00246083	0.0165864	0.0342641	0.0265743	0.102812	0.179508	33	0.0473353	0.100415
905	8	7.75	96.9411	13.3438	3974	4064.5	0.0156735	0.0335878	0.0339979	0.0783988	0.0969411	0.176598	61	0.0567855	0.116117
906	6	7.66667	114.679	16.4282	794	5422	0.0179894	0.0484697	0.0394464	0.0846432	0.114679	0.216532	45	0.0785349	0.136601
907	7	5.14286	112.732	24.8727	8464	5417	0.0246942	0.0344826	0.0335345	0.042513	0.112732	0.205277	37	0.0611627	0.104689
908	10	6.2	95.4223	16.9753	5289	5233.3	0.00799412	0.0236305	0.034373	0.0454279	0.0954223	0.199388	63	0.0523791	0.11242
909	6	6.83333	114.013	17.3357	6159	3773.83	0.0201596	0.0395545	0.0385924	0.0727242	0.114013	0.192106	41	0.0668518	0.124908
910	3	8	122.367	15.9757	7669	4816.67	0.0163861	0.0317283	0.0377898	0.0410166	0.122367	0.196748	25	0.0632488	0.11361
911	4	7	102.68	15.6465	7130	6573.25	0.013832	0.0262705	0.0346451	0.0366875	0.10268	0.187482	28	0.0521225	0.105358
912	4	5.5	126.091	25.8186	6923	6243.75	0.0189207	0.0372533	0.0335031	0.0564378	0.126091	0.196998	23	0.0669913	0.116992
913	4	7	102.173	15.3969	5030	4396.75	0.0088892	0.0261106	0.0312508	0.0409226	0.102173	0.186528	29	0.0509261	0.10701
914	9	7.11111	97.1128	15.4618	8700	5047.89	0.00678962	0.032484	0.0354464	0.0775989	0.0971128	0.168577	61	0.0539095	0.104363
915	3	6.33333	114.522	18.1782	3768	4073.67	0.0177694	0.0203656	0.0353868	0.0222599	0.114522	0.199289	20	0.0486066	0.0957403
916	8	6.125	107.976	18.5744	8575	6420.88	0.00962527	0.0509023	0.0370911	0.0821213	0.107976	0.179472	49	0.0766063	0.131037
917	4	6.5	106.875	16.9537	6576	3854	0.0115913	0.0349198	0.0354684	0.0720399	0.106875	0.181391	27	0.0560391	0.110754
918	2	6	137.811	23.6247	3900	6745.5	0.026239	0.0344615	0.0385242	0.042684	0.137811	0.211951	13	0.0638094	0.103699
919	4	8.25	109.626	14.4437	5286	5026.5	0.0197404	0.0423555	0.0340685	0.0636713	0.109626	0.194579	34	0.0636758	0.124784
920	5	7.2	120.047	20.0468	7062	4921.6	0.0104138	0.0377741	0.0341135	0.061015	0.120047	0.229989	37	0.0704364	0.118363
921	7	5.85714	103.371	18.6174	2432	5170.57	0.00910907	0.0327867	0.0362124	0.0541654	0.103371	0.191134	42	0.0578998	0.120508
922	7	5.71429	104.883	20.9766	4860	6216.57	0.0118842	0.0315471	0.0392812	0.0437973	0.104883	0.180126	41	0.0615463	0.107003
923	6	8.83333	107.388	15.911	2931	4760.33	0.0187856	0.0362465	0.036471	0.0448633	0.107388	0.190812	52	0.0648268	0.108832
924	7	6.57143	104.734	16.6541	3199	5298.43	0.0123414	0.03459	0.0320762	0.0634859	0.104734	0.173679	46	0.0575424	0.11572
925	8	8.25	97.3477	12.7922	5025	5684	0.0155397	0.0325233	0.0328034	0.0538962	0.0973477	0.204816	65	0.0611041	0.107367
926	6	8.33333	112.342	15.2092	3004	7743.67	0.0215595	0.048208	0.0382186	0.0899435	0.112342	0.188534	48	0.0693694	0.123922
927	2	4.5	121.707	27.3842	8346	5374	0.00457715	0.0112275	0.0315739	0.0178778	0.121707	0.222727	10	0.0372521	0.0744827
928	12	7.91667	98.5622	13.6768	6350	6385.25	0.0133961	0.0303282	0.0362112	0.0569444	0.0985622	0.169066	95	0.0616481	0.113249
929	6	7.33333	104.809	16.0818	2106	5241	0.00334369	0.0450325	0.0372981	0.0796209	0.104809	0.176484	43	0.066472	0.119638
930	4	8.25	107.601	13.0765	2515	4675.75	0.00945622	0.0312084	0.034641	0.0424306	0.107601	0.188097	34	0.058874	0.107932
931	7	7	103.628	15.603	5579	6577.29	0.0140277	0.0405344	0.0370992	0.0807889	0.103628	0.191341	47	0.0607736	0.10428
932	7	6.85714	97.8546	18.3838	3907	5329	0.0010625	0.0271113	0.0377361	0.0467152	0.0978546	0.182684	47	0.0548771	0.108007
933	2	4.5	141.652	35.4129	9176	4684	0.0348672	0.0360963	0.0375416	0.0373255	0.141652	0.241541	10	0.0591062	0.0895648
934	3	6	116.051	20.3089	9535	4544.67	0.0210933	0.0299838	0.0333465	0.044672	0.116051	0.193623	19	0.0527656	0.10192
935	7	7.71429	107.447	16.4764	3940	5263.29	0.0156594	0.0287947	0.0370443	0.0386711	0.107447	0.204283	54	0.0600295	0.119493
936	9	6.66667	92.629	14.9403	8848	5066.44	0.00205763	0.0232389	0.031168	0.0377548	0.092629	0.189145	59	0.0529473	0.116083
937	6	6.83333	103.374	15.5471	5001	5328.67	0.00776268	0.0410882	0.0359761	0.0817307	0.103374	0.19548	42	0.0661798	0.142138
938	10	6.1	100.459	19.3065	3533	6020.7	0.0114956	0.0336455	0.0364765	0.0578542	0.100459	0.175062	62	0.0618842	0.113642
939	11	6.36364	105.156	18.5313	2301	6172.27	0.0170885	0.0385729	0.0351902	0.051124	0.105156	0.199683	70	0.0645655	0.115337
940	6	7.16667	114.531	17.2478	9317	6579.83	0.0219535	0.0410742	0.0366358	0.0727312	0.114531	0.212247	44	0.0652205	0.113767
941	5	6	102.751	17.5166	3822	4583.4	0.00945815	0.0353787	0.0372651	0.0782694	0.102751	0.178931	31	0.0608859	0.124061
942	5	7	114.439	16.6209	2829	5968.8	0.0123256	0.038074	0.0329706	0.0749866	0.114439	0.181744	36	0.0645161	0.108203
943	7	5.57143	106.461	23.8335	6415	5737.71	0.0109499	0.0313886	0.0376161	0.0744037	0.106461	0.18152	39	0.0622786	0.121479
944	5	7.2	122.587	17.8627	6823	4507.2	0.0315565	0.0446134	0.0380675	0.0800195	0.122587	0.226175	37	0.0769757	0.141522
945	8	6.875	116.739	18.2642	5276	5905.38	0.0259238	0.0403289	0.0363474	0.0729826	0.116739	0.186784	56	0.0712165	0.131114
946	5	6.4	124.987	20.5138	5321	5778.6	0.0264966	0.0414692	0.0361514	0.0495729	0.124987	0.193516	32	0.0697116	0.126763
947	3	7	136.259	20.619	3452	3328.33	0.0204389	0.04535	0.034675	0.0651626	0.136259	0.213126	22	0.0745839	0.112486
948	9	5.88889	102.812	20.1952	6328	5745.44	0.0149043	0.0324132	0.0358447	0.051329	0.102812	0.177698	52	0.056722	0.0996679
949	5	5.4	125.582	25.3556	853	4981.4	0.0204389	0.0344586	0.0419838	0.0561543	0.125582	0.230477	28	0.069539	0.122947
950	5	8.2	92.7695	11.5962	5644	5386.8	0.00205763	0.0150979	0.0340914	0.025356	0.0927695	0.191202	41	0.0439457	0.0884117
951	7	7.57143	103.515	15.9385	3920	6311.86	0.0169229	0.0336077	0.0381827	0.0658405	0.103515	0.17142	54	0.0611679	0.104882
952	3	5.33333	101.237	20.0064	9885	6022.67	0.00271957	0.051502	0.0302145	0.0942232	0.101237	0.206697	17	0.0644549	0.127053
953	7	5.85714	105.51	18.8411	5440	5628.57	0.0199946	0.028831	0.0366916	0.0464578	0.10551	0.172231	42	0.0567895	0.0996522
954	6	5.66667	120.117	25.0245	9880	4445.17	0.0246846	0.0435559	0.037804	0.0706693	0.120117	0.196195	35	0.0701959	0.115208
955	9	7.44444	101.059	14.6647	6476	6740.22	0.0127322	0.0405496	0.0366448	0.0702571	0.101059	0.202934	67	0.0643505	0.125332
956	11	7.63636	104.739	16.3352	5038	5393	0.0123605	0.0384033	0.036556	0.0590576	0.104739	0.200076	81	0.0662712	0.109596
957	3	7	102.651	14.868	5029	5000	0.0038983	0.00741763	0.0333324	0.0114864	0.102651	0.188236	22	0.0379142	0.0963416
958	9	7.44444	96.1589	13.3091	7030	4559.89	0.0133196	0.029387	0.0381829	0.0407331	0.0961589	0.204729	66	0.0580095	0.104785
959	7	6.71429	101.97	15.943	4742	5651.29	0.0104318	0.032205	0.035264	0.0524203	0.10197	0.183186	47	0.0586589	0.111437
960	6	7.66667	106.696	20.9739	5395	5323.83	0.0264715	0.0364835	0.0375599	0.0522393	0.106696	0.204215	46	0.0639503	0.126912
961	8	6.875	101.893	15.7944	1275	6848.25	0.0122267	0.0406916	0.0380199	0.0671159	0.101893	0.180233	56	0.0643795	0.113751
962	7	5.71429	107.143	23.4026	2418	5342.71	0.0216524	0.0292145	0.0364652	0.0444769	0.107143	0.193218	40	0.055297	0.102917
963	6	5.66667	108.557	20.0529	4609	4611.17	0.0177978	0.0382915	0.0337522	0.0734288	0.108557	0.204124	35	0.0606132	0.112124
964	4	6.25	109.029	19.0801	5305	5752.25	0.0142729	0.027941	0.0323781	0.0447639	0.109029	0.186024	26	0.0493608	0.0865977
965	6	5.5	109.638	25.4516	10579	5404.5	0.00344407	0.0252467	0.0337415	0.0496159	0.109638	0.18889	34	0.0539101	0.0951762
966	8	6.125	109.157	18.6043	4076	6453.38	0.0147066	0.0438649	0.0351728	0.0813123	0.109157	0.184159	49	0.0690477	0.136093
967	4	7.25	105.812	15.0635	4863	5361.5	0.0137971	0.0302701	0.0391011	0.0532662	0.105812	0.188849	30	0.0590684	0.13046
968	6	7.16667	118.056	18.1456	7432	5076	0.0251825	0.0394505	0.0312852	0.0495803	0.118056	0.185715	43	0.0665152	0.113205
969	4	7.25	117.608	17.374	3992	5105.75	0.0173021	0.0368094	0.0382345	0.0662	0.117608	0.20135	29	0.0669175	0.120915
970	7	5.42857	116.968	23.9705	6885	5717.71	0.0189181	0.042043	0.0369101	0.0709651	0.116968	0.205521	39	0.069596	0.121367
971	6	6.83333	106.167	21.4657	3963	6077.83	0.0129407	0.0340743	0.0365092	0.048091	0.106167	0.206917	42	0.0588609	0.109642
972	8	6.75	98.2968	19.5375	5713	4466.5	0.0118273	0.0311915	0.0300102	0.052832	0.0982968	0.177086	55	0.0534021	0.100741
973	3	6.33333	125.634	21.6868	2486	3959.67	0.0248069	0.0350789	0.0377993	0.0451595	0.125634	0.198641	20	0.0621572	0.103448
974	9	7.22222	97.8042	19.2723	3488	5749.56	0.0109417	0.0320229	0.0319051	0.0616145	0.0978042	0.167132	62	0.0564589	0.106926
975	6	6.66667	123.018	20.1858	5201	4422.17	0.0340229	0.0435741	0.0388968	0.0542799	0.123018	0.198222	41	0.0721273	0.112357
976	8	7.375	95.0927	13.83	5604	5065.38	0.00485853	0.0424983	0.0358964	0.0758267	0.0950927	0.196884	60	0.0614387	0.111261
977	3	5.33333	135.744	35.5519	3973	7605.67	0.0335331	0.0385997	0.0347144	0.0473988	0.135744	0.23881	17	0.0628811	0.120512
978	7	6.28571	99.5379	18.3563	565	4207.43	0.0122441	0.0335011	0.033238	0.0758267	0.0995379	0.172363	45	0.0556691	0.124784
979	8	7.25	115.533	17.1466	3409	4441	0.00602627	0.0480043	0.0382823	0.0710159	0.115533	0.20729	58	0.0804814	0.134617
980	5	5.6	119.368	22.3389	4954	4814	0.0150897	0.0372291	0.0369544	0.0581167	0.119368	0.211277	29	0.0645731	0.107933
981	8	7.5	106.624	15.9835	8090	5163.12	0.0234129	0.0350932	0.036988	0.0544551	0.106624	0.193445	60	0.0645254	0.112376
982	4	5.5	126.398	24.0006	9393	6671.25	0.0222051	0.0321492	0.0372453	0.0398106	0.126398	0.231029	23	0.0618635	0.0973548
983	3	4.66667	153.802	33.3238	8627	5326	0.0522428	0.0586983	0.0396527	0.0694151	0.153802	0.238553	15	0.0810784	0.127422
984	6	6	115.9	20.3055	5576	5443	0.0178293	0.0384853	0.0407773	0.0685478	0.1159	0.193104	37	0.0717464	0.131653
985	6	6.33333	108.266	18.1088	7785	4240.67	0.0143171	0.0305239	0.0366627	0.0410626	0.108266	0.184558	38	0.0605257	0.108701
986	6	4.83333	123.764	27.1594	4573	5640.83	0.00326601	0.0297972	0.0376458	0.0540982	0.123764	0.215578	29	0.0567597	0.0900407
987	4	6.25	123.122	23.2075	9059	7340	0.0158538	0.0341833	0.0371537	0.0431263	0.123122	0.219849	26	0.0682796	0.107396
988	3	4.66667	112.794	31.6899	3137	6923	0.0142735	0.0207496	0.0237476	0.0279901	0.112794	0.189695	15	0.0380159	0.0604845
989	7	6.57143	111.382	17.8692	4565	5311.57	0.020067	0.0397364	0.0372011	0.0488896	0.111382	0.206623	44	0.0670715	0.110604
990	4	6.75	110.232	18.1752	3738	5496	0.0122947	0.0380039	0.0341023	0.0734288	0.110232	0.184106	28	0.0584174	0.109661
991	8	6.375	107.143	17.1077	5310	6699.75	0.0171465	0.0329782	0.0363393	0.0570965	0.107143	0.192091	51	0.0630687	0.117214
992	3	9	101.846	12.9622	7844	3629.67	0.0115948	0.0218213	0.0327819	0.031927	0.101846	0.188505	28	0.0469258	0.0810845
993	6	6.5	123.329	20.3836	4666	3276	0.0112264	0.0422637	0.0378844	0.0777532	0.123329	0.215618	38	0.0677507	0.107016
994	4	5.5	122.146	22.9024	6474	2964.25	0.0185724	0.0306214	0.036429	0.0395496	0.122146	0.229307	23	0.057723	0.100732
995	3	7	123.4	18.51	2825	4804	0.0245151	0.042139	0.0350171	0.0646863	0.1234	0.229251	22	0.0711201	0.116633
996	6	6.16667	111.998	19.1774	7209	4791.17	0.0240296	0.0432484	0.0360818	0.0539852	0.111998	0.190943	38	0.0666595	0.114758
997	5	7.4	122.55	17.6627	5458	5471.6	0.0198856	0.0459698	0.0376231	0.0706074	0.12255	0.198002	38	0.0772707	0.136862
998	5	6	114.129	19.5921	4856	7390.2	0.0243381	0.0326287	0.0319633	0.0446694	0.114129	0.201977	30	0.0569687	0.0937739
999	3	8	131.942	17.2258	4477	3676.33	0.0370146	0.0439299	0.0368508	0.051645	0.131942	0.210693	25	0.0732958	0.125502
