# Supplementary material for: The winner takes it all—Competitiveness of single nodes in globalized supply networks
Source: PLoS One. 2019 Nov 20;14(11):e0225346. doi: 10.1371/journal.pone.0225346 (PMC6867619; doi:10.1371/journal.pone.0225346)
Supplement: S1 Table — Legends can be found in te readme.txt file. (ZIP) [file pone.0225346.s001.zip › spatial_network_delaunay_randomized_connections_N_1000_r_3_edgelist.dat]

0	29	0.0300916
0	37	0.025946
0	558	0.013114
1	104	0.0380267
1	195	0.0233473
1	283	0.0263785
2	49	0.0220094
2	148	0.0390502
2	198	0.0556699
2	398	0.0335534
2	590	0.0310025
2	637	0.0636888
2	930	0.0201462
3	242	0.0573917
3	346	0.0296063
3	423	0.0576355
3	516	0.0151141
3	918	0.0168846
4	97	0.0568802
4	308	0.0144608
4	330	0.0813493
4	559	0.0375564
5	287	0.0489524
5	361	0.033911
5	389	0.0473742
5	491	0.0318158
5	529	0.013796
5	922	0.0445819
6	14	0.0295835
6	113	0.0180822
6	384	0.0313321
6	470	0.0340429
6	737	0.0204343
6	855	0.0434709
7	72	0.0266355
7	91	0.0639892
7	269	0.017896
7	422	0.0348476
7	575	0.0316059
7	957	0.0208721
8	408	0.032882
8	550	0.00651877
8	704	0.00831012
9	150	0.0365295
9	153	0.0265509
9	166	0.0247706
9	511	0.0540443
9	538	0.0377677
9	684	0.0215338
9	963	0.0278282
10	112	0.0266446
10	188	0.0486605
10	728	0.0365795
10	921	0.0542224
10	999	0.0262793
11	116	0.100612
11	285	0.0147714
11	507	0.00945714
11	534	0.0192903
11	591	0.0275751
11	770	0.0345156
12	322	0.0251402
12	333	0.0337122
12	377	0.0470057
12	444	0.0320991
12	568	0.0215014
12	654	0.0316518
12	890	0.0324389
13	571	0.0472181
13	728	0.0324773
13	913	0.044936
13	970	0.0412528
14	41	0.0467058
14	261	0.0312804
14	521	0.0298653
14	682	0.0384344
14	691	0.0143412
15	20	0.0425543
15	82	0.0294364
15	99	0.0146441
15	117	0.0375114
15	145	0.0582071
15	188	0.0378554
15	471	0.0550778
15	534	0.0290769
15	733	0.00904379
16	47	0.0646443
16	56	0.0251253
16	125	0.0393615
16	162	0.0567973
16	284	0.0754633
16	343	0.0437279
16	657	0.0241204
16	715	0.0311597
16	965	0.0015923
17	187	0.0499524
17	304	0.0708537
17	522	0.0154336
17	714	0.0424974
17	761	0.0418077
17	792	0.021531
18	164	0.05462
18	313	0.0309204
18	423	0.00872622
18	646	0.0227195
18	728	0.0110064
18	778	0.0430417
18	819	0.0445049
18	978	0.0164446
19	459	0.0328106
19	493	0.0262432
19	625	0.0304067
19	665	0.019988
19	881	0.0182896
20	156	0.0554513
20	209	0.00611108
20	281	0.041481
20	299	0.0397779
20	380	0.0475703
20	866	0.0445006
21	181	0.0587984
21	214	0.0367011
21	463	0.0112796
21	501	0.045889
21	715	0.0281472
22	31	0.0205465
22	403	0.0204424
22	604	0.0261729
22	632	0.032438
22	689	0.0371128
22	789	0.0312356
22	929	0.030966
23	42	0.047169
23	77	0.02652
23	414	0.0590143
23	430	0.0399044
23	499	0.0497576
23	679	0.0342126
23	943	0.00743653
24	384	0.00963496
24	511	0.025199
24	556	0.0631404
24	666	0.0513009
24	814	0.0652823
24	907	0.037405
24	931	0.0245763
25	30	0.03645
25	255	0.0429027
25	359	0.0220817
26	115	0.0473494
26	231	0.0516735
26	348	0.0465524
26	787	0.0163463
26	889	0.0249343
27	364	0.0585346
27	517	0.06393
27	715	0.0462114
27	730	0.00380729
27	746	0.0233247
27	759	0.0487379
28	197	0.048868
28	300	0.0519609
28	576	0.0313941
28	617	0.0477507
28	652	0.0107883
28	658	0.0611247
28	792	0.04286
29	417	0.0353951
29	521	0.0670779
29	544	0.0234265
29	802	0.0558939
29	825	0.0833771
30	97	0.0142395
30	221	0.0163157
30	360	0.028619
30	601	0.0362805
30	620	0.029364
30	632	0.0204442
31	140	0.0412597
31	142	0.0191019
31	199	0.0275403
31	247	0.0332842
31	249	0.0271867
31	286	0.0395405
31	388	0.033164
31	499	0.0106305
31	502	0.0362158
31	805	0.0372699
32	77	0.0197227
32	155	0.0361822
32	216	0.0337977
32	237	0.0131568
32	445	0.0465957
32	454	0.0321365
32	876	0.0137371
32	959	0.0353002
33	139	0.0245615
33	269	0.00284921
33	332	0.0215179
33	639	0.0220325
33	915	0.0457634
34	209	0.0432067
34	256	0.0399363
34	340	0.0391162
34	693	0.00847351
34	844	0.0408275
34	889	0.0374367
35	307	0.028244
35	502	0.0500226
35	603	0.0215635
35	743	0.00725025
36	92	0.0109965
36	188	0.0749907
36	191	0.023095
36	227	0.0568162
36	284	0.0225321
36	290	0.0625316
36	346	0.0598807
37	143	0.0646176
37	215	0.0397683
37	530	0.0733552
37	741	0.0350064
37	843	0.0351505
37	898	0.030755
38	76	0.0430869
38	349	0.0141312
38	432	0.0186051
38	721	0.0603648
39	103	0.055608
39	237	0.0144775
39	240	0.0255037
39	352	0.035049
39	857	0.0442157
39	934	0.0302174
39	970	0.066706
40	638	0.042485
40	825	0.0649386
40	923	0.0566577
41	129	0.00598947
41	179	0.00794089
41	405	0.0221483
41	451	0.0370953
41	651	0.0349974
41	735	0.046206
41	765	0.0452767
41	789	0.0424051
42	388	0.0215655
42	456	0.0488467
42	554	0.0469331
42	645	0.0684518
42	818	0.00683555
42	843	0.0344066
43	230	0.0348429
43	394	0.0599565
43	774	0.0396628
43	922	0.0314687
43	951	0.0568815
44	316	0.046056
44	422	0.0313138
44	582	0.055166
44	685	0.0463068
45	447	0.0204071
45	936	0.0429667
46	223	0.0253631
46	228	0.0394878
46	238	0.0266428
46	610	0.0345547
46	781	0.0215283
47	276	0.0427305
47	783	0.0290626
47	993	0.0445058
48	64	0.0280296
48	678	0.0323442
48	783	0.0458692
48	947	0.0524464
48	988	0.00984987
49	188	0.0414025
49	332	0.0349106
49	791	0.0377347
49	999	0.00571282
50	411	0.0379925
50	556	0.0153312
50	741	0.0298762
50	746	0.0383942
50	863	0.0489698
50	920	0.01212
50	999	0.0360355
51	96	0.0643241
51	97	0.0342078
51	643	0.0341778
51	833	0.0454934
51	881	0.104238
52	268	0.0399279
52	583	0.0352545
52	656	0.0174629
52	911	0.0203496
53	159	0.0686712
53	455	0.0455487
54	100	0.0149601
54	221	0.0417614
54	227	0.0191959
54	354	0.0182832
54	487	0.051594
54	495	0.050751
54	539	0.0465373
54	841	0.0317177
54	990	0.0326324
55	98	0.0356528
55	149	0.0444051
55	263	0.0415941
55	408	0.0234139
55	493	0.0703476
55	535	0.0347676
55	619	0.0396932
56	98	0.0132215
56	180	0.0331235
56	502	0.0211213
56	585	0.0331283
56	597	0.0510277
56	939	0.0294541
57	153	0.0462157
57	375	0.0271768
57	459	0.0424849
57	598	0.0210254
58	226	0.0399857
58	397	0.0390803
58	431	0.0256533
58	450	0.00176703
58	487	0.0419517
58	541	0.0622244
58	667	0.0330639
59	151	0.0390884
59	176	0.017363
59	655	0.0266912
59	707	0.0379935
59	957	0.0627609
60	150	0.0410391
60	316	0.026139
60	438	0.0233772
60	899	0.0211817
61	107	0.0655884
61	119	0.012648
61	429	0.0578393
61	769	0.0368514
61	775	0.0410486
61	872	0.0263394
62	182	0.0226188
62	423	0.0481349
62	664	0.0409864
62	956	0.0214556
62	989	0.0136223
63	138	0.0635586
63	308	0.0549608
63	398	0.0391561
63	429	0.0547306
63	480	0.0697061
63	557	0.0490178
63	750	0.0246006
63	869	0.0346296
63	928	0.0218967
63	942	0.0452294
64	189	0.00505604
64	236	0.0246724
64	299	0.0171378
64	401	0.043205
64	477	0.0539012
64	492	0.0289621
64	775	0.0287633
64	859	0.0521184
65	175	0.0268872
65	254	0.0192635
65	398	0.030347
65	519	0.0363108
65	572	0.105157
65	599	0.0568291
65	813	0.0433291
65	947	0.0402988
66	201	0.0513354
66	257	0.0248038
66	280	0.0438701
66	321	0.0464136
66	519	0.0475793
66	578	0.0196991
66	638	0.0441653
66	681	0.02167
66	800	0.0388185
66	823	0.0455218
66	972	0.0732307
66	999	0.089672
67	105	0.0155438
67	332	0.0234937
67	424	0.0550153
67	521	0.0561397
67	696	0.0261629
67	749	0.0635068
68	274	0.0511891
68	320	0.0648288
68	497	0.0452933
68	526	0.0544174
68	989	0.0293756
69	514	0.0446977
69	684	0.0537032
69	783	0.0479287
69	888	0.051482
70	167	0.00529843
70	327	0.0349484
70	531	0.0316763
71	117	0.0190418
71	660	0.0396965
71	878	0.0286752
72	108	0.0332913
72	264	0.0542844
72	829	0.0334024
73	179	0.0561021
73	307	0.0237331
73	395	0.0406675
73	731	0.0299131
73	767	0.0306273
74	163	0.0690596
74	309	0.0434771
74	355	0.00515392
74	617	0.0206699
74	624	0.0170961
74	680	0.0121417
75	192	0.0770863
75	487	0.0379885
75	593	0.0580146
75	636	0.0396607
75	663	0.0541632
76	192	0.0197796
76	496	0.0373065
77	148	0.0386992
77	256	0.0299471
77	474	0.0447725
77	486	0.0621649
77	529	0.0727162
77	547	0.087597
78	134	0.0739757
78	180	0.0292926
78	375	0.0645046
78	412	0.0427477
78	437	0.017834
78	509	0.0254058
78	697	0.0191983
78	734	0.0394021
79	116	0.0197876
79	117	0.0498396
79	175	0.0418688
79	283	0.0558092
79	884	0.0296492
79	894	0.044051
80	162	0.0443684
80	271	0.042065
80	311	0.0201813
80	533	0.0531322
80	677	0.0357534
80	752	0.0095564
80	842	0.0614993
81	271	0.0539093
81	498	0.0387002
81	555	0.0448394
81	802	0.0245243
82	95	0.00133353
82	259	0.0105043
82	800	0.0388118
82	812	0.0764447
82	853	0.0375565
82	945	0.0206501
83	164	0.0281124
83	263	0.0156701
83	626	0.0328097
83	713	0.0346899
83	833	0.0353164
83	946	0.0159771
84	515	0.0309058
84	692	0.0335136
84	956	0.0306726
85	102	0.0301338
85	537	0.0421571
85	640	0.00920304
85	832	0.0486509
85	904	0.0307319
85	984	0.0612992
86	199	0.0243792
86	336	0.0351391
86	531	0.0555504
86	541	0.0789658
86	577	0.0364927
86	848	0.0135695
86	849	0.05314
86	876	0.0310291
86	968	0.0582096
86	981	0.037985
87	147	0.047302
87	310	0.0653969
88	101	0.00496162
88	468	0.0321192
88	501	0.0369513
88	584	0.0620159
88	664	0.0304958
88	671	0.0266604
88	835	0.0461211
88	958	0.0269141
88	997	0.0145279
89	289	0.0062316
89	573	0.0135786
89	845	0.0572537
89	872	0.0612724
89	973	0.0529203
90	95	0.0746283
90	205	0.0387174
90	557	0.0522057
90	589	0.0503085
90	985	0.0282003
91	286	0.0438739
91	421	0.0173469
91	625	0.0432082
91	973	0.0364247
92	334	0.0300906
92	631	0.0508333
92	691	0.0324926
92	729	0.0395178
92	919	0.0280605
93	256	0.00682402
93	314	0.0351547
93	328	0.045267
93	361	0.0410609
93	487	0.0750606
93	488	0.00623817
93	584	0.0269981
93	674	0.0569347
93	723	0.0872025
94	122	0.0222159
94	336	0.0637208
94	390	0.0392421
94	410	0.0222407
94	443	0.00901531
94	620	0.0259649
94	863	0.0144386
94	889	0.0432921
94	918	0.0158822
94	933	0.0428789
95	334	0.0550204
95	366	0.0289583
95	380	0.00720695
95	382	0.0237975
95	429	0.0187267
95	431	0.0386338
95	501	0.0469197
95	853	0.03952
96	254	0.00743225
96	271	0.00303292
96	292	0.0558459
96	618	0.00843595
96	676	0.0584457
96	907	0.00474676
97	178	0.0388635
97	268	0.048983
97	330	0.0377413
97	400	0.0636885
97	423	0.0478912
97	450	0.0426756
97	460	0.0306616
97	519	0.0495666
97	610	0.0307609
97	669	0.0357044
97	871	0.0122043
97	888	0.0298107
97	954	0.0335632
97	973	0.0354311
98	511	0.0305507
98	555	0.0274731
99	224	0.0423837
99	325	0.0367344
99	367	0.0458726
99	463	0.0527264
99	540	0.0356116
99	759	0.0176235
99	919	0.00643441
99	922	0.0803229
100	120	0.0438269
100	406	0.0104093
101	210	0.0507803
101	356	0.00688903
101	528	0.0260782
101	530	0.0631607
101	566	0.0382831
101	731	0.0625658
102	289	0.0326856
102	298	0.0398811
102	347	0.0670005
102	655	0.088323
102	795	0.0655097
103	334	0.0119592
103	391	0.0287814
103	552	0.0448704
103	936	0.0114451
104	340	0.0122109
104	366	0.0392901
104	409	0.0482147
104	513	0.0289684
104	629	0.0108447
104	808	0.0163731
105	119	0.00612595
105	304	0.0318296
105	311	0.0669183
105	903	0.0105881
106	495	0.0546596
106	529	0.0531184
106	655	0.0307583
106	731	0.0112637
106	894	0.042087
106	910	0.0528368
107	154	0.0540925
107	241	0.0353973
107	374	0.0262889
107	684	0.065358
107	934	0.0218251
107	999	0.0217642
108	471	0.0466113
108	583	0.0766793
108	776	0.0706904
109	354	0.00439192
109	652	0.0301657
109	654	0.0455299
110	234	0.0186556
110	281	0.0139575
110	344	0.0528786
110	491	0.0146327
110	564	0.0279573
110	581	0.0304939
111	136	0.0239026
111	276	0.0537216
111	314	0.0286153
111	356	0.0262978
111	564	0.0502531
111	899	0.0443881
112	222	0.0371474
112	268	0.0173571
112	432	0.040168
112	547	0.0337179
112	936	0.0330324
113	223	0.0443064
113	372	0.0325181
113	539	0.0519008
113	701	0.0433756
114	258	0.0126249
114	633	0.0154858
114	727	0.0448341
114	848	0.0208964
115	125	0.0527795
115	338	0.0470563
115	438	0.0712575
115	700	0.01495
116	276	0.0311241
116	392	0.0383108
116	434	0.0546615
116	465	0.0352255
116	695	0.0384812
116	724	0.0221229
116	846	0.0485478
116	987	0.0233541
117	145	0.039394
117	168	0.0413556
117	406	0.0363014
117	489	0.0457985
117	497	0.0489074
117	861	0.0147925
117	913	0.0269699
118	861	0.0183374
118	887	0.0444607
118	909	0.0458102
119	202	0.00855231
119	360	0.0240349
119	727	0.0301691
119	823	0.0372968
119	833	0.0144514
119	979	0.0607099
120	222	0.0332167
120	886	0.0268306
120	985	0.0174141
120	992	0.0480928
121	205	0.0840479
121	361	0.0423659
121	499	0.0534596
122	614	0.0459563
122	761	0.024535
122	903	0.0237507
122	989	0.0528137
123	432	0.0495297
123	509	0.0446766
123	752	0.0202543
123	876	0.0258137
124	239	0.0365744
124	392	0.0453318
124	457	0.0475495
124	490	0.030877
124	516	0.0221873
124	741	0.0660478
124	742	0.0507818
125	215	0.0469875
125	248	0.0185162
125	374	0.0438985
125	479	0.0389214
125	742	0.0343084
125	971	0.0098272
126	164	0.0373512
126	178	0.0354431
126	768	0.0269409
126	778	0.0452671
126	941	0.0592625
126	999	0.0393644
127	627	0.0368457
127	727	0.021178
128	419	0.0613325
128	462	0.00807826
128	663	0.0152274
128	847	0.0476111
129	207	0.0141449
129	657	0.0375804
129	689	0.0266874
129	872	0.0237236
129	914	0.0326521
129	963	0.0173474
130	132	0.00907389
130	275	0.0542432
130	365	0.0337663
130	376	0.0293043
130	437	0.0365013
130	537	0.021729
130	616	0.0162489
130	772	0.0328506
130	865	0.035189
131	186	0.0250641
131	261	0.0341731
131	411	0.00402155
131	609	0.0273686
131	819	0.0135099
131	828	0.039909
132	159	0.0698464
132	354	0.0327765
132	943	0.0491811
133	278	0.0277302
133	489	0.0731464
133	792	0.00739953
133	883	0.0670277
133	986	0.0179935
134	229	0.0732442
134	292	0.0371567
134	328	0.00893592
134	494	0.0304236
134	642	0.0477586
134	732	0.0496089
134	786	0.0460504
134	831	0.0395365
134	956	0.0383755
135	405	0.0190833
135	641	0.0489193
135	873	0.077155
135	881	0.0525083
135	924	0.029989
136	147	0.0385937
136	699	0.0314564
136	817	0.023865
137	213	0.0408124
137	347	0.0573938
137	614	0.0310206
137	761	0.0454228
137	803	0.0187567
137	898	0.0134577
138	203	0.0112582
138	205	0.0170008
138	453	0.0113726
138	858	0.0374836
139	447	0.0461516
139	453	0.00894298
139	641	0.032533
139	719	0.069248
139	740	0.0409747
139	977	0.0119922
140	214	0.0131062
140	411	0.00256031
140	438	0.0269559
140	599	0.0627526
140	682	0.0100069
141	332	0.0279436
141	348	0.0490915
141	480	0.0449587
141	683	0.0544968
141	760	0.0283318
141	768	0.0531279
141	871	0.0233716
141	971	0.03393
142	205	0.0170141
142	263	0.0302558
142	803	0.00731633
142	814	0.0619772
142	953	0.0278732
143	463	0.019542
144	201	0.00563734
144	326	0.0461436
144	863	0.0506349
144	875	0.0502256
144	883	0.0217357
145	468	0.0200846
145	906	0.032072
145	980	0.0147963
146	182	0.0536108
146	253	0.0136352
146	521	0.0290866
146	696	0.0447154
146	879	0.0138431
146	994	0.0484354
147	175	0.0161133
147	214	0.0198439
147	277	0.0585662
147	301	0.0448114
147	368	0.051177
147	559	0.0769157
147	915	0.0369609
148	246	0.0337991
148	369	0.0562205
148	955	0.0275464
149	398	0.0167266
149	470	0.0537852
149	479	0.0309867
149	481	0.0877923
149	650	0.0176032
149	911	0.0357
150	152	0.0433665
150	600	0.0176935
150	813	0.0579291
150	841	0.017486
151	370	0.00682394
151	423	0.014438
151	866	0.0520353
152	361	0.0333638
152	624	0.0461919
152	779	0.0587384
153	165	0.00829364
153	394	0.022756
153	618	0.0289822
153	686	0.0393465
153	876	0.0493524
154	203	0.0266054
154	328	0.0334199
154	361	0.0162767
154	366	0.0393956
154	624	0.0149909
154	683	0.028618
154	737	0.00868464
154	931	0.0457288
154	966	0.0188939
155	281	0.0399022
155	832	0.0352325
155	843	0.045115
155	846	0.0154324
155	865	0.034295
156	237	0.0280044
156	317	0.0128352
156	373	0.0508949
156	445	0.0142913
156	690	0.0407279
156	923	0.0497353
157	426	0.0329073
157	528	0.041575
157	675	0.0343244
158	370	0.0601109
158	433	0.0492892
158	461	0.049446
158	490	0.061272
158	622	0.0345168
158	625	0.0233907
158	732	0.024042
158	753	0.0198672
158	786	0.0527488
158	986	0.0194228
159	313	0.0328186
159	691	0.0537589
159	987	0.035813
160	282	0.037737
160	408	0.0231347
160	886	0.0138261
160	955	0.0316006
161	200	0.0156772
161	280	0.0300904
161	411	0.00824424
161	689	0.0282589
161	692	0.0265226
161	695	0.0649889
162	355	0.0353087
162	613	0.0224522
162	684	0.0194856
162	773	0.00625109
162	798	0.0584855
162	803	0.0565801
162	817	0.0469759
162	999	0.0526227
163	458	0.0325974
163	514	0.0346392
163	913	0.0402316
163	933	0.033125
164	275	0.0360519
164	358	0.0298683
164	451	0.00439818
165	228	0.033738
165	535	0.0563268
165	684	0.0310287
165	867	0.0597938
165	928	0.0404712
165	993	0.0738423
166	268	0.0256462
166	387	0.025503
166	491	0.0276747
166	607	0.0217899
166	639	0.0704684
166	678	0.0193411
167	548	0.0307309
167	568	0.0763402
167	896	0.0457884
168	185	0.0675613
168	256	0.029903
168	257	0.00785078
168	261	0.0187281
168	495	0.0156769
168	520	0.097615
168	550	0.0248071
169	341	0.0987151
169	493	0.0399854
169	599	0.0280337
169	847	0.0483768
170	286	0.0699849
170	497	0.0123749
170	646	0.0228115
170	769	0.0633669
171	172	0.0619018
171	255	0.0412222
171	594	0.0638644
171	623	0.0657141
171	974	0.0442889
172	250	0.0540614
172	345	0.0185438
172	353	0.0849727
172	357	0.0190821
172	455	0.0197547
172	832	0.02912
173	304	0.053577
173	465	0.0712475
173	536	0.0164961
173	631	0.0298072
174	196	0.0432354
174	240	0.0568708
174	936	0.0286588
174	991	0.0666483
175	366	0.0166807
175	504	0.0794928
175	552	0.0295341
175	577	0.0420497
175	626	0.0302937
175	905	0.0425933
175	932	0.0535469
176	336	0.0180468
176	525	0.0260237
176	931	0.0657766
177	255	0.032535
177	385	0.00797838
177	741	0.0341911
178	263	0.0451522
178	519	0.025398
178	615	0.023268
178	641	0.0502739
179	422	0.04877
179	460	0.0357079
180	248	0.0418155
180	306	0.00792751
180	424	0.0324165
180	473	0.0167908
181	196	0.0401166
181	291	0.0159035
181	320	0.0423908
181	558	0.0730963
181	721	0.0279166
181	968	0.017198
182	312	0.064531
182	512	0.0547733
182	637	0.0261151
182	736	0.0189954
182	755	0.0217738
182	797	0.0150543
183	193	0.0324038
183	362	0.0446842
183	537	0.0545853
183	834	0.0217969
183	872	0.0603917
184	258	0.0351
184	271	0.0416789
184	353	0.0669075
184	717	0.0250551
184	931	0.0612453
185	242	0.0303832
185	381	0.00736431
185	566	0.0338755
186	509	0.0247661
186	528	0.0582608
187	203	0.0155522
187	263	0.0164703
187	320	0.020516
187	411	0.0309473
187	422	0.0515763
187	512	0.023853
187	748	0.034175
187	786	0.0344364
188	260	0.0313328
188	441	0.0542856
188	475	0.0623778
188	560	0.039643
188	662	0.0676995
188	669	0.0243041
188	747	0.0409796
188	799	0.0433153
189	368	0.0192409
189	481	0.0528242
189	513	0.0262093
189	770	0.0411758
189	983	0.0166202
190	563	0.0194446
190	598	0.0544682
190	691	0.00662747
190	944	0.0346803
191	332	0.0384098
191	343	0.0500904
191	641	0.0194414
191	744	0.0320565
191	771	0.0548594
191	975	0.0854522
192	326	0.0554928
192	440	0.0491411
192	498	0.00706907
192	508	0.0529986
192	709	0.0443344
192	864	0.0203016
193	195	0.0615901
193	336	0.0123456
193	722	0.0226344
193	849	0.0406763
193	882	0.0333524
194	254	0.0477549
194	269	0.0315581
194	295	0.0616654
194	325	0.00494779
194	598	0.0158364
194	621	0.0403918
194	928	0.0274059
195	204	0.0488308
195	926	0.0342448
196	244	0.0662885
196	372	0.0495346
196	488	0.01607
196	881	0.041997
197	355	0.0347157
197	494	0.0489103
197	602	0.0442123
197	687	0.0138158
197	853	0.0381102
198	263	0.0146033
198	317	0.0593576
198	507	0.040701
198	664	0.0223452
199	203	0.0554195
199	468	0.0439935
199	650	0.055309
199	662	0.0588773
199	768	0.0173724
199	934	0.019679
200	373	0.0530153
200	696	0.0225366
200	703	0.0457743
200	930	0.0398008
201	232	0.0373271
201	284	0.019602
201	453	0.0342283
201	457	0.0297242
201	500	0.0252328
201	631	0.018286
201	760	0.0366186
201	788	0.011433
202	332	0.0145645
202	453	0.0329457
202	524	0.023014
202	542	0.0494384
202	726	0.00845157
202	735	0.0262333
202	936	0.0595512
202	942	0.0470239
202	992	0.0174906
203	274	0.0237086
203	380	0.0349915
203	575	0.0823661
203	711	0.0286382
203	754	0.0500143
204	478	0.0343214
204	639	0.053385
204	689	0.0283992
204	784	0.031707
205	234	0.0160735
205	498	0.0386119
205	560	0.0473797
205	705	0.0477034
206	218	0.00552009
206	507	0.0283601
206	601	0.058838
206	811	0.0318335
206	921	0.0315105
207	303	0.0214024
207	392	0.0171771
207	550	0.0192168
207	990	0.0418723
208	297	0.0375367
208	361	0.0156597
208	510	0.014811
208	602	0.0274333
208	763	0.00955054
208	785	0.018984
209	388	0.0242727
209	470	0.036787
209	563	0.0213635
209	732	0.0491154
209	876	0.0124277
209	897	0.0209352
210	453	0.0176546
210	507	0.0214727
210	558	0.0413829
210	671	0.0297754
210	688	0.0037981
210	823	0.0625063
211	592	0.0221629
211	687	0.0238959
212	259	0.0335135
212	273	0.0403399
212	815	0.0103547
212	838	0.0289983
213	283	0.0236254
213	294	0.0595636
213	318	0.0239661
213	327	0.0403848
213	361	0.00846619
213	436	0.0454565
213	461	0.0491934
213	600	0.0563693
213	662	0.0540464
214	293	0.0359692
214	374	0.0196645
214	706	0.054759
214	811	0.0326234
214	859	0.038232
215	269	0.0673893
215	332	0.00665178
215	352	0.0225329
215	546	0.035889
216	520	0.0442981
216	791	0.0406212
216	856	0.0391127
217	669	0.0413768
217	745	0.028844
217	800	0.0250417
217	898	0.0455968
217	940	0.0323789
218	507	0.0385021
218	548	0.00863061
218	576	0.0115263
218	588	0.0522123
218	676	0.0170712
219	452	0.0260441
219	514	0.0542378
219	623	0.0219696
219	653	0.0535284
219	661	0.0301074
219	869	0.0404642
220	455	0.0300621
220	489	0.0266453
220	721	0.0392906
220	938	0.0174544
220	982	0.0314015
221	369	0.0262971
221	565	0.0611673
221	632	0.0413462
221	636	0.0438698
221	743	0.0429636
221	790	0.0253897
222	228	0.00853074
222	325	0.0349494
222	484	0.0151089
222	574	0.0586472
222	585	0.0800022
222	869	0.0725589
222	891	0.010414
223	243	0.0436205
223	699	0.0318909
223	810	0.0171968
223	842	0.0638102
223	907	0.0369928
224	540	0.0516647
224	850	0.0315302
225	329	0.070797
225	410	0.0169796
225	460	0.0628948
225	620	0.0509469
226	384	0.0355155
226	396	0.0599797
227	437	0.0435668
227	470	0.0401696
227	671	0.0516027
227	694	0.0110001
227	980	0.0355194
228	382	0.0290669
228	899	0.0547681
228	935	0.0594045
228	973	0.0738504
229	270	0.0392481
229	326	0.0252079
229	360	0.0350282
229	614	0.0370524
229	658	0.0364709
229	683	0.0370535
229	999	0.042015
230	366	0.0535786
230	672	0.0174783
230	792	0.0485399
230	800	0.0443385
231	330	0.0521957
231	576	0.0496234
231	690	0.0372054
231	749	0.0275188
232	280	0.0443464
232	438	0.0308517
232	477	0.0456677
232	484	0.0240142
232	682	0.0501923
233	275	0.03116
233	276	0.0287591
233	594	0.0611355
233	866	0.0779588
233	918	0.0356726
234	240	0.0223771
234	369	0.0516728
234	488	0.0422424
234	594	0.0438015
234	686	0.0332315
234	770	0.022601
234	790	0.0078665
234	985	0.0205768
235	268	0.0378991
235	388	0.0307431
235	791	0.0462255
236	953	0.0296371
237	412	0.0193406
237	451	0.0395605
238	435	0.0330529
238	583	0.0135479
238	595	0.0483146
239	481	0.0831628
239	591	0.0227884
239	746	0.0308402
239	844	0.042124
239	865	0.0695528
240	415	0.077234
240	489	0.0415631
240	975	0.0622733
241	244	0.0163974
241	297	0.0392379
241	383	0.0149787
241	601	0.00264489
241	639	0.0104447
241	770	0.0367488
242	562	0.0252544
242	585	0.0525453
242	683	0.0464073
242	690	0.0381944
242	834	0.0406171
243	409	0.0391331
243	640	0.037726
243	740	0.0135257
244	257	0.0220186
244	520	0.0571513
244	723	0.0691256
244	779	0.0358487
245	250	0.0647971
245	441	0.0524582
245	675	0.0140675
245	781	0.0261878
246	594	0.0444765
246	607	0.0229933
246	647	0.0356086
246	708	0.0319423
246	794	0.0323806
247	417	0.0504047
247	594	0.0429725
247	886	0.0662559
247	911	0.0172515
247	940	0.0155777
248	341	0.0251522
248	424	0.0335097
248	425	0.075772
248	464	0.0373989
248	691	0.042352
248	821	0.0594094
249	356	0.0560936
249	423	0.0146053
249	752	0.040733
250	319	0.0412457
250	368	0.0577828
250	467	0.0697927
250	564	0.0535314
250	645	0.0385021
251	368	0.023331
251	406	0.0384718
251	577	0.0112288
252	555	0.021658
252	675	0.0584625
253	329	0.0382465
253	800	0.0419206
253	829	0.0257064
254	437	0.0368351
254	523	0.0411414
254	537	0.0220416
254	599	0.0236652
254	817	0.00954375
255	332	0.00846702
255	678	0.0604306
255	738	0.025032
256	471	0.0443094
256	511	0.0529609
256	517	0.0173274
256	604	0.013627
256	784	0.0527527
256	916	0.0218513
257	330	0.053062
257	481	0.0233486
257	704	0.0569753
258	344	0.0311163
258	396	0.0473646
258	469	0.0363573
258	556	0.0468179
258	559	0.0325001
258	575	0.017331
258	785	0.0326536
259	292	0.00637859
259	519	0.0258387
259	594	0.0343655
259	742	0.0194114
259	792	0.0350194
259	819	0.0480875
260	354	0.0199355
260	605	0.0177847
261	274	0.0808255
261	303	0.0721079
261	494	0.0468597
261	653	0.0641563
261	659	0.0449201
261	839	0.055119
261	876	0.0236136
261	891	0.0811216
262	453	0.0498015
262	749	0.050126
263	303	0.0375147
263	341	0.0161302
263	468	0.0527863
263	694	0.0277198
263	811	0.0420346
263	963	0.0232907
264	304	0.0120463
264	507	0.0159206
264	522	0.0201128
264	576	0.025111
264	606	0.0357153
264	982	0.00796551
265	492	0.0358608
265	630	0.033198
265	752	0.0122333
265	768	0.0353156
265	841	0.0308282
266	428	0.0428973
266	577	0.0224041
266	607	0.0128188
266	694	0.0289123
266	859	0.0654943
267	397	0.0243765
267	598	0.0189316
267	705	0.0125248
267	939	0.0320698
268	452	0.0318037
268	524	0.0402499
268	676	0.0660596
268	677	0.0317811
268	853	0.0365958
269	799	0.037856
269	877	0.0511077
270	544	0.0486279
270	618	0.0105944
270	854	0.0466215
271	340	0.0299081
271	810	0.0592015
271	870	0.0184586
271	891	0.0100534
271	909	0.0264029
271	932	0.0571454
272	656	0.0129238
272	663	0.0249993
273	384	0.0493263
273	436	0.0730163
273	444	0.00437132
273	954	0.0517603
274	340	0.0467569
274	509	0.0349942
274	952	0.0247471
275	433	0.0379387
275	555	0.0534239
275	731	0.0454965
276	513	0.0266104
276	668	0.0367916
276	704	0.0160607
277	461	0.0399576
277	563	0.0293023
277	638	0.0219909
277	710	0.0214358
277	901	0.0463018
277	933	0.0211989
278	291	0.00679308
278	331	0.0191339
278	357	0.0293088
278	461	0.0392565
278	644	0.0246282
278	881	0.020661
278	952	0.037435
278	983	0.0288738
279	315	0.00328941
279	428	0.0228345
279	721	0.0200675
279	728	0.0280664
279	949	0.0148803
279	967	0.0138743
280	284	0.054642
280	427	0.051461
280	474	0.0347718
280	482	0.00752895
280	673	0.0147839
280	765	0.0125442
280	904	0.0458626
281	378	0.0518488
281	608	0.070159
281	672	0.0706772
281	680	0.0624597
281	801	0.0146685
281	954	0.0360939
281	965	0.0394919
282	304	0.0103673
282	306	0.0273261
282	814	0.0422689
283	339	0.0321193
283	454	0.0296721
283	555	0.0421356
284	330	0.0335492
284	604	0.0431873
284	913	0.00668119
285	451	0.0203289
285	616	0.0522546
285	772	0.0390947
286	383	0.0256904
286	390	0.0123366
286	475	0.0442245
286	826	0.0523009
286	863	0.0181183
286	873	0.0340516
287	344	0.0420486
287	356	0.0204574
288	474	0.020395
288	977	0.0252114
289	459	0.0501097
289	583	0.0325743
289	947	0.0218509
290	573	0.0525439
290	592	0.0135144
290	677	0.0536495
290	734	0.00374375
291	304	0.0352793
291	504	0.0481466
291	594	0.0229109
291	632	0.0341487
291	678	0.0370831
291	712	0.0220222
291	854	0.0688319
292	336	0.0425543
292	381	0.0733299
292	478	0.0156047
292	630	0.0632779
292	726	0.0537468
292	953	0.0344061
293	361	0.0445802
293	395	0.0199145
293	445	0.0286635
293	531	0.0344974
293	709	0.0489373
293	772	0.000358411
293	875	0.0543697
294	631	0.0771372
294	727	0.0572471
294	751	0.0445805
294	950	0.0511371
295	787	0.0632397
295	995	0.0211026
296	644	0.0292072
296	797	0.029366
296	814	0.0325112
296	841	0.006228
296	880	0.0467233
296	887	0.0289915
296	940	0.0658736
297	435	0.0477542
297	450	0.0570474
297	568	0.021283
297	657	0.0515119
297	820	0.00666365
298	300	0.0556242
298	495	0.0117935
298	516	0.0303152
298	525	0.0470866
298	619	0.0350575
298	840	0.0726814
298	845	0.0618775
299	322	0.0303764
299	378	0.039468
299	389	0.0167492
299	416	0.0310421
300	350	0.0285315
300	608	0.0132413
300	810	0.0275262
300	819	0.0656446
301	371	0.0421009
301	489	0.0428747
301	552	0.0287266
301	598	0.0225471
301	633	0.0369384
301	660	0.0396687
301	770	0.0662216
301	829	0.02903
301	832	0.0533962
301	975	0.0424844
302	480	0.0336536
302	551	0.00950411
302	993	0.0156585
303	326	0.0187815
303	369	0.0120169
303	755	0.0451415
304	567	0.0424941
304	606	0.0344661
304	916	0.0565945
305	791	0.0788562
305	954	0.0289114
306	312	0.016712
306	401	0.053283
306	697	0.0275857
306	731	0.0247609
307	572	0.0187525
307	620	0.0552141
308	472	0.0262947
309	354	0.0261079
309	431	0.0781959
309	555	0.0576733
309	580	0.0496422
309	809	0.0439253
310	372	0.00490236
310	397	0.0290104
310	432	0.051564
310	510	0.0591512
310	607	0.0512838
311	443	0.0290307
311	459	0.0459285
311	549	0.0277246
311	880	0.046886
311	988	0.0523004
312	596	0.0205494
312	664	0.0575758
312	747	0.0369333
312	990	0.0215009
314	480	0.0302694
314	738	0.0621103
314	899	0.0584463
315	442	0.0126898
315	447	0.0255205
315	559	0.037421
315	820	0.0231288
315	825	0.0330663
315	838	0.00720413
316	575	0.0237239
316	720	0.0487152
316	762	0.0124366
316	832	0.0216773
316	930	0.0430287
317	346	0.0183931
317	869	0.0281135
317	962	0.0554346
318	477	0.0193654
318	571	0.0112748
318	828	0.065765
318	970	0.0105947
319	345	0.014222
319	459	0.0516019
319	494	0.0616551
319	505	0.0476972
319	623	0.0143381
319	654	0.0120348
320	340	0.0645054
320	544	0.0732597
320	628	0.0249821
320	634	0.00932109
320	718	0.0382247
321	338	0.0263655
321	362	0.0547152
321	382	0.0867086
321	604	0.0111565
322	457	0.00594799
322	489	0.0379826
322	497	0.0458555
322	545	0.0590017
322	569	0.0121535
322	573	0.0259262
322	704	0.0395261
322	826	0.0639207
323	346	0.0725396
323	568	0.0485012
323	834	0.0264855
324	504	0.0232163
324	819	0.0305823
324	837	0.0128251
324	878	0.0275448
325	510	0.031771
325	717	0.0446372
325	749	0.0259128
326	396	0.0432045
326	448	0.0123315
326	690	0.0218239
326	722	0.0286691
326	739	0.0393744
326	751	0.0329025
327	333	0.0327604
327	455	0.00889983
327	488	0.00424857
327	620	0.0529229
327	727	0.0287473
327	802	0.0410315
327	907	0.0170774
327	985	0.0547068
328	708	0.00658281
328	750	0.0621164
328	867	0.03834
329	731	0.00692017
329	761	0.0551888
330	373	0.0281818
330	641	0.0273845
330	745	0.0351893
331	398	0.0414811
331	421	0.0392942
331	680	0.0524051
331	757	0.0478002
332	760	0.0209169
332	816	0.0528073
332	915	0.0269626
332	966	0.00327919
333	826	0.0164215
334	376	0.0415525
334	701	0.0442455
334	733	0.0182945
335	377	0.0181589
335	655	0.0335043
335	703	0.021787
335	875	0.00613497
335	968	0.0565383
336	834	0.0148882
337	528	0.0567485
337	545	0.0468306
337	557	0.0303192
337	584	0.0294979
337	785	0.0294751
337	896	0.0556006
337	954	0.0248024
338	449	0.0125227
338	463	0.015547
338	494	0.0362583
338	694	0.0343382
338	739	0.0310489
338	900	0.05978
339	422	0.00986128
339	633	0.00775909
339	752	0.0323638
339	962	0.0350907
340	410	0.0679526
340	595	0.0250172
340	870	0.0462914
340	936	0.0481646
340	952	0.0337067
341	435	0.0545893
341	580	0.0518178
341	702	0.0388395
341	902	0.0448879
342	415	0.0178529
342	713	0.0148028
342	987	0.0166728
342	990	0.0212135
343	509	0.0310822
343	736	0.0646571
343	788	0.0300425
344	438	0.0501176
344	446	0.0356132
344	772	0.0903033
345	415	0.0295594
345	476	0.0373956
345	701	0.0361983
345	708	0.0235527
345	751	0.0504068
345	981	0.0622612
346	462	0.0284896
346	876	0.017697
347	609	0.0527459
347	800	0.047859
347	989	0.0173448
348	510	0.0385101
348	516	0.0239142
348	859	0.0551269
348	866	0.022117
348	927	0.0247162
349	532	0.0302264
349	620	0.024254
349	995	0.0472742
350	396	0.0542647
350	509	0.0389173
350	783	0.0308971
350	938	0.0479311
351	699	0.00944481
351	716	0.0549483
351	722	0.0161167
351	947	0.0129046
352	447	0.047701
352	461	0.0486766
352	596	0.0764549
352	716	0.052253
352	795	0.0578758
352	797	0.00460274
352	865	0.0336023
352	971	0.0373333
353	498	0.0365687
353	622	0.0690537
353	949	0.0229258
353	950	0.0257024
353	962	0.0248198
354	642	0.025453
354	955	0.015661
355	432	0.00763674
355	465	0.00978843
355	548	0.0528755
355	711	0.0406756
355	745	0.0153982
355	938	0.0225018
355	986	0.0389779
356	806	0.0240248
356	945	0.0446486
357	530	0.0710955
357	578	0.0380001
357	615	0.0435467
358	387	0.0127083
358	498	0.0210081
358	553	0.0275263
358	630	0.0383042
359	653	0.0486329
359	947	0.0369642
359	952	0.0446887
360	721	0.0293552
361	791	0.0484547
361	920	0.0248174
363	420	0.0273497
363	480	0.0265786
363	641	0.0339333
363	928	0.0369209
364	448	0.0448491
364	597	0.0674212
364	730	0.0552356
364	831	0.0478305
364	905	0.0338071
364	918	0.0679813
364	966	0.0409221
365	421	0.0361832
365	465	0.049493
365	643	0.0589193
365	781	0.0280886
365	843	0.0677271
365	998	0.0379159
366	389	0.0535845
366	661	0.0100384
366	859	0.0669407
366	908	0.0256146
367	380	0.0528529
367	440	0.00841951
367	758	0.0651531
368	488	0.010782
368	519	0.027073
368	727	0.0722545
368	977	0.0430117
369	815	0.0260257
370	449	0.0244385
370	558	0.0207798
370	572	0.022349
370	842	0.0240757
371	581	0.0273959
371	615	0.0423182
371	697	0.0367786
371	707	0.0344782
371	872	0.0243039
372	571	0.0336982
372	844	0.0602674
373	616	0.00396504
373	626	0.0297027
374	877	0.0373538
374	885	0.0412037
374	987	0.0126476
375	384	0.0561099
375	454	0.0178068
375	750	0.0673455
375	933	0.0501517
376	468	0.051446
376	522	0.0154441
376	565	0.0530205
376	718	0.0736637
376	751	0.016386
376	822	0.0160104
376	832	0.0610353
376	836	0.0456366
377	391	0.0436314
377	769	0.0420258
377	992	0.0567047
378	526	0.0435957
378	753	0.025241
378	804	0.0582817
378	846	0.0289788
379	577	0.0352232
379	719	0.0190485
380	396	0.0455657
380	468	0.0155661
380	616	0.0564069
380	643	0.00845621
380	685	0.0504857
380	759	0.0185178
380	797	0.0185051
380	904	0.0394775
381	442	0.0699494
381	531	0.0344919
381	686	0.0412174
381	728	0.0371072
381	731	0.014573
381	773	0.019802
381	832	0.0535014
381	860	0.00755519
382	460	0.0418743
382	590	0.0457517
382	726	0.0442015
383	405	0.0422525
383	927	0.0317791
384	398	0.0352953
384	613	0.0471661
384	652	0.00319758
384	729	0.0315934
384	809	0.0211147
384	902	0.0356072
385	448	0.0467494
385	723	0.0276695
385	895	0.0706112
385	915	0.0463981
385	918	0.0513538
385	956	0.0288663
386	390	0.056118
386	786	0.0578523
386	863	0.0274765
386	914	0.0237459
386	976	0.0505933
386	996	0.0161842
387	507	0.0172765
387	600	0.0583741
387	988	0.0323032
388	443	0.024842
388	532	0.0272735
388	806	0.0303808
388	931	0.014106
388	951	0.00836586
388	978	0.022686
389	635	0.0238423
389	778	0.0473106
389	951	0.0428786
389	993	0.0525187
390	536	0.011318
390	587	0.025512
390	594	0.0332127
390	867	0.0318994
391	404	0.0468705
391	844	0.0273344
392	746	0.0214408
392	856	0.0439556
393	415	0.0496218
393	494	0.0357869
393	510	0.0277175
393	632	0.026317
393	757	0.0301629
393	978	0.0514195
394	585	0.0245525
394	667	0.0822191
394	919	0.0487423
395	539	0.0479589
395	779	0.0813171
396	857	0.0345163
396	950	0.0491583
397	399	0.032552
397	428	0.0492438
397	540	0.031713
397	565	0.0251825
397	838	0.0191754
397	882	0.0558072
397	911	0.0340467
398	512	0.0331965
399	668	0.0792038
399	781	0.0130513
399	806	0.017699
399	822	0.00452919
399	960	0.0439908
399	986	0.038457
400	514	0.038609
400	684	0.0426068
400	788	0.0607987
400	896	0.0790619
401	849	0.0588518
401	965	0.0611462
401	966	0.0522136
402	529	0.0739416
402	995	0.0730642
403	521	0.0764831
403	820	0.0391685
404	977	0.0215034
405	439	0.0530515
405	821	0.0387057
405	826	0.0371001
405	895	0.035279
406	462	0.0342578
406	832	0.0143106
407	588	0.0308276
407	633	0.0306605
407	778	0.0274029
407	985	0.0569182
408	632	0.0283618
408	651	0.0561162
408	739	0.0220238
408	740	0.024375
408	821	0.0225723
409	609	0.0437632
409	611	0.0493491
409	773	0.0125503
409	934	0.0394236
410	433	0.0434556
410	479	0.00954128
410	548	0.0333387
410	828	0.0418515
410	890	0.0257523
410	984	0.0386839
411	599	0.024476
412	454	0.0196499
413	443	0.0462226
413	725	0.027848
413	845	0.0222182
413	865	0.0511552
413	990	0.00719454
414	619	0.0300288
414	700	0.0254067
414	762	0.0235008
414	893	0.0457302
415	540	0.0306373
415	652	0.0403417
415	675	0.0509791
415	916	0.0270627
415	987	0.0136581
416	466	0.0536808
416	756	0.0387494
416	843	0.018616
416	888	0.0482564
417	734	0.0413974
418	596	0.0249267
418	610	0.0367901
419	542	0.0396861
419	585	0.0365809
419	809	0.0416916
419	882	0.0347966
420	660	0.0529618
420	914	0.0347201
421	644	0.0347405
422	470	0.0508395
422	640	0.0202222
[truncated: 1,000 more rows]
