# Supplementary material for: The winner takes it all—Competitiveness of single nodes in globalized supply networks
Source: PLoS One. 2019 Nov 20;14(11):e0225346. doi: 10.1371/journal.pone.0225346 (PMC6867619; doi:10.1371/journal.pone.0225346)
Supplement: S1 Table — Legends can be found in te readme.txt file. (ZIP) [file pone.0225346.s001.zip › spatial_network_delaunay_randomized_connections_N_1000_r_3_node_measures.dat]

0	3	7	117.377	17.001	4661	4065.67	0.013114	0.0230506	0.0449199	0.0300916	0.117377	0.193219	22	0.0606397	0.113469
1	3	5.66667	128.778	24.0181	2714	4582.33	0.0233473	0.0292508	0.034888	0.0380267	0.128778	0.215614	18	0.0556542	0.0862414
2	7	6.42857	106.961	17.8451	5962	6424.86	0.0201462	0.0378743	0.0337792	0.0636888	0.106961	0.194055	46	0.0651207	0.115028
3	5	8	105.3	13.7391	7304	6877.6	0.0151141	0.0353264	0.0377005	0.0576355	0.1053	0.200566	41	0.064028	0.115047
4	4	8.75	140.739	23.2225	3147	2978.25	0.0144608	0.0475617	0.0410885	0.0813493	0.140739	0.229202	34	0.0866595	0.134411
5	6	6.33333	113.03	21.0585	3808	4627.67	0.013796	0.0367386	0.0387354	0.0489524	0.11303	0.198173	39	0.0645227	0.124905
6	6	6.33333	105.314	20.2206	6987	5498.83	0.0180822	0.029491	0.0323946	0.0434709	0.105314	0.181428	39	0.0575351	0.0976938
7	6	5.66667	111.665	21.1144	9803	6338.17	0.017896	0.0326411	0.0379392	0.0639892	0.111665	0.202362	34	0.0575952	0.0947853
8	3	6.66667	102.621	16.004	4943	3773.67	0.00651877	0.0159036	0.0275802	0.032882	0.102621	0.186877	20	0.0396882	0.0808674
9	7	7.14286	103.964	14.9699	8271	3427.14	0.0215338	0.0327179	0.0346343	0.0540443	0.103964	0.18385	50	0.0588262	0.0952391
10	5	9.6	114.577	12.9953	6546	6569	0.0262793	0.0384772	0.038592	0.0542224	0.114577	0.216242	48	0.0706952	0.115951
11	6	7.16667	97.2638	15.6446	2852	6435.17	0.00945714	0.0343702	0.0354398	0.100612	0.0972638	0.193288	42	0.0571218	0.100737
12	7	6.71429	105.73	18.2689	6695	5512.14	0.0215014	0.0319356	0.0333245	0.0470057	0.10573	0.193337	47	0.0572603	0.10371
13	4	8.5	120.75	15.574	4606	5485.75	0.0324773	0.0414711	0.0373099	0.0472181	0.12075	0.205928	34	0.0706102	0.115395
14	6	9	104.538	12.086	3115	6311.67	0.0143412	0.0317018	0.0361355	0.0467058	0.104538	0.191044	55	0.0636547	0.109016
15	9	7.44444	99.9748	14.8816	3177	7259.78	0.00904379	0.034823	0.03587	0.0582071	0.0999748	0.190329	65	0.0627676	0.105881
16	9	6.44444	112.766	18.839	722	6784.67	0.0015923	0.0402213	0.0397336	0.0754633	0.112766	0.191657	59	0.0719495	0.1201
17	6	6.33333	109.039	19.9616	7720	5832.83	0.0154336	0.040346	0.0326296	0.0708537	0.109039	0.199654	38	0.0631415	0.104187
18	8	6.125	97.5346	19.8315	2849	5807.5	0.00872622	0.028998	0.0338349	0.05462	0.0975346	0.192798	49	0.055139	0.11015
19	5	6.6	117.674	25.1513	354	6427.4	0.0182896	0.0255476	0.0379289	0.0328106	0.117674	0.186509	34	0.0615997	0.122527
20	7	8.28571	103.373	13.2264	7064	4918.43	0.00611108	0.0396352	0.0362827	0.0554513	0.103373	0.180689	58	0.0658836	0.115796
21	5	7.4	108.839	15.3238	2831	6618.4	0.0112796	0.0361631	0.0392385	0.0587984	0.108839	0.211528	37	0.0654856	0.110174
22	7	6.71429	103.068	19.1885	0	6044	0.0204424	0.0284163	0.0332175	0.0371128	0.103068	0.177364	48	0.0548994	0.085944
23	7	6	114.642	22.948	10490	5608.86	0.00743653	0.0377163	0.0386644	0.0590143	0.114642	0.180621	42	0.0690803	0.115621
24	7	7.14286	104.808	16.2684	3057	4409.57	0.00963496	0.0395056	0.0417499	0.0652823	0.104808	0.18833	51	0.0664217	0.13234
25	3	5.66667	125.801	23.4628	6889	6498.67	0.0220817	0.0338115	0.0330497	0.0429027	0.125801	0.209929	18	0.0580071	0.103333
26	5	5	128.618	31.1132	5232	3432.8	0.0163463	0.0373712	0.0399982	0.0516735	0.128618	0.199212	26	0.0686042	0.118607
27	6	6.33333	110.627	18.6134	11324	6313.5	0.00380729	0.0407577	0.0366678	0.06393	0.110627	0.210259	37	0.0679484	0.127461
28	7	5.85714	106.655	19.614	8513	6240	0.0107883	0.0421067	0.0373223	0.0611247	0.106655	0.18476	42	0.0654528	0.114449
29	6	7	129.17	24.8247	2694	6512.5	0.0234265	0.0492103	0.0375337	0.0833771	0.12917	0.1923	43	0.0842024	0.148316
30	7	8	103.272	16.9089	4812	3894.43	0.0142395	0.025959	0.0344028	0.03645	0.103272	0.183237	55	0.0537108	0.0954094
31	11	6.90909	97.2057	15.2787	7293	4415.27	0.0106305	0.0296127	0.0346832	0.0412597	0.0972057	0.186326	77	0.0559074	0.119552
32	8	6.625	103.607	17.1501	7102	6173.75	0.0131568	0.0288286	0.0323432	0.0465957	0.103607	0.170089	52	0.0562882	0.10732
33	5	7.6	97.833	14.7526	4100	8285.8	0.00284921	0.0233449	0.0337267	0.0457634	0.097833	0.181616	36	0.0507665	0.0938334
34	6	7.66667	107.732	14.9841	4313	5768.83	0.00847351	0.0348328	0.0332135	0.0432067	0.107732	0.176837	47	0.0633842	0.102969
35	4	4.25	127.179	31.2648	7707	6782.5	0.00725025	0.0267701	0.0371094	0.0500226	0.127179	0.21695	18	0.0550219	0.0862384
36	7	7.14286	109.761	16.3895	8177	4818.71	0.0109965	0.0444061	0.0387007	0.0749907	0.109761	0.212319	51	0.0745776	0.13242
37	7	5.85714	110.553	25.9153	7088	5783	0.025946	0.0435142	0.0370289	0.0733552	0.110553	0.186128	42	0.0634756	0.119517
38	4	5.75	115.589	24.5627	3449	6143.5	0.0141312	0.034047	0.0338747	0.0603648	0.115589	0.194958	24	0.0642412	0.14756
39	7	6.57143	106.572	17.2727	3699	5333	0.0144775	0.0388253	0.0344355	0.066706	0.106572	0.193412	46	0.0646318	0.1113
40	3	7	144.808	21.9127	5900	5296.67	0.042485	0.0546938	0.039056	0.0649386	0.144808	0.239646	22	0.0803164	0.148316
41	9	6.22222	96.5594	17.0175	7011	5584.22	0.00598947	0.032085	0.0319873	0.0467058	0.0965594	0.171671	56	0.0555994	0.107455
42	7	7.28571	96.699	14.4391	5239	6900.86	0.00683555	0.0391726	0.0325608	0.0684518	0.096699	0.176747	51	0.0585929	0.106954
43	5	5.2	131.103	25.3465	5264	6366.8	0.0314687	0.0445625	0.0388688	0.0599565	0.131103	0.218534	27	0.0689638	0.111792
44	4	6	133.828	24.0173	2682	5632	0.0313138	0.0447107	0.0397	0.055166	0.133828	0.220945	25	0.069557	0.113402
45	2	12.5	116.952	10.7492	3956	6560	0.0204071	0.0316869	0.0343332	0.0429667	0.116952	0.20666	26	0.0647187	0.102518
46	5	7	104.904	16.6438	7205	5131.8	0.0215283	0.0295153	0.0338511	0.0394878	0.104904	0.182306	36	0.0553371	0.0988923
47	4	8	139.898	17.6261	9763	4192	0.0290626	0.0452358	0.0413703	0.0646443	0.139898	0.216866	33	0.078604	0.121442
48	5	7.4	110.449	15.3401	5126	4956.4	0.00984987	0.0337078	0.0363546	0.0524464	0.110449	0.180542	37	0.0629555	0.106059
49	5	10.6	100.046	9.86166	6570	6061	0.00571282	0.028354	0.0385981	0.0414025	0.100046	0.195009	53	0.0607284	0.111524
50	7	8.14286	100.474	13.5451	2826	5282	0.01212	0.0312456	0.0303965	0.0489698	0.100474	0.178774	58	0.0585918	0.120197
51	5	10.4	112.818	11.8212	5176	6203.2	0.0341778	0.0564882	0.0364484	0.104238	0.112818	0.19897	53	0.0749205	0.138295
52	4	6.5	111.431	18.5719	4254	5197.75	0.0174629	0.0282487	0.0314881	0.0399279	0.111431	0.185331	27	0.0560179	0.111934
53	2	6	138.59	23.7583	8173	5083.5	0.0455487	0.05711	0.0397336	0.0686712	0.13859	0.210001	13	0.0767628	0.136549
54	9	7	101.905	16.3506	12624	4782.89	0.0149601	0.0341592	0.0313546	0.051594	0.101905	0.19485	64	0.0616032	0.103155
55	7	7.14286	110.634	17.2724	6261	5708.43	0.0234139	0.0414106	0.033022	0.0703476	0.110634	0.205222	50	0.0642719	0.110333
56	7	6.28571	111.377	18.7775	6307	5076.14	0.0132215	0.0294574	0.0358072	0.0510277	0.111377	0.178768	45	0.0606344	0.117693
57	4	8.25	117.201	14.9883	1750	4058.5	0.0210254	0.0342257	0.0394246	0.0462157	0.117201	0.200577	33	0.0668002	0.107969
58	7	6.28571	99.2474	18.1166	941	7103.57	0.00176703	0.034818	0.0405612	0.0622244	0.0992474	0.187473	45	0.062729	0.115283
59	5	4	121.961	34.5555	8671	5702.2	0.017363	0.0367794	0.0360263	0.0627609	0.121961	0.193296	21	0.0552969	0.115014
60	4	7.25	114.266	16.097	4327	4391	0.0211817	0.0279342	0.0365266	0.0410391	0.114266	0.198313	30	0.057563	0.0989682
61	6	7.66667	99.0964	13.2522	4943	3324.17	0.012648	0.0400525	0.0374228	0.0655884	0.0990964	0.17647	46	0.0665302	0.11257
62	5	9.4	103.245	11.7831	7662	5829.6	0.0136223	0.0293636	0.0336984	0.0481349	0.103245	0.194734	45	0.0549368	0.10577
63	10	5.8	114.61	22.117	6589	5451.9	0.0218967	0.0457486	0.0365627	0.0697061	0.11461	0.201389	58	0.0710552	0.114184
64	9	6	101.145	20.6482	2771	4148.22	0.00505604	0.0313162	0.0353589	0.0539012	0.101145	0.183324	54	0.0602587	0.107245
65	8	8.125	101.51	13.1323	7203	5791.25	0.0192635	0.0448028	0.0345748	0.105157	0.10151	0.186857	63	0.0680855	0.119873
66	12	7.25	110.276	20.1662	11062	5133.83	0.0196991	0.045565	0.037905	0.089672	0.110276	0.188212	85	0.0730397	0.122382
67	6	8.33333	96.5355	13.6637	4187	6402.17	0.0155438	0.039977	0.0326345	0.0635068	0.0965355	0.183592	49	0.0628608	0.123218
68	5	6.4	132.089	22.0148	3716	5780	0.0293756	0.0490208	0.0386403	0.0648288	0.132089	0.226338	31	0.0743845	0.138089
69	4	7	130.739	19.7016	8168	3173	0.0446977	0.0494529	0.0384054	0.0537032	0.130739	0.217474	28	0.0781333	0.119061
70	3	7.66667	112.205	17.2463	10634	5837	0.00529843	0.0239744	0.0348978	0.0349484	0.112205	0.182946	24	0.0566649	0.0896552
71	3	9.66667	117.788	12.215	5808	6168.67	0.0190418	0.0291378	0.0344113	0.0396965	0.117788	0.190707	30	0.0586147	0.0926583
72	4	5.5	129.211	24.5348	4349	4776.75	0.0266355	0.0369034	0.0377151	0.0542844	0.129211	0.224539	23	0.0639736	0.109971
73	5	5.6	107.145	21.7861	8008	4867.6	0.0237331	0.0362086	0.0334175	0.0561021	0.107145	0.182876	29	0.0561437	0.120593
74	6	6.16667	98.2229	17.189	5584	5872.33	0.00515392	0.027933	0.0388564	0.0690596	0.0982229	0.169931	38	0.0554771	0.121673
75	5	6.6	129.402	21.2076	5775	5800.2	0.0379885	0.0533827	0.0387258	0.0770863	0.129402	0.19821	34	0.0800945	0.12972
76	3	6	119.862	21.6417	3431	3693.67	0.0197796	0.033391	0.0356757	0.0430869	0.119862	0.208777	19	0.0566687	0.103452
77	8	6.875	108.655	18.163	10046	5796.5	0.0197227	0.0477675	0.0389446	0.087597	0.108655	0.168558	55	0.0703373	0.146658
78	8	6.625	106.029	19.586	1427	4428.38	0.017834	0.0390451	0.0347352	0.0739757	0.106029	0.199888	52	0.0659972	0.12038
79	6	8.5	112.401	13.7602	9250	5209.17	0.0197876	0.0401676	0.037737	0.0558092	0.112401	0.196635	51	0.0696922	0.121362
80	7	7	108.542	16.835	4244	3877	0.0095564	0.0380794	0.037222	0.0614993	0.108542	0.18839	50	0.0681715	0.12251
81	4	9.75	113.23	12.1974	1911	5389.25	0.0245243	0.0404933	0.0341454	0.0539093	0.11323	0.19194	40	0.0674944	0.111055
82	7	7.85714	90.9151	14.467	4833	4346.43	0.00133353	0.0306768	0.034647	0.0764447	0.0909151	0.173242	54	0.0547199	0.137755
83	6	7	95.0743	15.4936	6405	3931.17	0.0156701	0.0270959	0.0306388	0.0353164	0.0950743	0.181554	43	0.0497754	0.0851173
84	3	8.33333	120.898	18.8063	2935	4471	0.0306726	0.0316973	0.0358275	0.0335136	0.120898	0.21367	25	0.0588628	0.0862576
85	6	6.33333	118.738	21.9885	6444	5364.83	0.00920304	0.0370293	0.0388556	0.0612992	0.118738	0.219056	38	0.0675242	0.118457
86	10	7	106.726	17.8469	6291	6049.2	0.0135695	0.042446	0.0340136	0.0789658	0.106726	0.184291	67	0.0655425	0.111992
87	2	7.5	149.389	20.7484	5650	5921	0.047302	0.0563494	0.0434582	0.0653969	0.149389	0.22876	16	0.0848121	0.124548
88	9	6.33333	100.388	17.1474	10882	5831.33	0.00496162	0.0311964	0.0376176	0.0620159	0.100388	0.191002	56	0.0589763	0.113494
89	5	6.6	111.561	17.3451	5931	5255.8	0.0062316	0.0382513	0.0356457	0.0612724	0.111561	0.205333	32	0.0646134	0.118484
90	5	6.6	126.868	22.8665	6924	5764.4	0.0282003	0.048812	0.0388608	0.0746283	0.126868	0.201619	33	0.0793296	0.129649
91	5	6.4	128.645	21.543	9055	6835.8	0.0173469	0.0409686	0.0364185	0.0639892	0.128645	0.221776	32	0.070329	0.113859
92	6	6.33333	109.805	17.8869	4350	5913.33	0.0109965	0.0319986	0.0339153	0.0508333	0.109805	0.223316	38	0.0587317	0.127971
93	9	7.33333	90.4584	13.5129	8485	6231.44	0.00623817	0.0423045	0.0364862	0.0872025	0.0904584	0.159907	65	0.0624701	0.115032
94	10	7.2	91.9687	13.4851	9336	5224.9	0.00901531	0.0298891	0.0331818	0.0637208	0.0919687	0.178357	69	0.0549575	0.0988599
95	10	7.3	90.3985	13.3194	5877	4689.2	0.00133353	0.0334745	0.0383743	0.0746283	0.0903985	0.17251	68	0.0568157	0.122475
96	7	6.85714	86.7668	13.9939	7758	5817	0.00303292	0.0288948	0.0342016	0.0643241	0.0867668	0.16443	49	0.0475977	0.098532
97	17	6.58824	102.444	16.7942	3796	5033.29	0.0122043	0.0378161	0.0388418	0.0636885	0.102444	0.178867	102	0.0660876	0.106295
98	4	6.75	115.057	17.1216	6958	5696	0.0132215	0.0267245	0.0367366	0.0356528	0.115057	0.186572	28	0.0571151	0.106
99	9	6.44444	99.1868	17.5545	8170	4947.78	0.00643441	0.0369282	0.0364163	0.0803229	0.0991868	0.197514	56	0.0625737	0.124905
100	3	6.33333	109.804	18.7073	3168	6594.33	0.0104093	0.0230654	0.0315952	0.0438269	0.109804	0.200448	20	0.0473595	0.0919197
101	7	6.57143	102.341	17.3584	7816	6025.29	0.00496162	0.0361027	0.0374362	0.0631607	0.102341	0.186041	46	0.0595298	0.116553
102	6	5.66667	125.997	23.2745	2083	4688.83	0.0301338	0.0539223	0.0402504	0.088323	0.125997	0.226019	35	0.0797354	0.124394
103	5	8	98.5197	15.4679	11202	4455.8	0.0114451	0.0305328	0.0376497	0.055608	0.0985197	0.187844	40	0.0556161	0.123625
104	7	5.85714	106.573	21.9913	3882	4463	0.0108447	0.0277041	0.0340706	0.0482147	0.106573	0.185917	42	0.0569432	0.106231
105	5	7.2	92.4506	13.1705	9213	3784	0.00612595	0.0262012	0.0349778	0.0669183	0.0924506	0.169948	37	0.0523794	0.106481
106	6	6.66667	104.1	20.5308	7817	4813.33	0.0112637	0.0407873	0.0370638	0.0546596	0.1041	0.168114	41	0.0627195	0.12706
107	7	8.14286	103.12	13.4571	3571	3724	0.0217642	0.0414735	0.0322869	0.0655884	0.10312	0.193748	57	0.0663593	0.119061
108	4	4.75	145.109	31.4402	584	6515.25	0.0332913	0.056818	0.0439309	0.0766793	0.145109	0.238999	20	0.0839928	0.133464
109	3	6	105.271	17.8793	2730	6351	0.00439192	0.0266959	0.0255116	0.0455299	0.105271	0.186894	19	0.0433212	0.0902273
110	6	7.16667	106.445	16.4314	8782	4598.5	0.0139575	0.0264293	0.0377324	0.0528786	0.106445	0.173896	44	0.0573019	0.125298
111	6	6.33333	114.63	19.3628	458	5857.67	0.0239026	0.0378631	0.0350629	0.0537216	0.11463	0.185897	37	0.0659759	0.103784
112	6	8.66667	107.908	15.046	6327	6332.67	0.0173571	0.0313446	0.0388887	0.040168	0.107908	0.189862	53	0.0627397	0.121315
113	5	6.8	118.282	18.0615	9496	6432.6	0.0180822	0.0380366	0.0367267	0.0519008	0.118282	0.19951	35	0.06857	0.109656
114	4	7.25	110.778	20.1554	2462	6403	0.0126249	0.0234603	0.0274738	0.0448341	0.110778	0.197967	30	0.0517846	0.102081
115	5	6.4	123.571	20.8305	3488	5196	0.01495	0.0466786	0.0349938	0.0712575	0.123571	0.204395	33	0.0744397	0.121375
116	10	7	100.005	15.2829	4336	6061	0.0197876	0.0412227	0.0331752	0.100612	0.100005	0.188145	67	0.0606881	0.118704
117	10	6.5	109.291	19.2777	7740	5006.2	0.0147925	0.0359912	0.0342002	0.0498396	0.109291	0.183631	63	0.0643884	0.118945
118	3	3.66667	130.223	41.2374	4465	4506	0.0183374	0.0362028	0.0324627	0.0458102	0.130223	0.214306	12	0.0525568	0.0785306
119	8	7	88.814	15.4015	1937	5135.25	0.00612595	0.0242485	0.034242	0.0607099	0.088814	0.163822	57	0.0498566	0.0972122
120	5	6.2	112.048	20.8444	5690	5576	0.0174141	0.0338762	0.0366817	0.0480928	0.112048	0.194248	32	0.0619053	0.113219
121	3	9.33333	130.936	14.1847	10509	7553.67	0.0423659	0.0599578	0.0356182	0.0840479	0.130936	0.209465	29	0.0834573	0.131751
122	5	6.8	105.843	16.7585	5009	6128	0.0222159	0.0338543	0.033017	0.0528137	0.105843	0.171655	34	0.0572884	0.0869699
123	4	7	114.626	17.2735	1562	5845	0.0202543	0.0350686	0.0290212	0.0495297	0.114626	0.174681	29	0.0583668	0.101094
124	7	7.14286	114.779	18.0242	5857	5822.29	0.0221873	0.0427642	0.0349673	0.0660478	0.114779	0.196144	50	0.068234	0.111172
125	8	6.875	101.5	16.0155	8607	4180.5	0.0098272	0.035575	0.0366985	0.0527795	0.1015	0.191583	55	0.0606448	0.106129
126	6	6.83333	115.246	18.2472	3442	5135.5	0.0269409	0.0406049	0.0396915	0.0592625	0.115246	0.210488	41	0.07145	0.125585
127	2	9.5	115.108	13.0182	5416	7798.5	0.021178	0.0290118	0.0392027	0.0368457	0.115108	0.192531	20	0.0575016	0.115523
128	4	6	103.732	17.9369	7883	5950	0.00807826	0.0330623	0.0356447	0.0613325	0.103732	0.190415	25	0.0525605	0.103024
129	7	7.57143	94.7471	12.966	7427	5130	0.00598947	0.0225893	0.03173	0.0375804	0.0947471	0.166725	52	0.0495895	0.11112
130	9	7.11111	102.039	15.5353	7993	5099.11	0.00907389	0.0298785	0.0385683	0.0542432	0.102039	0.182394	63	0.0616157	0.123154
131	6	7.16667	93.3422	15.3662	4609	4884	0.00402155	0.0240077	0.0379626	0.039909	0.0933422	0.191953	44	0.0587785	0.105674
132	4	6.75	108.624	16.8539	6348	4413.25	0.00907389	0.0402195	0.0364036	0.0698464	0.108624	0.191468	28	0.0609685	0.136549
133	5	7.2	108.376	15.8607	0	6140.2	0.00739953	0.0386595	0.0330056	0.0731464	0.108376	0.175469	37	0.0632882	0.118945
134	10	8	103.479	15.3329	4647	5751.2	0.00893592	0.0445066	0.0362099	0.0739757	0.103479	0.180281	80	0.0715318	0.133134
135	5	6.6	120.588	19.9927	5389	8571	0.0190833	0.045531	0.0387917	0.077155	0.120588	0.195031	34	0.0732838	0.129766
136	4	7	106.974	15.7065	10623	5537	0.023865	0.0294544	0.0316568	0.0385937	0.106974	0.193432	29	0.0560249	0.115509
137	6	6.16667	109.575	19.0451	3073	4770.83	0.0134577	0.0344773	0.0386185	0.0573938	0.109575	0.185637	37	0.0644433	0.124394
138	5	8.4	93.5058	11.4804	5071	5490.8	0.0112582	0.0281348	0.0354079	0.0635586	0.0935058	0.175789	43	0.0568026	0.118519
139	7	6.57143	95.75	15.7846	7544	5142.29	0.00894298	0.0334863	0.0311012	0.069248	0.09575	0.167093	47	0.0538727	0.111256
140	6	8.83333	91.3073	10.9012	2690	5426.5	0.00256031	0.0261069	0.0336828	0.0627526	0.0913073	0.185372	49	0.0518497	0.104062
141	8	7.25	104.301	16.0176	5162	4806.62	0.0233716	0.0394065	0.0326378	0.0544968	0.104301	0.186503	55	0.0626088	0.114184
142	6	8.5	98.6526	12.6127	4982	6583.33	0.00731633	0.0272564	0.0377874	0.0619772	0.0986526	0.172429	52	0.0570231	0.112615
143	2	8	120.835	15.3442	6579	6605.5	0.019542	0.0420798	0.0402782	0.0646176	0.120835	0.223853	17	0.0674534	0.120741
144	5	8.4	99.4563	12.653	7647	5049.4	0.00563734	0.0348754	0.031625	0.0506349	0.0994563	0.195946	43	0.0583294	0.105466
145	5	7.4	104.491	15.7317	4207	5953.4	0.0147963	0.0329108	0.0346828	0.0582071	0.104491	0.195674	36	0.0592658	0.110775
146	6	6.16667	113.492	24.5899	7714	5281	0.0136352	0.0338878	0.0324635	0.0536108	0.113492	0.202769	37	0.0598597	0.105711
147	9	7.33333	104.385	18.4151	3954	5899.78	0.0161133	0.0433649	0.0396749	0.0769157	0.104385	0.196975	66	0.0700303	0.114472
148	5	6.6	116.169	18.0615	3471	5965.2	0.0275464	0.0390631	0.0368743	0.0562205	0.116169	0.20621	34	0.0676557	0.126296
149	7	7.14286	109.597	15.6257	8837	5847.14	0.0167266	0.0409999	0.0386569	0.0877923	0.109597	0.185739	51	0.0677741	0.134133
150	6	5.5	113.33	21.7666	4143	5673.33	0.017486	0.0356739	0.0331914	0.0579291	0.11333	0.196468	34	0.0597431	0.102105
151	4	6	105.427	17.8221	7144	7659.5	0.00682394	0.0280964	0.0372531	0.0520353	0.105427	0.19851	25	0.0564405	0.124631
152	4	7.25	121.513	17.5037	3723	5052.75	0.0333638	0.0454151	0.0371186	0.0587384	0.121513	0.197662	29	0.0685576	0.103852
153	7	5.85714	106.768	19.4834	6940	5713.57	0.00829364	0.0316425	0.0347116	0.0493524	0.106768	0.194226	41	0.0597005	0.109501
154	10	7.5	88.2446	13.2087	3638	6760.9	0.00868464	0.0286706	0.0336051	0.0540925	0.0882446	0.152309	74	0.0568622	0.1082
155	6	8.83333	112.242	12.9093	7171	5974.67	0.0154324	0.0343599	0.0382955	0.045115	0.112242	0.181961	53	0.0668403	0.110579
156	7	6.42857	111.845	18.8	4862	5084.43	0.0128352	0.0359915	0.0340488	0.0554513	0.111845	0.185075	45	0.0613148	0.106393
157	3	4.33333	139.147	41.4129	5680	6613	0.0329073	0.0362689	0.0438301	0.041575	0.139147	0.213323	14	0.0647895	0.0998358
158	10	6.1	111.955	20.1031	9930	5265.3	0.0194228	0.0394106	0.0381135	0.061272	0.111955	0.20814	59	0.0689757	0.118926
159	5	5.4	121.732	35.6897	2216	7192.6	0.0328186	0.0521816	0.0366269	0.0698464	0.121732	0.21016	28	0.0665048	0.11422
160	4	6.5	106.547	17.5994	7301	4793	0.0138261	0.0265746	0.0306372	0.037737	0.106547	0.193848	27	0.0498663	0.0955902
161	6	6.5	95.7913	15.8322	4682	4563.33	0.00824424	0.0289637	0.0320285	0.0649889	0.0957913	0.196176	40	0.0531932	0.0876748
162	10	7.5	97.1097	14.5742	2950	5272.6	0.00625109	0.0399328	0.0324251	0.0584855	0.0971097	0.180362	72	0.0628368	0.121442
163	5	6.4	119.104	19.8507	5870	4312	0.0325974	0.0419306	0.0333049	0.0690596	0.119104	0.221069	33	0.0672086	0.1182
164	6	7	87.8286	13.4072	2758	4385.5	0.00439818	0.0317337	0.0309557	0.05462	0.0878286	0.187369	42	0.0513338	0.0966136
165	7	7.57143	109.122	14.5372	5985	4421.14	0.00829364	0.0433563	0.0363138	0.0738423	0.109122	0.193796	53	0.0715041	0.139999
166	7	6	103.888	18.9401	2777	7938.29	0.0193411	0.030742	0.0325862	0.0704684	0.103888	0.182184	43	0.0550141	0.123853
167	4	7.25	114.489	19.5585	6796	6923.25	0.00529843	0.0395395	0.0366481	0.0763402	0.114489	0.188245	30	0.0713062	0.12485
168	8	7.375	96.7187	14.7145	5895	5090.62	0.00785078	0.0379372	0.0352179	0.097615	0.0967187	0.177981	59	0.0590093	0.105677
169	4	7	123.28	19.5326	9800	5581.25	0.0280337	0.0537777	0.0448208	0.0987151	0.12328	0.212577	29	0.081637	0.142649
170	4	6.5	122.245	20.4954	7836	4313.75	0.0123749	0.0421346	0.0346071	0.0699849	0.122245	0.227319	27	0.0726335	0.115344
171	5	7.2	126.556	19.2244	4157	6389	0.0412222	0.0553983	0.0371236	0.0657141	0.126556	0.209788	37	0.0847973	0.144074
172	7	6.85714	104.422	15.8823	6084	5409.43	0.0185438	0.0410624	0.0427031	0.0849727	0.104422	0.167331	48	0.0675357	0.148054
173	4	7	116.721	18.3534	7764	5593.75	0.0164961	0.0427819	0.0347224	0.0712475	0.116721	0.208024	29	0.0721829	0.12074
174	4	8.5	115.287	17.067	3833	7503.75	0.0286588	0.0488533	0.0426123	0.0666483	0.115287	0.194321	35	0.0705394	0.113184
175	10	7.4	100.943	15.4499	779	5966.8	0.0161133	0.037906	0.0394762	0.0794928	0.100943	0.194002	73	0.0631838	0.110454
176	4	6	122.227	22.2385	3942	6875	0.017363	0.0318025	0.0375332	0.0657766	0.122227	0.208383	25	0.0651305	0.127022
177	3	8	107.617	14.3645	5237	2762	0.00797838	0.0249015	0.0357255	0.0341911	0.107617	0.2011	25	0.0554228	0.100239
178	6	9.83333	113.328	13.2309	5275	5550.33	0.023268	0.0363998	0.0350636	0.0502739	0.113328	0.185461	54	0.0666968	0.102552
179	4	7	103.327	15.5708	4146	6285.5	0.00794089	0.0371302	0.0356323	0.0561021	0.103327	0.179612	29	0.058483	0.0986027
180	6	6.16667	104.39	18.434	5272	3581.17	0.00792751	0.0268944	0.033865	0.0418155	0.10439	0.174667	35	0.0552277	0.103268
181	7	7.85714	99.2651	13.3141	7625	3816.57	0.0159035	0.0393457	0.0383417	0.0730963	0.0992651	0.178076	56	0.0655439	0.121174
182	8	6.875	95.5572	14.7649	2310	5604.25	0.0150543	0.034684	0.0354259	0.064531	0.0955572	0.17612	53	0.0568559	0.102046
183	5	6.4	127.421	26.5459	5988	4488.4	0.0217969	0.0427724	0.039987	0.0603917	0.127421	0.222609	32	0.0731973	0.112142
184	5	7.6	122.347	19.5367	6661	4920.8	0.0250551	0.0459974	0.0399375	0.0669075	0.122347	0.208331	39	0.076503	0.135961
185	4	7.75	98.1906	13.1213	5986	6007.5	0.00736431	0.0347961	0.0386326	0.0675613	0.0981906	0.173111	32	0.0610324	0.108917
186	3	6.33333	113.199	19.9146	0	4897.67	0.0247661	0.0360303	0.034822	0.0582608	0.113199	0.199249	20	0.0569038	0.115009
187	9	7.77778	95.1232	12.918	6701	5481.89	0.0155522	0.030831	0.0369517	0.0515763	0.0951232	0.180083	71	0.0589045	0.0979184
188	12	5	115.394	24.88	6274	4977.75	0.0243041	0.0472372	0.0377115	0.0749907	0.115394	0.200011	60	0.0727396	0.133432
189	6	7.33333	99.1702	14.1606	3470	3598.33	0.00505604	0.0268544	0.0381853	0.0528242	0.0991702	0.181926	45	0.0548211	0.131537
190	4	6.25	107.285	20.6375	1529	5228	0.00662747	0.0288051	0.0291752	0.0544682	0.107285	0.189386	26	0.049142	0.0954616
191	7	6.57143	109.446	19.5625	5467	6750.43	0.0194414	0.0433435	0.0378074	0.0854522	0.109446	0.189224	47	0.0647493	0.127741
192	8	5.875	104.699	20.4309	2533	5355.75	0.00706907	0.0407754	0.0346255	0.0770863	0.104699	0.188997	44	0.0595741	0.131946
193	6	5.5	117.101	21.9796	8825	5900.83	0.0123456	0.0338338	0.039106	0.0615901	0.117101	0.210504	32	0.0624525	0.112965
194	7	6.71429	99.8583	16.6997	4994	5856.43	0.00494779	0.0327943	0.0345967	0.0616654	0.0998583	0.174051	47	0.0545772	0.124905
195	4	4.25	145.759	37.6545	4549	5202	0.0233473	0.0420032	0.0384975	0.0615901	0.145759	0.236444	18	0.0698521	0.102266
196	6	6.5	103.427	17.1626	2948	7285.17	0.01607	0.0428737	0.0413358	0.0662885	0.103427	0.175871	40	0.0690447	0.12344
197	6	7.66667	109.917	15.9496	1751	5220.5	0.0138158	0.0381054	0.0344665	0.0489103	0.109917	0.195427	47	0.0638019	0.109993
198	5	8.4	99.821	12.945	4068	5705.8	0.0146033	0.0385354	0.0330432	0.0593576	0.099821	0.181965	43	0.05885	0.107323
199	8	7.75	103.171	14.7648	998	7367.5	0.0173724	0.0378213	0.0352678	0.0588773	0.103171	0.191968	62	0.0623853	0.110384
200	5	5.8	100.855	17.9857	2448	7346.6	0.0156772	0.0353608	0.0300123	0.0530153	0.100855	0.19505	30	0.0544018	0.0970693
201	10	7.2	95.3747	14.4349	6244	6550.5	0.00563734	0.0269425	0.034873	0.0513354	0.0953747	0.190309	70	0.0562419	0.1144
202	10	8	89.0284	13.3198	4157	5475	0.00845157	0.0287266	0.0339309	0.0595512	0.0890284	0.155269	80	0.0564712	0.106859
203	9	7.44444	92.9322	16.046	9400	4628.44	0.0112582	0.036506	0.035036	0.0823661	0.0929322	0.164531	67	0.0593407	0.113413
204	5	5.2	122.575	25.1278	3911	6387.8	0.0283992	0.0393287	0.0382949	0.053385	0.122575	0.20404	27	0.0643409	0.123853
205	8	5.875	98.2851	19.1792	6002	6200.25	0.0160735	0.0383186	0.0360012	0.0840479	0.0982851	0.168915	47	0.0543083	0.0958304
206	5	7.2	99.2247	14.0175	5967	6040.8	0.00552009	0.0312124	0.031345	0.058838	0.0992247	0.169856	35	0.054935	0.106799
207	5	6.8	100.02	15.2729	4943	5195.4	0.0141449	0.0227627	0.0298176	0.0418723	0.10002	0.179826	35	0.0472196	0.0897521
208	6	7.5	96.6875	15.5125	6800	6549	0.00955054	0.0206625	0.0329231	0.0375367	0.0966875	0.181413	45	0.0494368	0.0929099
209	8	6.875	100.216	16.5585	6120	6598.25	0.00611108	0.0267774	0.0327222	0.0491154	0.100216	0.174578	56	0.0540439	0.0987244
210	7	7.14286	95.4031	15.1974	4302	4838.43	0.0037981	0.0324815	0.034408	0.0625063	0.0954031	0.185736	48	0.0515654	0.111413
211	2	5	124.327	25.9015	0	3988.5	0.0221629	0.0230294	0.0309457	0.0238959	0.124327	0.211733	11	0.0439035	0.119568
212	4	6.75	101.981	15.5702	4410	5798.25	0.0103547	0.0283016	0.0290094	0.0403399	0.101981	0.168984	28	0.0489533	0.100596
213	10	6.7	96.3987	15.5959	2567	5571.2	0.00846619	0.0401884	0.0382061	0.0595636	0.0963987	0.175565	66	0.065179	0.122007
214	8	6.5	96.4437	15.7343	4588	4131.75	0.0131062	0.0313624	0.0375937	0.054759	0.0964437	0.197103	53	0.059977	0.10735
215	6	7.83333	90.0651	13.0273	9811	5947.67	0.00665178	0.0365365	0.0353039	0.0673893	0.0900651	0.171717	46	0.0551864	0.104386
216	4	6.75	122.684	20.703	8190	4938.5	0.0337977	0.0394574	0.0355976	0.0442981	0.122684	0.192155	28	0.064747	0.119477
217	5	6.2	116.381	21.7245	2436	3154.2	0.0250417	0.0346476	0.0349228	0.0455968	0.116381	0.182052	32	0.0598405	0.103512
218	6	6.5	96.5906	17.3953	1137	7054.83	0.00552009	0.0222438	0.0347466	0.0522123	0.0965906	0.168263	37	0.0450997	0.109029
219	6	5.66667	109.272	21.269	4158	5301.83	0.0219696	0.0377253	0.0341566	0.0542378	0.109272	0.20306	35	0.0658683	0.117685
220	5	7.4	104.972	15.1293	3323	6521	0.0174544	0.0289708	0.0321855	0.0392906	0.104972	0.178137	38	0.0567044	0.10405
221	8	6.25	107.602	18.5849	5823	6822.75	0.0163157	0.0373889	0.0375952	0.0611673	0.107602	0.179622	48	0.0645642	0.111725
222	9	6.22222	97.0931	15.9382	1615	4826.67	0.00853074	0.0389528	0.0383621	0.0800022	0.0970931	0.178879	56	0.065397	0.120994
223	7	6	107.57	18.8613	5685	6926.86	0.0171968	0.0375972	0.0332635	0.0638102	0.10757	0.184837	43	0.0601902	0.102257
224	3	7.33333	133.142	20.9575	5848	5030.67	0.0315302	0.0418595	0.036133	0.0516647	0.133142	0.21773	21	0.0707474	0.122707
225	4	6.75	117.431	19.1642	9720	3379.75	0.0169796	0.0504046	0.0382166	0.070797	0.117431	0.20379	27	0.0705868	0.109044
226	3	8.33333	127.098	15.956	8449	2754.33	0.0355155	0.0451603	0.038298	0.0599797	0.127098	0.223241	26	0.0717514	0.114244
227	7	7.85714	98.3007	12.9674	3173	7002.29	0.0110001	0.0368387	0.0348728	0.0568162	0.0983007	0.198676	56	0.0624787	0.107081
228	7	6.85714	102.834	15.7865	3353	5218.86	0.00853074	0.0426924	0.0393806	0.0738504	0.102834	0.187409	49	0.069531	0.118484
229	8	7	109.299	18.802	8958	4412.38	0.0252079	0.040665	0.0384966	0.0732442	0.109299	0.19389	57	0.0723541	0.128236
230	5	8.6	118.321	15.0812	6793	4755	0.0174783	0.0397556	0.0380582	0.0535786	0.118321	0.207893	44	0.0708655	0.120519
231	5	8	120.512	16.1456	6766	4339.4	0.0275188	0.0436434	0.0374909	0.0521957	0.120512	0.211668	41	0.07191	0.133545
232	6	8.66667	110.06	13.2188	6671	5054.33	0.0240142	0.0387332	0.0326569	0.0501923	0.11006	0.208301	48	0.0648944	0.103482
233	5	8.2	121.496	16.0259	5958	7415.8	0.0287591	0.0469372	0.0419492	0.0779588	0.121496	0.208344	41	0.0785118	0.125
234	10	7.2	98.076	14.5869	3523	6369.2	0.0078665	0.0279099	0.037334	0.0516728	0.098076	0.173507	70	0.0608505	0.114669
235	3	10	118.392	11.8392	2169	6551	0.0307431	0.0382892	0.0336965	0.0462255	0.118392	0.201849	31	0.0645613	0.106561
236	2	7	122.692	19.0854	2490	4999.5	0.0246724	0.0271548	0.0332536	0.0296371	0.122692	0.207996	15	0.0515819	0.0785737
237	5	7.2	105.98	17.6978	2553	5564.6	0.0131568	0.022908	0.0301982	0.0395605	0.10598	0.183246	35	0.0479777	0.0811834
238	4	6	119.776	20.7113	2883	6795.25	0.0135479	0.0303896	0.0367516	0.0483146	0.119776	0.208949	25	0.0607591	0.0983727
239	6	6.5	122.112	19.7462	7949	6467.33	0.0227884	0.0475071	0.0423271	0.0831628	0.122112	0.197211	39	0.0760684	0.134133
240	6	7.33333	112.18	17.1089	8783	4209	0.0223771	0.047637	0.0402479	0.077234	0.11218	0.195445	44	0.0739361	0.128213
241	7	6.28571	99.8117	17.2011	2949	5632.71	0.00264489	0.0222642	0.0372678	0.0392379	0.0998117	0.175088	45	0.0544946	0.10266
242	7	6.14286	112.224	19.2956	7426	5457.71	0.0252544	0.0415419	0.0353909	0.0573917	0.112224	0.191256	44	0.0681094	0.11809
243	4	5.25	121.24	24.5366	4662	5855.25	0.0135257	0.0335013	0.0327988	0.0436205	0.12124	0.213639	22	0.0601316	0.104351
244	6	6.5	108.38	17.0526	3364	3402.17	0.0163974	0.0444717	0.0403208	0.0691256	0.10838	0.174518	39	0.0694001	0.117166
245	4	7.5	109.318	15.7588	0	6603.25	0.0140675	0.0393776	0.0415826	0.0647971	0.109318	0.182069	31	0.0661117	0.13459
246	6	6.5	111.76	23.0173	6189	6313.17	0.0229933	0.0335334	0.0315546	0.0444765	0.11176	0.192011	40	0.0607581	0.108341
247	6	7.16667	105.761	18.8095	2445	7143.67	0.0155777	0.0376244	0.0341264	0.0662559	0.105761	0.182233	44	0.0658372	0.122175
248	8	6	108.032	19.2593	3254	6351.62	0.0185162	0.0417407	0.0346475	0.075772	0.108032	0.210099	47	0.0648844	0.123867
249	4	7.25	108.326	16.2606	4058	5788.5	0.0146053	0.0346546	0.0294813	0.0560936	0.108326	0.198678	30	0.0556772	0.100024
250	7	6.14286	123.657	22.6074	4641	5082.14	0.0385021	0.0542447	0.0399782	0.0697927	0.123657	0.203581	43	0.0799989	0.136466
251	3	8.33333	98.9586	13.4694	8424	4582.33	0.0112288	0.0243439	0.0309194	0.0384718	0.0989586	0.190088	26	0.0454096	0.0811138
252	2	7	123.402	17.6288	8411	7054.5	0.021658	0.0400602	0.0368359	0.0584625	0.123402	0.192032	15	0.0655622	0.102787
253	4	6.75	118.41	20.7217	2960	5099	0.0136352	0.0298772	0.0370147	0.0419206	0.11841	0.192854	28	0.0614032	0.109044
254	8	7.875	87.0411	11.6361	9511	5331.38	0.00743225	0.0259597	0.0328311	0.0477549	0.0870411	0.167593	61	0.0519348	0.10942
255	6	5.5	94.2214	21.4615	4168	6787.5	0.00846702	0.0350982	0.0383015	0.0604306	0.0942214	0.173532	34	0.0548824	0.11096
256	10	6.6	91.3771	14.265	6485	6536.8	0.00682402	0.0309439	0.0378909	0.0529609	0.0913771	0.15519	67	0.0595394	0.11564
257	6	7.5	102.211	14.7638	5306	5332.5	0.00785078	0.0313432	0.0436887	0.0569753	0.102211	0.185832	45	0.0642183	0.134411
258	9	5.66667	111.303	21.2889	6577	4624.44	0.0126249	0.0324295	0.0430691	0.0473646	0.111303	0.196093	50	0.0662924	0.112236
259	8	7.5	94.5949	14.4614	5232	5866.5	0.00637859	0.0266399	0.0358361	0.0480875	0.0945949	0.177153	60	0.0590058	0.113732
260	3	7.66667	116.84	18.546	2942	6352	0.0177847	0.0230177	0.0346566	0.0313328	0.11684	0.202438	24	0.0569469	0.106323
261	11	6.63636	103.449	16.2339	6262	4703	0.0187281	0.0502641	0.0354134	0.0811216	0.103449	0.174285	74	0.0717981	0.132015
262	2	10	134.293	13.565	7865	1593.5	0.0498015	0.0499638	0.0335755	0.050126	0.134293	0.217883	21	0.0730852	0.125518
263	12	7	92.0231	13.5539	6172	5798.5	0.0146033	0.0302685	0.0348971	0.0527863	0.0920231	0.196553	84	0.0565082	0.0999273
264	7	6.71429	95.1646	15.6342	1859	6397.14	0.00796551	0.0244508	0.0307437	0.0542844	0.0951646	0.195578	44	0.0469013	0.0903129
265	5	5	114.132	23.2069	250	6017.2	0.0122333	0.0294872	0.0308308	0.0358608	0.114132	0.198911	26	0.052846	0.101818
266	5	8.4	100.625	12.658	4807	6420.8	0.0128188	0.0345054	0.0335073	0.0654943	0.100625	0.184204	43	0.0581659	0.118105
267	4	7.75	106.721	14.78	6528	5844.5	0.0125248	0.0219757	0.0353251	0.0320698	0.106721	0.181384	32	0.0530021	0.105655
268	10	6.6	106.175	19.7783	6658	4941.6	0.0173571	0.0376304	0.0345082	0.0660596	0.106175	0.18339	67	0.0655704	0.112671
269	6	5.83333	99.4991	17.2939	4384	6259.67	0.00284921	0.034776	0.0345733	0.0673893	0.0994991	0.184466	34	0.055829	0.100269
270	4	6.25	100.133	17.1358	3463	7280	0.0105944	0.036273	0.0343946	0.0486279	0.100133	0.183461	26	0.0645125	0.111105
271	10	6.2	88.4155	15.5043	3974	4736.9	0.00303292	0.0341856	0.0369266	0.0592015	0.0884155	0.166652	58	0.0575235	0.107759
272	2	5.5	119.21	21.8551	8407	4392	0.0129238	0.0189615	0.0260394	0.0249993	0.11921	0.212146	12	0.0388677	0.0791624
273	5	7.4	119.569	18.515	5073	6135.8	0.00437132	0.0437628	0.0322701	0.0730163	0.119569	0.204625	38	0.0694734	0.118473
274	6	8.66667	109.382	13.4564	6714	5754.67	0.0237086	0.0437035	0.0410621	0.0808255	0.109382	0.188239	49	0.0729008	0.134841
275	6	7.16667	115.178	17.0329	4118	5529.67	0.03116	0.0430524	0.0369828	0.0542432	0.115178	0.191565	43	0.0707813	0.111097
276	7	6	112.019	20.1557	7421	5674.71	0.0160607	0.0336854	0.0398572	0.0537216	0.112019	0.183559	42	0.0643172	0.117794
277	7	6.71429	114.334	18.1937	9485	4819	0.0211989	0.0341076	0.0357534	0.0585662	0.114334	0.199244	47	0.0647964	0.130729
278	9	7.11111	100.501	14.9643	2309	4339.11	0.00679308	0.0259801	0.0384144	0.0392565	0.100501	0.183348	63	0.0575845	0.109833
279	6	7.16667	92.4263	18.4063	5920	6558.83	0.00328941	0.0171687	0.028538	0.0280664	0.0924263	0.169091	44	0.0464031	0.107263
280	10	6.6	98.219	17.1455	4251	6033.3	0.00752895	0.0339901	0.0331219	0.054642	0.098219	0.185342	65	0.0602366	0.1201
281	10	6.7	108.595	18.1121	4570	5076.6	0.0139575	0.044074	0.0393961	0.0706772	0.108595	0.184116	64	0.0702758	0.131198
282	4	6.75	106.93	17.4503	3985	4951.75	0.0103673	0.0294248	0.0374713	0.0422689	0.10693	0.190411	28	0.0583303	0.124296
283	6	6.16667	110.391	20.4137	5316	5166	0.0236254	0.0349567	0.0325213	0.0558092	0.110391	0.189236	38	0.06132	0.105649
284	7	8.57143	101.147	12.2191	5072	4672.14	0.00668119	0.0365224	0.0358154	0.0754633	0.101147	0.204031	59	0.0626005	0.115138
285	4	7.25	98.4977	14.7853	8041	3794	0.0147714	0.0316124	0.0314969	0.0522546	0.0984977	0.2033	29	0.0482963	0.129398
286	9	6.11111	102.402	18.9051	5535	6301.11	0.0123366	0.0377913	0.0369237	0.0699849	0.102402	0.189952	53	0.0606839	0.106602
287	3	6	122.258	20.3763	4258	3583.33	0.0204574	0.0371528	0.03894	0.0489524	0.122258	0.199609	19	0.0659822	0.127802
288	2	8	110.963	14.0906	10182	5159.5	0.020395	0.0228032	0.0291887	0.0252114	0.110963	0.175914	17	0.0458753	0.0919724
289	5	6.6	114.303	18.8427	4507	4149.8	0.0062316	0.0286904	0.0416655	0.0501097	0.114303	0.211565	34	0.0661345	0.117609
290	5	5.6	121.333	22.4754	4007	7150.4	0.00374375	0.0371966	0.0375819	0.0625316	0.121333	0.198556	29	0.0667216	0.133432
291	9	7.33333	99.3624	16.0347	3494	5760.11	0.00679308	0.0323466	0.0372937	0.0688319	0.0993624	0.176555	67	0.0596768	0.113257
292	9	7.22222	98.0413	14.4468	4741	5698.44	0.00637859	0.0424779	0.0364073	0.0733299	0.0980413	0.181568	66	0.0658363	0.112586
293	8	7.625	105.267	15.378	2941	4691.62	0.000358411	0.0334113	0.0358985	0.0543697	0.105267	0.186629	62	0.0644346	0.101232
294	5	9.2	126.474	14.394	3257	5104.2	0.0445805	0.0579331	0.0378985	0.0771372	0.126474	0.214056	46	0.0850514	0.127971
295	3	4.66667	154.446	43.392	6426	5602.67	0.0211026	0.0486692	0.041982	0.0632397	0.154446	0.223613	15	0.0729055	0.10942
296	7	5.85714	106.58	23.0077	6567	5035.86	0.006228	0.0341287	0.0368596	0.0658736	0.10658	0.196829	42	0.0610253	0.114538
297	7	7.85714	98.3395	13.1347	8702	6499.43	0.00666365	0.0372907	0.0308938	0.0570474	0.0983395	0.194956	55	0.0582577	0.113976
298	8	6	101.826	19.0015	5437	4335.5	0.0117935	0.0442896	0.0403226	0.0726814	0.101826	0.186137	49	0.065573	0.106882
299	6	7.33333	107.184	15.4254	2354	5427.33	0.0167492	0.0290919	0.0375746	0.0397779	0.107184	0.19283	44	0.0586725	0.0977497
300	6	6.33333	122.64	21.8513	4616	5682.33	0.0132413	0.0404215	0.040829	0.0656446	0.12264	0.224413	39	0.0748555	0.128306
301	11	7.45455	110.86	16.0131	4531	5203.27	0.0225471	0.0408	0.0385846	0.0662216	0.11086	0.201381	81	0.0719685	0.119258
302	3	7.33333	113.182	15.4952	6526	4303	0.00950411	0.0196054	0.0402484	0.0336536	0.113182	0.194884	23	0.0546959	0.10336
303	6	8	105.916	15.4326	5436	4701.83	0.0120169	0.0344941	0.0353134	0.0721079	0.105916	0.187	49	0.0631962	0.127227
304	9	5.66667	100.456	19.0193	2076	6099.67	0.0103673	0.038612	0.0330734	0.0708537	0.100456	0.185066	49	0.0596515	0.113127
305	2	10	130.211	13.0211	13054	4068	0.0289114	0.0538838	0.0367418	0.0788562	0.130211	0.207393	21	0.0788182	0.125496
306	6	5.66667	105.127	21.3175	4700	5133	0.00792751	0.0262659	0.0334795	0.053283	0.105127	0.17176	34	0.0495674	0.112135
307	4	6	109.393	19.6322	8988	5469.75	0.0187525	0.0314859	0.0323361	0.0552141	0.109393	0.19197	25	0.0583531	0.115433
308	3	6	139.758	27.9515	1471	4505.67	0.0144608	0.0319055	0.042959	0.0549608	0.139758	0.225312	19	0.0730827	0.124667
309	6	5.66667	118.823	21.8314	7181	4519	0.0261079	0.049837	0.0343921	0.0781959	0.118823	0.20861	35	0.0709898	0.126212
310	6	7	116.133	23.4251	7888	6984.17	0.00490236	0.0435515	0.0375641	0.0653969	0.116133	0.203625	43	0.070936	0.129462
311	7	6.71429	110.381	18.1596	4642	4946.86	0.0201813	0.0412814	0.0347061	0.0669183	0.110381	0.193799	47	0.0680651	0.111413
312	6	7	109.075	16.9167	6041	5230.17	0.016712	0.0363004	0.0335261	0.064531	0.109075	0.181609	41	0.0623261	0.119304
313	2	6.5	126.225	20.5115	7871	2532.5	0.0309204	0.0318695	0.0405898	0.0328186	0.126225	0.223719	14	0.0600435	0.102665
314	5	7	118.613	18.5451	5022	4740.4	0.0286153	0.0429192	0.0416105	0.0621103	0.118613	0.179543	34	0.0713772	0.132169
315	7	7.42857	91.4803	12.7787	7212	5089	0.00328941	0.0203314	0.0332379	0.037421	0.0914803	0.165802	53	0.0494711	0.116443
316	7	5.14286	113.063	24.8303	4233	5283.29	0.0124366	0.0316824	0.0333206	0.0487152	0.113063	0.210219	37	0.055631	0.101222
317	5	6.6	114.701	17.8332	4838	5521.8	0.0128352	0.0348268	0.0384004	0.0593576	0.114701	0.189352	33	0.0643316	0.115028
318	5	8.2	101.776	13.1743	8540	5161.8	0.0105947	0.0261932	0.0375971	0.065765	0.101776	0.189116	41	0.0586172	0.124103
319	7	7.14286	98.8931	18.2542	3378	6961.43	0.0120348	0.034685	0.0381065	0.0616551	0.0988931	0.187601	49	0.0644092	0.111038
320	8	6.125	110.094	29.9863	4713	6569.88	0.00932109	0.0422536	0.0358592	0.0732597	0.110094	0.200599	49	0.0715842	0.119246
321	5	6.8	104.518	21.7746	2942	5185.4	0.0111565	0.0450719	0.039514	0.0867086	0.104518	0.179725	35	0.0655674	0.128583
322	10	6	94.6801	17.3167	3950	5915.7	0.00594799	0.0345831	0.0330415	0.0639207	0.0946801	0.182237	56	0.055	0.105832
323	3	8	130.837	17.0815	6960	5089.67	0.0264855	0.0491755	0.0384923	0.0725396	0.130837	0.220337	25	0.0760488	0.13242
324	4	5.75	111.247	23.2869	1708	6004.5	0.0128251	0.0235421	0.0325225	0.0305823	0.111247	0.204264	24	0.0533453	0.0997374
325	6	8.66667	100.811	14.5545	3549	4530.17	0.00494779	0.0298254	0.0390669	0.0446372	0.100811	0.178999	53	0.0605704	0.117057
326	10	6.4	100.341	16.4367	4527	5060.9	0.0123315	0.0323932	0.0362786	0.0554928	0.100341	0.170663	63	0.0604011	0.103184
327	10	7.8	88.5801	14.2215	6299	5496	0.00424857	0.0315728	0.0334911	0.0547068	0.0885801	0.155553	76	0.0600607	0.111625
328	6	8	100.961	13.4081	6737	5460.33	0.00658281	0.0324437	0.0383024	0.0621164	0.100961	0.171345	47	0.0601454	0.129267
329	4	5.75	103.309	20.6617	2979	6004.25	0.00692017	0.0427881	0.0380607	0.070797	0.103309	0.173681	24	0.057932	0.127701
330	8	7.125	111.591	18.7381	3406	5370.5	0.0273845	0.0435816	0.037239	0.0813493	0.111591	0.183529	53	0.0671926	0.118906
331	5	6	115.152	21.2026	3839	4809.6	0.0191339	0.0400229	0.034451	0.0524051	0.115152	0.193036	30	0.0590625	0.105804
332	12	6.91667	86.2488	13.1056	8207	6289.83	0.00327919	0.0233271	0.0353919	0.0528073	0.0862488	0.165065	78	0.0511792	0.104505
333	3	7.66667	112.626	15.3744	1884	5396.67	0.0164215	0.0276314	0.0347258	0.0337122	0.112626	0.188313	23	0.0555769	0.0874672
334	6	7	104.85	16.7676	2164	7748.67	0.0119592	0.0335271	0.033511	0.0550204	0.10485	0.199803	41	0.0648451	0.129649
335	5	6.6	106.717	17.134	8574	5278	0.00613497	0.0272247	0.0351335	0.0565383	0.106717	0.191323	34	0.0570587	0.121827
336	6	7.83333	112.415	15.9775	4775	5981.5	0.0123456	0.0311158	0.0366343	0.0637208	0.112415	0.199356	46	0.0656019	0.107013
337	7	5.57143	115.129	25.2384	3803	5407	0.0248024	0.0390392	0.0421531	0.0567485	0.115129	0.200884	40	0.0673115	0.122054
338	8	6.875	101.873	16.1957	0	5675.5	0.0125227	0.0328646	0.0372334	0.05978	0.101873	0.199227	56	0.0612823	0.111253
339	5	6.2	109.49	18.2745	3452	5954	0.00775909	0.0234388	0.0298368	0.0350907	0.10949	0.185859	32	0.0484831	0.0905253
340	10	8.4	104.948	13.7025	5698	5657.3	0.0122109	0.041363	0.0356399	0.0679526	0.104948	0.183402	79	0.0703126	0.111408
341	7	6.28571	104.793	22.4556	4287	4910.71	0.0161302	0.0471617	0.0420532	0.0987151	0.104793	0.212684	45	0.0677192	0.11584
342	4	8.25	100.717	14.1792	4391	4943.5	0.0148028	0.0176355	0.0310604	0.0212135	0.100717	0.183431	32	0.0458899	0.0950869
343	5	8.2	118.354	14.5594	7909	4019.8	0.0300425	0.04392	0.0375274	0.0646571	0.118354	0.195949	42	0.0714216	0.132634
344	6	5.66667	131.948	26.4769	4619	5545.5	0.0311163	0.0503463	0.0384308	0.0903033	0.131948	0.213846	35	0.075538	0.144278
345	8	6.625	101.518	16.1844	6108	4747.25	0.014222	0.0340175	0.0363665	0.0622612	0.101518	0.177966	53	0.0612222	0.106793
346	6	6	108.632	20.39	5388	7048.83	0.017697	0.0377677	0.0356572	0.0725396	0.108632	0.177351	36	0.0582968	0.122412
347	5	7.8	120.822	16.5411	4417	4208.8	0.0173448	0.0484688	0.0385506	0.0670005	0.120822	0.19684	40	0.0748829	0.13406
348	7	7.57143	116.793	17.7099	325	5636.14	0.022117	0.0371469	0.0419643	0.0551269	0.116793	0.206551	53	0.070927	0.120783
349	4	5.5	117.09	22.6862	6074	4178.75	0.0141312	0.0289714	0.0381553	0.0472742	0.11709	0.197108	23	0.0590895	0.120338
350	5	7.2	128.999	18.3773	4406	4071.4	0.0285315	0.0401083	0.0402838	0.0542647	0.128999	0.2134	37	0.0727004	0.114244
351	4	5.25	113.137	22.1561	6991	7121	0.00944481	0.0233536	0.0344334	0.0549483	0.113137	0.210525	22	0.0469936	0.0922308
352	10	6.9	88.1738	13.9329	1857	5454	0.00460274	0.0416082	0.0370689	0.0764549	0.0881738	0.182726	66	0.0613441	0.123386
353	7	6.42857	110.236	20.16	3126	6725.43	0.0229258	0.0472786	0.0395179	0.0849727	0.110236	0.20216	46	0.0709769	0.144074
354	7	5.28571	102.348	22.4771	4234	6179.57	0.00439192	0.0203727	0.0333431	0.0327765	0.102348	0.182502	38	0.0492682	0.104304
355	10	6.9	97.618	14.7241	5448	4723.9	0.00515392	0.0263033	0.0349823	0.0528755	0.097618	0.175085	69	0.0562145	0.0937942
356	6	5.16667	104.393	23.5092	2323	5520.5	0.00688903	0.0297352	0.0345789	0.0560936	0.104393	0.179152	32	0.0534564	0.0968265
357	5	6	113.779	20.9498	5367	5493.4	0.0190821	0.0402066	0.0380135	0.0710955	0.113779	0.185467	31	0.0623189	0.119517
358	5	6.6	100.443	15.8158	2450	7009.4	0.0127083	0.0258831	0.0329331	0.0383042	0.100443	0.17596	34	0.0518785	0.106925
359	4	6	131.522	25.2476	10516	5667	0.0220817	0.0380919	0.0359339	0.0486329	0.131522	0.208952	25	0.0682355	0.112789
360	4	8.25	104.754	12.9072	195	5586.25	0.0240349	0.0292593	0.0324365	0.0350282	0.104754	0.179039	34	0.0569454	0.114627
361	10	7.2	92.3975	14.9633	8683	5515.1	0.00846619	0.0308956	0.0365051	0.0484547	0.0923975	0.167099	69	0.056537	0.117833
362	2	5	152.626	30.5252	4167	4465	0.0446842	0.0496997	0.0439221	0.0547152	0.152626	0.23444	11	0.0760744	0.141424
363	4	6.25	121.482	22.5972	7037	6593	0.0265786	0.0311956	0.0326791	0.0369209	0.121482	0.202749	25	0.054724	0.0842072
364	8	6.5	112.648	20.8087	6400	6819	0.0338071	0.0520727	0.0343971	0.0679813	0.112648	0.191608	49	0.0736297	0.117693
365	7	8.28571	107.546	14.4985	9847	5863.14	0.0280886	0.0445848	0.0317237	0.0677271	0.107546	0.188866	57	0.0678291	0.12074
366	9	6.88889	98.9029	17.5304	4562	3541.33	0.0100384	0.0371202	0.0338166	0.0669407	0.0989029	0.187492	63	0.0614568	0.120783
367	4	7	127.22	28.4479	5758	6634.5	0.00841951	0.0430745	0.0418454	0.0651531	0.12722	0.21759	28	0.0718686	0.126195
368	8	7.75	94.251	14.1984	3834	5615.75	0.010782	0.0380816	0.0353334	0.0722545	0.094251	0.170583	62	0.0643707	0.128093
369	5	7.2	109.615	16.1029	2931	4834	0.0120169	0.0344466	0.0336557	0.0562205	0.109615	0.179956	36	0.0614605	0.0954743
370	6	7.16667	104.293	15.706	2831	6293	0.00682394	0.0264296	0.0363341	0.0601109	0.104293	0.205265	43	0.0616715	0.119026
371	6	6	116.753	26.9032	8147	4357.5	0.0243039	0.0345626	0.0356099	0.0423182	0.116753	0.197128	37	0.0641851	0.0991465
372	5	5.8	117.496	20.5898	11357	6862.8	0.00490236	0.0361841	0.0404146	0.0602674	0.117496	0.198723	30	0.0679429	0.115823
373	5	6.6	106.61	16.5753	6191	2831.2	0.00396504	0.0331519	0.0364439	0.0530153	0.10661	0.196751	34	0.0616565	0.109531
374	6	7.5	96.7058	13.707	2353	5140.17	0.0126476	0.0301762	0.0345592	0.0438985	0.0967058	0.186995	46	0.0536898	0.096678
375	6	6.5	123.35	21.2281	1505	4599	0.0178068	0.0471825	0.0350995	0.0673455	0.12335	0.215721	39	0.0742731	0.133134
376	10	5.9	95.5894	18.8637	8944	5368.2	0.0154441	0.0403499	0.0356897	0.0736637	0.0955894	0.177999	60	0.0600257	0.108523
377	5	5.6	120.086	22.4732	5494	5996.6	0.0181589	0.0415053	0.0369719	0.0567047	0.120086	0.209481	29	0.0691837	0.114286
378	6	6.5	123.973	21.5805	5957	5626.33	0.025241	0.0412357	0.0381347	0.0582817	0.123973	0.201025	38	0.0711938	0.123504
379	2	8.5	125.457	17.7731	5448	7093.5	0.0190485	0.0271358	0.035407	0.0352232	0.125457	0.214082	18	0.0562891	0.0899996
380	12	7.5	88.9131	12.9194	3470	5660.5	0.00720695	0.0329669	0.0361469	0.0564069	0.0889131	0.172522	85	0.0557581	0.118006
381	10	8	91.7787	12.6126	4564	5894.8	0.00736431	0.0358892	0.0357659	0.0733299	0.0917787	0.165746	81	0.0615175	0.115281
382	6	7.33333	105.604	15.1282	4193	4539.33	0.0237975	0.0452334	0.0398533	0.0867086	0.105604	0.183534	45	0.0684936	0.141424
383	4	6.75	109.501	17.707	4420	5097.25	0.0149787	0.0286752	0.035124	0.0422525	0.109501	0.190067	27	0.0537258	0.101413
384	11	5.36364	102.161	20.1447	4762	5088.91	0.00319758	0.0323539	0.0363378	0.0561099	0.102161	0.188182	60	0.0595048	0.122343
385	7	7.57143	106.9	18.8772	1638	6221.57	0.00797838	0.0399467	0.0362466	0.0706112	0.1069	0.196371	50	0.0653857	0.1191
386	6	7	102.505	15.7961	5489	4640.5	0.0161842	0.0386617	0.0322477	0.0578523	0.102505	0.203623	41	0.0611617	0.107429
387	5	7.2	100.913	14.5684	10297	3773.6	0.0127083	0.029233	0.0307521	0.0583741	0.100913	0.172731	37	0.0536358	0.0984816
388	10	6.9	93.5237	15.3167	9064	5731.7	0.00836586	0.0237399	0.0334039	0.033164	0.0935237	0.171106	70	0.0525037	0.0915334
389	7	6.28571	116.811	19.7929	2806	4887.57	0.0167492	0.0406083	0.038035	0.0535845	0.116811	0.201527	45	0.0714073	0.121313
390	7	7.57143	105.588	15.8981	5757	6854.29	0.011318	0.0299484	0.0354107	0.056118	0.105588	0.202289	52	0.061423	0.112105
391	4	4.75	116.244	30.3064	2361	7392.25	0.0273344	0.0366544	0.036299	0.0468705	0.116244	0.185346	20	0.0594724	0.100336
392	5	6.8	108.61	17.7655	4637	5333.4	0.0171771	0.0332432	0.0322745	0.0453318	0.10861	0.197003	34	0.0551316	0.0961136
393	6	8.5	110.383	15.0086	2875	4631.33	0.026317	0.0368376	0.0362053	0.0514195	0.110383	0.18911	51	0.0674271	0.11871
394	5	6	123.999	21.1388	6407	5456.6	0.022756	0.0476453	0.0394847	0.0822191	0.123999	0.208259	31	0.0723507	0.144628
395	4	7.25	121.387	17.5698	1927	4078	0.0199145	0.0474645	0.0410677	0.0813171	0.121387	0.204237	30	0.0756658	0.133528
396	7	7.71429	119.322	19.2242	2560	5056.14	0.0345163	0.0477219	0.0367144	0.0599797	0.119322	0.186965	55	0.0735307	0.108006
397	10	6.6	98.3923	16.0083	4630	5502.6	0.0191754	0.0340188	0.0337016	0.0558072	0.0983923	0.189849	67	0.0606795	0.111756
398	7	7.71429	111.898	15.4785	8109	5928.43	0.0167266	0.0328223	0.0415652	0.0414811	0.111898	0.202466	55	0.0668847	0.108862
399	7	7.71429	91.6105	12.6722	9125	6536.86	0.00452919	0.0327833	0.0330046	0.0792038	0.0916105	0.172826	54	0.0558441	0.121593
400	5	9.4	125.152	15.5172	7144	3674.6	0.038609	0.056953	0.0382985	0.0790619	0.125152	0.209533	46	0.0867019	0.12485
401	5	7	125.369	18.9447	6247	5816	0.043205	0.0537399	0.0362924	0.0611462	0.125369	0.197334	36	0.0775982	0.131141
402	2	6.5	182.102	29.5916	1911	5697	0.0730642	0.0735029	0.0510618	0.0739416	0.182102	0.258318	12	0.0974912	0.146658
403	3	9.33333	117.038	13.0211	0	3448.67	0.0204424	0.0453646	0.0331105	0.0764831	0.117038	0.197806	29	0.0729154	0.143561
404	2	5.5	122.51	24.0646	4732	4188.5	0.0215034	0.0341869	0.0333132	0.0468705	0.12251	0.187061	12	0.0521711	0.0905019
405	7	5.57143	111.089	21.3362	4891	5028.57	0.0190833	0.0353743	0.0371194	0.0530515	0.111089	0.193819	39	0.0603632	0.10589
406	5	6.6	108.761	21.8127	1469	6745.6	0.0104093	0.0267502	0.0300196	0.0384718	0.108761	0.202852	34	0.0545581	0.086141
407	4	5.25	132.416	27.9019	5543	6863.5	0.0274029	0.0364523	0.0387459	0.0569182	0.132416	0.221477	22	0.0664	0.12522
408	8	5.625	104.53	20.8646	3380	5407.25	0.0220238	0.02911	0.0325666	0.0561162	0.10453	0.193894	46	0.0551113	0.103327
409	6	6	105.443	18.3688	5321	5495.17	0.0125503	0.038739	0.0291743	0.0493491	0.105443	0.186661	37	0.0589519	0.0933071
410	9	7.11111	101.59	16.6136	7889	5837	0.00954128	0.0333107	0.0399449	0.0679526	0.10159	0.18681	64	0.0653934	0.114709
411	6	7.5	91.2703	12.852	3568	4585	0.00256031	0.0180403	0.0311705	0.0379925	0.0912703	0.187932	43	0.046164	0.106622
412	3	6.33333	118.132	19.3606	5111	3478	0.0193406	0.0272461	0.0293985	0.0427477	0.118132	0.198157	18	0.050009	0.116723
413	5	7	104.988	15.5316	6427	4705.4	0.00719454	0.0309277	0.0343198	0.0511552	0.104988	0.175239	35	0.0555849	0.118525
414	5	5	120.454	25.5248	3851	6425.2	0.0235008	0.0367361	0.0308453	0.0590143	0.120454	0.196048	26	0.0605765	0.108772
415	9	6.88889	97.0715	15.3144	5447	5417.56	0.0136581	0.0374386	0.0326076	0.077234	0.0970715	0.178449	61	0.0595093	0.116919
416	5	6.4	113.941	19.37	10016	3805.8	0.018616	0.038069	0.036294	0.0536808	0.113941	0.182903	33	0.0609176	0.104903
417	3	6	142.823	23.8039	15250	4683	0.0353951	0.042399	0.0428785	0.0504047	0.142823	0.221593	19	0.0740946	0.127618
418	2	6	133.277	22.2129	5493	6942	0.0249267	0.0308584	0.033632	0.0367901	0.133277	0.203785	13	0.0547821	0.101382
419	5	5.6	130.045	24.337	7155	5037.8	0.0347966	0.0428175	0.0385578	0.0613325	0.130045	0.218775	29	0.0690207	0.117501
420	3	7	124.717	20.4892	5421	5547	0.0273497	0.0383439	0.0298583	0.0529618	0.124717	0.205562	22	0.0639255	0.0955011
421	4	6.25	128.366	21.4325	6223	6743.75	0.0173469	0.0318912	0.0414255	0.0392942	0.128366	0.205987	25	0.0666214	0.10391
422	8	6.125	109.525	20.0416	8409	6569.88	0.00986128	0.0334099	0.0325087	0.0515763	0.109525	0.189631	50	0.0614071	0.107038
423	7	6.85714	100.588	18.4481	9260	4936.57	0.00872622	0.035549	0.0332305	0.0576355	0.100588	0.184072	48	0.0640815	0.112359
424	4	6.25	122.569	20.1728	5799	4850.25	0.020149	0.0352727	0.0328411	0.0550153	0.122569	0.203429	24	0.059799	0.118522
425	4	7.5	111.934	15.2688	8754	3140.25	0.0114476	0.040848	0.0348597	0.075772	0.111934	0.202109	31	0.0645763	0.118124
426	2	3	163.144	54.3813	5742	4915.5	0.0329073	0.0479924	0.0418826	0.0630775	0.163144	0.240495	7	0.0633236	0.125242
427	4	8.25	121.466	15.2676	5983	4998.75	0.0170829	0.0363415	0.0435207	0.051461	0.121466	0.199362	34	0.0734802	0.124276
428	9	6.11111	105.068	20.4299	2927	4943.22	0.0161309	0.0363228	0.0354045	0.0651907	0.105068	0.183596	56	0.0659207	0.114061
429	6	8	97.3542	12.9806	3122	6596.17	0.00884144	0.0334153	0.0385209	0.0578393	0.0973542	0.174247	49	0.0650458	0.107072
430	3	5.66667	131.493	27.1335	2387	7118.33	0.033189	0.0420426	0.0422311	0.0530343	0.131493	0.211117	18	0.0632307	0.115212
431	5	8	114.028	14.7241	7123	5649.8	0.0256533	0.0451111	0.0396611	0.0781959	0.114028	0.19049	37	0.0724101	0.127838
432	6	5.83333	103.424	19.5357	8431	4745	0.00763674	0.0342629	0.0344694	0.051564	0.103424	0.182722	36	0.0565307	0.116961
433	6	6.66667	131.514	22.8932	5101	4685.83	0.0379387	0.0508451	0.0408979	0.0696368	0.131514	0.215202	40	0.0772195	0.114525
434	8	6.25	96.4332	17.2202	6309	4910.75	0.00952647	0.0259125	0.0335255	0.0640427	0.0964332	0.174673	49	0.0490738	0.115944
435	8	6.125	102.652	17.46	7295	5166.75	0.0136473	0.0378578	0.035506	0.0601938	0.102652	0.189256	50	0.063649	0.132563
436	6	7.16667	117.542	17.8179	9397	5038.5	0.0174386	0.0394023	0.039854	0.0730163	0.117542	0.208132	43	0.0696039	0.122343
437	10	6.6	95.0472	15.7997	2001	5699.3	0.00470144	0.0276043	0.0308442	0.0562465	0.0950472	0.184323	66	0.054258	0.0977937
438	7	6	111.093	19.3279	5698	5095.43	0.0233772	0.0447144	0.0379532	0.0712575	0.111093	0.212328	42	0.0700214	0.118607
439	5	7.8	107.649	14.1397	6417	5419	0.00542166	0.0343349	0.0377424	0.0530515	0.107649	0.182848	40	0.0625156	0.111206
440	5	5.4	127.878	25.3624	7562	4665.2	0.00841951	0.0378561	0.0351328	0.0506868	0.127878	0.20917	28	0.0649772	0.126227
441	5	7	131.723	21.3265	6455	4663.6	0.0338013	0.0470494	0.0385105	0.0542856	0.131723	0.223054	36	0.0791341	0.129276
442	6	8.33333	99.4106	12.7557	3475	5597.5	0.0126898	0.0391576	0.0331156	0.0699494	0.0994106	0.178492	50	0.063754	0.118048
443	7	7.71429	92.7212	12.7097	2976	5999.29	0.00901531	0.0291802	0.0346226	0.0571672	0.0927212	0.187372	55	0.0555181	0.108208
444	6	5.5	119.055	22.8662	7905	6273.67	0.00437132	0.0275282	0.0417403	0.0418015	0.119055	0.200676	34	0.0622791	0.119269
445	11	7	106.893	16.6166	6492	4826.45	0.0142913	0.0402906	0.0358366	0.0608743	0.106893	0.187298	75	0.0657543	0.1191
446	4	5.25	147.228	30.6724	3783	5685	0.0229246	0.0465424	0.045654	0.0652224	0.147228	0.215762	22	0.0828617	0.144628
447	8	6	104.944	22.6963	5326	5684.12	0.0188298	0.0349953	0.0357689	0.0513527	0.104944	0.186253	49	0.0646734	0.124156
448	4	8.5	100.5	12.0341	3986	5153.75	0.00292686	0.0267142	0.0371783	0.0467494	0.1005	0.181013	33	0.050714	0.103384
449	7	6.14286	104.677	28.8217	8002	4923.43	0.0125227	0.0338436	0.0374606	0.0569016	0.104677	0.201571	44	0.0588116	0.112755
450	6	9.66667	98.3845	11.6934	8263	4695.83	0.00176703	0.0264295	0.0375383	0.0570474	0.0983845	0.185706	56	0.057581	0.106364
451	11	6.45455	84.321	14.1691	7049	5681.18	0.00166298	0.0200998	0.0286709	0.0395605	0.084321	0.182971	68	0.0439617	0.0838011
452	5	7.4	117.159	16.8857	8427	4692.4	0.0231075	0.0368291	0.0337305	0.0639896	0.117159	0.204309	38	0.0649352	0.102473
453	9	6.55556	90.6026	17.2217	0	5997.67	0.00583303	0.0236523	0.0322162	0.0498015	0.0906026	0.168081	59	0.049149	0.095531
454	6	6.33333	113.57	20.0551	6454	5111.5	0.0132692	0.0262425	0.035778	0.0449204	0.11357	0.197915	37	0.0571173	0.0976663
455	7	6.42857	93.8503	20.1267	7951	6952.14	0.00889983	0.0272856	0.0378365	0.0455487	0.0938503	0.164453	45	0.054595	0.11422
456	4	7	119.455	18.9848	5359	3644.5	0.0309414	0.0426905	0.0376301	0.0568805	0.119455	0.195134	29	0.067768	0.121288
457	8	8.5	92.784	11.3034	8968	3932.88	0.00556627	0.0302554	0.0357014	0.0535648	0.092784	0.188185	67	0.0553648	0.11443
458	6	5.66667	111.654	21.4004	3609	6925.33	0.00755643	0.0291077	0.0408941	0.0466748	0.111654	0.189567	35	0.0604393	0.101657
459	11	6.18182	108.399	26.2472	3642	3893.82	0.0171579	0.0401416	0.0336601	0.0654843	0.108399	0.214754	66	0.0646284	0.107096
460	6	8	119.265	19.2483	1714	4933.83	0.0306616	0.0408258	0.0427613	0.0628948	0.119265	0.200171	48	0.0710664	0.128583
461	8	8	106.531	15.5147	2179	4863.5	0.0158224	0.0439661	0.0356242	0.0692339	0.106531	0.186815	63	0.0693817	0.109557
462	8	5.5	100.785	19.332	7880	5841.12	0.00807826	0.0262073	0.0315767	0.0440338	0.100785	0.182337	44	0.0531338	0.106978
463	9	5.88889	101.612	20.757	6123	5041.11	0.0061227	0.0370422	0.0387282	0.0786769	0.101612	0.204311	53	0.0640443	0.115523
464	5	8.2	97.8758	13.5247	4931	5057.2	0.0148112	0.0260154	0.03374	0.0389359	0.0978758	0.18367	42	0.0503571	0.100222
465	8	8	101.493	14.2075	4307	5856.88	0.00978843	0.0393951	0.0376953	0.0753921	0.101493	0.184874	63	0.0663282	0.129201
466	6	6.33333	110.285	18.0745	1443	6126.33	0.0180922	0.0439069	0.0339156	0.0569438	0.110285	0.196602	38	0.0692062	0.111411
467	3	5.66667	174.376	44.632	10247	5062.33	0.0183501	0.0494441	0.0443607	0.0697927	0.174376	0.239793	18	0.093326	0.13459
468	8	9.625	89.198	9.96438	6545	5888	0.00844972	0.0327424	0.0327581	0.0527863	0.089198	0.175589	72	0.0573209	0.119423
469	3	6	145.859	27.281	9214	6429	0.0363573	0.0587818	0.0416777	0.0858531	0.145859	0.229073	19	0.0776956	0.137634
470	9	7.55556	105.901	14.2742	6285	5886.11	0.027756	0.0402841	0.0325798	0.0575861	0.105901	0.170318	66	0.0639745	0.0969858
471	6	9.33333	106.588	13.9737	8042	4476	0.0220722	0.0411379	0.0391259	0.0550778	0.106588	0.192387	56	0.0681748	0.123291
472	4	7.25	120.389	21.0681	3781	4893.75	0.0231497	0.0355666	0.0353567	0.0490297	0.120389	0.207097	30	0.0653751	0.129762
473	4	7.5	100.208	14.207	0	6453.75	0.0167908	0.0314083	0.0275952	0.0597021	0.100208	0.170886	31	0.0507535	0.0990766
474	9	7.22222	96.5197	16.7935	4303	6458	0.0129496	0.0284055	0.0343928	0.0447725	0.0965197	0.188108	66	0.0580564	0.114166
475	4	8.75	119.059	15.0477	3037	4581.25	0.0179792	0.0423747	0.0383288	0.0623778	0.119059	0.201576	36	0.0733314	0.126068
476	5	6	118.168	20.9044	3796	7036.8	0.0311198	0.0365017	0.0353768	0.0420316	0.118168	0.191149	31	0.0635857	0.0996569
477	9	6.88889	94.7591	14.2849	5638	5159.44	0.00643037	0.0278685	0.0314	0.0539012	0.0947591	0.17474	59	0.0538477	0.110002
478	5	7.2	109.032	17.1423	3714	3952.6	0.0156047	0.0365415	0.038458	0.0542229	0.109032	0.197172	37	0.0659977	0.117237
479	7	6.71429	105.637	16.4264	3856	8118.43	0.00954128	0.0328073	0.0360356	0.0672072	0.105637	0.196352	48	0.0607082	0.12114
480	7	6.14286	115.302	22.5571	2930	5351	0.0218966	0.0372229	0.0352721	0.0697061	0.115302	0.206678	42	0.0700481	0.124667
481	6	5.83333	118.951	21.0053	2952	6151.67	0.0233486	0.0626652	0.0358777	0.0974054	0.118951	0.186757	36	0.0803106	0.135871
482	6	7.5	97.4584	13.942	6715	5631.83	0.00719614	0.0284093	0.036224	0.049925	0.0974584	0.191519	45	0.0541012	0.108569
483	7	5.71429	98.2147	23.0504	6022	6132.71	0.00706759	0.0248052	0.0293856	0.0377232	0.0982147	0.184964	40	0.053705	0.0894861
484	6	7.83333	97.666	12.9963	3085	4400.33	0.0109706	0.029927	0.0368788	0.0523583	0.097666	0.184287	44	0.056604	0.104296
485	6	6.16667	120.834	23.7021	6501	4799.33	0.0220307	0.0430433	0.0376636	0.0822823	0.120834	0.194328	38	0.0719845	0.135828
486	3	6.66667	108.495	26.2195	4151	7066	0.0172466	0.0474963	0.0427529	0.0630775	0.108495	0.192611	21	0.0653933	0.11867
487	9	7.11111	104.359	15.5849	6121	6306.44	0.0153348	0.0383699	0.0375484	0.0750606	0.104359	0.178207	64	0.0666921	0.115075
488	8	8.5	88.9218	10.7138	8055	5173.25	0.00424857	0.0301742	0.0374453	0.0724264	0.0889218	0.159801	67	0.0560636	0.11172
489	9	7.44444	108.707	17.2363	6955	5589.89	0.0266453	0.0421944	0.0354656	0.0731464	0.108707	0.196374	66	0.0681398	0.101028
490	6	7	114.466	17.5788	8975	5943.67	0.0159526	0.0333301	0.0377201	0.061272	0.114466	0.206752	43	0.064908	0.114021
491	4	5.25	113.986	27.8181	3761	4705.75	0.0146327	0.0277549	0.0346941	0.0368964	0.113986	0.185813	22	0.0508692	0.0981431
492	4	7.5	109.548	15.8236	4021	4234.5	0.0129045	0.0295991	0.0348014	0.040669	0.109548	0.181154	31	0.0563784	0.109813
493	5	7.2	120.467	19.3034	5367	5102.6	0.0262432	0.0420263	0.038768	0.0703476	0.120467	0.211578	37	0.0707378	0.11584
494	10	7.6	110.108	15.3281	5624	4852.1	0.0271014	0.0405567	0.0392799	0.0616551	0.110108	0.192395	77	0.0716923	0.123093
495	6	7.83333	93.4874	12.7561	2464	7258.33	0.00955346	0.0276297	0.0352518	0.0546596	0.0934874	0.174344	48	0.0543098	0.107496
496	6	6.83333	106.616	18.2347	5099	5209	0.0133871	0.0322048	0.0331344	0.0438286	0.106616	0.185554	42	0.0594887	0.108486
497	6	6.5	116.238	21.8176	4295	5969.5	0.00916239	0.0319289	0.0351075	0.0489074	0.116238	0.214944	38	0.063012	0.110122
498	9	6.66667	99.3002	17.0229	8050	4189.67	0.00292686	0.0243006	0.0353571	0.0426401	0.0993002	0.181928	60	0.057056	0.12266
499	10	7.2	101.128	16.3654	7976	5964.5	0.0106305	0.0376404	0.0405859	0.0556052	0.101128	0.179637	71	0.0638498	0.127561
500	4	9	110.142	12.9056	6564	5787.25	0.0232052	0.0377714	0.0322414	0.0611293	0.110142	0.185926	37	0.0602333	0.116735
501	8	6.5	117.064	29.9569	6379	6243.25	0.0326185	0.0405064	0.0359056	0.0480161	0.117064	0.19322	49	0.0686139	0.126212
502	5	6.8	110.854	18.1157	6461	6229.2	0.0211213	0.0315003	0.0302793	0.0500226	0.110854	0.198468	35	0.054019	0.0801901
503	4	8.75	100.394	12.6	7861	6414	0.0150901	0.0294574	0.028047	0.0427308	0.100394	0.193961	36	0.0538996	0.0959534
504	4	8.25	115.821	16.2471	7033	3489.25	0.0224209	0.0433192	0.0328588	0.0794928	0.115821	0.197933	34	0.0724117	0.13304
505	2	7	133.145	19.0207	7333	4411	0.0262952	0.0369962	0.035975	0.0476972	0.133145	0.214479	15	0.0631736	0.109352
506	5	7.2	91.5392	13.2151	5135	4716.2	0.00583303	0.0176249	0.0334829	0.0378312	0.0915392	0.173914	36	0.0446395	0.11134
507	9	6	93.5707	16.0531	7804	4770.56	0.00945714	0.0261572	0.0290437	0.0488154	0.0935707	0.183831	52	0.048334	0.100059
508	5	6.6	114.457	18.1496	6050	5748.8	0.0139097	0.0335132	0.0355368	0.0529986	0.114457	0.213028	32	0.0626749	0.12972
509	9	6.55556	106.36	18.9324	3537	3834.11	0.0247661	0.0347928	0.039462	0.0502921	0.10636	0.176709	59	0.0644697	0.0993815
510	13	6.38462	96.3861	15.5348	4078	5280.46	0.0101283	0.0386289	0.0347657	0.0780989	0.0963861	0.181006	82	0.0633017	0.129237
511	6	6.66667	113.633	18.3526	3657	5967	0.0178787	0.0402388	0.0351983	0.0607993	0.113633	0.201039	41	0.0676516	0.111667
512	6	8.33333	113.429	14.4701	4307	5029.5	0.023853	0.0491543	0.0361293	0.0699075	0.113429	0.183462	50	0.0765427	0.125801
513	5	6.4	113.447	17.8274	5138	5146.2	0.0262093	0.0309024	0.0341852	0.0369893	0.113447	0.175117	33	0.0580329	0.118017
514	5	6.2	97.9784	17.7846	2436	6477.8	0.0143238	0.0373015	0.0412323	0.0542378	0.0979784	0.197295	30	0.0563616	0.103699
515	5	5.2	127.913	29.8464	1558	4139.4	0.027922	0.0405709	0.037615	0.0552684	0.127913	0.209106	27	0.0700317	0.125889
516	10	6.5	103.252	16.7293	3342	4540	0.0144986	0.0330644	0.0403092	0.066188	0.103252	0.189108	66	0.0645503	0.112678
517	6	7.16667	97.0778	14.3562	5289	7238.17	0.00884144	0.0351754	0.0359936	0.0857894	0.0970778	0.165405	44	0.0580236	0.115914
518	6	6.83333	118.867	19.8729	4496	5940.83	0.0214654	0.0448581	0.0397263	0.0679802	0.118867	0.189802	42	0.0739674	0.126974
519	10	8.7	101.856	14.1157	3938	5308	0.0177363	0.0385853	0.0374985	0.067082	0.101856	0.176011	81	0.0685547	0.115537
520	5	5.6	116.188	22.2693	3857	5275.6	0.00755643	0.0450553	0.0363208	0.097615	0.116188	0.197124	28	0.0679302	0.12344
521	10	5.3	100.648	20.0576	3647	4546.2	0.00767716	0.0410076	0.0342798	0.0764831	0.100648	0.203722	53	0.0613606	0.125469
522	5	7.6	100.74	14.2954	5855	4782.6	0.0154336	0.028395	0.0369025	0.0549473	0.10074	0.193443	38	0.0577616	0.11252
523	5	7.2	102.629	14.417	4873	5836.8	0.0165837	0.026853	0.0298971	0.0411414	0.102629	0.17323	37	0.05056	0.0939243
524	5	7.2	101.627	17.1314	6475	6006.2	0.0112353	0.035707	0.0332292	0.0858999	0.101627	0.173471	37	0.0574352	0.120346
525	4	7	126.925	19.958	8264	4643.25	0.0260237	0.0400424	0.0382405	0.0493159	0.126925	0.211459	29	0.0719447	0.119768
526	4	5.75	142.527	24.9423	6296	5398.25	0.0365099	0.0453414	0.0412162	0.0544174	0.142527	0.228557	24	0.0746908	0.119246
527	1	8	149.617	18.7021	3137	6379	0.0326185	0.0326185	0.0405064	0.0326185	0.149617	0.225839	9	0.0613757	0.0806346
528	4	5	126.451	30.1074	6547	4324.75	0.0260782	0.0456656	0.0368603	0.0582608	0.126451	0.212119	21	0.0685487	0.112349
529	8	6.375	109.504	21.9272	3418	6176.62	0.013796	0.0487649	0.0447342	0.0739416	0.109504	0.189396	47	0.0687422	0.121296
530	4	7.25	106.575	15.6057	7169	6903.5	0.0209866	0.0571495	0.0369163	0.0733552	0.106575	0.178788	30	0.0710735	0.120741
531	9	8.33333	97.1969	14.2377	4416	6185.44	0.0170668	0.0335812	0.0326225	0.0555504	0.0971969	0.187388	76	0.0599058	0.104441
532	5	7.2	109.431	16.7795	4353	6251.2	0.0245625	0.0292735	0.0333593	0.0328761	0.109431	0.174082	37	0.0558849	0.104885
533	5	7.2	119.422	21.7234	718	5507	0.0133244	0.042905	0.0374675	0.0564422	0.119422	0.211724	36	0.0701131	0.115944
534	7	6.85714	100.889	15.5738	7125	5101.71	0.0108737	0.0329215	0.0351431	0.0724485	0.100889	0.183419	47	0.060487	0.106766
535	8	6.875	92.652	13.6496	5361	6225.62	0.00296907	0.0313789	0.0344631	0.0563268	0.092652	0.1876	55	0.0557877	0.105115
536	4	7.75	108.071	16.0176	9333	5680.75	0.011318	0.0221982	0.0359815	0.0345646	0.108071	0.213198	32	0.0547054	0.104184
537	8	8.75	100.345	12.4545	3129	6904.88	0.021729	0.0376289	0.0343895	0.0547764	0.100345	0.182065	70	0.0644706	0.11879
538	6	6.5	117.271	20.3913	3192	7019	0.0231636	0.0379429	0.0389084	0.0496899	0.117271	0.209492	40	0.0709511	0.115174
539	9	6.55556	106.864	18.6494	3898	7325.33	0.0108083	0.0410429	0.0379562	0.0616148	0.106864	0.198038	60	0.0698529	0.129276
540	9	6.22222	102.615	19.0661	4622	6312.67	0.00673189	0.0371501	0.0373391	0.0632725	0.102615	0.181792	55	0.0620204	0.115934
541	5	7.2	106.638	15.5387	9383	4255.4	0.0266959	0.0475727	0.0307646	0.0789658	0.106638	0.187343	36	0.0665106	0.105544
542	5	6.2	120.163	21.2288	3332	6156.8	0.0152857	0.0378554	0.037487	0.0691435	0.120163	0.199896	32	0.0666645	0.109813
543	5	8	99.1305	13.8298	4398	5993	0.0129242	0.0186923	0.0360908	0.0326433	0.0991305	0.179468	41	0.0515932	0.0941433
544	6	5.66667	119.235	23.5395	8551	5599.5	0.00841832	0.0323165	0.0408235	0.0732597	0.119235	0.18699	35	0.0680363	0.138089
545	3	6.66667	138.772	26.6531	6081	4768.67	0.0289546	0.044929	0.0325774	0.0590017	0.138772	0.232598	20	0.0715545	0.103579
546	4	5.75	108.862	19.0509	5543	6207	0.0117559	0.0330228	0.0394381	0.0470939	0.108862	0.192968	24	0.0596592	0.105333
547	5	6	123.227	21.154	6952	7405.6	0.0329643	0.050338	0.0394512	0.087597	0.123227	0.204872	30	0.0763648	0.126296
548	8	7.625	99.3357	14.1021	5673	5808.75	0.00863061	0.033729	0.0343538	0.0657478	0.0993357	0.166431	62	0.0612412	0.110811
549	4	6.25	116.542	19.0075	5320	5239.5	0.0186558	0.0306298	0.0399548	0.0572887	0.116542	0.214684	26	0.061614	0.110777
550	7	6.14286	97.9051	18.3378	2625	6794.43	0.00651877	0.0257194	0.0304348	0.0530086	0.0979051	0.180358	43	0.0514755	0.111828
551	7	5.71429	107.538	21.4589	6274	5297.43	0.00950411	0.0392891	0.0347055	0.0696336	0.107538	0.200589	41	0.0640567	0.123769
552	6	7.16667	116.981	18.5305	6261	6004	0.0170829	0.0455706	0.040333	0.0809203	0.116981	0.203918	43	0.0746678	0.131141
553	7	6.42857	100.731	16.7948	6643	5251.14	0.00720129	0.033652	0.0290505	0.0642238	0.100731	0.198941	45	0.0565236	0.125452
554	6	6.66667	98.8262	15.1573	8344	5081.17	0.00828758	0.0242844	0.035511	0.0469331	0.0988262	0.179705	40	0.05302	0.115466
555	7	5	102.903	24.1507	6559	6019.29	0.00367282	0.0358394	0.0364507	0.0576733	0.102903	0.170374	36	0.0610785	0.104839
556	5	7.6	113.04	15.0272	2923	3853.4	0.0153312	0.0436172	0.0387295	0.0631404	0.11304	0.194106	37	0.0721655	0.128423
557	3	7.33333	139.925	20.6556	5237	5772	0.0303192	0.0438476	0.0445333	0.0522057	0.139925	0.21681	23	0.0781612	0.122475
558	8	6.625	109.052	19.1166	2415	4773	0.0127524	0.0420351	0.0351749	0.0887154	0.109052	0.188835	52	0.0676611	0.119269
559	7	6.85714	120.284	19.3518	3240	5473.29	0.0325001	0.0510508	0.0388975	0.0769157	0.120284	0.203223	46	0.0800125	0.139705
560	4	8.25	126.376	17.991	1975	6834.75	0.018921	0.0383579	0.036891	0.047488	0.126376	0.216295	33	0.0730864	0.131428
561	3	6	115.94	20.2896	6945	6747	0.0217844	0.0276626	0.0323313	0.0310746	0.11594	0.19385	19	0.0545647	0.133767
562	5	6.6	98.6349	17.4725	7645	5676.8	0.0180922	0.0227019	0.0342754	0.0310746	0.0986349	0.17851	34	0.0490678	0.090189
563	5	7	107.348	17.3638	3964	6601.8	0.0173567	0.025957	0.0355107	0.0423181	0.107348	0.176697	36	0.0519464	0.0878685
564	7	5.57143	113.621	20.9851	6267	5027.57	0.0237123	0.0405471	0.0363632	0.0535314	0.113621	0.186688	40	0.0680914	0.123324
565	4	9.5	120.373	12.7896	7088	5699.25	0.0251825	0.0543348	0.0372791	0.0779688	0.120373	0.20611	39	0.081459	0.126684
566	6	7.33333	103.212	15.5228	6145	5009.17	0.0106009	0.039162	0.0357731	0.064939	0.103212	0.200731	45	0.0655075	0.131198
567	4	6.5	124.869	28.4425	3815	4090.75	0.026162	0.0389356	0.034715	0.0446423	0.124869	0.194526	27	0.066698	0.0983504
568	10	6.2	103.422	18.9237	7127	6522	0.0129045	0.0383524	0.037176	0.0763402	0.103422	0.179748	62	0.0638411	0.119891
569	4	8.25	101.039	14.1735	7546	5118.25	0.0121535	0.0220112	0.0339449	0.0365934	0.101039	0.193131	34	0.0525613	0.0924999
570	5	5.6	118.388	22.691	3589	5317.8	0.0209289	0.0319638	0.0404117	0.0449174	0.118388	0.205475	29	0.0644126	0.107295
571	5	6	110.954	19.9717	5841	7451	0.0112748	0.03864	0.0348542	0.0527079	0.110954	0.200391	30	0.0649383	0.112939
572	7	6.28571	94.7227	16.3509	5227	6053.29	0.00900194	0.030424	0.0302398	0.105157	0.0947227	0.182916	44	0.0535371	0.123588
573	6	7.66667	101.822	14.5736	7751	4038.17	0.0135786	0.029488	0.0367698	0.0525439	0.101822	0.191755	45	0.0559512	0.103732
574	6	9.16667	123.07	14.1697	6144	3732.33	0.0261033	0.0540572	0.0405525	0.103638	0.12307	0.202618	56	0.0828044	0.138649
575	7	7.57143	110.943	15.0943	4773	7023	0.0155402	0.0328153	0.0361013	0.0823661	0.110943	0.202858	53	0.0602667	0.127801
576	9	7.66667	92.5866	13.5011	7927	5679.22	0.00793823	0.0343111	0.0327183	0.0857894	0.0925866	0.173152	66	0.0545393	0.110914
577	12	6.25	92.2473	19.554	8444	4332.5	0.0112288	0.0279265	0.0316462	0.0547764	0.0922473	0.178859	73	0.0562562	0.108317
578	4	7	123.158	20.0131	6894	7632	0.0196991	0.0322844	0.0411253	0.0454121	0.123158	0.207499	28	0.0642037	0.109371
579	5	6.2	112.096	18.9496	4683	4191.8	0.0184133	0.0365355	0.0382467	0.0657323	0.112096	0.197572	32	0.0655377	0.11287
580	4	6.5	115.47	19.3595	756	5654.25	0.01679	0.0437826	0.0454711	0.0568805	0.11547	0.200444	27	0.0707356	0.142649
581	6	6.66667	108.762	18.1133	4851	7496.33	0.0228038	0.0357622	0.0356396	0.0671804	0.108762	0.181775	41	0.0626894	0.12002
582	5	6.4	119.334	22.9112	5696	5022.6	0.020163	0.0475377	0.0440096	0.0858531	0.119334	0.198937	33	0.072454	0.139988
583	5	4.6	125.091	27.937	3953	3790.4	0.0135479	0.0429681	0.0352581	0.0766793	0.125091	0.21293	24	0.0662002	0.14737
584	4	7.25	113.889	17.5127	6352	8148.5	0.0269981	0.0424976	0.0389415	0.0620159	0.113889	0.173165	30	0.0710934	0.109493
585	7	6.14286	130.659	22.6505	5672	6179.29	0.0245525	0.0512928	0.0397818	0.0809203	0.130659	0.210475	44	0.0821772	0.148986
586	1	7	161.311	23.0444	1706	8002	0.0567476	0.0567476	0.0338436	0.0567476	0.161311	0.258318	8	0.0721739	0.113649
587	5	8.6	109.341	12.9647	7263	6520.8	0.0217276	0.0330795	0.0321563	0.0505595	0.109341	0.1963	44	0.0601186	0.108923
588	3	4	139.679	42.6796	9426	3042.33	0.0308276	0.0483638	0.032279	0.0620516	0.139679	0.220476	13	0.0589637	0.0877458
589	5	6	110.701	21.4637	3562	5533.4	0.0106839	0.0338532	0.0421684	0.0503085	0.110701	0.185311	31	0.0662633	0.120381
590	8	6.25	100.017	18.1777	7281	5124.62	0.0207387	0.0339149	0.0339352	0.0527079	0.100017	0.194628	49	0.0588168	0.101009
591	4	7.75	120.01	16.3347	8957	4665.5	0.0227884	0.0415696	0.0398206	0.0632725	0.12001	0.210544	32	0.0742793	0.114937
592	4	4.5	122.926	32.7804	5377	3440.75	0.0135144	0.0371891	0.0375724	0.0974054	0.122926	0.206854	19	0.0649423	0.131537
593	4	4.75	128.887	27.9256	9424	4798.25	0.0275501	0.0432261	0.0390701	0.0580146	0.128887	0.216422	20	0.0691008	0.131946
594	12	7	102.106	15.5015	6692	4445.92	0.0229109	0.0421744	0.0354181	0.0638644	0.102106	0.172697	83	0.0658827	0.132302
595	6	6.33333	119.02	23.3317	8728	4383.67	0.0216657	0.0366653	0.0369941	0.0500581	0.11902	0.208419	39	0.0674641	0.120735
596	6	5.83333	114.907	24.8966	7913	4829.33	0.0205494	0.0358915	0.0337404	0.0764549	0.114907	0.194906	35	0.0632878	0.124156
597	6	6.66667	92.0907	14.6176	4415	4944	0.012254	0.0387472	0.0353963	0.0674212	0.0920907	0.181057	41	0.0594406	0.115252
598	9	7.11111	101.129	16.436	4147	4808.33	0.0151151	0.0387317	0.031966	0.0967951	0.101129	0.179552	64	0.0635449	0.116879
599	11	7.90909	98.1962	13.6107	6002	6795.36	0.0223071	0.0458678	0.0357126	0.100534	0.0981962	0.190083	78	0.0687076	0.145604
600	7	6.85714	110.631	17.1215	1782	6119.29	0.00899146	0.036651	0.035614	0.0583741	0.110631	0.183224	49	0.0659672	0.115933
601	7	6.14286	99.7427	18.1392	6098	4755.43	0.00264489	0.0307249	0.0288782	0.058838	0.0997427	0.177733	44	0.0535585	0.0906715
602	4	6.75	112.862	17.2428	5016	5772.5	0.0223952	0.0367565	0.0297366	0.0529852	0.112862	0.208092	27	0.0592573	0.114171
603	3	5.66667	135.948	26.0567	4810	4863.67	0.0215635	0.0386293	0.0341121	0.0552684	0.135948	0.225309	18	0.0638363	0.104674
604	6	8	96.604	12.8294	6505	4061.83	0.0111565	0.0242071	0.0347048	0.0431873	0.096604	0.168569	49	0.0521025	0.112652
605	4	6.75	120.323	21.4266	8548	4151.25	0.0177847	0.0363598	0.0327703	0.0488312	0.120323	0.215629	27	0.0649685	0.120104
606	6	7.16667	105.447	15.1964	10432	4437.33	0.0187777	0.0293952	0.0299304	0.0357995	0.105447	0.204281	42	0.053847	0.0910606
607	6	6.16667	100.219	17.3262	7759	5824.33	0.0128188	0.0259406	0.0317228	0.0512838	0.100219	0.179673	38	0.0493341	0.116681
608	3	7.66667	133.618	18.24	3278	5476.33	0.0132413	0.0458764	0.0422688	0.070159	0.133618	0.218303	22	0.0799015	0.129501
609	7	6	108.669	18.9062	6164	5145.86	0.0227519	0.0399466	0.0344392	0.0527459	0.108669	0.191527	43	0.064086	0.119055
610	6	7.33333	112.19	22.7588	5971	5700.67	0.0174386	0.0313724	0.038606	0.0372324	0.11219	0.203082	44	0.064065	0.128863
611	5	6.2	100.967	17.8376	4446	4270.8	0.00432859	0.0233829	0.0342913	0.0493491	0.100967	0.190026	32	0.0496334	0.0980348
612	6	6.5	105.135	17.7172	4516	5832.5	0.0171467	0.0358701	0.0307652	0.046795	0.105135	0.190931	40	0.0597392	0.127916
613	4	9.25	109.009	12.124	10004	5194.75	0.0108083	0.029998	0.0391518	0.0471661	0.109009	0.202814	38	0.0615426	0.103276
614	5	7	104.024	15.7769	1816	6058.6	0.00828758	0.0291537	0.033716	0.0459563	0.104024	0.187993	35	0.0547717	0.110297
615	6	6.66667	107.442	16.7629	5011	5268.83	0.00669122	0.0335913	0.0367607	0.0510503	0.107442	0.197298	40	0.0618691	0.124893
616	7	7	104.379	17.2308	1100	5249.43	0.00396504	0.0282015	0.0320245	0.0564069	0.104379	0.192786	49	0.0557534	0.10926
617	4	6.25	110.998	18.1033	7661	4954.75	0.0206699	0.0368038	0.0362519	0.0542857	0.110998	0.186535	26	0.0647144	0.133528
618	4	7.25	90.4069	14.1628	6399	6302.5	0.00843595	0.0180728	0.0292275	0.0289822	0.0904069	0.172866	30	0.0429676	0.0783346
619	6	6.33333	106.819	17.8668	3884	5469.67	0.0134731	0.030646	0.0369523	0.0473895	0.106819	0.177719	39	0.0596675	0.110041
620	8	6.5	105.348	19.1466	937	7037.5	0.0162495	0.0359419	0.0355043	0.0552141	0.105348	0.190569	51	0.0616226	0.11578
621	8	7	91.8494	14.11	5900	5053.12	0.00263946	0.0385807	0.0331749	0.0726717	0.0918494	0.183982	54	0.0568988	0.125496
622	3	8	143.078	18.3958	4877	5796	0.0345168	0.0612587	0.04359	0.0802056	0.143078	0.232563	25	0.0892966	0.148054
623	6	8	94.678	12.8059	9359	4384.17	0.00793823	0.0307374	0.0380026	0.0657141	0.094678	0.18109	47	0.0559494	0.110003
624	6	6.5	94.7639	16.3392	5920	5112	0.0149909	0.0282965	0.0331841	0.054489	0.0947639	0.163012	39	0.0480504	0.0920516
625	6	6.5	110.995	20.1142	6320	7187.67	0.0233907	0.033358	0.0356327	0.0432082	0.110995	0.194903	40	0.0616961	0.106807
626	6	8.33333	111.01	14.3902	2340	5313.17	0.0297027	0.0390842	0.034601	0.0523076	0.11101	0.21403	50	0.0674249	0.109786
627	7	5.71429	121.544	26.2794	9169	6307	0.0281289	0.0432775	0.034373	0.0786769	0.121544	0.217538	41	0.0715969	0.139705
628	8	7.375	111.77	16.1058	7872	6671.88	0.0224223	0.0397379	0.036199	0.0701762	0.11177	0.194727	59	0.0677934	0.116561
629	3	6.66667	115.764	17.4565	3759	4564.33	0.0108447	0.0337129	0.036077	0.0513416	0.115764	0.196762	21	0.0593083	0.110907
630	6	7.83333	114.778	16.2298	7299	4372.17	0.0225779	0.0457464	0.0347827	0.0686204	0.114778	0.200506	48	0.0731926	0.129761
631	7	6.42857	104.492	17.8299	6659	5325.43	0.018286	0.0386843	0.0361257	0.0771372	0.104492	0.178217	44	0.0602978	0.122007
632	9	7	104.918	15.4231	3523	4276	0.0204442	0.0358773	0.0342795	0.0749651	0.104918	0.168783	62	0.0633107	0.122992
633	5	5.8	110.713	21.9413	5341	3585.2	0.00775909	0.0218452	0.0315133	0.0369384	0.110713	0.190816	30	0.0523965	0.10316
634	1	8	119.396	14.9245	6020	4713	0.00932109	0.00932109	0.0422536	0.00932109	0.119396	0.20992	9	0.0448085	0.0825808
635	4	5.75	135.706	26.6565	6425	4605.75	0.0238423	0.0439034	0.0439281	0.0667101	0.135706	0.225369	24	0.0763625	0.125467
636	6	7.66667	109.481	15.5098	8827	5984.17	0.00856289	0.0419308	0.0391848	0.0657323	0.109481	0.195399	47	0.0697454	0.116172
637	10	6.5	103.598	16.4564	5447	6101.8	0.00856289	0.0357783	0.0364127	0.0636888	0.103598	0.186836	66	0.0643339	0.106871
638	9	6.44444	108.675	20.5562	5390	7776.78	0.00761865	0.0341585	0.0381342	0.0733454	0.108675	0.197161	58	0.0697128	0.121042
639	4	6	104.96	17.9932	10926	3434.25	0.0104447	0.0390827	0.02892	0.0704684	0.10496	0.173913	25	0.0583301	0.102216
640	4	5.5	118.956	23.5433	8547	5372.5	0.00920304	0.0215181	0.0355746	0.037726	0.118956	0.209853	22	0.0485452	0.0813464
641	8	6.375	104.032	17.1529	10943	5960.5	0.00379121	0.0295156	0.0376739	0.0502739	0.104032	0.174062	50	0.0591895	0.12408
642	5	6.4	112.052	20.5963	6734	5020	0.0139097	0.0287227	0.0332754	0.0477586	0.112052	0.203362	33	0.0572957	0.114444
643	10	7.1	95.2237	14.3327	5382	5883.2	0.00845621	0.036451	0.0393585	0.0589193	0.0952237	0.177626	68	0.0618437	0.12008
644	8	6.125	110.569	19.2892	4234	6564.88	0.0246282	0.0401258	0.0350464	0.0578705	0.110569	0.182231	49	0.0641946	0.144278
645	7	7.28571	102.68	14.6162	5765	5681.29	0.00952647	0.0366495	0.0416919	0.0684518	0.10268	0.184199	52	0.0686876	0.115621
646	4	5.5	108.303	21.435	2916	6238.75	0.0227195	0.0229799	0.0313219	0.0233779	0.108303	0.215518	23	0.0472821	0.0927964
647	7	7.42857	99.9977	13.8432	8240	5536.29	0.00367282	0.020031	0.0360687	0.0356086	0.0999977	0.167433	53	0.0517475	0.09203
648	7	5.71429	111.506	22.08	5762	5220	0.0104656	0.0375649	0.0357675	0.0553205	0.111506	0.217221	41	0.0660734	0.116172
649	3	5.66667	125.369	22.2879	6652	6185	0.0174246	0.0273991	0.0350351	0.0431069	0.125369	0.211413	18	0.0554886	0.125389
650	8	6.5	106.549	18.3447	9975	5677.38	0.0176032	0.0380069	0.0356605	0.055309	0.106549	0.172103	52	0.0651117	0.112631
651	5	6.8	107.638	17.128	5505	5568.6	0.0207684	0.0379125	0.0295272	0.0561162	0.107638	0.192932	35	0.0591504	0.0844465
652	5	7.6	102.601	16.482	2796	5473.4	0.00319758	0.0261108	0.0346042	0.0460608	0.102601	0.186645	39	0.05479	0.117576
653	7	6.85714	110.243	20.3305	4724	6430.71	0.0102673	0.0424539	0.0384448	0.0641563	0.110243	0.197103	49	0.0679259	0.119275
654	6	7.33333	99.3217	16.1667	12023	3635.67	0.00546306	0.0300511	0.0316449	0.0497281	0.0993217	0.175566	44	0.0538156	0.0843193
655	6	6.5	106.302	18.7846	6625	5912.67	0.0147325	0.0352346	0.0381561	0.088323	0.106302	0.187578	39	0.0630235	0.13406
656	5	4.2	118.449	32.9965	6688	5425.2	0.0129238	0.0227523	0.034561	0.0497653	0.118449	0.199961	22	0.0570552	0.113132
657	7	7.42857	106.987	14.7684	6363	5747.43	0.0241204	0.0407827	0.034882	0.0624645	0.106987	0.178017	52	0.0649104	0.116145
658	4	6.75	139.32	21.2712	7822	7883	0.0364709	0.0559842	0.0377486	0.0730169	0.13932	0.225834	28	0.0822245	0.113086
659	6	7.16667	114.631	19.2354	4457	4492	0.0127524	0.0396389	0.0391796	0.0572887	0.114631	0.193938	44	0.069604	0.117056
660	10	6.4	108.769	22.9578	4909	5302.6	0.0166768	0.0352989	0.0324436	0.0529618	0.108769	0.191314	65	0.0631702	0.102609
661	3	6.66667	102.16	16.2699	0	4566	0.00141732	0.0138544	0.0331198	0.0301074	0.10216	0.187359	21	0.0427688	0.0836358
662	4	9.25	94.7666	10.6895	7186	4202.5	0.00342797	0.0460128	0.0353649	0.0676995	0.0947666	0.176434	38	0.0705648	0.121985
663	6	5.33333	101	24.288	2096	5667.5	0.0139026	0.0293266	0.0335907	0.0541632	0.101	0.190174	33	0.053335	0.129239
664	9	8.44444	96.9272	14.2281	3753	7143.22	0.00788436	0.0360893	0.0344281	0.0575758	0.0969272	0.190882	73	0.0618703	0.1035
665	2	4.5	125.809	28.307	7331	4000.5	0.019988	0.0251327	0.0228419	0.0302773	0.125809	0.206497	10	0.0379066	0.0610314
666	4	6.5	122.944	21.2956	2619	4909.5	0.0230138	0.04789	0.0418051	0.0859279	0.122944	0.215265	27	0.0700752	0.132169
667	6	9	110.131	15.5308	5756	4215	0.0206451	0.0472659	0.0388311	0.0822191	0.110131	0.195665	55	0.0697743	0.124168
668	7	7.14286	122.713	18.0389	8754	7030.14	0.0224354	0.0489275	0.0377739	0.100534	0.122713	0.194117	49	0.0749741	0.128567
669	5	11.2	113.664	13.6619	1938	5128.2	0.0183822	0.0334152	0.0350434	0.0473083	0.113664	0.194911	56	0.0677055	0.106859
670	5	7.8	102.075	13.8531	4818	6122.6	0.0131352	0.0335458	0.0371218	0.0514286	0.102075	0.191994	39	0.0608323	0.111689
671	6	7.16667	112.121	15.9802	4980	5809.67	0.0266604	0.0381241	0.0367913	0.0516027	0.112121	0.184052	41	0.0655694	0.110433
672	10	7.1	106.724	16.0382	0	7121	0.0174783	0.0446564	0.036295	0.0706772	0.106724	0.202327	72	0.0744184	0.127749
673	3	8	106.89	14.6478	4618	5889.33	0.0147839	0.0204197	0.0388602	0.0303444	0.10689	0.199727	25	0.051265	0.0983246
674	6	7.66667	100.381	13.8024	4740	5815	0.0061227	0.0333514	0.0348328	0.0667541	0.100381	0.198189	46	0.0565222	0.106574
675	7	5.28571	106.771	25.7181	7550	5250.57	0.0140675	0.0378324	0.0358381	0.0584625	0.106771	0.178998	38	0.0641664	0.128213
676	5	8.4	103.822	12.9867	5532	4372.4	0.00545222	0.0347062	0.0327779	0.0660596	0.103822	0.181407	43	0.061717	0.12277
677	5	7.2	103.089	16.347	5537	5667.2	0.00935502	0.0350258	0.0338134	0.0536495	0.103089	0.176115	37	0.0566828	0.103474
678	6	7	109.545	16.2217	7896	4892.83	0.0193411	0.0357441	0.0317753	0.0604306	0.109545	0.182142	43	0.0601612	0.109198
679	3	5.33333	122.544	26.2594	6553	6955.33	0.00916239	0.0241098	0.0381914	0.0342126	0.122544	0.20739	16	0.0507134	0.0932269
680	6	8.33333	104.507	14.7084	3154	4959.83	0.0121417	0.0499676	0.0365147	0.0858999	0.104507	0.182073	51	0.0721369	0.129501
681	3	8.33333	120.154	16.3542	6313	8718.67	0.02167	0.0351769	0.0335958	0.0465396	0.120154	0.20947	25	0.0601792	0.0949007
682	10	6.3	91.6111	18.0354	5410	4889.3	0.0100069	0.0324988	0.0367274	0.0532898	0.0916111	0.175365	57	0.0555244	0.114069
683	7	6.42857	102.845	18.75	6898	5797.43	0.0129242	0.0355703	0.0306649	0.0544968	0.102845	0.172403	46	0.0600006	0.107625
684	9	6.66667	99.0085	16.0212	179	5826.56	0.00966077	0.0345351	0.0403169	0.065358	0.0990085	0.193533	57	0.0603639	0.106295
685	4	8.5	128.105	17.7924	4190	5370.25	0.040008	0.04617	0.0399263	0.0504857	0.128105	0.214317	35	0.0754705	0.106893
686	6	7.33333	112.265	17.9981	4049	5290.33	0.03307	0.0429621	0.0334124	0.0719549	0.112265	0.186073	45	0.0659752	0.1136
687	6	4.66667	103.629	26.4831	2600	5262	0.0138158	0.0247023	0.0292372	0.0391581	0.103629	0.187837	29	0.0464476	0.0890387
688	8	5.75	96.2748	17.2779	4899	4568.62	0.0037981	0.0263429	0.0338553	0.046795	0.0962748	0.181994	45	0.0516522	0.0948641
689	8	6.125	105.225	17.8976	6229	3750.5	0.0243233	0.0323184	0.0346018	0.0488312	0.105225	0.192369	49	0.0587477	0.0939601
690	7	6.28571	103.63	17.8004	1945	4917.14	0.0155711	0.0286921	0.0355193	0.0407279	0.10363	0.182693	44	0.0559019	0.0955861
691	8	6.375	104.282	17.3235	8553	4265.25	0.00662747	0.0314665	0.0362603	0.0537589	0.104282	0.195594	51	0.0606026	0.12243
692	5	6.4	113.633	21.5903	4912	4387.2	0.0133244	0.0347159	0.0331872	0.0527441	0.113633	0.213467	32	0.0626293	0.0989571
693	5	5.8	107.851	19.4645	5422	4717	0.00847351	0.0284966	0.0421414	0.0627482	0.107851	0.168364	30	0.0618326	0.135812
694	8	7.375	92.3313	13.41	8225	3023.25	0.00446447	0.0273877	0.0324591	0.0489681	0.0923313	0.192065	59	0.0531372	0.0944066
695	5	8	105.032	13.7709	5972	4173	0.0203295	0.0377456	0.0318717	0.0649889	0.105032	0.20172	41	0.0621856	0.100772
696	8	6.625	88.8445	15.3759	8360	5716	0.00294618	0.0264997	0.0350459	0.0465396	0.0888445	0.172514	51	0.0507298	0.0931508
697	3	6.66667	117.804	17.9978	4444	4758	0.0191983	0.0278542	0.0332912	0.0367786	0.117804	0.19067	20	0.0542525	0.0931741
698	2	7.5	140.577	21.0865	4655	7337.5	0.0359474	0.0473973	0.0315034	0.0588473	0.140577	0.232809	16	0.0732747	0.109984
699	6	5	109.123	23.9896	11045	7522.17	0.00944481	0.0271962	0.0274515	0.0377232	0.109123	0.20108	31	0.0494162	0.0957011
700	4	5.75	114.529	20.7584	6443	5336.25	0.00855475	0.0244436	0.0394336	0.048863	0.114529	0.189445	24	0.0547843	0.0995498
701	7	6.85714	113.945	17.4277	4236	5850.71	0.0266039	0.0393183	0.0385549	0.0575808	0.113945	0.186274	48	0.0669812	0.114286
702	2	7	138.569	19.7955	6234	3469	0.0388395	0.0473243	0.041404	0.0558092	0.138569	0.231046	15	0.0764284	0.136432
703	5	7.4	108.103	16.2413	7472	5910	0.021787	0.0334594	0.0362219	0.051295	0.108103	0.185711	37	0.0615034	0.134672
704	5	6.8	105.011	18.2269	5316	5585.8	0.00831012	0.0279114	0.0282856	0.0569753	0.105011	0.186115	33	0.0519876	0.100549
705	5	6.8	110.299	18.7508	8568	5352	0.0125248	0.03328	0.0324721	0.048127	0.110299	0.182529	35	0.0616472	0.131751
706	4	6	123.807	21.4084	5241	3572	0.0255137	0.0377834	0.0322748	0.054759	0.123807	0.222269	25	0.0630985	0.0939043
707	2	5.5	144.058	26.4106	3741	8409	0.0344782	0.0362359	0.035671	0.0379935	0.144058	0.23129	12	0.0596365	0.100754
708	7	6	101.817	18.4414	4990	5499.14	0.00658281	0.0263457	0.0370054	0.0335049	0.101817	0.177928	42	0.0548533	0.0911983
709	6	7.5	101.417	13.5826	4130	4542.5	0.0117537	0.0286556	0.0362209	0.0489373	0.101417	0.177987	43	0.0570306	0.121421
710	6	6.83333	110.47	17.2792	7907	7044.33	0.0120678	0.0360951	0.037671	0.0751392	0.11047	0.195509	41	0.0656497	0.115528
711	8	6.75	108.558	17.5006	6444	5830.25	0.00855475	0.0364634	0.033808	0.0557316	0.108558	0.18089	54	0.0637224	0.115254
712	3	7	116.004	17.1857	9475	6953	0.0220222	0.0280661	0.0309669	0.0329044	0.116004	0.193481	22	0.0518865	0.0908541
713	4	4.75	109.627	23.7526	3457	7197	0.0148028	0.0312924	0.0303094	0.048127	0.109627	0.198234	20	0.0532719	0.0958304
714	3	7.33333	97.7899	13.7113	2730	6115	0.00812311	0.0231225	0.0317484	0.0424974	0.0977899	0.179813	23	0.0454871	0.0843051
715	5	7	126.598	18.8792	8377	4769.4	0.0281472	0.0479355	0.0453251	0.0820269	0.126598	0.203406	35	0.0793975	0.125256
716	4	8.75	107.612	14.5521	5507	6329.5	0.0235438	0.0411387	0.0329085	0.0549483	0.107612	0.185091	35	0.0635122	0.107361
717	3	5	135.971	27.9495	5137	5575.33	0.0250551	0.0435984	0.0384325	0.061103	0.135971	0.210533	16	0.0670971	0.109187
718	3	7.33333	143.569	22.7318	6376	5813.33	0.0229246	0.0449377	0.0430486	0.0736637	0.143569	0.218347	23	0.0835361	0.134699
719	5	4.8	132.837	35.0437	5743	4007.2	0.0190485	0.0428876	0.0344003	0.069248	0.132837	0.220965	25	0.0737684	0.1154
720	3	6.66667	130.428	20.3405	2835	6650.33	0.0280187	0.0351622	0.0375256	0.0487152	0.130428	0.199057	21	0.0639859	0.0980007
721	10	5.4	101.211	20.0133	6638	4887.5	0.0196929	0.0388733	0.0360718	0.0871951	0.101211	0.184421	55	0.0649539	0.143714
722	5	8.4	114.435	16.1284	6792	6054.6	0.0161167	0.0363546	0.0322502	0.0589875	0.114435	0.196888	43	0.067003	0.114516
723	8	8.375	108.015	13.5126	3888	5678.75	0.0190857	0.0467802	0.036485	0.0872025	0.108015	0.181858	66	0.0706859	0.117179
724	5	8.2	100.331	12.9083	6973	5061.2	0.0108737	0.0250936	0.0361457	0.0392207	0.100331	0.188074	40	0.0528796	0.0914721
725	5	8.4	108.496	14.5079	4313	4853.8	0.0183372	0.0329965	0.0356158	0.0506313	0.108496	0.194339	42	0.0628821	0.102041
726	8	6.375	92.5687	16.3281	6069	5030.75	0.00845157	0.0431406	0.0363	0.103638	0.0925687	0.163721	51	0.0603214	0.109428
727	12	7	94.9932	19.5923	6428	4551.92	0.014653	0.0351279	0.0357265	0.0722545	0.0949932	0.171353	81	0.0588547	0.112833
728	11	6.27273	96.9142	16.53	7443	4501.82	0.0110064	0.0357321	0.0385101	0.0781734	0.0969142	0.190004	70	0.0614972	0.137634
729	5	8.6	107.436	13.4566	6276	5256.6	0.0129133	0.0327482	0.0347954	0.0608743	0.107436	0.184247	44	0.0620464	0.1199
730	4	6.75	110.104	17.9683	4186	7350.75	0.00380729	0.0249112	0.0372298	0.0552356	0.110104	0.206452	26	0.0553371	0.11567
731	10	6.8	96.7224	15.6598	4809	6037.2	0.00692017	0.0266631	0.0377265	0.0625658	0.0967224	0.16676	68	0.058243	0.106358
732	7	7.71429	115.535	16.2692	8565	7344.29	0.024042	0.0377076	0.0404061	0.0496089	0.115535	0.18995	51	0.0690113	0.122853
733	4	8.75	103.532	17.34	11883	4438.25	0.00904379	0.0253916	0.0355329	0.0453214	0.103532	0.199373	34	0.052391	0.0884578
734	6	7.33333	120.68	20.0255	8910	6349.17	0.00374375	0.0418007	0.0407293	0.0862209	0.12068	0.194812	45	0.0769994	0.129761
735	4	8	106.027	15.1678	5126	4962.75	0.0161755	0.029416	0.0325474	0.046206	0.106027	0.181503	32	0.0565961	0.101013
736	8	7.5	103.336	15.0537	2670	4438.25	0.0189954	0.0379763	0.0388255	0.0646571	0.103336	0.194653	60	0.0677855	0.114813
737	3	7.33333	93.6873	13.5326	8010	4705.67	0.00398761	0.0110355	0.0269211	0.0204343	0.0936873	0.160994	23	0.0347623	0.0639052
738	4	5.5	117.853	22.378	8339	3828.5	0.025032	0.0566264	0.0407085	0.0859279	0.117853	0.193597	23	0.0786816	0.125758
739	7	7.14286	106.489	16.0095	7247	3607.43	0.0220238	0.0355668	0.0316994	0.0597021	0.106489	0.207593	51	0.0583451	0.0908289
740	4	6.25	116.187	19.8832	3868	5376.5	0.0135257	0.0333411	0.0310985	0.054489	0.116187	0.200113	26	0.0577139	0.110223
741	11	7	93.8159	15.0742	2480	6672.55	0.0180991	0.0321316	0.03172	0.0660478	0.0938159	0.188462	77	0.0554765	0.115631
742	4	7.5	107.084	14.3416	4405	6429.5	0.0194114	0.0352395	0.0324461	0.0507818	0.107084	0.1946	30	0.0602299	0.115631
743	5	7	129.043	19.8173	6871	6216	0.00725025	0.0468222	0.0362575	0.0701762	0.129043	0.212281	36	0.0793037	0.12284
744	6	5.83333	124.678	27.6155	7289	5651.67	0.0286948	0.0406761	0.0438249	0.059121	0.124678	0.221281	36	0.0732985	0.143714
745	5	7	108.505	16.6633	1743	5281	0.0153982	0.038358	0.0336953	0.0574114	0.108505	0.177794	35	0.0602688	0.116539
746	8	5.875	104.166	17.9191	6667	6879.5	0.0165837	0.0258357	0.0346188	0.0383942	0.104166	0.189814	47	0.0551486	0.110584
747	4	8.5	105.464	13.2876	6853	6164	0.0217621	0.0351838	0.0362982	0.0410604	0.105464	0.197537	34	0.0635094	0.11597
748	6	7.16667	115.73	18.8291	3553	3986.83	0.0317261	0.0494138	0.0336813	0.0692433	0.11573	0.214258	43	0.0689249	0.115518
749	11	5.72727	104.498	20.99	3187	5523.82	0.00545222	0.0434987	0.0385648	0.0753921	0.104498	0.184149	63	0.0688549	0.127561
750	5	9.8	115.558	13.6857	6670	4525	0.0240486	0.0439064	0.0407405	0.0673455	0.115558	0.21782	50	0.0730567	0.117497
751	7	7.28571	92.4415	14.3431	3505	6494.43	0.0099397	0.0369265	0.0406784	0.0534355	0.0924415	0.185715	52	0.0582387	0.112668
752	5	5	109.84	22.9094	4278	2713.2	0.0095564	0.0230282	0.0321457	0.040733	0.10984	0.194935	26	0.0472603	0.0968265
753	4	7.5	118.966	16.4286	6678	7343.25	0.0198672	0.0305651	0.0379609	0.0445965	0.118966	0.205883	30	0.0610361	0.0990933
754	2	7.5	139.538	19.3803	3847	8344.5	0.03782	0.0439172	0.038591	0.0500143	0.139538	0.214545	16	0.0723278	0.127801
755	5	7.2	112.699	16.4039	3376	3707.2	0.0217738	0.041745	0.0343473	0.0545484	0.112699	0.190744	37	0.0686514	0.117249
756	4	5.25	111.881	25.0178	6516	6287	0.00996247	0.0394746	0.0352398	0.061103	0.111881	0.200926	22	0.0630837	0.109426
757	4	6.25	112.01	18.4349	4253	4559.5	0.0147325	0.0315941	0.0346095	0.0478002	0.11201	0.177672	25	0.0569604	0.103056
758	2	9.5	147.12	23.294	7336	6350.5	0.0541076	0.0596304	0.0376351	0.0651531	0.14712	0.237105	20	0.0804099	0.118006
759	7	8.14286	97.011	12.9958	6962	6309.43	0.0176235	0.0340764	0.0364759	0.0492933	0.097011	0.185284	55	0.0586923	0.110236
760	6	8.83333	96.7688	11.3729	5159	6251.33	0.0209169	0.0313681	0.029217	0.0454024	0.0967688	0.179476	50	0.0531591	0.0883089
761	5	6	122.134	21.8485	6528	5057	0.024535	0.0452978	0.0390492	0.0595348	0.122134	0.187897	30	0.0721395	0.118291
762	4	6.75	115.546	19.7516	5822	3864.25	0.0124366	0.024145	0.0342071	0.0361765	0.115546	0.219548	28	0.0554905	0.110308
763	4	4.5	103.613	28.0619	7647	7101.5	0.00955054	0.0201361	0.0278026	0.0307541	0.103613	0.190963	19	0.0394458	0.0820379
764	5	7	115.023	17.8924	8893	6417.2	0.0107841	0.0343916	0.040266	0.0533244	0.115023	0.198847	36	0.062639	0.114449
765	5	7.2	102.744	17.5806	5756	5387.4	0.00673189	0.031351	0.042048	0.062178	0.102744	0.17506	37	0.0557428	0.115212
766	6	8.16667	91.296	12.4753	5529	3499.33	0.0090262	0.020716	0.0344629	0.0314387	0.091296	0.178644	50	0.0495918	0.0980479
767	6	8.66667	85	10.7609	4468	6049.67	0.00166298	0.0243436	0.0320928	0.0481265	0.085	0.182818	51	0.0464711	0.0953811
768	5	6.6	113.512	17.7836	6175	2692.2	0.0173724	0.0313387	0.0352855	0.0531279	0.113512	0.20934	34	0.0609613	0.107625
769	7	5.42857	122.607	23.2285	4509	5444.14	0.0368514	0.0457282	0.0401621	0.0633669	0.122607	0.199191	38	0.0715316	0.13426
770	9	6.55556	105.335	17.9511	2348	4610.67	0.00542166	0.0391557	0.0342737	0.0662216	0.105335	0.177426	60	0.0636004	0.119618
771	3	7.66667	117.763	16.0756	2931	6015	0.0201222	0.0365412	0.0338913	0.0548594	0.117763	0.202418	24	0.0619045	0.118952
772	5	7	105.427	16.3998	4175	5565.6	0.000358411	0.0433163	0.0370749	0.0903033	0.105427	0.186987	35	0.0659531	0.127802
773	6	8.33333	96.9111	12.6523	7742	3836.17	0.00625109	0.0250337	0.0345079	0.0667541	0.0969111	0.174111	50	0.0512952	0.0923322
774	5	5.4	102.328	21.5132	4978	4829.2	0.00141732	0.024514	0.0325895	0.0396628	0.102328	0.188777	28	0.0544198	0.0996193
775	10	5.9	110.79	20.4347	3239	4385.5	0.0287633	0.0402551	0.0349466	0.0559065	0.11079	0.177418	58	0.0658624	0.126973
776	4	5.75	147.468	27.1235	9717	4690	0.0376853	0.0547142	0.0459138	0.0706904	0.147468	0.223342	23	0.0829115	0.14737
777	6	6	99.99	18.1	6790	5668.33	0.0201078	0.04005	0.033656	0.0691435	0.09999	0.192621	37	0.0583238	0.10883
778	6	6.33333	125.36	21.0923	4543	4576.83	0.0274029	0.0399645	0.0370046	0.0473106	0.12536	0.197969	38	0.0690335	0.1113
779	7	5.42857	127.66	25.8359	1465	4256.86	0.0337657	0.0536082	0.0420971	0.0813171	0.12766	0.187124	39	0.0822923	0.129276
780	5	5.8	116.094	23.6058	6527	5030.6	0.00766015	0.0311513	0.0316281	0.0562465	0.116094	0.215634	30	0.059422	0.102222
781	11	6.36364	89.2623	15.6402	7767	5746.27	0.0130513	0.0272037	0.0348729	0.0569712	0.0892623	0.160778	69	0.0534808	0.121607
782	2	11	111.064	10.1808	4906	8099.5	0.016693	0.0355152	0.0359462	0.0543374	0.111064	0.188046	23	0.0591393	0.102146
783	8	4.75	132.798	29.3263	4920	6248.12	0.0290626	0.0473412	0.041188	0.0601895	0.132798	0.209694	39	0.0756819	0.129982
784	5	7	116.455	17.6623	6521	5721.8	0.0229781	0.0415289	0.0372272	0.0601938	0.116455	0.178445	36	0.0723311	0.120336
785	7	5.85714	103.897	19.1067	5168	5168.57	0.018984	0.033831	0.0341688	0.0730169	0.103897	0.19778	42	0.0566165	0.109488
786	9	8.33333	102.775	13.0739	1495	4881.44	0.00669122	0.0331733	0.0370097	0.0578523	0.102775	0.190607	73	0.063698	0.116542
787	2	4	144.823	38.6194	3838	5829	0.0163463	0.039793	0.0430202	0.0632397	0.144823	0.215558	9	0.0583031	0.124905
788	8	6.625	98.317	16.5963	7703	5256.12	0.011433	0.031303	0.0346519	0.0607987	0.098317	0.178876	51	0.0524965	0.102325
789	7	6	117.494	22.3065	7243	4072.57	0.0146433	0.042311	0.0374071	0.0542288	0.117494	0.19189	41	0.0679089	0.114797
790	5	7	100.908	15.4966	7906	4567.4	0.0078665	0.0272315	0.0341378	0.0524693	0.100908	0.181374	35	0.050529	0.097411
791	10	6.3	98.9885	20.3087	3931	7862.9	0.00546306	0.0397193	0.0342016	0.0788562	0.0989885	0.170103	64	0.0617305	0.118108
792	7	5.85714	108.558	22.6346	11107	5900.57	0.00739953	0.0295194	0.0375169	0.0485399	0.108558	0.180297	42	0.0600428	0.103985
793	3	4.33333	140.501	32.7835	4510	4109	0.0300362	0.0441028	0.0413499	0.0676324	0.140501	0.211848	14	0.0682354	0.137755
794	2	5.5	139.122	25.5057	6727	6708.5	0.0323806	0.0357726	0.0343621	0.0391646	0.139122	0.224392	12	0.0579763	0.0840381
795	4	8.5	117.925	14.495	703	2608	0.0162495	0.0477899	0.0404151	0.0655097	0.117925	0.206818	33	0.075555	0.131119
796	2	3.5	167.259	48.7839	5626	7031	0.0183501	0.0314962	0.0441898	0.0446423	0.167259	0.237238	8	0.0593377	0.0881428
797	9	7.55556	85.9294	13.2232	7617	5373.89	0.00460274	0.0192013	0.0332719	0.0414405	0.0859294	0.178124	66	0.046391	0.0952396
798	4	6.75	117.724	19.8659	4690	5390.5	0.0193441	0.0321437	0.0358702	0.0584855	0.117724	0.206701	28	0.06457	0.115283
799	5	7.2	120.175	20.4584	4877	5516.8	0.0260482	0.0410658	0.038225	0.0492933	0.120175	0.215453	37	0.0712279	0.112408
800	12	6.33333	101.252	18.0807	2842	5120.08	0.0158172	0.0344325	0.0362853	0.0505047	0.101252	0.191307	77	0.0632595	0.115257
801	8	7	111.803	16.7206	5441	5615.38	0.0146685	0.0397963	0.0350166	0.0571672	0.111803	0.192825	55	0.0657482	0.122175
802	13	6.92308	99.0896	15.2083	2974	4773.15	0.00376975	0.0422559	0.0395889	0.0700526	0.0990896	0.181937	87	0.0699829	0.121165
803	7	7.42857	100.186	13.8693	7075	4573.43	0.00731633	0.0349007	0.0340454	0.0565801	0.100186	0.16688	52	0.0620567	0.115066
804	6	5.66667	102.366	19.3562	5989	4703.17	0.0107171	0.0400661	0.0336678	0.0652224	0.102366	0.191749	35	0.0604239	0.124168
805	5	8.4	131.139	16.6336	4359	5442.2	0.0372699	0.0589633	0.0415449	0.0822823	0.131139	0.214692	43	0.0882	0.132103
806	8	8.125	94.7032	12.1151	9698	5460.75	0.0129496	0.0312081	0.0320625	0.0611526	0.0947032	0.175158	66	0.056946	0.109777
807	3	9.66667	100.601	10.9383	5092	6483.67	0.0123363	0.0242277	0.0313168	0.042046	0.100601	0.191195	30	0.0502322	0.0950078
808	5	6.4	105.007	19.1597	4049	5245.4	0.0163731	0.0274058	0.0318938	0.0506868	0.105007	0.184722	33	0.0514738	0.102644
809	5	7	107.777	16.8687	2858	5458.8	0.0203082	0.0333133	0.0386569	0.0439253	0.107777	0.197014	36	0.0623756	0.122121
810	8	7.875	102.187	13.3512	5654	6124.88	0.0131335	0.0328789	0.0355273	0.0592015	0.102187	0.196886	63	0.0614846	0.104473
811	7	7.85714	103.329	14.5562	8295	5588.71	0.0163221	0.0437855	0.035614	0.0749651	0.103329	0.181727	56	0.070678	0.111725
812	4	5.5	119.487	24.4664	2340	5258	0.0146433	0.0462931	0.0351184	0.0764447	0.119487	0.204893	23	0.0672929	0.115257
813	6	6.83333	110.744	18.7649	7624	5787	0.0156127	0.0319888	0.0371135	0.0579291	0.110744	0.197129	42	0.061148	0.116531
814	8	6.125	125.821	22.3182	5730	5859.75	0.0325112	0.0584329	0.0367677	0.0871951	0.125821	0.22934	50	0.0861595	0.14756
815	7	7.14286	99.4473	16.9463	5917	4795.71	0.0103547	0.0294224	0.033682	0.0641946	0.0994473	0.164353	51	0.0619801	0.120089
816	6	8	113.962	16.3111	8291	5741.5	0.0279056	0.0400719	0.0356949	0.0528073	0.113962	0.212055	47	0.0683667	0.104907
817	7	9	87.5507	11.4165	6691	7719.29	0.00294618	0.0182031	0.0319489	0.0469759	0.0875507	0.169567	61	0.045686	0.105461
818	7	6.57143	93.6986	16.3234	5725	4904.86	0.00683555	0.0282919	0.0356233	0.0380056	0.0936986	0.176533	45	0.0508946	0.11785
819	7	6.28571	100.224	17.3006	6806	4217	0.0135099	0.039714	0.0283922	0.0656446	0.100224	0.205463	45	0.0592797	0.109519
820	11	5.90909	95.5718	21.104	6699	5736.55	0.00666365	0.0299076	0.0377861	0.070419	0.0955718	0.188293	63	0.0576758	0.109901
821	6	7.83333	101.226	13.6446	4610	4589.83	0.00689292	0.0339463	0.0353263	0.0594094	0.101226	0.209553	48	0.0633741	0.115834
822	5	7.4	92.2675	13.1152	2689	6546.4	0.00452919	0.023546	0.0353848	0.0437934	0.0922675	0.1691	38	0.0518001	0.103208
823	3	9	122.337	14.3212	5955	5767	0.0372968	0.0484416	0.0340983	0.0625063	0.122337	0.201118	28	0.0734536	0.118752
824	3	5.33333	124.709	24.6449	4618	8137.33	0.037004	0.0401104	0.0270272	0.0453214	0.124709	0.205518	17	0.0558009	0.0764759
825	7	5.57143	109.002	21.0589	3992	5552.71	0.0225768	0.0441726	0.0386483	0.0833771	0.109002	0.193799	40	0.0674268	0.125469
826	6	7.5	112.389	17.557	3196	5098.17	0.0164215	0.0406691	0.0328357	0.0639207	0.112389	0.194432	42	0.0666304	0.09802
827	3	6.33333	147.646	24.1976	334	2850	0.027762	0.0518689	0.0457944	0.0692339	0.147646	0.231522	19	0.0861572	0.128248
828	9	6.66667	100.533	15.7271	6504	6536.67	0.0155577	0.0437802	0.0347003	0.065765	0.100533	0.188564	61	0.0660285	0.125467
829	5	6.4	125.815	23.0469	6861	5047.2	0.0257064	0.0369504	0.0372335	0.0698516	0.125815	0.205219	33	0.0683378	0.110316
830	5	6.2	114.49	21.5895	3326	5210.4	0.0174246	0.0253966	0.0355835	0.0360865	0.11449	0.193988	32	0.0587097	0.091993
831	3	8	122.286	15.9651	6288	6223.67	0.0179664	0.0351111	0.042856	0.0478305	0.122286	0.21102	25	0.0700434	0.115812
832	9	7.33333	109.288	16.5141	6516	5046.11	0.0143106	0.0404903	0.0362535	0.0610353	0.109288	0.188542	66	0.0731211	0.134699
833	9	6.77778	86.131	14.302	4603	4889.44	0.00326466	0.0300941	0.0359989	0.0608	0.086131	0.161066	61	0.0517209	0.107662
834	8	5.125	110.374	23.2575	2754	6214.25	0.0148882	0.0393567	0.0385683	0.0739132	0.110374	0.200812	41	0.0637885	0.111416
835	6	9.66667	113.228	12.3936	3906	7453.17	0.0203372	0.0435326	0.0342223	0.066761	0.113228	0.188523	57	0.0702754	0.108137
836	3	7.66667	114.21	16.1797	4951	6758	0.0249976	0.0321191	0.0338902	0.0456366	0.11421	0.20972	24	0.0613862	0.1193
837	3	6.66667	109.533	18.4004	4322	4665.33	0.00761865	0.0151131	0.0310903	0.0248954	0.109533	0.191439	21	0.0428278	0.0809641
838	7	6.57143	91.5669	15.5311	6971	5844.57	0.00342797	0.0162127	0.032358	0.0289983	0.0915669	0.173006	47	0.0438782	0.0750925
839	5	7.6	122.572	20.8479	1270	4620.4	0.027762	0.0425721	0.040155	0.055119	0.122572	0.205782	39	0.0790203	0.134841
840	3	5.33333	157.027	34.4586	5875	4526.67	0.0530343	0.0626313	0.0392277	0.0726814	0.157027	0.237238	17	0.0882794	0.134559
841	5	5.8	108.417	24.2992	8313	5647.8	0.006228	0.0244415	0.0361693	0.0359474	0.108417	0.203057	30	0.0513469	0.0947947
842	7	5.57143	116.115	22.8676	5040	6232.57	0.0205282	0.044195	0.0388746	0.0638102	0.116115	0.208989	40	0.0737881	0.131701
843	10	6.5	103.039	17.1363	3559	6630.4	0.0167962	0.0345531	0.0383616	0.0677271	0.103039	0.183947	64	0.0648639	0.12284
844	7	6.57143	100.884	16.734	8141	6136.71	0.00761323	0.038971	0.0358588	0.0734452	0.100884	0.167584	47	0.0621573	0.124291
845	7	7	99.1781	15.2202	4156	6642.57	0.0105809	0.0342233	0.0358929	0.0618775	0.0991781	0.19013	48	0.0593783	0.134559
846	9	6.88889	110.329	16.6661	7871	6177.78	0.0154324	0.0396698	0.0388382	0.0724485	0.110329	0.182492	57	0.0691655	0.115807
847	5	5.4	111.254	21.9329	6669	6434.8	0.015838	0.0442275	0.0356172	0.0584768	0.111254	0.195306	28	0.0670925	0.108944
848	3	8	112.783	16.9174	7266	4554	0.0135695	0.0204927	0.0337351	0.0270123	0.112783	0.197861	25	0.0515702	0.0925353
849	6	6.5	109.845	17.8717	7857	6099.83	0.0209289	0.0451248	0.0391792	0.0722891	0.109845	0.184546	38	0.0687363	0.114798
850	4	5.5	121.191	24.8153	2300	6203.25	0.00766015	0.0343208	0.0380616	0.0495439	0.121191	0.223294	23	0.0660106	0.118183
851	6	8	112.169	15.6532	4495	5287.5	0.0311822	0.0406392	0.0338442	0.0514098	0.112169	0.180696	48	0.067164	0.108305
852	4	9.25	103.665	13.4028	4603	5447	0.017165	0.0376104	0.0343969	0.0630833	0.103665	0.187484	38	0.0601237	0.107678
853	9	7.22222	109.005	16.1922	4122	4411.33	0.0155402	0.0363739	0.0363169	0.0507261	0.109005	0.198791	63	0.06652	0.114001
854	7	6.85714	115.009	18.9855	5212	5026.29	0.0327257	0.0465241	0.0358863	0.0688319	0.115009	0.194273	49	0.0742306	0.114062
855	4	6.25	114.357	18.8213	1325	4570	0.0126396	0.0409555	0.0343233	0.0542229	0.114357	0.210097	26	0.0626909	0.110777
856	4	6.5	111.468	19.1199	4864	5901.75	0.0066639	0.0287873	0.0359294	0.0439556	0.111468	0.198044	27	0.0540704	0.0892874
857	5	6	115.536	19.6961	1602	4885.2	0.0222864	0.0353771	0.0368959	0.0498806	0.115536	0.181171	30	0.0634491	0.10206
858	6	6.83333	108.287	18.5922	5463	4639.83	0.00899146	0.0328138	0.0324183	0.0575054	0.108287	0.177917	42	0.0615974	0.111867
859	7	7.28571	113.985	16.5291	4749	4169	0.0191867	0.0499586	0.0367175	0.0669407	0.113985	0.186207	52	0.0753962	0.129766
860	10	7.4	90.8041	15.7037	9771	5741.7	0.00755519	0.0367646	0.0359861	0.0733454	0.0908041	0.161547	73	0.0615014	0.116983
861	4	6	116.924	24.1505	5606	6907.25	0.0147925	0.0287934	0.0353514	0.0464497	0.116924	0.195968	25	0.0566438	0.112094
862	2	6	153.171	25.5285	2412	5294	0.049161	0.0528466	0.0374179	0.0565322	0.153171	0.226461	13	0.0747764	0.116445
863	9	7.33333	91.7106	13.5706	6656	6027.44	0.00263946	0.0303348	0.0369687	0.0506349	0.0917106	0.184996	63	0.0573989	0.112454
864	4	7.5	111.415	15.0874	3321	5531.25	0.0203016	0.0335115	0.0376813	0.0501158	0.111415	0.183452	29	0.0620206	0.119309
865	7	8.42857	106.71	14.0456	6230	5858.43	0.0196929	0.0421571	0.0379158	0.0695528	0.10671	0.202929	59	0.070273	0.135871
866	6	7	122.835	19.4821	9876	4846	0.022117	0.0502545	0.0356168	0.0779588	0.122835	0.19919	43	0.0738756	0.132302
867	7	5.57143	115.866	22.8184	4332	6264.43	0.0207835	0.0440807	0.0379086	0.0802056	0.115866	0.183228	39	0.0672938	0.134451
868	5	7	134.348	20.7386	4571	7764.6	0.0299863	0.0449346	0.0427716	0.0513527	0.134348	0.223389	35	0.076491	0.145604
869	8	6.75	117.388	19.0116	6865	5457.75	0.0281135	0.0437635	0.0360467	0.0725589	0.117388	0.194666	53	0.07292	0.148986
870	7	6.28571	102.617	21.1517	2651	5051.57	0.0184586	0.0356464	0.0385807	0.058036	0.102617	0.183035	41	0.0638851	0.114244
871	4	10.25	110.185	12.4093	3204	4756.75	0.0122043	0.0349409	0.0424218	0.067082	0.110185	0.184526	39	0.062949	0.118282
872	8	5.625	107.657	19.4166	3567	6264	0.0237236	0.0394159	0.0391457	0.0612724	0.107657	0.189405	46	0.0670338	0.116734
873	5	8	116.832	15.5406	9460	5289	0.0302719	0.0475954	0.0407781	0.077155	0.116832	0.205495	41	0.0740072	0.129222
874	4	6.5	118.751	18.3782	3444	4793	0.0218966	0.0341832	0.0390682	0.0416677	0.118751	0.20658	27	0.0645787	0.103939
875	8	6.125	104.421	18.4187	3122	5208.88	0.00613497	0.0316217	0.0346156	0.0552409	0.104421	0.197458	50	0.0580061	0.111899
876	8	7.375	101.003	15.1559	7134	5497.25	0.0124277	0.024001	0.0357239	0.0493524	0.101003	0.176002	60	0.0555336	0.103041
877	6	5.83333	117.715	24.8743	3973	4977.83	0.00841832	0.0410573	0.0382072	0.0726717	0.117715	0.184634	35	0.0646523	0.119309
878	9	6.22222	103.603	20.1725	5857	4887.33	0.0161361	0.0319437	0.0359639	0.0579187	0.103603	0.190316	56	0.0612199	0.106552
879	5	5.4	117.587	24.3574	6804	6155.6	0.0138431	0.0273982	0.0361566	0.0394719	0.117587	0.210969	28	0.0561661	0.113079
880	5	6	120.887	20.6084	5178	6319.8	0.030024	0.0443833	0.0380255	0.0615705	0.120887	0.202822	31	0.070927	0.112597
881	9	6.11111	112.51	19.9323	9477	4311.56	0.0182896	0.0489858	0.0388758	0.104238	0.11251	0.196829	56	0.0703262	0.129222
882	7	6.57143	113.231	22.6532	5444	7213.86	0.0254115	0.0372649	0.0357502	0.0558506	0.113231	0.188184	47	0.0639999	0.116561
883	5	5	114.722	23.3268	4698	5778.2	0.0217357	0.0368327	0.0366215	0.0670277	0.114722	0.189135	26	0.0623931	0.103907
884	7	7.85714	112.676	16.3255	4976	7080.14	0.0153348	0.0371218	0.0419682	0.0700526	0.112676	0.190416	56	0.0693076	0.121735
885	5	9.2	112.829	12.9126	5084	4527.2	0.02411	0.035418	0.0367618	0.0505047	0.112829	0.190176	47	0.0674444	0.138295
886	7	7.28571	102.811	16.4182	7109	5568.29	0.0138261	0.0332639	0.0361406	0.0662559	0.102811	0.183085	52	0.0615541	0.116661
887	2	5	134.366	31.9919	1153	5516	0.0289915	0.0367261	0.0351657	0.0444607	0.134366	0.22582	11	0.0554891	0.0948651
888	6	8	104.213	16.4124	5157	7023	0.00379121	0.0344436	0.0363292	0.051482	0.104213	0.17027	47	0.0589114	0.105185
889	6	6.83333	107.467	16.9162	2747	5600.17	0.0170668	0.032729	0.0365317	0.0521789	0.107467	0.177081	42	0.0614091	0.107013
890	7	8.28571	104.163	13.9475	202	6987.71	0.0235274	0.03362	0.033254	0.04409	0.104163	0.186729	58	0.0629158	0.102845
891	5	8.4	94.3192	12.1649	2755	3472	0.0100534	0.0284799	0.0384724	0.0811216	0.0943192	0.176706	40	0.0592559	0.115448
892	4	7.5	129.813	18.9065	5514	4323.5	0.0152857	0.0500096	0.03689	0.0887154	0.129813	0.215182	30	0.0805025	0.126973
893	4	7.25	118.01	18.0293	5487	4643	0.0316793	0.0372755	0.0335946	0.0457302	0.11801	0.198116	30	0.0626195	0.104745
894	8	8.125	102.658	14.1363	8108	6676.25	0.0170833	0.0392237	0.0365183	0.0621503	0.102658	0.183607	63	0.0654099	0.112268
895	4	7.5	125.692	18.1192	4157	4927.25	0.0134605	0.0445941	0.034591	0.0706112	0.125692	0.20187	31	0.0746435	0.121965
896	8	6.375	117.865	19.7202	4259	6913.62	0.0107841	0.0505366	0.0380268	0.0790619	0.117865	0.193416	52	0.0762614	0.12615
897	3	6.66667	118.097	18.4176	6397	5240.33	0.0209352	0.0356195	0.0367657	0.0488159	0.118097	0.195513	21	0.0586628	0.0931344
898	5	6.6	115.92	18.0229	6222	4369.8	0.0134577	0.0337017	0.0408122	0.0579154	0.11592	0.181582	34	0.068715	0.118105
899	9	6.11111	103.088	18.0858	3490	5090.89	0.0114476	0.0340358	0.0340398	0.0584463	0.103088	0.209549	54	0.0609794	0.11665
900	4	7.25	110.285	15.9629	3753	3113.25	0.0104656	0.0317196	0.0335145	0.05978	0.110285	0.207428	30	0.0578779	0.106836
901	5	5.4	114.38	21.9502	3808	5992.6	0.022064	0.0319087	0.0339685	0.0463018	0.11438	0.206926	28	0.0578972	0.100117
902	6	7.33333	115.893	16.7715	864	4819.5	0.0188446	0.0396208	0.0391	0.0696368	0.115893	0.206381	45	0.0697657	0.128248
903	6	6	100.034	17.7837	6078	5803.5	0.0105881	0.0307701	0.0360265	0.0542673	0.100034	0.180536	37	0.0602088	0.105151
904	8	7.375	110.589	16.3744	5471	5555.25	0.0132059	0.0365076	0.0353465	0.0699654	0.110589	0.20478	60	0.0667634	0.111689
905	10	8.4	85.9488	11.2862	7343	6341.7	0.00326466	0.0278417	0.0375441	0.0616148	0.0859488	0.157801	82	0.0562325	0.109266
906	4	6	113.429	20.3564	5581	4501	0.0161755	0.0377135	0.0327764	0.0666253	0.113429	0.189912	25	0.0653479	0.120109
907	7	6.85714	88.6184	13.4435	5386	6575.43	0.00474676	0.0275212	0.0386191	0.0439046	0.0886184	0.159683	48	0.0563316	0.109127
908	3	8.33333	98.4435	12.3966	3348	3372	0.00470144	0.0324176	0.0380461	0.0669369	0.0984435	0.189024	26	0.053809	0.0997606
909	5	6.6	102.421	19.46	6759	4914.4	0.0233438	0.0318685	0.0350049	0.0458102	0.102421	0.193055	33	0.0565957	0.0934132
910	2	5	141.801	29.5418	3456	5789	0.0368964	0.0448666	0.0342711	0.0528368	0.141801	0.214598	11	0.0642882	0.107496
911	6	6.33333	95.6611	17.8226	3492	5911.83	0.00398761	0.0226017	0.0316308	0.0357	0.0956611	0.164981	39	0.053844	0.113262
912	3	7	125.182	18.5454	10000	7558	0.0146475	0.0272191	0.0334475	0.0380609	0.125182	0.192371	22	0.0568685	0.111207
913	10	7.3	101.902	15.8886	3400	5335.1	0.00668119	0.0373589	0.0384476	0.0779688	0.101902	0.19735	72	0.0630566	0.108527
914	7	6.71429	96.1274	16.4354	4695	6284.57	0.00643037	0.0230805	0.0349271	0.0347201	0.0961274	0.179877	47	0.0485146	0.09415
915	9	7.77778	100.481	14.6512	10368	4324	0.0159199	0.0379613	0.034114	0.058851	0.100481	0.182351	66	0.0643964	0.113877
916	6	6.5	102.772	21.7914	6615	4982	0.00397936	0.0337785	0.0370018	0.0565945	0.102772	0.169929	40	0.0588855	0.110171
917	4	8.75	100.022	15.6285	2133	5703.75	0.0066508	0.0173207	0.0292049	0.0236817	0.100022	0.180012	36	0.0462666	0.0741864
918	10	7.4	97.153	14.049	8972	5924	0.0154546	0.0405795	0.0370018	0.0679813	0.097153	0.194239	70	0.0643223	0.121965
919	5	6.6	100.447	15.8164	3651	6123	0.00643441	0.0226597	0.0352305	0.0487423	0.100447	0.20266	33	0.0482216	0.108699
920	6	7.16667	98.9028	15.3129	8749	4440	0.00432859	0.0179831	0.0333804	0.0284152	0.0989028	0.185697	42	0.0488923	0.0868615
921	7	5.71429	94.3018	16.8717	6870	6848.14	0.00887841	0.0338134	0.0288031	0.0569016	0.0943018	0.178446	41	0.0519011	0.113649
922	6	6.16667	125.79	21.3976	4840	5746.5	0.0245625	0.0472356	0.0383024	0.0803229	0.12579	0.195815	38	0.0787379	0.126195
923	5	6	117.718	22.983	6508	4809	0.0132059	0.0388368	0.0381917	0.0566577	0.117718	0.212875	31	0.0643556	0.121596
924	4	7.5	109.213	15.4285	8084	5364.75	0.0120822	0.0324872	0.04007	0.0513205	0.109213	0.19401	31	0.0626479	0.126355
925	5	5.4	116.305	22.0979	5808	4111.6	0.0260264	0.0386577	0.0307004	0.0521789	0.116305	0.217563	27	0.0597828	0.095471
926	3	5.66667	152.972	29.3197	5358	3858.67	0.0342448	0.0515765	0.0369402	0.0640427	0.152972	0.231472	18	0.0759244	0.118704
927	4	5.25	130.389	28.3286	7014	5058.25	0.0247162	0.045066	0.0409733	0.0696336	0.130389	0.216277	22	0.0725366	0.139988
928	7	6.71429	103.58	16.6821	7078	5813.29	0.0134731	0.0256341	0.033981	0.0404712	0.10358	0.179492	46	0.0543151	0.112812
929	3	6	108.461	18.4211	11515	3979.33	0.0112353	0.0228311	0.0323124	0.030966	0.108461	0.184707	19	0.049291	0.0971351
930	5	6.6	104.489	16.2456	10028	4698.4	0.00397936	0.0279867	0.0357644	0.0430287	0.104489	0.173909	34	0.0571095	0.0928161
931	9	6.88889	100.111	16.8838	5790	4668	0.014106	0.0421952	0.0353054	0.0657766	0.100111	0.183654	63	0.0639342	0.10428
932	4	8.75	124.03	14.8146	3278	4828.5	0.0247582	0.0455648	0.0324886	0.0571454	0.12403	0.21277	36	0.073381	0.13304
933	5	6.6	121.114	19.609	6531	6611.4	0.0211989	0.0348232	0.0380121	0.0501517	0.121114	0.213436	34	0.0647056	0.117497
934	7	7.85714	99.4798	13.0779	6075	4693	0.00720129	0.0254771	0.0388712	0.0523161	0.0994798	0.206143	55	0.0596685	0.109761
935	5	6.6	107.925	17.5593	7746	3957.2	0.0203796	0.0381594	0.0369912	0.0671804	0.107925	0.188461	34	0.0651453	0.130888
936	17	6.52941	89.3075	16.4231	7794	5944.53	0.0104777	0.0336711	0.0351284	0.0595512	0.0893075	0.176399	106	0.060895	0.110472
937	1	11	125.522	11.4111	9045	3642	0.0171579	0.0171579	0.0401416	0.0171579	0.125522	0.231912	12	0.0510947	0.0826423
938	6	6.33333	104.09	30.2356	4724	4828.67	0.0105251	0.0311419	0.0354896	0.0489729	0.10409	0.184898	39	0.0548969	0.102624
939	7	7	107.407	16.8113	6033	5983.86	0.0159526	0.0352697	0.0323542	0.0699654	0.107407	0.190799	50	0.0623063	0.112939
940	4	6.25	114.422	18.6617	3026	4154	0.0155777	0.0347065	0.0350579	0.0658736	0.114422	0.197811	26	0.0625894	0.112597
941	6	6.16667	130.223	23.6331	6131	5760.83	0.0371059	0.0538795	0.042347	0.0667101	0.130223	0.218339	38	0.0856376	0.132539
942	7	7.28571	110.092	16.027	7966	5595.14	0.0161535	0.0449744	0.0373199	0.0719549	0.110092	0.199239	52	0.0705408	0.114936
943	6	5.66667	114.094	20.9624	3210	5754.17	0.00743653	0.0431815	0.0382648	0.0692433	0.114094	0.180614	35	0.0681886	0.1136
944	3	4.66667	103.714	23.0476	4248	2087.33	0.0066508	0.0205457	0.0236094	0.0346803	0.103714	0.184572	15	0.037216	0.0891485
945	3	6.66667	104.512	15.7598	6835	5035.67	0.0206501	0.0304924	0.0292325	0.0446486	0.104512	0.172809	21	0.0517926	0.100024
946	5	6.8	100.902	16.0563	4257	6342.6	0.0142467	0.0213597	0.036065	0.0283532	0.100902	0.174786	35	0.0530336	0.0983346
947	6	5.16667	116.916	23.8703	5140	6799.67	0.0129046	0.0330444	0.0359493	0.0524464	0.116916	0.216272	32	0.0618677	0.123588
948	1	6	143.477	23.9128	3105	4724	0.039466	0.039466	0.0311419	0.039466	0.143477	0.224364	7	0.0548831	0.088439
949	4	5.5	103.902	19.729	8618	5047.25	0.0148803	0.0294975	0.0320666	0.0445899	0.103902	0.181663	23	0.0526436	0.107898
950	10	6.8	104.291	19.1117	6362	4991.5	0.00997827	0.0385652	0.0406747	0.0588473	0.104291	0.181188	67	0.0663515	0.114826
951	5	6.6	99.6759	16.138	8816	5544	0.00836586	0.0351932	0.0370925	0.0568815	0.0996759	0.17799	34	0.0586339	0.116838
952	8	7.5	105.071	15.4322	5915	5150	0.0247471	0.0344258	0.033645	0.0460608	0.105071	0.181794	57	0.0595988	0.101659
953	5	5	116.075	33.5328	7228	5132.8	0.0278732	0.0351909	0.0329611	0.0448736	0.116075	0.190105	26	0.0604747	0.107736
954	10	8.8	101.956	16.4766	4205	6891.3	0.0156127	0.0337643	0.0381469	0.05614	0.101956	0.181517	87	0.0641958	0.121854
955	7	6.85714	98.1715	16.2887	4698	5510.71	0.0101283	0.03075	0.0315786	0.0639896	0.0981715	0.185191	49	0.0531847	0.0957933
956	15	6.8	94.0354	16.8791	6943	4605.67	0.00788436	0.0321957	0.0387546	0.0541076	0.0940354	0.182998	96	0.0597608	0.119261
957	4	6.25	129.782	21.3599	7059	7129.25	0.0208721	0.0487622	0.0373633	0.0739132	0.129782	0.223234	26	0.0760974	0.12694
958	4	7	118.476	17.8537	6133	6740.25	0.0269141	0.0319298	0.0369157	0.0422261	0.118476	0.207735	29	0.0612629	0.10195
959	5	7.2	100.671	14.1419	1350	4634.4	0.00868744	0.0237188	0.0314034	0.0353002	0.100671	0.177136	37	0.048978	0.0974796
960	7	6.28571	103.982	17.8609	6588	6467.29	0.0177333	0.0356271	0.0339715	0.0584768	0.103982	0.196377	43	0.059115	0.106854
961	2	7	109.694	23.2684	2447	8062.5	0.0142305	0.038141	0.0391357	0.0620516	0.109694	0.202523	15	0.0490165	0.109029
962	7	6.14286	113.089	19.1815	6426	5117.71	0.0120678	0.0359439	0.0360501	0.0554346	0.113089	0.197063	43	0.0631648	0.111667
963	9	6.88889	92.8151	15.4487	3102	6520.67	0.00556627	0.0316646	0.0323719	0.0967951	0.0928151	0.183029	61	0.0544117	0.105655
964	1	8	151.412	18.9265	2417	4055	0.0454677	0.0454677	0.034327	0.0454677	0.151412	0.219143	9	0.0658767	0.0977681
965	5	7.2	113.783	17.1578	5714	4696	0.0015923	0.0382405	0.0434358	0.0611462	0.113783	0.19325	35	0.0650452	0.114798
966	9	7.88889	86.7345	11.7635	8038	5994	0.00327919	0.0405144	0.0405166	0.0734452	0.0867345	0.162554	71	0.059877	0.123211
967	2	6.5	99.1651	15.347	6515	5971	0.00706759	0.0104709	0.020987	0.0138743	0.0991651	0.178514	14	0.0277447	0.0447908
968	9	7.55556	91.5129	12.9159	3677	5814.33	0.0149806	0.0338465	0.0347253	0.0582096	0.0915129	0.182888	64	0.0583716	0.109376
969	6	6.16667	113.347	23.0591	7168	5613.83	0.0157232	0.0258315	0.0347734	0.0391025	0.113347	0.202712	38	0.0557077	0.110353
970	8	5.5	102.611	19.6824	5259	5315.12	0.0105947	0.0375083	0.0334745	0.066706	0.102611	0.179633	44	0.0598766	0.0969234
971	10	8.2	97.593	13.6318	5555	4517.1	0.0098272	0.0301879	0.0376539	0.0515244	0.097593	0.186784	76	0.059561	0.114933
972	3	11	115.558	10.5636	5600	7723.67	0.0222808	0.0496004	0.0359905	0.0732307	0.115558	0.210573	33	0.0770068	0.125344
973	7	8.28571	122.36	17.517	6298	5641.71	0.0310467	0.0464108	0.0393492	0.0738504	0.12236	0.207753	57	0.0759662	0.130921
974	5	6.4	105.439	17.0962	5642	6508.4	0.0207085	0.0365457	0.0354309	0.0442889	0.105439	0.194274	33	0.0614254	0.110003
975	5	9.4	108.712	12.4948	1797	5813.2	0.0158172	0.0462659	0.040389	0.0854522	0.108712	0.17994	47	0.0707639	0.132634
976	4	6.25	127.226	22.0878	4224	6319.25	0.0263808	0.038504	0.0352945	0.0505933	0.127226	0.233082	26	0.0657222	0.116957
977	7	5	101.971	26.7239	6016	5281.43	0.0113335	0.0299719	0.0320437	0.066761	0.101971	0.165558	36	0.0555933	0.101443
978	6	7.66667	98.9093	13.3907	4863	5018.17	0.0158084	0.0331363	0.0302303	0.0569438	0.0989093	0.178581	46	0.0521568	0.103549
979	7	7.85714	105.083	13.8026	5588	4147.71	0.00997827	0.0360329	0.0350341	0.0607099	0.105083	0.177603	55	0.063032	0.12694
980	6	5.33333	109.001	21.0649	6724	4189	0.0147963	0.0321439	0.0351879	0.0567842	0.109001	0.209402	33	0.0600158	0.133464
981	4	7	116.951	18.2737	6542	6726	0.0233042	0.0386539	0.0366229	0.0622612	0.116951	0.201004	29	0.0689432	0.112668
982	5	6.2	99.2542	16.566	6337	5377.4	0.00796551	0.0214323	0.0294412	0.0314015	0.0992542	0.187613	32	0.0453333	0.0914131
983	7	7.42857	97.744	13.9413	4547	5620.43	0.011512	0.0269906	0.0317714	0.0575861	0.097744	0.171247	50	0.0540088	0.107038
984	3	7.33333	130.498	18.2974	6443	6457.67	0.0292155	0.0430662	0.0381783	0.0612992	0.130498	0.225018	23	0.0705477	0.10995
985	7	8	111.957	16.6021	8144	5136.43	0.0174141	0.0448101	0.0368993	0.0780989	0.111957	0.194084	55	0.0759293	0.129462
986	6	9.33333	104.779	12.5845	5632	5977	0.0179935	0.0305012	0.0338223	0.0389779	0.104779	0.188717	57	0.0592675	0.0924482
987	11	6.72727	89.2855	14.372	5018	4606.18	0.00841449	0.022469	0.0335383	0.0569651	0.0892855	0.174347	72	0.0509736	0.105659
988	8	6.5	106.035	27.2241	4055	4600	0.00984987	0.034327	0.0371818	0.0523004	0.106035	0.173675	51	0.0604076	0.101644
989	8	5.875	107.692	19.8558	6882	6077.12	0.0066639	0.0299742	0.0367206	0.0528137	0.107692	0.196962	47	0.0605425	0.105878
990	9	5.33333	103.572	20.6505	5852	6451.44	0.00719454	0.0330417	0.0319352	0.0589875	0.103572	0.180567	49	0.0551158	0.0941865
991	5	5.8	117.816	23.6567	10490	4966.6	0.0243481	0.0462676	0.0378301	0.0679802	0.117816	0.189263	30	0.0726094	0.125452
992	5	6.4	105.191	17.7323	7844	4951	0.0174906	0.0433163	0.0375619	0.0575808	0.105191	0.17276	33	0.0665903	0.10371
993	8	6.375	114.478	20.3857	3705	6705	0.0156585	0.0442331	0.0357332	0.0738423	0.114478	0.201936	52	0.0717333	0.125766
994	2	6.5	129.012	19.9661	7605	9410.5	0.0221928	0.0353141	0.0317036	0.0484354	0.129012	0.20249	14	0.0560926	0.102046
995	5	4.4	149.941	42.2335	7976	4650.2	0.0211026	0.0533588	0.045681	0.0730642	0.149941	0.223639	21	0.0752198	0.135321
996	6	7	101.477	16.9202	5016	5664.33	0.0117559	0.0384455	0.0368365	0.0741313	0.101477	0.194783	43	0.0671926	0.130921
997	5	8	101.236	13.5632	6618	6575	0.0145279	0.0370331	0.0380621	0.0672072	0.101236	0.177311	40	0.0611601	0.127874
998	6	6.16667	93.1587	15.6928	5811	6244	0.00296907	0.0226931	0.0332905	0.0379159	0.0931587	0.184631	38	0.0475341	0.0968352
999	12	7.41667	98.9581	14.2678	5931	6118.42	0.00571282	0.0448328	0.0380573	0.089672	0.0989581	0.189962	86	0.072802	0.127618
