# Supplementary material for: The winner takes it all—Competitiveness of single nodes in globalized supply networks
Source: PLoS One. 2019 Nov 20;14(11):e0225346. doi: 10.1371/journal.pone.0225346 (PMC6867619; doi:10.1371/journal.pone.0225346)
Supplement: S1 Table — Legends can be found in te readme.txt file. (ZIP) [file pone.0225346.s001.zip › spatial_network_delaunay_randomized_connections_N_1000_r_4_edgelist.dat]

0	6	0.01219
0	162	0.0378842
0	785	0.048316
0	872	0.0163902
1	124	0.0381683
1	328	0.0717678
1	430	0.0770556
1	453	0.0236198
1	460	0.0749227
1	602	0.0502425
1	652	0.0236069
1	834	0.0636727
1	934	0.063399
2	45	0.0558842
2	594	0.0198842
2	997	0.00643728
3	62	0.0159362
3	78	0.0366815
3	171	0.0611825
3	209	0.052936
3	343	0.0450881
3	564	0.0160123
3	612	0.00431788
3	616	0.0198153
3	621	0.0786459
3	635	0.0305017
4	350	0.0423096
4	470	0.0334357
4	504	0.0592307
4	547	0.043703
4	603	0.0341127
4	664	0.0471672
4	772	0.0161593
4	941	0.0229028
5	56	0.0448521
5	181	0.0281509
5	460	0.0235144
5	785	0.010687
5	825	0.0570679
5	828	0.0344222
5	938	0.0377119
6	69	0.0273562
6	159	0.0336767
6	427	0.0381179
6	457	0.00230031
6	616	0.0470083
6	656	0.0249721
6	841	0.0632538
7	38	0.0205159
7	158	0.018035
7	182	0.0181788
7	232	0.051172
7	666	0.0375583
7	870	0.0282545
8	444	0.0361891
8	520	0.0366671
8	756	0.0464103
8	793	0.0367276
9	69	0.0148673
9	775	0.0263672
10	560	0.0534681
10	661	0.0561983
10	674	0.0610253
10	811	0.0583278
10	981	0.0303787
11	244	0.0164191
11	447	0.0392251
11	758	0.0251102
11	854	0.0312329
11	923	0.0340742
12	291	0.0260964
12	310	0.0329268
12	471	0.0261808
12	819	0.0257176
12	917	0.0600619
12	959	0.0475867
13	63	0.0236717
13	372	0.0188529
13	574	0.0284597
13	735	0.0451645
13	826	0.0884438
14	103	0.0361153
14	257	0.0307549
14	264	0.0863233
14	333	0.0447176
14	380	0.0254207
14	396	0.0331445
14	473	0.0300497
14	506	0.0247616
14	580	0.0395061
14	650	0.018097
14	767	0.0436185
14	912	0.0658548
14	955	0.0201874
15	183	0.0586339
15	197	0.0290732
15	327	0.0627378
15	485	0.0323903
15	687	0.0543282
15	894	0.0166425
15	980	0.0330074
16	207	0.0139591
16	365	0.0523534
16	520	0.0344903
16	706	0.0275746
16	956	0.0272539
16	990	0.0294589
17	201	0.0214641
17	347	0.0145805
17	484	0.0393884
17	756	0.0663228
17	806	0.0169877
18	144	0.0184997
18	191	0.0202655
18	414	0.0246481
18	828	0.0165863
18	908	0.0490966
18	910	0.0116568
19	287	0.0239428
19	606	0.0400042
19	740	0.0127515
19	795	0.0173594
19	927	0.0457767
19	962	0.0440907
20	112	0.0567848
20	261	0.0292816
20	263	0.0544557
20	288	0.0211878
20	674	0.0122429
20	780	0.0181306
20	840	0.0239719
20	911	0.0315848
21	255	0.0389937
21	326	0.0308333
21	517	0.0451464
21	603	0.0758043
21	751	0.0704655
21	891	0.0091284
22	106	0.0623526
22	638	0.0434749
22	931	0.0489851
22	933	0.0498844
23	106	0.0184689
23	442	0.0434668
23	619	0.038283
23	746	0.0274372
23	760	0.0699911
23	938	0.0353552
23	994	0.0382291
24	270	0.016721
24	558	0.0212815
24	888	0.0545336
25	100	0.0255629
25	234	0.0222805
25	417	0.0168712
25	423	0.0485402
25	725	0.0197392
26	49	0.0620637
26	533	0.0495946
26	819	0.0219453
26	896	0.0510851
27	433	0.0569105
27	538	0.0336597
27	732	0.0608128
27	782	0.0130716
27	923	0.0494497
27	976	0.0431326
28	99	0.0366961
28	145	0.0552988
28	229	0.0495283
28	290	0.0227306
28	310	0.0451065
28	585	0.0220997
29	240	0.0390611
29	248	0.0641183
29	295	0.0123166
29	618	0.00471285
29	912	0.0502138
30	65	0.0808839
30	141	0.0714211
30	259	0.0279923
30	271	0.0399306
30	307	0.0258593
30	663	0.00825458
31	58	0.0247559
31	225	0.0393285
31	272	0.0302662
31	494	0.0351181
31	621	0.0501479
32	54	0.0360153
32	96	0.0391464
32	829	0.00401518
32	865	0.0711478
32	879	0.0248054
32	939	0.0531354
33	35	0.0450667
33	65	0.0299438
33	165	0.0235279
33	178	0.0192905
33	258	0.0274599
33	811	0.0732881
33	844	0.00566933
33	864	0.0553536
33	924	0.0263126
33	981	0.0112838
34	104	0.0518797
34	417	0.0274135
34	490	0.0108373
34	781	0.0692415
35	455	0.0147253
35	607	0.0509103
36	165	0.0583426
36	178	0.0244967
36	191	0.00421339
36	385	0.0154952
36	458	0.00967186
36	675	0.0582503
37	58	0.0403905
37	251	0.0100929
37	289	0.0556449
37	306	0.0371123
37	562	0.0306566
37	569	0.0369849
37	632	0.0135242
38	794	0.00870789
38	899	0.0406262
39	220	0.0577624
39	314	0.00954239
39	454	0.0155024
39	907	0.0441873
40	104	0.0467206
40	126	0.052697
40	138	0.0410153
40	192	0.0141559
40	439	0.0571503
40	566	0.0434827
40	618	0.0281717
40	730	0.0159603
40	913	0.0268549
40	949	0.0402564
41	315	0.062127
41	542	0.0104814
41	556	0.0728913
41	800	0.03947
42	299	0.00689382
42	472	0.0341906
42	788	0.0241809
42	954	0.0421124
42	972	0.0312047
42	984	0.0348003
43	118	0.025613
43	183	0.0244915
43	315	0.0623427
43	459	0.052852
43	542	0.0419354
44	184	0.0336712
44	493	0.0693075
44	944	0.0530693
44	986	0.0311439
45	469	0.0560362
45	560	0.0260732
45	648	0.0233521
45	679	0.0158402
45	899	0.0517069
45	915	0.0534047
45	979	0.0273134
46	58	0.04863
46	135	0.0350194
46	161	0.0204658
46	228	0.035439
46	243	0.0235594
46	432	0.00800862
46	461	0.0403704
46	611	0.065976
46	746	0.0312608
46	802	0.0388576
46	846	0.0257592
46	867	0.0176505
46	891	0.0812273
47	136	0.051665
47	216	0.0322591
47	399	0.0713488
47	849	0.0262532
47	949	0.0365713
48	51	0.0129802
48	148	0.061973
48	329	0.0663214
48	494	0.0314807
48	778	0.0102145
48	787	0.02515
48	996	0.0228083
49	289	0.0591724
49	308	0.0312459
49	405	0.0644125
49	429	0.0381901
49	555	0.0706012
49	584	0.0177041
49	611	0.0162739
49	940	0.0278741
49	941	0.00816939
50	713	0.0644197
50	848	0.0309385
51	404	0.0582841
51	523	0.0433658
51	578	0.0560661
51	831	0.030708
51	886	0.0450675
51	914	0.0598411
52	191	0.0262444
52	199	0.0375129
52	481	0.0634723
52	502	0.0271073
52	782	0.0442604
52	968	0.0147795
53	214	0.0196554
53	255	0.0519264
53	600	0.0120145
53	637	0.047332
54	127	0.0331779
54	383	0.0367669
54	903	0.0358982
54	950	0.0458472
55	57	0.0322678
55	59	0.055768
55	710	0.0531772
56	88	0.0391977
56	204	0.0229594
56	278	0.0684054
56	508	0.066778
57	97	0.0419516
57	162	0.021982
57	220	0.0580905
57	290	0.0311914
57	482	0.0152258
57	610	0.0246477
57	943	0.0523491
57	958	0.0143541
58	72	0.0347685
58	236	0.0578597
58	237	0.0584266
58	255	0.0379001
59	703	0.025699
59	783	0.0343225
59	874	0.0221598
59	990	0.0337656
60	317	0.0116619
60	331	0.070691
60	336	0.015295
60	456	0.0256381
60	573	0.0373147
60	748	0.0416244
61	108	0.0244694
61	417	0.046614
61	420	0.0310053
61	680	0.017021
61	681	0.0663844
61	752	0.0316491
61	908	0.0316185
61	938	0.0279467
61	968	0.0310311
62	150	0.0176073
62	425	0.0262572
62	599	0.0721931
62	687	0.0442577
62	876	0.0395067
63	243	0.0213453
63	456	0.0628318
63	459	0.0171742
63	895	0.0242922
63	909	0.0661858
63	980	0.0185827
64	172	0.0370129
64	671	0.0347758
64	850	0.0418555
65	117	0.0344568
65	284	0.037425
65	377	0.0384197
65	573	0.028622
65	586	0.00817425
65	591	0.0163604
65	801	0.0305905
66	221	0.0392212
66	427	0.0408315
66	449	0.0307083
66	556	0.0198872
66	698	0.0173323
66	808	0.0404918
66	880	0.0462506
67	110	0.0414489
67	394	0.0204675
67	539	0.0391089
67	767	0.0319096
67	795	0.0272384
68	352	0.0433099
68	356	0.0536615
68	609	0.0498753
69	354	0.0470239
69	407	0.0281932
69	456	0.0535875
69	693	0.0410934
69	928	0.0643093
70	134	0.0214506
70	161	0.0390714
70	316	0.0264296
70	431	0.016786
70	504	0.0326978
70	582	0.0385633
70	733	0.0637913
70	926	0.0381358
71	174	0.0563597
71	266	0.0601712
71	297	0.0420629
71	415	0.0374086
71	497	0.0342297
71	595	0.0270567
71	617	0.0138662
71	920	0.0270898
71	998	0.0284943
72	167	0.026062
72	214	0.0310551
72	443	0.0296011
72	616	0.0282669
72	618	0.0620654
72	646	0.0594721
72	663	0.0349928
72	849	0.0464426
72	910	0.0445715
73	488	0.0248492
73	886	0.0497699
73	890	0.0441061
74	221	0.0597359
74	239	0.0329243
74	441	0.0509329
74	749	0.0306958
74	961	0.0132359
75	138	0.0239591
75	293	0.03595
75	483	0.0439428
75	549	0.0184396
75	600	0.0294405
75	848	0.0387445
76	155	0.0336228
76	187	0.0495308
76	738	0.0200261
76	820	0.0413843
77	145	0.0440255
77	335	0.0155572
77	524	0.0212666
77	950	0.0401355
77	966	0.00599867
78	113	0.0469941
78	144	0.00370806
78	247	0.0432447
78	304	0.0125267
78	904	0.03235
79	123	0.0063636
79	319	0.0372187
79	321	0.0313324
79	450	0.0489187
79	491	0.0485802
79	602	0.0239709
79	805	0.0607797
80	117	0.00802989
80	174	0.00786284
80	377	0.0198172
80	444	0.0624907
80	544	0.0118078
81	223	0.0121528
81	417	0.0756866
81	455	0.0332158
81	487	0.0492432
81	989	0.0294035
82	84	0.0603031
82	662	0.041886
82	728	0.0288917
82	743	0.0482461
82	767	0.0311852
83	336	0.0875778
83	515	0.03842
83	535	0.042224
83	893	0.0511823
83	923	0.0566646
83	970	0.0398911
84	933	0.0293215
84	939	0.0894163
84	961	0.0196703
84	989	0.0370465
85	131	0.0683405
85	416	0.0364136
85	471	0.0194537
85	474	0.019916
86	125	0.0166328
86	488	0.0135048
86	656	0.0419694
86	710	0.0450843
87	289	0.0360712
87	397	0.0384864
87	457	0.0321782
87	773	0.0203075
87	840	0.0236448
88	92	0.00259775
88	122	0.0159948
88	290	0.0321851
88	351	0.0645934
88	375	0.0376267
88	601	0.00760836
88	670	0.044327
88	763	0.0259156
88	884	0.0331798
88	943	0.0466927
88	967	0.0210984
89	254	0.0190803
89	288	0.0258837
89	501	0.0373408
89	580	0.0315686
89	666	0.021745
89	991	0.0032221
90	358	0.041765
90	557	0.0318325
90	893	0.0188686
91	887	0.029062
91	937	0.0304238
92	124	0.0201532
92	172	0.0333551
92	253	0.0666715
92	440	0.0388169
92	712	0.0125175
92	931	0.0373948
93	543	0.0232423
93	578	0.0467628
93	809	0.043425
94	172	0.0114653
94	199	0.016258
94	430	0.0381442
94	637	0.0351948
94	782	0.0518578
94	813	0.0427369
95	197	0.0403153
95	363	0.0306609
95	496	0.0645963
95	533	0.0750797
95	813	0.0361919
95	898	0.0253443
95	978	0.0274138
96	176	0.0731142
96	211	0.0428177
96	340	0.0255671
96	465	0.0222666
96	556	0.0518101
96	674	0.00964485
96	682	0.0388378
96	999	0.057146
97	137	0.0373896
97	148	0.0595211
97	723	0.0182408
97	931	0.035972
98	214	0.0777623
98	297	0.0427245
98	515	0.0721353
98	698	0.0735148
98	705	0.0251913
98	776	0.0504917
98	832	0.0136879
99	154	0.00818252
99	343	0.0317497
99	923	0.0418072
100	174	0.0367753
100	710	0.0108828
100	813	0.034286
100	981	0.0296492
101	127	0.0119565
101	232	0.0465566
101	460	0.034549
101	474	0.0368578
101	561	0.0436426
101	637	0.031356
101	859	0.0400105
101	935	0.0245498
101	941	0.0108414
102	189	0.0505615
102	226	0.0432423
102	425	0.0363407
102	808	0.0414736
102	993	0.034246
103	151	0.0750045
103	701	0.0242571
104	155	0.037126
104	200	0.0631564
104	229	0.0751483
104	334	0.0402087
105	172	0.0490904
105	262	0.0271021
105	446	0.0183011
105	696	0.060771
106	158	0.023452
106	273	0.0424833
106	535	0.0386914
106	676	0.0192405
107	329	0.0956915
107	549	0.0266579
107	620	0.039277
107	660	0.0318878
107	940	0.0297021
107	972	0.0244699
107	990	0.0424911
108	285	0.0284246
108	303	0.013035
108	311	0.0155307
108	402	0.0282148
108	495	0.0171481
108	557	0.0602164
108	816	0.0311697
108	836	0.0356668
108	844	0.0334469
109	248	0.00884322
109	355	0.0244744
109	442	0.0281914
109	673	0.0224823
109	947	0.0467711
110	192	0.00608078
110	258	0.0051847
110	381	0.0304034
110	685	0.0255592
110	753	0.0107521
110	865	0.029772
111	411	0.0266879
111	593	0.0462319
111	929	0.0469858
112	578	0.0143198
112	835	0.0695266
113	237	0.0479436
113	334	0.0332143
113	388	0.0558674
113	630	0.032508
113	796	0.0292873
113	859	0.0456619
114	125	0.0350248
114	178	0.0648791
114	483	0.0256449
114	603	0.0565535
114	711	0.0220744
114	755	0.0460436
114	868	0.0369683
115	241	0.0539139
115	352	0.0543074
115	739	0.0688206
115	800	0.0244869
116	144	0.0529451
116	332	0.0163237
116	476	0.0140896
116	477	0.0252163
116	571	0.0561053
116	706	0.0291102
116	812	0.0350925
116	816	0.0421224
116	894	0.0120516
117	182	0.0543921
117	378	0.034945
117	489	0.0124882
117	704	0.0259998
117	774	0.0421332
117	779	0.048287
117	864	0.0108425
117	921	0.0619684
118	689	0.0428612
119	235	0.0702595
119	408	0.035952
120	141	0.0515929
120	365	0.0327842
120	525	0.0820277
120	666	0.0449547
120	779	0.0338495
121	236	0.0490876
121	497	0.0217786
121	894	0.0129833
121	918	0.019023
121	943	0.0628887
122	210	0.0516958
122	561	0.0323742
122	727	0.0420657
122	739	0.0195447
122	852	0.0531035
122	912	0.0386352
123	477	0.0194484
123	484	0.0313964
123	761	0.029075
124	535	0.0183452
124	654	0.0822602
124	663	0.0464128
125	275	0.0310712
125	305	0.0319171
125	480	0.0279692
125	482	0.00409039
125	570	0.0719226
125	923	0.0242562
126	274	0.0268927
126	367	0.07179
126	385	0.0532546
126	461	0.0483305
126	658	0.0404851
126	790	0.00681479
126	849	0.0451193
126	874	0.0175292
126	908	0.0680243
126	945	0.0183852
126	952	0.018528
126	993	0.026994
127	446	0.0412059
127	452	0.0236454
127	483	0.0419799
127	645	0.0501586
127	982	0.0202102
127	993	0.0420597
128	567	0.0465401
128	840	0.0191395
128	883	0.0252173
129	448	0.0241951
129	627	0.00488384
129	796	0.0228028
130	751	0.0484158
130	957	0.0191533
130	997	0.0301416
131	382	0.0307554
131	921	0.0191693
131	992	0.0425628
132	181	0.0189314
132	445	0.0678575
132	704	0.0525871
132	994	0.00594824
133	152	0.0439091
133	424	0.0282359
133	503	0.0144117
133	708	0.030169
133	892	0.071185
134	176	0.039244
134	428	0.0262833
134	486	0.0563665
134	523	0.0714645
134	791	0.00828644
135	168	0.0571578
135	307	0.0688192
135	711	0.036915
135	795	0.0570489
136	197	0.0163883
136	251	0.0438431
136	273	0.0576669
136	363	0.0606615
136	376	0.0329841
136	822	0.0292292
137	278	0.00350714
137	283	0.0154853
137	303	0.0446862
137	616	0.0318621
137	655	0.0479475
138	200	0.0308276
138	211	0.0395201
138	406	0.0411521
138	455	0.0272346
138	526	0.0559325
138	629	0.0502448
138	635	0.0350363
138	732	0.0145527
139	204	0.0294529
139	532	0.00771074
139	622	0.00699868
139	733	0.0157982
139	787	0.0234585
139	883	0.0393836
139	942	0.0350955
140	345	0.0545474
140	365	0.0511194
140	783	0.0517624
140	831	0.0176338
140	879	0.0146759
140	973	0.0387714
141	168	0.0308489
141	452	0.0126001
141	584	0.00849551
141	598	0.0205208
141	726	0.0184508
141	749	0.0392449
142	151	0.0242296
142	687	0.0237547
143	190	0.0679729
143	345	0.0435456
143	545	0.032261
143	676	0.0230861
143	785	0.0312815
144	575	0.0430205
144	600	0.0423928
144	635	0.0397332
144	723	0.0198887
144	926	0.0263925
145	212	0.0345151
145	340	0.0350903
145	397	0.027609
145	537	0.0406963
145	919	0.0350804
146	162	0.032131
146	466	0.0451425
146	544	0.0422951
146	553	0.0509355
146	684	0.0318999
147	173	0.0244229
147	468	0.0319552
147	693	0.0355307
147	852	0.0426353
147	904	0.0672083
148	244	0.0416837
148	456	0.0310325
148	603	0.0438397
148	779	0.0138517
149	299	0.0770988
149	351	0.0141971
149	575	0.0616057
149	577	0.0557048
149	997	0.01962
150	237	0.0386653
150	361	0.0559553
150	398	0.0221872
150	414	0.0295249
150	462	0.0640822
150	668	0.0184363
150	949	0.0563227
151	246	0.0537468
151	293	0.0716322
151	303	0.00779227
151	468	0.0169836
151	523	0.0188494
151	854	0.0269032
151	967	0.0203242
151	984	0.0153857
151	993	0.0463662
152	291	0.0344051
152	518	0.0257894
153	630	0.0453596
153	745	0.0331213
153	811	0.0215852
153	826	0.0408892
153	956	0.0603496
154	521	0.00953816
154	611	0.0113691
154	985	0.021755
155	211	0.0170964
155	392	0.061106
155	547	0.00617041
155	708	0.0277617
156	299	0.0182557
156	557	0.026478
156	560	0.0202812
156	691	0.0351026
157	299	0.0362713
157	360	0.0235556
157	466	0.053142
157	632	0.0196368
157	763	0.0298946
158	228	0.0377454
158	231	0.042321
158	284	0.0664662
158	635	0.0389719
158	952	0.0304565
159	364	0.0457589
159	563	0.0211394
159	828	0.0312543
159	923	0.00888457
160	205	0.0389872
160	257	0.0722156
160	390	0.0185357
160	662	0.0573848
160	747	0.059431
160	823	0.0456714
161	287	0.0281482
161	393	0.0574693
161	636	0.0242921
161	754	0.0231561
161	981	0.0572189
162	198	0.0319147
162	399	0.0295938
162	416	0.0292989
162	681	0.0365296
163	406	0.0345658
163	577	0.0198832
163	696	0.0373911
163	708	0.061102
163	824	0.0096757
163	960	0.0458986
164	292	0.0220729
164	351	0.00451996
164	680	0.0389935
165	505	0.0476105
165	834	0.0145031
166	179	0.0701749
166	243	0.0443811
166	429	0.0112447
166	607	0.0278302
167	206	0.0420194
167	375	0.0434107
167	413	0.0341639
167	655	0.0121603
167	687	0.0164122
167	712	0.0523915
167	746	0.0397634
167	760	0.0299226
167	767	0.0362757
167	912	0.0130511
167	913	0.0541652
167	974	0.0383203
168	200	0.0729515
168	337	0.0250618
168	351	0.0180604
168	514	0.0383736
169	558	0.0202326
169	674	0.0390023
169	711	0.0521554
169	768	0.0202159
170	228	0.00561666
170	344	0.0363935
170	425	0.0270828
170	526	0.00811164
170	944	0.0389019
171	404	0.0649444
171	444	0.0508343
171	503	0.0457403
171	853	0.0123188
172	300	0.0271985
172	358	0.0347416
172	402	0.0350155
172	442	0.019595
172	539	0.0138496
172	571	0.0438429
172	586	0.0160612
172	727	0.0134874
172	916	0.0391059
173	449	0.0189912
173	577	0.0406755
173	686	0.0193108
173	741	0.0307639
173	747	0.0656339
173	752	0.0183089
173	810	0.0322789
173	933	0.073533
174	543	0.047892
174	679	0.0574419
174	960	0.0459826
175	436	0.0220063
176	526	0.0127251
176	723	0.0472185
176	774	0.0659686
176	882	0.0258484
177	279	0.0441556
177	812	0.0155296
178	259	0.019061
178	298	0.0156372
178	388	0.0300137
178	391	0.0323642
178	397	0.0617305
178	825	0.0397817
178	965	0.0684035
178	987	0.0411629
180	199	0.0180013
180	348	0.0477182
180	390	0.0267652
180	497	0.072527
180	665	0.0507699
180	926	0.0377282
180	946	0.030535
181	301	0.0493747
181	579	0.0682627
181	619	0.0288983
181	641	0.0340499
182	262	0.0731368
182	310	0.0644701
182	673	0.0358035
182	676	0.0278074
183	558	0.0210022
183	773	0.0230909
183	863	0.0338232
184	222	0.0203081
184	544	0.0647087
184	609	0.0390734
184	626	0.0554429
184	877	0.0496979
184	908	0.0291148
185	220	0.0914508
185	709	0.0402737
185	956	0.0573524
186	335	0.0301851
186	365	0.0286447
186	714	0.0553942
186	821	0.029623
187	298	0.0561125
187	349	0.0661606
187	871	0.0466825
188	200	0.016324
188	248	0.0537047
188	827	0.0851088
188	956	0.0323695
189	190	0.00619467
189	410	0.0099627
189	479	0.0775008
189	637	0.0292429
189	990	0.0115578
190	361	0.0161843
190	559	0.00361925
190	633	0.0222873
190	635	0.0384846
190	650	0.0145665
190	744	0.0359994
191	218	0.0497126
191	277	0.0347538
191	382	0.0233456
191	488	0.0558559
191	786	0.00858208
192	247	0.0203122
192	330	0.0821626
192	347	0.0161828
192	421	0.0320314
192	489	0.0120021
192	649	0.0263601
192	995	0.0480829
193	491	0.0170847
193	615	0.0692323
193	620	0.034317
194	223	0.0176115
194	233	0.039385
194	974	0.036722
195	283	0.0277318
195	764	0.0167444
195	849	0.0516448
195	953	0.0604053
196	695	0.041815
196	861	0.0226982
196	910	0.0280458
196	914	0.0290686
196	929	0.0156102
197	624	0.0626964
197	714	0.0405831
197	725	0.0580221
197	932	0.0176707
197	979	0.0176865
198	218	0.0386881
198	544	0.0374141
198	623	0.0188578
198	671	0.0315132
198	792	0.0782175
198	879	0.0276012
199	528	0.0231927
199	672	0.0566551
199	738	0.00456424
199	783	0.0237838
200	221	0.0372351
200	342	0.0330048
200	754	0.0562232
200	939	0.00207102
201	552	0.078113
201	681	0.0116642
201	915	0.0343607
201	919	0.0550323
201	971	0.0498474
202	296	0.0297198
202	300	0.0381279
202	344	0.0133313
202	434	0.0379622
202	569	0.0161658
202	992	0.0291023
203	343	0.0847382
203	415	0.0782526
203	528	0.0519315
203	533	0.05458
203	881	0.0365528
203	953	0.0206847
204	235	0.0316837
204	598	0.0265986
204	733	0.0341155
204	734	0.0292767
204	879	0.0072295
204	937	0.0492486
205	336	0.0360174
205	396	0.0343619
205	479	0.0249423
205	570	0.0383832
205	719	0.0265781
205	753	0.0570714
205	790	0.0445111
205	885	0.0579906
205	990	0.0103884
206	272	0.0478664
206	646	0.0536601
206	858	0.0504716
207	424	0.0285125
207	706	0.0284315
207	953	0.0184329
208	253	0.0402726
208	388	0.0176283
208	508	0.00548373
208	927	0.039583
209	250	0.0481993
209	302	0.0484346
209	590	0.0646072
210	324	0.0277886
210	474	0.0437909
210	591	0.0448331
210	899	0.0240679
211	795	0.0529402
211	915	0.0620837
212	367	0.0173635
212	647	0.0212296
212	690	0.0471465
213	246	0.00806494
213	483	0.0341566
213	616	0.022953
213	689	0.0442297
213	929	0.0203717
213	953	0.0275058
214	393	0.0185001
214	566	0.0260312
214	624	0.0534153
214	814	0.0601751
214	837	0.0407508
214	936	0.038596
215	288	0.068103
215	510	0.0129753
215	718	0.01906
215	760	0.00724697
215	765	0.0681104
215	777	0.0283197
215	790	0.0206654
215	828	0.046033
215	872	0.0509628
215	974	0.0527553
216	419	0.028904
216	505	0.0464887
216	576	0.02376
217	342	0.0248626
217	639	0.0453633
217	700	0.0379116
217	875	0.0140055
217	922	0.0421263
218	246	0.0458459
218	279	0.0348174
218	393	0.0654564
218	515	0.0392765
218	728	0.0372616
218	766	0.0531943
218	844	0.0316896
218	950	0.0337896
219	247	0.0274094
219	280	0.0334962
219	400	0.0380049
219	708	0.0452192
219	811	0.0581244
220	380	0.0188215
220	536	0.0155166
220	537	0.0309148
220	669	0.0524914
220	716	0.0338598
220	766	0.0258732
220	813	0.0719622
220	894	0.0645978
221	348	0.0416848
221	433	0.0550983
221	602	0.0496259
222	620	0.0514141
222	749	0.0489164
222	808	0.0585548
222	810	0.0310877
222	867	0.0104643
223	417	0.0400102
223	605	0.0355456
223	667	0.0680483
223	713	0.0553937
223	729	0.0365804
223	844	0.0291828
224	375	0.025956
224	763	0.0264203
224	864	0.0449589
224	925	0.00747656
225	317	0.0338095
225	726	0.0300378
226	416	0.0206599
226	559	0.0144448
226	750	0.0263031
226	827	0.052953
226	918	0.0272999
227	518	0.0516483
227	519	0.0222206
227	949	0.0310941
228	507	0.0625446
228	617	0.041317
228	783	0.027264
229	804	0.0562334
230	232	0.0165253
230	247	0.0389907
230	302	0.0754072
230	357	0.0367856
230	478	0.0458361
230	708	0.0468136
230	747	0.0174873
230	896	0.0360451
231	253	0.0180814
231	675	0.0439283
231	785	0.0548814
232	487	0.0248848
232	504	0.0535127
232	568	0.0230256
232	827	0.0557513
232	924	0.0207995
233	440	0.0409416
233	505	0.0332652
233	706	0.0180078
233	928	0.0233791
234	239	0.0341756
234	419	0.0124356
234	865	0.0844409
234	904	0.0671326
234	923	0.0204943
235	532	0.0336834
235	681	0.0252455
235	777	0.020319
235	872	0.0466941
236	276	0.0361283
236	445	0.0497682
236	643	0.0708256
236	926	0.0411518
237	606	0.0227462
237	657	0.0480357
238	417	0.0243342
238	802	0.0154029
238	974	0.0325697
239	251	0.0382495
239	279	0.036062
239	310	0.0146566
239	340	0.0431615
239	355	0.0350968
239	905	0.0627127
239	922	0.0325666
240	369	0.0241125
240	458	0.0185651
240	764	0.00983835
240	968	0.0311306
240	978	0.059619
241	362	0.0372158
241	455	0.0257636
241	583	0.0255521
241	666	0.0612076
241	721	0.048224
241	787	0.0280903
241	948	0.0298213
242	281	0.0523231
242	294	0.0322225
242	308	0.032036
242	418	0.0473596
242	480	0.0532373
242	514	0.0387665
242	542	0.0129955
243	450	0.0208051
243	484	0.0203092
243	674	0.037228
243	839	0.00115827
244	252	0.0235553
244	424	0.0325881
244	709	0.0135675
244	846	0.0349623
244	964	0.036924
245	287	0.0362351
245	404	0.0197309
245	473	0.0313322
246	352	0.0495897
246	436	0.0596155
246	598	0.0359396
246	958	0.00311315
247	385	0.0392796
247	412	0.0164221
247	636	0.0309269
247	652	0.012844
247	879	0.0129353
248	400	0.0128969
248	770	0.0701694
248	785	0.0345955
248	815	0.0329561
248	923	0.0557742
249	366	0.0290739
249	400	0.0219546
249	478	0.00953683
250	738	0.0633399
250	870	0.0166819
250	893	0.0287124
250	937	0.0512003
251	309	0.0717732
251	682	0.0430302
251	694	0.0264941
251	993	0.0423199
252	739	0.0286218
252	778	0.0849033
252	958	0.0627204
253	810	0.0308261
253	922	0.0652147
253	935	0.0677101
253	989	0.0338407
254	532	0.027082
254	639	0.0410165
254	666	0.0401478
255	284	0.0538332
255	785	0.0534076
255	800	0.00397762
255	834	0.0375032
255	891	0.0502195
255	935	0.0353379
256	432	0.0203978
256	686	0.0122373
256	704	0.0550099
256	721	0.0672174
256	735	0.0336887
257	316	0.0225332
257	527	0.0762651
257	546	0.0163543
257	601	0.0298249
257	859	0.0147653
258	412	0.0225669
258	614	0.0400834
258	836	0.0188819
258	936	0.0469096
258	992	0.0301769
259	302	0.0380855
259	371	0.0131103
259	695	0.0498103
259	917	0.00401141
259	964	0.0563702
260	626	0.0169656
260	830	0.0126021
260	868	0.0274793
261	280	0.0529138
261	306	0.034228
261	442	0.0520229
261	776	0.0698568
261	786	0.0344437
261	801	0.0496583
262	272	0.0470903
262	384	0.0170779
262	470	0.0414264
262	602	0.0158414
262	625	0.0343537
262	642	0.0238735
262	654	0.0673216
262	740	0.0391556
262	898	0.0546371
262	901	0.0333258
263	658	0.0337829
263	735	0.0587721
263	736	0.00924865
264	378	0.0395158
264	468	0.0305498
264	776	0.00511813
264	975	0.0470455
264	977	0.0358131
265	307	0.0291626
265	456	0.0266308
265	789	0.0523946
265	862	0.0430123
266	355	0.0369056
266	999	0.0249061
267	485	0.0269783
267	685	0.0747194
267	872	0.0408009
267	891	0.00426318
267	920	0.020138
267	971	0.0399976
268	312	0.0337616
268	604	0.0218854
268	644	0.068274
268	755	0.0215402
268	975	0.0218474
269	321	0.0145106
269	888	0.023944
270	280	0.0229008
270	343	0.00988958
270	379	0.0395407
270	628	0.0255002
270	731	0.00950846
270	831	0.0527893
270	842	0.0193863
270	850	0.0171381
271	392	0.0733889
271	465	0.0445083
271	813	0.0298409
271	907	0.00821604
272	376	0.0292223
272	420	0.0556801
272	625	0.00343389
272	672	0.0573549
272	898	0.018537
273	372	0.0109141
273	462	0.0819644
273	754	0.0189571
273	816	0.0426664
273	851	0.00259643
273	882	0.0168673
273	886	0.0460061
273	887	0.020935
273	954	0.0295438
274	349	0.0203646
274	375	0.0367876
274	487	0.0512311
274	802	0.0474539
274	845	0.0316808
275	276	0.014718
275	695	0.0216072
275	840	0.0614601
275	936	0.0169785
276	294	0.0276841
276	299	0.039466
276	469	0.0594309
276	761	0.0134323
276	816	0.0463415
277	297	0.0508724
277	314	0.0503265
277	379	0.0590049
277	852	0.0332314
277	910	0.0443505
278	394	0.0449667
278	403	0.0132882
278	753	0.0341033
278	807	0.0383509
278	888	0.0520897
278	902	0.085069
279	494	0.0162458
279	521	0.0203873
279	748	0.031757
279	945	0.0330202
280	553	0.0227646
280	939	0.0600076
281	383	0.0121039
281	547	0.0382664
281	574	0.0204501
281	700	0.0259678
282	728	0.0552995
282	917	0.0571561
283	483	0.0328516
283	802	0.0353247
284	296	0.0437432
284	474	0.0255851
284	506	0.0559571
284	711	0.0783335
284	791	0.0559284
285	668	0.0200636
285	745	0.0316871
285	759	0.0262305
285	783	0.0544399
285	898	0.0288501
285	974	0.0472246
285	981	0.037284
286	478	0.0336454
286	522	0.000941917
286	582	0.0255582
286	589	0.0392649
286	694	0.054572
286	927	0.0473905
287	443	0.051523
287	533	0.03583
287	620	0.0351511
287	704	0.0694151
287	912	0.0163599
288	332	0.034245
288	667	0.05671
288	709	0.0206234
288	747	0.0177395
288	885	0.0497594
289	591	0.0188353
289	618	0.0138743
289	887	0.0357548
289	892	0.00851823
290	297	0.0609711
290	409	0.0348305
290	441	0.0258417
290	575	0.0329885
291	292	0.0234546
291	321	0.060792
291	464	0.0783548
291	481	0.0145718
291	632	0.0788727
291	708	0.0595146
291	804	0.0172928
291	829	0.0298117
291	885	0.0337523
291	968	0.00988842
292	428	0.0529885
292	648	0.0543838
292	806	0.0610855
292	943	0.00128394
293	428	0.056041
293	432	0.0571445
293	547	0.025899
293	677	0.0326149
293	769	0.0578605
293	866	0.0227046
294	368	0.0566028
294	386	0.0204154
294	421	0.0781759
294	470	0.0549926
294	514	0.0344219
294	592	0.00976375
294	626	0.0256196
294	661	0.0211639
294	677	0.0194827
294	704	0.0138916
294	726	0.0220405
295	420	0.0751169
295	522	0.0391351
296	552	0.0276619
296	736	0.0160281
296	759	0.0134397
297	314	0.0559232
297	498	0.0278177
298	461	0.0392706
298	465	0.0235691
298	621	0.062161
298	661	0.0348751
298	833	0.0325159
298	837	0.0583133
299	344	0.0240919
299	499	0.0455759
299	524	0.0454439
299	531	0.037936
299	938	0.0153123
299	949	0.0672219
300	331	0.0432976
300	336	0.0391246
300	339	0.0103478
300	407	0.0669224
300	743	0.0260722
300	979	0.0585677
301	439	0.0300131
301	498	0.0526501
301	503	0.0547583
301	547	0.0319738
301	560	0.0618822
301	648	0.0502532
301	916	0.0125099
302	833	0.0507707
302	996	0.0656071
303	851	0.0783292
303	874	0.022419
304	313	0.056066
304	621	0.0391251
304	758	0.022846
304	778	0.017325
304	892	0.0603594
305	325	0.0487087
305	642	0.0304532
305	719	0.0588806
306	626	0.0461235
306	826	0.0630573
306	864	0.0506782
307	655	0.0585476
307	792	0.0473697
307	983	0.0357718
308	343	0.0191564
308	538	0.010265
308	689	0.0751814
308	718	0.0332907
308	878	0.0305067
309	329	0.0529454
309	556	0.0449716
309	673	0.00621351
309	798	0.0462588
310	470	0.0528892
310	501	0.0333472
310	806	0.021926
310	963	0.0227356
311	383	0.0456143
312	464	0.00409144
312	547	0.0276091
312	690	0.0269964
312	766	0.00370056
313	804	0.0600753
313	972	0.0234038
314	325	0.0420932
314	390	0.076608
314	467	0.0481224
314	490	0.0267412
314	830	0.0386077
314	933	0.0167903
315	399	0.0111147
315	404	0.0258547
315	525	0.0681043
315	700	0.0203842
315	782	0.0468724
315	902	0.0231827
315	925	0.0248368
316	512	0.0266982
316	550	0.0498231
316	583	0.0463431
316	690	0.0782038
316	844	0.0488167
316	916	0.0337041
317	338	0.0173906
317	358	0.0162661
317	440	0.0833306
317	540	0.0151908
317	664	0.00607643
317	680	0.0420213
317	839	0.0855792
318	645	0.0173257
318	853	0.0828252
318	903	0.0231412
318	927	0.0587312
318	940	0.0144376
320	512	0.0592382
320	692	0.017176
321	412	0.0191724
321	583	0.0600573
321	651	0.0329758
321	788	0.0563555
322	527	0.0608822
322	648	0.0156942
322	747	0.0587928
322	868	0.0343427
323	354	0.0343483
323	689	0.027097
323	799	0.0498143
323	972	0.0432516
324	460	0.0749484
324	476	0.00199191
324	679	0.0588681
325	352	0.0553455
325	514	0.0283303
325	564	0.0540223
325	774	0.0494509
325	860	0.0415983
326	565	0.0129977
326	648	0.0446468
326	744	0.02633
326	778	0.0231837
326	784	0.0238594
326	858	0.0753802
327	420	0.0100156
327	472	0.0107112
327	641	0.0206672
327	721	0.0399112
327	906	0.0554577
328	362	0.0409753
328	879	0.0247102
328	972	0.0486146
328	987	0.0193928
329	480	0.0526144
329	578	0.0122264
329	750	0.0817167
330	384	0.00502056
330	854	0.0525144
330	864	0.059389
330	925	0.0605344
331	425	0.0269128
331	510	0.0162642
331	748	0.0278693
331	905	0.0574805
331	907	0.0583881
332	407	0.0838031
332	525	0.0375552
332	527	0.0447346
332	644	0.0252155
332	817	0.0383473
332	925	0.0419817
332	984	0.0169589
333	409	0.0388512
333	508	0.0361022
333	611	0.0556713
333	637	0.0293079
333	761	0.00227265
334	396	0.036388
334	613	0.0526868
334	707	0.0413535
334	757	0.047044
334	920	0.0196516
335	372	0.0234741
335	521	0.0665798
335	524	0.0104479
335	607	0.0383553
335	688	0.0618288
336	356	0.0324763
336	402	0.0337574
336	414	0.0195655
336	850	0.0603047
336	937	0.032307
336	951	0.0735875
337	359	0.0194939
337	385	0.0335416
337	530	0.0227892
337	671	0.0270943
337	973	0.0357573
338	423	0.0273283
338	795	0.017512
338	870	0.037103
339	343	0.0224843
339	370	0.0262488
339	574	0.0188246
340	500	0.0328134
340	605	0.00850598
340	653	0.042014
340	902	0.0428088
341	388	0.00644151
341	506	0.0337847
341	633	0.028651
341	730	0.0128178
341	734	0.00596379
341	783	0.02704
342	407	0.0328711
342	425	0.0379844
343	370	0.0346318
343	727	0.0273386
344	449	0.0211747
344	951	0.0251592
345	530	0.00638813
345	553	0.0628701
345	606	0.0158921
345	614	0.0445743
345	712	0.0280627
345	847	0.00746082
346	377	0.0225799
346	501	0.0462215
346	627	0.0471927
346	643	0.0559717
346	677	0.0574131
346	746	0.0122527
347	381	0.0537703
347	502	0.0492289
347	548	0.0242945
347	814	0.0455529
347	854	0.0598292
347	959	0.0210039
348	462	0.0460619
348	679	0.0227298
348	713	0.0392406
348	897	0.0312311
349	462	0.0383913
350	630	0.0231147
350	876	0.0432901
351	548	0.0278927
351	605	0.0456584
351	683	0.0538029
352	756	0.0412916
353	526	0.0296831
353	684	0.0442047
353	774	0.0505469
353	902	0.0267574
353	935	0.0402819
353	958	0.0444293
354	541	0.0386019
354	877	0.0230336
354	919	0.0270271
355	614	0.0724091
355	964	0.0651185
356	575	0.0302612
356	855	0.0208324
356	865	0.0410119
357	394	0.0357362
357	561	0.0308649
358	504	0.0312384
358	568	0.00624287
358	659	0.0292616
359	887	0.0470766
359	914	0.0299306
359	917	0.0500252
359	981	0.0384011
360	404	0.0240937
360	868	0.0325771
361	419	0.0425517
361	572	0.0215855
361	901	0.0459567
362	503	0.0645579
362	675	0.026942
362	788	0.0551838
362	901	0.0574077
363	459	0.022749
363	551	0.035569
363	622	0.0500021
364	375	0.0384171
364	392	0.0168633
364	503	0.034684
364	825	0.0279678
364	967	0.0372664
365	591	0.0277742
366	373	0.0533825
366	397	0.0342291
366	440	0.0191449
366	810	0.015954
367	523	0.0321449
367	526	0.0550094
367	532	0.0385729
367	548	0.0292421
367	667	0.0511424
367	679	0.0183249
367	927	0.0337809
368	376	0.0109578
368	520	0.0239135
368	673	0.0105333
368	802	0.0537274
368	905	0.0515043
368	912	0.038566
368	976	0.0460546
369	457	0.0716129
369	927	0.0382188
370	375	0.0313607
370	490	0.0372102
370	545	0.033208
370	790	0.0378602
370	808	0.0667435
370	919	0.0270051
371	989	0.0347521
372	788	0.081441
372	924	0.00727096
373	488	0.0315802
373	562	0.0225872
373	870	0.00695413
373	916	0.0588288
373	998	0.0714362
374	400	0.0398604
374	486	0.0731191
374	541	0.0818632
374	564	0.0299829
374	567	0.0596128
374	867	0.02517
375	586	0.0532961
375	627	0.0342619
375	674	0.0750457
375	727	0.0185654
376	471	0.0282981
376	660	0.0831278
376	855	0.0587986
376	859	0.030682
377	416	0.0322996
377	443	0.0270376
377	512	0.0363023
377	583	0.0547667
377	793	0.0150557
377	795	0.0159458
378	405	0.00820535
378	511	0.0356543
378	536	0.0609618
378	601	0.0500283
378	661	0.0507381
379	741	0.028738
379	797	0.033858
380	594	0.0402337
380	882	0.0466291
381	532	0.00786954
381	777	0.0175547
381	933	0.0327987
381	986	0.0262902
382	448	0.0496496
382	597	0.0507798
382	728	0.0206782
382	872	0.00817268
382	932	0.0220746
383	509	0.0532647
383	784	0.0666326
383	821	0.0434548
383	961	0.0228202
384	726	0.0127845
384	812	0.033693
385	413	0.0113406
385	561	0.0336593
385	614	0.0433876
385	642	0.0247485
385	888	0.0339384
386	617	0.0128844
386	633	0.0467815
386	992	0.0150548
387	484	0.0246807
387	773	0.0214915
388	464	0.0402484
388	518	0.0712352
388	522	0.0197799
388	752	0.0365511
388	763	0.0144262
388	825	0.0412628
389	392	0.0263921
389	498	0.0312856
389	553	0.0264555
389	681	0.0361074
389	789	0.0329543
390	648	0.0541356
390	775	0.0709163
390	839	0.017463
390	899	0.0553936
390	996	0.0166319
391	804	0.0400759
392	576	0.0234716
392	831	0.0385218
392	922	0.0267279
393	406	0.0315112
393	755	0.0138173
393	830	0.0180366
393	834	0.021054
393	883	0.0400563
393	987	0.0690971
394	440	0.0595156
394	978	0.0137791
395	470	0.0427559
395	562	0.0442571
395	580	0.0604686
395	646	0.010675
395	772	0.088703
396	816	0.012685
397	614	0.0467596
397	925	0.0502768
398	495	0.0356523
398	589	0.0323636
398	591	0.0510429
398	919	0.0405591
399	667	0.0217582
399	775	0.00847885
400	555	0.0455078
400	704	0.0103098
400	944	0.0221247
401	608	0.0380841
401	766	0.0497119
402	570	0.0206435
402	658	0.0145583
402	884	0.0249527
402	998	0.0330056
403	697	0.0725521
403	698	0.0531114
403	885	0.0249977
404	545	0.0467803
404	555	0.0652132
404	683	0.0366905
404	762	0.0255701
404	881	0.0467624
404	972	0.0322956
405	503	0.033516
405	544	0.0616824
405	564	0.0188822
405	606	0.00828281
405	967	0.0701763
406	449	0.0380354
406	756	0.023902
406	758	0.0297553
406	770	0.0562876
406	799	0.0225265
407	449	0.0343432
407	651	0.0350363
407	663	0.0420507
407	795	0.0471194
408	486	0.0151636
408	607	0.0144918
408	761	0.0276045
408	987	0.0462015
409	570	0.0299932
409	633	0.0343721
409	674	0.00218954
409	772	0.0684244
409	786	0.0254135
409	851	0.0438312
410	619	0.0193624
410	724	0.00761468
410	806	0.0237455
410	842	0.0394824
411	551	0.0391486
411	560	0.0143555
411	731	0.0181798
412	793	0.0156291
413	560	0.0266877
413	651	0.0551273
413	787	0.0249612
413	794	0.0319974
413	893	0.0466608
413	915	0.0446359
413	958	0.0401884
414	668	0.0132256
414	928	0.0501273
414	980	0.00782141
415	478	0.0171273
415	526	0.0385781
415	539	0.0321342
415	774	0.0511303
415	966	0.0713233
416	425	0.064876
416	498	0.053346
416	650	0.0482176
416	883	0.0271463
417	512	0.0211606
417	520	0.0631721
417	825	0.0228108
418	661	0.0435145
418	764	0.0327594
418	867	0.0220343
419	786	0.0144335
419	790	0.00549892
420	520	0.0281254
420	570	0.0448087
420	698	0.0334019
420	777	0.0427918
421	862	0.0264855
421	885	0.0227906
421	942	0.023445
422	769	0.0298857
422	965	0.0141254
423	499	0.0530706
423	862	0.0289458
424	677	0.0733806
[truncated: 1,000 more rows]
