# Supplementary material for: The winner takes it all—Competitiveness of single nodes in globalized supply networks
Source: PLoS One. 2019 Nov 20;14(11):e0225346. doi: 10.1371/journal.pone.0225346 (PMC6867619; doi:10.1371/journal.pone.0225346)
Supplement: S1 Table — Legends can be found in te readme.txt file. (ZIP) [file pone.0225346.s001.zip › spatial_network_delaunay_randomized_connections_N_1000_r_4_node_measures.dat]

0	4	8.5	102.072	12.2223	6013	4941	0.01219	0.0286951	0.0317964	0.048316	0.102072	0.177212	35	0.0550417	0.103197
1	9	5.22222	110.808	23.2364	4938	4725.89	0.0236069	0.0540506	0.0388318	0.0770556	0.110808	0.197321	48	0.0738989	0.120428
2	3	5.66667	115.572	24.0775	4540	5530	0.00643728	0.0274019	0.0279143	0.0558842	0.115572	0.218797	17	0.0519422	0.11192
3	10	6.3	100.734	17.3607	1009	6993.4	0.00431788	0.0361117	0.0396726	0.0786459	0.100734	0.200421	61	0.0612792	0.112017
4	8	7	107.647	18.9236	6241	6586.62	0.0161593	0.0373776	0.0335159	0.0592307	0.107647	0.169994	56	0.0638412	0.109917
5	7	6.85714	103.614	16.0356	3331	6537.57	0.010687	0.0337723	0.0383891	0.0570679	0.103614	0.191075	49	0.0634718	0.113257
6	8	5.875	96.7446	18.0148	6452	6135.75	0.00230031	0.0311094	0.0360439	0.0632538	0.0967446	0.179698	46	0.0574488	0.106632
7	6	6.83333	110.159	18.4327	5804	5800.33	0.018035	0.0289524	0.0333562	0.051172	0.110159	0.220542	42	0.0586037	0.106923
8	4	7	123.298	18.5803	4953	5776.25	0.0361891	0.0389985	0.0372529	0.0464103	0.123298	0.212865	29	0.0662861	0.112733
9	2	8	122.765	15.5892	6013	4277	0.0148673	0.0206173	0.0375086	0.0263672	0.122765	0.213963	17	0.0527245	0.0972834
10	5	8.8	122.051	15.0345	4343	8209.6	0.0303787	0.0518797	0.0381475	0.0610253	0.122051	0.212809	44	0.0788225	0.131415
11	5	8	113.102	15.6384	6974	8201.4	0.0164191	0.0292123	0.0330063	0.0392251	0.113102	0.18966	40	0.0578479	0.094265
12	6	8.66667	104.97	13.9196	2970	5094.5	0.0257176	0.0364284	0.0335977	0.0600619	0.10497	0.210915	52	0.0632079	0.117218
13	5	5.4	105.539	20.2535	4089	2616.8	0.0188529	0.0409185	0.037699	0.0884438	0.105539	0.186219	28	0.062336	0.142744
14	13	5.61538	103.818	20.9823	5477	5440.08	0.018097	0.0383501	0.0358186	0.0863233	0.103818	0.190267	73	0.0659038	0.129425
15	7	6.42857	106.6	16.9146	4006	6094.57	0.0166425	0.0409734	0.0310467	0.0627378	0.1066	0.179357	46	0.0624313	0.118195
16	6	6.66667	106.92	17.4947	8774	5922.33	0.0139591	0.0308484	0.0308215	0.0523534	0.10692	0.189346	39	0.0558574	0.103473
17	5	6.8	102.618	15.5881	5279	6019.6	0.0145805	0.0317487	0.0364888	0.0663228	0.102618	0.179576	35	0.0580174	0.112733
18	6	7.66667	96.0011	12.7303	3702	5847.67	0.0116568	0.0234588	0.0310082	0.0490966	0.0960011	0.163386	46	0.0474979	0.10351
19	6	6.33333	104.85	19.5346	9655	5952.17	0.0127515	0.0306542	0.0305853	0.0457767	0.10485	0.210591	39	0.05525	0.104508
20	8	5.625	103.983	23.2104	7094	5485.88	0.0122429	0.030955	0.0396842	0.0567848	0.103983	0.197868	46	0.0570827	0.126311
21	6	6.66667	104.191	17.7442	624	4742.17	0.0091284	0.0450619	0.0378918	0.0758043	0.104191	0.20531	39	0.0694627	0.129901
22	4	6.5	140.914	22.3533	3741	3617.75	0.0434749	0.0511743	0.0381319	0.0623526	0.140914	0.228943	27	0.0782965	0.123417
23	7	6.71429	109.788	16.9226	5878	5828.71	0.0184689	0.0387473	0.0342241	0.0699911	0.109788	0.196813	47	0.0644264	0.12355
24	3	8.33333	114.173	14.3773	6761	6266.33	0.016721	0.0308453	0.0330789	0.0545336	0.114173	0.19464	25	0.0575628	0.113577
25	5	5.6	109.784	21.4689	6164	4775.2	0.0168712	0.0265988	0.0356314	0.0485402	0.109784	0.196714	29	0.0529605	0.106721
26	4	8.75	115.039	15.6581	6036	5300	0.0219453	0.0461722	0.0389058	0.0620637	0.115039	0.191327	36	0.0728248	0.126255
27	6	7.5	120.121	17.4151	7533	5943.67	0.0130716	0.0428395	0.0372748	0.0608128	0.120121	0.197172	46	0.0700296	0.11555
28	6	5.5	115.321	23.9108	4399	4567.17	0.0220997	0.0385767	0.0359536	0.0552988	0.115321	0.192131	33	0.0651754	0.124677
29	5	6.8	101.64	17.6418	3291	6051.6	0.00471285	0.0340845	0.0356521	0.0641183	0.10164	0.182583	35	0.0641654	0.12002
30	6	7	110.615	16.3802	7980	4952	0.00825458	0.0423903	0.0354066	0.0808839	0.110615	0.177297	43	0.0699204	0.123014
31	5	5.8	123.494	23.905	9596	7103.4	0.0247559	0.0359233	0.038154	0.0501479	0.123494	0.211501	30	0.0626888	0.112309
32	6	7.16667	95.6962	14.3987	3394	6509.17	0.00401518	0.0380442	0.0347889	0.0711478	0.0956962	0.190505	43	0.0581721	0.115273
33	10	7.3	90.6699	14.6874	4929	6176.6	0.00566933	0.0317196	0.0361736	0.0732881	0.0906699	0.193418	70	0.0527918	0.102897
34	4	6.5	124.354	20.0349	3955	4711.5	0.0108373	0.039843	0.0386422	0.0692415	0.124354	0.213071	27	0.0663895	0.127028
35	3	9.33333	113.953	12.6779	9559	2997	0.0147253	0.0369008	0.0343686	0.0509103	0.113953	0.186133	28	0.0621138	0.118355
36	6	7.33333	92.9273	15.8203	3997	6224.33	0.00421339	0.0284117	0.0336466	0.0583426	0.0929273	0.1762	44	0.0532436	0.109131
37	7	6	116.519	21.1637	4288	7139.29	0.0100929	0.032058	0.0387215	0.0556449	0.116519	0.227136	43	0.0651427	0.114817
38	3	6.33333	110.954	17.6117	7764	4255.67	0.00870789	0.0232834	0.0299303	0.0406262	0.110954	0.200026	20	0.048006	0.0960198
39	4	8	119.164	16.2325	3457	7977.75	0.00954239	0.0317486	0.0387069	0.0577624	0.119164	0.188936	33	0.0662532	0.149213
40	10	6.9	93.3943	16.0099	4316	5011.4	0.0141559	0.0366465	0.0365632	0.0571503	0.0933943	0.206042	69	0.0641933	0.121869
41	4	8.25	110.431	13.5299	3442	5958.25	0.0104814	0.0462424	0.0340055	0.0728913	0.110431	0.196868	33	0.0682294	0.111518
42	6	6.5	105.884	18.1172	5655	5991.33	0.00689382	0.0288971	0.0361273	0.0421124	0.105884	0.190712	39	0.0545812	0.0884932
43	5	6.8	128.474	26.6227	7315	7242.8	0.0244915	0.0414469	0.0336599	0.0623427	0.128474	0.209366	33	0.0690932	0.109215
44	4	6.25	134.194	27.4124	5018	8612	0.0311439	0.046798	0.0383831	0.0693075	0.134194	0.210377	26	0.0722407	0.118592
45	8	7.5	106.567	17.1009	6182	4985.5	0.0158402	0.0387014	0.0356024	0.0560362	0.106567	0.210665	55	0.0615986	0.114474
46	13	6.76923	99.3205	15.3892	2729	5446.69	0.00800862	0.0363249	0.0363085	0.0812273	0.0993205	0.168078	88	0.0641119	0.11902
47	5	5.6	129.703	24.0259	7471	6446.4	0.0262532	0.0436195	0.0385398	0.0713488	0.129703	0.223116	29	0.0725713	0.112326
48	7	6.57143	98.7531	16.0222	107	5504.71	0.0102145	0.0329897	0.0372857	0.0663214	0.0987531	0.172617	45	0.0582963	0.12803
49	10	5	103.953	25.1592	4277	5596.7	0.00816939	0.0395707	0.0329007	0.0706012	0.103953	0.181735	51	0.0642316	0.114817
50	2	5	172.061	40.967	7867	7514.5	0.0309385	0.0476791	0.0487141	0.0644197	0.172061	0.284517	11	0.0863123	0.136511
51	7	7.71429	107.251	14.6412	3030	3593.71	0.0129802	0.043759	0.0365146	0.0598411	0.107251	0.185598	54	0.0726361	0.123497
52	6	6.33333	99.6651	18.3576	3163	5190.5	0.0147795	0.0355628	0.0350187	0.0634723	0.0996651	0.198231	36	0.0536385	0.094168
53	4	7.75	107.72	14.3199	4756	5347	0.0120145	0.0327321	0.0348289	0.0519264	0.10772	0.20832	32	0.0609434	0.10576
54	5	6.8	114.704	17.069	2660	5084.2	0.0331779	0.0375411	0.0334044	0.0458472	0.114704	0.18401	35	0.062328	0.107163
55	3	7.33333	125.009	18.1726	11949	5335.33	0.0322678	0.047071	0.0332617	0.055768	0.125009	0.225126	23	0.0674397	0.0936908
56	5	8.2	109.091	14.026	8645	4665.4	0.0229594	0.0484385	0.0345011	0.0684054	0.109091	0.214847	42	0.0705476	0.1345
57	9	6.88889	97.779	16.5987	8041	6690.22	0.0143541	0.0324511	0.0350162	0.0580905	0.097779	0.192858	61	0.0613506	0.126202
58	7	7.85714	122.374	17.4393	9381	5658.57	0.0247559	0.0432473	0.0397639	0.0584266	0.122374	0.194573	55	0.0741038	0.128685
59	5	6.4	105.307	24.5715	3674	5857	0.0221598	0.034343	0.0325244	0.055768	0.105307	0.204932	33	0.0548795	0.0880358
60	6	7.5	94.9849	13.1421	5396	3925.17	0.0116619	0.0337042	0.0370635	0.070691	0.0949849	0.194427	43	0.0579049	0.103755
61	9	7.66667	99.0055	14.275	5058	6142.44	0.017021	0.0341933	0.0333489	0.0663844	0.0990055	0.217425	67	0.0567016	0.106122
62	6	6.33333	107.215	21.1452	7785	4160.33	0.0159362	0.0359597	0.0368371	0.0721931	0.107215	0.187261	39	0.0572858	0.0964142
63	7	6.42857	98.1796	16.3967	2619	4662.71	0.0171742	0.0334405	0.032786	0.0661858	0.0981796	0.183902	46	0.0554239	0.116419
64	3	8.66667	121.593	15.663	2479	3421.33	0.0347758	0.0378814	0.0347237	0.0418555	0.121593	0.211904	27	0.0640619	0.10216
65	9	7.88889	95.2543	14.0655	2054	4307	0.00817425	0.0338752	0.0357373	0.0808839	0.0952543	0.187539	70	0.0596624	0.115758
66	7	6.14286	112.936	23.0994	3789	4633.86	0.0173323	0.0335318	0.0433661	0.0462506	0.112936	0.208801	44	0.0654959	0.109346
67	5	7	110.736	17.8057	4157	5876.4	0.0204675	0.0320346	0.0308084	0.0414489	0.110736	0.22224	35	0.0558976	0.0842873
68	3	4.66667	161.967	35.0928	8211	5137.33	0.0433099	0.0489489	0.0456228	0.0536615	0.161967	0.268009	15	0.0779602	0.129696
69	7	5.14286	116.525	28.2989	3068	4940.29	0.0148673	0.0394901	0.0344555	0.0643093	0.116525	0.207054	37	0.0655757	0.116419
70	8	6.875	109.525	16.7058	2040	5484.75	0.016786	0.0346157	0.0370157	0.0637913	0.109525	0.197653	55	0.0648911	0.10661
71	9	5.77778	103.834	20.2312	6006	5881.56	0.0138662	0.0363044	0.0382886	0.0601712	0.103834	0.210304	53	0.0641183	0.115661
72	10	8	107.509	14.304	7578	6026.6	0.026062	0.0397298	0.0356507	0.0620654	0.107509	0.184635	77	0.0666874	0.108817
73	3	6	130.148	22.1046	8986	2337	0.0248492	0.0395751	0.0354356	0.0497699	0.130148	0.205318	19	0.0628853	0.112009
74	5	7.4	117.672	17.7161	4595	5979.4	0.0132359	0.037505	0.0350882	0.0597359	0.117672	0.21575	38	0.0668937	0.114834
75	6	6.16667	113.597	22.742	8382	4769.83	0.0184396	0.0317461	0.0346134	0.0439428	0.113597	0.214834	38	0.0608473	0.107582
76	4	5.75	117.63	22.8725	6163	5420.5	0.0200261	0.036141	0.0373664	0.0495308	0.11763	0.202534	24	0.0640502	0.115691
77	5	6.8	99.9204	14.7502	2789	4326.8	0.00599867	0.0253967	0.0323846	0.0440255	0.0999204	0.184605	33	0.0534566	0.0993243
78	6	7.5	100.03	14.0982	5001	4911.67	0.00370806	0.0292508	0.0372596	0.0469941	0.10003	0.173928	44	0.0580303	0.101197
79	7	4.57143	110.383	34.842	5223	5708.86	0.0063636	0.0367377	0.0354603	0.0607797	0.110383	0.194246	33	0.0616847	0.11742
80	5	8.2	98.2139	12.3313	2373	4916.6	0.00786284	0.0220017	0.0357281	0.0624907	0.0982139	0.21914	40	0.0484429	0.0928403
81	5	8.2	114.433	14.9225	4369	3866.8	0.0121528	0.0399404	0.0379428	0.0756866	0.114433	0.196856	39	0.0639485	0.115335
82	5	5	124.844	26.0389	4944	5978.8	0.0288917	0.0421024	0.0372544	0.0603031	0.124844	0.20886	26	0.0680666	0.149719
83	6	8	128.431	16.8276	7260	5425.5	0.03842	0.05266	0.0362636	0.0875778	0.128431	0.217602	48	0.0818142	0.126059
84	5	6.6	124.399	20.5258	8163	5531.6	0.0196703	0.0471515	0.0352095	0.0894163	0.124399	0.20838	34	0.0746463	0.149144
85	4	7.25	114.075	17.6206	6956	5665.25	0.0194537	0.0360309	0.0361748	0.0683405	0.114075	0.195394	30	0.0586839	0.10129
86	4	6.75	110.134	17.7001	10122	2945.5	0.0135048	0.0292978	0.0312789	0.0450843	0.110134	0.188375	28	0.0519738	0.0885553
87	5	6.4	114.064	17.9244	4863	4968.2	0.0203075	0.0301376	0.0340857	0.0384864	0.114064	0.201345	33	0.0572387	0.103791
88	12	6.83333	92.7385	14.5272	3121	5946	0.00259775	0.0309181	0.0353752	0.0645934	0.0927385	0.214497	77	0.0570348	0.109897
89	6	6.5	112.082	20.2371	6408	4554.67	0.0032221	0.0231401	0.0353407	0.0373408	0.112082	0.211098	38	0.0576945	0.100208
90	3	7.33333	109.451	15.3463	7836	4471.33	0.0188686	0.030822	0.0278547	0.041765	0.109451	0.208264	23	0.0518512	0.0920489
91	2	5.5	126.721	23.2322	3856	7751	0.029062	0.0297429	0.0335046	0.0304238	0.126721	0.210695	12	0.0532252	0.0816241
92	7	9.28571	93.2901	11.2004	4444	3118.71	0.00259775	0.0302152	0.036368	0.0666715	0.0932901	0.211899	64	0.0555369	0.104554
93	3	4.33333	141.89	42.2292	2481	5735.33	0.0232423	0.03781	0.0322736	0.0467628	0.14189	0.224774	14	0.0587801	0.103198
94	6	8.33333	97.6134	12.3556	6061	3630.67	0.0114653	0.0326095	0.0327286	0.0518578	0.0976134	0.194202	49	0.0556349	0.103142
95	7	7.42857	115.587	16.5322	2342	5282.29	0.0253443	0.0428003	0.0365644	0.0750797	0.115587	0.206486	52	0.0716325	0.12966
96	9	6.22222	101.932	17.3167	8248	4667.33	0.00964485	0.040039	0.0372616	0.0731142	0.101932	0.17598	57	0.066937	0.138594
97	5	7.2	113.032	16.1026	6560	5706.8	0.0182408	0.038615	0.0353665	0.0595211	0.113032	0.20835	37	0.0646104	0.103361
98	7	5.57143	135.425	29.7413	1563	6594.43	0.0136879	0.0507868	0.0414805	0.0777623	0.135425	0.222138	40	0.0866023	0.131178
99	4	7.25	112.258	17.7529	6763	4629.5	0.00818252	0.0296089	0.0303568	0.0418072	0.112258	0.185013	30	0.0599573	0.116488
100	5	7.6	105.711	14.8583	4662	5487.8	0.0108828	0.0274313	0.0345924	0.0367753	0.105711	0.217092	39	0.0571759	0.106248
101	9	6.44444	101.729	17.6276	2753	4119.22	0.0108414	0.0311467	0.0340548	0.0465566	0.101729	0.183323	59	0.0608222	0.109472
102	5	7.4	118.515	17.5798	4028	5974.8	0.034246	0.0411728	0.0372211	0.0505615	0.118515	0.200186	36	0.0658479	0.105915
103	3	9.66667	125.91	15.4379	3236	5818.67	0.0242571	0.0451256	0.0348726	0.0750045	0.12591	0.223207	30	0.0754361	0.128751
104	6	6.33333	126.462	23.561	2463	4821.5	0.037126	0.0523733	0.0408162	0.0751483	0.126462	0.237681	38	0.0780496	0.134107
105	4	8.75	116.376	18.5169	7377	5094	0.0183011	0.0388161	0.0367716	0.060771	0.116376	0.210084	36	0.064204	0.100324
106	6	7.66667	107.343	15.5555	6354	4958.5	0.0184689	0.0341148	0.0363563	0.0623526	0.107343	0.205083	47	0.0604455	0.124448
107	7	5.57143	116.461	23.3582	6259	5687.29	0.0244699	0.0414539	0.0374	0.0956915	0.116461	0.202355	39	0.0660699	0.139624
108	10	7.2	96.1887	16.417	10613	5046.8	0.013035	0.0287322	0.0328837	0.0602164	0.0961887	0.212739	72	0.0574738	0.0920489
109	5	6.6	104.23	17.1979	3918	5954.6	0.00884322	0.0261525	0.0390964	0.0467711	0.10423	0.205285	33	0.0545272	0.0968835
110	7	6.57143	90.4461	14.295	4754	5801	0.0051847	0.0213144	0.0347504	0.0414489	0.0904461	0.211098	46	0.0453007	0.090755
111	3	5	129.617	37.205	11067	5107.67	0.0266879	0.0399685	0.0355086	0.0469858	0.129617	0.209526	16	0.0598543	0.0917021
112	3	6	136.745	27.4032	5628	5635.33	0.0143198	0.0468771	0.0395387	0.0695266	0.136745	0.220812	19	0.0665872	0.130972
113	7	6.14286	117.629	20.6051	4968	5251.14	0.0292873	0.0416395	0.0347241	0.0558674	0.117629	0.208571	44	0.0694174	0.127103
114	7	7.85714	118.397	16.2238	5215	5446	0.0220744	0.0410269	0.0371581	0.0648791	0.118397	0.208567	56	0.0739415	0.133283
115	4	6.25	132.323	22.0932	6728	6687.5	0.0244869	0.0503822	0.0386695	0.0688206	0.132323	0.218806	26	0.0757023	0.115122
116	9	7.11111	102.953	14.8619	3902	4914.44	0.0120516	0.0314507	0.0312959	0.0561053	0.102953	0.192325	63	0.0570507	0.100127
117	10	7	94.6458	14.0617	209	4088.2	0.00802989	0.0333543	0.0354537	0.0619684	0.0946458	0.212454	67	0.0601948	0.114922
118	2	5	151.177	30.2353	7261	5384.5	0.025613	0.0342371	0.0441	0.0428612	0.151177	0.231541	11	0.064494	0.11258
119	2	5.5	144.936	26.5716	5655	7029	0.035952	0.0531058	0.0329318	0.0702595	0.144936	0.23278	12	0.0707506	0.103943
120	5	6.4	119.091	19.4516	2786	5786.6	0.0327842	0.0490418	0.0337697	0.0820277	0.119091	0.197402	33	0.0706176	0.123014
121	5	7.2	109.661	16.1097	7809	6597.6	0.0129833	0.0331523	0.0373432	0.0628887	0.109661	0.191043	37	0.0661351	0.127127
122	7	6.85714	103.8	17.3	8762	5262.57	0.0159948	0.036202	0.0353212	0.0531035	0.1038	0.214637	48	0.0600183	0.104971
123	4	7	107.322	15.3318	6084	5797	0.0063636	0.0215708	0.0314543	0.0313964	0.107322	0.191688	29	0.0475492	0.0907585
124	5	6.8	107.227	16.935	1730	5391.8	0.0183452	0.0410679	0.038713	0.0822602	0.107227	0.203279	35	0.0650532	0.109936
125	8	6.125	100.518	18.7828	1721	5827.12	0.00409039	0.0303605	0.0342013	0.0719226	0.100518	0.173542	50	0.059708	0.100649
126	13	7.92308	91.9961	12.5301	3151	5601.15	0.00681479	0.038065	0.034911	0.07179	0.0919961	0.19453	103	0.0630581	0.109847
127	8	7.375	103.585	15.0959	2563	5526.12	0.0119565	0.0330493	0.0318581	0.0501586	0.103585	0.191444	60	0.0598674	0.103113
128	3	6.33333	120.1	19.0636	1819	4593.67	0.0191395	0.030299	0.0367712	0.0465401	0.1201	0.207138	20	0.0581902	0.106153
129	3	6.33333	97.2885	17.1156	651	4974.33	0.00488384	0.0172939	0.0270908	0.0241951	0.0972885	0.189359	20	0.0375693	0.075387
130	3	5.66667	126.237	22.4421	5428	5004.33	0.0191533	0.0325702	0.0352573	0.0484158	0.126237	0.232766	18	0.0573362	0.115234
131	4	5.75	118.134	21.7282	6137	5716.75	0.0191693	0.040207	0.0332909	0.0683405	0.118134	0.190237	24	0.0584462	0.104754
132	4	6	113.716	20.6901	5498	6879.75	0.00594824	0.036331	0.0357703	0.0678575	0.113716	0.21002	24	0.0612174	0.120558
133	5	6.4	119.151	21.9011	6312	5752.4	0.0144117	0.0375822	0.03944	0.071185	0.119151	0.199313	32	0.061365	0.111663
134	6	7.33333	120.655	17.1487	6661	4467.17	0.00828644	0.0371826	0.0406599	0.0714645	0.120655	0.210778	43	0.0696072	0.123808
135	5	8	127.386	18.0953	2968	4746	0.0350194	0.0509921	0.0405918	0.0688192	0.127386	0.193739	41	0.0785811	0.118204
136	7	6.57143	111.686	19.7039	3413	6285.29	0.0163883	0.0417769	0.0381201	0.0606615	0.111686	0.215424	46	0.0702598	0.139631
137	6	6	112.298	20.328	2562	6394.5	0.00350714	0.0301463	0.0371683	0.0479475	0.112298	0.227783	37	0.0584185	0.115747
138	10	7.3	105	18.1628	5184	5233	0.0145527	0.0359475	0.0382975	0.0559325	0.105	0.190875	72	0.0660927	0.110942
139	7	7.14286	97.4277	17.9943	555	5026.14	0.00699868	0.0225569	0.0319935	0.0393836	0.0974277	0.201226	45	0.0483471	0.102621
140	6	7.33333	101.219	16.5418	7087	5913.17	0.0146759	0.0380851	0.0325024	0.0545474	0.101219	0.213793	44	0.05972	0.109003
141	8	7	97.0336	16.2011	5560	5234.5	0.00849551	0.0316469	0.0328642	0.0714211	0.0970336	0.164325	57	0.0555605	0.109662
142	2	8.5	114.843	14.7904	5322	6697	0.0237547	0.0239921	0.0318149	0.0242296	0.114843	0.216141	18	0.0498735	0.0958618
143	5	8.2	110.375	14.3487	6794	6718	0.0230861	0.0396294	0.0332217	0.0679729	0.110375	0.208928	41	0.0639049	0.106416
144	8	6.875	99.1954	15.0515	8127	5076.25	0.00370806	0.0308226	0.0333235	0.0529451	0.0991954	0.17022	55	0.0585513	0.0950965
145	7	5.85714	120.956	21.3525	183	5660.57	0.027609	0.0389022	0.0344684	0.0552988	0.120956	0.195943	42	0.0652935	0.104827
146	5	7	122.204	17.9814	6544	6058.8	0.0318999	0.0404808	0.0371265	0.0509355	0.122204	0.226631	35	0.0683767	0.113806
147	5	5	126.016	28.8437	4943	5836.8	0.0244229	0.0403505	0.039968	0.0672083	0.126016	0.222493	26	0.0668165	0.129187
148	6	6.33333	104.503	16.7537	10066	4847	0.0138517	0.0419836	0.0340202	0.061973	0.104503	0.196521	39	0.0670715	0.128294
149	5	7.2	116.525	17.1005	3723	5137.8	0.0141971	0.0456453	0.0321122	0.0770988	0.116525	0.208916	37	0.0725834	0.136979
150	8	6	107.043	18.3024	2711	5627.5	0.0176073	0.0378477	0.0377993	0.0640822	0.107043	0.19183	46	0.066437	0.116693
151	11	6.36364	96.4772	19.884	8947	5658.64	0.00779227	0.0342925	0.0355045	0.0750045	0.0964772	0.191912	69	0.0620226	0.114359
152	3	8.33333	124.384	16.93	4508	6307.33	0.0257894	0.0347012	0.0399384	0.0439091	0.124384	0.239452	25	0.0653007	0.115094
153	5	5.8	130.921	24.2932	5590	6156	0.0215852	0.040261	0.0443159	0.0603496	0.130921	0.229311	30	0.0755804	0.129333
154	4	6	109.799	19.4436	5101	6215.75	0.00818252	0.0127112	0.0366884	0.021755	0.109799	0.185399	25	0.0467833	0.0774156
155	6	7	104.838	16.7657	6777	5019	0.00617041	0.0304806	0.0390288	0.061106	0.104838	0.200555	43	0.0587909	0.112274
156	4	9	105.741	12.3899	4367	5972	0.0182557	0.0250294	0.0350973	0.0351026	0.105741	0.202074	37	0.0540808	0.116473
157	5	6	113.937	24.6691	6582	5896.6	0.0196368	0.0325001	0.0351585	0.053142	0.113937	0.22009	31	0.0621783	0.11337
158	7	6.14286	112.699	19.9012	3034	6464	0.018035	0.0367783	0.0384836	0.0664662	0.112699	0.2113	44	0.069187	0.1448
159	5	7.6	103.649	14.6679	8344	7427.4	0.00888457	0.0281428	0.0343817	0.0457589	0.103649	0.183472	39	0.0546225	0.0969305
160	6	7.5	114.868	15.7032	5406	4949.83	0.0185357	0.0487043	0.0372454	0.0722156	0.114868	0.196679	46	0.0747761	0.13277
161	7	8.85714	104.53	12.301	2657	5394.43	0.0204658	0.0356888	0.0357719	0.0574693	0.10453	0.176645	62	0.0649411	0.109879
162	7	6.14286	105.99	18.6083	4970	6434.71	0.021982	0.0313335	0.0345783	0.0378842	0.10599	0.205392	43	0.0583348	0.110132
163	6	6.83333	107.322	18.0786	4834	4565.67	0.0096757	0.0347527	0.0336718	0.061102	0.107322	0.196985	41	0.0580638	0.0981621
164	3	8	109.986	14.6807	6492	7221	0.00451996	0.0218621	0.0326147	0.0389935	0.109986	0.199239	25	0.0505004	0.105163
165	4	7	109.085	17.4991	5390	3953.25	0.0145031	0.035996	0.0320904	0.0583426	0.109085	0.213017	28	0.0589468	0.111613
166	4	4.25	127.13	56.7543	2224	2884.75	0.0112447	0.0384077	0.038712	0.0701749	0.12713	0.214342	18	0.0546562	0.0917843
167	13	7.38462	97.8207	14.7866	6819	5129.62	0.0121603	0.0337014	0.0380292	0.0541652	0.0978207	0.206775	93	0.0636689	0.122117
168	6	7.33333	113.313	16.2325	5796	5941.33	0.0180604	0.040409	0.0358775	0.0729515	0.113313	0.183838	45	0.0682732	0.134107
169	4	7.25	109.713	16.2284	9790	6910.75	0.0202159	0.0329015	0.0363886	0.0521554	0.109713	0.194295	30	0.0588165	0.114029
170	5	7.8	105.724	14.6679	2263	6815.8	0.00561666	0.0232213	0.033435	0.0389019	0.105724	0.179171	40	0.0524914	0.0919588
171	5	8.8	112.547	13.1403	8286	5319.8	0.0123188	0.0470041	0.0384986	0.0649444	0.112547	0.202898	45	0.0779574	0.139828
172	13	6.46154	90.2822	15.1573	3734	5821	0.0114653	0.0287555	0.0324604	0.0490904	0.0902822	0.201241	81	0.0534005	0.106512
173	9	6.44444	109.466	18.3264	3715	3771.56	0.0183089	0.035991	0.0353597	0.073533	0.109466	0.19807	59	0.0662887	0.123417
174	6	6	104.029	18.5629	6954	5444.5	0.00786284	0.0420524	0.0299642	0.0574419	0.104029	0.227003	37	0.0633222	0.116531
175	1	4	157.871	39.4677	12580	5244	0.0220063	0.0220063	0.0355795	0.0220063	0.157871	0.254851	5	0.0416674	0.0816217
176	6	7.5	114.256	16.6623	2236	4799.67	0.0127251	0.0440198	0.038451	0.0731142	0.114256	0.200008	44	0.0716771	0.118406
177	2	6.5	129.475	20.0377	6822	3738	0.0155296	0.0298426	0.0315634	0.0441556	0.129475	0.207941	14	0.0537331	0.0802176
178	11	6.90909	94.0391	16.6197	7347	5330	0.0156372	0.0378928	0.035352	0.0684035	0.0940391	0.199861	74	0.061923	0.107861
179	1	4	197.164	49.291	308	2224	0.0701749	0.0701749	0.0384077	0.0701749	0.197164	0.284517	5	0.0728312	0.114556
180	7	6	113.624	20.9857	6376	5563.71	0.0180013	0.0405778	0.0384569	0.072527	0.113624	0.181082	42	0.0690485	0.128555
181	6	6.16667	112.091	21.0912	8966	5282.5	0.0189314	0.0379446	0.0354881	0.0682627	0.112091	0.219226	38	0.0631652	0.111257
182	6	9	111.807	13.0441	2899	3767.67	0.0181788	0.0456315	0.0327492	0.0731368	0.111807	0.21365	54	0.0725455	0.120727
183	5	6	120.758	20.3563	5786	3578.8	0.0210022	0.0322083	0.0346261	0.0586339	0.120758	0.205191	31	0.0603212	0.121372
184	7	6.14286	117.459	20.9017	10201	6576.86	0.0203081	0.0417167	0.039931	0.0647087	0.117459	0.189283	44	0.0727901	0.118895
185	3	8	145.829	21.9725	4132	6555	0.0402737	0.0630256	0.0382523	0.0914508	0.145829	0.226314	25	0.0945857	0.162722
186	4	5.75	117.097	21.5375	6581	5847	0.0286447	0.0359617	0.03488	0.0553942	0.117097	0.190714	24	0.0603412	0.0967649
187	4	5	149.424	33.9317	3865	6526.25	0.0466825	0.0546216	0.0391873	0.0661606	0.149424	0.252065	21	0.0783656	0.118274
188	4	7	113.836	19.7631	3923	5562.5	0.016324	0.0468767	0.0452318	0.0851088	0.113836	0.201331	29	0.0652618	0.117823
189	6	6.83333	90.6661	13.9297	4076	6921.5	0.00619467	0.0308367	0.0314507	0.0775008	0.0906661	0.182725	40	0.0463532	0.126
190	8	6.25	90.3657	15.312	7637	6031.38	0.00361925	0.0256636	0.0331881	0.0679729	0.0903657	0.188919	49	0.0493845	0.100234
191	8	7.125	92.2922	13.4227	6340	4812.62	0.00421339	0.0278717	0.0338572	0.0558559	0.0922922	0.175981	56	0.0551377	0.098113
192	9	7.44444	88.4451	12.596	6916	4502.67	0.00608078	0.0285968	0.0346255	0.0821626	0.0884451	0.205017	66	0.0499623	0.100304
193	3	4.33333	124.01	31.0025	8201	5326.67	0.0170847	0.0402113	0.0371804	0.0692323	0.12401	0.214732	14	0.0531292	0.0952699
194	3	7.66667	121.288	17.1825	6854	4446.33	0.0176115	0.0312395	0.0349605	0.039385	0.121288	0.18911	24	0.0596468	0.0894773
195	4	6	118.941	21.0624	3645	5285.75	0.0167444	0.0391316	0.0332903	0.0604053	0.118941	0.198114	25	0.0663756	0.116096
196	5	6.6	109.635	18.9685	5129	4753.8	0.0156102	0.0274475	0.0316988	0.041815	0.109635	0.185094	33	0.0512831	0.0889096
197	8	6.125	102.804	18.8836	5007	3933.5	0.0163883	0.0353045	0.0372372	0.0626964	0.102804	0.199035	49	0.0592848	0.104912
198	7	7.28571	109.854	19.7662	5030	5515.86	0.0188578	0.0377438	0.0341824	0.0782175	0.109854	0.226718	51	0.0669605	0.136024
199	7	5.85714	103.33	19.0024	4809	5617.43	0.00456424	0.0257097	0.0355678	0.0566551	0.10333	0.177944	40	0.054015	0.104516
200	8	6.375	103.163	17.6391	6436	6543.75	0.00207102	0.0389742	0.041622	0.0729515	0.103163	0.198737	51	0.0680691	0.138305
201	6	5.16667	116.683	23.1976	6961	4735.5	0.0116642	0.041747	0.0399391	0.078113	0.116683	0.201041	32	0.0695785	0.126746
202	6	5.5	106.263	21.2736	8629	7089.17	0.0133313	0.0274016	0.0316837	0.0381279	0.106263	0.219754	34	0.0501872	0.084183
203	6	6.66667	127.076	21.2633	11176	5314	0.0206847	0.0544566	0.0375753	0.0847382	0.127076	0.22029	40	0.0812335	0.12966
204	8	7.875	91.4633	12.6034	4604	5893.75	0.0072295	0.0288206	0.0328888	0.0492486	0.0914633	0.191887	58	0.0533246	0.101943
205	10	7.2	96.2678	14.3676	1902	6398.9	0.0103884	0.0369232	0.0363077	0.0579906	0.0962678	0.181555	71	0.064411	0.11495
206	4	8.75	131.817	16.2659	8246	6882.75	0.0420194	0.0485044	0.0361144	0.0536601	0.131817	0.228069	35	0.0738012	0.125852
207	4	7	111.895	16.1515	13041	4241.25	0.0139591	0.022334	0.0335247	0.0285125	0.111895	0.20249	27	0.0513375	0.101893
208	4	7.5	102.516	14.1569	5295	5600	0.00548373	0.0257419	0.0401421	0.0402726	0.102516	0.18396	31	0.0561058	0.105487
209	4	6	141.497	26.5307	8123	2790.75	0.0481993	0.0535443	0.0422031	0.0646072	0.141497	0.253357	25	0.0814126	0.131582
210	5	8	116.915	16.8135	3257	5350.6	0.0240679	0.0384353	0.0373703	0.0516958	0.116915	0.203192	41	0.0706852	0.118764
211	5	8	115.602	15.6705	5546	5313.2	0.0170964	0.0428916	0.0378525	0.0620837	0.115602	0.204247	41	0.0716221	0.117805
212	4	6.25	121.26	22.8566	5234	5855	0.0173635	0.0300637	0.0368292	0.0471465	0.12126	0.223731	26	0.0602295	0.12535
213	6	7.5	100.19	13.9086	1930	5113.5	0.00806494	0.0262136	0.0374988	0.0442297	0.10019	0.188503	46	0.0567525	0.107013
214	9	6.22222	107.243	19.6092	8117	5976	0.0185001	0.0406601	0.0411746	0.0777623	0.107243	0.21569	57	0.0708479	0.120487
215	10	7	97.2492	15.83	6561	5414.2	0.00724697	0.0374232	0.033984	0.0681104	0.0972492	0.20208	69	0.0616691	0.0965515
216	4	5.25	115.904	24.8712	6302	4364	0.02376	0.032853	0.0305295	0.0464887	0.115904	0.21112	22	0.05762	0.103608
217	5	4.6	121.324	27.0956	3169	5198.6	0.0140055	0.0328538	0.0331583	0.0453633	0.121324	0.213733	24	0.0576777	0.107341
218	10	7.3	106.698	15.1833	2142	5389.8	0.0316896	0.0429732	0.0356827	0.0654564	0.106698	0.211996	72	0.0697706	0.115275
219	5	7.2	109.757	16.5506	8254	6028.6	0.0274094	0.0404508	0.0347487	0.0581244	0.109757	0.211547	36	0.0625155	0.116452
220	11	5.90909	111.036	21.0977	6752	5417.64	0.0155166	0.0473946	0.0368232	0.0914508	0.111036	0.219893	65	0.0721764	0.115183
221	6	6.66667	126.031	19.8632	7359	6994.5	0.0372351	0.0471002	0.0374046	0.0597359	0.126031	0.235972	41	0.0747416	0.110669
222	6	7.5	107.416	16.1834	6407	6158.67	0.0104643	0.0367909	0.0380764	0.0585548	0.107416	0.178416	46	0.0612296	0.107183
223	8	6.5	110.305	19.6208	4690	4854.88	0.0121528	0.0368157	0.0381122	0.0680483	0.110305	0.189138	49	0.0684732	0.127485
224	4	8	103.607	13.3826	6752	4657.25	0.00747656	0.0262029	0.0356291	0.0449589	0.103607	0.189964	31	0.0523678	0.101002
225	3	7	114.27	17.2917	3580	7547.67	0.0300378	0.0343919	0.0324363	0.0393285	0.11427	0.194298	22	0.0567947	0.112425
226	6	5.33333	101.045	20.6301	7337	5949.67	0.0144448	0.0308172	0.0391095	0.052953	0.101045	0.206983	31	0.0525625	0.11145
227	3	6	130.779	23.6128	5822	6171.67	0.0222206	0.0349876	0.0379456	0.0516483	0.130779	0.213813	19	0.067883	0.10657
228	6	7.33333	105.78	16.4116	5326	3729.67	0.00561666	0.0349878	0.0333151	0.0625446	0.10578	0.177289	45	0.0614959	0.12329
229	3	6.66667	148.193	22.6406	3813	4033.33	0.0495283	0.0603033	0.0440929	0.0751483	0.148193	0.24166	21	0.0901594	0.138305
230	8	6.625	105.487	18.5283	6856	5177.75	0.0165253	0.0392364	0.0376653	0.0754072	0.105487	0.201702	53	0.0650587	0.122079
231	4	8.25	128.165	15.9189	5287	3731.25	0.0180814	0.0398031	0.040587	0.0548814	0.128165	0.235269	34	0.0746345	0.108787
232	8	6.875	99.61	16.3744	6771	4788.75	0.0165253	0.0365285	0.037778	0.0557513	0.09961	0.185177	55	0.0594885	0.108704
233	5	6.8	111.76	20.8884	4062	3932.6	0.0180078	0.0309957	0.0342951	0.0409416	0.11176	0.187072	35	0.059072	0.100457
234	6	6.66667	100.369	16.762	3808	4753.67	0.0124356	0.0401599	0.0374401	0.0844409	0.100369	0.175166	41	0.0623984	0.129111
235	6	6.66667	107.693	21.2893	5263	5024.83	0.020319	0.0379809	0.0345277	0.0702595	0.107693	0.197812	37	0.0569275	0.106212
236	6	5	131.933	31.5697	7317	7065.33	0.0361283	0.0508035	0.0439584	0.0708256	0.131933	0.209061	31	0.0764003	0.126797
237	5	7	121.245	17.4651	2183	6381.6	0.0227462	0.0431635	0.0376111	0.0584266	0.121245	0.215051	35	0.0724077	0.116286
238	3	8.33333	121.003	15.2374	6166	5182.67	0.0154029	0.0241023	0.0368887	0.0325697	0.121003	0.196986	26	0.0563946	0.0875063
239	9	6.44444	109.582	17.4085	2305	5073.78	0.0146566	0.0366228	0.0381714	0.0627127	0.109582	0.203956	59	0.0662964	0.118616
240	6	5.83333	103.511	21.6606	7776	4595.67	0.00983835	0.0303878	0.0325887	0.059619	0.103511	0.191208	36	0.0558202	0.103179
241	8	7.375	109.349	17.7968	7827	5383.12	0.0255521	0.0387236	0.0396087	0.0612076	0.109349	0.189404	57	0.0669715	0.118591
242	7	7.42857	105.778	16.5433	8097	6480.57	0.0129955	0.0384201	0.0332177	0.0532373	0.105778	0.182892	49	0.0609128	0.107217
243	7	6.85714	99.4505	16.873	4442	4772.71	0.00115827	0.0241123	0.0358096	0.0443811	0.0994505	0.177675	49	0.0547699	0.114556
244	7	5.28571	113.069	22.6522	9804	6220.71	0.0135675	0.0285286	0.0388806	0.0416837	0.113069	0.198837	37	0.0600706	0.105969
245	3	8.66667	121.106	14.4829	2026	4921.33	0.0197309	0.0290994	0.0364995	0.0362351	0.121106	0.222965	27	0.0591348	0.0975129
246	7	8	95.9652	13.9274	4022	4848.29	0.00311315	0.0365594	0.0351333	0.0596155	0.0959652	0.196568	57	0.0637982	0.128751
247	9	7.44444	89.8689	13.1594	4966	5562.89	0.012844	0.0269294	0.0292158	0.0432447	0.0898689	0.186558	67	0.0493736	0.114398
248	8	6.75	101.461	16.8251	6617	5203.38	0.00884322	0.0416323	0.0347139	0.0701694	0.101461	0.196442	54	0.0662334	0.138813
249	3	6.33333	104.674	16.9472	2625	5102.67	0.00953683	0.0201884	0.0286673	0.0290739	0.104674	0.218718	19	0.0404682	0.0722705
250	5	6	111.113	20.4589	3758	7148.4	0.0166819	0.0416268	0.0347386	0.0633399	0.111113	0.228456	31	0.0604896	0.112806
251	7	7.28571	115.181	17.6559	7902	4407.43	0.0100929	0.0394004	0.037668	0.0717732	0.115181	0.234957	52	0.0672543	0.124719
252	4	6.75	127.448	19.4585	6287	5236.5	0.0235553	0.0499502	0.0303802	0.0849033	0.127448	0.222392	28	0.0709653	0.133345
253	7	6.28571	118.815	20.5771	307	4251.86	0.0180814	0.0460882	0.0332186	0.0677101	0.118815	0.224233	45	0.0698461	0.107992
254	4	6.5	117.284	19.5473	5437	6710.25	0.0190803	0.0318317	0.029642	0.0410165	0.117284	0.209386	25	0.0525814	0.0863798
255	9	6.66667	111.36	18.1769	5919	4875.89	0.00397762	0.0403444	0.0370146	0.0538332	0.11136	0.198297	58	0.0694187	0.132167
256	5	6.8	112.593	17.5413	6625	5323.6	0.0122373	0.0377102	0.033677	0.0672174	0.112593	0.183225	35	0.0649077	0.115441
257	7	6.85714	106.289	17.4909	8645	5572.29	0.0147653	0.0375305	0.0378612	0.0762651	0.106289	0.193396	49	0.0654938	0.116505
258	7	6.57143	92.5967	15.7792	9713	4197	0.0051847	0.0273233	0.030685	0.0469096	0.0925967	0.216282	47	0.0511896	0.112493
259	7	6.28571	98.4202	20.5493	7761	6046	0.00401141	0.0297773	0.0392707	0.0563702	0.0984202	0.200745	45	0.0590301	0.112986
260	3	8.33333	100.951	12.7124	2139	7199.33	0.0126021	0.0190157	0.0299768	0.0274793	0.100951	0.205343	26	0.0431571	0.0724084
261	7	6.42857	116.342	20.5643	7007	6714	0.0292816	0.0460579	0.0371016	0.0698568	0.116342	0.211167	44	0.0716918	0.120348
262	12	5.58333	106.786	20.3509	3375	6260.67	0.0158414	0.0395285	0.0362062	0.0731368	0.106786	0.194123	62	0.0641357	0.114174
263	4	7.5	105.677	14.8241	5633	4363.5	0.00924865	0.0390648	0.0322269	0.0587721	0.105677	0.21254	30	0.0594692	0.11124
264	6	6.5	114.663	21.9001	3889	6949.17	0.00511813	0.0407276	0.0381517	0.0863233	0.114663	0.205806	40	0.0734416	0.129942
265	4	7.75	125.694	17.2592	9940	3532	0.0266308	0.0378001	0.0382413	0.0523946	0.125694	0.225364	32	0.0706721	0.130461
266	3	6.33333	134.744	22.9564	3486	3944	0.0249061	0.040661	0.0396748	0.0601712	0.134744	0.220804	20	0.0734478	0.116531
267	6	7	99.1602	14.6838	3539	4252.83	0.00426318	0.0344829	0.032742	0.0747194	0.0991602	0.191918	42	0.056668	0.109499
268	5	5.8	108.154	22.5156	6422	5872.2	0.0215402	0.0334617	0.0346393	0.068274	0.108154	0.200384	30	0.0535715	0.104455
269	2	8.5	120.499	14.632	7988	8089	0.0145106	0.0192273	0.0422468	0.023944	0.120499	0.218468	18	0.0571974	0.0862843
270	9	5.77778	101.591	19.5164	6348	5086.78	0.00950846	0.0237083	0.0362996	0.0527893	0.101591	0.177919	52	0.0549553	0.100877
271	5	7	115.971	16.9354	4328	6570.2	0.00821604	0.039177	0.0373024	0.0733889	0.115971	0.189636	36	0.0665648	0.109662
272	8	6.625	113.246	19.026	8988	5961.88	0.00343389	0.0361814	0.0400244	0.0573549	0.113246	0.226769	50	0.0660728	0.129852
273	11	6.09091	94.8475	16.3417	4900	5003	0.00259643	0.033691	0.0388431	0.0819644	0.0948475	0.172566	68	0.0647513	0.125657
274	6	7	112.485	20.1896	5372	3946.5	0.0203646	0.0357351	0.0391236	0.0512311	0.112485	0.205312	43	0.0656092	0.101181
275	5	5.8	110.345	20.624	1013	4701.2	0.014718	0.029167	0.0347435	0.0614601	0.110345	0.181402	30	0.0553508	0.0999128
276	7	8	105.387	14.589	10130	5317.57	0.0134323	0.0338859	0.0366364	0.0594309	0.105387	0.180893	56	0.0626337	0.106954
277	6	6.66667	121.418	20.5174	7749	6801.67	0.0332314	0.0454232	0.0375755	0.0590049	0.121418	0.210734	37	0.0702623	0.126788
278	8	5.5	112.275	23.0565	6676	5996.5	0.00350714	0.0424725	0.0380328	0.085069	0.112275	0.23129	45	0.069044	0.127878
279	7	6.85714	105.964	20.0154	4101	5522.14	0.0162458	0.0309207	0.0334831	0.0441556	0.105964	0.177178	49	0.0590259	0.0987746
280	5	7.2	114.906	16.5884	5532	7440.6	0.0227646	0.0384166	0.03745	0.0600076	0.114906	0.186539	37	0.0657351	0.149144
281	5	7	112.831	16.9784	4012	5571.8	0.0121039	0.0298223	0.0330524	0.0523231	0.112831	0.20117	36	0.0582162	0.10556
282	2	7	150.737	23.448	7428	5231	0.0552995	0.0562278	0.0382553	0.0571561	0.150737	0.235268	15	0.0792551	0.117218
283	4	5.75	120.936	21.9557	6755	3684.75	0.0154853	0.0278483	0.0350578	0.0353247	0.120936	0.212298	24	0.0554992	0.0890521
284	8	6.875	119.974	18.9721	4905	5111.88	0.0255851	0.052159	0.0370557	0.0783335	0.119974	0.201063	56	0.0770445	0.134933
285	8	7.875	102.214	14.0138	5461	5086.75	0.0200636	0.0342755	0.0327374	0.0544399	0.102214	0.195595	64	0.0615178	0.100419
286	6	7.33333	96.0946	13.4227	411	5794.33	0.000941917	0.0335622	0.0340362	0.054572	0.0960946	0.22231	44	0.0529243	0.0961997
287	8	6.625	103.472	18.3026	8038	5642.5	0.0163599	0.0370757	0.0357518	0.0694151	0.103472	0.186729	54	0.0634637	0.120558
288	8	7.25	109.45	16.1623	5079	5386	0.0177395	0.0367815	0.0353098	0.068103	0.10945	0.204508	59	0.0673769	0.123722
289	7	7.28571	102.811	15.7014	9241	4927.57	0.00851823	0.032553	0.0341442	0.0591724	0.102811	0.178782	52	0.0606007	0.112803
290	7	7.85714	106.104	14.3156	9871	6319.86	0.0227306	0.0343913	0.0362896	0.0609711	0.106104	0.188804	53	0.0629377	0.103696
291	12	6.16667	95.6687	18.2448	5607	5897.58	0.00988842	0.0389006	0.0360842	0.0788727	0.0956687	0.205047	70	0.0621351	0.114074
292	6	9	97.9699	13.6523	3974	5846	0.00128394	0.0358782	0.0353387	0.0610855	0.0979699	0.197064	54	0.0641823	0.10903
293	8	7.875	115.038	16.5719	6573	6606.12	0.0227046	0.0449808	0.0393843	0.0716322	0.115038	0.203269	63	0.0763067	0.126084
294	13	7.46154	94.197	15.5821	8631	6488.23	0.00976375	0.0320367	0.033238	0.0781759	0.094197	0.181218	90	0.058873	0.11033
295	3	7.66667	110.994	15.7241	3901	3702	0.0123166	0.0421895	0.0334682	0.0751169	0.110994	0.1949	24	0.0690656	0.129852
296	5	6.4	105.839	18.0515	6409	5887.4	0.0134397	0.0261185	0.0378502	0.0437432	0.105839	0.21932	33	0.0572822	0.121679
297	6	7.66667	121.528	16.1957	6944	6279	0.0278177	0.0467286	0.0404363	0.0609711	0.121528	0.233717	45	0.0768071	0.132531
298	8	6.75	104.914	18.6679	5447	6919.75	0.0156372	0.0403068	0.0433213	0.062161	0.104914	0.207265	55	0.0709336	0.122273
299	11	6	102.256	18.3746	2555	5688.45	0.00689382	0.0375971	0.0341462	0.0770988	0.102256	0.183819	66	0.0638183	0.116693
300	8	7.875	104.069	15.641	8606	4966.25	0.0103478	0.0387073	0.0338234	0.0669224	0.104069	0.197872	62	0.0659586	0.126059
301	8	7.875	112.513	16.7932	2076	6706.75	0.0125099	0.0429269	0.0367887	0.0618822	0.112513	0.212787	63	0.072961	0.119316
302	5	5.2	133.077	29.3087	4869	7082	0.0380855	0.055661	0.0378041	0.0754072	0.133077	0.215416	27	0.0799105	0.122221
303	5	8.6	96.8318	11.8434	4764	5535.8	0.00779227	0.0332524	0.0312846	0.0783292	0.0968318	0.199704	44	0.0514035	0.108666
304	6	5.16667	103.239	21.3853	6907	6078.33	0.0125267	0.034708	0.0384137	0.0603594	0.103239	0.186455	31	0.0550542	0.115865
305	4	6.5	121.117	19.2128	4600	3998.25	0.0304532	0.0424899	0.0355842	0.0588806	0.121117	0.205459	27	0.0676774	0.104054
306	5	6.6	127.999	20.8252	5608	6049.2	0.034228	0.0462399	0.0416695	0.0630573	0.127999	0.227537	34	0.0744938	0.142744
307	6	5.33333	124.942	24.8148	5219	6237.67	0.0258593	0.044255	0.0397852	0.0688192	0.124942	0.198612	33	0.0725052	0.125977
308	7	6.57143	105.699	18.012	7265	4769.43	0.010265	0.0330975	0.0366101	0.0751814	0.105699	0.189598	47	0.0593629	0.119578
309	5	7	107.737	16.0665	3827	7056.8	0.00621351	0.0444325	0.038631	0.0717732	0.107737	0.210874	36	0.0650459	0.119294
310	8	7.25	105.949	14.9516	1336	4050.5	0.0146566	0.0360073	0.0382825	0.0644701	0.105949	0.213167	56	0.0633054	0.107882
311	2	8.5	111.192	13.5018	6748	9856	0.0155307	0.0305725	0.0344131	0.0456143	0.111192	0.22827	18	0.0538515	0.112247
312	5	7	100.173	15.1929	4131	5597	0.00370056	0.0192318	0.0349792	0.0337616	0.100173	0.2102	36	0.0486644	0.0960208
313	3	7	130.044	18.8357	6590	6188.67	0.0234038	0.046515	0.0360585	0.0600753	0.130044	0.207829	22	0.0722377	0.116425
314	9	6.66667	114.808	18.4057	8646	5374.44	0.00954239	0.0405283	0.0389436	0.076608	0.114808	0.195849	58	0.0690369	0.11331
315	9	6	108.408	19.9803	9536	5251.33	0.0111147	0.0383133	0.0379807	0.0681043	0.108408	0.207189	53	0.0619714	0.117389
316	8	7.375	111.557	15.7762	7050	5533.38	0.0225332	0.041569	0.0348218	0.0782038	0.111557	0.21593	59	0.0679329	0.12535
317	9	6.77778	88.4368	15.9057	6559	5797.67	0.00607643	0.0345918	0.030397	0.0855792	0.0884368	0.182765	61	0.053065	0.108191
318	5	6.8	110.569	16.6643	3307	6615.4	0.0144376	0.0392922	0.0341202	0.0828252	0.110569	0.200353	35	0.0649753	0.11267
319	1	7	147.527	21.0753	2939	5223	0.0372187	0.0372187	0.0367377	0.0372187	0.147527	0.231465	8	0.0600595	0.0979984
320	2	5.5	148.377	29.1455	9434	4167.5	0.017176	0.0382071	0.0411885	0.0592382	0.148377	0.241439	12	0.0705179	0.11592
321	7	6.28571	111.224	23.6319	7829	6137.43	0.0145106	0.0393137	0.0353843	0.060792	0.111224	0.203958	44	0.0721706	0.139665
322	4	7.75	115.383	16.1399	4114	4867.75	0.0156942	0.042428	0.0382351	0.0608822	0.115383	0.203007	32	0.0665051	0.116348
323	4	6.25	134.627	22.4779	1887	5761.5	0.027097	0.0386278	0.0372375	0.0498143	0.134627	0.227677	26	0.068122	0.110261
324	4	5.25	113.054	21.6687	8705	4504.5	0.00199191	0.0408992	0.0354578	0.0749484	0.113054	0.192218	22	0.063487	0.11631
325	7	7	122.144	19.4571	3702	6288	0.0283303	0.0456499	0.0399353	0.0553455	0.122144	0.201736	50	0.0742977	0.117107
326	7	6.28571	102.643	20.9127	7328	4070.14	0.0129977	0.0338901	0.0338623	0.0753802	0.102643	0.199334	45	0.0635254	0.125852
327	6	7	103.727	15.0239	6887	5673.83	0.0100156	0.0332501	0.0345281	0.0627378	0.103727	0.176404	42	0.0577956	0.121372
328	5	8	110.065	14.2124	2996	5206.6	0.0193928	0.0410921	0.0390236	0.0717678	0.110065	0.178091	41	0.0683987	0.135167
329	6	6.16667	132.466	21.9725	8283	5335.5	0.0122264	0.0602526	0.0387554	0.0956915	0.132466	0.225795	36	0.0840277	0.147146
330	5	7.6	109.869	16.3416	4107	6864.8	0.00502056	0.0519242	0.0314055	0.0821626	0.109869	0.182065	37	0.0765932	0.114194
331	7	6.85714	108.991	16.1262	4591	6934.86	0.0162642	0.0429862	0.0344902	0.070691	0.108991	0.190416	45	0.06729	0.124559
332	9	6.33333	105.603	18.2198	5522	4798.56	0.0163237	0.037685	0.039406	0.0838031	0.105603	0.178991	57	0.0683785	0.123859
333	6	8.16667	104.087	13.5192	0	5452	0.00227265	0.0344871	0.0359199	0.0556713	0.104087	0.187778	50	0.064962	0.120089
334	7	5.71429	114.862	21.2533	3632	7016.71	0.0196516	0.0386496	0.0395159	0.0526868	0.114862	0.219809	40	0.0668523	0.117087
335	7	5.42857	102.487	19.8003	6858	4617.71	0.0104479	0.035204	0.0358141	0.0665798	0.102487	0.174561	37	0.0595421	0.123274
336	10	6.8	98.7543	15.013	2942	5414.3	0.015295	0.0430013	0.0360401	0.0875778	0.0987543	0.181871	66	0.0677415	0.125998
337	6	5.83333	111.308	21.231	5143	7338.83	0.0194939	0.0272897	0.03542	0.0357573	0.111308	0.20172	36	0.0564986	0.0980134
338	4	8	99.9793	14.3026	4906	5402.25	0.0173906	0.0248335	0.0332996	0.037103	0.0999793	0.200156	33	0.0511667	0.10297
339	4	7.5	106.428	14.4121	5328	4996.25	0.0103478	0.0194764	0.034903	0.0262488	0.106428	0.187524	29	0.0499005	0.107222
340	7	6.57143	110.741	18.5825	6425	3974	0.00850598	0.0328516	0.0394535	0.0431615	0.110741	0.177631	47	0.0649423	0.127878
341	6	7.5	88.127	12.7061	5912	4665.83	0.00596379	0.0191165	0.0305365	0.0337847	0.088127	0.20803	45	0.0446805	0.0897418
342	4	7.25	122.852	17.66	7865	6079	0.0248626	0.0321807	0.0389148	0.0379844	0.122852	0.196212	30	0.0657728	0.116674
343	8	6.75	102.469	16.8087	1775	6349.75	0.00988958	0.0343846	0.032181	0.0847382	0.102469	0.18653	52	0.0572373	0.123734
344	5	7.6	107.663	15.3213	6989	5134.2	0.0133313	0.0240301	0.0321005	0.0363935	0.107663	0.20791	36	0.0514687	0.101191
345	8	6.5	104.163	16.6527	7416	5386	0.00638813	0.0329176	0.0353279	0.0628701	0.104163	0.208197	52	0.0597038	0.116983
346	6	7.66667	109.469	19.7225	2340	3749.67	0.0122527	0.040272	0.040751	0.0574131	0.109469	0.181629	47	0.0696237	0.130794
347	8	6.25	98.4868	17.6704	3193	6805.38	0.0145805	0.0355554	0.0343388	0.0598292	0.0984868	0.188834	49	0.0610479	0.104416
348	6	6.66667	121.69	18.4708	9473	7391.83	0.0227298	0.0381111	0.0457866	0.0477182	0.12169	0.207661	40	0.0764207	0.122992
349	3	6	131.537	23.7498	7050	4965.67	0.0203646	0.0416388	0.049184	0.0661606	0.131537	0.225677	19	0.0762041	0.122273
350	3	5.66667	130.147	27.1139	7188	6669.33	0.0231147	0.0362381	0.0367278	0.0432901	0.130147	0.201055	18	0.0628067	0.10154
351	7	6.28571	109.859	20.2904	6891	6016	0.00451996	0.032675	0.0356009	0.0645934	0.109859	0.194719	45	0.0667334	0.121192
352	5	5.2	138.822	29.6814	5608	5500.8	0.0412916	0.0487688	0.04475	0.0553455	0.138822	0.246158	27	0.0807114	0.123128
353	6	7.33333	114.686	16.9905	7920	4387.83	0.0267574	0.0393172	0.036024	0.0505469	0.114686	0.203452	43	0.0667542	0.109423
354	5	6.2	116.574	20.0673	2850	4479.2	0.0230336	0.034007	0.0375839	0.0470239	0.116574	0.216057	32	0.0631664	0.111333
355	5	6.4	121.849	22.2326	4925	2612.2	0.0244744	0.0468009	0.0382652	0.0724091	0.121849	0.22976	33	0.076682	0.121734
356	5	5.8	120.927	24.1854	4183	5681.2	0.0208324	0.0356487	0.0435757	0.0536615	0.120927	0.214347	30	0.0671436	0.125453
357	3	6.33333	129.005	21.1424	8200	3722.33	0.0308649	0.0344622	0.036262	0.0367856	0.129005	0.213128	20	0.0625532	0.112193
358	6	7.66667	92.2	14.9877	2150	5458.33	0.00624287	0.0265859	0.0309192	0.041765	0.0922	0.166499	46	0.0489054	0.101845
359	5	7.4	115.681	16.6728	5744	5088.8	0.0194939	0.0369855	0.032684	0.0500252	0.115681	0.220267	38	0.064093	0.109846
360	3	7.33333	121.653	18.5552	7096	6248.67	0.0235556	0.0267421	0.0336242	0.0325771	0.121653	0.237252	23	0.0553743	0.0893069
361	5	6.6	101.582	16.1081	4043	4676.8	0.0161843	0.0364467	0.0331954	0.0559553	0.101582	0.205104	34	0.0621479	0.120038
362	6	6.83333	128.055	19.6741	4629	6293.67	0.026942	0.0470471	0.0431591	0.0645579	0.128055	0.219067	41	0.0793974	0.129796
363	5	6.8	112.715	17.7124	5188	3990.4	0.022749	0.0399285	0.0356242	0.0606615	0.112715	0.188506	34	0.0633178	0.112326
364	6	7.16667	115.208	16.8469	7439	5588.33	0.0168633	0.0334929	0.0376102	0.0457589	0.115208	0.20393	42	0.0634685	0.113463
365	5	6.6	119.372	20.6912	5937	5459.4	0.0277742	0.0385352	0.0375977	0.0523534	0.119372	0.194061	34	0.0651538	0.105667
366	5	7.2	107.266	18.4736	6529	4478.2	0.015954	0.0303569	0.0344245	0.0533825	0.107266	0.192228	37	0.0563215	0.121641
367	9	7.44444	109.456	16.3019	10938	6759.67	0.0173635	0.0385968	0.0351519	0.07179	0.109456	0.219945	68	0.0702673	0.122934
368	8	7.75	103.514	14.5045	2325	6711.62	0.0105333	0.0364825	0.0353579	0.0566028	0.103514	0.200112	62	0.0652886	0.118218
369	3	6.66667	124.927	18.8382	4567	8067.33	0.0241125	0.0446481	0.0339161	0.0716129	0.124927	0.215321	21	0.0671121	0.103791
370	8	6.625	109.583	17.9376	9036	4661.12	0.0262488	0.0367835	0.0351972	0.0667435	0.109583	0.199671	51	0.0634545	0.123343
371	2	7.5	109.961	14.7269	8884	6001	0.0131103	0.0239312	0.0325972	0.0347521	0.109961	0.213855	16	0.0499995	0.0889429
372	5	7.2	94.199	14.295	2314	5762.6	0.00727096	0.0283906	0.0388619	0.081441	0.094199	0.168369	37	0.0522627	0.129796
373	6	6.16667	105.343	19.2571	4382	6101.83	0.00695413	0.0407948	0.0343329	0.0714362	0.105343	0.20645	38	0.0588852	0.0999305
374	6	7.66667	110.588	14.789	5496	5817.5	0.02517	0.0516014	0.0341784	0.0818632	0.110588	0.189407	46	0.0713911	0.136537
375	10	7.8	102.242	14.7028	2405	5608.8	0.0185654	0.0394728	0.0311857	0.0750457	0.102242	0.210943	74	0.0646129	0.127895
376	7	6.42857	107.754	17.4825	5863	5184.14	0.0109578	0.0391529	0.0377999	0.0831278	0.107754	0.209313	46	0.0616515	0.115016
377	9	7.55556	98.9138	13.9343	3663	4336	0.0150557	0.0291361	0.0359226	0.0547667	0.0989138	0.204209	67	0.0578608	0.10675
378	7	7	106.609	17.0133	6603	4171.57	0.00820535	0.0400069	0.0357704	0.0609618	0.106609	0.192228	49	0.066115	0.112057
379	4	6	128.565	23.3917	4664	5703.25	0.028738	0.0402854	0.0351099	0.0590049	0.128565	0.216181	23	0.0624959	0.109877
380	4	7.75	116.232	21.8273	5412	5388.25	0.0188215	0.0327762	0.0351904	0.0466291	0.116232	0.212512	32	0.0603828	0.111744
381	6	7.16667	99.8702	14.8616	4986	5234	0.00786954	0.0281145	0.033145	0.0537703	0.0998702	0.211857	42	0.0543616	0.11125
382	7	5.57143	99.3301	22.0339	7138	4676.71	0.00817268	0.0293508	0.0373823	0.0507798	0.0993301	0.182455	39	0.051216	0.116951
383	7	4.71429	116.272	28.3957	9099	5453.43	0.0121039	0.0400939	0.0340591	0.0666326	0.116272	0.204785	34	0.0630724	0.109738
384	4	7.5	105.856	15.6894	8740	4336.25	0.00502056	0.017144	0.0376132	0.033693	0.105856	0.177045	30	0.0494925	0.0902147
385	9	8.11111	95.178	12.5932	5598	4140.33	0.0113406	0.0320717	0.0344374	0.0532546	0.095178	0.191695	74	0.0620382	0.115797
386	4	8	101.772	14.9614	4830	6858.5	0.0128844	0.023784	0.0297692	0.0467815	0.101772	0.201633	33	0.0502659	0.0941919
387	2	6.5	124.252	19.2295	8765	3419.5	0.0214915	0.0230861	0.032955	0.0246807	0.124252	0.215984	14	0.048904	0.0840428
388	10	7.2	88.7847	13.6915	5677	5911.2	0.00644151	0.0333455	0.0327623	0.0712352	0.0887847	0.201588	71	0.057602	0.10657
389	5	7.6	115.673	16.2317	4220	4078	0.0263921	0.030639	0.0357531	0.0361074	0.115673	0.222435	39	0.0599547	0.102492
390	8	7.25	107.882	16.9636	7650	5447.25	0.0166319	0.0420562	0.0378795	0.076608	0.107882	0.178144	58	0.074887	0.132531
391	2	9.5	121.046	13.0675	2948	6292.5	0.0323642	0.03622	0.0396109	0.0400759	0.121046	0.232226	20	0.0675813	0.100768
392	7	5.71429	118.377	22.7358	5285	5009	0.0168633	0.0380674	0.0336555	0.0733889	0.118377	0.220793	41	0.0650323	0.117897
393	9	8.22222	101.105	13.3428	8088	4996.33	0.0138173	0.037222	0.0369231	0.0690971	0.101105	0.210778	74	0.0640422	0.104733
394	5	7.4	114.733	19.5683	2850	5131	0.0137791	0.034893	0.0368393	0.0595156	0.114733	0.201773	37	0.0647502	0.130036
395	5	7.8	114.994	15.1682	4009	6656.6	0.010675	0.0493719	0.0397379	0.088703	0.114994	0.185084	39	0.0789164	0.130425
396	4	9.5	109.713	12.1995	8757	4803	0.012685	0.0291449	0.0382113	0.036388	0.109713	0.198051	39	0.0614614	0.112215
397	6	7.33333	122.963	18.1117	6943	3893	0.027609	0.0431819	0.0353866	0.0617305	0.122963	0.223552	45	0.0743317	0.130134
398	5	7.8	116.883	16.0019	9579	3497.2	0.0221872	0.036361	0.0360712	0.0510429	0.116883	0.214018	40	0.0674885	0.104891
399	5	7.4	107.264	15.1872	9376	6134.2	0.00847885	0.0284589	0.0376437	0.0713488	0.107264	0.196074	38	0.056006	0.123014
400	7	6.57143	97.0782	17.7101	4524	6311.86	0.0103098	0.027237	0.0385906	0.0455078	0.0970782	0.196764	45	0.053578	0.108086
401	2	6.5	145.68	23.673	7725	5541.5	0.0380841	0.043898	0.0417988	0.0497119	0.14568	0.256212	14	0.0732853	0.111793
402	7	8.28571	101.624	15.1909	5002	4649.14	0.0145583	0.027164	0.0352984	0.0350155	0.101624	0.199825	57	0.0563762	0.121335
403	4	6	121.101	21.7334	5974	4596.75	0.0132882	0.0409874	0.0390151	0.0725521	0.121101	0.244578	25	0.0641493	0.126626
404	11	5.18182	113.51	24.5612	5611	6536.09	0.0197309	0.0405654	0.0364211	0.0652132	0.11351	0.216721	58	0.0673593	0.115779
405	7	7.28571	103.62	14.609	3505	6703.71	0.00820535	0.0378796	0.0364277	0.0701763	0.10362	0.184022	51	0.0664333	0.124191
406	8	7.375	108.364	15.6687	2134	6167.38	0.0225265	0.034717	0.0358178	0.0562876	0.108364	0.224669	58	0.064068	0.127033
407	8	7.375	120.047	17.751	6748	4917.25	0.0281932	0.0462924	0.036337	0.0838031	0.120047	0.206549	60	0.0755183	0.12215
408	5	6.4	110.761	22.9433	8795	4642.6	0.0144918	0.0278827	0.0413861	0.0462015	0.110761	0.196828	33	0.0591325	0.106212
409	8	8.125	97.5865	12.329	7201	6003.12	0.00218954	0.0347382	0.036575	0.0684244	0.0975865	0.187652	66	0.063671	0.116003
410	5	5.8	94.7206	30.3632	10541	5885.8	0.00761468	0.0200335	0.0295115	0.0394824	0.0947206	0.192687	30	0.0484409	0.101795
411	4	5.75	106.963	22.2839	5358	6626	0.0143555	0.0245929	0.0298909	0.0391486	0.106963	0.182838	24	0.0455707	0.0762377
412	4	8	98.6025	12.521	4326	8400.25	0.0156291	0.0184477	0.0324952	0.0225669	0.0986025	0.20298	33	0.0466817	0.0799645
413	9	8.11111	96.2348	13.0725	4305	5344.33	0.0113406	0.0350848	0.0330819	0.0551273	0.0962348	0.203035	72	0.0588365	0.10672
414	6	7	93.6627	14.4768	3689	4703.33	0.00782141	0.0241521	0.0322438	0.0501273	0.0936627	0.17434	41	0.0504988	0.114086
415	7	8	108.405	13.8886	5086	6429.86	0.0171273	0.0465649	0.037874	0.0782526	0.108405	0.221372	55	0.0703966	0.121638
416	8	6.875	106.336	16.3513	5938	5903	0.0206599	0.0390322	0.034013	0.064876	0.106336	0.223104	55	0.0648208	0.110135
417	9	6.11111	110.539	20.3143	5771	4695.33	0.0168712	0.0375637	0.0341196	0.0756866	0.110539	0.208932	52	0.0630693	0.110199
418	4	8.5	113.768	14.2333	3746	7782.25	0.0220343	0.036417	0.0339105	0.0473596	0.113768	0.196705	34	0.0637267	0.116239
419	5	6.4	93.4971	15.9465	4412	5518.2	0.00549892	0.0207647	0.0341032	0.0425517	0.0934971	0.18288	33	0.04694	0.0974541
420	8	6.75	105.524	17.6607	4734	5659.12	0.0100156	0.0401182	0.0362486	0.0751169	0.105524	0.18642	53	0.0641982	0.113035
421	5	7.8	112.904	21.5847	2195	6407	0.0227906	0.0365857	0.0345699	0.0781759	0.112904	0.237048	40	0.0692147	0.118218
422	2	4	130.382	32.5955	8312	5442.5	0.0141254	0.0220055	0.0384173	0.0298857	0.130382	0.22684	9	0.0488191	0.0962218
423	4	7	118.169	19.6724	5705	4987.75	0.0273283	0.0394712	0.0326704	0.0530706	0.118169	0.215767	29	0.0685414	0.116394
424	7	6.42857	110.94	18.9119	3185	7412.43	0.0247127	0.0386724	0.0325693	0.0733806	0.11094	0.197144	44	0.0677016	0.130794
425	8	6.125	106.438	18.5685	7963	4982.25	0.0181639	0.0375386	0.0350854	0.064876	0.106438	0.184769	49	0.0635652	0.118222
426	5	6.2	138.376	26.6319	190	5582.4	0.0415912	0.0543735	0.0367701	0.0648298	0.138376	0.216689	32	0.0776083	0.116096
427	7	6.71429	107.683	17.5809	6688	4577.43	0.0106573	0.0438183	0.0345758	0.0700573	0.107683	0.195467	44	0.0622465	0.117574
428	9	7.11111	116.684	16.7977	4417	4627.67	0.0245073	0.0460123	0.0389247	0.0711357	0.116684	0.21031	63	0.0757376	0.128488
429	2	7	130.783	22.887	5445	3250.5	0.0112447	0.0247174	0.0389892	0.0381901	0.130783	0.210547	15	0.0617856	0.108791
430	7	7	103.238	15.5443	2392	4243.43	0.0134115	0.0346059	0.0363008	0.0770556	0.103238	0.201982	49	0.0622177	0.127298
431	5	6.8	106.184	16.1298	2094	4039.6	0.0139114	0.0377282	0.0300701	0.0665203	0.106184	0.206656	35	0.0556608	0.104761
432	7	8	103.019	14.8744	7745	5329.86	0.00800862	0.0352981	0.0367358	0.0571445	0.103019	0.175358	56	0.0613123	0.11106
433	9	7	103.756	19.3471	9256	5656.33	0.00965065	0.0406545	0.0329592	0.0679847	0.103756	0.203914	62	0.068736	0.114834
434	3	6.33333	133.933	21.9501	7406	5868.67	0.0379622	0.0442132	0.0302579	0.0526502	0.133933	0.229328	20	0.0648327	0.102667
435	3	8	123.001	16.0584	5382	5910.67	0.00532293	0.0378042	0.0314159	0.0642546	0.123001	0.196911	24	0.0624555	0.114709
436	4	5	135.909	51.5724	5244	5206	0.00809762	0.0355795	0.0351203	0.0596155	0.135909	0.232845	21	0.0731814	0.115465
437	2	8.5	125.886	17.8338	8685	5133	0.0278733	0.0441542	0.0308101	0.060435	0.125886	0.20648	18	0.0608226	0.0868744
438	3	7.66667	110.529	15.088	8508	6355.33	0.00975363	0.0341772	0.0336408	0.0591089	0.110529	0.203994	24	0.0559196	0.103526
439	3	8.33333	132.413	16.2364	8371	4416	0.0300131	0.0438567	0.0389925	0.0571503	0.132413	0.2428	26	0.0752676	0.114264
440	12	6.83333	97.4393	15.7308	3488	6079.75	0.0127596	0.0365276	0.0343969	0.0833306	0.0974393	0.173083	79	0.0597651	0.115672
441	8	6.875	100.745	15.6514	9127	4469.75	0.0105235	0.0353631	0.0363279	0.0552746	0.100745	0.214646	55	0.0644293	0.111316
442	8	7.875	99.3984	14.273	5885	5447.38	0.019595	0.0383521	0.0345822	0.0520229	0.0993984	0.188672	61	0.0612777	0.12188
443	5	7.2	113.948	19.0547	3012	5885.2	0.0270376	0.0411513	0.0347982	0.0660351	0.113948	0.214236	37	0.0623451	0.10478
444	8	5.875	107.228	20.4775	4123	5603	0.0102924	0.0360764	0.0368958	0.0624907	0.107228	0.181337	47	0.0600696	0.118116
445	4	6	121.404	21.4986	4641	5592.25	0.03534	0.0476895	0.0358255	0.0678575	0.121404	0.233974	25	0.0676803	0.120594
446	7	7.42857	107.807	15.7927	8679	4684.57	0.0183011	0.0312003	0.0352973	0.0412059	0.107807	0.191783	52	0.061566	0.109278
447	6	6.5	122.675	19.1801	7497	6795.67	0.0242975	0.040284	0.0380685	0.0566159	0.122675	0.222585	38	0.066683	0.121734
448	6	6.16667	109.479	20.245	2710	5489.67	0.0184318	0.0344512	0.0295449	0.0511919	0.109479	0.194843	38	0.0605662	0.100429
449	9	7	111.459	16.5763	1802	5875.22	0.0189912	0.0351611	0.0372258	0.0529397	0.111459	0.203123	59	0.0630504	0.10392
450	5	5.6	104.943	21.2384	5524	4877.6	0.00301359	0.0416757	0.0320221	0.0685012	0.104943	0.18672	29	0.0545851	0.109698
451	6	7.5	111.824	16.2121	5434	4586	0.0191459	0.040418	0.037922	0.0749614	0.111824	0.213427	46	0.0702547	0.113603
452	7	6.28571	100.154	17.5439	5982	4895.43	0.0126001	0.0270373	0.0320459	0.0568202	0.100154	0.167799	44	0.0523095	0.116133
453	3	8.33333	122.877	16.4664	6381	5219.67	0.0236198	0.0401326	0.046849	0.0619784	0.122877	0.218026	26	0.0726498	0.129187
454	5	8	120.681	18.0838	9548	5246.2	0.0155024	0.0321604	0.0413769	0.0392105	0.120681	0.204439	41	0.0707245	0.108115
455	11	6.63636	103.628	18.2246	2718	6332.36	0.0147253	0.0355429	0.0339408	0.0608416	0.103628	0.181358	70	0.0631989	0.111469
456	6	6.33333	109.272	18.1036	1627	6122.5	0.0138704	0.0355985	0.0376765	0.0628318	0.109272	0.198733	39	0.0638811	0.106629
457	7	5.85714	95.8598	19.3404	5605	5891.57	0.00230031	0.0267476	0.0324817	0.0716129	0.0958598	0.181998	42	0.0492119	0.101057
458	3	5.66667	100.295	17.8302	7044	4856	0.00967186	0.022967	0.0314481	0.0406641	0.100295	0.185871	18	0.0463535	0.105711
459	10	6.2	96.4704	17.4948	8620	5394.8	0.00584192	0.0317033	0.0343309	0.052852	0.0964704	0.167949	60	0.0547796	0.0980877
460	5	7.2	115.663	17.5331	4688	5370.6	0.0235144	0.048376	0.0370819	0.0749484	0.115663	0.192243	37	0.0714673	0.138322
461	6	7.66667	120.805	23.7351	2506	4460.17	0.0325752	0.0396108	0.039063	0.0483305	0.120805	0.183221	47	0.0733152	0.121598
462	8	7.125	134.458	22.1241	5660	6450	0.0383913	0.0571952	0.035772	0.0819644	0.134458	0.225236	57	0.0860918	0.139631
463	3	7	127.231	30.1585	1914	6522.67	0.0225016	0.0366164	0.0410131	0.0590437	0.127231	0.210495	22	0.0715806	0.121357
464	6	6.33333	101.645	23.4349	6244	4222.17	0.00409144	0.0381791	0.0326687	0.0783548	0.101645	0.214292	39	0.0652679	0.112107
465	6	7.16667	110.104	16.3335	7426	4968.17	0.0222666	0.0352954	0.038171	0.0490132	0.110104	0.189652	44	0.0646721	0.117897
466	5	6	129.394	24.3496	7262	6411.8	0.0345143	0.044922	0.0391259	0.053142	0.129394	0.235215	31	0.0738855	0.107895
467	5	8.2	114.092	14.5249	8161	5506.4	0.018544	0.0380143	0.0366293	0.052679	0.114092	0.206174	42	0.0658102	0.122701
468	4	7.25	110.042	16.5182	7114	6381	0.0169836	0.0330783	0.0376672	0.0528245	0.110042	0.198949	29	0.0587505	0.107231
469	6	6.66667	112.898	17.6066	5035	6451.83	0.00908682	0.0373618	0.0366582	0.0594309	0.112898	0.200255	39	0.0666393	0.11192
470	7	8.71429	108.65	13.7836	7660	4960.57	0.0125433	0.0410651	0.0377159	0.0549926	0.10865	0.184118	60	0.071173	0.120158
471	7	6.85714	101.708	16.7668	5943	4333.57	0.0139114	0.0246386	0.0356606	0.0403692	0.101708	0.207723	49	0.0545532	0.103557
472	7	7	100.291	14.8618	7126	6951.29	0.0107112	0.0255405	0.035233	0.0380323	0.100291	0.179016	50	0.0527471	0.108927
473	7	7.71429	108.525	16.8623	1115	6415.71	0.00746956	0.0318575	0.0378864	0.0601803	0.108525	0.198422	54	0.0642761	0.116373
474	10	6.6	111.808	21.173	4643	5536.3	0.019916	0.0408215	0.0393762	0.0767125	0.111808	0.20442	67	0.0698979	0.136537
475	4	8.75	109.89	13.7363	9426	6460.5	0.0183672	0.0334473	0.0414763	0.0444313	0.10989	0.18249	36	0.0647934	0.119674
476	5	5.6	111.682	21.84	1080	4428.2	0.00199191	0.0225269	0.0384636	0.0385646	0.111682	0.190227	29	0.0530827	0.107682
477	7	7.85714	97.1408	13.4477	6655	6236.14	0.00941038	0.0248575	0.0289637	0.0387852	0.0971408	0.172239	52	0.0494188	0.0813216
478	7	6	101.231	19.219	4255	4156.29	0.00953683	0.028408	0.035382	0.053115	0.101231	0.213868	41	0.0603369	0.121243
479	7	7.14286	110.222	16.727	8960	6366	0.018765	0.0455569	0.0388039	0.0791111	0.110222	0.206498	49	0.0670903	0.119282
480	5	6.4	110.244	18.2428	8049	5258.2	0.0141231	0.0356263	0.0410874	0.0532373	0.110244	0.201511	33	0.0668976	0.139624
481	3	9.66667	109.966	12.4962	7730	4641.33	0.0145718	0.0468268	0.0405473	0.0634723	0.109966	0.219619	28	0.0694997	0.121122
482	4	8.75	99.0286	11.4158	5367	4781.25	0.00409039	0.0233565	0.0321083	0.0590013	0.0990286	0.177633	36	0.0490162	0.104538
483	7	6.42857	117.145	19.0261	3342	5064.14	0.0210117	0.0349209	0.03283	0.044859	0.117145	0.205089	46	0.0609425	0.0927019
484	7	5.28571	107.989	24.3525	6839	5981.71	0.00988381	0.0336555	0.0304334	0.0593621	0.107989	0.191304	38	0.0561514	0.110343
485	6	8.16667	101.056	13.1667	5522	4895	0.0213399	0.0303526	0.0343879	0.0440536	0.101056	0.199798	50	0.0582229	0.0951281
486	8	6.875	105.203	16.5998	5228	6066	0.0124033	0.0467138	0.0351976	0.0767125	0.105203	0.181664	56	0.0711812	0.123856
487	5	7.2	118.664	17.4323	1914	5805.4	0.0248848	0.0443748	0.037611	0.0642381	0.118664	0.210062	37	0.0725026	0.127127
488	7	5.42857	110.546	25.9444	3480	5194.86	0.00403365	0.0308285	0.0325495	0.0558559	0.110546	0.182881	39	0.0639968	0.105568
489	6	7.83333	92.8027	13.724	4988	5545.67	0.0120021	0.0262118	0.035104	0.0490745	0.0928027	0.207793	48	0.0519114	0.0937347
490	6	6.66667	120.769	22.3495	4101	7062	0.00532293	0.030707	0.0370569	0.0558904	0.120769	0.202234	40	0.0658513	0.107444
491	6	6.66667	107.813	18.1827	3876	7132.83	0.0154222	0.0266186	0.0345567	0.0485802	0.107813	0.197648	41	0.0561205	0.10936
492	2	6	128.626	21.4377	5715	3481.5	0.0299481	0.0383538	0.037569	0.0467595	0.128626	0.241802	13	0.064182	0.124631
493	3	3.66667	106.458	29.5718	6966	4559.33	0.00375566	0.0349666	0.0339403	0.0693075	0.106458	0.176576	12	0.0556005	0.102979
494	6	6	101.83	17.4565	4440	4400.17	0.00991221	0.02281	0.0373625	0.0351181	0.10183	0.193424	37	0.0540218	0.0978021
495	6	7.16667	104.407	16.1651	3285	6639	0.0133413	0.0334582	0.0338562	0.0664688	0.104407	0.229887	43	0.0571037	0.10351
496	5	7.2	112.567	16.0363	6274	5393	0.00908682	0.0305262	0.0381342	0.0645963	0.112567	0.209341	37	0.0612638	0.120526
497	8	6.375	109.461	20.128	5486	6790	0.0165769	0.0412554	0.0372447	0.0753559	0.109461	0.190057	52	0.0689848	0.120245
498	8	6.5	100.237	19.0381	3839	4760	0.0106188	0.035184	0.0382712	0.056789	0.100237	0.205899	53	0.067628	0.118314
499	11	7.54545	99.3982	14.5335	5582	5534.09	0.0205512	0.0373018	0.0334219	0.0605327	0.0993982	0.167801	80	0.0632794	0.112808
500	4	7.75	114.561	16.0032	5310	6304.25	0.0326526	0.0363969	0.0334662	0.0447235	0.114561	0.194009	32	0.0641431	0.101388
501	8	6.125	121.809	22.5009	833	4614.75	0.0314985	0.0452623	0.0383485	0.0628667	0.121809	0.22785	50	0.0727492	0.111236
502	4	8.5	120.424	14.8629	4812	4582.5	0.0271073	0.0433455	0.0368289	0.0513619	0.120424	0.215003	34	0.0720241	0.112204
503	7	5.85714	120.107	21.4681	6672	5824.71	0.0144117	0.0430037	0.0396586	0.0645579	0.120107	0.213725	41	0.0716422	0.121966
504	7	6.85714	104.658	16.1081	6093	5136.14	0.0126253	0.0369086	0.0328011	0.0592307	0.104658	0.197738	48	0.0633416	0.109264
505	8	5.625	94.462	18.7237	2757	5682.25	0.00804203	0.0340469	0.0328997	0.0590013	0.094462	0.169408	46	0.0519715	0.0963303
506	5	9.6	103.647	11.5981	3038	5064.4	0.016249	0.0307742	0.035015	0.0559571	0.103647	0.208173	49	0.0588411	0.134291
507	5	8.8	109.155	13.5065	7522	5025.2	0.021112	0.0461909	0.0330024	0.0625446	0.109155	0.208332	45	0.0701477	0.11326
508	6	6.16667	105.279	18.591	5595	4986.17	0.00548373	0.0365219	0.0360402	0.066778	0.105279	0.18246	37	0.0638285	0.114433
509	4	6.5	131.103	20.7969	3970	7275.25	0.0398003	0.0445405	0.0358727	0.0532647	0.131103	0.221252	27	0.070402	0.119897
510	6	6.33333	101.9	18.1357	5044	6390.67	0.0129753	0.0259402	0.0348315	0.0454053	0.1019	0.201405	39	0.0525563	0.0920344
511	4	7	110.232	16.4474	5475	5930.75	0.0206802	0.0299335	0.0342198	0.0388854	0.110232	0.210968	27	0.0558421	0.106934
512	7	6.57143	112.247	22.2711	3341	5448	0.00778019	0.0365831	0.0350704	0.0592382	0.112247	0.201995	45	0.0606803	0.121971
513	3	6.66667	147.723	23.0378	4756	3104.33	0.0342047	0.0466636	0.0378125	0.056435	0.147723	0.2144	21	0.0757092	0.112501
514	10	7.8	105.059	14.8748	8650	5859.7	0.0235961	0.0336871	0.037817	0.0503888	0.105059	0.173405	72	0.0647823	0.109744
515	6	7.33333	125.729	18.7679	6955	3906.17	0.0105397	0.0425048	0.0441692	0.0721353	0.125729	0.21963	43	0.0795701	0.125998
516	6	7.66667	98.8439	15.1011	4583	5493.17	0.00659509	0.0272163	0.0319966	0.0564163	0.0988439	0.194252	46	0.0555911	0.0991136
517	3	5	133.253	29.6118	716	4853.67	0.0255321	0.0338629	0.0402896	0.0451464	0.133253	0.224829	16	0.0657331	0.120951
518	8	5.375	122.888	26.7538	7003	5397.88	0.0221689	0.0433324	0.0393299	0.0712352	0.122888	0.23151	44	0.0760933	0.127103
519	4	6	112.999	22.2411	4035	5157	0.0128335	0.0223277	0.0327161	0.0278782	0.112999	0.191593	25	0.0510488	0.101458
520	6	6.66667	103.353	16.8428	3048	5362.83	0.0194988	0.0343112	0.0333661	0.0631721	0.103353	0.190281	40	0.0606433	0.115335
521	6	7.5	111.038	16.2966	9035	5349.5	0.00953816	0.0394206	0.032705	0.0665798	0.111038	0.179058	46	0.069631	0.128409
522	10	7	95.4441	15.0817	3081	3605.9	0.000941917	0.0262018	0.036114	0.0426891	0.0954441	0.221368	70	0.0536868	0.114775
523	8	7.75	99.1793	13.4851	4339	5570.25	0.0188494	0.0340797	0.035782	0.0714645	0.0991793	0.1878	62	0.0602035	0.103207
524	7	6	104.081	20.2208	5075	4669	0.00301359	0.0216692	0.0365844	0.0454439	0.104081	0.183706	41	0.0575881	0.122543
525	5	7.8	98.9943	13.6392	1925	5162.8	0.00991221	0.0421247	0.0338061	0.0820277	0.0989943	0.197122	39	0.058687	0.119429
526	9	6.88889	108.357	16.9176	6573	6681.11	0.00811164	0.0374684	0.0376364	0.0604469	0.108357	0.187283	60	0.0685815	0.116831
527	6	7	114.283	17.9059	9219	6763.5	0.0246364	0.0448914	0.0369707	0.0762651	0.114283	0.204302	43	0.0700516	0.13277
528	4	6	117.88	19.9274	7319	6309.75	0.0231927	0.0364724	0.0342028	0.0519315	0.11788	0.201137	25	0.058742	0.106511
529	6	7.16667	113.715	16.8693	4631	3847.33	0.019268	0.0353598	0.0375785	0.0545343	0.113715	0.190511	43	0.0656969	0.107459
530	6	6.5	107.45	20.1468	11771	6401.17	0.00638813	0.0367447	0.0369899	0.0637926	0.10745	0.214585	40	0.0589012	0.0922367
531	4	8.25	125.5	16.0497	3713	3320.25	0.0327331	0.0492344	0.0356624	0.0778717	0.1255	0.216453	34	0.07244	0.124631
532	8	6.125	99.832	18.976	5883	5441.25	0.00771074	0.02832	0.0347527	0.0543852	0.099832	0.208937	45	0.0526018	0.103943
533	9	6.33333	105.178	17.7384	6104	5243.33	0.0133209	0.0389978	0.0368873	0.0750797	0.105178	0.217971	57	0.0651675	0.120526
534	3	6	123.985	27.8654	6628	5362.33	0.023832	0.0349434	0.0369632	0.0554662	0.123985	0.201575	19	0.0604538	0.114195
535	7	6.14286	105.029	18.0644	6864	4988.86	0.00305944	0.0259931	0.0360718	0.042224	0.105029	0.184934	43	0.0535671	0.108743
536	5	8.8	120.037	14.0147	4199	6838.6	0.0155166	0.0409317	0.0434338	0.0619328	0.120037	0.235409	45	0.0749003	0.128555
537	6	7.83333	113.586	16.4008	7739	5313	0.0172104	0.0340242	0.0376541	0.050705	0.113586	0.209057	48	0.0668892	0.122366
538	8	6.375	105.732	18.3509	8004	6027	0.010265	0.0304165	0.0376282	0.0454058	0.105732	0.180493	51	0.060958	0.124962
539	9	8.44444	91.3129	11.6671	13013	4690.78	0.0138496	0.0293331	0.0301133	0.0401022	0.0913129	0.189238	74	0.0516618	0.102086
540	6	8.33333	98.2949	14.4452	6891	5657.5	0.0151908	0.0344404	0.0354426	0.0615594	0.0982949	0.197956	49	0.0579107	0.104779
541	8	7.125	108.049	15.9077	4065	6042.75	0.0213434	0.0395015	0.0380149	0.0818632	0.108049	0.209326	56	0.0663065	0.138343
542	8	6.625	101.712	18.8389	5011	6424.25	0.0038391	0.0318373	0.0380561	0.0642546	0.101712	0.186387	52	0.0598839	0.105587
543	4	5	123.22	27.5044	6544	5201	0.0201695	0.0352332	0.0355595	0.0496289	0.12322	0.201532	21	0.0636713	0.105334
544	8	6	103.68	17.9897	9634	5239.88	0.00938293	0.0380211	0.0356205	0.0647087	0.10368	0.207332	47	0.0651857	0.111002
545	5	8.2	119.749	15.7773	7246	6403.6	0.032261	0.0413726	0.0358211	0.0520401	0.119749	0.232879	42	0.0717452	0.111993
546	4	7.75	106.913	15.2097	8482	5463	0.0126253	0.0272657	0.040252	0.0557213	0.106913	0.197445	32	0.056875	0.117805
547	10	6.4	101.886	17.6158	3650	5090.5	0.00617041	0.0298143	0.0351585	0.0520401	0.101886	0.194385	65	0.0589321	0.102934
548	5	7	110.503	16.4789	12635	5972.8	0.0242945	0.0318393	0.0319343	0.0482399	0.110503	0.19682	36	0.0576764	0.10413
549	3	5.66667	116.009	21.6367	3633	6698.67	0.0142513	0.0197829	0.0305431	0.0266579	0.116009	0.203844	18	0.0456967	0.0956204
550	5	6	102.72	19.1988	2437	4886.4	0.00196946	0.0252628	0.0287522	0.0498231	0.10272	0.202706	31	0.0470378	0.0961662
551	5	6.4	95.4195	16.2743	2588	3441.4	0.0117825	0.0242878	0.0290789	0.0391486	0.0954195	0.188354	33	0.0432793	0.0962304
552	4	5.75	128.849	22.5486	8434	5249	0.0276619	0.0531594	0.0360086	0.078113	0.128849	0.215242	24	0.0774784	0.133145
553	7	6.57143	114.322	18.4185	3182	6447.14	0.0227646	0.0391638	0.0344596	0.0628701	0.114322	0.195979	47	0.0665067	0.109003
554	8	8	95.3706	12.5174	4384	5572.62	0.0113468	0.0313933	0.0331366	0.0595996	0.0953706	0.188713	61	0.0561502	0.112198
555	4	8.75	121.593	14.4886	6806	4666.75	0.0236569	0.0512448	0.0339453	0.0706012	0.121593	0.202198	35	0.0804888	0.130158
556	9	7	101.19	15.9861	3066	4812.33	0.0128569	0.0349379	0.0363858	0.0728913	0.10119	0.188913	64	0.0580409	0.104587
557	9	6.11111	96.1267	17.7377	5916	6549.22	0.00440987	0.0287591	0.0315392	0.0602164	0.0961267	0.200106	56	0.0561915	0.106886
558	6	4	113.46	30.5712	4102	5910.83	0.0202326	0.0303486	0.0322918	0.0591089	0.11346	0.193152	25	0.0527491	0.0969946
559	5	6.2	91.0903	15.507	5620	6634	0.00361925	0.0161856	0.0302203	0.0244035	0.0910903	0.192538	32	0.0406697	0.0826709
560	10	5.7	102.244	20.3191	8108	5265.6	0.00975363	0.0331696	0.0343064	0.0618822	0.102244	0.19424	55	0.0603959	0.116641
561	6	7.5	111.384	17.3484	1461	6513.5	0.0308297	0.0346566	0.0344017	0.0436426	0.111384	0.194228	46	0.0631812	0.0952248
562	6	7	119.388	17.6792	7339	4754	0.0225872	0.0418179	0.0409954	0.0543765	0.119388	0.21759	43	0.0741676	0.116727
563	5	5.6	112.358	21.0269	7243	4721	0.0170871	0.0359156	0.0338445	0.0639542	0.112358	0.204611	29	0.0588688	0.114864
564	7	7.71429	95.7865	12.8801	7774	4888.57	0.00201275	0.0240628	0.0388652	0.0540223	0.0957865	0.197246	54	0.0550633	0.109368
565	2	8	101.667	12.9101	4569	7122	0.0129977	0.0132961	0.0292718	0.0135945	0.101667	0.186337	17	0.0379914	0.0883779
566	4	8.5	103.855	12.4358	8526	6029	0.0038391	0.0316777	0.0380369	0.0533578	0.103855	0.190226	35	0.0633735	0.117916
567	6	6.83333	113.38	19.7448	6774	6429.33	0.0246415	0.0393409	0.03716	0.0596128	0.11338	0.212967	42	0.067468	0.138343
568	9	6.77778	92.2531	16.6527	6916	4833.44	0.00624287	0.0246534	0.0296856	0.0471072	0.0922531	0.172742	60	0.0507715	0.0950441
569	7	6.85714	103.16	15.7372	4352	5629.43	0.0161658	0.0304471	0.0327631	0.0607248	0.10316	0.203589	48	0.0574067	0.122806
570	9	7.66667	102.759	14.3491	5008	4723.22	0.0206435	0.0368913	0.032915	0.0719226	0.102759	0.183967	69	0.0643778	0.119926
571	7	8.42857	105.033	13.6343	3954	5715.14	0.0264772	0.0363223	0.0318578	0.0561053	0.105033	0.199349	58	0.06207	0.0982278
572	5	7.6	103.413	14.2727	2706	5950.4	0.0215855	0.042795	0.0350411	0.0700573	0.103413	0.21046	37	0.0634175	0.116105
573	7	7	98.2649	18.5389	3635	4283.29	0.00584192	0.0358383	0.0341136	0.0538998	0.0982649	0.173791	50	0.0578306	0.109506
574	6	6.33333	106.577	18.2773	568	6593.5	0.0183475	0.0297364	0.033567	0.064854	0.106577	0.18072	39	0.0596746	0.116903
575	6	6.66667	112.082	18.8441	5406	7210.83	0.0175416	0.0352517	0.0339109	0.0616057	0.112082	0.201558	40	0.0614377	0.114407
576	3	6.33333	119.143	20.5664	2816	4432.67	0.0234716	0.0236868	0.0335472	0.0238288	0.119143	0.209096	20	0.0507282	0.0968606
577	6	8	105.569	14.5647	6704	5846.33	0.0172104	0.0313251	0.0379931	0.0557048	0.105569	0.191846	49	0.0613222	0.116622
578	7	5	126.789	29.3253	4511	5002.43	0.0122264	0.0330171	0.0443667	0.056435	0.126789	0.213569	34	0.066343	0.115907
579	3	7	123.307	20.8625	5003	7186.33	0.0170871	0.0372359	0.0349555	0.0682627	0.123307	0.226133	22	0.0642509	0.117637
580	8	7.625	110.225	16.8281	5646	4820.5	0.0138704	0.0396404	0.0328865	0.0604686	0.110225	0.211881	61	0.0662178	0.120573
581	8	6.875	89.4308	13.8494	1706	5253.5	0.00609748	0.0185672	0.0316939	0.0300846	0.0894308	0.176572	56	0.0463316	0.0998136
582	7	6.71429	105.787	16.5397	7676	3710.57	0.0153776	0.0283908	0.0344937	0.040127	0.105787	0.22308	48	0.0590781	0.102355
583	9	7.66667	104.748	14.9177	6142	6459	0.0160851	0.0412192	0.0375253	0.0600573	0.104748	0.189168	66	0.0673757	0.116659
584	3	7	102.816	19.1352	1019	5601	0.00375566	0.00998509	0.0353947	0.0177041	0.102816	0.172821	22	0.0443999	0.0883053
585	4	5.5	107.396	19.6892	5437	4029.25	0.00659718	0.0165087	0.0307715	0.0220997	0.107396	0.214231	22	0.0428413	0.0791473
586	6	8	95.7322	13.6371	2480	4900.67	0.00817425	0.0294917	0.0375226	0.0532961	0.0957322	0.195714	48	0.0555977	0.103903
587	3	9	108.524	12.7042	4099	6412	0.015331	0.020444	0.0315458	0.0237053	0.108524	0.199622	28	0.0477279	0.0761443
588	4	6.5	123.649	19.6145	8067	6879.25	0.0163814	0.0477855	0.0371638	0.0791111	0.123649	0.201511	27	0.0754619	0.126
589	6	6.5	112.716	17.7349	3326	4712.83	0.021264	0.0378149	0.0356505	0.0564925	0.112716	0.225293	39	0.0649685	0.114847
590	4	6.5	123.678	20.7357	1527	5656.75	0.0105397	0.0354128	0.0421198	0.0646072	0.123678	0.209091	26	0.0638165	0.113042
591	12	6.25	98.9959	19.3837	2069	5515.92	0.0163604	0.0340513	0.0358635	0.0538486	0.0989959	0.178607	76	0.0623188	0.102266
592	2	11	101.397	9.53301	1298	8943.5	0.00976375	0.0113479	0.0363456	0.0129321	0.101397	0.190982	23	0.0436082	0.0879396
593	2	5	157.281	37.4479	4241	5618.5	0.0462319	0.0501995	0.0394997	0.054167	0.157281	0.229058	11	0.0736898	0.114472
594	3	4.33333	115.161	28.7903	6275	3557	0.00387031	0.0213294	0.032379	0.0402337	0.115161	0.198913	14	0.0439204	0.0868627
595	7	8.71429	92.5602	10.8569	9233	6674.14	0.0113133	0.0292881	0.034787	0.0642487	0.0925602	0.183247	59	0.0564273	0.115838
596	4	8	121.789	15.3445	6686	5065.5	0.0328457	0.0442941	0.0361437	0.059304	0.121789	0.244894	32	0.072215	0.128458
597	2	7	146.454	20.922	7054	7051.5	0.0507798	0.0584753	0.0320476	0.0661709	0.146454	0.233235	15	0.0766914	0.124559
598	12	7.41667	91.1321	13.429	6780	5326	0.0108046	0.0329708	0.0350019	0.0643123	0.0911321	0.169491	87	0.0572756	0.107435
599	3	8	111.593	15.499	2874	8039.67	0.016029	0.0478769	0.0372163	0.0721931	0.111593	0.201226	25	0.0644417	0.112826
600	6	6.66667	99.9203	16.8847	4180	7163	0.0120145	0.0268089	0.0289077	0.0423928	0.0999203	0.196305	41	0.0520818	0.0953379
601	6	8.16667	95.7129	12.3123	0	6794.5	0.00760836	0.0271172	0.0355851	0.0500283	0.0957129	0.218565	49	0.0525778	0.10609
602	5	8.4	112.089	14.1001	8418	5241.6	0.0158414	0.0356511	0.0414	0.0502425	0.112089	0.196596	43	0.0674526	0.127298
603	7	7.71429	112.426	15.131	3193	4018.29	0.0244816	0.0433823	0.0384412	0.0758043	0.112426	0.195824	55	0.0720609	0.134959
604	6	7.16667	100.71	14.7268	5905	7621.33	0.0187108	0.0271992	0.0330532	0.0437962	0.10071	0.178499	44	0.0550178	0.108127
605	7	7.57143	110.219	14.8396	1794	6725.57	0.00850598	0.0397142	0.035711	0.0591782	0.110219	0.179291	54	0.0686761	0.11473
606	6	7.33333	105.144	15.0623	6609	5904.33	0.00828281	0.0280428	0.0394492	0.0506548	0.105144	0.192305	44	0.0576571	0.110626
607	7	5.14286	112.108	23.5275	1344	5305.86	0.0144918	0.0358432	0.0333359	0.0639542	0.112108	0.186512	37	0.0577131	0.108076
608	5	7.6	129.023	24.8318	6549	7604.6	0.0380841	0.0477019	0.0373652	0.057085	0.129023	0.22731	39	0.0756261	0.12649
609	4	6.25	130.193	25.2637	5621	7825.5	0.0390734	0.0524508	0.0390853	0.0798211	0.130193	0.225612	26	0.0743139	0.122937
610	7	6.14286	101.791	18.9617	4859	6002.14	0.0138209	0.0309035	0.0298497	0.0694958	0.101791	0.191803	43	0.0531543	0.103276
611	8	8	109.438	16.7633	6796	5486.75	0.0113691	0.043841	0.0347751	0.065976	0.109438	0.186074	65	0.074753	0.120897
612	4	6.5	104.138	19.7428	3447	5006.5	0.00431788	0.0365774	0.0369521	0.0587289	0.104138	0.196104	27	0.0547394	0.114588
613	4	5.25	130.714	27.5433	7641	4285	0.0318367	0.0450378	0.0379741	0.0526868	0.130714	0.199139	22	0.0726685	0.11481
614	8	6.75	113.951	17.4035	962	6171.75	0.0244816	0.0434779	0.0379428	0.0724091	0.113951	0.209276	54	0.0702805	0.115435
615	3	7.33333	131.478	24.5218	5922	5179.33	0.018129	0.0448829	0.0403465	0.0692323	0.131478	0.218946	23	0.0716031	0.104779
616	9	7.33333	104.959	14.9664	9983	4102.56	0.0198153	0.0397047	0.0346934	0.064854	0.104959	0.211456	66	0.0664475	0.123493
617	5	6.6	100.429	22.3175	4282	5724.6	0.0128844	0.0235654	0.0320631	0.041317	0.100429	0.206477	34	0.0484709	0.103862
618	7	7.28571	98.2704	15.8659	3617	6238	0.00471285	0.0255345	0.0373089	0.0620654	0.0982704	0.17787	52	0.0576154	0.106637
619	9	7	95.9353	14.7245	9435	7434.11	0.00201275	0.0387561	0.0348646	0.0642487	0.0959353	0.199259	62	0.0607932	0.107497
620	4	6	129.282	24.8175	6182	7226.25	0.034317	0.0400398	0.0388829	0.0514141	0.129282	0.216463	25	0.0694234	0.134969
621	5	7.6	126.765	17.8176	9128	5625.4	0.0391251	0.0541394	0.0363817	0.0786459	0.126765	0.22558	37	0.0817626	0.139828
622	5	5.8	102.913	18.5733	2989	5036.2	0.00699868	0.0375524	0.0340817	0.0593621	0.102913	0.194227	30	0.060512	0.11162
623	2	5.5	128.456	25.2324	4364	4605	0.0188578	0.0279926	0.0475616	0.0371273	0.128456	0.245576	12	0.0598544	0.125571
624	4	7.5	128.825	18.0713	8251	5744	0.0338498	0.0488746	0.0365659	0.0626964	0.128825	0.210943	31	0.0781409	0.131178
625	5	8.4	113.356	14.0346	4096	6511.4	0.00343389	0.0408035	0.0372172	0.0720909	0.113356	0.223335	39	0.0676279	0.13708
626	9	6.22222	96.2809	17.965	8439	5821.67	0.0155324	0.0305483	0.0331054	0.0554429	0.0962809	0.205327	56	0.055577	0.109181
627	9	6.55556	93.9092	15.9662	3129	3523.89	0.00488384	0.0257876	0.0314536	0.0471927	0.0939092	0.184476	60	0.0529179	0.10554
628	6	6.5	111.326	20.1741	10869	5079.67	0.0229386	0.0418762	0.0373502	0.057417	0.111326	0.194404	40	0.0630232	0.111653
629	2	8.5	143.179	17.386	4609	3833	0.0324217	0.0413332	0.0378658	0.0502448	0.143179	0.240274	18	0.071372	0.106177
630	6	6.16667	116.34	21.5676	7809	6730.83	0.0231147	0.0404952	0.0395893	0.0623623	0.11634	0.216106	38	0.0678884	0.111653
631	4	8	113.9	15.6951	5513	3839.5	0.00999323	0.0248785	0.033088	0.038086	0.1139	0.187575	33	0.0563735	0.106071
632	3	8	122.006	17.3326	6152	5492.33	0.0135242	0.0373446	0.0344862	0.0788727	0.122006	0.239727	25	0.0725976	0.139665
633	9	7.55556	96.9058	13.8437	5748	5468.33	0.021072	0.0368887	0.0296955	0.053115	0.0969058	0.188346	68	0.0588871	0.113895
634	4	6.75	130.46	19.6078	7031	7499.75	0.0331049	0.0404305	0.0443388	0.0488092	0.13046	0.205283	28	0.0759214	0.119015
635	9	8.22222	107.475	13.3111	8632	6046.67	0.0305017	0.0420987	0.0356742	0.0757338	0.107475	0.209954	73	0.0682433	0.120977
636	7	5.71429	105.289	21.9948	4683	4607.43	0.015245	0.0296403	0.0347833	0.0433791	0.105289	0.185918	41	0.0551697	0.0999128
637	7	7	99.8088	15.4862	3172	4084.43	0.0236827	0.0315021	0.0324952	0.047332	0.0998088	0.169977	50	0.0552294	0.095863
638	5	8.4	123.349	17.867	3834	5365.8	0.0290702	0.0434632	0.041214	0.059456	0.123349	0.211656	43	0.0791423	0.123768
639	4	5.5	119.775	23.2064	6830	6221.75	0.023426	0.035573	0.035048	0.0453633	0.119775	0.201587	23	0.0620114	0.0984622
640	2	6.5	136.03	21.0522	5178	4486	0.0348022	0.0359359	0.0343368	0.0370696	0.13603	0.21733	14	0.0598237	0.101667
641	6	5.66667	108.67	33.3419	6352	7912.83	0.00819236	0.0239066	0.0327393	0.0456475	0.10867	0.197071	35	0.0552626	0.102313
642	6	7	103.207	18.7302	4929	4507.67	0.0161366	0.030842	0.0365178	0.0597954	0.103207	0.185098	43	0.0562498	0.0911951
643	2	6	163.888	27.3147	4226	4828.5	0.0559717	0.0633986	0.0455377	0.0708256	0.163888	0.237601	13	0.090803	0.128685
644	4	7	125.793	18.9563	652	6392.5	0.0252155	0.0460096	0.0368329	0.068274	0.125793	0.201216	29	0.0699349	0.109019
645	7	7	106.361	16.0566	6129	4939.71	0.0128569	0.0313096	0.0387553	0.0529546	0.106361	0.188778	50	0.0619221	0.102612
646	8	7.125	106.964	16.7502	4351	6073.38	0.010675	0.0315918	0.0386904	0.0594721	0.106964	0.174409	55	0.0610521	0.105915
647	3	4.66667	129.164	27.9855	5164	5900	0.00844778	0.0322724	0.0369543	0.0671399	0.129164	0.21099	15	0.0593527	0.135641
648	12	6.83333	104.85	17.4369	3699	5752.58	0.0156942	0.0390357	0.0368148	0.0574916	0.10485	0.187313	80	0.0641711	0.110616
649	8	7.375	91.0653	13.5785	5313	6001.88	0.0160357	0.029583	0.0315394	0.0520774	0.0910653	0.192179	60	0.0509877	0.102623
650	6	8.33333	100.66	13.3138	8541	5177.5	0.0145665	0.0367821	0.0340682	0.0613647	0.10066	0.203486	50	0.0616434	0.11919
651	5	9	118.115	13.5458	4954	5523.2	0.0297132	0.041009	0.0371804	0.0551273	0.118115	0.225275	44	0.070351	0.118839
652	9	8.11111	91.6762	11.5687	4902	5518.33	0.0079985	0.0240673	0.0348982	0.0467684	0.0916762	0.173714	71	0.0532546	0.100663
653	6	7.66667	105.47	14.3974	2786	5205.33	0.00742202	0.0400447	0.0326321	0.0646132	0.10547	0.192485	47	0.0643619	0.12355
654	4	7.5	124.523	18.9378	5923	2917.75	0.0233884	0.049598	0.0360947	0.0822602	0.124523	0.190471	31	0.0779252	0.128673
655	5	7.4	106.548	16.7335	3629	5434.8	0.0121603	0.0411171	0.0360087	0.0587289	0.106548	0.218935	38	0.0612226	0.118204
656	4	6.25	114.289	19.5584	2290	7953.25	0.0139712	0.0309356	0.0357609	0.0428299	0.114289	0.20467	24	0.0569478	0.111344
657	7	5.71429	109.172	21.2217	8239	4116.57	0.0131505	0.0372783	0.038475	0.0679522	0.109172	0.222938	41	0.0670498	0.126846
658	8	7.5	102.222	16.7726	1711	4200.38	0.0145583	0.0297211	0.0340471	0.0419467	0.102222	0.185267	60	0.0587588	0.0946257
659	5	7.4	104.939	15.9831	1612	4628.6	0.0120483	0.0297837	0.0370934	0.0445751	0.104939	0.174928	38	0.0580075	0.11305
660	5	7.8	131.91	18.3103	5306	7011.2	0.0238783	0.0492658	0.0386974	0.0831278	0.13191	0.211384	39	0.0790033	0.141926
661	11	6.45455	103.373	18.3544	11924	5688.82	0.0211639	0.0404492	0.038107	0.0752167	0.103373	0.177743	69	0.0653753	0.11738
662	7	8.42857	93.1872	12.0979	6815	5295.14	0.00804203	0.0299818	0.036494	0.0573848	0.0931872	0.173448	60	0.0572379	0.112018
663	7	7.28571	108.985	16.0018	4790	5477.71	0.00825458	0.0337081	0.0392057	0.0573175	0.108985	0.171204	49	0.0657615	0.128673
664	9	7.44444	87.4661	12.2406	9563	4963	0.00607643	0.0221736	0.0332872	0.0471672	0.0874661	0.188842	67	0.0493433	0.0916492
665	5	7.2	115.002	18.2824	3333	6953.4	0.0145039	0.0307783	0.0330024	0.0507699	0.115002	0.193965	36	0.0603604	0.103917
666	8	6.25	108.115	18.4107	7720	6313.62	0.00911544	0.0315348	0.0347186	0.0612076	0.108115	0.202505	48	0.0589515	0.119429
667	7	6.85714	111.72	17.6003	3208	7184.71	0.0178038	0.0394251	0.035274	0.0680483	0.11172	0.191502	49	0.0688131	0.123442
668	7	8	94.9161	12.2358	4604	4730.29	0.0132256	0.0209397	0.0337701	0.0318449	0.0949161	0.175531	54	0.0514824	0.096083
669	5	7.2	121.577	18.855	2856	5697.4	0.0151112	0.040356	0.037451	0.0626911	0.121577	0.220802	37	0.0724964	0.131906
670	4	7.25	105.427	16.5043	5726	5037.75	0.0144601	0.0318972	0.0286059	0.0443981	0.105427	0.199523	30	0.0555391	0.10892
671	6	6.66667	115.47	20.376	6360	3633.83	0.0270943	0.0363848	0.0342007	0.0613385	0.11547	0.214643	41	0.0612923	0.127859
672	5	7.4	115.806	15.7166	5711	6574.8	0.0139888	0.0396839	0.0324142	0.0573549	0.115806	0.191684	38	0.0652414	0.116431
673	8	6.75	103.086	16.6953	6548	4595.62	0.00621351	0.0268988	0.0377374	0.0552839	0.103086	0.20466	53	0.0557098	0.0991152
674	8	7	97.8804	15.3424	8067	6154.25	0.00218954	0.0355381	0.0367228	0.0750457	0.0978804	0.185625	57	0.0608088	0.119353
675	9	7.22222	113.823	17.2139	5627	5266	0.0246835	0.0450806	0.0375223	0.061525	0.113823	0.20865	65	0.0729352	0.11307
676	10	6.6	98.1689	16.0343	5334	6126.1	0.0127596	0.0317538	0.0369728	0.0613647	0.0981689	0.185842	66	0.0599554	0.109139
677	11	6.81818	107.117	18.2078	5154	6735.55	0.0194827	0.0471784	0.0394923	0.0733806	0.107117	0.200701	72	0.0717593	0.123846
678	2	8	113.324	14.1655	3572	5081.5	0.0133784	0.0391171	0.0346258	0.0648558	0.113324	0.219278	17	0.0637776	0.108039
679	6	6.66667	106.47	17.076	8993	7976.17	0.0158402	0.032493	0.0375181	0.0588681	0.10647	0.203751	41	0.059336	0.11876
680	11	7	97.7417	16.3749	10798	5543.73	0.0127816	0.029291	0.0374661	0.0661698	0.0977417	0.207606	77	0.0591066	0.113114
681	5	6.6	116.873	18.4029	4101	5294.4	0.0116642	0.0351862	0.0351787	0.0663844	0.116873	0.207382	34	0.0650102	0.110199
682	4	7.75	121.926	16.8857	4945	5710.25	0.0287387	0.0358567	0.0393245	0.0430302	0.121926	0.200267	32	0.0681623	0.114803
683	6	7	116.944	19.4991	8551	5587	0.0139712	0.0388182	0.0350507	0.0673888	0.116944	0.218465	43	0.0712563	0.114533
684	8	6	104.847	19.4716	5246	5437.25	0.00437538	0.0321919	0.0344932	0.0486075	0.104847	0.194732	49	0.0604495	0.11267
685	7	7	108.045	15.876	3003	5198.43	0.0255592	0.0433177	0.0338818	0.0747194	0.108045	0.221803	50	0.068152	0.11552
686	5	6.4	111.866	19.5145	3843	5662	0.0122373	0.0259755	0.0357647	0.0522207	0.111866	0.194047	33	0.0591131	0.120695
687	6	6.83333	105.438	21.0167	4447	6453.17	0.0164122	0.0293373	0.0330835	0.0543282	0.105438	0.223187	42	0.0542482	0.111536
688	4	6.25	138.696	26.1432	5186	5277.75	0.051423	0.0640167	0.0397456	0.08137	0.138696	0.21914	26	0.0851496	0.130972
689	5	4.2	137.875	43.0038	3454	5014	0.027097	0.0467532	0.0343467	0.0751814	0.137875	0.226583	22	0.0696296	0.108472
690	6	6.83333	104.825	17.0416	7135	4254.17	0.0192272	0.0375455	0.0318763	0.0782038	0.104825	0.188503	42	0.0595534	0.116659
691	6	5.16667	118.856	26.7426	7309	4716.17	0.0184318	0.0408636	0.0403942	0.08137	0.118856	0.19841	32	0.0685889	0.132675
692	4	7	134.795	28.6439	4994	5647	0.017176	0.0457938	0.0355203	0.0738878	0.134795	0.224263	29	0.0767193	0.11049
693	3	6	131.07	22.2611	5178	3619.33	0.0228544	0.0331595	0.0404185	0.0410934	0.13107	0.248147	19	0.0647173	0.105403
694	7	7.42857	108.19	15.0387	5607	4909.14	0.0151428	0.0387889	0.0332927	0.0585174	0.10819	0.215726	52	0.0648659	0.108893
695	4	6.75	114.47	18.3969	4823	5125	0.0216072	0.0352538	0.0308342	0.0498103	0.11447	0.189859	28	0.0580362	0.0920208
696	3	6	127.604	23.0397	4588	6209.67	0.0373911	0.0476019	0.0342519	0.060771	0.127604	0.234377	19	0.0662424	0.107511
697	4	7	107.622	16.8159	0	5396.5	0.00938293	0.0310102	0.037452	0.0725521	0.107622	0.197949	28	0.0532509	0.120028
698	5	7	116.619	18.0018	4862	4534.8	0.0173323	0.0415798	0.0383611	0.0735148	0.116619	0.219822	36	0.0648805	0.120028
699	3	5.33333	102.122	21.8833	2421	4106.67	0.00735954	0.0241531	0.0280299	0.0364133	0.102122	0.189358	17	0.0413944	0.0807793
700	5	6.4	111.198	18.2506	6445	5535.8	0.0203842	0.0271973	0.0331671	0.0379116	0.111198	0.218649	33	0.0543328	0.0884885
701	5	5.8	111.094	21.3725	3032	4515.4	0.0153776	0.0319752	0.0337949	0.0487853	0.111094	0.207703	30	0.0567139	0.102685
702	7	7.42857	104.106	17.5227	4681	6857.29	0.0155324	0.0381044	0.0366912	0.0800405	0.104106	0.210964	52	0.0652175	0.115234
703	2	8	119.598	17.396	5954	3491.5	0.025699	0.0286953	0.032391	0.0316916	0.119598	0.230631	17	0.0544856	0.0902593
704	9	7.66667	92.908	14.2309	7157	5979.44	0.0103098	0.0318665	0.0333631	0.0694151	0.092908	0.186454	66	0.0553217	0.118316
705	2	8.5	148.314	18.0096	7943	3103	0.0251913	0.0361676	0.0458041	0.047144	0.148314	0.233747	18	0.0743981	0.123856
706	7	7.28571	108.036	16.555	850	5584.29	0.0161281	0.0292571	0.0313022	0.048563	0.108036	0.190185	49	0.0587469	0.109096
707	7	8	97.3073	12.8529	5025	6121.71	0.0079985	0.0421813	0.0390615	0.0757338	0.0973073	0.181713	56	0.0663107	0.147146
708	10	6.5	100.537	17.4264	7007	6551.4	0.00768968	0.0348851	0.0346002	0.061102	0.100537	0.213713	63	0.0616553	0.125342
709	4	5.5	119.15	25.3548	7446	6527.5	0.0135675	0.031646	0.0447882	0.0521195	0.11915	0.205838	23	0.0563073	0.111227
710	8	5.25	102.475	22.1115	4291	6827.5	0.0108828	0.0329912	0.0359768	0.0531772	0.102475	0.227975	42	0.0535503	0.0943891
711	5	5.8	133.183	24.4486	7255	5381.8	0.0220744	0.0492157	0.0459704	0.0783335	0.133183	0.21005	30	0.0850231	0.1448
712	9	8.66667	96.8833	11.9991	5168	6577.78	0.0125175	0.0348583	0.0359168	0.0523915	0.0968833	0.200223	76	0.064704	0.106557
713	7	5.57143	120.788	27.4855	9322	5315.14	0.0230892	0.0521888	0.0420004	0.0720909	0.120788	0.227811	39	0.0749712	0.123442
714	4	6.75	106.555	17.3893	2539	6538	0.00733003	0.0303303	0.0347561	0.0553942	0.106555	0.189181	28	0.0549352	0.103279
715	4	6.75	120.658	18.7212	8182	6618	0.0210902	0.0381076	0.037047	0.0694958	0.120658	0.222948	28	0.068263	0.108849
716	5	8.2	109.668	14.2402	7563	6256.2	0.00911544	0.028769	0.0328739	0.038733	0.109668	0.21162	41	0.056571	0.117641
717	2	7.5	119.151	17.8727	5994	4558.5	0.0262793	0.031099	0.0294355	0.0359188	0.119151	0.230981	16	0.0531919	0.0834982
718	4	8	109.859	14.2991	4464	6738	0.01906	0.0398008	0.034211	0.0594947	0.109859	0.205642	33	0.0634145	0.108472
719	5	6.8	110.156	18.7265	5641	4151.4	0.011496	0.0354843	0.0376719	0.0588806	0.110156	0.185905	35	0.0615201	0.107589
720	3	6	110.256	19.6887	5288	5477.67	0.0108655	0.0218414	0.0356864	0.0335095	0.110256	0.176444	19	0.0468201	0.0967633
721	8	6.75	107.251	16.5877	4470	6568.88	0.0106469	0.0356967	0.0361708	0.0672174	0.107251	0.216315	51	0.0632793	0.118316
722	6	6.33333	111.269	19.0305	7111	5031	0.0110754	0.0354836	0.037471	0.0567536	0.111269	0.208147	38	0.0615459	0.116797
723	8	8.125	102.508	13.78	3582	6159.5	0.0174972	0.0358915	0.0348198	0.0550186	0.102508	0.190109	66	0.0634091	0.113187
724	1	5	102.32	20.464	3669	10541	0.00761468	0.00761468	0.0200335	0.00761468	0.10232	0.200302	6	0.0217711	0.0470971
725	4	7	118.117	17.5066	3930	6135.5	0.0195171	0.033531	0.0350022	0.0580221	0.118117	0.209875	29	0.0635277	0.120719
726	7	6.28571	98.1709	19.3272	6488	6141.71	0.0127845	0.0267938	0.0299668	0.0590752	0.0981709	0.174123	44	0.0488891	0.107568
727	6	7.83333	97.2128	14.4973	3873	3627.83	0.0134874	0.0242054	0.0325754	0.0420657	0.0972128	0.192378	45	0.0504555	0.112077
728	5	5.8	116.077	26.5319	4433	5523.8	0.0206782	0.0411564	0.0407636	0.0636511	0.116077	0.202882	29	0.0656444	0.108472
729	4	7.75	114.664	17.2337	3343	4574.75	0.00778019	0.0313098	0.0348024	0.0468567	0.114664	0.194215	31	0.0619761	0.111169
730	5	8.6	92.7761	11.3473	1562	6969.2	0.0128178	0.0199884	0.0310337	0.0300725	0.0927761	0.205537	42	0.0494114	0.105289
731	5	6.8	103.549	17.143	4741	7113.8	0.00950846	0.0221375	0.0304891	0.0311214	0.103549	0.183548	35	0.0481019	0.0953595
732	5	7.2	105.574	15.3083	2984	5237.8	0.0145527	0.0415564	0.0360153	0.0749614	0.105574	0.201424	37	0.062221	0.110262
733	10	7.9	98.4759	13.6616	5442	4983	0.00791116	0.0362812	0.0315928	0.0637913	0.0984759	0.203149	72	0.0624496	0.106089
734	7	7.14286	88.9364	12.8766	9422	4998.14	0.00596379	0.0284125	0.03039	0.0636815	0.0889364	0.20208	50	0.0511068	0.1006
735	5	5.2	124.445	24.4742	3403	5426.4	0.0254274	0.0395482	0.0380496	0.0587721	0.124445	0.20021	27	0.065735	0.133608
736	9	6.55556	98.6734	16.7936	5246	6030.44	0.00924865	0.0286834	0.0331843	0.0583949	0.0986734	0.203292	58	0.0545801	0.0888514
737	3	9	116.468	13.389	2185	5955.33	0.0285226	0.0363536	0.0297577	0.0433791	0.116468	0.189319	28	0.058769	0.0946924
738	4	6.25	107.132	18.8544	8144	4981.25	0.00456424	0.0302588	0.0348729	0.0633399	0.107132	0.182508	25	0.0541911	0.111539
739	5	5.2	116.819	24.1983	7095	7540.8	0.0195447	0.0362522	0.04276	0.0688206	0.116819	0.234182	27	0.0643344	0.123128
740	4	8	105.913	15.8869	4106	5464.5	0.0127515	0.0233555	0.0290959	0.0391556	0.105913	0.197839	33	0.0520488	0.112292
741	5	6.8	124.59	19.8256	4322	6122.8	0.0247018	0.042557	0.0391884	0.0647412	0.12459	0.2055	34	0.0722814	0.119511
742	3	5	116.492	32.0353	3814	4074.67	0.0137161	0.0318427	0.037088	0.0648298	0.116492	0.225919	16	0.0545353	0.120521
743	4	7.5	115.215	16.1621	4449	6206.75	0.021344	0.0322352	0.0365767	0.0482461	0.115215	0.218088	31	0.0598312	0.108549
744	5	6.8	104.545	17.9559	4797	6903	0.0197964	0.0266368	0.0264557	0.0359994	0.104545	0.210852	35	0.0475088	0.0877384
745	5	7.4	117.76	16.5799	5210	6480.4	0.0255343	0.0417135	0.0364364	0.0653797	0.11776	0.227282	35	0.0671473	0.0972697
746	7	8.57143	107.141	13.652	5493	4240.57	0.0122527	0.0337429	0.0368891	0.062218	0.107141	0.170922	60	0.0651089	0.112488
747	7	7.57143	108.796	15.5423	0	5358.29	0.0174873	0.0412061	0.0373222	0.0656339	0.108796	0.202954	54	0.0676587	0.130454
748	6	7.16667	106.606	15.7447	4197	5142.83	0.00897451	0.0303648	0.0342697	0.0416244	0.106606	0.206879	41	0.055926	0.0972419
749	10	6.5	101.251	17.1082	5045	4204.4	0.00864947	0.0342854	0.0354156	0.0632375	0.101251	0.185054	61	0.0608281	0.116198
750	6	6.16667	110.874	18.215	9260	6107.83	0.00746956	0.0450131	0.0418884	0.0817167	0.110874	0.205892	37	0.0698191	0.122019
751	6	6	114.784	20.9526	6731	3149	0.0101068	0.0459153	0.0371755	0.0800405	0.114784	0.200552	37	0.0707418	0.134959
752	4	8.5	108.468	13.2572	7377	4873.5	0.0183089	0.0316432	0.0323675	0.0400639	0.108468	0.216379	35	0.0585628	0.107786
753	7	7.14286	97.2907	14.395	6927	5504	0.0107521	0.032313	0.03498	0.0570714	0.0972907	0.22185	51	0.0610602	0.119172
754	7	7.42857	103.313	14.6599	7348	5030.29	0.0189571	0.0402193	0.0380274	0.0597754	0.103313	0.181737	53	0.0655088	0.123512
755	11	6.90909	100.431	15.0466	8711	6250.64	0.0117592	0.0365273	0.0357518	0.0655304	0.100431	0.201414	77	0.0628876	0.111559
756	5	5.6	124.833	23.5103	4841	5017	0.023902	0.0422095	0.0379433	0.0663228	0.124833	0.240576	29	0.0673044	0.105711
757	5	8.8	100.998	12.1285	11100	4919.4	0.00791116	0.036065	0.0382449	0.0678125	0.100998	0.199857	44	0.0647108	0.119319
758	5	5.6	108.116	20.3619	7601	6022.2	0.0160337	0.0230339	0.0326591	0.0297553	0.108116	0.20847	29	0.0506424	0.0860429
759	5	6.2	106.139	18.2711	2223	6122.8	0.0134397	0.0278479	0.0308503	0.0455128	0.106139	0.221825	32	0.0511249	0.0896549
760	6	8.66667	100.094	12.2857	3599	5731.17	0.00724697	0.0397834	0.0357355	0.0699911	0.100094	0.206527	51	0.0617805	0.10822
761	7	6.57143	103.841	16.8299	4471	5583.14	0.00227265	0.0305663	0.0316621	0.0520774	0.103841	0.190051	46	0.0574691	0.11249
762	4	7	109.142	19.534	5455	4869.25	0.00828981	0.0184293	0.03395	0.0256061	0.109142	0.218095	29	0.0516524	0.0932626
763	8	7.25	91.9618	15.4228	6418	4137.25	0.0106188	0.0291869	0.0336977	0.0628667	0.0919618	0.195281	58	0.0546156	0.115465
764	6	5.5	105.655	20.2924	4568	5335.5	0.00983835	0.0285583	0.0324089	0.0503143	0.105655	0.18137	34	0.0529512	0.121638
765	3	9.33333	116.257	12.4869	6395	6149.33	0.00365265	0.0368869	0.0401055	0.0681104	0.116257	0.207471	29	0.0698023	0.123722
766	8	6.75	99.9968	19.3947	4534	5102.5	0.00370056	0.0358956	0.0367533	0.0620811	0.0999968	0.2065	54	0.0620333	0.117324
767	4	9	122.422	16.9507	6034	5349.25	0.0311852	0.0357472	0.0365471	0.0436185	0.122422	0.23071	36	0.0669164	0.129942
768	10	7.2	96.8399	15.0951	8219	5704.8	0.00515568	0.0304519	0.0361675	0.0511919	0.0968399	0.199599	70	0.0567389	0.100743
769	4	6.75	133.356	28.9334	7154	6978.75	0.0298857	0.047343	0.0337857	0.0663361	0.133356	0.218163	28	0.0774741	0.118845
770	7	8.71429	104.726	12.3972	6668	7238.29	0.0127816	0.0421642	0.0383578	0.0707451	0.104726	0.213784	61	0.0672254	0.120569
771	1	6	116.846	19.4743	8161	6352	0.00819236	0.00819236	0.0239066	0.00819236	0.116846	0.205264	7	0.026343	0.0538399
772	10	6.8	107.347	16.8304	8287	5597	0.0102924	0.0445743	0.0363296	0.088703	0.107347	0.180289	67	0.0675268	0.122305
773	6	6.33333	115.805	24.2026	0	6005.83	0.0203075	0.0322545	0.0304353	0.0446602	0.115805	0.200629	39	0.0599556	0.0942891
774	9	6.55556	115.387	18.529	685	4194.78	0.019268	0.0464369	0.0387591	0.0676565	0.115387	0.206277	57	0.0740666	0.138594
775	9	5.33333	106.83	23.5421	5486	6349	0.00847885	0.0355272	0.0339613	0.0709163	0.10683	0.187596	49	0.0629697	0.112127
776	7	5.28571	113.818	24.5832	6856	5628.14	0.00511813	0.0374041	0.0400638	0.0698568	0.113818	0.200688	38	0.0672586	0.122627
777	8	7.875	97.809	12.852	7521	5761.88	0.0113468	0.0313918	0.0370157	0.0623403	0.097809	0.200059	60	0.06198	0.113396
778	7	6.71429	95.5685	15.8847	760	5533.29	0.0102145	0.0316052	0.0367313	0.0849033	0.0955685	0.182832	47	0.0519389	0.112029
779	6	7	93.6621	14.0679	7791	4399.5	0.00609748	0.0250071	0.0349504	0.048287	0.0936621	0.182669	42	0.0522829	0.102679
780	7	6.85714	106.925	16.3539	6104	6701.43	0.0170871	0.0347208	0.0362473	0.0753559	0.106925	0.213269	49	0.0634239	0.112988
781	5	6.6	106.344	18.0877	6511	4527.2	0.0130243	0.033925	0.0377768	0.0692415	0.106344	0.210368	34	0.0576601	0.121121
782	7	5.42857	120.567	27.7495	2482	5749.43	0.0130716	0.039784	0.0376524	0.0518578	0.120567	0.207852	38	0.0680152	0.119125
783	9	6.55556	99.154	15.8043	2548	5345	0.0144209	0.0338097	0.031513	0.0544399	0.099154	0.200818	60	0.0572182	0.102882
784	6	7.33333	106.3	15.0733	6669	6444	0.0221377	0.0384172	0.0343407	0.0666326	0.1063	0.206613	45	0.0639209	0.119897
785	10	6.5	97.3971	17.0947	5957	5427.2	0.010687	0.0344008	0.0362717	0.0548814	0.0973971	0.180388	66	0.0604068	0.118759
786	9	6.88889	93.6606	13.9128	7130	6039.22	0.00858208	0.0348486	0.0336683	0.0585174	0.0936606	0.184563	61	0.0589618	0.108223
787	10	6.7	93.6601	15.0339	5970	4922.7	0.00620108	0.0284288	0.0357164	0.0476337	0.0936601	0.18493	68	0.056842	0.115487
788	5	6.2	123.741	20.27	8722	4876.4	0.0241809	0.0521488	0.035786	0.081441	0.123741	0.214893	32	0.0756556	0.119742
789	11	5.72727	102.122	19.1091	3983	5507.45	0.016249	0.031164	0.0322531	0.0523946	0.102122	0.194365	64	0.056234	0.0942987
790	8	8.25	91.864	12.6534	6308	4958.62	0.00549892	0.0262077	0.03603	0.0520422	0.091864	0.187715	67	0.0546412	0.104604
791	5	6	124.867	22.0896	8543	4445.2	0.00828644	0.0385179	0.044609	0.0559284	0.124867	0.21198	30	0.0702641	0.134262
792	8	5.5	122.245	22.8117	7611	5142.62	0.0207488	0.0413915	0.0402846	0.0782175	0.122245	0.199085	44	0.0715877	0.116189
793	9	6.77778	100.751	16.7789	11093	4974.89	0.0150557	0.0364143	0.0347026	0.0576455	0.100751	0.218609	62	0.0614591	0.104251
794	6	7	106.192	19.8695	4389	6668	0.00870789	0.025961	0.0311767	0.0329089	0.106192	0.191318	42	0.0549173	0.0961502
795	10	6.6	100.211	17.8078	2731	5701.8	0.0159458	0.0327544	0.0365954	0.0570489	0.100211	0.207173	67	0.0617709	0.120238
796	4	5.75	101.466	19.9308	9084	4071.75	0.0150233	0.0210337	0.028134	0.0292873	0.101466	0.179284	24	0.0447994	0.0851547
797	4	7.25	111.558	17.1542	4394	5225.5	0.0206397	0.0287513	0.0331301	0.033858	0.111558	0.1899	28	0.0507746	0.0978082
798	5	7	103.146	16.8889	9485	4802.6	0.00631584	0.0316655	0.0353963	0.0462588	0.103146	0.178161	36	0.0613357	0.0992042
799	8	7	102.906	16.4721	10321	4800.12	0.0163002	0.0360515	0.0348048	0.0604469	0.102906	0.202142	56	0.0595289	0.115842
800	7	6.14286	111.595	21.4334	6220	4655	0.00397762	0.0309335	0.0402875	0.0647412	0.111595	0.194319	43	0.059723	0.104274
801	3	7.66667	111.665	14.7704	8893	5014.33	0.0202368	0.0334952	0.0356568	0.0496583	0.111665	0.181246	24	0.0600886	0.115481
802	6	6.5	121.053	23.2406	5190	4458.33	0.0154029	0.0360323	0.0333402	0.0537274	0.121053	0.181584	40	0.0669519	0.120085
803	3	8	115.062	15.022	7105	4382	0.0165769	0.0333813	0.0349506	0.0597954	0.115062	0.206634	25	0.058864	0.0919328
804	8	7.375	99.4557	20.7356	5238	6400.12	0.0172928	0.0413289	0.0405401	0.0600753	0.0994557	0.207366	59	0.0646025	0.125883
805	4	8.25	123.796	15.2534	5292	6184	0.0336094	0.0461735	0.0358783	0.0607797	0.123796	0.233405	34	0.0713976	0.109698
806	8	7	97.667	14.8002	8264	6080.12	0.0106768	0.0292765	0.0336718	0.0610855	0.097667	0.191241	55	0.0555086	0.103321
807	3	6.66667	113.633	17.3607	5473	5216	0.0200473	0.0278501	0.0318833	0.0383509	0.113633	0.2143	21	0.0537003	0.106756
808	5	6.2	138.472	23.1117	4031	6103	0.0404918	0.0527727	0.039499	0.0667435	0.138472	0.224785	32	0.0811532	0.134933
809	2	3	129.874	43.2914	6151	3147.5	0.0137161	0.0285705	0.0348264	0.043425	0.129874	0.239635	7	0.0461772	0.0901878
810	9	5.55556	107.849	21.218	4953	3890.78	0.015954	0.0314296	0.0384683	0.0610986	0.107849	0.197318	51	0.0605832	0.111234
811	5	6.4	121.862	20.5424	8114	5441	0.02005	0.0462751	0.0381266	0.0732881	0.121862	0.235904	32	0.0732853	0.119353
812	6	6.5	118.296	25.1778	3375	6390	0.0155296	0.0322061	0.0321622	0.0474613	0.118296	0.193179	39	0.0610836	0.101244
813	9	6.11111	113.512	21.1312	5195	5791.33	0.00365265	0.0360142	0.036377	0.0719622	0.113512	0.203818	55	0.0705972	0.162722
814	6	7.16667	101.547	15.3462	4766	4448.17	0.0117227	0.0407626	0.0333066	0.0676565	0.101547	0.194392	43	0.0677319	0.11769
815	5	8.2	104.77	13.3382	6103	4592	0.0123684	0.031041	0.0369176	0.052685	0.10477	0.18668	42	0.0590692	0.0975337
816	8	8	103.058	14.2272	8201	6394.5	0.00864947	0.0389225	0.0341101	0.0720227	0.103058	0.189267	62	0.0626912	0.124631
817	5	7.4	131.855	18.3132	5999	5666.4	0.0383473	0.0499264	0.0414533	0.0623623	0.131855	0.214348	38	0.0807225	0.138206
818	6	5.66667	112.872	27.1729	719	5088.17	0.00387031	0.0369589	0.035532	0.0778717	0.112872	0.195043	34	0.0606841	0.123183
819	12	6.58333	96.0563	16.8639	5465	5783.08	0.0117489	0.0338129	0.0385596	0.0679847	0.0960563	0.185197	80	0.0659971	0.11555
820	9	8.22222	94.0497	12.4487	2896	4663.22	0.0176905	0.0341045	0.0326564	0.0591782	0.0940497	0.174854	74	0.0578067	0.104837
821	7	6.14286	99.0321	17.4036	8054	5604.57	0.00440987	0.0354506	0.0333193	0.0496289	0.0990321	0.196168	44	0.0547513	0.0885122
822	3	7.66667	114.762	15.666	7666	4651.33	0.0164435	0.035744	0.0353439	0.0615594	0.114762	0.210828	24	0.0567017	0.0996291
823	6	7.16667	95.0946	14.4151	4687	5813.67	0.00620108	0.035775	0.0344403	0.0634655	0.0950946	0.191131	43	0.0506585	0.110849
824	7	6	104.024	18.9825	2872	5630	0.0096757	0.0271796	0.0353288	0.0477097	0.104024	0.18731	42	0.0575917	0.0999462
825	8	7.375	107.057	16.1175	5467	5699	0.00828981	0.034689	0.0349497	0.0570679	0.107057	0.220805	58	0.0639861	0.115865
826	4	4.25	155.159	42.6688	4180	4912.75	0.0371273	0.0573794	0.038853	0.0884438	0.155159	0.248017	18	0.0833206	0.133608
827	3	6	143.717	25.9489	3730	6010.33	0.052953	0.0646044	0.0380741	0.0851088	0.143717	0.240929	19	0.0813932	0.138813
828	8	6.5	103.432	16.9616	8760	4054	0.0165863	0.035636	0.0320569	0.0505454	0.103432	0.179972	53	0.0617121	0.114143
829	6	8.83333	94.1089	11.4467	7300	6179.33	0.00401518	0.020551	0.0343571	0.0308947	0.0941089	0.18649	53	0.050509	0.108684
830	10	7.1	97.1642	16.0209	6606	5283.6	0.00642894	0.0315749	0.0333187	0.0608416	0.0971642	0.192741	71	0.0615103	0.112204
831	9	7.33333	105.066	15.2967	7284	6448	0.0176338	0.0386468	0.0346815	0.0527893	0.105066	0.205417	66	0.0653751	0.105902
832	4	6	131.007	22.4583	4484	2881.25	0.0136879	0.0453188	0.0383101	0.0685012	0.131007	0.20845	25	0.0712138	0.135641
833	3	6.66667	119.34	18.6113	6686	4999	0.019619	0.0343019	0.0446907	0.0507707	0.11934	0.230583	21	0.066198	0.122079
834	4	7.75	112.504	16.4068	4130	6083.75	0.0145031	0.0341833	0.0419032	0.0636727	0.112504	0.22752	32	0.0695504	0.127072
835	3	4.66667	130.599	31.6132	5301	4810.33	0.0329605	0.0546441	0.0454761	0.0695266	0.130599	0.210831	15	0.0694752	0.132675
836	8	5.625	102.155	23.5473	1855	6403.62	0.0135536	0.0347232	0.0347192	0.0526502	0.102155	0.208285	46	0.0541894	0.0959132
837	8	7.875	121.762	15.9994	6476	7275.62	0.036416	0.0502595	0.0357692	0.0595996	0.121762	0.209268	63	0.078571	0.120474
838	8	5.75	104.431	22.5391	6324	4509.12	0.0106573	0.0340676	0.0365883	0.0648558	0.104431	0.18481	45	0.0554596	0.0929529
839	4	7.75	100.129	13.0624	5407	4705.25	0.00115827	0.0316244	0.0349478	0.0855792	0.100129	0.178833	32	0.0601614	0.115672
840	6	5.5	114.713	22.9654	3052	4194.17	0.0191395	0.0356912	0.030947	0.0614601	0.114713	0.20074	34	0.0578725	0.093533
841	4	5.75	132.251	27.5522	7095	6267.25	0.0335095	0.050817	0.0282292	0.0632538	0.132251	0.209954	24	0.0707345	0.110262
842	5	7	114.203	19.8586	3985	6741.2	0.0193863	0.0410734	0.0347797	0.062313	0.114203	0.183025	35	0.0677969	0.125657
843	2	6	140.142	24.0243	6727	6901.5	0.0347184	0.0395575	0.0395271	0.0443965	0.140142	0.234995	13	0.0650592	0.119578
844	10	8.8	91.6086	10.7135	4178	5465.9	0.00566933	0.0335164	0.0359616	0.0599426	0.0916086	0.199087	86	0.0605335	0.107444
845	5	5.6	120.658	23.557	3969	5966.2	0.0288823	0.0351581	0.036858	0.0477745	0.120658	0.195794	28	0.061373	0.109139
846	4	8.25	116.851	15.4624	7197	5155.5	0.0257592	0.0362878	0.0359423	0.0507948	0.116851	0.184479	34	0.0628465	0.108959
847	5	6.8	105.859	18.1816	1515	6045.8	0.00659718	0.0226208	0.0307086	0.0362603	0.105859	0.215658	35	0.0506456	0.0886549
848	3	4.33333	149.65	43.2323	5707	6420.33	0.0309385	0.0452394	0.0401922	0.0660351	0.14965	0.253579	14	0.0700281	0.117558
849	6	8	116.22	17.0628	5664	5600.17	0.0176161	0.0414335	0.0394893	0.061525	0.11622	0.198627	49	0.0740537	0.118314
850	7	6.71429	107.319	23.3132	170	3852.29	0.0171381	0.0390309	0.0358992	0.0603047	0.107319	0.174891	48	0.0621267	0.107006
851	7	7.71429	95.4104	13.1059	3914	4755.43	0.00259643	0.0349809	0.0327115	0.0783292	0.0954104	0.173683	55	0.0572686	0.115747
852	4	6.75	135.253	20.9857	9684	7184.5	0.0332314	0.0442645	0.0401556	0.0531035	0.135253	0.224693	28	0.0754345	0.109844
853	8	7.625	102.497	14.7242	9184	4868	0.0117592	0.0367355	0.0355167	0.0828252	0.102497	0.190579	62	0.0628319	0.140105
854	11	6.72727	106.158	18.1682	8862	5624.64	0.018544	0.0374302	0.0378066	0.0607452	0.106158	0.199775	74	0.0669532	0.12329
855	5	6.4	126.91	23.7009	6942	6269.4	0.00844778	0.0391237	0.0357794	0.0587986	0.12691	0.210949	33	0.0733695	0.141926
856	4	8	124.173	15.5216	5128	6588	0.0239086	0.0415346	0.0332125	0.0520422	0.124173	0.222993	32	0.0662312	0.102126
857	5	6.6	107.933	17.8946	5967	4825	0.0106469	0.0331635	0.0371796	0.0636511	0.107933	0.210124	34	0.0564592	0.119282
858	6	5.33333	111.327	22.3096	7373	4426	0.00733003	0.042983	0.0379104	0.0753802	0.111327	0.196511	33	0.06904	0.103393
859	5	7.2	113.547	16.0407	3372	5372	0.0147653	0.0371308	0.0369659	0.0545343	0.113547	0.191094	37	0.0652001	0.11381
860	5	7	119.646	17.7001	8053	4986.2	0.034402	0.0435732	0.0358745	0.0477097	0.119646	0.199721	36	0.0696881	0.100555
861	4	5.5	116.31	21.6004	7242	4922.5	0.0145039	0.0319819	0.0332641	0.0607701	0.11631	0.195425	22	0.0604304	0.128722
862	8	6.375	107.574	19.85	3299	6482.5	0.0264855	0.0419476	0.0369887	0.0874482	0.107574	0.227443	52	0.0640783	0.118592
863	6	6.83333	110.014	17.1352	2471	5093.5	0.0101068	0.0281071	0.0355766	0.0361092	0.110014	0.19579	40	0.0565428	0.0980933
864	6	6.5	103.402	18.0954	6332	4098.17	0.0108425	0.0423041	0.0384995	0.059389	0.103402	0.223296	38	0.0608437	0.113735
865	5	6.4	113.8	18.2351	4905	4828.6	0.029772	0.0515527	0.0331167	0.0844409	0.1138	0.192512	32	0.0690441	0.13176
866	5	7.2	122.476	17.4479	7400	5941.4	0.0227046	0.0433896	0.0412479	0.0685145	0.122476	0.211061	37	0.0745793	0.126846
867	10	7.2	100.641	15.6307	6540	4608.2	0.0104643	0.0282143	0.0370135	0.0604754	0.100641	0.174671	72	0.0575515	0.111917
868	6	5	103.02	23.7722	6553	4097.17	0.00196946	0.0278072	0.0317278	0.0369683	0.10302	0.204675	31	0.0539098	0.101847
869	2	5.5	142.085	32.5611	8085	1884.5	0.0283039	0.0391601	0.0356698	0.0500164	0.142085	0.238799	12	0.0661964	0.102667
870	9	6.22222	100.493	17.7236	6614	3925.78	0.00695413	0.026381	0.0359751	0.0375185	0.100493	0.213405	57	0.0537914	0.104053
871	5	5.4	125.036	23.7568	7445	4187.8	0.0177701	0.0386624	0.0394308	0.0512718	0.125036	0.243649	28	0.0667972	0.112843
872	9	6.33333	97.823	17.5374	2385	4505.33	0.00817268	0.0303419	0.0331877	0.0509628	0.097823	0.174312	57	0.0571081	0.119073
873	4	4.5	132.532	31.4762	3389	6575.25	0.00809762	0.0366532	0.0361324	0.0697208	0.132532	0.224747	19	0.0595685	0.0977228
874	9	7.44444	92.3639	14.0861	1643	5314.22	0.0160357	0.0282707	0.0355644	0.051423	0.0923639	0.194634	66	0.0536211	0.112604
875	4	5.5	114.992	21.0818	2654	4159.5	0.0140055	0.031375	0.0319725	0.0455128	0.114992	0.214218	23	0.0541554	0.102904
876	3	5.33333	115.489	24.7477	5958	6682.67	0.0141349	0.0323106	0.031289	0.0432901	0.115489	0.197841	17	0.0484416	0.090127
877	5	7.4	99.4555	14.1369	7281	6409	0.00533743	0.0331158	0.0346088	0.0590125	0.0994555	0.202421	38	0.0604605	0.11919
878	4	6.5	111.012	19.2289	3315	6144	0.0201695	0.026925	0.0308491	0.0305067	0.111012	0.185843	27	0.0518296	0.105688
879	10	5.9	90.4336	16.8415	3530	3830.2	0.0072295	0.0211804	0.0340992	0.0322395	0.0904336	0.199117	60	0.047833	0.101285
880	2	5	157.366	37.468	4629	4238.5	0.0462506	0.0481929	0.0402751	0.0501351	0.157366	0.255051	11	0.0685047	0.111234
881	4	6.5	127.792	22.6057	7444	5963	0.0249805	0.0337114	0.0400524	0.0467624	0.127792	0.218235	27	0.0702025	0.119204
882	4	6.75	108.377	18.268	3049	4398	0.0168673	0.0336875	0.0341068	0.0466291	0.108377	0.189434	28	0.0558022	0.0988317
883	7	7.28571	102.662	16.4759	3955	5697.29	0.00834707	0.0352816	0.0354131	0.0632375	0.102662	0.210156	52	0.0625032	0.114446
884	5	8.4	110.768	15.2262	6236	5768.6	0.0249527	0.0356754	0.0299412	0.0446408	0.110768	0.211373	42	0.0594755	0.0977731
885	7	7.85714	113.668	16.438	6849	5137.71	0.0227906	0.0409981	0.0366098	0.062218	0.113668	0.231594	56	0.0699869	0.112625
886	5	6.6	125.33	23.6146	1856	5637	0.0287387	0.042553	0.0373899	0.0497699	0.12533	0.216755	34	0.0714738	0.12797
887	5	6.2	104.757	23.0555	7989	5745.8	0.020935	0.0317197	0.0318368	0.0470766	0.104757	0.191684	32	0.0538548	0.102899
888	10	5.7	112.42	24.884	8349	5826.5	0.0165449	0.0451799	0.035386	0.0623403	0.11242	0.206498	56	0.0713597	0.137159
889	5	6.2	109.233	20.1474	6920	6028	0.0108928	0.0372469	0.0397117	0.0798211	0.109233	0.198488	32	0.0596126	0.129696
890	6	7.16667	107.245	17.2003	1675	4807.5	0.0129701	0.0329253	0.0375644	0.0679033	0.107245	0.21666	43	0.0603789	0.10495
891	8	7.375	96.8968	14.726	4566	3575.75	0.00426318	0.0299556	0.0391908	0.0812273	0.0968968	0.196182	56	0.066931	0.121598
892	5	6.4	109.2	17.498	7390	7437.4	0.00851823	0.0459377	0.0369091	0.071185	0.1092	0.1873	33	0.069723	0.116425
893	7	6.71429	100.384	17.0664	5348	5298.14	0.00675594	0.0282192	0.0353101	0.0511823	0.100384	0.199744	47	0.0562101	0.103857
894	7	6.71429	104.596	22.0878	6466	5863.29	0.0120516	0.0290628	0.0348454	0.0645978	0.104596	0.191995	47	0.0607417	0.123517
895	4	7.25	111.448	17.2147	3488	4386	0.0222936	0.0328398	0.0323681	0.0507516	0.111448	0.188315	30	0.0591648	0.1107
896	4	5	132.948	30.1904	5354	5789.5	0.0340126	0.043242	0.0401539	0.0518252	0.132948	0.232758	21	0.0705097	0.113149
897	6	6.83333	125.573	21.4362	6641	9341	0.0312311	0.0451648	0.0376184	0.0752167	0.125573	0.202929	41	0.0744346	0.131415
898	7	8.14286	110.083	14.347	6074	4893.86	0.018537	0.0364804	0.0367508	0.0595372	0.110083	0.208249	55	0.0642729	0.121959
899	7	6.57143	105.27	19.0554	2574	5248.71	0.0134115	0.0348774	0.034342	0.0553936	0.10527	0.189938	44	0.0603756	0.11331
900	3	5.66667	117.487	21.2595	2808	4887	0.0149167	0.0277815	0.0345382	0.0349429	0.117487	0.208021	18	0.0531022	0.0957978
901	7	6.42857	113.323	19.8315	5918	4114.71	0.0185002	0.0389059	0.0380091	0.0574077	0.113323	0.215041	46	0.0670122	0.121966
902	4	7.5	122.927	16.7684	7192	7639.25	0.0231827	0.0444545	0.0382387	0.085069	0.122927	0.22044	31	0.0734672	0.137159
903	7	5.85714	101.545	18.4323	4148	4765.29	0.00742202	0.0223979	0.0340959	0.04354	0.101545	0.185063	42	0.0514883	0.0934215
904	5	4.8	125.726	28.0787	3493	5911.8	0.03235	0.0533465	0.0366682	0.0672083	0.125726	0.206278	25	0.0742793	0.13176
905	7	6.85714	111.133	16.9976	10373	4731.14	0.021264	0.0404317	0.0367437	0.0627127	0.111133	0.223044	49	0.070348	0.115869
906	6	6.33333	116.074	19.4225	7355	3836	0.0299523	0.040933	0.0324208	0.0554577	0.116074	0.217385	39	0.0659	0.118195
907	7	5.14286	111.463	25.5152	6965	4400.86	0.00821604	0.0347444	0.0387053	0.0661709	0.111463	0.186792	36	0.0574469	0.116951
908	7	7.14286	118.766	19.7529	3638	5524.86	0.018129	0.0417923	0.0366726	0.0680243	0.118766	0.200817	50	0.0731073	0.122934
909	6	6.66667	102.55	16.1625	1826	4576.67	0.0174506	0.0365185	0.0319488	0.0661858	0.10255	0.202087	40	0.056998	0.100801
910	9	6.77778	98.0868	15.4655	4532	5537.11	0.0116568	0.0257742	0.0350536	0.0445715	0.0980868	0.169261	58	0.0560397	0.106637
911	2	7.5	131.217	17.5737	3317	5364.5	0.0315848	0.0427423	0.0333967	0.0538998	0.131217	0.198897	16	0.0651876	0.102685
912	10	8.4	95.9219	12.9559	8347	6036.2	0.0130511	0.0385162	0.0350043	0.0663361	0.0959219	0.193724	84	0.0632838	0.124197
913	6	7.16667	115.262	20.2307	2847	6566.17	0.0177701	0.041415	0.0371396	0.0679522	0.115262	0.232897	44	0.0723733	0.128722
914	7	6.14286	104.909	18.1865	1448	5133.86	0.0213743	0.0337507	0.0345569	0.0598411	0.104909	0.190336	44	0.0604694	0.115907
915	5	6.4	129.122	22.0226	3626	6295.2	0.0343607	0.0500413	0.0371381	0.0620837	0.129122	0.230079	32	0.0760857	0.115024
916	7	7.14286	107.367	19.9874	10349	4928.57	0.0125099	0.0323009	0.0350114	0.0588288	0.107367	0.200277	50	0.0587587	0.107127
917	9	6.22222	97.3552	18.7284	6029	6141.11	0.00401141	0.0353542	0.0346363	0.0600619	0.0973552	0.201918	56	0.0543612	0.0958063
918	5	5.8	107.106	23.9202	7122	6485.4	0.00454511	0.0286491	0.0319986	0.0503505	0.107106	0.190372	29	0.0558027	0.104178
919	7	6.85714	115.333	17.7511	6095	5431.57	0.0270051	0.0371841	0.0347421	0.0550323	0.115333	0.191401	49	0.0640741	0.133145
920	7	6.42857	105.682	18.5963	9163	4495.71	0.015331	0.0301696	0.0331643	0.0634655	0.105682	0.200157	45	0.0568622	0.0930251
921	7	7.85714	111.892	15.9402	0	5097.29	0.0191693	0.0411958	0.0367267	0.0720227	0.111892	0.205434	53	0.0679422	0.11636
922	6	6.5	124.266	19.9549	2199	3768.83	0.0267279	0.0394654	0.0371072	0.0652147	0.124266	0.224932	40	0.0677111	0.117231
923	11	6.27273	100.378	17.6422	7243	5273.73	0.00888457	0.0357547	0.0358953	0.0566646	0.100378	0.176999	70	0.0634335	0.110262
924	8	7.375	91.261	13.0373	4244	4791.88	0.00727096	0.0323472	0.0343587	0.0688085	0.091261	0.167106	60	0.0566892	0.11592
925	8	6.5	102.285	17.3468	3474	5695.62	0.00747656	0.0315524	0.0369604	0.0605344	0.102285	0.182487	51	0.058721	0.113858
926	5	7.6	118.683	15.9186	6205	6110.4	0.0263925	0.0423766	0.0407397	0.0684746	0.118683	0.196613	39	0.0729258	0.120695
927	7	5.28571	120.969	25.5378	10821	5886.29	0.0337809	0.0446129	0.0361323	0.0587312	0.120969	0.209575	38	0.068499	0.140105
928	4	5.75	118.574	21.0327	5714	3107.75	0.0233791	0.0404042	0.0311054	0.0643093	0.118574	0.198729	24	0.0632699	0.111333
929	9	6.11111	106.62	19.594	5724	5056.67	0.0156102	0.0317335	0.0375402	0.0469858	0.10662	0.18372	54	0.0615488	0.10303
930	3	6.66667	114.861	19.7816	1723	5042.67	0.0266576	0.0366891	0.0342005	0.0493969	0.114861	0.225774	21	0.0545833	0.0858378
931	7	5.71429	106.675	23.8507	4283	5464.57	0.00965065	0.0363602	0.0374001	0.0489851	0.106675	0.207977	41	0.0644513	0.123183
932	5	6.8	100.713	16.4738	3678	5123.6	0.011404	0.0291725	0.03527	0.050644	0.100713	0.182217	35	0.0517597	0.0987708
933	8	6.5	113.141	18.5987	0	5260.38	0.0167903	0.0385894	0.0385878	0.073533	0.113141	0.184821	52	0.0684174	0.130454
934	4	7.75	130.842	17.8999	6896	5058.75	0.0375185	0.0503098	0.0381179	0.063399	0.130842	0.250923	32	0.0787529	0.138322
935	6	7.16667	99.3308	14.4792	3344	5049.67	0.00631584	0.0304576	0.0372571	0.0677101	0.0993308	0.171845	44	0.0602002	0.117231
936	4	6.75	117.815	18.2801	3780	7653.5	0.0169785	0.0385261	0.0334738	0.0516202	0.117815	0.18523	28	0.0656409	0.116358
937	6	5.66667	110.881	25.4102	7513	4554.5	0.00758288	0.0352896	0.0358835	0.0512003	0.110881	0.188664	35	0.0640385	0.119885
938	6	8.66667	101.586	12.0673	3280	4971	0.0153123	0.0292388	0.0345678	0.0377119	0.101586	0.190448	52	0.0574948	0.0947798
939	8	7	102.046	15.525	12412	6879.38	0.00207102	0.0378691	0.036723	0.0894163	0.102046	0.196666	56	0.0606548	0.149719
940	5	6.6	113.217	20.4061	2795	5699.6	0.0144376	0.0355449	0.0369351	0.0650468	0.113217	0.193042	33	0.0660939	0.136024
941	3	9	104.462	11.7036	7059	4423.67	0.00816939	0.0139712	0.0360317	0.0229028	0.104462	0.178404	28	0.0462723	0.0821335
942	2	6	125.136	21.4519	6340	1375	0.023445	0.0292703	0.0295713	0.0350955	0.125136	0.236322	13	0.0496292	0.101621
943	10	7.1	97.1623	15.3146	6597	4916.5	0.00128394	0.0369451	0.0316538	0.0642381	0.0971623	0.19578	68	0.0599089	0.11044
944	11	5.90909	99.359	18.1836	7228	5832.55	0.0176885	0.0331499	0.0357538	0.0530693	0.099359	0.183227	64	0.058257	0.107105
945	9	8.11111	98.8751	12.908	9714	5247.11	0.00834707	0.0323475	0.03623	0.0564163	0.0988751	0.201809	73	0.0617967	0.118845
946	3	8	136.368	17.5331	1990	6914.33	0.030535	0.0489109	0.0423507	0.0649891	0.136368	0.209382	24	0.0800838	0.13708
947	4	6.5	124.13	20.2942	5798	5632	0.0301874	0.041798	0.0297438	0.0526966	0.12413	0.208488	27	0.0626413	0.0948068
948	3	6.33333	136.968	33.608	4688	5803	0.0298213	0.0470183	0.0394487	0.0610986	0.136968	0.219226	20	0.0718357	0.10269
949	6	7.66667	124.738	19.9655	7477	4836.17	0.0310941	0.0481766	0.0386529	0.0672219	0.124738	0.244907	47	0.0819504	0.136979
950	6	8	103.255	14.2323	6217	3950.83	0.0155947	0.0334366	0.0342009	0.0458472	0.103255	0.192053	49	0.0601946	0.0992461
951	7	8.28571	111.215	14.7283	10422	4640	0.0165449	0.0371213	0.0371894	0.0735875	0.111215	0.189953	53	0.0647498	0.109605
952	4	9.75	107.45	11.5748	8940	4004.5	0.018528	0.0372693	0.0351492	0.0583949	0.10745	0.213058	40	0.0641772	0.0969227
953	8	5.5	111.913	21.8386	4156	5172.75	0.0184329	0.035321	0.0366506	0.0604053	0.111913	0.199605	44	0.0630428	0.120521
954	5	7.2	117.902	17.6674	4935	7069.4	0.0295438	0.0437139	0.0370087	0.057417	0.117902	0.200292	37	0.0700287	0.122937
955	3	9	105.381	14.9966	8061	5291	0.00768968	0.0325327	0.0366295	0.0697208	0.105381	0.207279	28	0.0528519	0.10757
956	9	6.11111	97.1794	17.7991	5467	4968	0.0101832	0.0357162	0.0381652	0.0711357	0.0971794	0.168962	55	0.0610266	0.126084
957	5	5.8	117.448	23.9463	4149	4732.4	0.0162942	0.0361444	0.0370058	0.0665203	0.117448	0.213612	30	0.0621607	0.127859
958	8	6.875	94.9336	14.9464	3287	6169.38	0.00311315	0.0251349	0.0347935	0.0627204	0.0949336	0.197084	55	0.0512281	0.0913422
959	4	6.25	114.566	19.6059	6187	4045.25	0.0210039	0.0328729	0.0351431	0.0475867	0.114566	0.209838	26	0.0581927	0.093314
960	7	6.28571	104.404	17.2112	4089	5957.43	0.00897451	0.0263218	0.0372502	0.0459826	0.104404	0.215854	45	0.0565241	0.103425
961	4	5.75	118.71	21.0568	6061	6285.5	0.0132359	0.0220697	0.0395521	0.0325523	0.11871	0.227606	24	0.055533	0.109087
962	3	6.33333	106.333	17.4267	3408	7341	0.00437538	0.0176704	0.0304984	0.0440907	0.106333	0.191846	20	0.0426984	0.0898674
963	8	7.625	104.569	14.8814	3074	6191.25	0.0185002	0.0333969	0.0369396	0.0738878	0.104569	0.19654	61	0.0609906	0.118759
964	7	7.42857	99.9976	14.2462	2390	7537.14	0.0183148	0.0444116	0.0325359	0.0651185	0.0999976	0.203944	51	0.0616358	0.11477
965	4	6.75	117.473	29.8132	3731	6161.25	0.0141254	0.0294916	0.0320746	0.0684035	0.117473	0.212715	28	0.0643567	0.133283
966	7	6.85714	97.0421	14.6278	3301	4765	0.00599867	0.0327109	0.0320972	0.0713233	0.0970421	0.178606	49	0.0565527	0.118046
967	6	7.5	103.198	16.0605	5357	5739.17	0.0203242	0.0422857	0.0378825	0.0701763	0.103198	0.212236	44	0.061849	0.126746
968	9	8.11111	90.3363	11.9731	4970	6144.67	0.00988842	0.0265748	0.0351793	0.0590387	0.0903363	0.195159	69	0.052636	0.108232
969	2	7	113.072	16.1532	4509	3881.5	0.00403365	0.0165532	0.0335943	0.0290728	0.113072	0.186914	15	0.0445973	0.0780579
970	7	7	113.292	16.8975	3201	6718.29	0.0198408	0.0421088	0.0358607	0.052685	0.113292	0.20308	50	0.0704922	0.110974
971	5	5.4	117.832	23.0053	878	6766	0.00999323	0.0323147	0.0350503	0.0498474	0.117832	0.197568	28	0.0619511	0.124112
972	7	6.71429	111.635	20.3284	6421	4940	0.0217287	0.0321384	0.0392076	0.0486146	0.111635	0.184425	47	0.0631153	0.120382
973	3	6.33333	116.874	18.5514	8764	5637.67	0.015245	0.0299246	0.0316717	0.0387714	0.116874	0.201163	20	0.051773	0.0905338
974	10	7.1	104.461	18.3878	4587	6722.8	0.0194774	0.03707	0.0324619	0.0527553	0.104461	0.208248	70	0.0635906	0.120858
975	3	5.66667	127.009	22.5794	9962	7360.67	0.0218474	0.0442285	0.036978	0.0637926	0.127009	0.222232	18	0.0704815	0.129425
976	5	7.6	101.782	13.9102	5693	5168	0.00642894	0.035483	0.0361311	0.0474784	0.101782	0.19917	39	0.057963	0.103945
977	5	6.4	111.041	17.4493	5683	3555.8	0.0138209	0.0358424	0.0341234	0.0504654	0.111041	0.205624	31	0.0615229	0.123846
978	9	6.33333	106.292	18.4792	3134	5826.22	0.00305944	0.0386993	0.035113	0.0637805	0.106292	0.187994	57	0.0636987	0.113934
979	11	7	96.7556	16.5483	3309	6705.18	0.00515568	0.0304389	0.0350622	0.0585677	0.0967556	0.204755	76	0.0589044	0.107739
980	7	7.28571	92.8189	13.6229	8547	4841.71	0.00782141	0.0278113	0.0370361	0.0547835	0.0928189	0.166518	52	0.0551924	0.105648
981	10	6.7	98.4678	18.7952	4835	5303.9	0.0112838	0.0353056	0.0358648	0.0572189	0.0984678	0.204702	66	0.0605974	0.0947053
982	5	6.4	108.668	23.5284	8197	5535.2	0.00758288	0.027569	0.0361146	0.060435	0.108668	0.182596	33	0.0522902	0.0883083
983	4	7.5	109.58	16.9489	5298	4262.75	0.0135897	0.0250204	0.0350112	0.0357718	0.10958	0.184249	31	0.0560065	0.100749
984	4	8.5	105.029	12.9629	6189	6442.5	0.0153857	0.0256251	0.0351288	0.0353553	0.105029	0.188907	34	0.053779	0.100762
985	6	6.33333	112.722	20.8304	2269	8032.5	0.0163814	0.0338833	0.0359388	0.0556605	0.112722	0.19125	39	0.0623852	0.12157
986	4	6.75	119.81	19.5523	10053	4969	0.0262902	0.0436991	0.0385821	0.0874482	0.11981	0.217197	28	0.0720276	0.138206
987	8	6.5	113.114	19.9805	6515	4906.38	0.0193928	0.0407015	0.0367845	0.0690971	0.113114	0.190358	52	0.0708553	0.109879
988	4	6.75	121.352	19.503	5323	5728.75	0.0151112	0.0380722	0.0326275	0.0604754	0.121352	0.216241	28	0.0676257	0.112685
989	8	6	105.94	21.351	4241	4775.75	0.0191459	0.0354171	0.03645	0.0679033	0.10594	0.210333	49	0.0630755	0.122752
990	9	6.66667	91.4904	14.8652	7191	5650.78	0.0103884	0.0247753	0.0334597	0.0424911	0.0914904	0.171167	59	0.0502825	0.10711
991	3	5.33333	113.959	24.4198	2613	3770.33	0.0032221	0.0269934	0.0290257	0.0413447	0.113959	0.214321	17	0.0481056	0.0932026
992	5	5.2	104.395	21.0778	8773	7382	0.0150548	0.0265861	0.02835	0.0425628	0.104395	0.216688	27	0.0465105	0.0770866
993	12	7.66667	94.8858	13.4922	6467	5132	0.0138403	0.0341401	0.0335685	0.0538279	0.0948858	0.192637	90	0.0616792	0.121371
994	5	6.6	110.137	19.0554	6755	6091.8	0.00594824	0.0255807	0.0353089	0.0382291	0.110137	0.204072	33	0.0576662	0.10822
995	9	6.22222	106.974	19.376	6692	6030.33	0.0177864	0.046879	0.0336535	0.0707451	0.106974	0.190489	57	0.0684152	0.127033
996	4	7.5	110.076	15.6269	5984	5319	0.0166319	0.0321608	0.0410985	0.0656071	0.110076	0.180306	30	0.0608589	0.116378
997	6	6.16667	110.99	23.3285	4133	4583.5	0.00643728	0.0237122	0.0345386	0.0326395	0.11099	0.216236	37	0.0548016	0.0967188
998	3	7.33333	122.635	17.1949	2300	5130	0.0284943	0.044312	0.0347544	0.0714362	0.122635	0.232831	23	0.0660221	0.121641
999	5	6.6	115.463	21.04	901	4615.4	0.0249061	0.0359191	0.0331645	0.057146	0.115463	0.195898	34	0.0618117	0.118406
