# Supplementary material for: The winner takes it all—Competitiveness of single nodes in globalized supply networks
Source: PLoS One. 2019 Nov 20;14(11):e0225346. doi: 10.1371/journal.pone.0225346 (PMC6867619; doi:10.1371/journal.pone.0225346)
Supplement: S1 Table — Legends can be found in te readme.txt file. (ZIP) [file pone.0225346.s001.zip › spatial_network_delaunay_randomized_connections_N_1000_r_5_edgelist.dat]

0	661	0.0201869
0	664	0.0248253
0	673	0.0304729
1	38	0.028648
1	115	0.0287558
1	189	0.0680699
1	246	0.0188874
1	695	0.00911528
1	754	0.0347522
1	884	0.0245578
1	886	0.0516169
2	225	0.0313376
2	555	0.0523438
2	631	0.0418152
2	635	0.0632663
2	943	0.0123003
3	78	0.0544145
3	149	0.0375767
3	299	0.0741358
3	342	0.0285437
3	480	0.00487588
3	583	0.0192328
3	675	0.0325072
3	906	0.0203735
4	17	0.0533962
4	90	0.0184818
4	397	0.078253
4	726	0.053559
4	867	0.0332344
5	96	0.0495227
5	302	0.0104038
5	661	0.0353318
5	696	0.0378397
5	938	0.0514864
6	50	0.0419262
6	111	0.039682
6	129	0.0401762
6	138	0.0248302
6	194	0.0268877
6	352	0.0312555
6	483	0.0343263
6	657	0.0229239
6	758	0.0361784
6	974	0.0375974
7	159	0.0221123
7	211	0.0691444
7	404	0.0145445
7	494	0.0602218
7	687	0.0252953
7	947	0.0314182
8	63	0.0562763
8	644	0.032022
8	651	0.0585067
8	793	0.0191555
9	125	0.0214313
9	219	0.00725283
9	331	0.0126528
9	352	0.0537139
9	684	0.045439
9	693	0.0450296
9	759	0.0759311
9	873	0.0249125
9	940	0.0415307
9	968	0.0221527
10	51	0.0164782
10	307	0.0637791
10	316	0.0501474
10	395	0.0460655
10	477	0.0290978
10	575	0.0463687
10	731	0.0334826
10	755	0.0153382
10	934	0.0487436
11	368	0.0232743
11	378	0.0101915
11	434	0.0250624
11	497	0.0497324
11	511	0.017646
11	571	0.0325857
11	634	0.0215749
11	891	0.0351622
12	102	0.0219741
12	130	0.0425354
12	279	0.0333112
12	315	0.0266232
12	444	0.0513921
13	43	0.0371605
13	616	0.0130974
13	629	0.0471194
13	924	0.0315526
14	198	0.0287841
14	257	0.0356053
14	282	0.0449921
14	444	0.0205084
14	482	0.0279281
14	549	0.0354651
14	574	0.0371119
14	640	0.0171602
14	859	0.023181
14	942	0.0430358
15	72	0.0234691
15	195	0.0274773
15	300	0.0214431
15	302	0.0500631
15	510	0.0471747
15	556	0.0170924
15	593	0.0286449
16	147	0.0112317
16	148	0.0316792
16	271	0.0241275
16	284	0.0276492
16	680	0.0320391
16	748	0.0452155
17	178	0.0340562
17	346	0.0297644
17	442	0.0547956
17	648	0.0513566
17	806	0.0247238
17	826	0.0411078
18	265	0.0270728
18	290	0.0428834
18	388	0.0185552
18	588	0.00380812
18	689	0.0258987
18	700	0.0403187
18	787	0.0210713
18	826	0.0466382
18	966	0.0152125
19	171	0.0158004
19	192	0.0342775
19	375	0.0177138
19	453	0.00911977
19	659	0.0396729
19	844	0.0773275
20	86	0.0233539
20	247	0.0177712
20	424	0.0626965
20	467	0.0569301
20	681	0.0389276
21	90	0.0709811
21	112	0.0188551
21	276	0.0172495
21	464	0.0414165
21	705	0.0129803
21	720	0.0676595
21	787	0.0292245
21	797	0.052691
21	841	0.0431403
21	862	0.0254415
22	86	0.0823428
22	106	0.018879
22	954	0.0277378
23	466	0.0254483
23	502	0.0137584
23	581	0.0467137
24	177	0.0406283
24	240	0.0444759
24	266	0.0804095
24	475	0.0537455
24	994	0.0352956
25	291	0.0100671
25	299	0.0596091
25	388	0.0224624
25	496	0.0218745
25	568	0.0535114
25	732	0.052361
25	788	0.028544
25	894	0.032447
26	61	0.0435027
26	209	0.0350263
26	594	0.0337096
26	649	0.0392853
27	490	0.0147656
27	669	0.0595195
27	802	0.0382809
27	906	0.0356785
28	45	0.0749143
28	159	0.00869921
28	279	0.016059
28	504	0.0651983
28	524	0.0184153
28	537	0.0813869
28	544	0.0308118
28	636	0.00252742
28	643	0.016481
28	746	0.00646192
29	239	0.0587658
29	637	0.07675
29	688	0.0597988
29	892	0.0146429
30	853	0.0317143
30	951	0.0118945
31	81	0.0379617
31	405	0.0333646
31	682	0.0185667
31	694	0.0426586
31	810	0.0622006
31	864	0.0324325
31	939	0.0248093
32	55	0.0152128
32	217	0.0216712
32	844	0.0123224
32	932	0.0281857
33	200	0.0324555
33	302	0.0604592
33	370	0.0616547
33	423	0.0346531
33	601	0.0506859
33	787	0.0162028
33	880	0.0499413
34	108	0.0473406
34	259	0.00982999
34	385	0.0410208
34	679	0.058735
34	750	0.0170773
35	217	0.0533271
35	241	0.0461292
35	282	0.0314706
35	462	0.017127
35	529	0.0303811
35	917	0.0320707
36	39	0.0105265
36	336	0.039985
36	337	0.0609374
36	810	0.0175315
37	75	0.0346303
37	79	0.0563187
37	137	0.0457134
37	172	0.0472419
37	475	0.0327149
37	633	0.0575918
37	680	0.0203257
37	961	0.0407254
38	342	0.0201005
38	758	0.0357768
39	546	0.0284181
39	656	0.0344062
39	830	0.0251843
39	932	0.0461064
40	162	0.0325598
40	276	0.0578014
40	419	0.0611261
40	640	0.0401026
40	710	0.0248808
41	261	0.0169809
41	311	0.0132267
41	355	0.0564319
41	470	0.07754
41	558	0.0202951
41	568	0.0632743
41	660	0.0405891
42	60	0.0290672
42	80	0.0356303
42	448	0.0504372
42	449	0.0246952
42	618	0.0251589
42	790	0.0183905
42	920	0.0058697
43	311	0.0132102
43	428	0.0391586
43	618	0.0598559
43	888	0.0224259
44	217	0.0547724
44	420	0.028519
44	448	0.0532553
44	456	0.0148349
44	732	0.0275262
44	766	0.017654
44	787	0.0466032
44	935	0.0552705
45	62	0.0436753
45	69	0.0282611
45	272	0.0612974
45	540	0.0245399
45	568	0.0330806
45	586	0.0254525
45	887	0.0266623
46	127	0.0378668
46	137	0.0400215
46	173	0.055141
46	357	0.0146202
46	543	0.0177325
46	625	0.0199699
46	681	0.014773
46	687	0.0131678
46	812	0.0436441
47	127	0.0214778
47	152	0.0264932
47	192	0.0794739
47	235	0.0216947
47	728	0.0246449
48	230	0.0179644
48	694	0.0431414
48	744	0.0039905
48	794	0.0240556
48	804	0.0105817
48	955	0.0628035
49	212	0.0342206
49	466	0.00687135
49	701	0.017495
49	773	0.0466815
49	837	0.0448741
49	909	0.0281961
49	934	0.0377195
49	958	0.0260231
49	998	0.022439
50	332	0.0485944
50	336	0.0354932
51	99	0.0308983
51	147	0.0148292
51	269	0.0304399
51	427	0.057487
51	858	0.0201982
51	948	0.0273798
51	998	0.0162377
52	149	0.016373
52	595	0.0591389
52	697	0.0693346
53	252	0.0555951
53	389	0.0174053
53	525	0.0608361
53	760	0.0418041
53	898	0.0584434
53	964	0.0416912
54	862	0.050178
55	205	0.0350347
55	366	0.00369987
55	418	0.0276961
55	421	0.0332059
55	686	0.0312021
55	869	0.0590061
56	209	0.0375513
56	241	0.0319536
56	359	0.051049
56	560	0.0466677
56	684	0.0500188
56	922	0.0180428
56	991	0.0111737
57	73	0.0412096
57	150	0.0418286
57	228	0.0234542
57	374	0.0159917
57	515	0.0349118
57	635	0.0496408
57	758	0.0249745
57	788	0.0159017
57	838	0.0386517
57	848	0.0265858
57	959	0.0305574
57	996	0.0285373
58	325	0.0369475
58	391	0.0270454
58	957	0.0387232
58	961	0.0487806
59	96	0.0521638
59	154	0.0249739
59	228	0.0193991
59	294	0.0408797
59	448	0.0300642
60	186	0.0447556
60	305	0.0224663
60	484	0.032645
60	759	0.043012
61	158	0.0303421
61	455	0.0515265
61	539	0.051109
61	992	0.0577698
62	199	0.0488598
62	233	0.0353734
62	436	0.0241908
62	445	0.0280728
62	620	0.0270058
62	883	0.0116184
63	447	0.013601
63	657	0.0261449
63	733	0.0603038
63	884	0.0488774
64	231	0.0288619
64	269	0.0097774
64	280	0.0457762
64	395	0.03568
64	736	0.0361225
64	771	0.0408186
64	792	0.0519285
65	145	0.0618544
65	670	0.0480908
65	744	0.0345736
65	749	0.0464149
65	803	0.0372618
66	306	0.0481191
66	681	0.0242193
66	712	0.0779644
66	740	0.0362876
67	235	0.0367556
67	517	0.0299944
67	534	0.0307293
67	651	0.0288998
67	788	0.040182
68	220	0.0281505
68	237	0.0161803
68	412	0.00770395
68	503	0.0415655
68	526	0.0515937
68	546	0.00799103
68	707	0.0440393
69	72	0.0214521
69	161	0.00591473
69	206	0.0221107
69	241	0.0477976
70	125	0.034625
70	132	0.0316395
70	233	0.0513714
70	396	0.0409564
70	449	0.0401763
70	618	0.0305736
70	708	0.0225459
70	773	0.0620518
70	830	0.0598964
71	73	0.0513567
71	233	0.0202427
71	271	0.0259475
71	393	0.0380381
71	443	0.00973887
71	537	0.0566528
71	539	0.002263
71	681	0.0733189
71	726	0.0321154
71	733	0.0539006
71	738	0.0292131
72	349	0.0471709
72	430	0.058161
72	734	0.0480634
72	890	0.0236958
72	954	0.0312981
73	591	0.0395069
73	830	0.0487812
74	130	0.0204052
74	532	0.0343708
74	607	0.0119973
74	663	0.028395
74	875	0.0180135
75	281	0.0397522
75	740	0.056849
76	161	0.0429769
76	547	0.0385226
76	915	0.0503717
76	916	0.0610333
77	278	0.0576294
77	597	0.00713176
77	607	0.0350283
77	721	0.0321829
78	89	0.0332091
78	160	0.0285764
78	313	0.0689918
78	597	0.0326329
78	936	0.0507606
78	972	0.00950771
79	255	0.0283746
79	379	0.0285822
79	456	0.0512955
79	887	0.0530072
80	85	0.0379687
80	221	0.0367428
80	866	0.0141906
80	897	0.0130252
81	140	0.0330205
81	480	0.0377244
81	488	0.0248678
81	513	0.0162445
81	561	0.0143465
81	566	0.0748328
81	670	0.0600891
81	968	0.0527093
82	129	0.0251494
82	133	0.0302668
82	193	0.0225688
82	317	0.0248268
82	372	0.0157567
82	826	0.0058776
82	882	0.0228222
83	152	0.0109921
83	563	0.0349927
83	663	0.0488107
83	730	0.029164
83	736	0.0494598
83	968	0.0222053
84	121	0.0656539
84	139	0.0313158
84	226	0.0540857
84	408	0.0229786
84	420	0.0585661
84	450	0.0433269
84	599	0.0579317
84	767	0.0527103
85	110	0.00373872
85	113	0.0303303
85	232	0.0193171
85	519	0.031341
85	676	0.0677096
85	830	0.0229431
86	337	0.00631735
86	378	0.0321196
86	582	0.00836046
86	619	0.0631942
87	307	0.0205408
87	410	0.0475696
87	447	0.0321465
87	536	0.0348498
87	682	0.0471119
88	379	0.0113993
88	650	0.0830013
88	864	0.0584749
88	900	0.0294809
89	431	0.00675712
89	437	0.0407959
89	814	0.0328272
89	973	0.0334561
90	140	0.0426449
90	264	0.0457477
90	380	0.0184108
90	816	0.0552435
90	853	0.0706781
90	865	0.0592672
90	874	0.0300261
90	954	0.0176102
90	993	0.00584151
91	370	0.0268306
91	600	0.041965
91	715	0.0492236
92	167	0.0429732
92	197	0.0243664
92	290	0.0348476
92	551	0.0462516
92	722	0.021644
92	753	0.0200257
92	815	0.0121275
92	895	0.0288004
93	194	0.0492948
93	227	0.0296257
93	268	0.0475777
93	572	0.0163191
93	745	0.0302198
93	848	0.0333245
93	915	0.0386506
93	934	0.0321804
94	431	0.0255165
94	443	0.0176743
94	481	0.0220337
94	612	0.0172154
94	792	0.037561
94	995	0.0454517
95	207	0.0346472
95	410	0.0417617
95	598	0.0181249
95	866	0.0575106
95	875	0.0469311
96	169	0.0142923
96	625	0.0114114
96	626	0.0600571
96	705	0.00532431
96	963	0.0262079
97	176	0.0705312
97	223	0.0735093
97	252	0.0147873
97	389	0.0344533
97	471	0.04167
97	665	0.0554825
97	822	0.0392536
98	99	0.0318863
98	112	0.0444519
98	162	0.0323739
98	221	0.0535262
98	328	0.0206002
98	439	0.0240734
98	663	0.0535179
98	758	0.0255948
98	881	0.0437146
99	177	0.048577
99	560	0.0365748
99	716	0.0179655
99	754	0.0208391
100	204	0.0269258
100	292	0.0369159
100	423	0.0271194
100	529	0.0459747
101	217	0.0699249
101	218	0.0460123
101	726	0.0510101
101	828	0.0576215
102	408	0.0679329
102	599	0.00676209
103	137	0.0664026
103	231	0.0331249
103	812	0.00876028
103	899	0.044746
103	912	0.00753382
104	168	0.0294997
104	347	0.00579762
104	448	0.0505188
104	525	0.0108335
104	532	0.00874394
104	616	0.0348626
104	703	0.0233419
105	362	0.052146
105	887	0.0291531
106	238	0.0247735
106	321	0.032449
106	392	0.00212985
106	604	0.0445883
106	767	0.0142252
107	457	0.053081
107	675	0.0121136
107	972	0.0153404
108	361	0.0745346
108	445	0.017751
108	650	0.0417579
108	689	0.0308082
108	723	0.0166367
108	971	0.034014
109	223	0.0449389
109	350	0.0369336
109	601	0.0300373
109	732	0.0274013
109	923	0.0786301
110	350	0.026601
110	441	0.0166343
110	444	0.0137178
110	826	0.0165867
110	891	0.0210352
110	892	0.0493133
111	513	0.0298081
111	592	0.0258338
111	733	0.0313427
111	777	0.0700391
111	796	0.0350484
111	997	0.0837225
112	176	0.032221
112	238	0.0392267
112	633	0.0435913
112	675	0.0180048
112	903	0.0110969
113	204	0.029447
113	264	0.00964649
113	270	0.0530826
113	451	0.0298821
113	466	0.0207823
113	491	0.068543
113	513	0.0335747
113	752	0.0232747
113	840	0.045578
113	870	0.0249948
113	892	0.00861895
114	369	0.0337873
114	540	0.0301201
114	577	0.0634485
114	676	0.0515119
115	195	0.0408182
115	219	0.0468769
115	331	0.0240137
115	453	0.028179
115	668	0.0269072
115	697	0.0330751
116	416	0.0709524
116	506	0.0287173
116	862	0.0220794
116	923	0.0252427
117	662	0.0538681
117	714	0.0160978
118	305	0.0588342
118	342	0.0195112
118	403	0.0653102
118	675	0.0391016
118	684	0.0190723
118	737	0.0169126
118	872	0.0163675
118	968	0.0664613
119	266	0.00551958
119	367	0.0236948
119	525	0.0332877
119	842	0.018178
119	959	0.0699442
120	208	0.0512202
120	343	0.00847925
120	446	0.0589876
120	515	0.0323278
120	593	0.0242865
120	855	0.0441725
120	934	0.0389087
120	949	0.0718277
121	282	0.0673851
121	559	0.021327
121	633	0.0126929
121	846	0.0432466
121	944	0.0101947
121	947	0.0175531
121	981	0.0339715
122	482	0.0145262
122	513	0.0379467
123	308	0.031475
123	316	0.00839045
123	489	0.015523
123	959	0.0527623
124	187	0.0196251
124	521	0.00865526
124	710	0.0391576
124	879	0.0221447
125	365	0.0420026
125	387	0.0474383
125	655	0.0758624
126	149	0.0228641
126	544	0.0345439
126	744	0.0503713
126	943	0.0284625
127	501	0.0216283
127	837	0.0440948
128	141	0.0490879
128	274	0.0512611
128	549	0.043255
128	932	0.0157508
128	955	0.0393445
129	386	0.0189751
129	422	0.0375364
129	677	0.0324201
129	786	0.0469914
129	860	0.0658861
130	300	0.0310979
130	844	0.0413984
130	851	0.0303704
130	962	0.0627614
131	892	0.0137443
131	947	0.0685938
132	188	0.0532349
132	330	0.0860515
133	207	0.00334877
133	279	0.0412386
133	292	0.0148943
133	449	0.0620888
133	753	0.0260316
134	330	0.0443469
134	391	0.0264283
134	725	0.0560986
134	889	0.0224825
135	491	0.0273284
135	527	0.0261977
135	542	0.0407437
135	615	0.0360208
135	777	0.0721787
136	249	0.0231921
136	309	0.0466439
136	805	0.0116593
136	826	0.0239332
136	910	0.0307439
137	270	0.0507457
137	845	0.0225114
138	875	0.0196464
138	882	0.0371977
139	531	0.0413036
139	650	0.026879
139	797	0.0456756
139	877	0.0303362
139	887	0.0571842
140	286	0.0762444
140	553	0.0376706
140	614	0.0337723
140	775	0.0300522
141	350	0.0349717
141	451	0.010663
141	555	0.046197
141	824	0.0349008
142	458	0.0144856
142	686	0.0191621
143	206	0.0476619
143	303	0.0304958
143	451	0.0367959
143	526	0.0164392
143	908	0.00699738
143	924	0.0453558
143	970	0.0200913
144	429	0.0125791
144	441	0.0477032
145	354	0.0321448
145	432	0.0187889
145	642	0.0687057
145	673	0.0937816
146	782	0.0316688
146	909	0.0561854
147	244	0.0127552
147	755	0.0248618
148	375	0.0180176
148	562	0.0401743
148	786	0.0194235
149	560	0.0157188
149	630	0.0327423
149	716	0.04289
150	287	0.00877059
150	400	0.064368
150	638	0.0179222
150	723	0.025762
150	873	0.0457014
151	180	0.0509046
151	237	0.0237536
151	368	0.0193563
151	500	0.0283387
151	622	0.0237885
151	629	0.0298402
151	764	0.0289785
151	962	0.0353935
151	978	0.0194312
152	166	0.0267756
152	251	0.0148242
152	669	0.0329622
152	943	0.00802559
152	988	0.0763812
153	299	0.00595929
153	455	0.0762187
153	554	0.055191
153	692	0.0172074
153	882	0.0454496
154	344	0.0251486
154	463	0.041546
154	577	0.0426907
154	792	0.0758262
154	816	0.0344211
155	207	0.0291832
155	498	0.0265769
155	764	0.0342158
155	949	0.0522445
156	961	0.0382431
157	498	0.0135348
157	605	0.0427891
157	635	0.0453588
157	659	0.026173
157	693	0.0712545
157	965	0.0225534
158	546	0.0399629
158	701	0.0329807
158	821	0.0347725
158	916	0.0316647
159	496	0.0371296
159	513	0.0176894
159	548	0.0395832
159	635	0.0313784
159	803	0.0590604
159	807	0.054463
159	871	0.0372801
160	178	0.0595045
160	256	0.0511758
160	470	0.0558319
160	855	0.0256656
160	874	0.0522868
161	352	0.0511523
161	426	0.0198615
161	805	0.0456335
161	843	0.0228599
161	898	0.0259121
161	985	0.0539711
162	264	0.0164556
162	272	0.0371481
162	502	0.025737
162	617	0.0754328
162	618	0.029645
162	680	0.0373003
162	769	0.0312828
163	195	0.0271045
163	230	0.025855
163	660	0.0233933
163	740	0.0340538
163	773	0.0297387
163	860	0.0440978
164	418	0.0394658
164	504	0.0539257
164	805	0.0485802
164	999	0.032336
165	236	0.00723611
165	373	0.0142161
165	490	0.00404745
165	792	0.0858309
165	874	0.0133968
165	955	0.0180396
166	214	0.0287484
166	700	0.0710481
166	812	0.0468003
167	179	0.0257013
167	200	0.0415919
167	384	0.0283177
167	725	0.0478217
167	738	0.0188419
167	816	0.0422166
167	892	0.0238142
168	244	0.0286274
168	419	0.0623177
169	248	0.0336839
169	634	0.0133787
169	652	0.00693996
169	812	0.00858644
170	204	0.0784801
170	509	0.0216232
170	881	0.0389094
171	192	0.0119901
171	228	0.0378515
171	334	0.0184716
171	549	0.0433148
171	552	0.0438259
171	686	0.0426992
172	220	0.0539382
172	282	0.0736946
172	285	0.0272959
172	362	0.02996
172	380	0.0530444
172	444	0.0778404
172	488	0.0374575
172	669	0.0376548
172	741	0.0411387
172	913	0.0485626
172	980	0.0381979
173	494	0.0147976
173	651	0.0427131
173	710	0.0766271
174	304	0.0513808
174	445	0.03191
174	448	0.024425
174	603	0.0189927
174	867	0.0498828
175	194	0.0739731
175	272	0.0239203
175	320	0.0423214
175	397	0.0443442
175	822	0.0269241
175	880	0.0320182
176	460	0.018135
176	477	0.0318487
176	533	0.0164352
176	597	0.0213015
176	851	0.0415982
176	862	0.0287471
176	904	0.054993
177	401	0.0284407
177	468	0.0416523
177	540	0.018631
177	576	0.0513874
177	703	0.013109
178	264	0.0287678
178	446	0.029408
178	537	0.0187804
178	674	0.044544
178	776	0.0389766
178	826	0.0138108
179	441	0.0270812
179	476	0.0182184
179	806	0.0448869
179	922	0.028482
180	685	0.051548
180	816	0.0351081
181	222	0.0373163
181	332	0.0233558
181	719	0.0327745
181	885	0.0330148
181	909	0.0326124
182	215	0.0213405
182	722	0.0246922
183	387	0.0583012
183	475	0.0327504
183	510	0.0314489
183	591	0.0586601
183	620	0.0456339
183	931	0.0177584
184	455	0.0290456
184	543	0.0468745
184	759	0.0212779
184	797	0.0547577
184	872	0.00279981
184	922	0.069166
184	929	0.0386826
184	949	0.00725662
184	956	0.0274135
185	256	0.0268087
185	329	0.0412425
185	609	0.0452658
185	676	0.0277697
185	735	0.0492894
186	243	0.0856885
186	309	0.0105608
186	475	0.0151414
186	769	0.0113619
186	971	0.0496021
187	437	0.0224582
187	594	0.0195532
187	623	0.0359771
187	807	0.0258535
188	735	0.035155
188	806	0.0310029
188	898	0.0453907
188	956	0.0478607
189	301	0.0288603
189	506	0.0350349
189	924	0.0252644
190	514	0.0280394
190	773	0.0752508
190	892	0.0159788
190	898	0.0231172
190	988	0.0388222
190	998	0.0442024
191	216	0.0516799
191	271	0.0321721
191	286	0.0468205
191	416	0.00580811
191	476	0.0373939
191	646	0.0257846
191	719	0.0354231
192	338	0.014825
192	746	0.00450798
192	943	0.0320592
193	425	0.0659928
193	652	0.0285269
193	688	0.0515992
193	886	0.0702851
193	955	0.0798359
194	294	0.0241785
194	615	0.0430372
194	838	0.0253566
195	669	0.0493097
195	914	0.0226756
195	989	0.0305668
195	993	0.0325535
196	253	0.00963506
196	291	0.0521497
196	311	0.0267222
196	527	0.0594632
196	707	0.0334297
197	639	0.0375705
197	771	0.0363551
197	829	0.0568122
198	219	0.0337804
198	472	0.0978039
198	516	0.056463
198	665	0.0144809
198	669	0.0415325
198	692	0.00687801
198	763	0.0473867
198	780	0.0381653
199	410	0.0147971
199	460	0.0460774
199	550	0.0346213
199	823	0.0418163
199	900	0.0378674
200	323	0.0329925
200	565	0.020087
200	660	0.0312306
200	883	0.0470334
200	946	0.0664905
201	278	0.0400263
201	322	0.027179
201	597	0.00839816
201	653	0.0507488
201	667	0.053103
201	788	0.0456854
202	214	0.0697972
202	355	0.0384914
202	377	0.0262419
202	575	0.0442455
202	643	0.043685
202	882	0.0336163
202	889	0.0521766
202	896	0.0366851
202	905	0.0244884
202	926	0.0192011
203	381	0.0316013
203	436	0.0461633
203	740	0.0183269
204	246	0.0369675
204	287	0.0248321
204	302	0.0497708
204	627	0.0243747
204	665	0.0334121
204	695	0.0473972
204	697	0.0518632
204	815	0.0278272
205	303	0.0303665
205	329	0.0396592
205	491	0.0349959
205	847	0.0169765
205	859	0.0338948
206	322	0.0416754
206	379	0.0559204
206	538	0.0184517
206	705	0.00158697
206	711	0.0279559
206	836	0.0376308
206	847	0.055267
206	882	0.0283192
207	566	0.0226311
207	586	0.020649
207	746	0.0162754
207	753	0.0305741
208	250	0.0422921
208	271	0.0251122
208	384	0.0796072
208	463	0.0306947
208	577	0.0187741
209	275	0.0281901
209	734	0.0174191
209	811	0.0380958
210	261	0.0502938
210	360	0.0179574
210	392	0.0619499
210	642	0.0301298
210	814	0.0369947
211	255	0.0370527
211	258	0.04509
211	385	0.062388
211	629	0.0664401
211	712	0.0717745
211	746	0.0297814
211	929	0.0200122
212	225	0.0410708
212	299	0.0454804
212	350	0.0361439
212	364	0.0123632
212	385	0.0279108
212	438	0.0438874
212	487	0.0284914
212	630	0.03334
212	710	0.0665171
212	747	0.0407395
213	225	0.0179114
213	293	0.0639375
213	462	0.0533607
213	495	0.0204859
213	503	0.0243718
213	567	0.0544865
213	739	0.0356755
213	793	0.0298029
213	821	0.0329371
213	885	0.0488029
213	986	0.0620361
214	811	0.0464454
215	282	0.0647185
215	395	0.00614074
215	487	0.00979157
215	527	0.0245009
215	790	0.0440515
216	363	0.0106229
216	534	0.0673562
216	795	0.0468875
216	967	0.0261023
217	389	0.0317302
217	415	0.0311623
217	476	0.0289173
217	586	0.017101
217	970	0.0225694
217	995	0.0309769
218	374	0.0440031
218	460	0.0311344
218	503	0.0367575
218	513	0.0229002
218	692	0.0260445
218	998	0.0229537
219	330	0.0232521
219	348	0.032204
219	580	0.0343703
219	603	0.0245895
219	636	0.0450449
219	831	0.0226609
219	863	0.0337017
219	887	0.0104896
220	286	0.0430467
220	437	0.0360476
220	530	0.0460677
220	627	0.0135813
220	833	0.0485774
220	893	0.0435559
221	476	0.0310431
221	683	0.0221694
221	736	0.0230178
221	772	0.0537498
221	979	0.0128859
222	931	0.0218839
222	975	0.0278452
223	388	0.0383752
223	449	0.0111783
223	451	0.031268
223	501	0.0392965
223	856	0.0260964
223	981	0.0331011
224	225	0.0204702
224	358	0.0299558
224	467	0.0232908
224	583	0.0476833
224	783	0.00422452
224	848	0.0095608
224	895	0.0433668
224	944	0.0336802
225	271	0.0476118
225	272	0.0133311
225	494	0.0320358
225	547	0.0405015
225	653	0.0355796
226	292	0.0530701
226	603	0.0194866
227	341	0.0461987
227	419	0.0322592
227	439	0.0585816
227	570	0.0371335
228	330	0.030092
228	712	0.0213909
228	795	0.0359134
228	869	0.0484887
228	948	0.0492187
229	545	0.0325977
229	730	0.0216787
229	930	0.0718625
230	243	0.0742297
230	270	0.0298803
230	333	0.0501013
230	407	0.0549146
230	412	0.0651528
230	539	0.0135716
230	802	0.0599416
231	410	0.0443791
231	467	0.0267971
231	637	0.0117277
231	772	0.0372407
231	856	0.0286694
231	973	0.0287994
232	372	0.0166266
232	684	0.0297071
232	873	0.0267955
232	967	0.028611
233	240	0.0372069
233	555	0.0335076
233	893	0.0314179
233	958	0.020552
234	437	0.0549397
234	558	0.0463575
234	914	0.0236346
235	929	0.0271768
236	419	0.0132902
236	439	0.0166652
236	583	0.0235289
237	709	0.0440182
238	289	0.0190358
238	293	0.0276264
238	445	0.0412786
238	469	0.0386426
239	289	0.0285577
239	323	0.106019
239	649	0.0728878
239	656	0.0367337
240	362	0.0715534
240	516	0.0127829
240	534	0.0274906
240	880	0.0317508
240	980	0.0636156
240	999	0.0460081
241	320	0.0380166
241	326	0.0429821
241	332	0.0183085
241	355	0.0331694
241	613	0.0117915
241	789	0.0420292
241	796	0.0531931
241	892	0.0297496
241	972	0.0308041
242	275	0.0468147
242	379	0.0438917
243	306	0.0492682
243	478	0.0339047
243	566	0.0476626
243	674	0.0257224
243	772	0.0375428
243	955	0.0391013
243	972	0.0481188
244	349	0.0161568
244	420	0.0170662
244	695	0.0141385
244	763	0.0699899
244	835	0.0110931
244	910	0.0187168
244	959	0.0122852
244	994	0.0170457
245	360	0.0372727
245	858	0.023945
245	896	0.0328835
246	352	0.0709089
246	406	0.0293381
247	439	0.0627752
248	363	0.0262206
248	483	0.032028
248	856	0.0617041
248	870	0.0209823
248	873	0.0750655
249	492	0.0302418
249	525	0.024876
249	602	0.0210516
249	736	0.0299555
250	381	0.0179184
250	389	0.018638
250	515	0.0305684
250	611	0.0308166
250	678	0.0679928
250	701	0.0447683
250	784	0.0392796
251	279	0.00958761
251	316	0.0371446
251	339	0.00871554
251	743	0.0769713
252	434	0.0224821
252	619	0.0350945
252	627	0.0221917
252	659	0.0347936
252	742	0.0508477
252	747	0.0629339
252	796	0.0262285
253	402	0.0193443
253	471	0.0388071
253	600	0.0297792
253	637	0.0294652
253	718	0.0293868
253	751	0.0086945
254	463	0.00917879
254	510	0.00995924
254	789	0.0593281
254	814	0.0150854
254	984	0.0361966
255	306	0.0238484
255	630	0.0373313
255	650	0.0721641
255	722	0.0564659
256	267	0.0216912
256	451	0.0378698
256	586	0.0498352
256	878	0.0192779
256	983	0.0536182
257	378	0.0157954
257	699	0.0278554
257	885	0.0087816
258	596	0.0321583
258	655	0.0422575
259	338	0.0541201
259	510	0.0258733
259	754	0.0550706
259	820	0.0673148
259	900	0.0539355
260	394	0.0409817
261	344	0.0305742
262	285	0.0564011
262	837	0.0560042
262	904	0.0218695
262	969	0.0208085
263	315	0.00841039
263	319	9.48433e-05
263	512	0.00727835
263	542	0.0275659
263	936	0.0890185
264	432	0.00662162
264	731	0.00440274
264	746	0.0287326
264	768	0.0251967
265	527	0.0221546
265	855	0.0118122
266	326	0.0870925
266	393	0.0292494
266	395	0.0332872
266	439	0.0432641
266	596	0.0221164
266	678	0.0274492
266	760	0.0148698
266	857	0.0679354
267	305	0.00813545
267	360	0.0308208
267	910	0.0397897
267	926	0.00785244
267	992	0.0210423
268	273	0.0481567
268	394	0.0347538
268	686	0.0334135
269	407	0.0333591
269	503	0.0524131
269	698	0.0321941
269	866	0.0440944
270	420	0.0278068
270	469	0.041667
270	730	0.0460626
270	999	0.0145754
271	293	0.0354227
271	315	0.0768043
271	577	0.0423959
271	728	0.0333054
271	879	0.00563723
271	946	0.0825347
271	970	0.0602906
272	333	0.017597
272	367	0.0214565
272	403	0.0460234
272	736	0.058142
272	886	0.0369897
273	385	0.0707631
273	637	0.0401351
273	920	0.0443197
273	937	0.0423383
274	396	0.0131865
274	540	0.0501481
274	600	0.0238312
274	780	0.0362376
275	473	0.00783798
275	778	0.0348163
275	863	0.0517858
275	896	0.0217518
275	976	0.0272478
276	393	0.0835971
276	515	0.0447645
276	648	0.028723
276	655	0.038945
276	722	0.0441113
276	776	0.0132369
276	996	0.0681295
277	291	0.020236
277	406	0.00795755
277	481	0.0367747
278	367	0.0412501
278	476	0.0389563
278	509	0.0410847
278	527	0.0510785
278	789	0.0400099
279	339	0.0739994
279	928	0.0476609
280	343	0.0276309
280	664	0.0340584
280	671	0.0380095
281	429	0.00135491
281	456	0.00703038
281	518	0.0305729
281	598	0.0763251
281	757	0.068702
281	856	0.0203093
281	874	0.0338095
281	920	0.0389766
282	444	0.0658199
282	480	0.057894
282	858	0.0302244
283	401	0.0347243
283	682	0.0470285
283	713	0.00736915
283	808	0.0254506
283	839	0.0325761
283	928	0.0197827
284	370	0.0133403
284	873	0.0684332
285	496	0.0669381
285	556	0.00731804
285	796	0.0487531
285	855	0.0393088
285	857	0.0581
286	605	0.010593
286	938	0.0229077
287	633	0.0304636
287	806	0.0445047
288	359	0.0139358
288	394	0.0635905
288	467	0.0203234
288	550	0.0393723
288	803	0.0310085
289	332	0.0498542
289	354	0.0374733
289	581	0.0325575
289	688	0.0283954
290	295	0.0162715
290	302	0.0214669
290	308	0.035377
290	714	0.014473
291	556	0.0415571
292	390	0.0220972
292	955	0.0108414
293	539	0.00372474
293	720	0.017634
293	869	0.0164244
293	892	0.0400622
294	422	0.0538077
294	497	0.033319
294	874	0.0684214
294	885	0.0264205
295	346	0.0336491
295	393	0.0215066
295	494	0.0206846
295	861	0.0257439
295	913	0.0585325
296	768	0.0270322
296	965	0.00116795
297	305	0.0346403
297	452	0.0255654
297	525	0.0655391
297	529	0.0244711
297	720	0.0247557
297	808	0.00886245
297	836	0.0122341
298	319	0.0284084
298	577	0.0457135
298	582	0.0351167
298	612	0.0325086
298	667	0.0584943
298	674	0.0427707
298	943	0.0324354
299	628	0.020806
299	936	0.0389185
300	611	0.0425328
300	760	0.0717698
300	905	0.0354144
301	581	0.0301242
302	347	0.0487656
302	816	0.0357299
303	314	0.0229136
303	462	0.0563468
303	594	0.0533516
303	614	0.0285473
303	625	0.0228077
303	857	0.0739538
303	955	0.0312196
304	375	0.0815723
304	563	0.0291715
304	876	0.00745752
304	880	0.0345921
305	321	0.0202253
305	349	0.0182916
305	377	0.0774036
305	378	0.04319
306	386	0.037612
306	565	0.0350464
306	608	0.0279748
306	767	0.0761322
306	869	0.0353492
307	416	0.00418469
307	557	0.0702031
307	679	0.00461139
308	357	0.0385088
308	560	0.0324733
308	644	0.0282694
308	779	0.034024
308	877	0.0214738
308	926	0.0651482
308	958	0.0405896
309	337	0.011933
309	387	0.0244817
309	429	0.0333354
309	469	0.0338993
309	592	0.00849256
309	726	0.0539793
309	846	0.0416363
310	329	0.0366815
310	654	0.0152735
310	769	0.0794717
310	801	0.0190388
311	539	0.0369283
311	782	0.0492726
312	504	0.046403
312	712	0.0377592
312	746	0.0520148
312	865	0.0153375
313	473	0.0327131
313	729	0.0498583
313	815	0.0492186
314	686	0.0546214
314	795	0.0779578
314	850	0.0269839
315	341	0.0488953
315	545	0.0209953
315	736	0.0334395
315	771	0.0160467
315	811	0.00653571
316	455	0.0185831
316	945	0.0292658
316	970	0.0369953
316	999	0.0445879
317	330	0.0346253
317	661	0.0548277
317	907	0.0286788
318	347	0.046026
318	454	0.00730788
318	556	0.0442754
318	601	0.0271608
318	666	0.0168627
318	757	0.0292416
318	882	0.0755941
318	885	0.0311333
318	918	0.0303681
319	496	0.0433884
319	502	0.0597138
319	510	0.0590888
319	590	0.0204835
319	781	0.0539343
319	874	0.0349327
320	664	0.00874947
320	767	0.0294372
320	952	0.0161183
321	532	0.0383253
321	652	0.0277403
321	787	0.0394716
321	927	0.03954
322	426	0.015297
322	454	0.0355098
322	494	0.0436574
322	678	0.0176012
322	998	0.0238145
323	530	0.0809985
323	966	0.0138365
323	990	0.0539079
324	340	0.00868041
324	627	0.0348326
324	723	0.0369371
324	763	0.0285469
324	920	0.0277423
325	526	0.0252222
325	577	0.057012
325	680	0.0536358
325	804	0.0163888
325	821	0.0176878
325	834	0.0325553
325	851	0.0191453
325	873	0.0304716
326	372	0.014173
326	589	0.0717363
326	810	0.0525177
326	977	0.0611525
327	561	0.0389729
327	818	0.0397795
327	897	0.0257178
328	547	0.0204143
328	620	0.0970188
328	694	0.0630589
328	930	0.019751
329	591	0.0574133
329	610	0.0386825
329	744	0.0127335
329	776	0.0484389
329	941	0.0594459
330	371	0.012125
330	439	0.0281769
330	582	0.019784
330	602	0.0505669
330	631	0.0339591
330	835	0.0198783
330	992	0.0129024
330	997	0.0402395
331	947	0.0222071
332	432	0.00642315
332	550	0.00852752
332	576	0.0572323
332	634	0.0514559
333	491	0.037746
333	594	0.0122102
333	717	0.0377118
333	783	0.0180497
334	644	0.0530932
334	846	0.069263
334	991	0.0139032
335	570	0.0262687
335	699	0.0599173
335	779	0.0393704
335	848	0.0412165
335	891	0.0183325
336	400	0.0597091
336	507	0.0263006
337	716	0.0273277
337	757	0.0464288
338	389	0.0255235
338	487	0.042135
338	572	0.00768129
338	614	0.0357144
338	833	0.0305655
338	851	0.0301373
338	950	0.0352751
339	569	0.0628923
339	818	0.0360183
340	349	0.0288688
340	419	0.0531573
340	423	0.0497061
340	591	0.0184416
341	391	0.033216
341	817	0.0503455
341	930	0.0373002
342	363	0.0318873
342	421	0.0230487
343	386	0.0135447
343	393	0.0497387
343	481	0.0262584
343	589	0.0126939
343	630	0.0240182
343	640	0.0695706
343	705	0.0302912
343	772	0.0534379
343	904	0.0351361
343	915	0.052064
344	394	0.0655949
344	400	0.049041
344	461	0.0407107
344	762	0.0554472
345	691	0.0336642
345	741	0.0194267
345	977	0.0104914
345	997	0.0518779
346	640	0.0505904
346	755	0.0274072
346	961	0.037409
347	422	0.0388253
347	434	0.0268387
348	361	0.0292025
348	391	0.0292963
348	564	0.0321415
349	440	0.0696741
349	733	0.0112442
349	792	0.0324506
349	892	0.0408687
350	374	0.0756456
350	523	0.0641036
350	743	0.0123354
351	585	0.0409418
351	695	0.0155626
351	708	0.0404775
351	731	0.0385972
351	754	0.00552296
352	709	0.023023
352	736	0.0741224
352	946	0.045689
353	478	0.0104895
353	720	0.0236706
353	941	0.0144348
353	957	0.0411261
354	383	0.0046263
354	478	0.0229446
354	656	0.0766071
354	741	0.0121686
354	765	0.0333662
355	457	0.0740589
355	473	0.0382948
355	996	0.0183561
356	392	0.016822
356	458	0.0600862
356	481	0.059154
356	844	0.0135893
356	866	0.0153609
356	998	0.0399567
357	497	0.0244477
357	806	0.00735713
357	898	0.0264545
357	912	0.0214489
357	920	0.0170678
357	966	0.0448344
358	422	0.0514125
358	539	0.0325474
358	660	0.0054409
358	974	0.0466693
359	631	0.0566577
359	670	0.0668407
359	960	0.013209
359	965	0.021774
361	783	0.0421524
361	865	0.0279154
361	907	0.0143858
362	509	0.0269048
362	788	0.0336765
362	910	0.0400525
362	933	0.0218813
363	384	0.0462395
363	417	0.0712672
363	499	0.0733888
363	594	0.0315801
363	689	0.0345887
363	800	0.0208791
364	673	0.0218195
364	723	0.0214487
365	528	0.0345678
365	585	0.0112871
365	905	0.00869559
365	957	0.038301
365	966	0.0127163
366	667	0.0235234
366	833	0.0259405
367	739	0.00996091
367	773	0.0700361
367	832	0.0237847
367	898	0.0615301
367	991	0.0348893
368	902	0.0517898
368	915	0.0106602
369	812	0.0087649
370	382	0.0264982
370	470	0.0252281
370	562	0.00787391
370	620	0.0156634
370	725	0.031266
370	792	0.0362475
370	922	0.0254815
370	936	0.0644494
371	506	0.0426214
371	781	0.0245623
371	785	0.0637909
372	744	0.0252904
372	824	0.0586762
372	909	0.0453778
373	854	0.0237432
373	929	0.0888486
374	792	0.0446016
374	834	0.0577518
374	873	0.0138048
375	482	0.0371352
375	632	0.0186806
375	920	0.055594
376	475	0.0449431
376	490	0.0637655
376	645	0.0408252
376	682	0.0111008
376	818	0.0505405
377	387	0.0304931
377	606	0.0642942
377	609	0.0519715
377	691	0.0626177
377	843	0.0158977
378	669	0.0259469
378	730	0.0723375
378	800	0.00274198
378	888	0.0297704
378	901	0.0239883
378	914	0.0297218
379	536	0.0301676
379	676	0.037549
380	610	0.0132489
380	819	0.0471015
380	873	0.0330757
381	693	0.0493762
382	891	0.00907566
382	900	0.0468062
382	903	0.0400029
382	906	0.0314038
383	429	0.0419089
383	593	0.0180455
383	943	0.046105
384	436	0.0434869
384	502	0.035994
384	545	0.0398201
384	723	0.0157488
384	813	0.0534878
384	836	0.0161176
384	904	0.0472283
385	435	0.0329001
385	524	0.0296164
385	619	0.0417451
385	659	0.0563513
385	976	0.0215527
386	402	0.0399463
386	406	0.0407591
386	478	0.0659095
386	748	0.0559514
386	749	0.0199018
386	768	0.0233345
386	779	0.0376588
386	898	0.0781491
387	577	0.046177
387	791	0.0393158
387	792	0.0333508
387	912	0.0572204
387	972	0.00563307
388	598	0.0534604
388	608	0.0549547
389	585	0.0269399
389	717	0.0168742
389	726	0.0394805
389	749	0.0335517
389	806	0.0395482
389	853	0.0219417
389	926	0.0132517
390	604	0.0115035
390	706	0.021173
390	792	0.0492813
390	849	0.0278545
390	926	0.0502707
390	999	0.0561942
391	481	0.01253
391	769	0.0175159
392	444	0.0175446
392	548	0.0479944
392	616	0.0529758
392	787	0.0360303
393	584	0.0541377
393	639	0.0235772
393	734	0.0308932
394	403	0.0299172
394	418	0.0391624
394	558	0.00985685
394	645	0.0670287
394	907	0.0224005
395	420	0.0229798
395	516	0.0460499
395	628	0.0592138
395	659	0.031376
395	665	0.0135067
395	882	0.0425639
395	994	0.0440225
396	607	0.0323779
396	677	0.0243222
396	679	0.044738
396	782	0.0632884
396	787	0.0187598
397	434	0.0418237
397	560	0.0277563
397	664	0.0176194
397	716	0.027449
397	815	0.0609587
398	503	0.0673255
398	599	0.0332246
398	733	0.0686264
399	698	0.0341343
399	734	0.0490752
399	831	0.0666522
400	537	0.0336812
401	517	0.0201039
401	726	0.037644
401	753	0.0139234
402	415	0.0217295
402	501	0.058099
402	580	0.0279549
402	588	0.0623961
403	721	0.0417265
403	833	0.0369885
403	874	0.0416606
403	883	0.0299502
404	688	0.0391095
404	824	0.0413964
404	881	0.0221819
404	915	0.0400679
405	491	0.00928022
405	762	0.00966058
406	425	0.0317055
406	681	0.0725061
406	728	0.0185468
406	742	0.0682142
407	456	0.0370104
407	716	0.0373407
407	790	0.027816
407	847	0.0209053
407	960	0.0256399
408	498	0.0353919
408	628	0.0372825
408	719	0.0250166
409	465	0.0052229
409	592	0.0233869
409	639	0.0139662
409	726	0.0559133
410	416	0.0324885
410	741	0.0209055
410	749	0.0712907
410	786	0.0825484
410	914	0.0320083
411	447	0.0339354
411	493	0.0261329
411	611	0.056718
411	753	0.0373552
411	775	0.0456026
412	679	0.0208743
412	686	0.0521572
412	867	0.0660152
412	960	0.026781
413	584	0.0367912
413	650	0.0537698
413	925	0.0399223
414	692	0.0617704
414	739	0.0248288
414	847	0.00633144
415	460	0.0249749
415	512	0.013341
415	541	0.0356779
415	624	0.00643203
415	690	0.0238558
415	732	0.039804
415	761	0.0377569
415	801	0.0340291
415	978	0.0377614
415	981	0.0371151
416	551	0.0200165
416	578	0.0216965
416	763	0.0621698
416	941	0.0288698
417	474	0.0366809
417	561	0.0137376
417	675	0.0552437
417	836	0.0338481
417	846	0.018395
417	958	0.0541627
418	455	0.0296629
419	518	0.0173792
419	853	0.0209274
420	887	0.0560186
420	987	0.0508172
421	515	0.012368
421	706	0.0831443
421	757	0.00818826
422	477	0.0466908
422	482	0.0676537
422	647	0.0130924
422	745	0.0444202
423	457	0.0364853
423	483	0.0299802
[truncated: 1,000 more rows]
