# Supplementary material for: The winner takes it all—Competitiveness of single nodes in globalized supply networks
Source: PLoS One. 2019 Nov 20;14(11):e0225346. doi: 10.1371/journal.pone.0225346 (PMC6867619; doi:10.1371/journal.pone.0225346)
Supplement: S1 Table — Legends can be found in te readme.txt file. (ZIP) [file pone.0225346.s001.zip › spatial_network_delaunay_randomized_connections_N_1000_r_5_node_measures.dat]

0	3	7	120.262	17.8166	5652	4031.33	0.0201869	0.0251617	0.0340895	0.0304729	0.120262	0.18548	22	0.0547306	0.115112
1	8	5.25	99.5724	20.8924	5043	6024.88	0.00911528	0.0330504	0.0334811	0.0680699	0.0995724	0.177325	41	0.0580207	0.112645
2	5	7.8	104.853	14.7626	4141	5524	0.0123003	0.0402127	0.0351094	0.0632663	0.104853	0.193506	39	0.0642581	0.102194
3	8	6.375	106.361	17.1096	6597	4330.75	0.00487588	0.0339575	0.0339908	0.0741358	0.106361	0.175954	49	0.0582563	0.123406
4	5	8.4	118.159	14.48	4360	6151.2	0.0184818	0.0473849	0.0407778	0.078253	0.118159	0.217361	43	0.0773152	0.13115
5	5	6.4	117.32	18.6594	9458	6099.8	0.0104038	0.0369169	0.0332426	0.0514864	0.11732	0.195338	32	0.0619218	0.107836
6	10	5.4	112.73	23.3511	5977	3825	0.0229239	0.0335784	0.0372208	0.0419262	0.11273	0.189054	54	0.0649694	0.123404
7	6	7.16667	104.061	15.9945	3064	4871.17	0.0145445	0.0371227	0.0336855	0.0691444	0.104061	0.187531	44	0.0620852	0.113014
8	4	6.75	124.427	19.9973	8209	4303.25	0.0191555	0.0414901	0.0378022	0.0585067	0.124427	0.218885	28	0.0725481	0.127024
9	10	7.5	90.5572	14.0038	6306	5059.3	0.00725283	0.0350046	0.034625	0.0759311	0.0905572	0.168448	72	0.0587669	0.10465
10	9	7.11111	100.988	15.0595	1668	6079.89	0.0153382	0.0388335	0.0329073	0.0637791	0.100988	0.169138	64	0.0624786	0.133982
11	8	6.5	91.5875	16.6593	6100	4837.5	0.0101915	0.0269037	0.0306569	0.0497324	0.0915875	0.169215	52	0.050458	0.111372
12	5	6.2	111.972	20.5283	3371	2763.8	0.0219741	0.0351672	0.0365952	0.0513921	0.111972	0.184404	32	0.0641798	0.12834
13	4	7.25	115.187	16.8666	10530	3627.75	0.0130974	0.0322325	0.0346907	0.0471194	0.115187	0.202855	30	0.0614176	0.115534
14	10	6.7	99.727	16.6489	5142	4694.9	0.0171602	0.0313772	0.0369856	0.0449921	0.099727	0.161924	63	0.0582376	0.112377
15	7	6.71429	111.964	17.004	304	5251.43	0.0170924	0.0307664	0.0348769	0.0500631	0.111964	0.203943	48	0.0606205	0.110522
16	6	6.16667	99.66	19.9715	4789	4943.67	0.0112317	0.028657	0.0337704	0.0452155	0.09966	0.178058	37	0.0583057	0.106662
17	7	6.42857	113.295	18.2273	5601	5389	0.0247238	0.0413144	0.0384032	0.0547956	0.113295	0.196834	44	0.0681957	0.123423
18	9	7.33333	97.6703	16.1621	5329	4718.33	0.00380812	0.0268287	0.0289632	0.0466382	0.0976703	0.175848	67	0.0534447	0.111305
19	6	6.83333	104.873	15.502	3756	6461.83	0.00911977	0.0323187	0.0325126	0.0773275	0.104873	0.185074	40	0.0576983	0.109863
20	5	6	115.003	25.3645	3806	4049.2	0.0177712	0.0399358	0.038851	0.0626965	0.115003	0.192182	31	0.0705924	0.128901
21	10	7.4	94.5053	17.3226	8061	5707.8	0.0129803	0.0379639	0.0349474	0.0709811	0.0945053	0.169913	74	0.0612318	0.113961
22	3	6	113.26	18.8766	3469	3256.67	0.018879	0.0429865	0.0293954	0.0823428	0.11326	0.180591	19	0.0600596	0.135132
23	3	4.66667	118.687	27.6937	3316	6831.67	0.0137584	0.0286401	0.0311751	0.0467137	0.118687	0.193566	15	0.0482871	0.0803238
24	5	7.8	123.384	16.1281	3144	5701.4	0.0352956	0.050911	0.0386143	0.0804095	0.123384	0.19856	39	0.0810333	0.148345
25	8	6.625	108.606	19.1569	7317	5239.5	0.0100671	0.0351096	0.0341337	0.0596091	0.108606	0.175062	54	0.0642069	0.111951
26	4	6.25	123.197	20.5695	9048	4792.5	0.0337096	0.037881	0.0381119	0.0435027	0.123197	0.210815	26	0.0663213	0.113577
27	4	7	111.299	17.6343	7886	4758.5	0.0147656	0.0370611	0.0347847	0.0595195	0.111299	0.205805	29	0.0650704	0.112345
28	10	6.3	91.1352	16.4007	6561	5113.1	0.00252742	0.0320955	0.0343973	0.0813869	0.0911352	0.174118	63	0.054966	0.121029
29	4	8.25	103.064	13.5793	8058	3107.75	0.0146429	0.0524894	0.0405806	0.07675	0.103064	0.200791	33	0.0693352	0.123366
30	2	6	113.924	18.9873	6069	6695.5	0.0118945	0.0218044	0.0299215	0.0317143	0.113924	0.21953	13	0.0443925	0.102392
31	7	5.85714	118.077	22.7185	9639	5116.29	0.0185667	0.0359991	0.0363329	0.0622006	0.118077	0.201935	41	0.0666483	0.114718
32	4	7.5	103.738	14.3257	4641	7130.5	0.0123224	0.019348	0.0324268	0.0281857	0.103738	0.179516	31	0.0479294	0.0915962
33	7	8.85714	106.489	12.9434	2159	6446.14	0.0162028	0.0437218	0.0346592	0.0616547	0.106489	0.174395	62	0.0675506	0.110522
34	5	6.4	114.16	20.4764	2765	3523.8	0.00982999	0.0348007	0.0376669	0.058735	0.11416	0.190029	33	0.069214	0.121875
35	6	8.83333	114.398	13.4448	4278	6505.33	0.017127	0.0350843	0.0392234	0.0533271	0.114398	0.195547	53	0.0705567	0.123252
36	4	5.25	118.787	23.5454	4579	6692.5	0.0105265	0.0322451	0.0353221	0.0609374	0.118787	0.199387	22	0.0572667	0.107366
37	8	6.625	122.176	21.2899	11045	4671.25	0.0203257	0.0419078	0.0427374	0.0575918	0.122176	0.209937	54	0.076656	0.128369
38	3	6.33333	115.032	18.8525	4326	5243.33	0.0201005	0.0281751	0.0293766	0.0357768	0.115032	0.198397	20	0.0512766	0.0967178
39	5	6	112.519	21.549	7079	8126.6	0.0105265	0.0289283	0.033658	0.0461064	0.112519	0.188861	30	0.0548125	0.111013
40	5	8	116.399	15.4829	6397	5132.4	0.0248808	0.0432941	0.0393675	0.0611261	0.116399	0.191709	41	0.0752341	0.127771
41	7	5.85714	121.267	24.5835	1965	3700.71	0.0132267	0.0411912	0.0326809	0.07754	0.121267	0.215048	42	0.0717275	0.133372
42	7	6.85714	94.3724	14.6962	6561	5093.14	0.0058697	0.0270356	0.0337667	0.0504372	0.0943724	0.173205	47	0.0520982	0.100306
43	5	4.4	117.613	27.0509	3492	6977.6	0.0132102	0.0343622	0.0355873	0.0598559	0.117613	0.220775	23	0.0592521	0.112869
44	8	7.875	102.523	18.089	5001	4841.25	0.0148349	0.0373044	0.0369751	0.0552705	0.102523	0.166776	62	0.0673673	0.124697
45	8	9.25	99.1714	11.643	6475	4701.62	0.0245399	0.0397354	0.0327671	0.0749143	0.0991714	0.176594	75	0.0659245	0.119439
46	9	6.11111	97.0044	17.6344	3899	5805.78	0.0131678	0.0285485	0.034987	0.055141	0.0970044	0.17121	55	0.0532507	0.119031
47	5	5	114.919	25.118	4757	5454	0.0214778	0.0347569	0.0296344	0.0794739	0.114919	0.204776	25	0.0532515	0.102874
48	6	7.16667	98.9924	19.2819	6438	3901.67	0.0039905	0.0270895	0.0352148	0.0628035	0.0989924	0.179447	43	0.0533619	0.105573
49	9	6.22222	100.51	18.3386	3537	5350.33	0.00687135	0.0293911	0.0373559	0.0466815	0.10051	0.170525	56	0.061123	0.105678
50	3	7.33333	135.202	21.407	4270	6914.67	0.0354932	0.0420046	0.0356398	0.0485944	0.135202	0.221835	23	0.068913	0.105827
51	8	6.375	96.5618	16.4768	6084	5159.62	0.0148292	0.0267435	0.032939	0.057487	0.0965618	0.18089	51	0.0530974	0.103015
52	3	6	123.588	20.598	5620	3865.33	0.016373	0.0482822	0.0358699	0.0693346	0.123588	0.203553	19	0.0701965	0.107219
53	6	6.83333	108.114	19.5921	7727	6483.17	0.0174053	0.0459625	0.0352662	0.0608361	0.108114	0.203986	41	0.0631871	0.106443
54	1	8	152.754	19.0943	6891	9496	0.050178	0.050178	0.0362407	0.050178	0.152754	0.244129	9	0.0712413	0.115959
55	7	5.28571	107.641	22.7243	7923	7645.57	0.00369987	0.0292939	0.0289994	0.0590061	0.107641	0.194729	38	0.0554843	0.11635
56	7	7.14286	102.865	16.2053	0	4701.57	0.0111737	0.0352081	0.0317599	0.051049	0.102865	0.198614	50	0.0621216	0.107707
57	12	6.16667	97.3264	16.794	9102	5977.67	0.0159017	0.0310204	0.0357421	0.0496408	0.0973264	0.179672	72	0.0574904	0.106197
58	4	7.25	119.379	16.995	2099	4460	0.0270454	0.0378742	0.0364033	0.0487806	0.119379	0.225631	29	0.0661758	0.104928
59	5	7.2	115.233	16.4162	8664	4062	0.0193991	0.0334961	0.0385011	0.0521638	0.115233	0.212186	37	0.0646455	0.109301
60	5	6	106.533	22.9552	5658	6051.4	0.0224663	0.0343892	0.0331327	0.0447556	0.106533	0.197056	31	0.0575	0.102348
61	5	7	128.916	20.5549	6543	8444.2	0.0303421	0.04685	0.0343048	0.0577698	0.128916	0.209322	36	0.0735787	0.127745
62	7	6.57143	109.124	17.445	1763	5448.86	0.0116184	0.0312566	0.0377541	0.0488598	0.109124	0.184971	46	0.0619572	0.124025
63	5	5.4	124.911	26.2314	3308	7624.2	0.013601	0.0410407	0.0317144	0.0603038	0.124911	0.218882	26	0.0654342	0.12893
64	7	7.85714	108.107	15.8065	7011	3891.57	0.0097774	0.0355665	0.0362145	0.0519285	0.108107	0.173173	55	0.0667473	0.127755
65	5	7.6	121.974	17.3087	9806	4921.4	0.0345736	0.0456391	0.0426338	0.0618544	0.121974	0.21003	37	0.0716687	0.13056
66	4	7.75	120.947	15.7783	8410	6355	0.0242193	0.0466476	0.0387725	0.0779644	0.120947	0.186595	32	0.0735705	0.127213
67	5	7	113.486	19.3827	6481	6389	0.0288998	0.0333122	0.0317509	0.040182	0.113486	0.196069	35	0.0587277	0.0980855
68	7	5.85714	107.496	20.1281	6962	6575.57	0.00770395	0.0281749	0.0339197	0.0515937	0.107496	0.195716	42	0.0588163	0.108891
69	5	9	101.051	11.645	6864	4766.2	0.00591473	0.0251073	0.0357219	0.0477976	0.101051	0.184404	46	0.0578054	0.100991
70	9	6.88889	109.196	18.0168	7307	5832.89	0.0225459	0.0415374	0.0384144	0.0620518	0.109196	0.202752	61	0.0699003	0.110918
71	11	7.54545	94.0066	15.488	6748	5304.45	0.002263	0.035708	0.0357079	0.0733189	0.0940066	0.190668	83	0.0651961	0.122527
72	7	6.42857	111.014	18.2758	4930	4527	0.0214521	0.0361872	0.0354429	0.058161	0.111014	0.198908	46	0.0661566	0.131326
73	4	9.5	123.635	15.9227	3581	7080	0.0395069	0.0452136	0.0353065	0.0513567	0.123635	0.212458	39	0.0729738	0.124676
74	5	6.2	112.709	18.5969	6341	4427.6	0.0119973	0.0226364	0.0349069	0.0343708	0.112709	0.201884	32	0.0532369	0.0963126
75	3	8	131.223	16.5765	7362	7457.33	0.0346303	0.0437439	0.0359192	0.056849	0.131223	0.227142	25	0.0702685	0.108454
76	4	6.75	135.65	20.3879	2686	5493	0.0385226	0.0482261	0.0358951	0.0610333	0.13565	0.226348	28	0.0732637	0.121293
77	4	5.25	102.401	24.9907	10084	4536.25	0.00713176	0.0329931	0.032964	0.0576294	0.102401	0.181423	21	0.0533871	0.0966409
78	7	6.28571	105.563	17.887	3773	6094.43	0.00950771	0.0397276	0.0349287	0.0689918	0.105563	0.172509	44	0.0624711	0.11885
79	5	8.4	126.532	16.3572	4756	6938.2	0.0283746	0.0435156	0.0376054	0.0563187	0.126532	0.202939	41	0.0752928	0.114926
80	5	7.4	101.907	14.17	1559	6980.8	0.0130252	0.0275115	0.0312392	0.0379687	0.101907	0.183156	38	0.0526869	0.105678
81	9	6.88889	101.523	15.5642	9738	7269.11	0.0143465	0.0390885	0.0369335	0.0748328	0.101523	0.186374	60	0.0629204	0.130726
82	7	6.71429	95.1025	15.3064	4254	5126	0.0058776	0.0210383	0.0357743	0.0302668	0.0951025	0.162128	47	0.0513157	0.0984163
83	6	7.83333	102.11	13.3513	8288	5057	0.0109921	0.0326041	0.0352317	0.0494598	0.10211	0.191053	46	0.0611556	0.111604
84	8	6	126.478	23.4888	6298	5074	0.0229786	0.0483211	0.0371244	0.0656539	0.126478	0.194764	46	0.0756698	0.133039
85	7	6.71429	94.2481	25.3631	6637	5333.71	0.00373872	0.0304784	0.0300462	0.0677096	0.0942481	0.163323	47	0.0529663	0.119222
86	6	6.16667	96.1021	17.9238	4539	4749.33	0.00631735	0.035948	0.0352498	0.0823428	0.0961021	0.190839	38	0.0578076	0.110081
87	5	5.6	121.726	23.3984	4882	5345.2	0.0205408	0.0364437	0.0340452	0.0475696	0.121726	0.202717	28	0.0628405	0.130118
88	4	7.5	118.465	16.1597	2734	4895.25	0.0113993	0.0455891	0.0387614	0.0830013	0.118465	0.217912	31	0.0728925	0.136771
89	5	6.8	114.181	22.9268	5685	6811.2	0.00675712	0.0294091	0.0304811	0.0407959	0.114181	0.198506	35	0.0600425	0.102201
90	11	6.81818	105.224	16.3643	8126	5668.18	0.00584151	0.0395394	0.034372	0.0709811	0.105224	0.198879	76	0.0682506	0.123672
91	3	8	124.939	16.6766	3966	5712	0.0268306	0.0393398	0.0369948	0.0492236	0.124939	0.196458	25	0.0646343	0.103043
92	8	7.375	102.744	14.9427	6258	4901.25	0.0121275	0.0288795	0.0332056	0.0462516	0.102744	0.178658	60	0.0560087	0.0907948
93	8	6.125	104.914	17.9748	7737	6222.12	0.0163191	0.0346491	0.0402762	0.0492948	0.104914	0.196093	49	0.0636422	0.10221
94	6	6.5	101.202	22.9055	3855	5163	0.0172154	0.0275754	0.0294759	0.0454517	0.101202	0.218081	39	0.0561239	0.113387
95	5	7.6	117.062	16.3143	6687	5005.2	0.0181249	0.0397951	0.0329629	0.0575106	0.117062	0.212112	38	0.0657183	0.12431
96	7	5.85714	90.0265	18.9699	7966	6385.57	0.00532431	0.0312828	0.0292635	0.0600571	0.0900265	0.171621	41	0.0499086	0.102942
97	7	7.71429	110.044	19.214	3411	4650.57	0.0147873	0.0470982	0.0359398	0.0735093	0.110044	0.176267	54	0.0714711	0.125524
98	9	7	105.743	17.2928	2723	5864.33	0.0206002	0.0366377	0.0362257	0.0535262	0.105743	0.201085	64	0.0655532	0.117508
99	6	8.16667	101.364	12.5699	4339	6445.83	0.0179655	0.0311235	0.0325766	0.048577	0.101364	0.181545	48	0.057895	0.1034
100	4	7.75	112.887	15.7693	2667	5960.5	0.0269258	0.0342339	0.0306403	0.0459747	0.112887	0.183971	32	0.0585309	0.105406
101	4	7.25	140.149	24.0812	4111	6444.5	0.0460123	0.0561422	0.0371681	0.0699249	0.140149	0.199151	29	0.0830472	0.124697
102	3	5.66667	120.936	21.8837	3613	4813.67	0.00676209	0.032223	0.036027	0.0679329	0.120936	0.186433	16	0.0510861	0.100339
103	5	6.2	101.322	17.5624	10402	5267.2	0.00753382	0.0321135	0.0339187	0.0664026	0.101322	0.193896	31	0.0543073	0.112116
104	7	5.85714	102.363	19.3121	7576	5591.86	0.00579762	0.0233711	0.0357842	0.0505188	0.102363	0.181321	42	0.0544958	0.103712
105	2	10	118.331	13.0034	6538	5437.5	0.0291531	0.0406496	0.039341	0.052146	0.118331	0.196576	21	0.0672521	0.0921985
106	6	6.66667	97.6902	16.8438	750	6872.5	0.00212985	0.0228408	0.0348898	0.0445883	0.0976902	0.167917	40	0.0518662	0.0987286
107	3	6.33333	108.475	17.2183	7132	4052	0.0121136	0.026845	0.0362555	0.053081	0.108475	0.180075	20	0.0517511	0.106823
108	7	5.85714	108.547	18.9958	3022	4965.14	0.0166367	0.037549	0.0345557	0.0745346	0.108547	0.174569	42	0.0629043	0.124759
109	5	6.6	118.275	19.1493	7486	5176.2	0.0274013	0.0435882	0.0360756	0.0786301	0.118275	0.194175	34	0.0680314	0.118448
110	7	8.14286	94.0263	11.8284	4427	5135	0.00373872	0.0210896	0.0343944	0.0493133	0.0940263	0.163792	57	0.0506213	0.114313
111	7	7.57143	106.46	15.2086	3908	5789.57	0.0258338	0.0450681	0.038626	0.0837225	0.10646	0.177537	54	0.0676748	0.125334
112	7	7.71429	102.561	14.0179	5187	5577	0.0110969	0.0296354	0.036764	0.0444519	0.102561	0.182281	53	0.0615667	0.114368
113	12	7.25	86.5398	14.1491	4896	7088.58	0.00861895	0.0314796	0.0316315	0.068543	0.0865398	0.181304	87	0.0556767	0.107927
114	4	7	125.841	27.5276	5771	6089	0.0301201	0.044717	0.0364788	0.0634485	0.125841	0.227688	29	0.0742215	0.120461
115	7	6.42857	106.95	20.3962	6778	6194.14	0.0240137	0.0326608	0.0317559	0.0468769	0.10695	0.178704	45	0.0601414	0.10241
116	4	6.5	114.507	19.0845	861	4406.25	0.0220794	0.036748	0.0332323	0.0709524	0.114507	0.191034	27	0.0636383	0.118059
117	2	3.5	134.166	39.1319	1820	3407	0.0160978	0.034983	0.0344118	0.0538681	0.134166	0.220978	8	0.0563229	0.113458
118	8	6.75	98.7572	15.4749	5241	5619.38	0.0163675	0.0376964	0.0321349	0.0664613	0.0987572	0.18165	53	0.0617602	0.111858
119	5	8	99.8871	12.8188	5331	5816.8	0.00551958	0.0301249	0.0393625	0.0699442	0.0998871	0.165577	40	0.0586561	0.111521
120	8	6.875	100.422	15.7059	8108	6230.25	0.00847925	0.0412763	0.0353282	0.0718277	0.100422	0.186935	54	0.0611464	0.11439
121	8	7.5	96.6884	13.2563	3182	5590.75	0.0101947	0.0340031	0.0381925	0.0673851	0.0966884	0.180727	61	0.0630152	0.112377
122	2	8	121.64	16.2187	8310	5722	0.0145262	0.0262364	0.0329243	0.0379467	0.12164	0.191454	17	0.0549388	0.0936281
123	4	7.25	113.166	16.3798	4564	3530.25	0.00839045	0.0270377	0.036368	0.0527623	0.113166	0.184769	30	0.0588292	0.103856
124	4	6	108.816	18.816	6421	8801	0.00865526	0.0223957	0.0343107	0.0391576	0.108816	0.186642	25	0.049965	0.115785
125	5	8.4	108.105	13.2729	5048	5504.2	0.0214313	0.0442719	0.0355267	0.0758624	0.108105	0.179442	43	0.0717648	0.11812
126	4	7.5	114.131	15.7609	6287	4189.75	0.0228641	0.0340605	0.0278734	0.0503713	0.114131	0.200015	30	0.0557748	0.0913377
127	4	5.5	116.558	23.6354	2476	4242.25	0.0214778	0.0312669	0.0348892	0.0440948	0.116558	0.20479	23	0.0569063	0.100099
128	5	7	115.695	18.1081	4813	4862.4	0.0157508	0.0397399	0.0346663	0.0512611	0.115695	0.192834	36	0.0664229	0.117916
129	7	7.71429	106.318	14.7067	2374	5462.43	0.0189751	0.0381621	0.0387018	0.0658861	0.106318	0.174998	54	0.0658726	0.138875
130	6	5.5	116.306	23.2842	0	4853.83	0.0204052	0.0380948	0.0346204	0.0627614	0.116306	0.199909	34	0.0603176	0.103123
131	2	10	102.112	10.3143	5235	5762	0.0137443	0.0411691	0.0232899	0.0685938	0.102112	0.199892	21	0.0543442	0.0957398
132	3	9	138.717	17.9423	5532	4679	0.0316395	0.0569753	0.0392016	0.0860515	0.138717	0.234391	28	0.0895286	0.136618
133	6	6.66667	94.3884	14.4766	5207	5688.33	0.00334877	0.0296448	0.0277886	0.0620888	0.0943884	0.180115	39	0.0500258	0.102265
134	4	7.5	116.39	17.757	2682	6501	0.0224825	0.0373391	0.0353222	0.0560986	0.11639	0.207042	31	0.066013	0.130398
135	5	7.4	114.736	17.0018	8177	4312.2	0.0261977	0.0404939	0.039805	0.0721787	0.114736	0.192927	38	0.0683503	0.134447
136	5	7	106.848	15.9339	3984	4559.4	0.0116593	0.0272345	0.0320695	0.0466439	0.106848	0.179659	36	0.0549816	0.100623
137	5	7.2	119.704	17.2811	10413	6543.8	0.0225114	0.0450789	0.0345724	0.0664026	0.119704	0.208048	36	0.0689317	0.111149
138	3	8.66667	120.68	15.725	2886	5161	0.0196464	0.0272248	0.0319535	0.0371977	0.12068	0.184996	27	0.0560657	0.0880837
139	6	7.83333	122.334	17.0544	4788	5518	0.026879	0.0387824	0.041049	0.0571842	0.122334	0.196815	47	0.0746475	0.111709
140	6	7.16667	114.779	17.4377	6967	8861.33	0.0300522	0.0422342	0.0350736	0.0762444	0.114779	0.196994	44	0.0674352	0.11557
141	5	8.4	108.026	14.0091	6473	5783.4	0.010663	0.0351641	0.036628	0.0490879	0.108026	0.192213	43	0.0645742	0.110617
142	2	8	122.939	15.6113	5444	7036	0.0144856	0.0168239	0.0370617	0.0191621	0.122939	0.19499	17	0.0485118	0.0773515
143	7	7.85714	101.972	13.3651	3871	6510	0.00699738	0.0291196	0.0334517	0.0476619	0.101972	0.193996	54	0.057787	0.103582
144	2	6.5	108.344	17.6059	6586	1555	0.0125791	0.0301411	0.0342367	0.0477032	0.108344	0.201323	14	0.0578585	0.104218
145	5	6.6	105.236	16.771	3325	5352.6	0.0187889	0.0550551	0.0375632	0.0937816	0.105236	0.198453	32	0.0729428	0.133202
146	2	6.5	128.9	19.9487	3067	6138	0.0316688	0.0439271	0.0392453	0.0561854	0.1289	0.226461	14	0.0682084	0.101749
147	4	7.5	93.8985	13.1067	7244	5134.5	0.0112317	0.0159195	0.0253911	0.0248618	0.0938985	0.166826	30	0.036963	0.0827451
148	4	5.75	114.739	20.0794	4443	5031.5	0.0180176	0.0273237	0.0361356	0.0401743	0.114739	0.206548	24	0.0554294	0.101972
149	6	6.66667	108.141	19.3467	2418	6243.33	0.0157188	0.0280275	0.0362622	0.04289	0.108141	0.18718	39	0.0583858	0.111563
150	6	7.5	109.425	18.1205	7973	6638.17	0.00877059	0.0340588	0.0336048	0.064368	0.109425	0.180672	45	0.0635418	0.124077
151	9	5.22222	105.497	25.4863	4785	4541	0.0193563	0.028865	0.0356887	0.0509046	0.105497	0.186653	47	0.0585623	0.102453
152	7	6.28571	99.0144	17.2158	3573	4921.43	0.00802559	0.0280649	0.0339645	0.0763812	0.0990144	0.180157	44	0.0528741	0.097161
153	5	6.8	112.995	23.3979	7798	4914.8	0.00595929	0.0400052	0.0425113	0.0762187	0.112995	0.173581	35	0.0700669	0.127745
154	6	7.66667	121.862	16.9905	7423	6274	0.0249739	0.0407677	0.0390013	0.0758262	0.121862	0.229071	44	0.0744733	0.14001
155	4	7.5	113.182	16.0463	6681	5152.75	0.0265769	0.0355551	0.0327883	0.0522445	0.113182	0.177238	31	0.0615023	0.116256
156	1	6	160.825	26.8042	6976	0	0.0382431	0.0382431	0.0394424	0.0382431	0.160825	0.239382	7	0.0611242	0.0870237
157	6	6.16667	109.912	20.0196	5173	5780.33	0.0135348	0.0369439	0.0323809	0.0712545	0.109912	0.175655	38	0.0599974	0.120631
158	5	5.6	121.181	22.0434	8930	5965.6	0.0303421	0.0339446	0.0374811	0.0399629	0.121181	0.205794	29	0.0616329	0.0948442
159	9	7.22222	94.3979	14.5218	5439	6570.44	0.00869921	0.0341551	0.0367251	0.0590604	0.0943979	0.172947	66	0.059842	0.112182
160	6	7.83333	111.515	14.4704	6558	5307.5	0.0256656	0.0455068	0.0345829	0.0595045	0.111515	0.193873	48	0.0723345	0.133372
161	8	5.125	104.157	21.5134	3779	5554.25	0.00591473	0.0335353	0.0392413	0.0539711	0.104157	0.190319	40	0.0630943	0.114674
162	9	6.88889	96.8159	16.0293	3851	4686.22	0.0164556	0.0353261	0.0380597	0.0754328	0.0968159	0.202741	62	0.0611046	0.110755
163	6	7.16667	111.719	16.1003	5182	4692	0.0233933	0.0307072	0.0397787	0.0440978	0.111719	0.210798	44	0.063059	0.117087
164	4	6.25	125.501	21.7883	3761	5577	0.032336	0.0435769	0.0356785	0.0539257	0.125501	0.211723	26	0.0681395	0.118779
165	6	7.66667	96.7919	16.2612	8307	4751	0.00404745	0.0237945	0.0344823	0.0858309	0.0967919	0.199751	47	0.052989	0.114769
166	4	7.5	119.906	20.5197	5647	4436.5	0.0267756	0.0433431	0.0365009	0.0710481	0.119906	0.206933	31	0.0751011	0.126101
167	8	7.125	102.84	16.7324	4782	7411.5	0.0188419	0.0339098	0.0332895	0.0478217	0.10284	0.198976	58	0.0604539	0.108082
168	3	8	110.962	14.2665	6480	7225.67	0.0286274	0.0401483	0.0274556	0.0623177	0.110962	0.182699	25	0.0551897	0.111926
169	5	6.6	93.7071	14.5692	5235	6201.6	0.00693996	0.0153763	0.0323587	0.0336839	0.0937071	0.176549	34	0.0426315	0.0946246
170	3	6.66667	131.535	25.9085	4653	6006.67	0.0216232	0.0463376	0.0363202	0.0784801	0.131535	0.232035	21	0.0807332	0.130343
171	7	6.71429	97.5598	15.4857	8577	4750.43	0.0119901	0.0305648	0.0350999	0.0438259	0.0975598	0.197078	46	0.0616483	0.100787
172	12	7.08333	113.936	17.6069	3281	5414.92	0.0272959	0.0471689	0.0404695	0.0778404	0.113936	0.199403	81	0.076063	0.133748
173	4	8	115.153	15.4338	6046	5748.5	0.0147976	0.0473197	0.0350919	0.0766271	0.115153	0.206881	33	0.0688502	0.115785
174	5	7.2	113.88	16.5758	1360	4625.4	0.0189927	0.0353183	0.0378339	0.0513808	0.11388	0.183025	37	0.0632333	0.115918
175	6	7	110.766	16.5856	5012	5635.83	0.0239203	0.0405835	0.0361957	0.0739731	0.110766	0.192186	42	0.0672428	0.122597
176	9	6.66667	103.667	16.3592	2173	5716.56	0.0164352	0.0350901	0.0345924	0.0705312	0.103667	0.174098	58	0.0616712	0.116021
177	7	6.28571	110.699	19.2405	7628	4014.14	0.013109	0.0346322	0.0389599	0.0513874	0.110699	0.187666	45	0.0622958	0.128109
178	8	6.625	98.837	15.507	8796	5377.62	0.0138108	0.033481	0.0381281	0.0595045	0.098837	0.169537	52	0.0602023	0.112462
179	5	8.2	103.627	13.1104	6029	3660	0.0182184	0.0288739	0.0353093	0.0448869	0.103627	0.198804	42	0.0566587	0.101304
180	3	6.66667	139.934	23.5075	2568	6395.33	0.0351081	0.0458536	0.0364187	0.051548	0.139934	0.237558	21	0.0693961	0.119596
181	5	6	109.237	20.4168	2402	6247.6	0.0233558	0.0318147	0.0339429	0.0373163	0.109237	0.17703	31	0.057636	0.0966296
182	2	8	113.58	15.144	388	5729.5	0.0213405	0.0230164	0.028928	0.0246922	0.11358	0.179792	17	0.046694	0.086059
183	6	6.83333	119.884	18.7517	5451	3805.33	0.0177584	0.0407588	0.0395132	0.0586601	0.119884	0.209973	42	0.0710602	0.132236
184	9	6.55556	94.3437	14.9045	8304	5513.89	0.00279981	0.0330305	0.0366313	0.069166	0.0943437	0.186841	58	0.0578799	0.117133
185	5	6.2	124.098	21.1261	4213	4376	0.0268087	0.0380752	0.0424627	0.0492894	0.124098	0.216561	32	0.0705202	0.132043
186	6	7.5	97.9	14.1152	3822	6192.83	0.0105608	0.0361851	0.0383817	0.0856885	0.0979	0.185459	46	0.0572411	0.11042
187	5	6.4	105.135	17.7227	8631	5805.6	0.0195532	0.0246934	0.0351775	0.0359771	0.105135	0.196659	33	0.0519184	0.0893544
188	5	5.4	127.772	26.8625	3342	4466.6	0.0310029	0.0425288	0.0443824	0.0532349	0.127772	0.217547	27	0.0710744	0.12354
189	4	5.75	126.333	29.5152	5649	5227.25	0.0252644	0.0393074	0.0317737	0.0680699	0.126333	0.198747	24	0.0654716	0.119687
190	6	7.16667	101.445	15.5261	3119	5638.5	0.0159788	0.0375685	0.0370473	0.0752508	0.101445	0.191985	42	0.0581454	0.110945
191	7	7.71429	106.054	15.2833	2559	6025	0.00580811	0.0335832	0.0366202	0.0516799	0.106054	0.187633	55	0.0615639	0.118563
192	6	6.83333	90.5104	13.6723	7763	4405.67	0.00450798	0.0295223	0.0296288	0.0794739	0.0905104	0.185088	39	0.0470583	0.0925271
193	6	6.83333	110.572	19.0729	6070	3476.5	0.0225688	0.0531348	0.0340917	0.0798359	0.110572	0.175411	41	0.0753892	0.120186
194	6	6.83333	116.909	18.0235	6727	4987.17	0.0241785	0.0404546	0.0357721	0.0739731	0.116909	0.213796	42	0.0665891	0.118317
195	7	6.85714	109.286	17.4591	5717	5278.14	0.0226756	0.0329294	0.033296	0.0493097	0.109286	0.196504	48	0.0611954	0.102135
196	5	5.8	108.439	19.9064	10494	4654.6	0.00963506	0.03628	0.0280297	0.0594632	0.108439	0.197443	30	0.0562607	0.110542
197	4	6.5	115.618	18.788	1590	5608	0.0243664	0.038776	0.0310413	0.0568122	0.115618	0.176543	27	0.0589732	0.101229
198	9	7.66667	101.353	14.6363	8992	6212.67	0.00687801	0.0405861	0.0370968	0.0978039	0.101353	0.166895	68	0.0634164	0.122803
199	6	6.83333	110.478	17.6385	5201	4264	0.0147971	0.0373399	0.0379171	0.0488598	0.110478	0.202041	41	0.0642419	0.11225
200	7	6.57143	116.081	18.715	8520	4742.57	0.020087	0.0388402	0.0407509	0.0664905	0.116081	0.198098	47	0.067713	0.138815
201	6	6.83333	101.558	15.18	5214	5375.33	0.00839816	0.0375234	0.0336135	0.053103	0.101558	0.182689	41	0.0621231	0.109507
202	10	6	104.513	20.5588	9854	5371.6	0.0192011	0.0388629	0.0388089	0.0697972	0.104513	0.171667	60	0.0626422	0.11255
203	3	4.66667	123.774	29.9611	2525	7127	0.0183269	0.0320305	0.0366712	0.0461633	0.123774	0.195071	15	0.0540454	0.117932
204	11	6.54545	99.8299	18.0609	7974	5937.18	0.0243747	0.0392089	0.0351073	0.0784801	0.0998299	0.164411	69	0.0617641	0.117389
205	6	7.66667	108.264	14.3565	4968	6865	0.0169765	0.0318212	0.0349919	0.0396592	0.108264	0.183863	46	0.061194	0.10432
206	10	7	88.3937	13.2839	4993	5143.8	0.00158697	0.033658	0.0284939	0.0559204	0.0883937	0.16471	71	0.055083	0.105872
207	7	6.14286	93.4992	15.9489	7812	6468.29	0.00334877	0.0224727	0.0324807	0.0346472	0.0934992	0.177464	41	0.0457635	0.0815783
208	6	9.16667	108.894	12.1497	7059	4958.67	0.0187741	0.0412834	0.038178	0.0796072	0.108894	0.209818	52	0.0700957	0.123094
209	5	6.6	109.858	17.6557	3701	5423.2	0.0174191	0.0312565	0.035521	0.0380958	0.109858	0.200942	34	0.0595552	0.100682
210	5	5.2	126.677	28.7435	965	4302.6	0.0179574	0.0394651	0.0342441	0.0619499	0.126677	0.198732	27	0.0664037	0.114926
211	8	7	111.648	17.9821	5930	5569.5	0.0200122	0.0502104	0.0387988	0.0717745	0.111648	0.187567	56	0.0750294	0.126814
212	11	6.36364	107.291	19.461	4863	5845.27	0.0123632	0.0372877	0.0351352	0.0665171	0.107291	0.180284	71	0.0645014	0.111789
213	11	6.63636	107.154	17.4685	6069	6375.18	0.0179114	0.0403462	0.036089	0.0639375	0.107154	0.18008	73	0.0664603	0.115737
214	3	7	133.422	21.9194	6915	7198	0.0287484	0.0483303	0.0367555	0.0697972	0.133422	0.229081	22	0.0781848	0.114043
215	6	7.16667	99.1409	18.6157	5358	4267	0.00614074	0.028424	0.034575	0.0647185	0.0991409	0.164203	43	0.053748	0.122612
216	5	7	108.591	16.0645	7768	5558.2	0.0106229	0.0405298	0.0387197	0.0673562	0.108591	0.197338	36	0.0694423	0.118468
217	10	7.9	95.8923	13.9999	8448	5469.7	0.017101	0.0362153	0.033385	0.0699249	0.0958923	0.196214	77	0.0591579	0.114264
218	7	6.71429	104.249	16.5592	7426	5960.43	0.0229002	0.0328294	0.0388133	0.0460123	0.104249	0.170819	47	0.0606374	0.115757
219	11	7.90909	88.2623	13.0346	4831	6710.09	0.00725283	0.0285657	0.0336675	0.0468769	0.0882623	0.164616	85	0.0539047	0.103026
220	8	7	105.168	17.5958	5830	6234.88	0.0135813	0.0391207	0.0394893	0.0539382	0.105168	0.191511	56	0.066513	0.127066
221	7	8	104.18	14.7062	9655	4657.14	0.0128859	0.033305	0.0323588	0.0537498	0.10418	0.199186	57	0.0606118	0.107188
222	3	5	128.669	26.4485	3239	2625.67	0.0218839	0.0290151	0.0327607	0.0373163	0.128669	0.20469	16	0.0525154	0.103923
223	8	6.625	100.602	16.3079	5109	6437.75	0.0111783	0.0372205	0.0364465	0.0735093	0.100602	0.181661	54	0.0618194	0.119417
224	8	6.75	97.7672	15.6301	2944	5418.88	0.00422452	0.026529	0.0313931	0.0476833	0.0977672	0.179593	54	0.053082	0.108753
225	9	8.55556	100.712	12.7096	7657	4621.67	0.0133311	0.0310944	0.0368349	0.0476118	0.100712	0.162764	76	0.0625379	0.107902
226	3	7	118.615	17.7923	5009	5849.67	0.0194866	0.0422141	0.0360203	0.0540857	0.118615	0.183251	22	0.0677735	0.112017
227	5	7.6	121.183	17.3984	3033	7188.8	0.0296257	0.0407597	0.0378429	0.0585816	0.121183	0.215788	37	0.0712147	0.121357
228	8	7.875	102.726	14.4094	1673	7471	0.0193991	0.0332261	0.0357114	0.0492187	0.102726	0.192787	64	0.0618227	0.116143
229	3	6.33333	125.31	20.5369	4149	5481.67	0.0216787	0.0420463	0.0375853	0.0718625	0.12531	0.200749	20	0.067192	0.126771
230	9	6.77778	100.184	15.3014	3103	7180.22	0.0135716	0.0435124	0.0357712	0.0742297	0.100184	0.194692	60	0.0635496	0.122333
231	8	7.875	101.356	13.3181	3361	6405	0.0117277	0.02995	0.0352693	0.0443791	0.101356	0.178567	63	0.0590023	0.11567
232	5	7.8	101.76	14.4793	6895	6440.2	0.0166266	0.0242114	0.0345436	0.0297071	0.10176	0.178144	39	0.0535049	0.0930052
233	7	8.28571	103.107	13.5493	2207	4845.86	0.0202427	0.0328103	0.0376502	0.0513714	0.103107	0.201894	58	0.064466	0.111268
234	3	6.33333	122.327	23.7857	8769	5035.67	0.0236346	0.0416439	0.0310892	0.0549397	0.122327	0.207596	20	0.063068	0.0981061
235	3	6	124.201	21.7352	7291	6659.67	0.0216947	0.0285424	0.0353028	0.0367556	0.124201	0.204712	19	0.0539261	0.0932129
236	4	8.25	98.2624	12.7215	9190	7590.5	0.00723611	0.0151801	0.0352398	0.0235289	0.0982624	0.192515	33	0.0470388	0.093067
237	3	7.66667	115.29	15.2501	4207	5979.67	0.0161803	0.0279841	0.0306326	0.0440182	0.11529	0.210407	24	0.0521765	0.103009
238	6	7	104.398	15.4111	10612	3707.67	0.0190358	0.0317639	0.0306914	0.0412786	0.104398	0.160503	43	0.0563758	0.102619
239	5	5.2	130.821	26.4135	1721	6782.2	0.0285577	0.0605928	0.0451436	0.106019	0.130821	0.207019	25	0.0851438	0.179236
240	8	7.125	105.103	15.244	3428	4839.12	0.0127829	0.0418605	0.0363293	0.0715534	0.105103	0.178074	56	0.0653568	0.102202
241	12	6.41667	97.8562	16.1867	3654	5179.25	0.0117915	0.0354937	0.0343747	0.0531931	0.0978562	0.187881	78	0.0597371	0.106588
242	2	6.5	151.262	23.4096	6309	7444	0.0438917	0.0453532	0.0328957	0.0468147	0.151262	0.244624	14	0.0661644	0.0998121
243	9	7.44444	109.154	15.3003	9733	5312.44	0.0257224	0.0490266	0.0351632	0.0856885	0.109154	0.208788	66	0.0720175	0.117369
244	10	6.9	87.2373	14.4876	5794	5136.7	0.0110931	0.0217875	0.0341186	0.0699899	0.0872373	0.154071	69	0.047022	0.0870234
245	3	5.66667	127.42	27.3717	6825	4319	0.023945	0.0313671	0.035146	0.0372727	0.12742	0.208163	18	0.057816	0.0992347
246	4	8.25	112.581	14.1183	6040	4932.75	0.0188874	0.0390255	0.0401681	0.0709089	0.112581	0.190523	33	0.0686051	0.135766
247	2	8.5	130.588	18.5	4458	5430.5	0.0177712	0.0402732	0.0402413	0.0627752	0.130588	0.209953	18	0.0769566	0.121357
248	6	7.16667	105.682	17.8432	4234	4994.67	0.0209823	0.0416141	0.0287157	0.0750655	0.105682	0.199308	44	0.0705291	0.135961
249	5	6.2	112.597	19.5169	4668	6024.6	0.0210516	0.0258634	0.0390237	0.0302418	0.112597	0.202851	32	0.0592275	0.106423
250	8	5.875	106.897	21.9362	1227	6303.38	0.0179184	0.0365343	0.0356153	0.0679928	0.106897	0.211734	47	0.0615351	0.127958
251	5	5.2	104.089	25.0309	3786	4480.2	0.00871554	0.0294487	0.037452	0.0769713	0.104089	0.194981	25	0.0484056	0.0912054
252	9	6.66667	103.069	16.0103	4352	5691	0.0147873	0.036106	0.0370594	0.0629339	0.103069	0.180195	59	0.0608885	0.114038
253	7	5.42857	106.067	23.7988	1344	5192.86	0.0086945	0.0235875	0.0387176	0.0388071	0.106067	0.198444	39	0.0548179	0.0923492
254	5	6.4	96.7879	18.2822	6954	4413.8	0.00917879	0.0259496	0.0345116	0.0593281	0.0967879	0.196704	33	0.0448317	0.0851257
255	6	7.66667	123.951	16.8958	6595	5376.33	0.0238484	0.0425395	0.0413125	0.0721641	0.123951	0.200635	47	0.0757558	0.125934
256	7	6.28571	106.185	18.8953	3903	5010.43	0.0192779	0.0371824	0.0331243	0.0536182	0.106185	0.189753	45	0.0611826	0.105147
257	4	8.25	98.6378	12.5646	4383	7437.75	0.0087816	0.0220094	0.0320567	0.0356053	0.0986378	0.170052	34	0.0490774	0.0881329
258	3	8	124.689	15.5861	8096	5987	0.0321583	0.0398353	0.0417869	0.04509	0.124689	0.201609	25	0.0734935	0.11812
259	6	6.83333	112.796	19.2395	5269	4287.67	0.00982999	0.0443574	0.0334387	0.0673148	0.112796	0.199859	42	0.0682522	0.110218
260	1	9	164.866	18.3185	5146	5354	0.0409817	0.0409817	0.0414763	0.0409817	0.164866	0.239382	10	0.070114	0.10801
261	3	6	135.791	23.063	3528	2857.67	0.0169809	0.0326163	0.0416919	0.0502938	0.135791	0.232029	19	0.061004	0.112244
262	4	5.25	134.764	26.7122	3625	4950.75	0.0208085	0.0387708	0.0418126	0.0564011	0.134764	0.217796	22	0.0707527	0.123339
263	5	8	95.3034	13.381	2307	4900.8	9.48433e-05	0.0264736	0.037046	0.0890185	0.0953034	0.197557	41	0.0548483	0.130857
264	8	8.5	86.113	10.6321	5436	6863	0.00440274	0.0206964	0.031887	0.0457477	0.086113	0.186286	68	0.0482241	0.0963911
265	3	8.33333	102.89	12.3849	3345	6311.67	0.0118122	0.0203466	0.0297197	0.0270728	0.10289	0.174152	26	0.0459404	0.0816179
266	10	7.7	97.5316	14.2972	8256	5350.2	0.00551958	0.0411193	0.0418427	0.0870925	0.0975316	0.160057	77	0.0684459	0.115309
267	6	7.33333	95.7163	15.1741	1298	4975.83	0.00785244	0.0215553	0.0331844	0.0397897	0.0957163	0.187696	45	0.0475462	0.0838136
268	4	7.75	133.419	18.2524	8352	7302.25	0.0334135	0.0409754	0.0395203	0.0481567	0.133419	0.215526	32	0.070224	0.11892
269	6	7.33333	107.822	15.3389	3344	4809.33	0.0097774	0.033713	0.0334409	0.0524131	0.107822	0.16841	45	0.0609184	0.119739
270	7	8.57143	102.305	12.7649	3942	5775.71	0.0145754	0.0376886	0.038188	0.0530826	0.102305	0.164812	61	0.0674479	0.110844
271	12	7.16667	99.6173	14.8507	4023	5729	0.00563723	0.0409468	0.0359998	0.0825347	0.0996173	0.184706	82	0.0662721	0.12114
272	9	7.77778	101.206	13.3959	3918	5529.11	0.0133311	0.0351006	0.0373015	0.0612974	0.101206	0.1755	71	0.0660247	0.132264
273	5	7	126.523	21.0872	6558	6062.2	0.0401351	0.0491426	0.0406243	0.0707631	0.126523	0.206439	36	0.0791086	0.123789
274	5	7	114.991	18.8366	3518	3854.4	0.0131865	0.0349329	0.0373637	0.0512611	0.114991	0.188276	36	0.0661916	0.106483
275	7	4.57143	112.252	28.9984	7001	6143.29	0.00783798	0.0312064	0.0333042	0.0517858	0.112252	0.197809	33	0.0544979	0.103312
276	9	6.77778	104.393	17.0121	1652	6469.33	0.0132369	0.044062	0.0389371	0.0835971	0.104393	0.187162	61	0.0690553	0.114035
277	3	7.33333	114.985	18.5419	4208	4938.33	0.00795755	0.0216561	0.0333479	0.0367747	0.114985	0.183468	23	0.0523983	0.0959287
278	7	6.71429	115.97	19.4538	5368	6778.43	0.0389563	0.0442907	0.0353024	0.0576294	0.11597	0.195745	47	0.0697365	0.116218
279	6	6	101.592	18.343	4567	5795.5	0.00958761	0.0369761	0.0343991	0.0739994	0.101592	0.190177	35	0.0555703	0.097446
280	4	7.5	114.517	16.9731	2759	5487.25	0.0276309	0.0363688	0.0319787	0.0457762	0.114517	0.200698	31	0.0603608	0.0977048
281	9	6.77778	95.6773	16.3723	5044	5058.33	0.00135491	0.0352037	0.0330673	0.0763251	0.0956773	0.187389	61	0.056378	0.118639
282	8	8.25	121.79	15.5379	2356	4560.5	0.0302244	0.0545249	0.0380655	0.0736946	0.12179	0.190101	63	0.083959	0.133039
283	6	5	107.182	22.0319	7194	6167.67	0.00736915	0.0278219	0.0314447	0.0470285	0.107182	0.19786	31	0.0501476	0.0941403
284	3	10	111.025	12.3792	8043	4909.33	0.0133403	0.0364742	0.0314063	0.0684332	0.111025	0.182967	31	0.0657145	0.135961
285	7	7.71429	116.219	16.8794	2979	5382.71	0.00731804	0.043445	0.037914	0.0669381	0.116219	0.194169	55	0.0717403	0.115125
286	5	6.2	112.729	20.5328	7821	5321.8	0.010593	0.0399225	0.0339785	0.0762444	0.112729	0.198374	32	0.0683279	0.111193
287	4	8.25	108.262	13.7377	3613	5651.5	0.00877059	0.0271427	0.0379408	0.0445047	0.108262	0.178387	34	0.0598595	0.103312
288	5	7.6	107.805	15.1526	7770	5023.2	0.0139358	0.0336461	0.0384211	0.0635905	0.107805	0.193502	39	0.0661155	0.130619
289	6	6.5	113.929	18.2195	6156	5167.5	0.0190358	0.0326457	0.0395628	0.0498542	0.113929	0.178462	38	0.0630174	0.13209
290	6	7	112.513	18.5661	4370	6160.83	0.014473	0.0275532	0.0299186	0.0428834	0.112513	0.190408	43	0.0561806	0.100525
291	4	5.5	114.191	23.5519	5147	6997	0.0100671	0.0310025	0.0310489	0.0521497	0.114191	0.183497	23	0.0532634	0.100312
292	5	6.2	96.9212	19.0696	4480	3632.8	0.0108414	0.0275638	0.0349412	0.0530701	0.0969212	0.173415	32	0.0485674	0.107156
293	7	8.71429	95.1945	11.9165	3790	7033.71	0.00372474	0.0292617	0.0329269	0.0639375	0.0951945	0.187052	59	0.0583584	0.125974
294	6	7.33333	117.711	16.8626	3248	6755.83	0.0241785	0.0411711	0.0367835	0.0684214	0.117711	0.203004	45	0.0720878	0.120708
295	6	5.83333	111.287	20.7117	7899	5273.17	0.0162715	0.029398	0.0379959	0.0585325	0.111287	0.182406	36	0.0570086	0.107095
296	2	7	109.819	16.0153	5880	7812	0.00116795	0.0141001	0.032031	0.0270322	0.109819	0.169503	15	0.0398242	0.0856165
297	7	5.85714	100.542	18.6892	4413	5418.86	0.00886245	0.0280098	0.0302007	0.0655391	0.100542	0.171951	42	0.049799	0.0960712
298	7	6.71429	106.33	16.2389	11076	4210.14	0.0284084	0.0393497	0.0338686	0.0584943	0.10633	0.2171	48	0.0646332	0.109162
299	6	7.66667	115.064	16.3395	439	6768	0.00595929	0.0408182	0.0401824	0.0741358	0.115064	0.171976	46	0.0751054	0.121965
300	5	5.4	121.83	23.3797	6655	3805.4	0.0214431	0.0404516	0.0351336	0.0717698	0.12183	0.220546	28	0.0620659	0.108357
301	2	4.5	148.091	33.3204	8000	5712	0.0288603	0.0294923	0.040994	0.0301242	0.148091	0.223586	10	0.057771	0.100521
302	7	6.85714	116.585	18.0898	5822	5646.14	0.0104038	0.0395228	0.0351282	0.0604592	0.116585	0.203326	49	0.0694531	0.128251
303	9	7.33333	102.224	15.2574	6866	5782.33	0.0228077	0.0388892	0.0360998	0.0739538	0.102224	0.196476	65	0.0649809	0.115383
304	5	5.8	108.196	21.1584	5606	4065.8	0.00745752	0.0408349	0.0302796	0.0815723	0.108196	0.189123	28	0.0605697	0.101672
305	8	7.125	95.3551	13.9343	9503	5055.62	0.00813545	0.0353983	0.0329086	0.0774036	0.0953551	0.187327	58	0.0594881	0.125725
306	8	7.125	113.767	17.3476	6431	7505	0.0238484	0.0416688	0.0405283	0.0761322	0.113767	0.196559	57	0.0728536	0.128842
307	5	6.6	106.454	17.6494	4617	3202.4	0.00418469	0.0326638	0.0361581	0.0702031	0.106454	0.182176	33	0.0585372	0.113926
308	9	6.55556	107.624	18.0845	6770	5919	0.0214738	0.036371	0.0310976	0.0651482	0.107624	0.198198	60	0.0624942	0.120306
309	9	6.88889	94.3212	14.6556	7138	3679.89	0.00849256	0.0294402	0.0343632	0.0539793	0.0943212	0.174898	62	0.0574263	0.107538
310	4	6.75	112.821	20.4488	5872	3307.25	0.0152735	0.0376164	0.0327008	0.0794717	0.112821	0.198138	28	0.0718545	0.142338
311	5	6.6	114.844	18.3022	4172	6537.4	0.0132102	0.027872	0.0356222	0.0492726	0.114844	0.224166	34	0.0580662	0.103154
312	4	6.75	118.691	17.6623	4142	5192.75	0.0153375	0.0378786	0.0352021	0.0520148	0.118691	0.217031	26	0.0611151	0.115724
313	4	6	134.164	25.2888	5994	4471.5	0.0327131	0.0501954	0.0355124	0.0689918	0.134164	0.226837	25	0.0779073	0.123406
314	4	7.25	123.51	18.9922	6363	5325	0.0229136	0.0456192	0.0423424	0.0779578	0.12351	0.21939	30	0.0771143	0.118468
315	8	6.75	95.7387	15.871	266	3745.25	0.00653571	0.0297188	0.0335092	0.0768043	0.0957387	0.189146	54	0.0590138	0.107562
316	7	6.71429	111.083	18.6649	3522	5648.43	0.00839045	0.0321592	0.034266	0.0501474	0.111083	0.185233	48	0.0631564	0.114116
317	4	8.75	109.391	13.6071	3515	4198.25	0.0248268	0.0357396	0.0305993	0.0548277	0.109391	0.177669	36	0.0603146	0.120677
318	9	6.11111	105.867	26.3879	4505	5898	0.00730788	0.0342189	0.0328055	0.0755941	0.105867	0.178476	56	0.0631011	0.117404
319	8	6.5	95.3593	16.2054	6399	6632.38	9.48433e-05	0.0375056	0.0351254	0.0597138	0.0953593	0.197652	52	0.0647212	0.110326
320	5	7	108.042	18.9073	5774	4351.2	0.00874947	0.0269286	0.0326863	0.0423214	0.108042	0.183164	35	0.0575765	0.113467
321	6	7.16667	103.588	16.9153	8937	6480.17	0.0202253	0.0329586	0.0319034	0.03954	0.103588	0.178362	43	0.0589405	0.121611
322	7	7.14286	104.335	15.6858	3424	4938.29	0.015297	0.0292478	0.0362073	0.0436574	0.104335	0.173643	51	0.0606844	0.103879
323	5	5.6	113.471	22.7212	5279	4406.8	0.0138365	0.0575508	0.0450392	0.106019	0.113471	0.204897	29	0.0705969	0.140201
324	5	7	106.635	16.1138	3412	6971	0.00868041	0.0273479	0.02984	0.0369371	0.106635	0.192963	36	0.0508175	0.0907168
325	9	7.11111	101.545	15.8579	4006	4945.22	0.0163888	0.0321185	0.0379282	0.057012	0.101545	0.188684	63	0.0630866	0.120461
326	6	7.83333	112.57	15.6794	5839	5487	0.014173	0.0549424	0.0358395	0.0870925	0.11257	0.179778	48	0.0795792	0.134714
327	3	7.33333	125.895	17.652	7379	6565.67	0.0257178	0.0348234	0.0377536	0.0397795	0.125895	0.217293	23	0.0669463	0.114251
328	5	7	119.96	17.518	5624	4150.4	0.019751	0.0441686	0.0397189	0.0970188	0.11996	0.221685	36	0.0717533	0.145563
329	8	5.375	108.615	21.9493	5258	4577.62	0.0127335	0.0417872	0.0373507	0.0594459	0.108615	0.18819	43	0.0634553	0.125139
330	13	6.92308	90.2737	15.743	3388	5054.77	0.012125	0.0335385	0.0383546	0.0860515	0.0902737	0.162695	90	0.057366	0.101784
331	3	8.66667	97.0338	11.449	8607	6349.67	0.0126528	0.0196245	0.0302961	0.0240137	0.0970338	0.181101	26	0.0437412	0.0908009
332	8	6.25	92.7938	17.0398	5239	4523.38	0.00642315	0.032969	0.0359915	0.0572323	0.0927938	0.173241	51	0.0553038	0.100135
333	6	7.16667	101.537	15.6067	7909	4970.67	0.0122102	0.0289027	0.0326507	0.0501013	0.101537	0.189316	44	0.0567855	0.115254
334	4	6.25	104.671	17.7566	3670	4999.5	0.0139032	0.0386828	0.0316992	0.069263	0.104671	0.201344	26	0.0614342	0.138686
335	5	6.4	107.883	18.0662	3812	7185.2	0.0183325	0.0370211	0.0333342	0.0599173	0.107883	0.174922	33	0.0598576	0.111611
336	4	4	143.704	37.1235	9528	5598.25	0.0263006	0.040372	0.0437264	0.0597091	0.143704	0.226212	17	0.0686771	0.124077
337	5	6.8	96.1088	15.4842	6974	5748.2	0.00631735	0.0305888	0.032154	0.0609374	0.0961088	0.186831	35	0.0498731	0.100922
338	9	7.11111	92.355	14.2482	2099	5427.33	0.00768129	0.0306641	0.0339401	0.0541201	0.092355	0.172093	65	0.0540512	0.0968456
339	4	6.25	112.377	19.0416	6092	4114.75	0.00871554	0.0454064	0.0441009	0.0739994	0.112377	0.203697	24	0.0693751	0.112019
340	5	6.4	107.754	18.1642	6289	5746.4	0.00868041	0.0317709	0.03438	0.0531573	0.107754	0.184282	33	0.0605794	0.114283
341	5	6.6	123.2	19.3014	4424	4658.8	0.033216	0.0431912	0.0369727	0.0503455	0.1232	0.195501	34	0.0716201	0.134098
342	5	6.6	106.017	18.9653	6211	7344.8	0.0195112	0.0246183	0.0340679	0.0318873	0.106017	0.178297	33	0.0544703	0.106193
343	12	7.58333	95.556	13.8663	5337	5540.67	0.00847925	0.033572	0.036448	0.0695706	0.095556	0.178456	91	0.0623375	0.109673
344	6	5.33333	139.827	31.1652	5643	6290.5	0.0251486	0.0444194	0.0398626	0.0655949	0.139827	0.237742	31	0.0758285	0.129185
345	4	6.75	104.235	16.173	4777	7571.5	0.0104914	0.028865	0.0395973	0.0518779	0.104235	0.192143	28	0.0584335	0.113879
346	5	7	119.063	17.6893	6957	4291.2	0.0274072	0.035764	0.0343508	0.0505904	0.119063	0.202197	36	0.0647692	0.104895
347	5	7.6	105.049	13.9648	5616	5377	0.00579762	0.0332507	0.0345347	0.0487656	0.105049	0.187119	39	0.0614548	0.106479
348	4	7.25	110.416	16.5744	7757	6957	0.0292025	0.0307111	0.0325342	0.032204	0.110416	0.178562	30	0.0566943	0.103737
349	8	8.25	92.3459	12.6938	7276	6454.75	0.0112442	0.0330907	0.0354322	0.0696741	0.0923459	0.169822	67	0.0568892	0.108277
350	7	5.71429	113.693	25.1819	7686	5607	0.0123354	0.0409621	0.0377836	0.0756456	0.113693	0.186665	41	0.0672343	0.133397
351	5	7	97.9555	14.2269	3464	6419.4	0.00552296	0.0282204	0.0309449	0.0409418	0.0979555	0.166566	35	0.0528878	0.0977882
352	7	7.57143	122.59	18.7013	4143	5581.43	0.023023	0.0499807	0.0384011	0.0741224	0.12259	0.195977	54	0.077534	0.132264
353	4	6.5	99.958	15.8564	10734	4784	0.0104895	0.0224302	0.0344124	0.0411261	0.099958	0.201646	27	0.0523866	0.107331
354	7	5.71429	102.147	19.2712	4646	6071.43	0.0046263	0.031333	0.0352853	0.0766071	0.102147	0.208185	39	0.0543329	0.123928
355	6	7.16667	114.758	18.9898	5174	4907.67	0.0183561	0.0431338	0.0374658	0.0740589	0.114758	0.199134	44	0.0698957	0.127801
356	6	8.16667	98.709	12.5416	8053	5284.83	0.0135893	0.0341615	0.0329893	0.0600862	0.098709	0.157427	50	0.0606061	0.107588
357	8	7.75	95.9002	13.2005	7203	5705.5	0.00735713	0.0243424	0.0334432	0.0448344	0.0959002	0.184403	62	0.0516555	0.0951618
358	5	7.8	109.869	14.2132	4418	5148.4	0.0054409	0.0332052	0.0339861	0.0514125	0.109869	0.20622	39	0.0605092	0.119066
359	6	6.33333	109.185	17.7858	5351	5357.33	0.013209	0.0372444	0.0378726	0.0668407	0.109185	0.179566	38	0.063719	0.136668
360	3	4.66667	122.613	28.6096	4763	3029.33	0.0179574	0.0286836	0.0307958	0.0372727	0.122613	0.216689	15	0.0480825	0.0799073
361	5	6.2	116.752	20.9413	8019	4827.8	0.0143858	0.0376381	0.0324644	0.0745346	0.116752	0.187001	32	0.0625431	0.121875
362	7	6.85714	116.12	23.9613	8408	4380.86	0.0218813	0.0394535	0.0383302	0.0715534	0.11612	0.199285	47	0.0690923	0.117561
363	9	6.66667	99.9676	15.6695	9654	4697.78	0.0106229	0.0385194	0.0351615	0.0733888	0.0999676	0.186716	60	0.0637032	0.10967
364	3	8.66667	111.988	13.7629	7167	4218	0.0123632	0.0185438	0.0370463	0.0218195	0.111988	0.179409	27	0.051228	0.109294
365	6	5.83333	106.355	20.3847	3106	4792.33	0.00869559	0.0245951	0.0364082	0.0420026	0.106355	0.193827	35	0.0526669	0.11349
366	3	6.66667	108.993	16.4354	6762	5313.33	0.00369987	0.0177213	0.036486	0.0259405	0.108993	0.196254	21	0.0487042	0.092208
367	8	6.625	100.553	16.1055	7925	5507.12	0.00996091	0.0358253	0.0351683	0.0700361	0.100553	0.176527	53	0.060769	0.106921
368	4	7.25	106.357	15.1411	7181	5679	0.0106602	0.0262702	0.0330985	0.0517898	0.106357	0.19249	30	0.0508691	0.0993709
369	2	6	105.888	19.8539	8810	5728	0.0087649	0.0212761	0.0386838	0.0337873	0.105888	0.1939	13	0.0463684	0.0972358
370	11	6.27273	102.928	19.0004	5414	4829.45	0.00787391	0.0304122	0.0404905	0.0644494	0.102928	0.169627	69	0.0660293	0.122114
371	4	7.5	100.48	15.9875	5949	5864.75	0.012125	0.0357749	0.0343819	0.0637909	0.10048	0.17482	31	0.0564616	0.106787
372	6	7.16667	101.994	15.0833	7865	5564	0.014173	0.0293168	0.0346948	0.0586762	0.101994	0.16671	44	0.0587632	0.107652
373	3	7	107.175	15.5234	6046	8115.33	0.0142161	0.0422693	0.0312625	0.0888486	0.107175	0.213967	22	0.0587844	0.115259
374	6	9.16667	101.486	12.4639	7542	6537.33	0.0138048	0.0419664	0.0401349	0.0756456	0.101486	0.169803	54	0.0666934	0.139749
375	6	6	110.615	19.5625	7324	5203.83	0.0177138	0.0381189	0.0359153	0.0815723	0.110615	0.19951	36	0.0625079	0.115918
376	5	6.4	129.639	21.9563	5378	3919.4	0.0111008	0.042235	0.0389853	0.0637655	0.129639	0.222165	32	0.0767244	0.125012
377	7	6.42857	116.901	21.4782	3376	7776	0.0158977	0.0469885	0.0389581	0.0774036	0.116901	0.187512	45	0.0706879	0.138748
378	10	6.6	88.1996	16.7617	4246	6134.7	0.00274198	0.0285804	0.033803	0.0723375	0.0881996	0.168578	66	0.0554927	0.125299
379	6	5.33333	122.532	28.9312	7887	4710.67	0.0113993	0.034585	0.0413083	0.0559204	0.122532	0.211266	33	0.0684678	0.111187
380	5	8.8	111.615	16.7683	2421	4432	0.0132489	0.0329763	0.0378604	0.0530444	0.111615	0.204684	45	0.0670167	0.126739
381	3	6	119.592	23.9658	6262	2782	0.0179184	0.0329653	0.0330853	0.0493762	0.119592	0.226672	19	0.0572681	0.120631
382	5	7.8	101.113	14.4214	8552	3683	0.00907566	0.0307574	0.032289	0.0468062	0.101113	0.169463	40	0.0542493	0.110088
383	4	6.5	103.755	16.3043	6013	2469	0.0046263	0.0276714	0.0285788	0.046105	0.103755	0.212811	26	0.0481441	0.0812334
384	10	5.9	104.983	18.9262	7271	6430.4	0.0157488	0.0406048	0.0355223	0.0796072	0.104983	0.180145	59	0.0641426	0.117483
385	9	6.22222	115.743	21.4395	2582	5709	0.0215527	0.0426942	0.0389763	0.0707631	0.115743	0.191576	55	0.0696894	0.121382
386	11	7	99.1629	15.0783	7415	5516.91	0.0135447	0.0392493	0.0362424	0.0781491	0.0991629	0.192001	76	0.0643552	0.12354
387	9	6.66667	103.096	17.2194	3388	5255.56	0.00563307	0.0380457	0.0388734	0.0583012	0.103096	0.180437	59	0.0657099	0.121184
388	5	7.6	108.15	14.5058	9293	4845.8	0.0185552	0.0375616	0.0354931	0.0549547	0.10815	0.184278	39	0.0609005	0.107202
389	12	7.5	94.0983	13.1874	4045	4579.5	0.0132517	0.0266115	0.0367646	0.0395482	0.0940983	0.193095	89	0.057481	0.104842
390	7	7.42857	102.948	17.4328	3755	5289.57	0.0115035	0.0340535	0.0340701	0.0561942	0.102948	0.169968	53	0.0632967	0.125108
391	6	6.33333	99.4599	18.9125	7624	4253.33	0.01253	0.0243387	0.0363271	0.033216	0.0994599	0.200943	38	0.0505334	0.090491
392	7	7.14286	97.5213	15.6399	4304	4534.57	0.00212985	0.0336352	0.0356245	0.0619499	0.0975213	0.165787	50	0.060489	0.112244
393	8	8.625	103.584	12.9742	4791	6180.88	0.0215066	0.0413423	0.0370708	0.0835971	0.103584	0.172843	70	0.0697189	0.127771
394	9	4.88889	123.966	36.5559	5354	5296.11	0.00985685	0.0414763	0.0383439	0.0670287	0.123966	0.1984	44	0.0682589	0.121042
395	11	7.72727	97.0834	13.1514	5831	6043.18	0.00614074	0.034626	0.037065	0.0592138	0.0970834	0.158232	82	0.0626022	0.114025
396	7	7.85714	106.329	14.8523	5004	4884.43	0.0131865	0.033947	0.0359036	0.0632884	0.106329	0.182637	55	0.063063	0.106511
397	7	7.28571	107.47	15.4991	5168	5515	0.0176194	0.0426006	0.0357633	0.078253	0.10747	0.176233	49	0.0668156	0.120689
398	3	8	144.038	18.5192	1927	6012	0.0332246	0.0563922	0.0370573	0.0686264	0.144038	0.212896	25	0.0841446	0.12893
399	3	6.33333	137.296	22.5012	1060	3444.33	0.0341343	0.0499539	0.0378962	0.0666522	0.137296	0.217733	20	0.0776019	0.132338
400	4	6.25	137.593	23.8877	8928	6088	0.0336812	0.0516998	0.0399578	0.064368	0.137593	0.221999	26	0.0774129	0.115068
401	5	7	111.323	16.2568	5376	7104.8	0.0139234	0.0269673	0.0337508	0.037644	0.111323	0.212607	35	0.0564429	0.0935573
402	6	7.33333	105.979	17.082	6446	6081.5	0.0193443	0.038245	0.0306961	0.0623961	0.105979	0.201768	43	0.0570163	0.105054
403	7	7.57143	117.874	20.4609	5491	4713.14	0.0299172	0.0416538	0.0366132	0.0653102	0.117874	0.203303	54	0.0700151	0.126488
404	5	6.4	114.971	20.7586	1939	5138	0.0145445	0.03146	0.0369075	0.0413964	0.114971	0.202075	33	0.0637986	0.100073
405	3	6	117.082	23.4628	4320	8999.67	0.00928022	0.0174351	0.0335546	0.0333646	0.117082	0.207473	19	0.0482667	0.0955652
406	7	5.71429	114.112	24.7573	2571	5870.86	0.00795755	0.0384325	0.0363096	0.0725061	0.114112	0.191426	41	0.0688459	0.119864
407	7	7.57143	103.648	14.3309	5189	5274	0.0209053	0.0338551	0.0329435	0.0549146	0.103648	0.187791	53	0.0591162	0.111372
408	5	5.6	129.303	25.6451	4995	5921.4	0.0229786	0.0377205	0.0379719	0.0679329	0.129303	0.200377	27	0.0621016	0.0986931
409	4	6.75	101.534	16.5697	4810	6364	0.0052229	0.0246223	0.0291807	0.0559133	0.101534	0.169109	27	0.0518267	0.109472
410	9	6.77778	109.271	16.8291	5434	4772.78	0.0147971	0.0430832	0.0379978	0.0825484	0.109271	0.19083	58	0.067131	0.139019
411	5	5.4	124.152	23.8254	7797	6906	0.0261329	0.0399488	0.0311976	0.056718	0.124152	0.203016	28	0.0618394	0.0992508
412	6	7.5	108.528	15.0662	10370	5897	0.00770395	0.0397807	0.0349718	0.0660152	0.108528	0.188012	45	0.0691478	0.125094
413	3	6	142.621	24.9587	5380	4690	0.0367912	0.0434944	0.0398747	0.0537698	0.142621	0.212988	19	0.0745257	0.136771
414	3	7	104.915	15.1959	3762	4749	0.00633144	0.0309769	0.0293071	0.0617704	0.104915	0.172985	22	0.0508187	0.108142
415	12	5.66667	92.8683	19.8911	7008	5123.08	0.00643203	0.0286367	0.0312811	0.039804	0.0928683	0.180938	67	0.0551835	0.101087
416	8	5.625	105.53	22.603	1018	4753	0.00418469	0.0307733	0.0371292	0.0709524	0.10553	0.186361	45	0.0574419	0.111245
417	7	7	104.269	15.1321	4268	6078.57	0.0137376	0.0404765	0.0344813	0.0712672	0.104269	0.192058	49	0.0661253	0.135213
418	4	7.25	123.172	18.9402	8035	6390.5	0.0276961	0.0339968	0.0385329	0.0394658	0.123172	0.196312	30	0.0648629	0.106191
419	7	4.57143	103.224	23.5941	8307	5926.43	0.0132902	0.0372082	0.0327132	0.0623177	0.103224	0.205805	32	0.0558831	0.108902
420	7	8.57143	97.5088	13.8466	4115	4369.29	0.0170662	0.0373962	0.0367966	0.0585661	0.0975088	0.157742	58	0.0631203	0.110584
421	5	5.4	106.484	20.4349	10906	6742.8	0.00818826	0.031991	0.0311395	0.0831443	0.106484	0.18288	28	0.0508822	0.104034
422	8	5.875	117.36	20.7999	4413	5513.88	0.0130924	0.0441799	0.0376003	0.0676537	0.11736	0.212344	46	0.0712256	0.11641
423	8	6.25	107.567	18.8402	7105	3677.62	0.00928518	0.030748	0.0371467	0.0497061	0.107567	0.180488	51	0.0616627	0.110544
424	5	7.6	111.736	15.3327	2302	4797.2	0.022544	0.0428493	0.0371339	0.0662048	0.111736	0.198141	38	0.0671921	0.119014
425	3	7.33333	126.338	17.7141	4467	5866.67	0.0202376	0.0393119	0.0404445	0.0659928	0.126338	0.205193	23	0.0642396	0.131548
426	4	7.25	112.575	16.2943	2716	4046	0.015297	0.0327856	0.0349669	0.0623739	0.112575	0.186894	30	0.0612925	0.118111
427	4	8.25	103.56	12.6882	5574	5694.5	0.0101687	0.0355277	0.0305544	0.057487	0.10356	0.189556	34	0.0579625	0.0987642
428	4	5.5	136.272	25.8755	8364	7013.75	0.0351781	0.0463556	0.0359324	0.0650755	0.136272	0.215063	23	0.0719495	0.113502
429	5	7	96.4746	20.513	0	6375.6	0.00135491	0.0288342	0.030613	0.0549926	0.0964746	0.188744	36	0.0548668	0.107588
430	7	6.57143	110.033	17.74	4220	6334.14	0.0199921	0.0507938	0.0357609	0.0711603	0.110033	0.179018	47	0.0741963	0.112869
431	2	5.5	115.787	21.2277	8371	4770	0.00675712	0.0161368	0.0284923	0.0255165	0.115787	0.205263	12	0.0389257	0.0709682
432	7	7.28571	88.9445	12.6509	6262	4513.86	0.00642315	0.0217676	0.0358223	0.0351993	0.0889445	0.179664	50	0.048798	0.098921
433	2	7.5	122.955	18.4432	5079	4685.5	0.0243216	0.0488269	0.0354213	0.0733322	0.122955	0.23747	16	0.0649096	0.133354
434	7	7	98.0292	14.5265	4569	5720.14	0.0106656	0.0313807	0.0353233	0.0464471	0.0980292	0.189299	50	0.0561709	0.112806
435	3	6.33333	145.35	24.7634	5568	4175.33	0.0329001	0.0502239	0.0491928	0.0729889	0.14535	0.224476	20	0.0819614	0.138875
436	4	6.25	126.821	24.6093	8836	3830.75	0.0241908	0.0464023	0.0342796	0.0717683	0.126821	0.209162	26	0.069346	0.123094
437	8	5.75	103.508	20.3781	8366	6400.62	0.0108845	0.0319609	0.0349405	0.0549397	0.103508	0.200982	47	0.0584902	0.106367
438	3	7.66667	121.963	17.2473	9234	4248.33	0.0279352	0.0399677	0.034552	0.0480805	0.121963	0.19161	24	0.0678053	0.110405
439	12	7.83333	96.9086	16.1921	7055	5240.83	0.0166652	0.0405468	0.0352574	0.0630214	0.0969086	0.190577	92	0.0661006	0.117559
440	4	7.75	132.819	17.1953	6946	4845	0.0336371	0.0478318	0.0356948	0.0696741	0.132819	0.215126	32	0.0753996	0.116845
441	8	6.875	102.608	18.9748	3110	5734.62	0.0166343	0.0396392	0.0335692	0.0676234	0.102608	0.171723	56	0.0642444	0.116204
442	6	6.33333	115.475	18.8105	6055	6329.5	0.0172987	0.0368293	0.0386553	0.0547956	0.115475	0.184162	39	0.0675439	0.108192
443	3	7.33333	99.5459	15.1833	4482	5713.33	0.00973887	0.0204022	0.0307209	0.0337935	0.0995459	0.200406	23	0.0445031	0.0830577
444	8	7.625	100.089	14.1048	5373	4068.12	0.0137178	0.0459633	0.0411616	0.0778404	0.100089	0.1632	57	0.0683273	0.12341
445	6	7.83333	105.48	14.9221	4149	5278.17	0.0113767	0.0314096	0.0346127	0.0580684	0.10548	0.188839	48	0.0627423	0.104672
446	5	7	115.27	16.9611	5791	7303.2	0.029408	0.0411082	0.0352643	0.0589876	0.11527	0.198945	36	0.0677181	0.110208
447	5	5.8	120.455	21.4812	8839	5584.4	0.013601	0.0274915	0.0386639	0.0339354	0.120455	0.208924	29	0.0592614	0.100268
448	9	6.55556	121.287	19.0273	0	5589.22	0.024425	0.046058	0.0358362	0.0704341	0.121287	0.202042	60	0.0750055	0.128269
449	8	6.625	96.9334	15.4103	5852	6421.38	0.0111783	0.028596	0.0336985	0.0620888	0.0969334	0.170483	53	0.0553547	0.0969448
450	4	7	122.279	17.6503	4454	4853	0.0139924	0.0341429	0.0406756	0.051727	0.122279	0.191959	29	0.0679172	0.107081
451	9	7.22222	101.762	15.0221	7345	4823.11	0.010663	0.0323177	0.0335973	0.0423615	0.101762	0.202876	66	0.0590014	0.0984252
452	3	5.66667	123.104	22.9598	1860	4557.33	0.0152797	0.0239236	0.0379512	0.0309255	0.123104	0.197516	18	0.05464	0.096001
453	7	7.14286	107.148	17.8945	7222	4508.29	0.00911977	0.0329568	0.0395298	0.0489291	0.107148	0.194194	51	0.0645856	0.103169
454	7	7.14286	106.862	15.9627	4065	4832.14	0.00730788	0.0404041	0.032839	0.0694239	0.106862	0.184788	51	0.0620375	0.11777
455	9	5.44444	109.392	21.5215	8524	6106	0.0185831	0.0397843	0.035458	0.0762187	0.109392	0.16665	48	0.0637875	0.13141
456	9	7.33333	95.6703	14.4385	6697	4809.67	0.00703038	0.0297663	0.0335176	0.0512955	0.0956703	0.180359	63	0.0569043	0.103474
457	6	6.16667	133.569	23.9841	766	5927.5	0.0364853	0.0547051	0.0368803	0.0740589	0.133569	0.195939	36	0.0788925	0.130491
458	7	5.42857	118.019	28.2402	4512	4723.57	0.0134469	0.0413101	0.0320412	0.0628659	0.118019	0.181121	39	0.071893	0.142338
459	4	6.5	127.665	19.7576	4310	6506.25	0.0264577	0.041114	0.0364669	0.0569503	0.127665	0.207982	27	0.0686205	0.10707
460	7	8.57143	104.836	12.8489	4801	4927.29	0.018135	0.0411027	0.0345989	0.0664142	0.104836	0.169555	59	0.066547	0.120728
461	7	8.28571	125.719	15.9643	3131	5564.86	0.034536	0.0452726	0.0374589	0.0627628	0.125719	0.197032	58	0.0762731	0.123299
462	7	7.28571	119.246	17.3941	10900	5691.71	0.017127	0.0437231	0.0370267	0.0563468	0.119246	0.196017	50	0.0749319	0.115397
463	9	6.11111	92.5803	18.989	2344	5754.33	0.00410801	0.0245244	0.0298318	0.041546	0.0925803	0.187525	55	0.0497033	0.10313
464	3	9	110.551	12.3858	2328	6618.33	0.0173998	0.0259339	0.0355534	0.0414165	0.110551	0.188809	28	0.0543125	0.106275
465	4	6.5	103.08	17.8549	7605	4544.75	0.0052229	0.0180217	0.0333171	0.0315567	0.10308	0.174332	27	0.050844	0.0988822
466	3	8	100.301	17.6455	8588	3916.33	0.00687135	0.0177007	0.029837	0.0254483	0.100301	0.174932	25	0.0425068	0.0893253
467	8	7.25	99.7963	14.5536	2962	5995.38	0.00722178	0.0335722	0.0319375	0.0569301	0.0997963	0.186321	59	0.0591578	0.0992766
468	6	6.5	106.163	17.3427	4629	4130.67	0.0104254	0.0386532	0.03525	0.086457	0.106163	0.178908	40	0.0632296	0.125139
469	10	6.9	101.729	16.2726	2214	7595.3	0.0108845	0.0383552	0.0352315	0.0719071	0.101729	0.198068	67	0.0608387	0.106184
470	7	7.42857	100.325	14.2359	2684	5339.29	0.00671777	0.0366815	0.0373797	0.07754	0.100325	0.192477	53	0.0635581	0.109422
471	2	7	136.931	19.5616	0	2377.5	0.0388071	0.0402386	0.0353428	0.04167	0.136931	0.217296	15	0.0651775	0.115179
472	6	6.83333	133.281	20.8472	6282	5742.5	0.0249994	0.0556204	0.0438083	0.0978039	0.133281	0.206461	41	0.0892087	0.145191
473	4	6	111.938	19.6558	6252	6000.75	0.00783798	0.0220984	0.0398819	0.0382948	0.111938	0.205647	25	0.0522556	0.112354
474	7	6.85714	119.916	18.0758	3823	4325.43	0.0293117	0.0426025	0.0353589	0.0554692	0.119916	0.199438	48	0.0692187	0.115125
475	7	7.28571	106.916	16.194	4067	5905.57	0.0151414	0.0382775	0.04067	0.0567952	0.106916	0.178079	51	0.0678293	0.111504
476	11	6.81818	94.0996	14.3899	7373	7298.82	0.00942329	0.0293142	0.0354255	0.0564906	0.0940996	0.180671	75	0.0563617	0.116924
477	8	7.375	105.692	15.7069	8790	4562.88	0.00263366	0.0285501	0.0359033	0.0466908	0.105692	0.191852	59	0.0593427	0.100498
478	7	7.85714	94.9488	13.5005	3776	7399.57	0.00610304	0.0237607	0.0354403	0.0659095	0.0949488	0.197615	55	0.0558538	0.121861
479	6	6.16667	99.3697	17.2714	4126	4713.67	0.0103759	0.0267859	0.0305093	0.0443499	0.0993697	0.165542	38	0.0525076	0.104572
480	7	7.71429	107.695	14.0724	6738	6984.71	0.00487588	0.0391965	0.038533	0.0708751	0.107695	0.18083	53	0.0675649	0.122612
481	11	6.63636	93.8114	16.0653	7097	4501.82	0.01253	0.0306087	0.0305286	0.059154	0.0938114	0.202304	74	0.053117	0.0999557
482	6	6	113.556	24.446	2078	6221.33	0.0145262	0.0346697	0.0349236	0.0676537	0.113556	0.178022	36	0.0649582	0.119066
483	4	7.75	119.856	16.0165	0	6023.5	0.0299802	0.0317895	0.0339082	0.0343263	0.119856	0.189279	31	0.0589895	0.107094
484	2	7.5	123.06	18.459	2395	5798.5	0.0273051	0.029975	0.0324205	0.032645	0.12306	0.192282	16	0.0532994	0.0774006
485	2	4.5	128.333	32.0833	1684	5647.5	0.0228773	0.035262	0.0346386	0.0476468	0.128333	0.216753	10	0.0574083	0.103116
486	5	8.8	113.84	14.0945	6507	6189.4	0.027388	0.0405097	0.0323064	0.0604268	0.11384	0.203971	44	0.067585	0.109188
487	7	6.71429	101.66	17.595	7455	5965	0.00979157	0.0267156	0.0339014	0.0432158	0.10166	0.167325	48	0.0578305	0.0974782
488	4	7.75	119.573	18.2681	7354	6220.25	0.0248678	0.0348402	0.0392443	0.0424167	0.119573	0.192275	32	0.0679539	0.115298
489	5	4.8	114.887	26.6155	3829	5134.2	0.0147661	0.0362095	0.039026	0.0854293	0.114887	0.200292	25	0.0710589	0.127958
490	7	4.85714	99.5294	21.5647	3170	5441.14	0.00404745	0.0285543	0.0349361	0.0637655	0.0995294	0.19584	35	0.0540622	0.114306
491	8	6.375	111.777	20.6477	7981	6734.38	0.00928022	0.0373219	0.0312907	0.068543	0.111777	0.198193	52	0.0669362	0.114121
492	5	6.8	113.011	17.6064	7001	5621.8	0.0245428	0.045941	0.0340966	0.0622561	0.113011	0.182399	35	0.0679481	0.111664
493	4	8.75	115.668	14.5169	3883	5450	0.0165682	0.0314414	0.0398497	0.0639764	0.115668	0.181321	35	0.0652512	0.128951
494	8	7.5	106.361	15.9594	6230	5969.75	0.0147976	0.0341896	0.0331853	0.0602218	0.106361	0.192083	61	0.0603093	0.121649
495	6	7	118.511	17.9733	8977	4588.17	0.0204859	0.04201	0.0405099	0.0709186	0.118511	0.200566	42	0.0712531	0.125932
496	8	6.875	107.689	16.5594	4847	5127	0.0195393	0.0380208	0.037584	0.0669381	0.107689	0.174053	55	0.0675559	0.123339
497	8	6.875	106.26	16.4924	7512	4383.75	0.0244477	0.036081	0.0356153	0.0497324	0.10626	0.201671	55	0.063706	0.107835
498	6	6.16667	108.018	18.6032	3701	5724.5	0.00928518	0.0285017	0.0343301	0.0633012	0.108018	0.186695	38	0.0567941	0.101651
499	6	7.33333	123.349	17.2134	2150	7287.33	0.030317	0.0501851	0.0380171	0.0832627	0.123349	0.226222	45	0.0801349	0.135213
500	5	6.4	99.4998	17.8468	6537	3981.4	0.0173349	0.0311171	0.0315086	0.0529442	0.0994998	0.188016	33	0.0537438	0.111047
501	4	5.75	107.301	19.8954	4850	5398.25	0.0111223	0.0325365	0.0329078	0.058099	0.107301	0.183387	22	0.0546584	0.10175
502	6	6.66667	112.173	21.4181	6132	5220.33	0.0137584	0.033144	0.0361005	0.0597138	0.112173	0.198006	40	0.0657349	0.113648
503	7	5.85714	114.944	23.9734	3916	5776.29	0.0243718	0.04076	0.0366515	0.0673255	0.114944	0.179484	42	0.0639149	0.103949
504	6	5.83333	114.095	23.0302	2410	4253	0.00462466	0.0382134	0.03618	0.0651983	0.114095	0.182009	35	0.0701679	0.124167
505	6	7	122.413	21.819	5448	5214.67	0.0309255	0.0451083	0.0361441	0.0650755	0.122413	0.193597	43	0.0724925	0.108853
506	6	5.5	109.81	22.7463	4284	5009	0.016233	0.0314925	0.0365986	0.0426214	0.10981	0.174746	33	0.0582507	0.103105
507	5	6.4	128.585	21.2777	4616	8097.6	0.0263006	0.048956	0.0380599	0.0837527	0.128585	0.199912	32	0.0780397	0.134098
508	4	7.25	109.034	15.6736	3166	5933.25	0.0227125	0.0399289	0.0349862	0.0558367	0.109034	0.189009	29	0.0638758	0.115259
509	6	5.33333	112.212	27.0065	3973	6317.33	0.0216232	0.0348164	0.0410896	0.0751336	0.112212	0.212479	33	0.0616837	0.100103
510	8	6.125	99.4941	16.9229	3867	5226.88	0.00995924	0.0334818	0.0362898	0.0590888	0.0994941	0.192172	50	0.0623065	0.117589
511	4	7.5	103.798	14.4885	3887	5822.75	0.017646	0.0327198	0.0353442	0.0503017	0.103798	0.186861	31	0.0613761	0.108808
512	4	8.5	96.9464	12.5896	5182	3994.5	0.00727835	0.0339783	0.0323803	0.0622257	0.0969464	0.194279	35	0.0608186	0.1194
513	10	7	96.9199	17.3841	9366	6593.2	0.0162445	0.031179	0.0363441	0.0556814	0.0969199	0.17013	67	0.0582921	0.116874
514	4	6	120.799	21.9787	5597	5292	0.0173008	0.034586	0.0386792	0.0680478	0.120799	0.216389	23	0.0605846	0.119596
515	5	8.4	108.172	13.9422	8529	6199	0.012368	0.0309881	0.0369768	0.0447645	0.108172	0.195248	41	0.0613869	0.102566
516	7	7.85714	103.414	15.8293	4967	6734.14	0.0119646	0.0358545	0.0365135	0.056463	0.103414	0.179722	55	0.0652102	0.111079
517	6	6	117.31	20.0405	8277	4008.17	0.0201039	0.0344716	0.034282	0.0510939	0.11731	0.210579	36	0.0625056	0.111521
518	4	8	105.983	13.353	6180	7424.5	0.0111706	0.0250959	0.0354236	0.041261	0.105983	0.212153	33	0.0544669	0.0992749
519	1	7	125.526	17.9324	4446	6637	0.031341	0.031341	0.0304784	0.031341	0.125526	0.194664	8	0.0501743	0.0990507
520	2	5	135.066	28.1387	7289	6151.5	0.0238604	0.0403824	0.0335901	0.0569043	0.135066	0.209459	11	0.0580817	0.0872328
521	6	5.66667	110.503	20.7193	9897	4711.67	0.00865526	0.0330368	0.0348403	0.0633724	0.110503	0.177986	35	0.0590253	0.123175
522	6	6.5	108.094	24.0287	2933	4728	0.00798505	0.0554561	0.0355595	0.0867684	0.108094	0.174142	40	0.0701379	0.117133
523	4	5	133.281	29.7502	3811	4552.25	0.0152797	0.0407357	0.0354129	0.0641036	0.133281	0.212796	21	0.0730993	0.139749
524	4	8	106.511	13.8634	6092	5571	0.0184153	0.0293008	0.0372549	0.050616	0.106511	0.182663	32	0.0556726	0.105333
525	6	6	107.106	18.1911	7457	6199.17	0.0108335	0.0378468	0.0308204	0.0655391	0.107106	0.18612	37	0.0568444	0.11799
526	7	7.57143	102.815	14.0293	6977	6158.71	0.0164392	0.032942	0.0325594	0.0515937	0.102815	0.191881	52	0.0591635	0.101894
527	8	6.25	103.044	19.2547	4919	6370	0.00858706	0.0363288	0.0369743	0.0594632	0.103044	0.175478	50	0.0642027	0.100399
528	3	6	122.83	20.8616	6211	4862	0.0272713	0.0347122	0.0295963	0.0422975	0.12283	0.204772	19	0.0563198	0.114201
529	7	7	100.002	15.3744	4283	4010.57	0.0100232	0.0250405	0.03321	0.0459747	0.100002	0.165166	49	0.0514964	0.0900103
530	3	8	146.846	20.3583	6132	4791.33	0.0460677	0.0641027	0.045994	0.0809985	0.146846	0.237579	24	0.0934516	0.179236
531	7	6.71429	101.51	15.2783	4234	5588.57	0.00765212	0.0381935	0.0394324	0.0643888	0.10151	0.187692	47	0.06605	0.119014
532	6	6.5	101.263	16.194	9726	7529.5	0.0085449	0.0288855	0.0282626	0.0573044	0.101263	0.172577	40	0.0510608	0.107194
533	4	7.75	112.909	15.6371	7040	3389	0.0164352	0.0363435	0.0352624	0.0589158	0.112909	0.179066	31	0.0613863	0.0987652
534	7	5.71429	106.402	20.0138	3782	6725.57	0.0112321	0.0302871	0.0363344	0.0673562	0.106402	0.200349	40	0.0573541	0.118563
535	2	7.5	135.171	18.1032	1617	5559.5	0.0223612	0.0361254	0.0371029	0.0498896	0.135171	0.234851	16	0.0646448	0.107194
536	5	5.8	127.536	22.3491	4197	6072.2	0.0288048	0.0360357	0.039012	0.0479194	0.127536	0.217917	30	0.0669749	0.142922
537	9	7.88889	106.701	14.9705	1208	7071.33	0.0187804	0.0409811	0.0368309	0.0813869	0.106701	0.188317	72	0.0710023	0.124167
538	5	8	96.1236	13.0301	5496	6103.6	0.0156773	0.0269512	0.0314196	0.0390521	0.0961236	0.180003	41	0.0517485	0.0896891
539	9	7.44444	93.8592	14.1124	10973	4993.22	0.002263	0.0291152	0.0366538	0.051109	0.0938592	0.190777	66	0.0580249	0.102636
540	12	5.5	104.914	21.0036	3492	4682.5	0.0159045	0.0357589	0.0365581	0.0627628	0.104914	0.198402	67	0.0650135	0.105716
541	7	8.28571	89.7365	11.9801	893	5442.29	0.00596392	0.0200816	0.0299396	0.0356779	0.0897365	0.180123	59	0.0469892	0.0897102
542	11	6.45455	93.0369	16.456	7589	4135.73	0.0107453	0.0357694	0.035248	0.0867684	0.0930369	0.186869	71	0.0602369	0.112922
543	5	8.2	101.563	12.5745	5412	6153	0.00671777	0.0330095	0.0355278	0.050052	0.101563	0.185759	40	0.0606383	0.11989
544	7	5.85714	109.732	24.36	8280	5387	0.0101904	0.030578	0.0359242	0.0460103	0.109732	0.169053	41	0.0576512	0.111865
545	5	7.2	102.81	17.1921	2370	4057	0.0103759	0.0272969	0.0380163	0.0398201	0.10281	0.168151	37	0.0592489	0.10446
546	5	5.6	112.566	22.54	7038	6761.2	0.00799103	0.0354925	0.0334644	0.0548814	0.112566	0.203707	29	0.0600133	0.107841
547	7	5.14286	119.596	26.8345	4314	6243.43	0.0204143	0.033831	0.0375291	0.0419413	0.119596	0.20267	36	0.064282	0.117433
548	4	8.25	120.386	14.7497	5354	4204.75	0.0394013	0.0430953	0.0365027	0.0479944	0.120386	0.199253	31	0.0695057	0.113971
549	8	6.75	100.736	16.1198	3683	6452.25	0.0127938	0.0367095	0.0345008	0.0530683	0.100736	0.178868	55	0.0622526	0.115294
550	5	5.8	100.239	18.21	5107	7086.8	0.00852752	0.0439525	0.0353063	0.0858243	0.100239	0.181768	30	0.0624872	0.123858
551	7	7.42857	111.163	16.0065	5277	3894.57	0.0171729	0.0343046	0.0343589	0.0577292	0.111163	0.180649	51	0.0624196	0.1194
552	6	7.16667	112.033	16.8717	3148	6337	0.0257461	0.0424269	0.0374682	0.0569607	0.112033	0.196718	43	0.0693913	0.135207
553	7	8.42857	100.533	13.4226	13617	5047.43	0.0198865	0.0286862	0.0338103	0.0376706	0.100533	0.20765	57	0.0574204	0.111193
554	2	7	163.48	25.4302	4518	5465	0.055191	0.0652403	0.0416559	0.0752897	0.16348	0.223009	15	0.0941911	0.149582
555	12	6.16667	95.8482	17.6134	3821	5310	0.0169171	0.032628	0.0340249	0.0575944	0.0958482	0.182823	74	0.0583889	0.107524
556	6	6.5	115.409	19.0364	5969	4675.67	0.00731804	0.0311498	0.0348205	0.0543294	0.115409	0.188076	40	0.0589758	0.10769
557	4	5.25	129.813	29.0276	6045	6729.5	0.0175575	0.0379612	0.0291841	0.0702031	0.129813	0.223713	22	0.0585979	0.133982
558	3	6.33333	128.013	25.0608	0	5362.67	0.00985685	0.0255031	0.0414371	0.0463575	0.128013	0.198596	20	0.0536148	0.101297
559	8	6.25	102.203	19.5433	10056	5981.5	0.0112321	0.0314824	0.0345924	0.0573044	0.102203	0.202054	51	0.0574364	0.105716
560	9	6.77778	99.8722	15.1438	7518	4590.44	0.00395902	0.0322014	0.0370461	0.0668256	0.0998722	0.17877	60	0.0589185	0.106009
561	7	7.42857	98.0436	15.6074	9749	5381.43	0.0103655	0.0267628	0.0367663	0.0552455	0.0980436	0.17832	53	0.0542646	0.0998006
562	5	6.8	105.79	19.639	4388	5464.2	0.00787391	0.0262125	0.0335987	0.0401743	0.10579	0.177501	35	0.0496662	0.089172
563	6	7.66667	100.1	14.0882	4550	5654	0.00965982	0.0232809	0.0391347	0.0349927	0.1001	0.190958	44	0.0533698	0.0982629
564	7	5.28571	112.912	22.352	7354	6163.71	0.0143153	0.0395942	0.038237	0.0532358	0.112912	0.203788	38	0.0637367	0.111765
565	7	7.71429	116.631	15.3524	5777	6013.57	0.020087	0.0392971	0.0393527	0.0499548	0.116631	0.210416	54	0.0711896	0.112821
566	6	7.33333	104.138	15.8824	8945	6859.67	0.018603	0.0374349	0.0328826	0.0748328	0.104138	0.183987	43	0.0616094	0.105212
567	8	7.375	103.588	16.1141	8079	6970	0.0177132	0.0350342	0.0383487	0.0549086	0.103588	0.18449	60	0.0663869	0.126771
568	10	7.2	98.7682	14.4821	7770	5195.1	0.0176383	0.0344752	0.0349627	0.0632743	0.0987682	0.188738	73	0.0612049	0.113121
569	5	6	137.532	24.1664	3633	5533.8	0.0393719	0.0590532	0.0414331	0.0950024	0.137532	0.195505	31	0.0853024	0.142922
570	6	7.5	104.114	15.5059	8421	3918.5	0.0186254	0.0336191	0.0336185	0.0604343	0.104114	0.178654	45	0.0594495	0.0989633
571	3	7	112.281	16.2629	2703	6526.67	0.0271093	0.0304021	0.0299892	0.0325857	0.112281	0.201801	22	0.0533672	0.0860252
572	9	7.22222	93.9268	14.6398	3206	5744.11	0.00768129	0.0344042	0.0344037	0.068176	0.0939268	0.179774	65	0.0565061	0.097586
573	3	8	114.886	14.999	6662	6161.67	0.0170902	0.031924	0.0316671	0.0547803	0.114886	0.188178	25	0.0562683	0.104799
574	4	8.25	124.312	15.4404	5711	5071	0.0371119	0.0390258	0.0397292	0.0407524	0.124312	0.186863	34	0.0717017	0.115224
575	5	7.4	114.584	17.6969	7993	5877.8	0.0274994	0.0381284	0.0379177	0.0463687	0.114584	0.204888	38	0.0684998	0.114043
576	5	6.2	136.902	25.3595	1750	6612	0.0429027	0.0528865	0.0357209	0.0657812	0.136902	0.230473	32	0.0792671	0.132558
577	8	7.375	118.935	17.8166	6779	5634.25	0.0187741	0.0451818	0.0392718	0.0634485	0.118935	0.2142	56	0.0734575	0.11496
578	2	7	126.085	18.3875	6813	1975.5	0.0216965	0.0403115	0.0431147	0.0589266	0.126085	0.20521	15	0.0633679	0.1273
579	4	7.5	107.141	14.615	9468	7129.25	0.00702637	0.0336654	0.0343658	0.0499614	0.107141	0.199434	31	0.0629666	0.117857
580	5	6.6	114.018	26.9498	8310	4528.6	0.0279549	0.0352676	0.0387857	0.0463357	0.114018	0.177506	34	0.062713	0.113236
581	5	3.8	133.464	40.0391	5775	5813	0.0301242	0.0426805	0.0328609	0.0703971	0.133464	0.211019	20	0.0610953	0.11431
582	7	6.71429	96.2559	15.8563	4081	5211.14	0.00744537	0.0272739	0.0368969	0.0550941	0.0962559	0.182479	48	0.0555364	0.109767
583	8	7	108.103	16.9448	6693	6952.75	0.0192328	0.0394098	0.0314109	0.0610693	0.108103	0.183509	56	0.0671081	0.117
584	5	5.6	122.875	27.1008	6879	6375	0.0273481	0.040226	0.0342991	0.0541377	0.122875	0.206767	29	0.0661415	0.0929868
585	6	7	106.862	16.4958	1911	5251.5	0.0112871	0.0321602	0.0324384	0.0454581	0.106862	0.194824	43	0.0573614	0.113905
586	8	7.75	94.8822	13.6586	4778	7114.62	0.017101	0.0291143	0.0335982	0.0498352	0.0948822	0.179113	62	0.0541853	0.103453
587	4	6.75	104.085	18.535	1603	6169	0.0189266	0.0360972	0.0295643	0.0608089	0.104085	0.19443	26	0.0508186	0.096327
588	5	6.8	99.2127	15.7874	7562	4430.4	0.00380812	0.0248989	0.0342906	0.0623961	0.0992127	0.172264	33	0.0502538	0.100448
589	5	8	102.87	15.0965	3760	6609.8	0.0126939	0.034245	0.0381294	0.0717363	0.10287	0.19115	41	0.0546654	0.099995
590	4	6.25	110.442	18.1769	11042	5610.75	0.0185392	0.0416664	0.0428554	0.0858243	0.110442	0.187497	26	0.0654047	0.11225
591	4	5.75	122.94	22.7952	2632	5144.75	0.0184416	0.0435055	0.0398826	0.0586601	0.12294	0.202724	24	0.0750338	0.116859
592	6	8	97.0712	13.6105	4889	5390.83	0.00849256	0.0297252	0.0340497	0.0584699	0.0970712	0.166405	48	0.0548174	0.0996075
593	7	6.71429	104.851	16.8867	3800	5544.71	0.0115183	0.0304161	0.0340517	0.0625701	0.104851	0.205092	44	0.0593785	0.104075
594	8	6.25	100.299	19.0846	4574	7475.25	0.0122102	0.028904	0.0339569	0.0533516	0.100299	0.177105	50	0.0559238	0.109698
595	6	6.5	115.566	22.6936	3779	5664.67	0.0220545	0.0372787	0.0370724	0.0591389	0.115566	0.207508	39	0.0614372	0.128474
596	8	6.25	98.969	18.3849	4617	6352.12	0.00395902	0.0366996	0.0371894	0.0787532	0.098969	0.174846	51	0.0580182	0.109814
597	6	7.33333	96.0246	14.4741	6979	5581	0.00713176	0.0153527	0.035557	0.0326329	0.0960246	0.174291	44	0.0478595	0.101625
598	7	6.14286	116.885	20.2628	985	4869.43	0.0171729	0.043687	0.0404656	0.0763251	0.116885	0.195785	41	0.0719236	0.127801
599	7	6.28571	118.292	22.5989	6075	5400.29	0.00676209	0.0351932	0.0378336	0.0579317	0.118292	0.190414	43	0.0670732	0.112262
600	7	6.28571	118.71	21.0233	2831	4959.43	0.0238312	0.0425256	0.0338784	0.0625701	0.11871	0.203896	44	0.0679753	0.118464
601	6	6.83333	103.174	15.8514	5283	5188	0.0146591	0.0326826	0.0374275	0.0542823	0.103174	0.182171	42	0.0593587	0.108667
602	5	7.6	118.638	17.3046	7302	4944.8	0.0193524	0.0442278	0.0349086	0.094796	0.118638	0.213262	39	0.0731904	0.136618
603	8	5.75	101.597	21.1565	6771	5258.75	0.0085449	0.0321759	0.0360755	0.0589963	0.101597	0.164032	46	0.0583536	0.110945
604	10	6.5	101.877	18.633	5939	4818.2	0.0115035	0.0304519	0.0346783	0.0445883	0.101877	0.17107	66	0.0585392	0.118618
605	3	7	109.437	17.0235	5068	5875	0.010593	0.0229406	0.0353409	0.0427891	0.109437	0.187842	22	0.0494748	0.10643
606	3	7	134.629	19.2327	7101	4086.33	0.0313298	0.0470833	0.041201	0.0642942	0.134629	0.207511	22	0.0767519	0.125725
607	6	5	114.277	27.3449	1674	5391	0.0119973	0.0352578	0.0335924	0.0554692	0.114277	0.213881	31	0.0597201	0.104568
608	6	7	103.176	16.384	5489	7099	0.00454464	0.0346196	0.0356496	0.0549547	0.103176	0.194494	42	0.0590446	0.108415
609	6	5.16667	115.015	23.6875	5976	4667.5	0.0185558	0.0441453	0.040514	0.0867768	0.115015	0.199672	32	0.0716757	0.131876
610	4	5.75	115.299	21.3784	1914	3608.75	0.0132489	0.0383011	0.0329693	0.086457	0.115299	0.191833	24	0.0660884	0.128109
611	5	6.4	113.926	18.6079	8448	4894.2	0.0123199	0.0360973	0.0371664	0.056718	0.113926	0.207429	33	0.0638472	0.108664
612	5	6	101.864	17.1714	622	7274.6	0.0172154	0.0228089	0.0332212	0.0325086	0.101864	0.20259	30	0.0495764	0.091003
613	7	6.71429	103.346	17.9625	5273	7735	0.00702637	0.0374351	0.036421	0.094796	0.103346	0.192408	48	0.0621579	0.126308
614	5	7.2	103.983	15.2179	7671	6099.8	0.0209268	0.0323318	0.0340187	0.0426982	0.103983	0.207807	37	0.0590513	0.102501
615	5	6.6	114.374	19.1893	0	7314.4	0.00506828	0.0365826	0.0396726	0.0562232	0.114374	0.179163	34	0.065554	0.11701
616	7	7	107.388	16.2238	4495	7129.71	0.0130974	0.0278815	0.0333293	0.0529758	0.107388	0.189758	50	0.0559088	0.114926
617	3	8	138.672	17.976	3385	5061.67	0.0329499	0.0528531	0.0403262	0.0754328	0.138672	0.220532	23	0.0854282	0.116032
618	5	7.4	110.266	15.6123	9283	5086.2	0.0251589	0.0396492	0.037811	0.0598559	0.110266	0.193148	37	0.0663324	0.11928
619	7	5.85714	125.496	26.9916	5920	4959	0.0350945	0.0421336	0.0423882	0.0631942	0.125496	0.207223	41	0.073674	0.135132
620	7	7.42857	109.09	16.3702	5047	4270.71	0.0156634	0.0472269	0.0387613	0.0970188	0.10909	0.169406	53	0.0669902	0.117433
621	5	5.8	118.82	23.2359	8688	5887.4	0.0241268	0.0305681	0.0351118	0.0387982	0.11882	0.18918	29	0.0554335	0.0937001
622	5	6	110.885	20.7602	3764	6771.6	0.0105158	0.0332267	0.034777	0.0717683	0.110885	0.18251	31	0.0554723	0.117932
623	5	6.6	129.246	23.5514	4169	5609.6	0.0359771	0.0532634	0.0377756	0.0932782	0.129246	0.20226	34	0.0805302	0.128183
624	4	7.25	95.9539	20.6567	6892	6302.25	0.00643203	0.0270988	0.0332795	0.0569043	0.0959539	0.18737	30	0.043338	0.0921051
625	8	7	93.3646	14.7966	5308	5703.25	0.0114114	0.0307278	0.0336695	0.0604343	0.0933646	0.17444	57	0.0546275	0.108702
626	8	7	101.923	15.9761	5880	7622.62	0.0145674	0.039057	0.0354403	0.0672557	0.101923	0.179384	55	0.0635072	0.128068
627	9	6.55556	97.0917	16.8587	7180	4978.22	0.0067352	0.0214389	0.0352957	0.0410427	0.0970917	0.17793	59	0.0519198	0.102855
628	5	5.8	131.764	42.8032	8965	4470	0.020806	0.0464768	0.0416115	0.0602702	0.131764	0.192782	30	0.0735637	0.123175
629	10	7	108.262	16.3854	2942	6252.4	0.0177374	0.0434596	0.0391564	0.0684149	0.108262	0.181851	70	0.0710879	0.122499
630	7	8.14286	110.574	14.9068	4432	4580.43	0.0240182	0.0381724	0.0400997	0.0529417	0.110574	0.183298	58	0.0689302	0.118344
631	6	7	112.835	17.9241	5910	5040.5	0.0339591	0.042448	0.0372564	0.0566577	0.112835	0.196654	42	0.0688826	0.123498
632	6	7.5	109.054	15.3563	6693	6060.67	0.0166848	0.0524203	0.0363555	0.0905129	0.109054	0.207643	45	0.0711033	0.123423
633	8	6.75	102.202	16.6383	4050	4845.25	0.0126929	0.0417484	0.0362067	0.0707771	0.102202	0.193419	55	0.0663091	0.115538
634	7	6.28571	92.3495	15.9779	6586	5819.29	0.00319114	0.0273667	0.0297477	0.0514559	0.0923495	0.189928	44	0.0495485	0.108688
635	5	7	118.871	21.2646	8802	5810.6	0.0313784	0.0456446	0.0358303	0.0632663	0.118871	0.204325	35	0.0708181	0.116613
636	4	8.75	92.9446	11.2132	9499	7298	0.00252742	0.0254496	0.0338006	0.0450449	0.0929446	0.176645	36	0.0528455	0.086423
637	9	6.44444	102.572	17.326	2139	5598.33	0.0117277	0.0403354	0.0366431	0.07675	0.102572	0.170416	59	0.061023	0.135516
638	6	5.66667	116.468	23.3706	7588	5817.33	0.00829455	0.0303705	0.0371426	0.0509709	0.116468	0.197926	34	0.0658416	0.114111
639	8	6.875	97.5242	15.8961	7702	5844.88	0.0100232	0.0272322	0.0353996	0.0494078	0.0975242	0.161588	56	0.0559523	0.111664
640	10	7.4	101.057	15.2668	4085	5972.5	0.0138887	0.0372232	0.0352951	0.0695706	0.101057	0.167102	71	0.0647131	0.112687
641	9	7	100.069	16.7972	3053	6715.11	0.00454464	0.0308568	0.0334686	0.0660074	0.100069	0.189949	62	0.0581298	0.112908
642	5	5.6	129.398	24.8732	4331	5169.4	0.0173008	0.0414709	0.0409627	0.0687057	0.129398	0.222331	27	0.0717833	0.155781
643	3	8.66667	106.218	12.9822	1346	6449.33	0.016481	0.0428466	0.0421382	0.0683738	0.106218	0.190599	27	0.0667441	0.1273
644	7	5.14286	108.246	22.5941	2824	4566.14	0.00884132	0.0409132	0.0392597	0.0950024	0.108246	0.199365	37	0.0633127	0.131358
645	5	8.2	124.017	16.8589	4248	5894.4	0.0351184	0.0462173	0.0383031	0.0670287	0.124017	0.209825	41	0.0764494	0.130619
646	7	7	116.867	17.4306	7142	4562.29	0.0137502	0.0405177	0.0391989	0.0593003	0.116867	0.178318	49	0.0698597	0.114603
647	4	6	113.925	20.1743	8978	5714	0.0130924	0.0387762	0.0380965	0.0756087	0.113925	0.199252	23	0.0622783	0.129502
648	6	7.66667	106.033	14.1307	3382	4342	0.0135339	0.0507092	0.0424644	0.0905129	0.106033	0.196239	47	0.0754036	0.122504
649	7	7.85714	104.684	14.9134	4352	5681.43	0.0218442	0.0454371	0.0410538	0.0742922	0.104684	0.189432	55	0.0710429	0.149582
650	8	4.75	123.484	27.931	4608	5253.25	0.018431	0.0448754	0.0416765	0.0830013	0.123484	0.200372	39	0.0742384	0.130835
651	10	6.2	93.8544	17.0353	5098	5901.8	0.00833349	0.0346115	0.0349078	0.0585067	0.0938544	0.16717	62	0.0582513	0.114783
652	5	5.4	98.3417	19.8557	6537	6057.6	0.00693996	0.0288793	0.0299558	0.0473958	0.0983417	0.183489	27	0.0528588	0.098812
653	6	7	118.207	18.333	5093	5548.33	0.0221473	0.0430702	0.0384304	0.0587583	0.118207	0.197748	42	0.0695312	0.107841
654	3	5.66667	113.29	21.1295	397	4772.33	0.0152735	0.0218972	0.036623	0.0312021	0.11329	0.213412	18	0.0515361	0.0989117
655	8	6.875	106.028	21.4633	7414	5477.88	0.0169171	0.0384506	0.0368369	0.0758624	0.106028	0.169149	56	0.0639615	0.121184
656	4	6.25	107.842	18.0058	10066	5559	0.00263366	0.0375952	0.037351	0.0766071	0.107842	0.194486	25	0.0577795	0.109973
657	4	6.5	114.801	19.8851	4631	5332.75	0.0208905	0.0254408	0.0376584	0.0318041	0.114801	0.211978	27	0.0548622	0.102469
658	3	8.66667	118.507	14.8134	8398	5526	0.00829455	0.0267696	0.0358483	0.0415001	0.118507	0.205276	26	0.060284	0.115943
659	8	8.375	99.0116	12.539	4846	4172.75	0.0116129	0.03168	0.0346431	0.0563513	0.0990116	0.168795	67	0.0610448	0.123789
660	7	6.14286	111.267	18.8851	2577	5196.29	0.0054409	0.0284845	0.0378681	0.0405891	0.111267	0.200779	44	0.059862	0.109422
661	6	5	115.309	24.6633	6171	6763	0.0141058	0.0301189	0.0337676	0.0548277	0.115309	0.192092	30	0.054765	0.089453
662	4	5.5	138.427	33.1648	1927	5860	0.0376711	0.0503122	0.0360964	0.0595898	0.138427	0.215657	23	0.0741962	0.111951
663	8	6.5	107.627	21.1304	6519	6001	0.0184583	0.0465292	0.0368068	0.074878	0.107627	0.201282	53	0.0678763	0.129882
664	6	5.33333	108.168	22.2775	4205	5705.33	0.00874947	0.0245444	0.0325366	0.0397913	0.108168	0.190346	32	0.0504598	0.0958724
665	8	8.75	100.518	12.2117	10874	6492	0.0135067	0.0386667	0.0384516	0.0622561	0.100518	0.170511	70	0.0662248	0.122576
666	1	9	122.696	13.6329	6755	4505	0.0168627	0.0168627	0.0342189	0.0168627	0.122696	0.195339	10	0.0442872	0.0924568
667	6	7.66667	106.348	16.9428	3891	5903.67	0.0227983	0.0388773	0.0348842	0.0584943	0.106348	0.185391	46	0.0676424	0.109256
668	3	8.66667	113.75	13.993	6540	5268.67	0.0166233	0.0328611	0.0321115	0.0550529	0.11375	0.178049	27	0.0630956	0.126101
669	11	7.63636	97.2618	14.4071	8214	5642.09	0.0164818	0.0369211	0.0344758	0.0595195	0.0972618	0.175059	81	0.0615678	0.111349
670	7	6.28571	111.316	18.7672	4036	6247	0.0261994	0.0512465	0.0355914	0.0707744	0.111316	0.207811	43	0.0716526	0.123498
671	5	6	102.522	23.4092	5396	5408.6	0.00956672	0.0342319	0.0384811	0.0581825	0.102522	0.18941	31	0.0537642	0.105293
672	4	6.5	117.815	18.9812	6452	5005.5	0.0122077	0.0346287	0.0329714	0.0585053	0.117815	0.192829	27	0.0583884	0.112413
673	9	6.44444	112.944	21.5634	1718	5322.89	0.0101904	0.0476053	0.0354863	0.0937816	0.112944	0.179243	53	0.0727142	0.155781
674	6	7.5	105.417	14.2926	6269	7599.33	0.00728505	0.0417006	0.0389618	0.0679176	0.105417	0.183066	46	0.0721001	0.11878
675	7	6.85714	104.605	17.1376	5610	6542.57	0.00675419	0.0322401	0.0341799	0.0619559	0.104605	0.17039	48	0.0590963	0.102808
676	6	5.33333	125.197	25.7847	5275	4912.33	0.0277697	0.0436982	0.0335223	0.0677096	0.125197	0.226537	33	0.0689747	0.11496
677	7	6.28571	109.721	18.6477	6778	4807	0.0227921	0.0296922	0.0356632	0.0434146	0.109721	0.180014	43	0.0569358	0.0983062
678	8	6.875	109.809	18.4485	5169	4706.25	0.0176012	0.0445463	0.0360122	0.0854293	0.109809	0.18208	56	0.0736703	0.132558
679	7	6.57143	106.659	17.8369	2399	5883.71	0.00461139	0.0367789	0.0385756	0.058735	0.106659	0.183647	46	0.0658045	0.117032
680	7	7.42857	116.439	16.3305	3441	6332.57	0.0203257	0.042924	0.0354601	0.0631249	0.116439	0.210097	51	0.0706624	0.125299
681	9	6.77778	102.158	16.6034	5985	5283.67	0.00858706	0.0416122	0.037287	0.0733189	0.102158	0.166891	62	0.0698689	0.124676
682	4	5.75	126.013	22.3524	3639	6773.25	0.0111008	0.0309519	0.0356249	0.0471119	0.126013	0.220502	24	0.057988	0.0946814
683	4	6.75	111.276	18.3473	2127	5171.5	0.00462466	0.0184606	0.0360394	0.0322322	0.111276	0.177384	28	0.0517743	0.101273
684	8	6	102.415	19.4314	6252	5199.88	0.0054819	0.0324252	0.0341529	0.0547803	0.102415	0.192134	46	0.0569949	0.104989
685	4	4.5	141.842	34.6163	4759	4699.5	0.0201381	0.0459115	0.0397603	0.0680478	0.141842	0.209248	19	0.0709389	0.107106
686	9	5.22222	111.935	25.215	9560	6495.22	0.00506828	0.0328133	0.0343733	0.0546214	0.111935	0.182113	48	0.0604043	0.116464
687	4	6	106.252	19.332	3724	4847	0.0131678	0.0288751	0.0350394	0.0509982	0.106252	0.184378	25	0.0513125	0.0923502
688	8	6	117.355	22.4115	3012	5802.75	0.0235475	0.0380373	0.0405534	0.0597988	0.117355	0.191056	47	0.0666876	0.127244
689	6	7.66667	103.898	14.1142	42	7173.33	0.0198805	0.026002	0.0322637	0.0345887	0.103898	0.185376	47	0.0531874	0.107978
690	2	10.5	95.223	9.25779	5413	4676	0.00410801	0.0139819	0.0265805	0.0238558	0.095223	0.191633	22	0.0390744	0.0636598
691	5	7.6	102.048	15.1858	12153	3788	0.011959	0.0349917	0.0347373	0.0626177	0.102048	0.171162	39	0.0591555	0.119783
692	6	6.33333	104.235	18.7445	5806	6444.67	0.00687801	0.0301987	0.0362708	0.0617704	0.104235	0.172091	39	0.057617	0.130124
693	7	7.42857	95.66	15.0702	4594	5391.43	0.00940312	0.0306912	0.0373023	0.0712545	0.09566	0.182705	53	0.0569123	0.116613
694	6	6	101.463	17.6754	3286	6031.5	0.00744537	0.0355782	0.0357855	0.0630589	0.101463	0.188652	37	0.0579693	0.100592
695	6	8.16667	92.9382	12.294	8230	4899.5	0.00911528	0.0226799	0.0315692	0.0473972	0.0929382	0.16821	48	0.0503978	0.105536
696	5	6.2	109.185	19.4972	4355	5627.8	0.00925663	0.0332747	0.0357634	0.0669902	0.109185	0.183588	32	0.0606221	0.114536
697	6	6.66667	111.983	21.4714	5399	5843.83	0.0306498	0.0423035	0.0383159	0.0693346	0.111983	0.187582	39	0.0662698	0.130343
698	5	6.4	113.205	20.2151	80	5406.8	0.0285666	0.0339161	0.035665	0.0442644	0.113205	0.191677	33	0.0600043	0.123018
699	6	6.66667	105.948	17.8128	11146	5281.5	0.00675419	0.0362035	0.0356772	0.0599173	0.105948	0.17697	41	0.0607373	0.10529
700	12	7.08333	97.9729	15.9925	1573	6359.58	0.0133862	0.036958	0.0368001	0.0710481	0.0979729	0.160979	86	0.0630532	0.106924
701	5	8.2	107.869	14.2883	4199	4783.8	0.017495	0.0352583	0.0337942	0.0580209	0.107869	0.172813	42	0.0619397	0.11375
702	3	5.66667	123.387	22.3271	5311	3551	0.0182002	0.0299189	0.0354349	0.044072	0.123387	0.218492	18	0.0570742	0.103629
703	5	6.4	109.714	22.8135	5369	6414.4	0.0122897	0.0364189	0.0392502	0.0733322	0.109714	0.174557	33	0.0619559	0.130857
704	2	5.5	126.332	24.8153	7009	7174	0.018159	0.0273134	0.0349493	0.0364677	0.126332	0.187212	12	0.0491405	0.0782841
705	8	8.625	88.2396	11.5946	3635	5430	0.00158697	0.0220635	0.0378521	0.0438116	0.0882396	0.166297	69	0.0523071	0.101921
706	4	6.25	110.028	17.945	5572	5943	0.0161614	0.03856	0.0343295	0.0831443	0.110028	0.172491	26	0.061463	0.11635
707	5	6.4	90.7763	16.045	7691	5224.2	0.00354878	0.021358	0.0275441	0.0440393	0.0907763	0.182599	33	0.0418919	0.0952849
708	8	7.25	98.4936	14.0168	5035	4527.62	0.000432472	0.0270082	0.0361237	0.0409731	0.0984936	0.19436	57	0.0573021	0.102673
709	7	6.14286	116.194	22.725	6192	3532.86	0.0228781	0.0348578	0.0398842	0.0589908	0.116194	0.175369	43	0.0651249	0.118035
710	5	6.4	112.704	20.6453	7767	5740.6	0.00790826	0.0430182	0.0370775	0.0766271	0.112704	0.187615	33	0.0693581	0.119031
711	7	7.85714	90.2819	12.5903	3333	6387.57	0.00545878	0.0267493	0.0373722	0.0518949	0.0902819	0.170623	54	0.05596	0.124787
712	7	6.14286	108.511	19.2478	6721	5697.86	0.0122897	0.0411629	0.042148	0.0779644	0.108511	0.186847	43	0.0687787	0.121382
713	6	6.66667	105.997	18.4513	7480	5453.33	0.00736915	0.0315905	0.0329054	0.0684229	0.105997	0.205229	40	0.0598552	0.111079
714	3	6.66667	118.497	29.6242	4887	3227.33	0.014473	0.0185113	0.032765	0.0249633	0.118497	0.204881	21	0.0489262	0.0877261
715	6	4.33333	102.344	25.7486	8891	5534	0.0109749	0.0380468	0.0370919	0.0533773	0.102344	0.18762	27	0.0613577	0.129839
716	9	5.88889	93.3074	16.6374	7006	4179.22	0.0124045	0.0308992	0.0294978	0.0540056	0.0933074	0.187164	52	0.0538685	0.102202
717	5	8.2	104.577	13.7942	5693	5373.6	0.0168742	0.0304005	0.0331393	0.0421899	0.104577	0.20997	42	0.0570142	0.103274
718	4	7	126.427	19.8797	4713	4004.5	0.0201381	0.0364681	0.0389444	0.0545209	0.126427	0.196985	29	0.0684602	0.114542
719	6	5.5	120.582	23.8293	7030	4141.83	0.0250166	0.0343369	0.036392	0.0425801	0.120582	0.193398	32	0.0607677	0.107656
720	6	6.83333	98.0961	15.7071	3353	6536.67	0.0173349	0.0296555	0.0302389	0.0676595	0.0980961	0.188302	42	0.0563269	0.113546
721	2	5.5	131.273	25.7857	4124	7787.5	0.0321829	0.0369547	0.0373234	0.0417265	0.131273	0.213606	12	0.0640319	0.107037
722	10	6.4	101.936	19.7601	6101	4933.1	0.00798505	0.0294321	0.036703	0.0581371	0.101936	0.180408	65	0.0617235	0.122524
723	6	6.33333	106.668	19.3018	6073	5970.33	0.0157488	0.0262458	0.031841	0.0409414	0.106668	0.181902	39	0.0539198	0.095356
724	2	6.5	148.305	24.0996	7316	5957.5	0.0508628	0.0545227	0.0403806	0.0581825	0.148305	0.247593	14	0.0808688	0.125741
725	6	8.83333	119.631	16.0306	8219	4693.67	0.0267692	0.0478807	0.0367248	0.0822537	0.119631	0.186403	53	0.0764596	0.125947
726	9	6.77778	105.755	18.2371	5260	4751.22	0.0154501	0.0417436	0.0349002	0.0559133	0.105755	0.190879	59	0.0644478	0.120689
727	2	6	132.917	22.1528	4951	6430.5	0.0118623	0.0279805	0.0363463	0.0440988	0.132917	0.197415	13	0.0550739	0.0897014
728	5	7.4	113.665	16.7249	6167	3783.6	0.0185468	0.0307756	0.0367692	0.0443693	0.113665	0.190787	37	0.0607603	0.11584
729	4	6.25	121.309	20.7597	1926	6593.5	0.0249994	0.0368745	0.0423159	0.0498583	0.121309	0.222315	25	0.067016	0.122803
730	8	6.625	114.06	19.2986	8693	5538.88	0.0216787	0.0401383	0.0381233	0.0723375	0.11406	0.185757	52	0.0729278	0.115528
731	8	8	88.6361	11.5675	9205	4860.62	0.00440274	0.0385306	0.0335497	0.059191	0.0886361	0.188975	64	0.061983	0.105558
732	8	7.875	107.527	15.8304	4976	6466.75	0.00790826	0.0350901	0.0381265	0.0595898	0.107527	0.187588	63	0.0645255	0.113458
733	10	6.9	95.8997	16.5468	8045	5344.2	0.0112442	0.0352186	0.0373196	0.0686264	0.0958997	0.158578	68	0.0615696	0.11658
734	8	6.25	103.304	18.36	4974	3495.25	0.0174191	0.0452489	0.0391915	0.0832627	0.103304	0.183523	51	0.0687007	0.118731
735	4	5.75	144.892	26.2616	1468	4270.5	0.0267806	0.0455005	0.0408344	0.0707771	0.144892	0.240587	24	0.078377	0.128369
736	10	7	105.264	16.1994	4379	4850.9	0.0219896	0.0398685	0.0341747	0.0741224	0.105264	0.185828	67	0.0666942	0.135766
737	4	7.5	103.832	14.4932	7322	6247.75	0.0169126	0.0329154	0.0336449	0.0696914	0.103832	0.170602	31	0.0543725	0.101749
738	3	8.66667	111.327	13.3135	7794	5281.33	0.0188419	0.0234005	0.0344829	0.0292131	0.111327	0.217818	27	0.0539921	0.102532
739	7	6.42857	100.801	19.9665	3083	5264.29	0.00996091	0.0271072	0.0368263	0.0390832	0.100801	0.185383	46	0.0564954	0.0977116
740	7	5.71429	108.791	22.9239	6283	4826.71	0.00778632	0.030646	0.0392632	0.056849	0.108791	0.176744	41	0.0615784	0.114252
741	9	7.55556	103.591	15.8036	5167	4471.22	0.0121686	0.0384698	0.0364763	0.0654027	0.103591	0.196016	68	0.0677924	0.114833
742	5	8	113.842	14.411	6814	6673.4	0.0228931	0.0425364	0.0346968	0.0682142	0.113842	0.20865	40	0.0677385	0.113782
743	2	6	125.417	21.5001	4647	5736	0.0123354	0.0446534	0.0352054	0.0769713	0.125417	0.199001	13	0.0627597	0.114116
744	10	5.9	98.6615	18.6909	4631	5387.9	0.0039905	0.0291563	0.0350557	0.0619817	0.0986615	0.175456	54	0.0547143	0.118494
745	6	6.83333	126.146	20.7324	8609	7385.67	0.0302198	0.0530176	0.0408374	0.0756087	0.126146	0.211841	40	0.0821502	0.137655
746	7	7.42857	89.407	13.036	5815	5683.29	0.00450798	0.0257364	0.0333159	0.0520148	0.089407	0.18058	51	0.046354	0.088996
747	5	8.6	105.046	12.7063	6342	4717.8	0.0172756	0.0351097	0.0338758	0.0629339	0.105046	0.180938	44	0.062921	0.113782
748	7	6.85714	115.852	19.2835	2468	5763.29	0.0245009	0.0390344	0.0378973	0.0559514	0.115852	0.206998	48	0.0698202	0.1341
749	6	9	107.677	13.0686	6273	6515	0.0199018	0.0418507	0.0362337	0.0712907	0.107677	0.211823	53	0.0667701	0.11567
750	3	7.66667	107.502	15.5436	4347	3351	0.0170773	0.0269552	0.03096	0.045784	0.107502	0.202261	24	0.0508854	0.0965756
751	5	7.8	108.633	14.743	9727	3940	0.0086945	0.0369307	0.0319649	0.0508358	0.108633	0.204881	38	0.0621209	0.118088
752	4	8.75	106.597	14.9304	8877	4241.75	0.0147661	0.0407407	0.0373995	0.0703971	0.106597	0.204457	36	0.0683419	0.111709
753	7	5.71429	106.213	19.4905	7165	6768.71	0.0139234	0.0300846	0.0290316	0.050616	0.106213	0.198684	38	0.0505428	0.0940732
754	7	6.85714	98.9742	15.3067	7716	5394	0.00552296	0.0343456	0.0364431	0.0550706	0.0989742	0.161043	48	0.0597965	0.122385
755	6	6.16667	103.557	18.7937	3871	6121.33	0.0153382	0.0243761	0.0332746	0.03515	0.103557	0.175429	36	0.0518143	0.097741
756	3	8.33333	116.209	15.2178	3372	4644.67	0.0267638	0.034932	0.0313574	0.0390832	0.116209	0.185469	26	0.0581136	0.0843582
757	6	7.5	105.367	15.0733	5479	6240.5	0.00818826	0.0322374	0.0347488	0.068702	0.105367	0.179662	46	0.0616023	0.108454
758	6	8	105.473	16.0581	4476	5702.5	0.0249745	0.0304612	0.0311458	0.0361784	0.105473	0.204647	49	0.0561389	0.0825166
759	7	7.42857	97.9795	13.9749	7976	5903.43	0.0201736	0.0370695	0.0330773	0.0759311	0.0979795	0.185918	53	0.0609307	0.129645
760	4	7	100.156	15.2618	4865	5882.75	0.0148698	0.036596	0.0369038	0.0717698	0.100156	0.174927	29	0.0585157	0.108664
761	4	10	114.247	11.9131	2745	5517.25	0.0281067	0.0350169	0.0361152	0.0377991	0.114247	0.180422	39	0.0643961	0.110527
762	3	5.33333	120.852	25.8969	9379	6535	0.00966058	0.0273427	0.0321113	0.0554472	0.120852	0.217134	16	0.0539434	0.121042
763	6	6.33333	124.429	26.6715	6666	4622.83	0.0118623	0.0418196	0.0303619	0.0699899	0.124429	0.189121	39	0.071406	0.145191
764	11	6.18182	108.947	20.9719	3265	5515.91	0.0165682	0.0413105	0.0395894	0.0820401	0.108947	0.182497	66	0.0675497	0.140201
765	5	7	111.324	17.1846	7997	5674.6	0.0143623	0.0317996	0.0352625	0.0456134	0.111324	0.216601	34	0.0627301	0.126892
766	2	6	120.012	22.5022	4957	2500.5	0.017654	0.0318155	0.0445555	0.0459769	0.120012	0.18443	13	0.0589456	0.131876
767	8	7.5	97.9604	13.5522	7974	4833.5	0.00589106	0.0375429	0.0362431	0.0761322	0.0979604	0.174014	61	0.0649142	0.111179
768	6	6.83333	100.72	19.6117	7953	5513.17	0.0104254	0.0292349	0.0320711	0.0585843	0.10072	0.185519	40	0.0528865	0.108216
769	10	6.6	96.884	15.3207	1461	4713.7	0.00965982	0.0382381	0.0339123	0.0794717	0.096884	0.186488	65	0.061145	0.111047
770	4	8.75	116.794	13.4638	6179	3339.5	0.018431	0.0409584	0.0390954	0.076683	0.116794	0.194376	36	0.0698597	0.123366
771	5	7.4	103.844	15.6103	2995	3757.6	0.00884132	0.0270684	0.0351166	0.0408186	0.103844	0.190524	37	0.0551384	0.103844
772	8	8.25	101.132	13.1481	8160	6134.75	0.0113767	0.035825	0.0361168	0.0537498	0.101132	0.177462	66	0.0636068	0.110935
773	8	7.75	111.904	14.7651	4697	5010.62	0.0252696	0.0514796	0.033252	0.0752508	0.111904	0.200744	61	0.0727962	0.117245
774	3	5	108.007	31.0019	9621	3084	0.0183722	0.0340195	0.0315274	0.0608089	0.108007	0.193875	14	0.0437247	0.086966
775	6	5.16667	106.254	24.8348	6195	5712.33	0.0141127	0.030873	0.0357751	0.0456026	0.106254	0.17833	32	0.0549649	0.102321
776	5	9.2	112.127	12.3793	6594	5058.6	0.0132369	0.04581	0.0373999	0.0719071	0.112127	0.200399	46	0.0754912	0.128951
777	5	6.8	127.72	20.4463	1072	4968.6	0.0217255	0.0530224	0.041457	0.0721787	0.12772	0.205314	35	0.0848245	0.153762
778	3	8.66667	124.989	14.9472	4576	5622.33	0.0144554	0.0437706	0.0370694	0.0820401	0.124989	0.22835	27	0.077364	0.147282
779	4	8.25	105.417	13.8893	7588	6062.25	0.0054819	0.0291338	0.0362666	0.0393704	0.105417	0.191756	34	0.0588978	0.103568
780	4	6.25	126.048	22.1835	3132	6163.5	0.0295944	0.0348469	0.0374598	0.0381653	0.126048	0.20506	26	0.0650589	0.135969
781	4	6.5	113.923	18.8176	9786	4112.5	0.0245623	0.0344434	0.0370592	0.0539343	0.113923	0.192864	27	0.0653364	0.113648
782	7	5.42857	98.8289	24.8417	5763	4259.14	0.000432472	0.0371626	0.0358673	0.0632884	0.0988289	0.194793	38	0.0617765	0.113323
783	4	5.75	100.222	18.5829	4555	6962.5	0.00422452	0.0206648	0.0329615	0.0421524	0.100222	0.183818	24	0.0422735	0.0990924
784	3	6.66667	134.066	20.9078	6716	4743	0.0334382	0.037172	0.0336445	0.0392796	0.134066	0.227978	20	0.061971	0.107272
785	7	5.71429	99.2444	18.448	6001	4967.71	0.00765212	0.0380532	0.0337147	0.0815781	0.0992444	0.192407	41	0.0574277	0.11811
786	6	6.83333	115.998	18.443	3625	5010.17	0.0137719	0.0515541	0.0339882	0.0825484	0.115998	0.187124	41	0.0757806	0.135351
787	14	7.14286	96.0456	13.8869	6752	5548.07	0.0127962	0.0359636	0.0369491	0.0822537	0.0960456	0.163877	99	0.0635739	0.116331
788	9	6.88889	100.057	15.6703	7497	7199.89	0.0136918	0.0308421	0.0340355	0.0473014	0.100057	0.165609	62	0.056466	0.101439
789	4	8.25	112.332	15.089	7961	5789	0.0198939	0.0403153	0.0317933	0.0593281	0.112332	0.197824	34	0.0626036	0.0955661
790	7	6.42857	98.0746	15.5618	4653	6570.57	0.0100735	0.0322384	0.0306544	0.0583197	0.0980746	0.164217	45	0.0548868	0.110307
791	4	7.5	121.884	17.0977	6382	5706.25	0.0293633	0.0366671	0.0402098	0.0442064	0.121884	0.202631	31	0.0680699	0.112365
792	11	7	109.079	16.3228	4572	5440.82	0.0324506	0.0519068	0.0362439	0.0858309	0.109079	0.200599	76	0.0733153	0.134447
793	5	7.8	117.598	16.9312	5983	4707	0.0191555	0.0346435	0.0373022	0.068176	0.117598	0.199729	40	0.0671453	0.118111
794	2	6.5	119.186	18.4454	4337	6100.5	0.0240556	0.0336392	0.032126	0.0432229	0.119186	0.203502	14	0.0573065	0.106511
795	7	7	114.693	18.6148	4874	4390.43	0.0293137	0.0458607	0.0390042	0.0779578	0.114693	0.170831	50	0.0722073	0.133202
796	6	7.83333	113.349	17.4672	4410	4236.67	0.0117195	0.0361941	0.0352907	0.0531931	0.113349	0.206423	48	0.0688832	0.118771
797	6	8.33333	114.452	14.2233	7520	5757.83	0.0243651	0.0447359	0.0346128	0.0547577	0.114452	0.18579	51	0.07221	0.123924
798	3	7.66667	116.715	15.6701	3182	6656.67	0.0117195	0.0193135	0.0348838	0.0270795	0.116715	0.218143	24	0.0501589	0.0851565
799	6	7.83333	110.093	15.0639	6908	3706.83	0.0318378	0.0373778	0.0338517	0.0465439	0.110093	0.193554	47	0.063644	0.10914
800	7	8.71429	88.0537	12.184	5762	5402	0.00274198	0.0235194	0.0331585	0.045784	0.0880537	0.165836	62	0.0491277	0.0942679
801	6	8.5	101.221	13.5503	6113	6315.83	0.00722178	0.028881	0.0345051	0.0444222	0.101221	0.179099	51	0.0584291	0.103723
802	5	6	125.443	24.5908	4886	5944	0.0274844	0.0457751	0.0353825	0.0726358	0.125443	0.224727	31	0.0750664	0.125094
803	10	7.7	101.929	14.6992	6342	5501.4	0.0196879	0.0358603	0.036268	0.0590604	0.101929	0.190075	77	0.064633	0.104892
804	5	7.6	102.689	13.9771	6527	4515.8	0.0105817	0.034843	0.0356146	0.0602597	0.102689	0.190028	39	0.0617385	0.121293
805	6	6.16667	112.695	20.1912	4867	4452.17	0.0116593	0.0391483	0.0368231	0.0676234	0.112695	0.181472	36	0.0653834	0.107835
806	8	6.625	100.316	17.2567	2609	5088.62	0.00735713	0.036747	0.0354065	0.076683	0.100316	0.188597	53	0.0592295	0.0972111
807	7	7.28571	98.5048	14.7925	5498	5994.86	0.00610304	0.0393634	0.0321013	0.0551863	0.0985048	0.203718	52	0.0631871	0.130476
808	5	6.4	105.44	17.4478	5193	5520.2	0.00886245	0.0355547	0.0287041	0.0534404	0.10544	0.180813	33	0.0560665	0.0968072
809	4	7	114.995	17.968	5257	5769.25	0.0256502	0.0414486	0.0358528	0.0787532	0.114995	0.221802	29	0.0687644	0.123018
810	7	5.85714	119.367	21.072	3189	6908.14	0.0137502	0.0413992	0.0391032	0.0622006	0.119367	0.192069	42	0.0715355	0.129882
811	7	6	96.9137	17.8994	6093	3421.71	0.00653571	0.0280607	0.0385853	0.0464454	0.0969137	0.182636	43	0.0526078	0.101483
812	8	5.5	97.4238	21.1568	5685	6019.75	0.00858644	0.0326506	0.0314991	0.0694239	0.0974238	0.185136	44	0.0563533	0.11697
813	4	7.5	120.953	16.703	9158	5781.75	0.0351416	0.0403854	0.0338595	0.0534878	0.120953	0.221421	31	0.0672567	0.105766
814	8	5.75	103.376	18.337	4587	4143.88	0.0150854	0.0348144	0.0335625	0.0633012	0.103376	0.185005	47	0.0611378	0.104269
815	9	6.33333	106.932	20.1044	5935	6168.44	0.0121275	0.043349	0.0407811	0.0777134	0.106932	0.177628	55	0.0664691	0.13115
816	7	6.57143	114.423	21.5295	9642	6879.43	0.0169204	0.0344795	0.0369169	0.0552435	0.114423	0.22377	46	0.0667687	0.115429
817	8	6.25	100.806	16.516	6989	4668.88	0.00592487	0.0447256	0.0361927	0.0837527	0.100806	0.176913	49	0.06661	0.110173
818	9	5.44444	123.366	24.9016	4473	5955.44	0.0326958	0.0509255	0.0391462	0.0744715	0.123366	0.200847	50	0.0782351	0.129502
819	4	7	117.465	21.5946	4314	6351.5	0.00544149	0.0291431	0.0353538	0.0471015	0.117465	0.191083	29	0.0586877	0.0964667
820	3	5	122.565	25.194	6868	3777.67	0.00544149	0.038553	0.042129	0.0673148	0.122565	0.196525	16	0.0710033	0.122385
821	7	7.28571	108.127	16.1644	6458	4141.43	0.0176878	0.0305405	0.0344887	0.0457891	0.108127	0.180836	52	0.0582896	0.0949732
822	6	6.66667	114.608	18.8057	6001	4367.67	0.0269241	0.037645	0.0408158	0.0474884	0.114608	0.210457	41	0.0684926	0.126233
823	4	7.5	126.769	26.9385	6068	4479	0.0364677	0.0393207	0.0346919	0.0418163	0.126769	0.220098	31	0.0686727	0.110411
824	9	6.88889	109.253	17.3128	5252	5604.11	0.0221473	0.0374921	0.0347464	0.0586762	0.109253	0.197365	63	0.0662959	0.107859
825	2	4.5	149.866	33.7199	6034	6961.5	0.0238005	0.0350681	0.0373602	0.0463357	0.149866	0.220149	10	0.0590894	0.0828167
826	7	6.85714	95.3552	14.5033	5564	5561.14	0.0058776	0.0279072	0.0285523	0.0473958	0.0953552	0.156686	46	0.0490833	0.0959035
827	4	6.75	114.96	18.5897	10835	5838.5	0.0137467	0.0336812	0.0393567	0.0506861	0.11496	0.214095	28	0.0657711	0.12991
828	3	4	143.311	37.4202	4644	4734	0.0173781	0.0378843	0.0402564	0.0576215	0.143311	0.217119	13	0.063032	0.114264
829	5	5	130.797	29.066	5477	2774.6	0.0267806	0.040985	0.0423638	0.0568122	0.130797	0.213806	26	0.0710523	0.121029
830	11	6.72727	95.5312	15.9497	9838	6170.91	0.0164818	0.030992	0.0367113	0.0598964	0.0955312	0.163676	74	0.0602654	0.117245
831	6	8	98.4169	16.3318	5279	5412.83	0.00592487	0.0345237	0.0385778	0.0666522	0.0984169	0.170988	49	0.0545967	0.103235
832	6	6.66667	101.303	17.8761	6182	5797.83	0.0162281	0.0309104	0.0317571	0.0514169	0.101303	0.200312	41	0.0537905	0.0969558
833	7	7.71429	110.336	16.6635	4126	4849.43	0.0259405	0.0412868	0.0371654	0.0662675	0.110336	0.202658	54	0.0722689	0.124428
834	5	7.4	124.26	17.1104	5913	4795.4	0.0325553	0.0489406	0.03589	0.0577518	0.12426	0.221239	37	0.0747131	0.133397
835	12	8	87.9269	11.8162	5668	5490.92	0.00545878	0.0342295	0.0342819	0.0604268	0.0879269	0.165164	94	0.0577227	0.113502
836	6	7.66667	101.263	13.8233	6283	5282.5	0.00728505	0.0239852	0.0356412	0.0376308	0.101263	0.179637	46	0.0548718	0.0957247
837	4	5.75	129.622	25.2044	3463	4481.75	0.0298855	0.0437147	0.0340947	0.0560042	0.129622	0.200193	24	0.0656287	0.112405
838	6	8.33333	103.503	14.4439	7949	7081.5	0.0137377	0.0280678	0.035774	0.040154	0.103503	0.202055	51	0.0587219	0.0999985
839	4	8	107.588	15.0922	5562	6465.75	0.0166445	0.0289714	0.0292048	0.0446382	0.107588	0.194574	33	0.055247	0.107401
840	5	7.2	126.417	21.1699	8977	6040.6	0.0442064	0.0493222	0.0393268	0.0584012	0.126417	0.207685	37	0.0766426	0.117032
841	2	8.5	134.378	16.3173	9029	6990.5	0.0401486	0.0416445	0.0400488	0.0431403	0.134378	0.213053	18	0.0724294	0.114121
842	8	8.5	107.091	14.3054	5446	5479	0.018178	0.0412886	0.0358674	0.0548814	0.107091	0.17101	68	0.0705202	0.125947
843	4	5.75	118.976	22.8391	6457	4199	0.0158977	0.0341795	0.0383409	0.0528664	0.118976	0.202782	23	0.0570027	0.0933851
844	7	5.28571	102.407	19.9938	3039	5487.71	0.0123224	0.032233	0.0319833	0.0773275	0.102407	0.167194	38	0.057152	0.105839
845	7	7	106.171	16.5276	3431	5935.14	0.0199217	0.0326033	0.0376585	0.0664142	0.106171	0.207351	50	0.0622623	0.103918
846	7	8.14286	104.662	14.477	2588	4887.57	0.018395	0.0385568	0.0351809	0.069263	0.104662	0.193681	58	0.0652844	0.122563
847	8	6.875	100.767	17.2644	5358	5064	0.00633144	0.0306153	0.0354006	0.056116	0.100767	0.172521	51	0.057943	0.119488
848	7	7.85714	100.452	13.5473	6755	6157	0.0095608	0.0352605	0.0360627	0.0708751	0.100452	0.175752	55	0.0626674	0.120821
849	3	6.66667	120.425	18.7805	3088	4915	0.0219184	0.0295979	0.0306655	0.0390209	0.120425	0.191853	21	0.054884	0.0980173
850	4	4.5	141.893	38.4293	0	5824.25	0.0269839	0.0518065	0.0398062	0.0867768	0.141893	0.229155	19	0.080795	0.138748
851	8	8	101.181	13.009	1788	3805.12	0.012978	0.0329577	0.0353419	0.0585444	0.101181	0.169538	63	0.0615159	0.105214
852	1	5	186.466	37.2931	5674	8965	0.0548115	0.0548115	0.0464768	0.0548115	0.186466	0.247593	6	0.0752716	0.115082
853	6	7	100.159	20.5955	3916	6944.83	0.0209274	0.0327437	0.029157	0.0706781	0.100159	0.19129	43	0.0560231	0.115429
854	7	5.14286	102.558	23.2558	7298	6165.43	0.00590768	0.0321536	0.0359851	0.0589158	0.102558	0.195857	37	0.054918	0.101479
855	8	6.875	96.5008	15.5091	8687	4805.75	0.0106656	0.0260015	0.0353694	0.0441725	0.0965008	0.178634	56	0.0568128	0.10316
856	8	7.125	96.2692	15.4675	6173	4526.5	0.00552056	0.0318922	0.0369369	0.0736472	0.0962692	0.190095	57	0.0570722	0.116948
857	10	7.3	112.389	15.9931	6860	5676.5	0.0234994	0.048092	0.0358493	0.0739538	0.112389	0.184136	71	0.0758244	0.148345
858	9	6.11111	108.617	21.982	3132	4561.22	0.0201982	0.0433065	0.0417239	0.0752897	0.108617	0.184218	55	0.0704044	0.12165
859	6	7.16667	101.168	14.7939	7804	6359.67	0.0128559	0.0320442	0.0343942	0.0527989	0.101168	0.172181	44	0.0565621	0.113216
860	5	5.8	125.682	24.3284	5775	5289.2	0.0254058	0.0516206	0.0394156	0.0729889	0.125682	0.227077	30	0.0746246	0.11981
861	4	6	128.611	22.2389	6441	7023.75	0.0257439	0.0466326	0.0371953	0.0700855	0.128611	0.19988	25	0.0699341	0.11981
862	8	7	102.677	25.827	9496	4771.12	0.0145674	0.0362407	0.0414792	0.0657812	0.102677	0.193951	56	0.0648069	0.11291
863	8	7.875	98.7984	13.2814	8264	4510.25	0.0138887	0.0311958	0.0322158	0.0517858	0.0987984	0.172876	63	0.0580783	0.118166
864	7	7.28571	113.027	16.7682	4675	6349.29	0.0171576	0.0467984	0.0373005	0.0611924	0.113027	0.192332	50	0.0714346	0.130835
865	7	6	109.813	20.4007	5825	5809.86	0.0153375	0.0356955	0.0366811	0.0592672	0.109813	0.201693	43	0.0633827	0.114511
866	10	6.7	94.4256	14.872	6576	5009.5	0.0141906	0.0298044	0.0317313	0.0575106	0.0944256	0.168965	65	0.0538494	0.0992723
867	8	5.75	114.808	23.1381	6601	4553.88	0.0144554	0.0386913	0.0339143	0.0660152	0.114808	0.213894	47	0.0668366	0.122333
868	4	4.75	128.361	27.8116	6867	6271	0.0285845	0.0400156	0.0320109	0.0528664	0.128361	0.191633	20	0.0593892	0.0973078
869	6	7	104.718	15.1675	8647	4345	0.0164244	0.0353038	0.0354542	0.0590061	0.104718	0.203477	42	0.063336	0.103706
870	4	8.5	95.7232	12.0604	4381	7438.25	0.0124045	0.019567	0.0331697	0.0249948	0.0957232	0.199569	35	0.0475229	0.090238
871	5	7.2	98.522	14.9347	9300	6525.6	0.00977415	0.028144	0.035921	0.0490169	0.098522	0.165592	37	0.0528692	0.0963405
872	7	7.14286	93.6218	15.8955	1938	4241.57	0.00279981	0.0243202	0.0311774	0.044072	0.0936218	0.189641	51	0.0472623	0.0828288
873	13	6.38462	94.6624	16.251	4525	5646.77	0.0138048	0.0351497	0.0352646	0.0750655	0.0946624	0.171608	79	0.0584973	0.107094
874	10	6.7	99.3703	18.3326	4002	5848.1	0.0133968	0.0344236	0.0395909	0.0684214	0.0993703	0.213148	68	0.0655581	0.115394
875	5	4.4	118.322	29.186	4219	4994.2	0.0180135	0.0257672	0.0300808	0.0469311	0.118322	0.196554	23	0.0484217	0.0940852
876	3	8.66667	106.866	13.925	868	7080	0.00745752	0.0202349	0.0372743	0.0301591	0.106866	0.181666	26	0.0535642	0.106973
877	5	6.6	114.575	18.041	7981	4492	0.0214738	0.0309394	0.0349773	0.0426982	0.114575	0.189729	34	0.0587645	0.0974872
878	7	7.14286	103.993	15.6166	5683	5836.29	0.0192779	0.0284809	0.0378186	0.0413484	0.103993	0.170475	49	0.0590495	0.110173
879	8	6.5	101.356	18.1947	8909	5559.25	0.00563723	0.0364942	0.0366813	0.0672557	0.101356	0.190343	53	0.0655687	0.125794
880	9	7.11111	92.5724	13.5842	6227	5015.78	0.00940312	0.034445	0.0371713	0.0619559	0.0925724	0.177266	64	0.061354	0.1104
881	3	5.66667	130.46	28.0248	6073	3105	0.0221819	0.0349353	0.0381451	0.0437146	0.13046	0.224257	18	0.0634619	0.117389
882	11	8	95.1023	13.7991	5287	5952.27	0.0133862	0.0365149	0.0339518	0.0755941	0.0951023	0.15568	88	0.0623778	0.107956
883	8	7	108.404	15.8735	6227	5369.62	0.0116184	0.0293542	0.0383892	0.0470334	0.108404	0.180539	56	0.0632523	0.115383
884	4	6.75	108.521	16.7304	8397	5670.25	0.0146352	0.028931	0.0344068	0.0488774	0.108521	0.191741	27	0.051964	0.105154
885	7	6.42857	103.058	17.9423	9217	4700.71	0.0087816	0.0320656	0.0358826	0.0489179	0.103058	0.176583	46	0.0639614	0.11274
886	7	5.85714	119.843	25.606	1063	4709.71	0.0223612	0.0427233	0.03777	0.0702851	0.119843	0.21249	42	0.0711246	0.131548
887	13	7	89.9755	15.8531	2467	5726.23	0.0104896	0.0392286	0.0361572	0.0630214	0.0899755	0.167423	86	0.0636131	0.11431
888	4	8	107.727	14.6201	2539	3576.75	0.0224259	0.0318272	0.0291048	0.0376459	0.107727	0.198349	33	0.0554125	0.102108
889	5	6.8	117.82	19.272	6773	5407.8	0.0224825	0.0355311	0.0385256	0.0521766	0.11782	0.185747	35	0.0686241	0.11697
890	4	6.5	127.695	21.4092	3570	5143.5	0.0236958	0.033696	0.0393031	0.055325	0.127695	0.198564	27	0.0666124	0.120728
891	9	6.22222	96.6651	16.0341	2016	4997	0.00907566	0.0324541	0.0352995	0.0932782	0.0966651	0.160387	57	0.0558484	0.138061
892	11	7	88.6929	16.0108	5559	5184.64	0.00354878	0.0233568	0.0332727	0.0493133	0.0886929	0.186148	76	0.0516196	0.110543
893	5	6.6	117.711	18.3012	6011	4745.8	0.0314179	0.0418586	0.0326529	0.0542823	0.117711	0.226893	34	0.0663156	0.104968
894	3	7.66667	116.611	15.2705	1947	5525	0.0134469	0.0252589	0.0357395	0.032447	0.116611	0.173755	24	0.0551012	0.0920562
895	8	7.5	96.0146	13.3163	3990	5938.5	0.0086099	0.0282357	0.0334281	0.0534404	0.0960146	0.183797	59	0.0544004	0.126829
896	5	6.6	118.362	21.3333	5062	6420.8	0.0217518	0.0334477	0.0366201	0.0505639	0.118362	0.203433	33	0.0622996	0.110783
897	6	5.33333	111.68	23.2889	5475	5983.33	0.0130252	0.0355725	0.0373835	0.0688907	0.11168	0.196181	33	0.0674501	0.123299
898	7	7.42857	109.181	15.5855	9469	5787.14	0.0231172	0.045571	0.0370017	0.0781491	0.109181	0.205641	51	0.0727895	0.1341
899	6	6.5	98.5218	17.6785	4103	8241	0.0165833	0.0290896	0.0341856	0.044746	0.0985218	0.19292	39	0.0530311	0.111149
900	9	6.88889	92.2554	14.8878	2411	6188.22	0.00319114	0.0287867	0.0374432	0.0539355	0.0922554	0.188431	63	0.0549357	0.112482
901	2	8	111.917	14.9222	4873	4109.5	0.0239883	0.049561	0.0316984	0.0751336	0.111917	0.192567	17	0.0638979	0.116218
902	6	7.83333	102.823	15.0296	3542	6231.33	0.0153935	0.0396754	0.0322084	0.0525543	0.102823	0.216423	48	0.0606897	0.114928
903	5	5.8	110.522	20.2888	5810	6949	0.0110969	0.0419038	0.0374392	0.0700855	0.110522	0.183132	29	0.0630166	0.122713
904	5	8.4	123.495	16.9756	3957	3893.8	0.0218695	0.0440511	0.0381522	0.0610285	0.123495	0.213592	43	0.0746137	0.125524
905	5	6.6	110.637	17.7019	5410	4982.8	0.00869559	0.0341135	0.0381443	0.0729422	0.110637	0.187563	34	0.0616912	0.139019
906	5	6.4	109.791	18.5076	2764	6164.4	0.0203735	0.0278884	0.0335713	0.0356785	0.109791	0.180448	33	0.0532703	0.0951979
907	9	6.33333	114.371	19.6568	2980	6197.22	0.0143858	0.0377014	0.039743	0.0622257	0.114371	0.179594	57	0.0685227	0.115294
908	6	5.5	104.32	20.9054	8179	3469.67	0.00699738	0.0259933	0.0345038	0.0393309	0.10432	0.186999	34	0.0531697	0.103849
909	6	6.33333	111.273	24.3153	6513	4614.17	0.0159045	0.0413279	0.033854	0.0696914	0.111273	0.182498	39	0.0581743	0.10162
910	8	7.625	98.7355	14.61	560	5659.88	0.0187168	0.0379883	0.0303066	0.0528252	0.0987355	0.172788	61	0.0618731	0.112345
911	6	6.33333	111.552	19.3667	6747	4449.17	0.0214029	0.0412757	0.0374373	0.0569503	0.111552	0.199474	39	0.0658501	0.11777
912	4	6.5	104.308	17.8918	2774	6862.5	0.00753382	0.0328244	0.0321703	0.0572204	0.104308	0.200636	26	0.0584382	0.115522
913	4	8.75	112.034	14.2165	2850	7131.25	0.0215855	0.0424939	0.0367421	0.0585325	0.112034	0.208455	36	0.0701978	0.122257
914	8	7.75	101.676	15.0497	6741	5815.38	0.0226756	0.0358035	0.0347328	0.0744715	0.101676	0.183961	61	0.064946	0.137655
915	6	6.16667	112.42	21.7033	8289	4723.83	0.0106602	0.03695	0.0363154	0.052064	0.11242	0.20315	38	0.0677404	0.112687
916	6	5.83333	112.279	20.2948	5590	5604.5	0.0115628	0.0392643	0.0391106	0.0610333	0.112279	0.197902	36	0.0654463	0.116331
917	9	8.11111	106.281	13.9224	9391	4527.22	0.0288523	0.040343	0.0371604	0.0543273	0.106281	0.17715	73	0.0692102	0.112544
918	6	7	116.373	22.8436	5411	6780	0.0238604	0.0400814	0.036965	0.0633724	0.116373	0.18971	43	0.0664565	0.119488
919	10	6.3	97.1156	16.3401	6707	4534.9	0.013447	0.0343383	0.0345518	0.0684229	0.0971156	0.196152	62	0.0587434	0.0994767
920	9	6.77778	92.7519	14.3831	8647	6720.78	0.0058697	0.0279249	0.0341025	0.055594	0.0927519	0.167335	61	0.0539259	0.103723
921	2	7	131.993	23.0987	6974	5996.5	0.0371441	0.0404586	0.0342537	0.0437731	0.131993	0.216988	15	0.0602679	0.102292
922	6	7.16667	108.365	16.4633	426	5188	0.0123199	0.0369365	0.036513	0.069166	0.108365	0.195109	44	0.0628498	0.123924
923	4	5.75	111.42	22.284	2827	5768	0.0147511	0.0344229	0.0368137	0.0786301	0.11142	0.207806	24	0.0600591	0.119417
924	7	6	108.601	20.2056	3582	5761.57	0.0115628	0.0330595	0.0327712	0.0540396	0.108601	0.209464	43	0.0568632	0.0975122
925	5	7	111.901	19.4495	2583	4574.8	0.0229268	0.0345227	0.0367175	0.0457891	0.111901	0.173065	36	0.0624449	0.103701
926	10	6.9	95.3328	17.2885	6380	4807.7	0.00785244	0.0290546	0.0344749	0.0651482	0.0953328	0.179844	69	0.0554291	0.105738
927	4	4.75	135.821	43.3873	5613	6249.5	0.0238005	0.0394528	0.0348355	0.0506977	0.135821	0.217902	20	0.0646104	0.116705
928	6	6	111.319	20.4085	9756	6044.5	0.0197827	0.0346321	0.0342196	0.0476609	0.111319	0.217642	37	0.0597764	0.0998275
929	8	5.375	110.656	25.0512	8741	5867.88	0.0173998	0.0378393	0.0357743	0.0888486	0.110656	0.177535	44	0.0599373	0.107849
930	6	5.83333	124.838	24.3318	5382	5181	0.019751	0.0453206	0.0389013	0.0718625	0.124838	0.204388	36	0.0719132	0.10672
931	6	5.33333	122.52	24.6986	3831	5620.17	0.0177584	0.0365416	0.0362232	0.0820388	0.12252	0.209085	33	0.0659584	0.114201
932	6	6.33333	111.903	19.591	9112	4964.83	0.0157508	0.031965	0.0337283	0.0461064	0.111903	0.192125	38	0.0603969	0.102234
933	3	5.33333	130.086	25.7075	5389	7656.33	0.0218813	0.0349854	0.0374066	0.0462091	0.130086	0.219328	17	0.0605561	0.101091
934	6	8.33333	114.181	14.5226	4806	4374	0.0250624	0.0403878	0.0364776	0.0597124	0.114181	0.193038	50	0.0718525	0.135539
935	4	8.25	108.97	13.351	2785	4775.25	0.0136538	0.0434957	0.0364448	0.0777134	0.10897	0.191584	33	0.0674999	0.116542
936	9	6.55556	99.4586	16.5812	5068	4187.89	0.00589106	0.0482578	0.0346307	0.0890185	0.0994586	0.169659	59	0.0665331	0.133354
937	4	6.25	136.316	22.7599	8591	5140.5	0.0423383	0.0511918	0.0421879	0.0586312	0.136316	0.214245	26	0.0803985	0.117366
938	7	6.57143	106.156	16.8682	6185	4515.86	0.012978	0.0320138	0.0353494	0.0514864	0.106156	0.182516	46	0.0577492	0.101009
939	5	9	113.964	14.3639	6967	6783.2	0.0245362	0.0430791	0.0413719	0.074878	0.113964	0.188413	46	0.0707128	0.131358
940	6	7.66667	110.652	15.1561	1989	6721	0.0251349	0.0349636	0.0346457	0.0415307	0.110652	0.188226	47	0.063573	0.106649
941	5	6	106.911	19.6003	5797	4314.4	0.0144348	0.0345197	0.031352	0.0594459	0.106911	0.187212	30	0.0611712	0.116859
942	4	6.5	94.1522	15.692	2484	5689	0.00511678	0.0270998	0.0285102	0.0430358	0.0941522	0.177482	26	0.0520254	0.0987209
943	7	6	97.0127	17.5107	1430	6576.14	0.0067352	0.0237319	0.0314743	0.046105	0.0970127	0.184665	42	0.0451767	0.0909297
944	5	7	99.8958	16.7286	6321	3844	0.0101947	0.0297022	0.0321749	0.0518592	0.0998958	0.190921	36	0.0533047	0.0948201
945	4	6	121.729	21.3751	6373	5837.25	0.0264762	0.0361001	0.0345264	0.0540396	0.121729	0.205644	25	0.0616316	0.0864037
946	4	8.5	115.458	14.2604	6397	5138.25	0.0170372	0.0529379	0.0408124	0.0825347	0.115458	0.209209	35	0.0809832	0.118071
947	9	5.88889	89.9544	20.5015	5965	5008.11	0.00596392	0.023223	0.032356	0.0685938	0.0899544	0.175503	52	0.0434327	0.0871005
948	6	8	100.3	12.9627	9795	5666.5	0.0179682	0.0347443	0.0327504	0.0709186	0.1003	0.1914	49	0.0586136	0.122792
949	6	6.5	99.5436	17.0514	5833	7024.33	0.00725662	0.0388681	0.0367457	0.0718277	0.0995436	0.194098	40	0.0645604	0.123048
950	4	6.5	114.904	21.1456	7523	4524.75	0.0316982	0.0372737	0.033408	0.0452558	0.114904	0.207368	27	0.0621582	0.103526
951	6	7.16667	106.844	20.0969	9475	5562.17	0.0115183	0.0270993	0.0338837	0.0466044	0.106844	0.207636	43	0.0595665	0.10152
952	3	5.33333	113.32	21.4048	911	6758	0.0161183	0.0252671	0.0275413	0.0386669	0.11332	0.196492	17	0.0449021	0.0905261
953	3	6.33333	100.918	16.5393	3924	7200.33	0.00552056	0.0309633	0.0336853	0.0477945	0.100918	0.195615	20	0.0537459	0.101172
954	6	6	111.22	21.9432	4481	6497.83	0.0122077	0.0293974	0.0357096	0.050735	0.11122	0.181269	37	0.0571911	0.110081
955	11	6.54545	94.5244	16.1533	1526	6520.45	0.0108414	0.0345598	0.0353477	0.0798359	0.0945244	0.184257	72	0.0593928	0.127244
956	5	7.2	111.018	16.7408	3255	6797.6	0.0274135	0.037118	0.036357	0.0505639	0.111018	0.209845	36	0.0624212	0.101096
957	8	6.25	119.379	20.8203	6210	5215.25	0.038301	0.0497136	0.0349354	0.0662048	0.119379	0.222392	50	0.0761887	0.128901
958	6	7.83333	109.697	14.1837	4843	4596.33	0.020552	0.0387026	0.0332973	0.0541627	0.109697	0.181342	47	0.0646419	0.105738
959	8	6.75	95.8781	17.0783	0	6352.62	0.0122852	0.0407324	0.0316257	0.0699442	0.0958781	0.166356	53	0.0571469	0.0956569
960	5	6.8	105.751	15.7368	6757	6276.4	0.0125097	0.02986	0.0388198	0.0711603	0.105751	0.192775	33	0.0590615	0.134916
961	6	5.66667	122.659	37.6494	0	5527.83	0.0241398	0.0394424	0.0384467	0.0487806	0.122659	0.201139	34	0.0696422	0.126828
962	3	7.66667	134.164	18.0128	7929	2599	0.034674	0.0442763	0.034999	0.0627614	0.134164	0.222046	23	0.0673938	0.105297
963	2	7.5	113.214	15.1626	6519	7690	0.0262079	0.0272069	0.0348667	0.0282059	0.113214	0.188633	16	0.0546337	0.104068
964	3	5	132.941	27.3268	8711	6883.67	0.0175575	0.0288656	0.0413832	0.0416912	0.132941	0.234115	16	0.0624544	0.102527
965	8	6	109.348	21.6961	7671	5619.12	0.00116795	0.0348271	0.0384754	0.0688907	0.109348	0.168335	47	0.0686523	0.118464
966	8	6.5	101.626	16.3681	3964	4785.75	0.0127163	0.0234778	0.0360194	0.0448344	0.101626	0.19106	52	0.0531911	0.100412
967	5	6.2	118.941	19.8518	6922	6426.2	0.0261023	0.045348	0.0361424	0.060417	0.118941	0.206755	32	0.0739149	0.145563
968	8	7.25	98.3039	14.9845	2628	8164.25	0.011959	0.0335081	0.0367501	0.0664613	0.0983039	0.168848	57	0.0625507	0.126488
969	5	5.8	127.063	23.3251	9404	6464.4	0.0208085	0.0360395	0.0337061	0.044761	0.127063	0.199904	29	0.0618593	0.0941688
970	7	8.14286	104.125	13.4406	7628	5547.29	0.0200913	0.0373021	0.0335331	0.0602906	0.104125	0.213374	56	0.0641974	0.117871
971	5	7.2	113.088	16.5961	9100	5226.8	0.0240874	0.0409185	0.0373699	0.0496021	0.113088	0.187764	37	0.0655715	0.108549
972	6	8	102.552	15.4982	5780	5651.17	0.00563307	0.0218213	0.0364155	0.0481188	0.102552	0.174804	49	0.0544043	0.104593
973	9	5.77778	110.62	23.4939	8959	4657	0.0202376	0.0297661	0.0334359	0.0415005	0.11062	0.191433	51	0.0603668	0.103419
974	7	7.28571	109.003	16.9993	4835	5003.86	0.0289437	0.0416219	0.0335097	0.0585444	0.109003	0.194108	51	0.0663547	0.104063
975	4	7	118.271	20.7326	1644	4926.25	0.0223261	0.0299258	0.0342221	0.0379524	0.118271	0.191312	29	0.0597301	0.0979937
976	5	6.2	113.905	21.19	8839	5031.2	0.0105158	0.0260072	0.0350192	0.0386532	0.113905	0.187064	31	0.0534475	0.0962747
977	7	6.14286	99.4657	17.7679	6198	5600.86	0.0104914	0.0334631	0.0369833	0.0726358	0.0994657	0.202634	44	0.0554736	0.11367
978	3	9	112.947	13.5955	2476	6424.33	0.0194312	0.0277004	0.0296974	0.0377614	0.112947	0.206084	28	0.0533334	0.0943314
979	9	6.77778	104.377	16.0156	6279	5169.56	0.0128859	0.0388939	0.0353607	0.0598445	0.104377	0.207597	62	0.0655717	0.121037
980	6	8	109.28	14.4912	2982	4932.5	0.0183005	0.035518	0.038717	0.0636156	0.10928	0.179295	47	0.065517	0.111892
981	7	7	105.157	17.5261	7092	5609.43	0.0137377	0.0379814	0.034761	0.0820388	0.105157	0.214698	50	0.0636967	0.116891
982	4	8.25	118.587	15.3528	1188	5253.75	0.0274385	0.0435623	0.0359316	0.0707744	0.118587	0.212197	34	0.0709268	0.136668
983	3	6.66667	112.645	17.5672	5198	4235	0.0182617	0.0368195	0.0411865	0.0536182	0.112645	0.184618	20	0.0663908	0.104794
984	3	6.66667	122.379	19.0853	3310	7418.33	0.0331403	0.039422	0.0313136	0.0489291	0.122379	0.21763	21	0.0624316	0.0955247
985	4	6	125.813	22.2793	7232	4586.5	0.026039	0.0389317	0.036426	0.0539711	0.125813	0.207234	23	0.0667731	0.125471
986	3	7.66667	141.097	20.4011	2067	6737.67	0.036481	0.0507392	0.0368686	0.0620361	0.141097	0.210294	24	0.0813991	0.125974
987	3	6	136.654	27.385	1252	4444.33	0.0173781	0.0386199	0.0347282	0.0508172	0.136654	0.20856	19	0.0673667	0.109383
988	6	6.83333	108.535	16.9766	2328	5468.67	0.00778632	0.036946	0.0359303	0.0763812	0.108535	0.173389	42	0.0645896	0.128183
989	4	7	117.865	17.5862	2489	4827.75	0.0212445	0.0361164	0.0344921	0.0540056	0.117865	0.219726	29	0.0637507	0.116247
990	5	6.8	108.593	18.8905	1697	5412.8	0.0218143	0.0381824	0.039	0.0585053	0.108593	0.18335	35	0.0659186	0.141747
991	4	7	98.4902	15.4868	6009	4573	0.00708152	0.0167619	0.0348706	0.0348893	0.0984902	0.18744	29	0.047006	0.102783
992	8	7	96.8923	16.4219	4746	4688.62	0.0129024	0.0307989	0.0354573	0.0577698	0.0968923	0.175597	57	0.0571793	0.109296
993	5	7.8	108.509	14.9251	7239	5933.4	0.00584151	0.0300966	0.0371359	0.0423615	0.108509	0.204721	40	0.0583172	0.0939803
994	7	8.57143	97.978	12.3816	5128	5153.57	0.0170457	0.0371821	0.0353676	0.0477285	0.097978	0.163264	59	0.0615201	0.121524
995	7	6.14286	108.184	21.1217	5834	6021.43	0.00954788	0.0349921	0.0340877	0.0537005	0.108184	0.209763	44	0.0593262	0.115737
996	4	7.75	113.309	17.3112	6955	4688.75	0.0147511	0.0324435	0.0381598	0.0681295	0.113309	0.20821	31	0.0648537	0.125931
997	6	8	119.369	17.3128	6768	5984.83	0.0395348	0.0514644	0.0380716	0.0837225	0.119369	0.201695	49	0.0764446	0.153762
998	7	7.14286	100.293	14.2992	6181	5188.29	0.0162377	0.0303442	0.03382	0.0442024	0.100293	0.176092	49	0.054323	0.103998
999	9	6.11111	98.1465	17.3963	6996	4563.44	0.0101687	0.0313554	0.0347131	0.0561942	0.0981465	0.179387	56	0.0607522	0.117561
