# Supplementary material for: The winner takes it all—Competitiveness of single nodes in globalized supply networks
Source: PLoS One. 2019 Nov 20;14(11):e0225346. doi: 10.1371/journal.pone.0225346 (PMC6867619; doi:10.1371/journal.pone.0225346)
Supplement: S1 Table — Legends can be found in te readme.txt file. (ZIP) [file pone.0225346.s001.zip › spatial_network_delaunay_randomized_connections_N_1000_r_6_edgelist.dat]

0	330	0.069963
0	595	0.0358288
0	634	0.0398713
0	666	0.0527116
0	766	0.0555617
0	776	0.0201194
1	216	0.0583813
1	226	0.0268675
1	229	0.0424671
1	560	0.0239971
2	6	0.0169598
2	101	0.0247235
2	425	0.0245184
2	444	0.0398378
2	802	0.0371031
2	999	0.0338933
3	316	0.0768221
3	334	0.00344067
3	440	0.0330816
3	774	0.0218352
3	805	0.0358271
3	807	0.0372776
3	977	0.0490952
3	988	0.0317579
4	347	0.0199759
4	411	0.0322947
4	513	0.014586
4	560	0.0370153
4	770	0.0343877
4	845	0.0595703
4	895	0.0258427
5	96	0.00967138
5	262	0.0306407
5	274	0.0353593
5	494	0.0192414
5	836	0.0526862
5	873	0.0575982
5	922	0.0805226
5	947	0.0394474
6	209	0.0792595
6	367	0.015063
6	444	0.0484212
6	479	0.0296081
6	528	0.0189668
6	853	0.0317763
6	899	0.0212759
6	957	0.059648
6	968	0.0165611
7	158	0.00646459
7	173	0.0750838
7	255	0.0413054
7	424	0.0431616
7	461	0.031615
7	541	0.024257
7	996	0.0321372
8	67	0.0123386
8	151	0.0278072
8	530	0.0675987
8	800	0.0482259
9	74	0.0378844
9	109	0.0308935
9	650	0.0752892
9	747	0.021221
10	19	0.065856
10	21	0.0642282
10	317	0.0478447
10	638	0.0610378
10	727	0.0628743
11	20	0.0227644
11	350	0.0343391
11	420	0.0145956
11	604	0.045647
11	829	0.0323231
11	872	0.0377484
12	61	0.0495428
12	180	0.0959337
12	477	0.027466
12	543	0.0258117
12	803	0.0285983
13	76	0.0473143
13	239	0.0357616
13	320	0.0660379
13	673	0.0162648
14	55	0.0118999
14	187	0.0481883
14	216	0.0169997
14	228	0.037265
14	306	0.0296198
14	643	0.0229254
15	306	0.0746017
15	319	0.0211886
15	457	0.0600357
15	708	0.0320647
15	908	0.0360615
15	968	0.0589458
16	41	0.0219154
16	464	0.0362106
16	550	0.0186339
16	927	0.0159334
16	944	0.000637531
17	276	0.0144869
17	535	0.0460762
17	708	0.0358563
18	228	0.0336106
18	683	0.0520736
18	783	0.0408735
18	796	0.0147445
18	824	0.0394576
19	352	0.0121267
19	442	0.0276716
19	685	0.0393892
20	25	0.0471398
20	124	0.0344423
20	825	0.0379363
20	865	0.0512733
20	933	0.0381472
21	105	0.0539036
21	146	0.0312034
21	203	0.0442443
21	561	0.0412492
21	810	0.0159441
21	877	0.0355934
22	176	0.0245677
22	325	0.0347552
22	366	0.0343923
22	410	0.0528455
22	640	0.0483361
22	788	0.0313046
22	876	0.0121287
23	185	0.0301731
23	508	0.0266447
23	519	0.00963393
23	657	0.0188073
24	544	0.0369231
24	690	0.0153898
24	806	0.0312916
25	53	0.0227467
25	107	0.01208
25	191	0.0246644
25	314	0.0227458
25	446	0.0207956
25	523	0.0393713
25	573	0.0336214
25	895	0.0295108
26	306	0.0528855
26	335	0.0438544
26	456	0.0287637
26	854	0.0483624
27	476	0.0378254
27	509	0.0155692
27	555	0.0228107
27	641	0.0263522
27	660	0.0451673
27	666	0.0357886
27	717	0.0251321
28	181	0.0259978
28	206	0.0485406
28	444	0.0458305
28	450	0.0539375
28	478	0.0592889
28	755	0.038072
28	901	0.0454003
29	433	0.0283409
29	452	0.0147902
29	513	0.0117329
29	816	0.0212544
30	76	0.0203327
30	185	0.067092
30	465	0.0395905
30	518	0.0417602
30	551	0.0604523
30	665	0.0582776
30	755	0.0071106
30	829	0.0168222
30	843	0.0673655
30	882	0.058749
31	152	0.0410401
31	260	0.0340665
31	534	0.0105668
31	653	0.0416064
31	875	0.0314243
32	75	0.0520607
32	491	0.0128087
33	34	0.0307436
33	515	0.0170049
33	602	0.0179655
33	606	0.0252382
33	642	0.0178065
33	697	0.0194013
33	724	0.0304494
33	907	0.0284466
34	245	0.0235484
34	396	0.0228007
34	404	0.0324975
35	262	0.0255409
35	358	0.0505346
35	373	0.0183565
35	691	0.0744091
35	785	0.0373432
35	937	0.0428461
36	522	0.0627073
36	591	0.0554444
36	637	0.027445
37	237	0.0538426
37	590	0.00696936
37	661	0.0445697
37	700	0.0190635
37	749	0.0233227
37	753	0.0143317
37	969	0.0201071
38	114	0.0390348
38	248	0.0298247
38	737	0.0315377
38	905	0.0261632
39	67	0.0508438
39	133	0.0319633
39	439	0.0198056
39	719	0.0423511
39	747	0.0207805
39	944	0.0242626
39	976	0.0302831
40	420	0.0183281
40	571	0.0266611
40	986	0.0102848
41	799	0.0366527
41	860	0.0495472
42	46	0.0480212
42	520	0.0396709
42	570	0.0201157
42	912	0.0137644
42	980	0.0277929
43	46	0.0305495
43	162	0.0220894
43	234	0.047945
43	276	0.0443334
43	554	0.0469977
43	737	0.0349777
43	762	0.0371839
44	94	0.0104751
44	127	0.0443426
44	342	0.0311911
44	483	0.0405165
44	854	0.0287707
45	432	0.0436556
45	935	0.0261895
46	52	0.0274522
46	196	0.0121091
46	206	0.0154539
46	251	0.0424746
46	474	0.055438
46	604	0.017369
46	674	0.0945478
47	269	0.018674
47	472	0.0478185
47	506	0.0455785
47	639	0.0461171
47	865	0.0126787
48	183	0.0390833
48	258	0.0200524
48	534	0.0227784
48	549	0.0487418
48	785	0.0516354
49	199	0.0119758
49	298	0.051507
49	374	0.0535007
49	405	0.0498297
49	824	0.0364903
50	113	0.0207911
50	533	0.0367978
51	139	0.0460207
51	144	0.0494802
51	375	0.0137292
51	538	0.0632736
51	575	0.0599327
51	579	0.0482964
51	799	0.0725509
52	75	0.0270755
52	89	0.00435896
52	253	0.011089
52	459	0.0650786
52	506	0.0621762
52	518	0.0599683
52	885	0.0193571
53	422	0.0299919
53	903	0.0295349
54	140	0.0406767
54	193	0.0565731
54	592	0.0281469
54	700	0.0577782
54	845	0.047424
55	125	0.034872
55	382	0.0275609
55	404	0.0227587
55	420	0.0280526
55	475	0.0397428
55	568	0.032375
55	783	0.0105437
55	831	0.0675823
55	882	0.014961
55	933	0.0518675
56	57	0.00992139
56	227	0.0355086
56	914	0.0316475
57	595	0.0495616
57	794	0.0339507
57	966	0.0141337
58	208	0.0425469
58	266	0.0176547
58	337	0.0356616
58	776	0.0474626
59	123	0.0373423
59	182	0.0334278
59	258	0.0180983
59	407	0.021393
59	595	0.0578387
59	635	0.00715946
59	704	0.0122126
60	167	0.0218343
60	309	0.0221944
60	705	0.0399656
60	782	0.0333309
61	343	0.0123816
61	562	0.0127653
61	613	0.0282237
61	629	0.0218366
61	632	0.0496361
61	650	0.0351378
61	677	0.0328983
61	994	0.04434
62	131	0.0351068
62	186	0.0358337
62	439	0.0434432
62	844	0.0342197
63	513	0.0204174
63	686	0.00552296
63	815	0.0372356
63	896	0.0490227
63	904	0.0203873
64	217	0.0360599
64	273	0.0155319
64	371	0.0450251
64	389	0.00862974
64	653	0.0225795
64	863	0.0400912
65	408	0.013166
65	450	0.0408307
65	859	0.0164534
65	893	0.0391548
66	589	0.0138927
67	171	0.0445252
67	326	0.0480913
67	790	0.0136985
67	901	0.021479
67	989	0.0658318
68	251	0.0461896
68	404	0.0267514
68	649	0.0847097
68	763	0.0669463
68	857	0.00654795
69	449	0.0368427
69	623	0.0607344
69	771	0.051291
69	849	0.0526366
69	914	0.0111189
70	462	0.0872783
70	569	0.0499001
70	610	0.051915
70	636	0.0637344
70	802	0.0362827
70	968	0.0329083
71	174	0.0327576
71	376	0.00832606
71	578	0.0527044
71	662	0.0205237
71	851	0.0190083
71	941	0.0624688
72	183	0.0275003
72	220	0.0596731
72	291	0.0115451
72	494	0.040382
72	510	0.0141821
72	520	0.0447025
72	729	0.0259159
72	777	0.0195631
72	844	0.0177105
73	239	0.0536616
73	437	0.0475591
73	467	0.0121881
73	873	0.033836
73	997	0.0785514
74	264	0.00221674
74	898	0.0220617
74	910	0.06893
74	946	0.0324742
75	82	0.0112836
75	134	0.0434988
75	499	0.0212443
75	608	0.0627969
75	645	0.0461149
75	700	0.0570054
75	870	0.0554118
76	211	0.0134091
76	448	0.037004
76	556	0.0163815
76	976	0.0263424
76	998	0.0186207
77	103	0.0672047
77	451	0.0128336
77	560	0.0115043
77	732	0.052157
78	415	0.0729752
78	437	0.0778356
78	652	0.0388876
78	736	0.0540001
78	784	0.0502438
79	81	0.0476833
79	101	0.0172212
79	198	0.0460795
79	248	0.0426706
79	311	0.0401149
79	676	0.0308442
79	722	0.0148128
79	841	0.0679674
80	249	0.00722408
80	269	0.0233222
80	491	0.0364608
80	637	0.057159
80	644	0.0393819
80	889	0.0330903
80	994	0.0445054
81	591	0.0286837
81	674	0.0878528
81	811	0.0278187
82	179	0.0422902
82	184	0.0276367
82	220	0.00739055
82	287	0.0836257
82	393	0.0115882
82	639	0.0438345
82	640	0.0173509
83	128	0.0460541
83	159	0.0373904
83	666	0.0326874
83	962	0.0185047
84	317	0.0171725
84	425	0.011631
84	736	0.0194793
85	289	0.0545677
85	321	0.0314296
85	380	0.0260463
85	657	0.0446423
85	767	0.0209644
85	800	0.0175615
86	439	0.0298439
86	467	0.0483206
86	670	0.0480283
86	688	0.0328818
86	827	0.0395031
87	125	0.0210974
87	137	0.0442968
87	357	0.0847647
87	411	0.0411147
87	413	0.0262801
87	479	0.0414822
87	552	0.0399702
87	601	0.0244921
87	709	0.0211931
87	769	0.0152631
87	786	0.0348844
87	849	0.0260236
87	925	0.00789866
88	142	0.0476491
88	158	0.0623093
88	322	0.0363605
88	400	0.0147251
88	704	0.0222566
88	972	0.0217375
89	122	0.0329266
89	498	0.0138441
89	614	0.0190708
89	619	0.0453341
89	752	0.0219951
90	231	0.0130502
90	384	0.0587766
90	634	0.0436962
90	830	0.0572789
90	915	0.0336154
90	978	0.0611575
91	154	0.0530558
91	224	0.0507362
91	660	0.0507263
91	683	0.0143697
91	685	0.0237758
91	787	0.019549
91	811	0.062017
91	945	0.0342941
91	947	0.0904837
91	967	0.0366607
92	530	0.010788
92	677	0.0563898
92	718	0.0297714
92	723	0.00969997
92	728	0.0289304
92	905	0.0080351
93	166	0.0339458
93	202	0.0349406
93	349	0.0358141
93	421	0.0255265
93	454	0.0436225
93	585	0.0277164
93	587	0.0588244
94	167	0.0341147
94	324	0.0315899
94	599	0.0416126
94	793	0.0422729
94	967	0.0248914
95	195	0.0323016
95	279	0.0669742
95	405	0.0217741
95	587	0.0378511
95	785	0.0368741
95	900	0.0146226
96	136	0.0321281
96	167	0.0680205
96	487	0.0253296
96	503	0.0347189
96	833	0.0613202
97	634	0.0655203
97	778	0.0216737
97	917	0.00279097
98	161	0.0214454
98	182	0.0310167
98	378	0.0155026
98	381	0.0131811
98	569	0.0303667
98	749	0.0329601
98	923	0.0276177
99	106	0.0610392
99	597	0.0311071
99	688	0.0172413
99	696	0.0273201
99	901	0.0749842
99	932	0.0515592
99	947	0.0417977
100	359	0.0178279
100	772	0.0580535
100	795	0.0259744
100	960	0.0194886
101	469	0.0824396
101	471	0.0530109
101	504	0.0439304
101	581	0.0216094
101	651	0.0596444
101	656	0.072166
101	684	0.0299502
101	820	0.0294749
101	841	0.0561015
101	895	0.0483503
102	641	0.0169624
102	850	0.0573409
102	913	0.0441825
102	917	0.0204006
103	128	0.0351009
103	139	0.0043731
103	746	0.0314209
103	959	0.0334607
103	993	0.0424981
104	145	0.0268466
104	179	0.01399
104	187	0.0279127
104	327	0.0402038
104	342	0.0232611
104	442	0.0464228
104	621	0.0228808
104	748	0.0101254
105	271	0.048183
105	279	0.0537954
105	301	0.028501
105	392	0.029569
105	422	0.0531513
105	564	0.0245216
105	738	0.0551361
105	936	0.0141286
105	937	0.00870436
105	966	0.0472005
106	155	0.0465037
106	269	0.0351978
106	584	0.078088
106	591	0.0284062
106	733	0.00524054
106	787	0.0486031
107	288	0.0152499
107	451	0.0326151
107	526	0.0273564
107	577	0.0583603
107	588	0.00885042
107	905	0.0464508
108	143	0.0575864
108	164	0.0172713
108	202	0.023467
108	226	0.0323745
108	233	0.0301692
108	260	0.0409326
108	334	0.0195707
108	623	0.048073
109	281	0.0683526
109	406	0.0416004
109	445	0.00890605
109	475	0.0822318
109	624	0.0737704
109	707	0.0555514
109	743	0.0267797
109	833	0.0134984
110	172	0.0537931
110	337	0.0794521
110	542	0.0424821
110	587	0.014473
110	939	0.0204266
111	118	0.0238137
111	174	0.044203
111	183	0.0327193
111	237	0.0815731
111	328	0.025032
111	809	0.0683018
111	877	0.0500973
112	386	0.0572172
112	467	0.0207178
112	731	0.0314171
112	940	0.00674289
113	213	0.00823202
113	306	0.050785
113	414	0.0657191
113	539	0.0369772
113	732	0.0287453
114	150	0.0332011
114	178	0.0191502
114	211	0.0618099
114	701	0.0223006
115	339	0.0139666
115	485	0.0206848
115	870	0.103691
115	905	0.0421825
116	511	0.0213335
116	591	0.0478443
116	736	0.0182541
116	740	0.0531297
117	398	0.07104
117	436	0.0114442
117	690	0.0305395
117	745	0.0206732
117	838	0.0083498
118	170	0.00873978
118	246	0.0185351
118	343	0.0397653
118	431	0.021017
118	456	0.0264895
118	578	0.052114
119	337	0.00441369
119	410	0.0370348
119	483	0.0399213
119	754	0.0535134
119	895	0.0394334
120	170	0.0410324
120	303	0.0390826
120	882	0.0214829
121	452	0.0373757
121	765	0.0652442
121	949	0.0647864
121	973	0.0467745
121	995	0.00618901
122	561	0.0401419
122	726	0.0372002
122	748	0.0343338
122	985	0.0488461
123	133	0.0238624
123	211	0.0267646
123	238	0.04596
123	322	0.0269249
123	333	0.0927716
123	557	0.0541316
123	999	0.0422405
124	171	0.0566505
124	266	0.0169421
124	306	0.0250897
124	656	0.0202354
124	757	0.0294732
125	219	0.040235
125	309	0.00522538
125	465	0.0150456
125	821	0.0241029
125	981	0.0416379
126	213	0.0281879
126	307	0.0100176
126	385	0.0155188
126	490	0.052376
126	723	0.0347439
126	780	0.035911
127	682	0.0354913
128	139	0.0628132
128	245	0.0171477
128	303	0.0379102
128	325	0.0367092
128	823	0.0226896
128	881	0.0106022
128	890	0.0221012
128	912	0.0599223
129	152	0.0386967
129	186	0.0479575
129	368	0.0331411
129	490	0.0304517
129	607	0.0303436
129	691	0.0338669
129	885	0.0517995
129	980	0.0689099
130	206	0.0209705
130	820	0.0144116
130	965	0.0217192
130	972	0.0203821
131	405	0.0752904
131	493	0.036123
131	519	0.0159614
131	961	0.0150535
132	455	0.0704271
132	611	0.0111355
132	724	0.0337162
132	922	0.0496286
133	251	0.0132466
133	286	0.0510091
133	511	0.0201679
133	721	0.0387498
133	976	0.0346829
134	155	0.0354701
134	161	0.0336786
134	370	0.0151871
134	659	0.0285727
134	965	0.0183649
134	971	0.036909
135	168	0.0529177
135	333	0.046352
135	645	0.0129042
135	709	0.0408665
135	751	0.0446835
136	187	0.0300086
136	259	0.0274696
136	322	0.0555816
136	506	0.0444412
136	753	0.0811316
136	965	0.0481592
137	244	0.0523167
137	262	0.0306604
137	283	0.0489366
137	367	0.0274242
137	413	0.0465818
137	459	0.0378492
137	578	0.00962009
137	626	0.0340937
137	764	0.0442654
137	817	0.0718654
137	903	0.0322196
137	923	0.0412129
138	467	0.0174111
138	545	0.0725132
138	604	0.0086102
138	672	0.0169548
138	676	0.0498892
138	696	0.0664822
138	956	0.0107444
139	208	0.00406271
139	246	0.0319898
139	608	0.0155206
139	703	0.0750329
139	709	0.0268868
139	728	0.0403104
140	297	0.01774
140	924	0.0357705
141	509	0.0141608
141	968	0.0403391
142	194	0.0310098
142	268	0.044017
142	406	0.0394541
142	511	0.0314215
142	583	0.0367011
142	627	0.0422548
143	194	0.0253196
143	398	0.0318676
143	533	0.0461328
144	260	0.0566777
144	276	0.0343513
144	546	0.0418365
144	566	0.0353273
144	576	0.0408541
144	578	0.0146803
144	802	0.041225
145	209	0.0282403
145	238	0.04393
145	559	0.0121873
145	595	0.0353093
145	640	0.00783127
145	813	0.0555074
145	830	0.0365479
145	969	0.0355646
146	188	0.0345648
146	258	0.0277999
146	372	0.0280462
146	373	0.0620755
146	626	0.0387865
146	814	0.0239853
146	822	0.0286026
146	843	0.0490001
146	891	0.018407
147	384	0.0321894
147	395	0.0305612
147	820	0.029771
148	748	0.0505039
148	751	0.0494991
148	773	0.00930958
149	241	0.0451819
149	356	0.031501
149	365	0.0355992
149	373	0.0276812
149	781	0.0350208
149	971	0.043431
150	223	0.0421069
150	445	0.0299298
150	582	0.0687667
150	669	0.0772685
150	752	0.034609
151	427	0.053416
151	449	0.0600001
151	495	0.0172435
151	549	0.0430616
151	607	0.0144412
151	994	0.0237484
152	292	0.0863691
152	322	0.017392
152	370	0.032566
152	596	0.00610793
152	732	0.0149814
152	960	0.030891
153	318	0.0414268
153	353	0.0614501
153	487	0.0297298
153	678	0.0285015
154	170	0.02579
154	178	0.0426335
154	487	0.0518359
154	626	0.0397087
154	826	0.0154815
154	997	0.0196187
155	812	0.0624232
155	966	0.0688441
156	295	0.0240693
156	806	0.0218681
156	812	0.0668456
157	687	0.0127428
157	857	0.0295986
157	924	0.0600034
158	384	0.0376948
158	471	0.0393267
158	722	0.0132027
158	727	0.0640194
158	863	0.0104597
159	466	0.0702942
159	531	0.0460951
159	597	0.028265
159	834	0.0234833
159	969	0.0564875
160	374	0.0570967
160	587	0.041051
160	682	0.0493811
160	789	0.0585796
160	922	0.0160746
161	246	0.0191957
161	282	0.0151555
161	335	0.0238878
162	194	0.0234015
162	568	0.0259345
162	584	0.0328058
162	831	0.0103841
162	833	0.0439472
162	934	0.0303166
163	232	0.0548394
163	299	0.0253462
163	615	0.0175861
163	700	0.0138546
164	272	0.0408005
164	398	0.0461623
164	559	0.0163299
164	684	0.0584657
165	320	0.0433425
165	360	0.0707943
165	560	0.0349669
165	591	0.0112198
165	627	0.0277297
165	734	0.0563729
166	212	0.0146394
166	283	0.0680828
166	420	0.0626628
166	476	0.045892
166	621	0.0548732
166	646	0.0215886
166	826	0.0358656
166	852	0.0452752
166	864	0.0314939
167	385	0.0610161
167	492	0.030325
167	838	0.00266635
167	880	0.0428687
167	993	0.0543382
168	282	0.059113
168	407	0.0431431
168	504	0.0458694
168	602	0.0342846
168	618	0.0342132
168	850	0.00271205
168	929	0.0291817
169	296	0.0594804
169	414	0.0371467
169	527	0.0406328
169	625	0.0290558
169	716	0.0309147
170	171	0.043077
170	193	0.0441328
170	452	0.0136888
170	520	0.0667427
170	649	0.0378545
170	664	0.0339433
170	861	0.0318405
170	916	0.0184437
170	944	0.0383453
171	310	0.0127826
171	696	0.0687295
171	906	0.0511083
172	299	0.0286742
172	315	0.0332781
172	516	0.0515853
172	739	0.0211589
172	893	0.0231907
173	632	0.0325287
173	687	0.0309962
174	216	0.0225414
174	425	0.0540459
174	855	0.0488368
174	878	0.0279554
174	975	0.0227762
175	190	0.0542237
175	698	0.0460581
175	863	0.0438052
176	261	0.0387658
176	277	0.0274249
176	366	0.0285078
177	427	0.0333634
177	616	0.0402326
177	741	0.0566558
177	765	0.0192184
177	802	0.0290799
177	805	0.0190592
177	872	0.0194616
178	198	0.034277
178	374	0.00702817
178	561	0.0549935
178	588	0.0349961
178	989	0.0216334
179	256	0.035024
179	337	0.0729961
179	365	0.0320202
179	655	0.0475431
179	718	0.0313785
180	328	0.031178
180	396	0.0207796
180	494	0.0536331
180	571	0.0515256
180	669	0.0429354
180	919	0.0422688
180	928	0.0015673
181	347	0.0260285
181	517	0.0167614
181	532	0.0584975
181	660	0.0288847
181	812	0.0283799
181	918	0.0507119
181	944	0.0352417
182	272	0.0505364
182	340	0.0523905
182	534	0.0530933
182	640	0.0397001
182	664	0.0416267
182	917	0.0589947
182	972	0.0449619
183	560	0.0427122
183	608	0.0166006
183	633	0.0224675
183	995	0.0337014
184	465	0.0421891
184	621	0.0422089
184	770	0.00581947
185	233	0.0308771
185	394	0.00646748
185	518	0.0430661
185	784	0.0341802
185	801	0.0403148
185	901	0.0362548
186	214	0.0602144
186	404	0.0458903
186	467	0.0365433
186	715	0.0588739
186	769	0.0729328
186	792	0.034728
186	857	0.0209328
187	390	0.065674
187	454	0.0562305
187	564	0.0386706
187	582	0.0433258
187	788	0.0279277
187	806	0.0242008
188	344	0.0338117
188	588	0.0771845
188	624	0.00433717
188	757	0.0423306
188	838	0.0372667
189	250	0.0358688
189	261	0.028967
189	414	0.0170428
189	716	0.0595127
189	724	0.0393504
189	956	0.03439
190	737	0.0289223
190	763	0.0469283
190	962	0.0381404
190	982	0.0163827
191	253	0.0435965
191	342	0.0530647
191	510	0.0180653
191	830	0.0359146
191	856	0.00880117
192	296	0.0432051
192	362	0.0311735
192	546	0.0160053
192	605	0.00785636
192	813	0.0345644
192	835	0.00407518
192	837	0.0308041
192	947	0.0543451
193	603	0.0655642
194	392	0.0163484
194	508	0.0311463
194	593	0.0465542
194	700	0.026349
195	270	0.0259298
195	673	0.00642949
195	874	0.0371925
195	883	0.0237778
196	329	0.0553987
196	708	0.0313876
196	822	0.0236352
197	214	0.0555827
197	296	0.0485732
197	342	0.0339888
197	383	0.0200708
197	439	0.0228893
197	490	0.0255977
197	603	0.0444356
197	606	0.0376568
197	679	0.0446015
197	699	0.0596937
198	373	0.0240639
198	506	0.0423063
198	572	0.0205423
198	713	0.0390928
198	754	0.0471856
199	230	0.0290642
199	270	0.0345818
199	361	0.0319554
199	615	0.0459993
199	690	0.0459734
199	828	0.0212542
200	251	0.038415
200	494	0.048634
200	556	0.0591716
200	572	0.0251141
200	764	0.0190222
200	788	0.052946
200	985	0.0394422
201	203	0.0683973
201	267	0.0228857
201	312	0.0215511
201	360	0.0093902
201	418	0.0383493
201	697	0.0522338
202	309	0.0252146
202	328	0.0262368
202	576	0.0438414
202	578	0.0120148
202	870	0.0230257
202	950	0.0207447
203	594	0.0637902
203	660	0.0501543
203	711	0.0422178
203	726	0.0296699
203	787	0.0509749
203	797	0.0114513
203	879	0.0231066
203	936	0.0478986
204	545	0.0186576
204	629	0.0213344
204	950	0.00852407
205	210	0.0201901
205	778	0.032973
205	894	0.0793328
205	899	0.0506754
206	253	0.0408923
206	257	0.0581391
206	428	0.0348618
206	562	0.0150387
206	700	0.0498201
206	995	0.036726
207	339	0.038703
207	346	0.0121953
207	448	0.0226044
207	490	0.0237221
207	567	0.0264105
207	655	0.0198489
207	987	0.0151577
208	285	0.0423299
208	701	0.0641159
208	918	0.0325044
209	658	0.0505572
209	873	0.0176639
209	893	0.0307293
209	957	0.0399687
209	985	0.0631993
210	255	0.0480213
210	828	0.0455589
210	972	0.0210928
211	248	0.0698389
211	290	0.0214258
211	326	0.0255353
211	475	0.0472989
211	512	0.0378295
211	599	0.0154766
212	389	0.0114858
212	454	0.0494461
212	701	0.0317014
212	735	0.0533492
212	788	0.0405217
213	362	0.0387579
213	468	0.0421541
213	680	0.0296515
213	859	0.0435229
214	777	0.0745557
214	978	0.0184092
215	833	0.0551069
215	887	0.0128387
216	286	0.0468126
216	290	0.0464912
216	764	0.0438878
216	836	0.0406998
217	766	0.0702673
218	387	0.0184027
218	612	0.0814616
218	772	0.00472254
218	783	0.0265559
219	541	0.0631752
219	891	0.0197331
220	273	0.0638589
220	359	0.0626106
220	442	0.0339939
220	454	0.0486979
220	882	0.0239981
221	355	0.0644675
221	560	0.0116833
221	584	0.0172852
221	609	0.0401437
221	684	0.0581864
222	274	0.0356118
222	377	0.0184804
222	541	0.00337118
222	925	0.00430943
222	957	0.0279956
223	254	0.0182535
223	328	0.0135808
223	429	0.0338423
223	635	0.00423556
223	693	0.0911208
224	327	0.0482467
224	335	0.0742042
224	531	0.0420635
224	539	0.0702782
224	793	0.0699881
224	892	0.018967
225	246	0.0305075
225	446	0.0247837
225	908	0.0528418
225	931	0.0724167
225	950	0.0169754
226	305	0.0692718
226	318	0.0197148
226	528	0.0215058
226	608	0.0219135
226	737	0.0343396
226	874	0.0156877
226	897	0.0223661
226	957	0.0233806
226	964	0.0352917
227	287	0.0527395
227	478	0.0249492
227	535	0.0389195
228	586	0.024023
228	955	0.0633268
229	425	0.0238302
229	463	0.0363246
229	485	0.0246997
229	618	0.0401577
229	845	0.0242487
230	242	0.026314
230	251	0.0205361
230	275	0.0110658
230	577	0.0464011
230	606	0.0134413
230	704	0.0780334
231	441	0.00560058
231	526	0.0197822
231	808	0.0203531
232	246	0.0103073
232	272	0.042579
232	491	0.0630371
233	278	0.0240503
233	300	0.0303102
233	427	0.0192291
233	502	0.0161879
233	582	0.0366299
233	676	0.0427016
233	745	0.0483861
233	760	0.0800923
233	871	0.0462763
233	930	0.0326562
233	984	0.0416943
234	242	0.0331567
234	250	0.0184155
234	384	0.034818
234	391	0.0313443
234	572	0.00980719
234	763	0.0586118
234	968	0.057716
235	243	0.00802921
235	294	0.0418566
235	705	0.0126067
236	260	0.0231346
236	499	0.0564372
236	733	0.0185656
236	918	0.0319719
236	971	0.0139979
237	292	0.0435602
237	449	0.0138336
237	494	0.0206133
237	763	0.0575583
237	942	0.0429616
237	982	0.017921
238	254	0.0324357
238	348	0.0267452
238	603	0.0529294
238	935	0.0244375
239	251	0.0317461
239	321	0.0438463
239	544	0.0869035
240	456	0.0181894
240	554	0.0734225
240	637	0.0216268
240	983	0.0227841
240	992	0.0355562
241	650	0.0316561
241	916	0.0397125
242	401	0.0332307
243	247	0.043298
243	336	0.0419292
243	352	0.0415537
243	529	0.0381002
243	757	0.0147517
243	884	0.0322355
243	886	0.0653219
244	886	0.017841
244	951	0.0203723
245	432	0.0630801
245	522	0.0266997
246	350	0.0366101
246	393	0.0071899
246	394	0.0493852
246	839	0.0477872
246	859	0.0765416
246	886	0.0219194
247	729	0.0426829
247	814	0.0421338
247	890	0.0359149
247	928	0.0353124
247	930	0.0387281
248	280	0.0346732
248	389	0.0295571
248	508	0.0229609
248	608	0.03242
249	276	0.0455746
249	355	0.0197948
249	587	0.0081923
249	686	0.0800774
249	858	0.0321257
249	947	0.0562603
250	298	0.0358946
250	561	0.0364782
250	583	0.0248444
250	657	0.0512943
250	751	0.0280247
250	896	0.0105705
251	443	0.013058
251	949	0.0257659
252	364	0.0333055
252	433	0.0384388
252	617	0.0227858
253	399	0.0149854
253	733	0.0207103
254	289	0.0122141
254	483	0.0278129
254	497	0.0361215
254	534	0.0441846
254	569	0.0168836
254	624	0.0168306
254	668	0.0457463
255	794	0.0275156
255	846	0.0644676
255	853	0.0298829
256	375	0.0234636
256	392	0.0526727
256	507	0.0392488
256	643	0.0724439
256	816	0.037308
256	930	0.0421213
256	957	0.0191523
257	428	0.00624558
257	540	0.0501667
258	731	0.0353423
258	784	0.032811
258	826	0.0344473
258	943	0.0561352
258	995	0.0460725
259	321	0.0343837
259	323	0.0538225
259	364	0.0540224
259	391	0.0462957
259	460	0.0373527
259	666	0.0205132
259	787	0.0435591
260	436	0.0458884
260	632	0.0524009
260	884	0.0410645
261	563	0.0252698
261	619	0.0256068
262	483	0.0283376
262	936	0.0215277
263	696	0.0312276
263	717	0.0103531
264	399	0.0385173
264	483	0.0386153
264	538	0.0328331
264	579	0.0310595
264	881	0.0296568
264	913	0.0145298
265	422	0.0391993
266	327	0.0128272
266	347	0.0190927
266	528	0.0154984
266	911	0.0265893
267	368	0.0447396
267	549	0.0194775
267	557	0.0105367
267	614	0.0362431
268	562	0.0342628
268	908	0.042113
269	346	0.0296746
269	435	0.0839081
269	870	0.0564414
269	888	0.028461
269	946	0.0566555
269	986	0.0145518
270	841	0.0406315
270	966	0.0129506
271	297	0.0550492
271	321	0.0718773
271	410	0.0101143
271	870	0.016378
271	993	0.0243298
272	657	0.0393923
272	803	0.0133028
272	914	0.0385123
272	923	0.0469374
273	408	0.0331272
273	444	0.0359549
273	511	0.0106972
273	620	0.0375031
273	910	0.0285107
274	408	0.0162332
274	433	0.0462637
274	615	0.051967
275	413	0.0343126
275	419	0.0307608
275	787	0.00571812
276	278	0.0412095
276	354	0.0776863
276	528	0.0136678
276	621	0.0434944
276	706	0.043555
276	755	0.0270207
276	807	0.00394109
276	819	0.0439305
276	875	0.0463573
277	513	0.0702928
277	751	0.0188717
277	844	0.0169041
278	520	0.00409905
279	380	0.0348749
279	517	0.00995715
279	600	0.0393847
279	669	0.0491011
279	696	0.0736234
279	863	0.0383488
280	301	0.044855
280	401	0.0042957
280	500	0.0296826
280	510	0.075222
280	524	0.0296878
280	683	0.0152964
280	865	0.0469353
281	414	0.024484
281	667	0.0513024
281	717	0.0397694
281	749	0.0129085
281	941	0.00368879
282	715	0.0452445
282	753	0.0436798
282	754	0.0352879
283	302	0.0254223
283	408	0.0233305
283	415	0.0213498
283	604	0.0434623
283	860	0.0667495
283	877	0.0501384
283	891	0.0717349
283	996	0.0513962
284	289	0.031439
284	387	0.0365061
284	477	0.0418749
284	629	0.0275817
284	763	0.0414278
284	855	0.0474556
285	430	0.0595506
285	519	0.0535849
285	569	0.0590771
285	604	0.0249299
285	832	0.0439678
286	348	0.0341675
286	582	0.0502167
287	308	0.034817
287	341	0.0586358
287	359	0.0663656
287	415	0.0430036
287	495	0.0549573
287	915	0.0099732
288	469	0.0240639
288	683	0.0320455
289	299	0.0254237
289	382	0.0757861
289	592	0.0517902
289	925	0.0129901
290	506	0.0355711
290	627	0.026938
290	713	0.0428849
291	483	0.0119705
291	526	0.0300614
291	990	0.0556778
292	308	0.0270244
292	480	0.0317931
292	559	0.0296005
292	586	0.0303703
292	802	0.00353831
292	858	0.0259205
292	894	0.0382896
292	896	0.0442205
292	926	0.0558544
293	400	0.0490668
293	417	0.0417454
293	544	0.0229346
293	578	0.0742922
293	593	0.0470515
293	776	0.0462297
294	428	0.0441774
294	631	0.0246068
294	735	0.0142901
294	739	0.0578233
294	756	0.0323825
294	920	0.0437413
294	991	0.0226374
295	664	0.0242904
295	678	0.00763165
295	847	0.0552934
296	406	0.0236018
296	489	0.0323576
296	975	0.0194036
297	364	0.0481903
297	804	0.0313707
297	812	0.0272323
298	376	0.0300621
298	653	0.0578201
298	851	0.0346696
299	492	0.0767143
299	641	0.0527855
299	825	0.0253676
299	967	0.0362271
300	647	0.0386571
300	809	0.0302178
300	815	0.0537481
300	967	0.0355898
301	305	0.0112192
301	843	0.00675208
302	407	0.0359209
302	470	0.0231985
302	491	0.0591544
302	673	0.0197818
302	722	0.0366914
302	918	0.0277569
303	339	0.0183326
303	345	0.0156009
303	501	0.0138535
303	639	0.0206395
303	830	0.0189645
303	836	0.021028
304	372	0.0214619
304	391	0.0304428
304	640	0.0682791
304	779	0.0146811
304	973	0.0552072
305	590	0.0100271
305	656	0.0445695
305	841	0.039778
306	624	0.0371655
306	647	0.047506
307	348	0.0212421
307	636	0.00529562
307	696	0.0168398
307	716	0.0316265
307	809	0.0150725
307	996	0.00563777
308	370	0.0177611
308	669	0.0280579
308	740	0.0211776
308	774	0.0303251
308	886	0.0173007
309	337	0.0196172
309	502	0.00549628
309	587	0.0714076
309	589	0.0724979
309	668	0.034542
309	705	0.0236119
309	981	0.0434437
309	995	0.00647247
310	313	0.0120238
310	449	0.0156954
310	759	0.0100098
310	774	0.0674333
310	825	0.0125955
311	873	0.0137083
312	629	0.0307126
312	657	0.042998
312	686	0.046215
312	856	0.044179
313	479	0.0125578
313	481	0.0619342
313	635	0.0357026
313	899	0.0173694
314	352	0.0407438
314	403	0.0317824
314	646	0.0287212
314	910	0.0118906
314	984	0.0214236
315	395	0.0153669
315	585	0.0176063
315	935	0.0517998
316	387	0.0445936
316	516	0.0376182
316	748	0.0491725
318	406	0.0243917
318	566	0.0165212
318	649	0.061923
318	824	0.0435365
318	888	0.0447287
319	349	0.0234349
319	461	0.026339
319	599	0.0315742
319	682	0.0139107
319	883	0.0475745
319	993	0.0387479
320	353	0.0523153
320	382	0.0485868
320	670	0.026496
320	796	0.0759578
320	803	0.0433911
321	550	0.0439221
321	877	0.0381606
322	430	0.0164377
322	485	0.0338791
322	555	0.0457323
323	340	0.0712695
323	380	0.0237945
323	492	0.0383117
323	854	0.00158907
323	867	0.0276475
323	898	0.0250794
323	962	0.0341575
324	383	0.0479626
324	565	0.0564932
324	656	0.0608007
324	714	0.0738371
324	960	0.0168038
325	326	0.0534417
325	830	0.0451289
325	958	0.0313027
326	787	0.0267206
327	347	0.0339947
327	487	0.00661196
327	813	0.0541335
327	867	0.0178177
328	519	0.0269704
328	570	0.040313
328	585	0.0431224
328	956	0.0301589
328	972	0.0243858
329	418	0.0227012
329	471	0.0942887
329	525	0.0181517
330	536	0.0170887
330	824	0.0885398
330	966	0.020571
331	544	0.0499749
331	632	0.00793969
331	738	0.0330391
331	820	0.0165577
331	833	0.0361995
331	859	0.0655351
331	918	0.0503655
332	590	0.0331077
332	857	0.0725913
333	375	0.0534539
333	592	0.0162513
334	752	0.035236
334	777	0.0394213
334	995	0.0384797
335	391	0.0939253
335	416	0.0369629
335	564	0.0606611
335	680	0.0495299
335	798	0.0397962
335	810	0.0197296
336	349	0.0431762
336	357	0.00411199
336	460	0.0860889
336	526	0.0381067
336	610	0.0302164
336	769	0.061876
336	961	0.0262862
336	963	0.0502311
337	339	0.0273783
337	415	0.0439779
337	498	0.0555756
337	549	0.0666059
338	382	0.0234766
338	420	0.0393278
338	658	0.0508377
338	780	0.0458486
338	843	0.0467427
339	476	0.0592435
339	505	0.0472249
339	881	0.0271776
340	371	0.0289242
340	518	0.0334646
340	689	0.0266575
340	996	0.0386035
341	487	0.00738465
341	611	0.020105
341	762	0.0530972
341	850	0.0525244
341	911	0.0482868
342	406	0.0563789
342	484	0.0372388
342	488	0.0116741
342	556	0.055935
342	704	0.0512081
343	896	0.0170375
344	564	0.0328715
344	911	0.048444
345	384	0.0353385
345	396	0.0304506
345	558	0.0207114
345	920	0.0228487
346	517	0.0330045
346	524	0.0233982
346	785	0.0529888
346	874	0.0426427
346	965	0.0300046
347	367	0.0564642
347	441	0.0320219
347	485	0.0246903
347	527	0.034601
347	624	0.0676902
347	802	0.0167597
348	395	0.0156393
349	392	0.0148374
349	502	0.0270684
349	577	0.0341043
349	932	0.0511484
350	378	0.0298349
350	570	0.0754515
350	629	0.0371769
350	722	0.0459388
351	402	0.0477062
351	406	0.0378332
351	551	0.0445594
351	602	0.0381882
351	611	0.0216815
351	688	0.0229021
351	954	0.0209358
351	958	0.0210051
352	433	0.0154853
352	495	0.0378036
352	601	0.0369927
352	750	0.0217714
352	988	0.0480447
353	739	0.0160068
353	826	0.0238396
354	441	0.0443543
354	462	0.0421352
354	622	0.0220514
354	736	0.0498908
355	412	0.0710845
355	429	0.0201628
355	880	0.0590774
355	970	0.00134026
356	374	0.0363193
356	709	0.0434693
356	784	0.0524012
356	933	0.0275446
357	381	0.0274453
357	530	0.055371
357	960	0.0195797
358	424	0.0793361
358	676	0.0295691
358	854	0.0105179
358	998	0.0476693
359	424	0.011039
359	571	0.0359983
359	933	0.0287349
360	417	0.0670327
360	649	0.0627755
360	840	0.0172405
360	915	0.0547164
361	707	0.0380746
361	737	0.0573798
362	514	0.00951137
362	724	0.0657974
362	853	0.0622628
362	934	0.0379631
363	442	0.0448321
363	448	0.0248174
363	508	0.000428149
363	630	0.0460114
363	913	0.0328247
363	984	0.0283409
364	391	0.0618597
364	490	0.00652776
364	661	0.0255427
364	713	0.0784009
364	754	0.0504214
364	885	0.0362855
365	845	0.0195306
366	505	0.0336002
366	743	0.0457133
367	629	0.0245695
367	714	0.0306989
367	875	0.0389947
368	481	0.0474228
368	686	0.0158244
368	716	0.0514363
368	768	0.0417223
369	569	0.00987912
369	752	0.0650791
370	378	0.0360636
370	540	0.0413798
370	620	0.0470843
370	733	0.0477307
371	685	0.035244
372	606	0.0335592
372	722	0.0577031
372	731	0.0453859
372	768	0.0147952
372	848	0.0519235
373	466	0.0119568
373	659	0.0250456
373	718	0.031392
373	731	0.0287927
373	885	0.0146831
374	450	0.043109
374	655	0.0147135
374	740	0.0445992
374	967	0.0293709
374	995	0.0485512
375	442	0.0319409
375	608	0.0463554
375	641	0.0285642
375	663	0.00776313
375	801	0.026611
375	950	0.040135
376	553	0.0172899
376	586	0.0219587
376	742	0.0215092
376	824	0.0716436
376	917	0.0289273
377	696	0.00899684
377	743	0.0654488
378	403	0.0257699
378	411	0.0396461
378	467	0.0319493
378	634	0.00885954
378	643	0.00580682
379	416	0.0171912
379	520	0.0305598
379	552	0.0140505
379	561	0.034729
379	687	0.0742587
379	737	0.00888618
379	930	0.0765697
380	447	0.0520624
380	470	0.0445734
380	711	0.0116127
380	949	0.0435814
381	429	0.0248924
381	455	0.048418
381	456	0.0143443
381	890	0.047998
381	938	0.00791906
381	958	0.0539099
382	420	0.0257311
382	507	0.0185262
382	558	0.0445807
382	574	0.0289726
382	647	0.024033
382	771	0.0335123
382	969	0.0412827
383	491	0.00852731
383	518	0.0298888
383	549	0.0303922
383	628	0.0377246
383	807	0.0732756
383	890	0.0513787
384	765	0.0493722
384	831	0.0336906
384	923	0.00520063
385	450	0.0340799
385	528	0.0373181
385	841	0.0212392
385	893	0.0334024
385	939	0.040439
386	527	0.0384577
386	687	0.0524677
386	846	0.0526799
387	736	0.019435
387	745	0.0422595
387	939	0.0217135
387	971	0.0284335
388	513	0.0309749
388	655	0.0331319
388	685	0.0415377
388	733	0.0234575
388	838	0.0173888
388	885	0.0496534
389	393	0.0273842
389	458	0.050295
389	809	0.0486362
389	856	0.0779067
390	615	0.0620022
390	633	0.0228514
390	729	0.0310856
390	857	0.0151594
390	928	0.0490993
391	538	0.0230348
392	532	0.0330518
392	625	0.0187038
392	817	0.0219381
393	533	0.0630263
393	563	0.0293188
393	580	0.0407817
393	740	0.0417257
393	802	0.016503
393	916	0.0220997
394	628	0.0531713
394	663	0.0378572
394	866	0.0453675
395	621	0.0131434
396	554	0.0507006
396	641	0.0273944
396	683	0.0239964
396	821	0.0603891
397	697	0.0288136
397	704	0.0574322
397	775	0.0587208
397	892	0.0331601
398	422	0.0295204
398	587	0.0571118
398	607	0.0541124
398	670	0.0478002
398	951	0.0318562
399	449	0.052916
399	532	0.0386035
400	646	0.0541395
400	819	0.0464581
401	405	0.0511226
401	718	0.0565962
401	742	0.0642166
401	907	0.0336306
402	891	0.0437625
403	824	0.0184963
403	829	0.0041078
403	891	0.0319176
403	919	0.0297596
404	659	0.0198208
404	857	0.065908
404	934	0.061059
405	565	0.0159736
405	709	0.0232637
405	991	0.0194013
406	639	0.0414548
406	799	0.0270839
407	492	0.026374
407	540	0.038982
407	734	0.00787001
407	791	0.0286541
407	838	0.0263814
408	450	0.0254303
408	653	0.0145783
408	861	0.0531491
408	978	0.023359
409	601	0.0362195
409	714	0.0189295
409	782	0.034933
409	981	0.00460358
410	578	0.0587003
411	589	0.0318797
411	608	0.0725322
411	624	0.033708
411	662	0.0274127
411	702	0.0292447
411	857	0.0306731
412	612	0.0196532
412	803	0.0556748
412	936	0.0230571
413	420	0.0205298
413	489	0.0721727
413	657	0.0339613
413	950	0.0290198
414	478	0.0675784
414	518	0.0216037
414	542	0.0330734
414	822	0.0048706
414	825	0.031555
414	957	0.0537241
415	509	0.0364679
415	634	0.0566958
415	916	0.00917321
415	970	0.0218207
416	764	0.0330412
416	887	0.0619899
417	599	0.0580392
418	594	0.0329867
419	479	0.0376324
419	521	0.0278986
419	780	0.0479041
419	854	0.0490414
420	439	0.0147323
420	548	0.0226492
420	880	0.0667442
420	886	0.0171786
421	430	0.0385616
421	537	0.0488129
421	864	0.0122559
421	919	0.0573156
422	518	0.00231008
422	592	0.0202909
422	633	0.000480809
422	659	0.0652531
422	845	0.0369453
422	858	0.0847938
423	549	0.0315831
423	611	0.00627856
423	671	0.0197853
423	708	0.0676301
423	841	0.0633971
[truncated: 1,000 more rows]
