# Supplementary material for: The winner takes it all—Competitiveness of single nodes in globalized supply networks
Source: PLoS One. 2019 Nov 20;14(11):e0225346. doi: 10.1371/journal.pone.0225346 (PMC6867619; doi:10.1371/journal.pone.0225346)
Supplement: S1 Table — Legends can be found in te readme.txt file. (ZIP) [file pone.0225346.s001.zip › spatial_network_delaunay_randomized_connections_N_1000_r_6_node_measures.dat]

0	6	7.16667	122.054	18.5825	4668	5824.17	0.0201194	0.045676	0.0398037	0.069963	0.122054	0.214988	44	0.0732475	0.125829
1	4	9	112.944	13.6596	6556	7180.75	0.0239971	0.0379283	0.0331906	0.0583813	0.112944	0.19054	37	0.0610132	0.105194
2	6	9.83333	101.979	10.6774	5855	5017.5	0.0169598	0.029506	0.0363962	0.0398378	0.101979	0.198902	58	0.0616495	0.109593
3	8	5.125	104.918	22.1078	4755	5222.12	0.00344067	0.0361422	0.0369085	0.0768221	0.104918	0.210341	41	0.0586937	0.109265
4	7	8.57143	97.9785	12.1862	3348	4833.29	0.014586	0.0319532	0.0318041	0.0595703	0.0979785	0.183213	59	0.0578035	0.106994
5	8	6.25	110.051	20.0673	4962	4423.5	0.00967138	0.0406459	0.0395798	0.0805226	0.110051	0.200947	51	0.0646263	0.123889
6	10	7.2	96.6447	13.8796	3874	5673.1	0.015063	0.033754	0.0346709	0.0792595	0.0966447	0.187243	67	0.0591564	0.127979
7	7	5.14286	102.168	21.4414	7403	4612.86	0.00646459	0.0362892	0.0370521	0.0750838	0.102168	0.167278	37	0.057717	0.106362
8	4	5.75	112.455	22.0893	1749	6080.75	0.0123386	0.0389926	0.0358856	0.0675987	0.112455	0.207098	24	0.0596049	0.108369
9	4	6	118.392	21.0474	2887	7966.75	0.021221	0.041322	0.0401528	0.0752892	0.118392	0.224082	25	0.0694763	0.116072
10	5	3.8	155.615	48.537	5341	6099.2	0.0478447	0.0603682	0.0407369	0.065856	0.155615	0.250983	20	0.0826005	0.126894
11	6	7	102.233	15.5046	6701	6452.67	0.0145956	0.0312363	0.0331876	0.045647	0.102233	0.193804	43	0.0565456	0.109791
12	5	7	123.78	20.7282	11627	3361.4	0.0258117	0.0454705	0.0347393	0.0959337	0.12378	0.216045	36	0.0711775	0.139682
13	4	5.75	127.46	23.4436	3424	5440.25	0.0162648	0.0413447	0.037867	0.0660379	0.12746	0.22627	24	0.0727273	0.129727
14	6	7.83333	99.3042	14.049	8401	6198.5	0.0118999	0.0278164	0.0379116	0.0481883	0.0993042	0.181059	48	0.0575985	0.104222
15	6	6.66667	125.689	19.2773	4790	5723.17	0.0211886	0.0471497	0.0379261	0.0746017	0.125689	0.224326	41	0.0754924	0.127487
16	5	4.2	109.005	30.5215	6842	6207.2	0.000637531	0.0186662	0.0323428	0.0362106	0.109005	0.216389	22	0.0422773	0.0916332
17	3	9	107.807	13.0316	8218	6313	0.0144869	0.0321398	0.0383862	0.0460762	0.107807	0.191695	28	0.0595619	0.0985584
18	5	6.6	108.925	20.419	8456	5733.2	0.0147445	0.036152	0.0339781	0.0520736	0.108925	0.204421	34	0.060414	0.127997
19	4	6.25	116.663	19.4786	6163	5760	0.0121267	0.0362609	0.0435874	0.065856	0.116663	0.215521	26	0.0660788	0.130084
20	6	7	111.423	17.2809	8820	5136.83	0.0227644	0.0386172	0.031272	0.0512733	0.111423	0.197328	42	0.0600062	0.0982086
21	7	9.14286	108.037	12.6238	5803	5625.43	0.0159441	0.0409095	0.0409153	0.0642282	0.108037	0.209323	63	0.0715076	0.130084
22	7	5.42857	120.627	24.4127	5497	4905.14	0.0121287	0.0340471	0.0353411	0.0528455	0.120627	0.212939	36	0.0625534	0.116615
23	4	9.25	100.395	10.9965	2765	5496.75	0.00963393	0.0213147	0.0337408	0.0301731	0.100395	0.170166	38	0.0501071	0.0960137
24	3	6.66667	127.416	19.2136	5686	6902.33	0.0153898	0.0278682	0.0392829	0.0369231	0.127416	0.232249	21	0.0606408	0.123827
25	9	5.33333	101.665	20.4405	6500	6143.33	0.01208	0.0280751	0.0328625	0.0471398	0.101665	0.180474	49	0.0534767	0.106598
26	4	7.5	124.175	16.7537	3038	2224	0.0287637	0.0434665	0.040474	0.0528855	0.124175	0.222531	31	0.0759426	0.13778
27	7	7.28571	107.183	15.0688	5753	6120.29	0.0155692	0.0298065	0.0351489	0.0451673	0.107183	0.195782	52	0.0586437	0.0970689
28	7	8.57143	113.252	14.7355	7903	6793.43	0.0259978	0.0452954	0.0379551	0.0592889	0.113252	0.214239	59	0.0739047	0.131318
29	4	4.75	101.688	26.2694	6182	6425.25	0.0117329	0.0190296	0.0297654	0.0283409	0.101688	0.209532	20	0.0405355	0.0820257
30	10	7.1	97.2777	14.5569	7713	6164	0.0071106	0.0437553	0.0320895	0.0673655	0.0972777	0.199172	69	0.0638127	0.108864
31	5	7	114.66	16.8714	3014	6126.2	0.0105668	0.0317408	0.0375444	0.0416064	0.11466	0.213946	36	0.0608011	0.103722
32	2	8	121.162	15.3857	9392	7906	0.0128087	0.0324347	0.0378516	0.0520607	0.121162	0.230084	17	0.0638324	0.109066
33	8	5.375	101.484	20.6592	10315	6486.5	0.0170049	0.023382	0.032167	0.0307436	0.101484	0.191606	44	0.0486371	0.0962468
34	4	6.5	115.105	19.0129	4167	5087	0.0228007	0.0273976	0.0322573	0.0324975	0.115105	0.219625	27	0.0521232	0.0935565
35	6	6.5	111.735	19.1397	5371	5359.83	0.0183565	0.0415051	0.035912	0.0744091	0.111735	0.215727	38	0.0627725	0.129871
36	3	8.33333	135.194	16.5773	1957	4663	0.027445	0.0485323	0.0386959	0.0627073	0.135194	0.23007	25	0.0746974	0.123896
37	7	7.57143	98.5106	13.4251	7464	4865.71	0.00696936	0.0260295	0.0351717	0.0538426	0.0985106	0.191714	54	0.0551967	0.10162
38	4	8	114.162	15.5511	4873	5051.75	0.0261632	0.0316401	0.0349742	0.0390348	0.114162	0.189345	32	0.0574896	0.100629
39	7	6.71429	104.775	16.3934	5746	5566.57	0.0198056	0.03147	0.0331368	0.0508438	0.104775	0.208315	46	0.057749	0.116676
40	3	8.33333	103.886	13.9214	4418	8665	0.0102848	0.0184247	0.0305668	0.0266611	0.103886	0.211762	26	0.0455258	0.0850723
41	3	5	121.076	27.2901	8007	7396	0.0219154	0.0360384	0.0311233	0.0495472	0.121076	0.227674	16	0.0502855	0.109204
42	5	6.4	109.794	17.811	2432	6345.4	0.0137644	0.029873	0.0363397	0.0480212	0.109794	0.19371	33	0.0602226	0.139135
43	7	8.28571	109.06	15.9382	6271	5531.14	0.0220894	0.0377252	0.0355389	0.047945	0.10906	0.197467	59	0.0663307	0.125097
44	5	6.8	116.391	23.7586	4890	4619	0.0104751	0.0310592	0.0348916	0.0443426	0.116391	0.202939	35	0.0584013	0.0922162
45	2	4	149.303	37.3257	2679	3133.5	0.0261895	0.0349225	0.0418728	0.0436556	0.149303	0.220184	8	0.0547581	0.106736
46	9	6.33333	100.162	17.2148	7328	4744.11	0.0121091	0.0381573	0.0374929	0.0945478	0.100162	0.189293	57	0.0599935	0.137097
47	5	6.4	119.842	21.0675	4280	6558	0.0126787	0.0341734	0.0395935	0.0478185	0.119842	0.219522	33	0.0654408	0.111117
48	5	8.4	113.78	13.8974	465	6514.8	0.0200524	0.0364583	0.0362843	0.0516354	0.11378	0.200773	41	0.066915	0.104624
49	5	7.4	121.644	17.2233	4534	4817.6	0.0119758	0.0406607	0.0391979	0.0535007	0.121644	0.226843	37	0.0703476	0.12512
50	2	7	129.255	18.8496	6015	8009	0.0207911	0.0287945	0.0382654	0.0367978	0.129255	0.210971	14	0.0579022	0.0998241
51	7	7.28571	112.843	16.5362	5777	4858.43	0.0137292	0.0504691	0.0352164	0.0725509	0.112843	0.198611	50	0.0730126	0.114779
52	8	7.875	97.2426	12.9319	4609	6453.12	0.00435896	0.0345695	0.0347417	0.0650786	0.0972426	0.203862	62	0.0629965	0.122
53	3	8	111.946	15.3407	8454	5216.67	0.0227467	0.0274245	0.0320279	0.0299919	0.111946	0.203221	25	0.0516576	0.0952451
54	5	5.4	125.662	27.6757	7643	6898.8	0.0281469	0.0461198	0.0374405	0.0577782	0.125662	0.216498	27	0.0702279	0.114784
55	11	7.36364	93.6937	14.6631	8576	4927.82	0.0105437	0.0311106	0.0322269	0.0675823	0.0936937	0.170036	78	0.0550908	0.0947968
56	3	4.66667	124.826	27.739	5326	4865.33	0.00992139	0.0256925	0.0342706	0.0355086	0.124826	0.218971	15	0.0521037	0.0947415
57	4	6.75	118.705	21.1384	4326	3813.25	0.00992139	0.0268918	0.0310101	0.0495616	0.118705	0.209576	27	0.0561228	0.1074
58	4	6.5	110.236	17.7603	2150	7421.75	0.0176547	0.0358314	0.0336853	0.0474626	0.110236	0.189816	27	0.0608856	0.11068
59	7	8.14286	95.2012	11.7652	7321	5632.29	0.00715946	0.0267817	0.036267	0.0578387	0.0952012	0.168141	58	0.0579432	0.1074
60	4	7.75	104.356	14.5777	4698	4735.75	0.0218343	0.0293313	0.0323196	0.0399656	0.104356	0.206927	30	0.053363	0.0946924
61	9	5	105.289	23.0354	2797	5339.44	0.0123816	0.0318625	0.0325795	0.0496361	0.105289	0.19966	45	0.0574311	0.116903
62	4	8.25	120.092	15.6787	3401	4846.5	0.0342197	0.0371508	0.0358126	0.0434432	0.120092	0.215224	34	0.0653903	0.108766
63	5	5.6	97.9873	18.4543	1785	5058.6	0.00552296	0.0265172	0.030534	0.0490227	0.0979873	0.184309	29	0.0479488	0.0909836
64	6	6.33333	99.8379	22.2132	2897	5296.5	0.00862974	0.0279862	0.0386242	0.0450251	0.0998379	0.193059	37	0.055025	0.120995
65	4	9	107.611	12.3421	7800	6790	0.013166	0.0274012	0.0355654	0.0408307	0.107611	0.191179	34	0.0586444	0.110028
66	1	7	132.691	18.9559	2908	2403	0.0138927	0.0138927	0.0415525	0.0138927	0.132691	0.227863	8	0.0467779	0.0863907
67	7	6	104.749	19.4889	7912	3326.29	0.0123386	0.0366869	0.0377986	0.0658318	0.104749	0.194759	43	0.0636663	0.113255
68	5	7.4	108.049	14.8782	3909	3276.2	0.00654795	0.046229	0.0395514	0.0847097	0.108049	0.21179	35	0.0701453	0.132565
69	5	7.6	119.678	15.957	5009	4474.2	0.0111189	0.0425247	0.0397768	0.0607344	0.119678	0.185262	39	0.0743404	0.117216
70	6	7.66667	113.82	15.2211	5768	4481.17	0.0329083	0.0536698	0.0330884	0.0872783	0.11382	0.210224	46	0.0735238	0.129413
71	6	7.83333	103.006	13.5366	7360	6082.5	0.00832606	0.0326315	0.0347052	0.0624688	0.103006	0.181207	47	0.0609157	0.124603
72	9	6.66667	99.3603	17.0993	9726	5786.33	0.0115451	0.0290194	0.0357483	0.0596731	0.0993603	0.195581	61	0.0587792	0.10047
73	5	6.6	112.979	20.928	5705	5084	0.0121881	0.0451593	0.0409278	0.0785514	0.112979	0.215998	34	0.0667636	0.126266
74	5	6	106.729	19.4398	7651	7498.4	0.00221674	0.0327134	0.0355282	0.06893	0.106729	0.192589	31	0.0605261	0.113174
75	9	7	96.8916	17.8098	7106	5505.33	0.0112836	0.0418324	0.0361076	0.0627969	0.0968916	0.202084	64	0.0659957	0.120787
76	7	6.57143	105.475	17.639	8418	4448.57	0.0134091	0.0256292	0.0398825	0.0473143	0.105475	0.204839	47	0.0584443	0.113352
77	4	7.25	107.573	16.5841	10802	6463.75	0.0115043	0.0359249	0.0293362	0.0672047	0.107573	0.185371	30	0.0545325	0.109703
78	5	6.6	139.391	25.5339	5718	7620.4	0.0388876	0.0587885	0.0403137	0.0778356	0.139391	0.243151	33	0.0856108	0.129671
79	8	6.5	109.128	21.5171	4898	5078	0.0148128	0.0384242	0.0399307	0.0679674	0.109128	0.192976	51	0.0684806	0.132917
80	7	7.14286	109.008	16.45	8604	5604.43	0.00722408	0.0344491	0.0340252	0.057159	0.109008	0.224171	51	0.0634297	0.117676
81	4	7	134.795	19.9786	4047	4397.5	0.0278187	0.0480096	0.0459587	0.0878528	0.134795	0.214211	29	0.0763876	0.13121
82	8	7.625	90.7334	12.7684	2946	5633	0.00739055	0.030625	0.039071	0.0836257	0.0907334	0.204648	61	0.0555748	0.104902
83	4	7	132.069	20.1248	4388	5949.25	0.0185047	0.0336591	0.0388888	0.0460541	0.132069	0.202048	29	0.0656369	0.107685
84	3	5	119.99	32.3783	2726	6595.33	0.011631	0.0160942	0.0335755	0.0194793	0.11999	0.227289	16	0.0430705	0.0850342
85	6	6.16667	118.327	23.8617	9645	5110.17	0.0175615	0.0325353	0.0352688	0.0545677	0.118327	0.189133	36	0.0654324	0.124864
86	5	7.2	119.673	19.9455	4978	5729	0.0298439	0.0397155	0.0331222	0.0483206	0.119673	0.213565	37	0.0651218	0.106744
87	13	7.38462	87.8093	13.4444	2115	5433.77	0.00789866	0.0329816	0.0368191	0.0847647	0.0878093	0.167829	90	0.0586507	0.107651
88	6	6.66667	106.149	16.7437	2630	5542.83	0.0147251	0.034173	0.0347181	0.0623093	0.106149	0.179404	41	0.062109	0.126329
89	6	6.33333	97.9836	16.6481	5882	6129	0.00435896	0.0229216	0.0356319	0.0453341	0.0979836	0.20067	38	0.0515658	0.102815
90	6	7.66667	109.578	15.8279	6178	4604.5	0.0130502	0.0445958	0.0318793	0.0611575	0.109578	0.196794	47	0.0724107	0.11671
91	10	7.4	104.555	15.945	6176	5695.7	0.0143697	0.0435668	0.0385692	0.0904837	0.104555	0.174761	74	0.0722794	0.12607
92	6	6.33333	101.678	18.2845	6215	3999.83	0.0080351	0.0239358	0.0353435	0.0563898	0.101678	0.184962	39	0.0487054	0.102935
93	7	7.42857	114.723	16.2005	7736	6755.71	0.0255265	0.0371986	0.038065	0.0588244	0.114723	0.194459	49	0.0677727	0.125599
94	6	6.5	115.005	19.792	6724	5743	0.0104751	0.0308261	0.0417785	0.0422729	0.115005	0.210983	40	0.0653623	0.112261
95	6	7.66667	114.121	15.6312	2771	6824.17	0.0146226	0.0350663	0.0392149	0.0669742	0.114121	0.198799	47	0.0687487	0.116075
96	6	7.16667	111.755	16.7041	4095	4810.83	0.00967138	0.0385314	0.0384687	0.0680205	0.111755	0.191276	43	0.0670509	0.122359
97	3	8.33333	105.432	14.0576	4859	7803	0.00279097	0.029995	0.0385225	0.0655203	0.105432	0.174556	26	0.0591364	0.109216
98	7	7	96.8659	14.5683	7763	5115.29	0.0131811	0.0245843	0.0305053	0.0329601	0.0968659	0.181759	49	0.0497621	0.0894439
99	7	7	111.742	17.8446	7645	6097.86	0.0172413	0.0435784	0.0375221	0.0749842	0.111742	0.188722	50	0.0749291	0.129182
100	4	6.5	114.97	18.2377	2208	3393.25	0.0178279	0.0303361	0.0292311	0.0580535	0.11497	0.200621	27	0.0535759	0.0952268
101	12	6.5	103.665	18.5561	9070	5336.17	0.0172212	0.0448852	0.0411974	0.0824396	0.103665	0.203563	74	0.0705942	0.129162
102	4	6.75	115.249	18.2478	3147	7775	0.0169624	0.0347216	0.0338848	0.0573409	0.115249	0.192166	28	0.0593719	0.109865
103	6	6.16667	100.301	18.8528	3682	5367.67	0.0043731	0.0356764	0.0335971	0.0672047	0.100301	0.196762	36	0.0552166	0.0948109
104	8	7.75	105.836	14.1955	5446	6410.12	0.0101254	0.0264554	0.0380015	0.0464228	0.105836	0.193626	62	0.0589881	0.0935867
105	11	6.90909	105.711	16.2114	4603	5930.09	0.00870436	0.0378904	0.0352871	0.0551361	0.105711	0.197142	76	0.0667265	0.116045
106	7	7.28571	104.373	15.295	6184	6591.14	0.00524054	0.0432969	0.0400692	0.078088	0.104373	0.216539	52	0.0689185	0.127661
107	7	7	103.149	17.0686	5321	6468.71	0.00885042	0.028709	0.0326033	0.0583603	0.103149	0.192554	50	0.0568471	0.112263
108	8	7.625	103.32	15.6361	3215	5276	0.0172713	0.0336806	0.035529	0.0575864	0.10332	0.18733	60	0.0601643	0.112438
109	9	6.44444	108.986	20.6775	10752	3744.78	0.00890605	0.0446205	0.0375285	0.0822318	0.108986	0.213817	59	0.0723551	0.113406
110	5	7.2	113.796	16.4372	4397	5733	0.014473	0.0421254	0.0383288	0.0794521	0.113796	0.211502	36	0.0682671	0.148015
111	7	8.28571	104.078	12.9802	5981	5638	0.0238137	0.0465343	0.0331023	0.0815731	0.104078	0.19798	58	0.0700295	0.139131
112	4	6.5	117.574	28.1687	4374	6252.25	0.00674289	0.0290237	0.0353021	0.0572172	0.117574	0.201442	27	0.0561365	0.109897
113	6	5.83333	115.643	25.5607	10220	5589	0.00823202	0.0352083	0.036254	0.0657191	0.115643	0.19018	35	0.068254	0.133297
114	5	7	115.335	18.0325	3916	5933	0.0191502	0.0350993	0.0357708	0.0618099	0.115335	0.199777	35	0.0619799	0.11047
115	4	8	106.985	13.5854	7453	4310.25	0.0139666	0.0451313	0.0331888	0.103691	0.106985	0.209955	33	0.0580862	0.122123
116	4	8	112.52	14.6455	7536	6036.5	0.0182541	0.0351404	0.0370569	0.0531297	0.11252	0.214111	32	0.0629392	0.108572
117	5	6.6	104.587	16.2608	7262	4961.2	0.0083498	0.0284093	0.0366247	0.07104	0.104587	0.198254	34	0.059644	0.11884
118	7	8.14286	94.8031	14.0329	6585	4243.71	0.00873978	0.0272106	0.036604	0.052114	0.0948031	0.191693	58	0.0559706	0.110814
119	5	7.6	101.897	15.0581	4422	4462.2	0.00441369	0.0348633	0.0379337	0.0535134	0.101897	0.204735	39	0.0641759	0.137243
120	3	10	110.746	11.3822	5575	5887.67	0.0214829	0.033866	0.0274909	0.0410324	0.110746	0.203114	30	0.0554326	0.0859224
121	5	6.2	93.756	17.0181	1713	6468.4	0.00618901	0.0440739	0.0371245	0.0652442	0.093756	0.197394	32	0.0610132	0.111278
122	5	7.8	117.852	16.3505	5242	3917.6	0.0329266	0.0386897	0.03557	0.0488461	0.117852	0.209754	39	0.0697877	0.113368
123	8	6.75	108.669	17.2167	6991	5485.12	0.0238624	0.0437497	0.0376162	0.0927716	0.108669	0.200214	54	0.0662917	0.139124
124	6	7.16667	103.841	14.9717	5322	5872	0.0169421	0.0304722	0.0385211	0.0566505	0.103841	0.180189	43	0.0618555	0.112135
125	7	8	88.7141	14.1572	8911	4585.43	0.00522538	0.0260309	0.0329937	0.0416379	0.0887141	0.188927	55	0.0495016	0.0913121
126	6	6.66667	97.771	14.9954	8077	3661.17	0.0100176	0.0294592	0.0294382	0.052376	0.097771	0.164982	41	0.0514181	0.0922693
127	2	5	150.966	30.1932	6079	5794	0.0354913	0.0399169	0.0363232	0.0443426	0.150966	0.244851	11	0.0620516	0.0977686
128	10	5.8	107.752	22.1448	6188	5787.8	0.0106022	0.0351051	0.033783	0.0628132	0.107752	0.198564	55	0.0592084	0.114437
129	8	6.75	112.001	17.5557	3311	4927.5	0.0303436	0.0418959	0.0368343	0.0689099	0.112001	0.21321	54	0.0689296	0.113008
130	4	7.5	97.864	13.3495	5470	5165.25	0.0144116	0.0193708	0.0289472	0.0217192	0.097864	0.189446	31	0.0428455	0.0786558
131	5	6.6	107.89	17.8875	4260	5287.2	0.0150535	0.035507	0.0354882	0.0752904	0.10789	0.188438	34	0.0602377	0.12512
132	4	5.75	114.963	21.145	6598	5545.25	0.0111355	0.0412268	0.0389163	0.0704271	0.114963	0.1999	24	0.0606528	0.117283
133	7	6.57143	102.296	16.8637	6380	3770.29	0.0132466	0.030526	0.0360882	0.0510091	0.102296	0.197645	45	0.0563378	0.116634
134	7	6.57143	103.162	16.7785	6014	6402.29	0.0151871	0.0302402	0.0346234	0.0434988	0.103162	0.193375	47	0.058525	0.104314
135	5	6.6	114.924	19.9475	1966	5504.2	0.0129042	0.0395448	0.0393493	0.0529177	0.114924	0.208684	34	0.0701025	0.139124
136	7	7.42857	119.885	16.4807	5847	6378.43	0.0274696	0.04556	0.0371952	0.0811316	0.119885	0.207229	51	0.0733018	0.116819
137	13	6.92308	100.1	16.5881	4471	5232.23	0.00962009	0.0401033	0.0363443	0.0718654	0.1001	0.184431	89	0.0667994	0.118755
138	7	7.42857	99.4772	15.6885	3857	5186.57	0.0086102	0.0346579	0.0354914	0.0725132	0.0994772	0.1917	53	0.0584213	0.129759
139	9	8	97.8111	13.8822	4668	5219.11	0.00406271	0.0341123	0.0368072	0.0750329	0.0978111	0.192389	70	0.0604752	0.118447
140	3	5.33333	134.647	25.4334	7305	7097.67	0.01774	0.0313957	0.0391992	0.0406767	0.134647	0.227905	17	0.0609452	0.0984549
141	2	8.5	113.24	13.3687	6951	5530	0.0141608	0.0272499	0.0309586	0.0403391	0.11324	0.212347	18	0.0511061	0.0992849
142	7	7.28571	112.245	17.6576	4136	5611.71	0.0310098	0.0389296	0.0335554	0.0476491	0.112245	0.202207	52	0.0643618	0.119007
143	4	7.75	121.697	15.7554	7085	3485.25	0.0253196	0.0402266	0.0374442	0.0575864	0.121697	0.199055	31	0.0707297	0.109159
144	8	7.875	104.458	16.4141	3494	5735.5	0.0146803	0.0393041	0.0364969	0.0566777	0.104458	0.204075	62	0.0654719	0.112754
145	9	7.44444	95.1357	13.9599	8560	5343.78	0.00783127	0.0313294	0.0356192	0.0555074	0.0951357	0.195128	66	0.0578729	0.099389
146	10	7	102.509	15.1282	5980	4766.2	0.018407	0.0342471	0.0361143	0.0620755	0.102509	0.194024	69	0.0624958	0.100337
147	3	6.66667	115.651	19.2752	6629	4180	0.029771	0.0308405	0.0269376	0.0321894	0.115651	0.188163	21	0.0522475	0.0940153
148	3	6	125.549	21.3234	4629	3717.33	0.00930958	0.0364375	0.0350852	0.0505039	0.125549	0.241354	19	0.0621858	0.110724
149	6	4.83333	119.507	32.2796	8643	5291.83	0.0276812	0.0364025	0.0345283	0.0451819	0.119507	0.225051	30	0.0575923	0.0932717
150	6	5.83333	118.385	22.5808	10887	6278.83	0.0299298	0.047647	0.0355816	0.0772685	0.118385	0.221643	36	0.0721158	0.126533
151	7	7	104.662	16.2392	6236	4550.71	0.0144412	0.0342454	0.0345383	0.0600001	0.104662	0.208147	50	0.0627315	0.119754
152	8	7	97.1478	15.0979	9888	4587	0.00610793	0.0335055	0.0326617	0.0863691	0.0971478	0.183161	55	0.05569	0.104352
153	4	6.5	123.728	20.4373	3819	5021	0.0285015	0.0402771	0.0346829	0.0614501	0.123728	0.216097	27	0.0630213	0.113765
154	7	8	107.355	14.5209	5889	5060.57	0.0154815	0.0354463	0.0356458	0.0530558	0.107355	0.212629	56	0.0640726	0.126284
155	4	7.25	131.995	18.2672	8128	6334.25	0.0354701	0.0533103	0.0388252	0.0688441	0.131995	0.228845	30	0.081226	0.129269
156	3	6	129.28	23.0858	4051	6033.67	0.0218681	0.0375943	0.0364007	0.0668456	0.12928	0.224915	19	0.0675216	0.129269
157	3	9	112.939	13.5945	1836	6799.33	0.0127428	0.0341149	0.0389721	0.0600034	0.112939	0.208819	28	0.0604946	0.104786
158	7	6.57143	102.706	17.9799	3206	7046.57	0.00646459	0.0333539	0.0415541	0.0640194	0.102706	0.16496	47	0.0593677	0.133615
159	6	5.33333	135.566	28.6463	5855	4178	0.0234833	0.0436692	0.0361294	0.0702942	0.135566	0.209533	31	0.0747305	0.154885
160	5	6.4	136.507	23.8128	6713	4622.4	0.0160746	0.0444366	0.0454645	0.0585796	0.136507	0.228033	33	0.0788972	0.111658
161	5	7.8	100.205	13.7829	6173	4657.6	0.0151555	0.0226726	0.0351017	0.0336786	0.100205	0.192281	40	0.0530319	0.117813
162	7	6.57143	105.954	17.1424	6445	4835.86	0.0103841	0.0269827	0.0370824	0.0439472	0.105954	0.182093	46	0.0567453	0.10723
163	4	6.25	112.929	19.3257	2957	7672.25	0.0138546	0.0279066	0.0401811	0.0548394	0.112929	0.213939	26	0.0564974	0.117876
164	5	7	107.236	15.779	4893	4663.8	0.0163299	0.0358059	0.037331	0.0584657	0.107236	0.200256	35	0.0661725	0.115537
165	6	7.83333	116.482	15.7928	5617	6014.5	0.0112198	0.0407377	0.0399292	0.0707943	0.116482	0.208834	48	0.0688443	0.137827
166	10	7.4	108.213	16.7476	2749	6474.9	0.0146394	0.0414319	0.0381427	0.0680828	0.108213	0.21043	71	0.0722081	0.134832
167	8	6	102.058	17.5868	4380	4539.5	0.00266635	0.039398	0.0331427	0.0680205	0.102058	0.187598	47	0.0607047	0.119823
168	8	5.75	104.661	19.7641	6466	5505.5	0.00271205	0.0376793	0.0337535	0.059113	0.104661	0.198523	47	0.0607626	0.102793
169	5	6.2	119.568	22.5472	3453	7074	0.0290558	0.0394461	0.0334057	0.0594804	0.119568	0.196176	31	0.0644007	0.104725
170	12	5.91667	94.7756	18.0559	6320	6238.67	0.00873978	0.0336359	0.0387478	0.0667427	0.0947756	0.200433	71	0.0589619	0.112848
171	6	7.66667	108.464	15.5378	4836	5261.83	0.0127826	0.0461455	0.0348769	0.0687295	0.108464	0.197693	47	0.0709739	0.11911
172	6	6.16667	109.353	19.3104	4430	6404.5	0.0211589	0.03528	0.0357274	0.0537931	0.109353	0.182815	38	0.0593065	0.116319
173	3	8.66667	125.243	15.4069	5785	6269.67	0.0309962	0.0462029	0.0392896	0.0750838	0.125243	0.216043	27	0.0748288	0.12292
174	7	6.14286	113.789	18.8875	5262	4866.71	0.0225414	0.0361595	0.0388704	0.0540459	0.113789	0.186911	43	0.0656137	0.105388
175	3	5.66667	144.663	62.2489	6178	8642	0.0438052	0.048029	0.0418283	0.0542237	0.144663	0.219225	18	0.0751768	0.124709
176	4	4.75	128.805	28.751	3052	7430	0.0245677	0.0298165	0.0331566	0.0387658	0.128805	0.22318	18	0.0523493	0.0977177
177	7	6.42857	102.202	16.6861	6466	5329.43	0.0190592	0.0310101	0.0312883	0.0566558	0.102202	0.206608	46	0.0554561	0.113991
178	7	7	105.031	16.5709	4445	4182	0.00702817	0.0306731	0.0373688	0.0549935	0.105031	0.208695	49	0.0618013	0.12035
179	7	7.42857	110.147	16.8905	6583	5768	0.01399	0.0393203	0.0339072	0.0729961	0.110147	0.198945	53	0.0662836	0.148015
180	8	7.5	109.198	15.454	2079	7315.38	0.0015673	0.0424777	0.0371801	0.0959337	0.109198	0.194347	61	0.0678432	0.124532
181	8	7.5	106.223	14.8375	8679	7085	0.0167614	0.0338129	0.0357384	0.0584975	0.106223	0.189265	61	0.0639545	0.1018
182	9	7.55556	109.25	14.8556	771	6165.44	0.0310167	0.0450831	0.0349057	0.0589947	0.10925	0.191685	67	0.0697691	0.119506
183	7	9	98.4454	12.2607	4070	6634.86	0.0166006	0.0306835	0.0348252	0.0427122	0.0984454	0.193469	62	0.0587772	0.0994979
184	4	8	100.619	13.4857	6115	4873.25	0.00581947	0.0294635	0.0327075	0.0422089	0.100619	0.189839	33	0.0516694	0.111262
185	8	8.875	104.582	13.6327	7450	5656.25	0.00646748	0.0360532	0.0349165	0.067092	0.104582	0.177427	67	0.0648463	0.119199
186	9	6.22222	115.459	22.3944	5788	4548	0.0209328	0.0459896	0.0407737	0.0729328	0.115459	0.217113	54	0.0700352	0.114049
187	9	6.44444	116.483	18.3815	6829	5811.33	0.0242008	0.0402377	0.0372519	0.065674	0.116483	0.221539	58	0.0677751	0.124151
188	6	8.16667	92.2567	14.229	6984	4766.33	0.00433717	0.0382493	0.0325943	0.0771845	0.0922567	0.171948	50	0.0552235	0.114118
189	6	7.5	106.25	15.4385	4834	8042.33	0.0170428	0.0358553	0.033197	0.0595127	0.10625	0.199163	45	0.0608477	0.11544
190	5	6.2	115.176	22.2774	6003	5489.2	0.0163827	0.0369195	0.0392917	0.0542237	0.115176	0.201999	31	0.0618173	0.113875
191	6	7.33333	104.46	15.9315	3790	6178.33	0.00880117	0.0306844	0.0357594	0.0530647	0.10446	0.205083	45	0.0610991	0.109444
192	8	5.125	104.161	22.0258	392	5654	0.00407518	0.0277536	0.0353146	0.0543451	0.104161	0.166357	42	0.0589573	0.12607
193	3	7.33333	135.132	21.7713	7845	5876	0.0441328	0.0554234	0.0393392	0.0655642	0.135132	0.236999	23	0.07773	0.118494
194	7	7.14286	105.436	15.66	3409	6218.43	0.0163484	0.0285898	0.034414	0.0465542	0.105436	0.176789	51	0.0577077	0.102187
195	5	5.6	114.4	21.7904	7712	6121.4	0.00642949	0.0251262	0.0323496	0.0371925	0.1144	0.203575	28	0.051358	0.0992757
196	4	6.5	106.006	17.7728	3328	5453.25	0.0121091	0.0306326	0.0382612	0.0553987	0.106006	0.201402	27	0.0542891	0.106657
197	10	6.9	103.106	16.1206	172	4908.3	0.0200708	0.039309	0.0370136	0.0596937	0.103106	0.21587	69	0.0646282	0.117662
198	7	7.42857	111.06	15.5762	3914	4425	0.0205423	0.036221	0.0371272	0.0471856	0.11106	0.179356	51	0.0645732	0.130511
199	7	5.57143	117.363	23.2131	7259	6323.71	0.0119758	0.0315435	0.0369572	0.0459993	0.117363	0.214867	40	0.0607357	0.108002
200	7	7.57143	112.587	15.5994	3459	4624.57	0.0190222	0.0403922	0.0351347	0.0591716	0.112587	0.203833	52	0.0693308	0.115107
201	6	5.5	120.483	25.1006	2471	5031.17	0.0093902	0.0354679	0.0368437	0.0683973	0.120483	0.193224	33	0.0665916	0.119372
202	8	8.5	96.4938	11.6601	6844	4934.12	0.0120148	0.0261857	0.0355046	0.0438414	0.0964938	0.198161	66	0.0538072	0.0977125
203	10	6.2	113.997	27.9112	7979	5112.5	0.0114513	0.0431905	0.0321372	0.0683973	0.113997	0.21015	59	0.0704701	0.123357
204	3	6	110.236	19.685	5581	4027.33	0.00852407	0.016172	0.0346211	0.0213344	0.110236	0.189524	19	0.043608	0.0879764
205	4	5.25	124.193	24.6168	4704	7636.5	0.0201901	0.0457928	0.0374313	0.0793328	0.124193	0.215765	22	0.0720129	0.119477
206	9	6.33333	99.7883	18.3301	7001	6691.89	0.0150387	0.0356048	0.0325034	0.0581391	0.0997883	0.193858	55	0.060528	0.110002
207	7	6.28571	96.1434	17.0267	0	5700.71	0.0121953	0.0226631	0.0303753	0.038703	0.0961434	0.179154	43	0.0474444	0.0979465
208	5	7	101.143	15.8137	3717	5438.4	0.00406271	0.0371119	0.0378813	0.0641159	0.101143	0.196452	36	0.0650532	0.101881
209	7	8.28571	108.122	13.5091	10640	5820.86	0.0176639	0.0442312	0.0376479	0.0792595	0.108122	0.191337	55	0.0707444	0.115495
210	4	6	115.847	20.7903	6145	5101.25	0.0201901	0.0337158	0.0369118	0.0480213	0.115847	0.196114	25	0.0614815	0.112489
211	9	5.44444	110.746	21.6658	3739	5171.78	0.0134091	0.0354876	0.0388016	0.0698389	0.110746	0.211792	49	0.0629711	0.113406
212	6	8.33333	104.986	13.2003	4288	4387.17	0.0114858	0.0335239	0.0372972	0.0533492	0.104986	0.195915	45	0.0622046	0.118611
213	6	6.16667	114.146	19.364	4961	7149.33	0.00823202	0.0317511	0.0382957	0.0435229	0.114146	0.182768	38	0.0623303	0.109058
214	4	8.5	113.616	13.8864	2707	3274	0.0184092	0.0521905	0.0387596	0.0745557	0.113616	0.205122	35	0.0803078	0.119088
215	2	6	138.147	30.6992	5321	2928.5	0.0128387	0.0339728	0.0381663	0.0551069	0.138147	0.226097	13	0.0704043	0.121721
216	7	5.14286	111.299	23.6226	6521	6147.14	0.0169997	0.039402	0.035957	0.0583813	0.111299	0.19557	37	0.0627719	0.100418
217	2	6.5	134.565	20.8256	4119	3700.5	0.0360599	0.0531636	0.034859	0.0702673	0.134565	0.229119	14	0.075853	0.138504
218	4	5.5	106.129	21.7313	5072	5470	0.00472254	0.0327857	0.0305377	0.0814616	0.106129	0.206258	23	0.0512425	0.112984
219	3	7.66667	118.501	15.6747	2953	5647.33	0.0197331	0.0410478	0.0305396	0.0631752	0.118501	0.212945	24	0.0626371	0.0924725
220	7	7.71429	95.1256	12.6565	5441	5398.29	0.00739055	0.042889	0.0342464	0.0638589	0.0951256	0.20563	54	0.0640148	0.100331
221	5	7.6	108.659	15.264	1666	5491.4	0.0116833	0.0383532	0.0391772	0.0644675	0.108659	0.18555	39	0.0627352	0.120957
222	5	6.4	89.0039	16.3598	2694	4937	0.00337118	0.0179537	0.0326657	0.0356118	0.0890039	0.16424	33	0.0440921	0.091915
223	6	6.5	93.9235	16.1509	5289	5814.5	0.00423556	0.0338566	0.0375863	0.0911208	0.0939235	0.179536	40	0.051517	0.110874
224	7	6.71429	123.822	20.2861	5779	4388.43	0.018967	0.0534977	0.0427421	0.0742042	0.123822	0.222437	47	0.0844615	0.149416
225	5	6.4	108.057	20.18	6084	4693.8	0.0169754	0.039505	0.0382671	0.0724167	0.108057	0.197976	33	0.0612059	0.107049
226	11	6.63636	97.5626	19.2589	6843	5571.73	0.0156877	0.0293376	0.0346372	0.0692718	0.0975626	0.174312	73	0.0552949	0.0944456
227	4	5.5	140.894	29.9819	5990	5686	0.0249492	0.0380292	0.0422609	0.0527395	0.140894	0.242039	23	0.0727582	0.119105
228	4	5.75	121.069	21.4754	6241	4848.5	0.024023	0.0395564	0.033906	0.0633268	0.121069	0.218324	24	0.0647726	0.112683
229	6	5.66667	110.351	24.7706	7001	5658.67	0.0238302	0.0319547	0.0358126	0.0424671	0.110351	0.218632	34	0.0522023	0.11934
230	7	6.57143	103.747	18.2321	9029	4869.43	0.0110658	0.0321223	0.0323906	0.0780334	0.103747	0.197859	47	0.059729	0.119515
231	4	6.5	102.081	15.9501	1737	4893.75	0.00560058	0.0146965	0.0366511	0.0203531	0.102081	0.186311	27	0.0467917	0.0925219
232	4	7.25	99.8531	15.6426	7300	5049	0.0103073	0.0426907	0.0331146	0.0630371	0.0998531	0.204471	30	0.0606809	0.101873
233	13	6.15385	97.0239	16.7571	3747	5376.15	0.0161879	0.0368662	0.0362844	0.0800923	0.0970239	0.194631	77	0.0631713	0.108471
234	8	6.625	107.112	17.7723	885	4567.38	0.00980719	0.0364768	0.0368	0.0586118	0.107112	0.173976	54	0.0659279	0.115075
235	3	7.66667	102.253	13.3902	2685	3987.67	0.00802921	0.0208308	0.0311346	0.0418566	0.102253	0.173497	24	0.0478963	0.0996799
236	5	7	106.691	15.3685	6101	6083.6	0.0139979	0.0288214	0.0337528	0.0564372	0.106691	0.209946	36	0.0555746	0.111329
237	8	7.25	104.74	18.7928	6884	6862	0.0138336	0.041483	0.0373916	0.0815731	0.10474	0.203537	56	0.0648971	0.124505
238	6	6.5	112.031	19.5535	4593	6613.17	0.0244375	0.0377397	0.0328246	0.0529294	0.112031	0.19255	40	0.0632256	0.118494
239	5	6	127.429	22.5428	2314	4629	0.0317461	0.0503838	0.0404982	0.0869035	0.127429	0.216805	31	0.0774321	0.141929
240	5	6.2	109.977	21.3146	4512	6235.2	0.0181894	0.0343158	0.0330293	0.0734225	0.109977	0.191204	32	0.05969	0.108143
241	3	7.33333	125.848	19.195	7567	7784	0.0316561	0.0388502	0.035945	0.0451819	0.125848	0.227781	23	0.0645709	0.106945
242	3	7	120.946	17.5179	3234	5483.33	0.026314	0.0309005	0.0363715	0.0332307	0.120946	0.205993	22	0.0598135	0.104347
243	8	6.875	101.415	19.9309	1097	6070.12	0.00802921	0.0356524	0.0325334	0.0653219	0.101415	0.166777	56	0.0635316	0.106447
244	3	9.66667	107.562	12.3191	1639	5747.33	0.017841	0.0301767	0.0325717	0.0523167	0.107562	0.205104	30	0.0606201	0.124182
245	4	6.5	114.731	20.795	5726	4258.75	0.0171477	0.032619	0.0379566	0.0630801	0.114731	0.215711	27	0.056139	0.124474
246	11	6.45455	90.0904	15.3531	4046	6754	0.0071899	0.0318153	0.0359435	0.0765416	0.0900904	0.194164	72	0.0560443	0.1105
247	6	6.5	121.191	19.5973	10198	5289.83	0.0353124	0.0396783	0.0393227	0.043298	0.121191	0.203914	39	0.0702771	0.112704
248	7	8.28571	104.78	14.1005	7382	5076.57	0.0229609	0.0374208	0.0352833	0.0698389	0.10478	0.169581	57	0.0647167	0.117138
249	7	7.71429	107.131	15.1396	2282	5240	0.00722408	0.035607	0.0402298	0.0800774	0.107131	0.217882	54	0.0665672	0.123261
250	8	8.125	100.651	13.2413	7156	4281	0.0105705	0.0301739	0.0370897	0.0512943	0.100651	0.191251	65	0.0614073	0.102277
251	8	6.25	100.331	17.0105	3104	5258.5	0.013058	0.028929	0.038399	0.0461896	0.100331	0.185059	51	0.0600267	0.131604
252	3	6.66667	123.815	19.7188	6212	5703.67	0.0227858	0.03151	0.0351486	0.0384388	0.123815	0.230069	21	0.0603041	0.111706
253	5	7	101.934	15.8565	7595	6997.8	0.011089	0.0262547	0.0327892	0.0435965	0.101934	0.214951	35	0.053577	0.0966612
254	9	7.77778	90.9819	20.2828	6736	4325.89	0.0122141	0.0278314	0.0352301	0.0457463	0.0909819	0.167271	71	0.0550385	0.109374
255	5	5.6	117.032	22.2918	5035	5485.2	0.0275156	0.0422386	0.037597	0.0644676	0.117032	0.199801	29	0.0634146	0.117147
256	8	6.625	109.338	20.414	6573	5978.88	0.0191523	0.0401793	0.0336818	0.0724439	0.109338	0.182691	52	0.0667902	0.111529
257	3	8	128.199	17.5681	5466	6385	0.00624558	0.0381838	0.0382555	0.0581391	0.128199	0.217809	23	0.0691438	0.125637
258	8	8	102.563	15.3091	10288	5488.62	0.0180983	0.0338449	0.0353232	0.0561352	0.102563	0.186239	61	0.0610548	0.0988759
259	8	7.25	115.908	16.4146	5583	5210	0.0205132	0.0396774	0.0420945	0.0540224	0.115908	0.20042	57	0.0718826	0.132423
260	7	6.57143	115.667	18.4713	5306	4166.71	0.0231346	0.0420236	0.0331119	0.0566777	0.115667	0.209637	47	0.0688996	0.106158
261	4	5	121.122	25.2338	11099	4304.5	0.0252698	0.0296523	0.033969	0.0387658	0.121122	0.220557	21	0.0557169	0.0884797
262	5	9	108.752	12.9108	1606	4395.2	0.0215277	0.0273414	0.0371876	0.0306604	0.108752	0.205081	46	0.0596127	0.111163
263	2	8.5	117.319	14.2459	2880	4922.5	0.0103531	0.0207903	0.0395059	0.0312276	0.117319	0.19263	18	0.0564923	0.115682
264	7	6.42857	105.637	17.7858	11722	5892.43	0.00221674	0.0267755	0.0328046	0.0386153	0.105637	0.190372	45	0.0543713	0.0854555
265	1	10	132.876	13.2876	5891	2861	0.0391993	0.0391993	0.0361937	0.0391993	0.132876	0.245233	11	0.0602222	0.104452
266	6	6.5	96.9586	16.0443	10242	4475.5	0.0128272	0.0181007	0.0345572	0.0265893	0.0969586	0.19074	38	0.0458195	0.092234
267	5	6.2	111.046	19.6182	3261	4693.4	0.0105367	0.0267765	0.0356372	0.0447396	0.111046	0.21193	32	0.0555658	0.0961759
268	3	5.66667	131.462	23.7884	4471	3569.33	0.0342628	0.0401309	0.0339927	0.044017	0.131462	0.221157	18	0.0642975	0.0949548
269	9	6	108.874	18.9234	6318	7428.67	0.0145518	0.0385429	0.0410278	0.0839081	0.108874	0.200848	55	0.0697703	0.133024
270	4	7	122.018	18.0848	6822	5970.75	0.0129506	0.0285234	0.0369552	0.0406315	0.122018	0.202358	29	0.060146	0.110467
271	6	6.5	112.395	19.0527	7024	5588.33	0.0101143	0.0376553	0.0385355	0.0718773	0.112395	0.215138	40	0.0679765	0.115799
272	7	6.85714	113.558	18.3025	4487	4395.14	0.0133028	0.0388658	0.0371716	0.0505364	0.113558	0.190156	48	0.0677332	0.105616
273	7	7.71429	98.413	13.5183	6139	5233.71	0.0106972	0.0321691	0.0320416	0.0638589	0.098413	0.18208	52	0.0553667	0.0978528
274	5	6.6	107.197	16.7941	761	4889.4	0.0162332	0.037087	0.0311034	0.051967	0.107197	0.199852	34	0.0597404	0.115882
275	4	7	104.105	15.5331	5772	7295.5	0.00571812	0.0204643	0.0351409	0.0343126	0.104105	0.197007	29	0.0482109	0.0924077
276	13	5.76923	94.4073	18.6941	7785	5312.15	0.00394109	0.036893	0.0357937	0.0776863	0.0944073	0.183256	75	0.0616498	0.105223
277	4	6.5	111.657	18.7202	6566	4445.25	0.0169041	0.0333734	0.0313174	0.0702928	0.111657	0.197909	27	0.0550397	0.101268
278	3	10.3333	111.076	13.1013	4671	5650	0.00409905	0.0231196	0.0369714	0.0412095	0.111076	0.201045	32	0.0605355	0.118896
279	8	7.5	111.811	16.8836	6369	6126.38	0.00995715	0.0457575	0.0370425	0.0736234	0.111811	0.204909	61	0.0768656	0.129759
280	8	5.5	106.036	20.9074	4983	5844.12	0.0042957	0.035081	0.0341624	0.075222	0.106036	0.19149	45	0.0560304	0.115322
281	6	7	102.152	15.6742	3084	6851.33	0.00368879	0.0334176	0.0346973	0.0683526	0.102152	0.195684	42	0.0605038	0.10813
282	5	6.6	110.903	19.8394	2514	5361.8	0.0151555	0.0396961	0.0364568	0.059113	0.110903	0.205721	34	0.0668688	0.109744
283	10	7.8	102.66	15.2151	9194	5628.8	0.0213498	0.0470603	0.0365566	0.0717349	0.10266	0.177755	78	0.0722311	0.120802
284	6	6.83333	113.262	16.9219	5568	4341.17	0.0275817	0.0377142	0.0364864	0.0474556	0.113262	0.20436	41	0.0653506	0.108374
285	6	7.16667	117.247	22.7128	7793	5447.83	0.0249299	0.04724	0.037811	0.0595506	0.117247	0.218709	44	0.0772116	0.129121
286	4	6	132.416	23.2516	5388	7587	0.0341675	0.0455515	0.0344932	0.0510091	0.132416	0.199972	25	0.0715753	0.118983
287	8	7	114.003	17.2758	4298	5592.75	0.0099732	0.0505147	0.0341463	0.0836257	0.114003	0.21728	56	0.0716019	0.112824
288	3	6.33333	112.317	18.1847	9172	6125.67	0.0152499	0.0237864	0.032203	0.0320455	0.112317	0.2067	20	0.0482221	0.105191
289	7	7.85714	92.693	12.5119	5286	7199.43	0.0122141	0.0377444	0.033645	0.0757861	0.092693	0.173348	54	0.0611642	0.124373
290	5	7.6	117.201	16.1756	4645	5999.6	0.0214258	0.0346622	0.0387275	0.0464912	0.117201	0.22281	38	0.0640698	0.121286
291	4	7.25	101.728	21.2639	9679	5396.5	0.0115451	0.0273137	0.0351539	0.0556778	0.101728	0.203102	30	0.046187	0.102801
292	11	6.27273	90.5477	17.159	6577	5756	0.00353831	0.0378674	0.03613	0.0863691	0.0905477	0.183535	68	0.0560933	0.117622
293	6	6.33333	129.056	24.0444	6779	6393.83	0.0229346	0.0468867	0.0422508	0.0742922	0.129056	0.208164	37	0.0778994	0.127849
294	8	6.25	105.22	22.2762	3844	5840	0.0142901	0.0351894	0.0341595	0.0578233	0.10522	0.20098	51	0.0590529	0.118397
295	4	5.25	121.334	28.3475	1956	5336.25	0.00763165	0.0278212	0.0399314	0.0552934	0.121334	0.220186	22	0.0547608	0.100306
296	6	7.33333	114.218	16.3622	3954	2908	0.0194036	0.0377703	0.0370034	0.0594804	0.114218	0.179413	44	0.0671499	0.10453
297	5	6.4	126.743	22.7333	9660	6610	0.01774	0.0359165	0.0393055	0.0550492	0.126743	0.212706	32	0.0699219	0.126927
298	5	7.4	120.14	16.9149	1548	6276.8	0.0300621	0.0419907	0.0348237	0.0578201	0.12014	0.210354	36	0.0661795	0.102929
299	7	7	106.473	16.5026	10513	5385.14	0.0253462	0.0386484	0.0347394	0.0767143	0.106473	0.198344	50	0.0651653	0.109101
300	5	8.8	109.864	16.5051	3476	4968	0.0302178	0.0377046	0.0371795	0.0537481	0.109864	0.189853	45	0.0656498	0.110403
301	4	7.75	107.495	15.0161	7887	4493.25	0.00675208	0.0228318	0.0366529	0.044855	0.107495	0.205385	32	0.0568952	0.113363
302	7	6.85714	111.136	17.3697	6230	7422.29	0.0197818	0.0325609	0.0351153	0.0591544	0.111136	0.203177	48	0.0618136	0.0993175
303	8	6.125	99.9344	20.0166	4178	5514.88	0.0138535	0.0231765	0.0341782	0.0390826	0.0999344	0.198733	47	0.0515807	0.0863732
304	5	6.6	111.361	18.401	4240	5086.6	0.0146811	0.0380144	0.0390177	0.0682791	0.111361	0.187008	34	0.0696097	0.116615
305	5	8.2	104.228	14.3445	7151	5604.4	0.0100271	0.0349731	0.0379527	0.0692718	0.104228	0.194165	41	0.0679735	0.110924
306	7	6.57143	109.322	19.3358	3205	5565.43	0.0250897	0.045379	0.0350121	0.0746017	0.109322	0.190219	47	0.0660075	0.129323
307	7	7.28571	92.8742	14.405	2089	5098.29	0.00529562	0.0151046	0.0336493	0.0316265	0.0928742	0.159064	52	0.0463758	0.0911392
308	7	8.28571	98.5258	12.5564	6487	5876.14	0.0173007	0.0252091	0.0390871	0.034817	0.0985258	0.204564	58	0.0567315	0.105326
309	11	7.90909	87.06	11.8661	3217	5437.36	0.00522538	0.0299749	0.0322937	0.0724979	0.08706	0.184733	81	0.0524253	0.123447
310	6	6.33333	99.7509	16.3481	3379	5740.17	0.0100098	0.0217567	0.033373	0.0674333	0.0997509	0.18491	39	0.0502161	0.113992
311	2	7.5	127.812	17.1177	2476	5422	0.0137083	0.0269116	0.0393749	0.0401149	0.127812	0.217028	16	0.0595455	0.108082
312	5	7.2	118.958	17.684	1610	3581.8	0.0215511	0.0371311	0.0338757	0.046215	0.118958	0.206902	37	0.0646086	0.119719
313	5	6.6	99.4809	15.4669	7050	4410.6	0.0120238	0.0279176	0.0315553	0.0619342	0.0994809	0.176138	33	0.0506497	0.0889769
314	6	7.66667	103.241	13.6904	6424	6249.5	0.0118906	0.0262179	0.0311804	0.0407438	0.103241	0.192782	47	0.0526569	0.0887885
315	4	5	120.236	25.0492	5167	6472.75	0.0153669	0.0295128	0.0319407	0.0517998	0.120236	0.196811	21	0.0525717	0.0870712
316	4	6.25	133.564	22.3004	5001	6400.75	0.0376182	0.0520516	0.0342757	0.0768221	0.133564	0.232566	26	0.0761269	0.125917
317	2	4	136.926	36.5137	4184	4033.5	0.0171725	0.0325086	0.0382312	0.0478447	0.136926	0.244461	9	0.062943	0.113701
318	7	6.42857	109.488	20.7561	5472	5619.57	0.0165212	0.0360347	0.0382447	0.061923	0.109488	0.182152	46	0.0633982	0.11518
319	7	5.57143	115.564	21.7763	9078	5424.43	0.0139107	0.0289671	0.0361673	0.0475745	0.115564	0.216449	40	0.0589802	0.101425
320	7	6.71429	128.489	22.0346	4189	4327.57	0.026496	0.0508754	0.0366316	0.0759578	0.128489	0.240242	48	0.0786398	0.124373
321	6	6.33333	129.766	21.2672	4896	5783	0.0314296	0.0439366	0.0379072	0.0718773	0.129766	0.214143	38	0.0708099	0.126927
322	7	8.14286	102.628	13.1484	6296	5653	0.0164377	0.0331869	0.0358914	0.0555816	0.102628	0.200553	58	0.0590426	0.108483
323	8	6.125	112.559	19.2791	5960	4939.25	0.00158907	0.034459	0.0372705	0.0712695	0.112559	0.180242	50	0.0647858	0.119506
324	6	7.33333	118.569	16.8522	8388	6243.83	0.0168038	0.0479145	0.0393996	0.0738371	0.118569	0.204107	44	0.0735204	0.121902
325	5	7.4	124.506	18.9131	7240	5013	0.0313027	0.0402675	0.0368076	0.0534417	0.124506	0.223586	37	0.06812	0.112537
326	4	7.5	120.2	16.9806	2479	5901.5	0.0255353	0.0384472	0.0361712	0.0534417	0.1202	0.218009	31	0.0635878	0.113923
327	7	6.71429	101.103	16.2831	6016	6312.43	0.00661196	0.0305479	0.0357981	0.0541335	0.101103	0.203567	45	0.0570096	0.118235
328	9	7.33333	95.0138	13.2801	7526	6232.11	0.0135808	0.0289976	0.034247	0.0431224	0.0950138	0.193116	66	0.0559629	0.104702
329	4	4.5	133.181	31.6304	6032	4425.5	0.0181517	0.0476351	0.0366375	0.0942887	0.133181	0.245741	19	0.0700989	0.133615
330	4	7	126.069	18.9979	4579	6804.75	0.0170887	0.0490406	0.040814	0.0885398	0.126069	0.193314	29	0.0774652	0.146719
331	7	7.42857	102.9	13.9708	9212	5057.86	0.00793969	0.0370874	0.0380116	0.0655351	0.1029	0.191592	53	0.0654275	0.119005
332	2	9	130.249	14.4721	10613	5035	0.0331077	0.0528495	0.0344818	0.0725913	0.130249	0.228489	19	0.0751881	0.142697
333	4	7	116.784	17.5987	6048	5480	0.0162513	0.0522072	0.0349064	0.0927716	0.116784	0.204602	29	0.071109	0.129147
334	5	9	104.219	11.7378	4446	5135.6	0.00344067	0.0272297	0.0353434	0.0394213	0.104219	0.2069	45	0.057687	0.113977
335	9	5.66667	108.758	21.4974	2951	4709.44	0.0197296	0.0491724	0.0377429	0.0939253	0.108758	0.192244	51	0.0709347	0.13921
336	9	6.11111	106.69	19.3765	6181	5138.67	0.00411199	0.0424469	0.0384645	0.0860889	0.10669	0.181671	55	0.0650544	0.118339
337	9	7	99.1083	15.6183	6785	4881	0.00441369	0.0450754	0.0358828	0.0794521	0.0991083	0.20435	62	0.0671509	0.116953
338	5	8	118.086	16.3276	3748	3764.2	0.0234766	0.0412467	0.0371524	0.0508377	0.118086	0.220196	38	0.0682929	0.113646
339	7	6.28571	104.23	18.9375	3282	5460.43	0.0139666	0.0331466	0.035846	0.0592435	0.10423	0.208347	44	0.0578742	0.105135
340	6	6.5	115.872	21.6188	3015	3473.33	0.0266575	0.041885	0.0361004	0.0712695	0.115872	0.181141	40	0.0719244	0.125092
341	6	6.16667	106.296	19.0869	9096	4035.17	0.00738465	0.0400057	0.0394977	0.0586358	0.106296	0.203054	38	0.0652375	0.114746
342	9	6.11111	111.778	24.943	6252	5268.44	0.0116741	0.0393267	0.0338367	0.0563789	0.111778	0.207136	55	0.0674906	0.115107
343	3	8	106.341	13.4332	3958	5390.33	0.0123816	0.0230615	0.0294011	0.0397653	0.106341	0.212041	25	0.0466874	0.0918793
344	3	5.66667	122.21	21.7263	5550	5036	0.0328715	0.0383757	0.0427348	0.048444	0.12221	0.205759	18	0.0699885	0.120976
345	5	7	101.514	14.7438	4944	4587.8	0.0156009	0.02499	0.0316413	0.0353385	0.101514	0.197399	36	0.0515544	0.0918443
346	7	6.85714	101.641	16.168	8017	4682	0.0121953	0.031987	0.0335732	0.0529888	0.101641	0.181173	48	0.0609918	0.113583
347	10	7.8	92.759	12.9237	6609	5326.6	0.0167597	0.0331319	0.0282321	0.0676902	0.092759	0.180959	76	0.0556696	0.0996576
348	4	5.25	109.437	22.1479	10054	4255	0.0156393	0.0244485	0.0292684	0.0341675	0.109437	0.179109	22	0.0454403	0.0851766
349	7	7.14286	105.152	15.284	6774	5614.71	0.0148374	0.0327977	0.0357176	0.0511484	0.105152	0.204921	51	0.0609407	0.102708
350	6	7.33333	110.146	15.7649	7197	6111.83	0.0298349	0.0432252	0.0313672	0.0754515	0.110146	0.196092	45	0.0647342	0.124088
351	8	5.25	107.706	24.6987	6491	6123.25	0.0209358	0.0318514	0.0353244	0.0477062	0.107706	0.204631	40	0.055128	0.108211
352	8	6.375	108.399	18.0074	5364	4957.62	0.0121267	0.0318152	0.0335445	0.0480447	0.108399	0.204505	52	0.0596224	0.106876
353	4	6.5	121.266	20.3313	4543	3498.75	0.0160068	0.038403	0.0412498	0.0614501	0.121266	0.198106	27	0.0682795	0.126834
354	5	7.2	129.987	20.8788	5981	6763.6	0.0220514	0.0472236	0.0359488	0.0776863	0.129987	0.225065	37	0.0816999	0.129413
355	6	4.66667	103.048	23.6357	0	2585	0.00134026	0.0393212	0.0348407	0.0710845	0.103048	0.217954	28	0.0608434	0.126759
356	5	9	117.105	13.5794	3747	5280.6	0.0275446	0.0382471	0.0363353	0.0524012	0.117105	0.200828	45	0.0691652	0.106631
357	5	8.8	107.287	12.9753	5330	3830.6	0.00411199	0.0382546	0.0350835	0.0847647	0.107287	0.178199	44	0.0623294	0.106108
358	5	6.2	117.782	19.2938	5227	3853.4	0.0105179	0.0435254	0.0429814	0.0793361	0.117782	0.191634	31	0.070949	0.123979
359	6	7	114.316	17.9111	1974	5105.17	0.011039	0.037096	0.0385858	0.0663656	0.114316	0.198607	42	0.0672531	0.119105
360	6	5.66667	121.256	23.4091	5350	3506.5	0.0093902	0.0469916	0.0396518	0.0707943	0.121256	0.195417	35	0.0730068	0.132565
361	3	7.66667	136.642	19.7569	6847	7067	0.0319554	0.04247	0.0364583	0.0573798	0.136642	0.225542	24	0.0715538	0.114827
362	6	6	115.074	20.1607	7294	5420.33	0.00951137	0.040911	0.0364426	0.0657974	0.115074	0.19278	36	0.0676642	0.138774
363	6	6.66667	96.1528	15.0589	4120	5365	0.000428149	0.0295424	0.0343664	0.0460114	0.0961528	0.16542	41	0.0550537	0.129027
364	9	6.44444	100.939	17.3483	3752	4505.44	0.00652776	0.0438396	0.0380263	0.0784009	0.100939	0.208279	54	0.0668635	0.121286
365	3	6.66667	124.579	18.7857	7683	6507.33	0.0195306	0.02905	0.0373335	0.0355992	0.124579	0.228214	21	0.0588049	0.105016
366	4	4.5	144.968	35.3791	6558	3126	0.0285078	0.0355534	0.0369359	0.0457133	0.144968	0.239137	16	0.0594525	0.111162
367	6	8.83333	104.481	12.9693	1073	4299.67	0.015063	0.0322024	0.0364533	0.0564642	0.104481	0.202306	54	0.0604237	0.104536
368	6	5.5	110.307	22.0833	3243	3637.67	0.0158244	0.0390478	0.0340395	0.0514363	0.110307	0.194611	34	0.0634746	0.110783
369	2	8.5	109.952	12.9805	3015	6807	0.00987912	0.0374791	0.0363581	0.0650791	0.109952	0.191878	18	0.0612275	0.111233
370	7	7.57143	103.544	14.2109	4279	7385.14	0.0151871	0.0339675	0.0300017	0.0477307	0.103544	0.208562	53	0.0577813	0.11685
371	3	5.66667	130.115	23.1316	1270	4136.67	0.0289242	0.0363978	0.0357606	0.0450251	0.130115	0.200457	18	0.0620558	0.100194
372	7	5.85714	114.308	25.6027	3241	5902.43	0.0147952	0.036125	0.0363741	0.0577031	0.114308	0.189556	40	0.061785	0.110802
373	9	7.33333	100.558	14.0861	3946	5757.33	0.0119568	0.0271164	0.0365781	0.0620755	0.100558	0.19737	64	0.0580865	0.10309
374	9	8.22222	102.093	13.9153	476	6014.22	0.00702817	0.0371432	0.0371982	0.0570967	0.102093	0.207592	73	0.0651708	0.108288
375	9	7.44444	103.49	15.1213	4983	6080.44	0.00776313	0.030224	0.0389581	0.0534539	0.10349	0.184882	65	0.0601071	0.130895
376	7	6	105.618	22.2971	8823	5312.57	0.00832606	0.028531	0.0373242	0.0716436	0.105618	0.187254	41	0.0607732	0.118879
377	3	6.33333	98.2326	18.0093	4698	2501.67	0.00899684	0.0309754	0.034672	0.0654488	0.0982326	0.170156	20	0.0515215	0.111162
378	8	8.25	94.2777	12.0747	8308	6275.12	0.00580682	0.0241791	0.0338342	0.0396461	0.0942777	0.186339	67	0.0527562	0.0903725
379	7	7.71429	105.872	16.7581	9388	5793.14	0.00888618	0.0366064	0.0401508	0.0765697	0.105872	0.193921	54	0.0660087	0.126726
380	7	6	113.93	20.3446	8684	6212.57	0.0116127	0.0337922	0.0373742	0.0520624	0.11393	0.197121	42	0.0636659	0.115183
381	8	5.375	99.6367	20.2832	5200	4913.25	0.00791906	0.0297635	0.0321056	0.0539099	0.0996367	0.184017	44	0.0544794	0.107732
382	11	6.90909	101.144	16.4056	3214	5362.45	0.0185262	0.0356408	0.0351187	0.0757861	0.101144	0.19672	72	0.0624789	0.124864
383	8	7.875	105.096	13.9502	10142	4591	0.00852731	0.0374026	0.0384838	0.0732756	0.105096	0.210715	63	0.0657	0.11753
384	8	5.625	104.159	19.9794	4327	5733.5	0.00520063	0.0358851	0.0334214	0.0587766	0.104159	0.182692	46	0.0580073	0.105924
385	7	7.85714	101.705	13.6708	3032	5601.29	0.0155188	0.0347162	0.0351661	0.0610161	0.101705	0.178148	55	0.0639361	0.112717
386	4	6.25	140.941	27.6009	4716	7618.5	0.0384577	0.0502056	0.0392106	0.0572172	0.140941	0.231792	26	0.0800039	0.144391
387	7	5.71429	106.916	19.6377	7524	6260.29	0.0184027	0.030192	0.0376469	0.0445936	0.106916	0.212789	41	0.058639	0.1156
388	6	7.16667	103.97	15.0866	7182	6459	0.0173888	0.0326907	0.0291105	0.0496534	0.10397	0.196768	44	0.0549717	0.101453
389	7	7.28571	98.685	14.993	3123	4548	0.00862974	0.0362707	0.0344173	0.0779067	0.098685	0.184429	49	0.0592909	0.116624
390	6	6.83333	107.428	16.981	6131	7142.67	0.0151594	0.0409787	0.0366738	0.065674	0.107428	0.211339	41	0.0682453	0.113969
391	6	7.66667	119.695	16.2601	4257	3571.5	0.0230348	0.0478171	0.0403328	0.0939253	0.119695	0.20418	45	0.0787926	0.149416
392	7	7.14286	105.726	17.31	5843	6257.14	0.0148374	0.0267316	0.0354087	0.0526727	0.105726	0.190084	51	0.059109	0.10897
393	9	7.88889	87.972	14.9032	1907	5206.89	0.0071899	0.0288464	0.0340474	0.0630263	0.087972	0.1965	72	0.05222	0.116981
394	5	7.2	108.429	16.8159	10013	5712.8	0.00646748	0.0384497	0.0327671	0.0531713	0.108429	0.177181	37	0.0620911	0.108739
395	4	5	112.388	26.5362	4950	7435.5	0.0131434	0.0186777	0.0323941	0.0305612	0.112388	0.194507	21	0.0462038	0.0761784
396	7	6	108.581	19.0386	2569	5209	0.0207796	0.0337873	0.0328124	0.0603891	0.108581	0.196824	43	0.0582561	0.116713
397	4	5.25	131.626	27.1479	5352	6709.75	0.0288136	0.0445317	0.0358996	0.0587208	0.131626	0.21336	22	0.0686268	0.10864
398	8	6.25	114.573	19.9707	1519	4612.88	0.0295204	0.0461839	0.0350468	0.07104	0.114573	0.220474	50	0.0701557	0.125284
399	4	7.25	111.171	16.0911	8646	8591	0.0149854	0.0362555	0.0310408	0.052916	0.111171	0.201335	30	0.0630471	0.112916
400	4	6.25	118.278	19.4665	8271	5228.75	0.0147251	0.0410974	0.0376277	0.0541395	0.118278	0.19413	26	0.0694181	0.104174
401	6	5.33333	109.107	26.2593	6536	5863.67	0.0042957	0.0405154	0.0381383	0.0642166	0.109107	0.195785	33	0.0643646	0.112315
402	2	8.5	143.666	16.9605	7033	4246.5	0.0437625	0.0457344	0.0368337	0.0477062	0.143666	0.24756	18	0.0730666	0.115497
403	6	7.16667	100.381	14.7318	9199	6206.83	0.0041078	0.0236389	0.0344402	0.0319176	0.100381	0.192027	44	0.054201	0.107036
404	7	7.14286	106.718	17.3513	1738	6593.71	0.0198208	0.0392408	0.0375466	0.065908	0.106718	0.191917	47	0.063001	0.108487
405	7	6.57143	105.711	17.2828	9014	4728.14	0.0159736	0.0366651	0.0370682	0.0752904	0.105711	0.195952	47	0.0617047	0.115339
406	8	7.5	109.255	14.822	7919	6410.38	0.0236018	0.0364748	0.0382068	0.0563789	0.109255	0.198865	59	0.0681568	0.123832
407	8	6.875	102.767	16.6538	7120	5604.88	0.00787001	0.0285898	0.0323698	0.0431431	0.102767	0.186138	54	0.0566186	0.114452
408	8	7	98.3764	15.6841	5681	5841.38	0.013166	0.0252967	0.035727	0.0531491	0.0983764	0.185732	54	0.0561307	0.118635
409	4	6.5	109.821	17.846	5022	5909.25	0.00460358	0.0236714	0.0363177	0.0362195	0.109821	0.212866	27	0.0507422	0.0990167
410	4	7	119.456	18.2029	6037	5596.5	0.0101143	0.0396737	0.0361476	0.0587003	0.119456	0.225252	29	0.0702266	0.127849
411	9	9.11111	102.956	13.7896	2646	4476.89	0.0274127	0.0376118	0.0334149	0.0725322	0.102956	0.201318	78	0.0642557	0.109791
412	4	6.5	123.893	19.6533	1706	3113.75	0.0196532	0.0423674	0.0361547	0.0710845	0.123893	0.219193	26	0.0637191	0.130162
413	7	9.42857	98.5467	12.2674	4904	3786.57	0.0205298	0.0375511	0.0328268	0.0721727	0.0985467	0.177462	64	0.0631579	0.112896
414	10	6.4	95.9433	15.8421	8628	5722	0.0048706	0.0356798	0.0352174	0.0675784	0.0959433	0.191134	61	0.0587396	0.104609
415	8	8.125	94.8727	13.8925	8699	6025	0.00917321	0.038183	0.0395416	0.0729752	0.0948727	0.196989	65	0.0630335	0.117026
416	4	6.5	116.846	21.329	5373	6123	0.0171912	0.0372963	0.0383367	0.0619899	0.116846	0.191256	27	0.0642885	0.118329
417	3	5.33333	159.805	31.0732	2938	5724.33	0.0417454	0.0556058	0.043518	0.0670327	0.159805	0.24148	17	0.083858	0.137827
418	3	5.33333	142.612	27.7301	3445	4342	0.0227012	0.0313457	0.0433371	0.0383493	0.142612	0.231078	16	0.0626771	0.11699
419	5	5	121.661	41.7991	10534	3955.4	0.0278986	0.0386475	0.029912	0.0490414	0.121661	0.22321	26	0.0625657	0.112487
420	11	7.45455	93.5871	15.0988	4671	5173	0.0145956	0.0300484	0.0330015	0.0667442	0.0935871	0.193434	77	0.0568568	0.108555
421	5	6.8	112.153	18.9059	9089	6905.4	0.0122559	0.0364945	0.0355475	0.0573156	0.112153	0.208459	34	0.0652734	0.117499
422	10	6.6	93.7548	22.6615	2861	6239.6	0.000480809	0.0361937	0.0352935	0.0847938	0.0937548	0.206034	64	0.059084	0.106947
423	6	6.66667	108.176	18.2226	2937	4792.33	0.00627856	0.0378966	0.0350923	0.0676301	0.108176	0.195043	41	0.0664654	0.128514
424	5	5.2	120.094	25.0482	3807	5241.6	0.011039	0.046297	0.0414886	0.0793361	0.120094	0.201657	27	0.0708337	0.129871
425	7	6.42857	112.843	19.5429	6616	5286	0.011631	0.0304489	0.0338962	0.0540459	0.112843	0.22302	46	0.0601245	0.105343
426	1	7	188.744	26.9635	7402	2235	0.069024	0.069024	0.0375792	0.069024	0.188744	0.265283	8	0.0846498	0.115119
427	6	8.83333	100.838	11.9769	8453	4545.5	0.0192291	0.0313388	0.0351282	0.053416	0.100838	0.183019	54	0.0587761	0.113416
428	5	6.4	123.576	22.5476	9146	4975.4	0.00624558	0.0388107	0.0357655	0.0742196	0.123576	0.211564	31	0.068279	0.107663
429	4	7.25	108.92	15.506	2132	4070.5	0.0201628	0.0351226	0.0341561	0.0615928	0.10892	0.20891	30	0.0618698	0.124963
430	12	7	104.08	15.5225	6127	5789.67	0.0121706	0.042207	0.0363876	0.0766778	0.10408	0.205334	79	0.0667534	0.120976
431	7	7.28571	107.956	17.0441	3782	6665.57	0.021017	0.0498416	0.034881	0.0673232	0.107956	0.211648	52	0.0716434	0.117781
432	4	4	143.819	41.348	2594	5651.25	0.0401437	0.0524192	0.0371068	0.0630801	0.143819	0.233913	16	0.0727334	0.119477
433	6	5.5	110.758	22.4812	5302	4775.5	0.0154853	0.0302337	0.0319965	0.0462637	0.110758	0.21999	34	0.0534658	0.0982307
434	3	6.33333	109.651	18.6812	3965	5641.67	0.0173461	0.0305212	0.0346162	0.0558265	0.109651	0.203922	20	0.0556027	0.0903756
435	5	7.2	131.659	19.0175	5638	5284.6	0.0309116	0.0529036	0.0392529	0.0839081	0.131659	0.233343	37	0.0807444	0.140564
436	5	7.4	106.405	15.0656	1559	4916.4	0.00938542	0.0290749	0.0375438	0.0458884	0.106405	0.201062	38	0.0632093	0.124898
437	3	6	127.883	22.3795	5568	6542	0.015306	0.0469002	0.0446179	0.0778356	0.127883	0.222613	19	0.0665388	0.131836
438	6	6.33333	118.807	22.4414	8517	4828.5	0.0234787	0.0405782	0.0378263	0.0829822	0.118807	0.184878	38	0.0660003	0.120787
439	10	6.2	99.6658	17.9442	3847	5428.6	0.0147323	0.0307276	0.036884	0.0467227	0.0996658	0.208166	63	0.0571881	0.129162
440	3	6.33333	130.804	25.4341	7091	4414	0.0330816	0.0385191	0.0343531	0.0460667	0.130804	0.236307	20	0.062797	0.109904
441	6	6.83333	99.729	16.1334	2558	5583.17	0.00560058	0.0287647	0.0322624	0.0472976	0.099729	0.180711	42	0.0561211	0.105075
442	7	6.42857	113.393	19.2524	5837	5804.57	0.0276716	0.0447555	0.0358756	0.0663368	0.113393	0.193402	45	0.0685519	0.115489
443	4	9.25	98.6347	12.2413	4295	4080.75	0.013058	0.0270265	0.0305508	0.0527241	0.0986347	0.172923	38	0.053458	0.120133
444	11	7.18182	97.3142	14.1232	3665	5682.36	0.0141295	0.0367645	0.0339688	0.0586306	0.0973142	0.192146	77	0.0628258	0.115495
445	3	8.66667	111.368	13.6866	5712	10330.3	0.00890605	0.0205606	0.0426464	0.0299298	0.111368	0.209536	27	0.0561572	0.107198
446	6	7.33333	109.319	15.964	6963	6647.83	0.0207956	0.0409832	0.0381958	0.0786665	0.109319	0.194864	45	0.0678381	0.133024
447	4	6.25	131.052	22.4271	3416	6853.75	0.0320934	0.0459046	0.0387511	0.0631209	0.131052	0.22418	25	0.0731205	0.147712
448	5	6.6	106.523	16.2321	1469	3409.2	0.0226044	0.0303773	0.03087	0.037004	0.106523	0.1725	34	0.0543823	0.104659
449	8	5.75	105.091	19.4074	8451	5551.88	0.0138336	0.0377701	0.0361171	0.0600001	0.105091	0.193731	47	0.0626675	0.113416
450	11	7.36364	98.305	14.7212	8838	4444.09	0.015876	0.0382119	0.0366413	0.0625647	0.098305	0.186248	75	0.0651223	0.113226
451	5	6.4	108.076	18.3043	7283	4706.4	0.0128336	0.0236688	0.0358012	0.0326151	0.108076	0.198151	33	0.0540924	0.109269
452	5	7.4	100.472	15.7406	9982	5013.8	0.0136888	0.0332778	0.033929	0.0715812	0.100472	0.204555	36	0.0539916	0.095313
453	3	8.33333	123.834	16.5946	7259	5905.67	0.0253012	0.048849	0.0406259	0.0742929	0.123834	0.204989	26	0.0735373	0.121608
454	7	6.71429	110.37	16.9183	4001	5367.86	0.0221232	0.0403993	0.0341691	0.0562305	0.11037	0.184991	46	0.066717	0.111309
455	4	5.5	108.521	21.4782	6500	5027.5	0.00858899	0.0343156	0.0326873	0.0704271	0.108521	0.193469	23	0.0570758	0.120056
456	7	7.14286	101.631	15.4636	176	4240.71	0.0143443	0.033315	0.0338213	0.0899539	0.101631	0.198361	51	0.0593824	0.126549
457	6	7	103.955	15.497	8339	5675.5	0.0112327	0.0352235	0.0337293	0.0600357	0.103955	0.189439	42	0.0601795	0.129323
458	4	6	109.573	24.9474	6520	6270.5	0.00610457	0.0442987	0.0386005	0.0853133	0.109573	0.20285	22	0.053018	0.0989312
459	8	8	111.479	14.7303	5708	5531.38	0.0187984	0.0437993	0.0368933	0.0650786	0.111479	0.210811	63	0.072207	0.124618
460	6	8.66667	101.174	12.7461	5252	5922.67	0.0113625	0.0542786	0.0378598	0.0860889	0.101174	0.178974	53	0.0756643	0.119074
461	4	6.25	121.651	20.6373	4610	6159.75	0.0218394	0.0322874	0.0371373	0.0493561	0.121651	0.19196	26	0.0626221	0.112683
462	7	6	118.801	21.626	7431	6490	0.00623468	0.0402444	0.0407814	0.0872783	0.118801	0.22581	43	0.0675195	0.116762
463	2	6.5	146.015	22.5976	4487	7388	0.0363246	0.05967	0.0372654	0.0830154	0.146015	0.254956	14	0.0829628	0.136359
464	2	6	116.068	19.8973	8382	4970	0.0037715	0.0199911	0.0240329	0.0362106	0.116068	0.20352	13	0.0358923	0.0581261
465	5	6.2	98.1543	31.4873	3881	7792	0.0150456	0.0278951	0.0294582	0.0421891	0.0981543	0.18401	32	0.0509385	0.101656
466	6	6.16667	104.189	18.5707	4889	5575.83	0.0119568	0.0458032	0.0389803	0.0845909	0.104189	0.185413	38	0.0676675	0.125054
467	12	6.33333	102.741	18.2719	7738	6118.5	0.0121881	0.0324403	0.0365753	0.0584232	0.102741	0.209111	76	0.0640283	0.114178
468	4	7.75	124.043	17.6354	6553	5516.5	0.0298443	0.0394728	0.043122	0.0495874	0.124043	0.198241	31	0.0697302	0.137097
469	5	7.2	119.764	21.7857	6011	7099	0.0240639	0.0423562	0.035838	0.0824396	0.119764	0.227999	37	0.0788439	0.142084
470	6	6.83333	116.957	19.5856	3906	6360.5	0.0153736	0.0376073	0.0350388	0.0490783	0.116957	0.214618	42	0.0680884	0.112139
471	5	8.8	94.6968	13.0772	6785	4471	0.00683836	0.0433194	0.0389638	0.0942887	0.0946968	0.174449	45	0.0607419	0.128726
472	4	6.75	115.934	19.0589	5401	5236.75	0.0157597	0.0329577	0.0357487	0.0478185	0.115934	0.209721	26	0.0571297	0.0939356
473	6	7.5	102.869	15.0975	4543	6231.33	0.0164337	0.0240672	0.0368953	0.0325255	0.102869	0.172727	46	0.0548593	0.107709
474	4	6.75	127.174	22.962	3660	5261	0.0187174	0.0462923	0.0388802	0.0869267	0.127174	0.214132	28	0.0813031	0.149986
475	5	8	113.331	15.4085	631	6732.8	0.0270377	0.0449354	0.0327225	0.0822318	0.113331	0.204932	41	0.0704968	0.123832
476	6	7.33333	118.346	16.8361	8544	5409.17	0.0237245	0.0449925	0.0374305	0.0592435	0.118346	0.196775	45	0.0734162	0.11575
477	8	7.25	104.654	15.1116	6424	5765.25	0.00896128	0.0284265	0.0384639	0.0467733	0.104654	0.201991	57	0.0604421	0.107796
478	4	7.25	147.395	22.7672	8411	7520.25	0.0249492	0.0562193	0.0403425	0.0730606	0.147395	0.24545	30	0.090504	0.133297
479	8	8	98.245	14.3417	2884	5868.88	0.0125578	0.0337776	0.0352475	0.0577335	0.098245	0.188106	63	0.0605661	0.108868
480	2	9	120.573	14.0929	4376	5486	0.0317931	0.0438604	0.0380987	0.0559277	0.120573	0.209939	19	0.0671206	0.11544
481	5	6.4	121.212	20.202	4515	5341.6	0.024855	0.0373007	0.0351085	0.0619342	0.121212	0.225992	33	0.0633881	0.0988591
482	2	6.5	122.636	18.9793	8429	4492	0.028398	0.0317401	0.0397567	0.0350821	0.122636	0.183426	14	0.0612821	0.103388
483	10	6.2	98.336	16.7678	1476	6010	0.0109423	0.0303588	0.0330477	0.0468402	0.098336	0.191132	63	0.0571574	0.0934346
484	2	8.5	129.442	15.2813	5007	7617.5	0.027191	0.0322149	0.0343991	0.0372388	0.129442	0.23655	18	0.0598867	0.0936177
485	9	6.44444	94.6609	16.094	5517	6032.67	0.00943464	0.0185854	0.035876	0.0338791	0.0946609	0.202813	58	0.0487187	0.11548
486	3	6.66667	117.28	18.2901	6549	2957.67	0.0141944	0.0206957	0.0375759	0.031397	0.11728	0.191926	21	0.0523695	0.09725
487	7	6.85714	102.021	16.0729	6106	5711.29	0.00661196	0.0294315	0.0372621	0.0578607	0.102021	0.205784	49	0.0596514	0.104892
488	2	8	120.23	15.2673	6068	4717.5	0.0116741	0.0302519	0.0371992	0.0488298	0.12023	0.202598	17	0.057989	0.112564
489	7	5.71429	107.85	19.1489	2217	5450	0.0231322	0.0391556	0.0359204	0.0721727	0.10785	0.188356	41	0.0650639	0.118755
490	7	7.71429	97.3543	13.3062	4042	3453.71	0.00652776	0.0318262	0.0337439	0.0726967	0.0973543	0.202876	54	0.0546173	0.103722
491	7	5.57143	110.776	25.6215	8706	7759.29	0.00852731	0.0338707	0.0386254	0.0630371	0.110776	0.217275	39	0.0660752	0.117876
492	7	7.71429	104.484	13.8424	3647	7306.29	0.0196649	0.0379541	0.0344422	0.0767143	0.104484	0.206024	54	0.0623743	0.128702
493	5	5.2	120.754	28.176	3791	6577.2	0.0141944	0.0418431	0.0315613	0.0723915	0.120754	0.20612	27	0.0663117	0.117284
494	11	7.45455	102.007	14.3149	7681	5404.55	0.0131823	0.0342812	0.038827	0.0600878	0.102007	0.185522	80	0.0635131	0.117701
495	9	7.11111	100.537	17.6564	1347	3164.89	0.0156035	0.0341165	0.0353133	0.0549573	0.100537	0.190904	65	0.0644653	0.116746
496	3	8	136.321	18.1958	3972	6852.67	0.0410122	0.0527525	0.0390139	0.0596365	0.136321	0.199289	25	0.0837637	0.138513
497	1	9	127.031	14.1146	5652	6736	0.0361215	0.0361215	0.0278314	0.0361215	0.127031	0.203393	10	0.0539455	0.0818679
498	6	6.16667	100.423	17.202	5698	6229.5	0.0115669	0.0313366	0.0401826	0.0555756	0.100423	0.186825	38	0.0595017	0.113314
499	6	6.16667	106.946	18.765	2380	5861	0.0212443	0.0338216	0.0373406	0.0564372	0.106946	0.190045	38	0.0599333	0.0970253
500	8	6.25	103.129	18.5847	8602	6397	0.0143823	0.0273208	0.0344266	0.0488639	0.103129	0.176046	49	0.0562413	0.112057
501	4	7.25	105.045	16.0485	7250	5057.75	0.00858899	0.0228069	0.0339718	0.0421758	0.105045	0.18488	30	0.0524674	0.100536
502	6	8.83333	89.6569	11.1178	0	4591	0.00549628	0.0242619	0.0307868	0.0425537	0.0896569	0.190229	52	0.0489953	0.118512
503	4	7.5	114.115	16.1787	5370	6242.25	0.0124885	0.035569	0.0335766	0.0558725	0.114115	0.201569	30	0.0640206	0.136776
504	7	7.28571	105.264	15.8313	5059	7581.14	0.0131151	0.036809	0.0373274	0.0654567	0.105264	0.211938	51	0.0662662	0.12637
505	3	4.66667	144.351	34.9421	3164	5643.67	0.0336002	0.0390781	0.0357397	0.0472249	0.144351	0.243213	15	0.0631177	0.106468
506	8	6.5	115.144	18.8651	11032	5303.12	0.0212921	0.0431118	0.0351209	0.0621762	0.115144	0.221157	50	0.0685518	0.121894
507	5	8	103.439	13.7762	3757	5814.8	0.00843813	0.030059	0.0336132	0.0421905	0.103439	0.203578	40	0.055594	0.0943122
508	9	6.22222	95.9081	16.1285	6200	4289.11	0.000428149	0.0288263	0.0325342	0.069369	0.0959081	0.164992	57	0.0523787	0.113646
509	9	6	102.068	20.3595	4025	6562.44	0.00868525	0.0289123	0.0360062	0.0695356	0.102068	0.198186	55	0.0578717	0.109443
510	4	7	108.234	16.3103	5907	5813	0.0141821	0.0451454	0.0342357	0.075222	0.108234	0.209763	29	0.0652025	0.119988
511	9	6.77778	96.2808	15.2827	5163	5759.33	0.00960949	0.0276238	0.0355385	0.0532933	0.0962808	0.192777	60	0.0582624	0.112844
512	4	7.75	127.209	17.6174	7040	3158	0.025604	0.0525953	0.0374844	0.0754705	0.127209	0.205793	32	0.0781427	0.125637
513	6	5.83333	96.2171	17.9707	3861	5037.67	0.00960949	0.0262689	0.0285313	0.0702928	0.0962171	0.197799	36	0.0453793	0.0977177
514	5	7.2	110.77	16.2727	2071	6356.8	0.00951137	0.0310843	0.0368568	0.063748	0.11077	0.183269	36	0.0599149	0.104085
515	7	7.42857	95.335	13.5279	7625	6375.14	0.00712439	0.0193704	0.0338407	0.0440953	0.095335	0.174601	49	0.0480661	0.10532
516	5	6.2	110.394	18.6619	10012	5885.4	0.0163947	0.0370486	0.0367852	0.0544871	0.110394	0.194948	32	0.0620722	0.109996
517	5	8.4	108.207	13.0707	5695	5837.4	0.00995715	0.0281047	0.0347199	0.0442356	0.108207	0.194951	43	0.058411	0.112523
518	10	7.7	93.7311	12.888	4711	6373.6	0.00231008	0.0301639	0.0379612	0.0599683	0.0937311	0.203724	72	0.058728	0.103347
519	9	6.22222	100.967	17.7315	4907	5341.44	0.00963393	0.033943	0.0357307	0.062921	0.100967	0.173328	57	0.0623085	0.129388
520	5	7.2	111.851	19.4762	5418	6507.4	0.00409905	0.037155	0.0304509	0.0667427	0.111851	0.205144	37	0.0654809	0.110875
521	1	5	149.503	29.9007	5710	10534	0.0278986	0.0278986	0.0386475	0.0278986	0.149503	0.251109	6	0.0508053	0.07694
522	8	6.125	104.579	20.7705	4086	5005.62	0.00790398	0.0369048	0.0370587	0.0627073	0.104579	0.206727	49	0.0638731	0.128102
523	4	8	98.4702	12.4065	7140	5964.75	0.0100581	0.0330833	0.0291679	0.0531551	0.0984702	0.177669	33	0.0553157	0.0973757
524	4	7.25	114.102	16.5154	1838	6379.25	0.0233982	0.037867	0.0351097	0.0622773	0.114102	0.196554	30	0.0628232	0.111658
525	6	5.16667	120.204	25.5433	4144	5719	0.0181517	0.0412523	0.0420393	0.0748696	0.120204	0.22759	32	0.0679876	0.119449
526	8	5.5	104.224	21.2377	6276	5514.38	0.00123576	0.0320282	0.03359	0.0727398	0.104224	0.206093	45	0.0593524	0.117283
527	5	6.4	111.389	20.2975	11352	6451	0.0211596	0.0326918	0.0362911	0.0406328	0.111389	0.21556	33	0.0577563	0.100113
528	6	9.66667	95.0655	10.5882	3763	6171.67	0.0136678	0.0242556	0.0313582	0.0385767	0.0950655	0.176461	58	0.0511643	0.0913541
529	2	5.5	130.076	29.809	4885	1970	0.0228388	0.0304695	0.0311675	0.0381002	0.130076	0.204877	12	0.0564705	0.103422
530	6	6.5	106.675	17.7016	3559	4280	0.010788	0.0399055	0.0370625	0.0675987	0.106675	0.18211	40	0.0653361	0.115825
531	7	5.57143	119.858	34.4083	2235	5299.57	0.00576798	0.0375792	0.0434052	0.069024	0.119858	0.196259	35	0.0663312	0.116389
532	9	7.11111	101.294	16.981	6596	6398	0.0188335	0.0333627	0.0345914	0.0584975	0.101294	0.179687	65	0.0606942	0.109209
533	8	6.625	107.954	21.7465	5798	4183.38	0.00237156	0.0413226	0.0384106	0.0630263	0.107954	0.207215	52	0.0695119	0.103808
534	7	6.85714	114.278	17.7961	6280	4263.43	0.0105668	0.0405011	0.0367043	0.0809234	0.114278	0.2093	49	0.0697743	0.135263
535	7	5.28571	111.345	24.2763	4709	7472.86	0.012248	0.0366173	0.031728	0.0524823	0.111345	0.203119	38	0.0571099	0.089799
536	5	6.4	117.213	19.3959	11191	4954.4	0.0170887	0.0315438	0.039365	0.0487252	0.117213	0.180726	33	0.0653468	0.105628
537	4	5.5	127.648	24.7318	6208	5754	0.0192583	0.031523	0.0412384	0.0488129	0.127648	0.232178	23	0.0611824	0.106128
538	7	7	111.718	16.3081	4018	6572.57	0.0174749	0.0348162	0.0352599	0.0632736	0.111718	0.216643	48	0.0610367	0.123206
539	4	6.5	136.4	21.6372	4193	7240	0.0367567	0.0499886	0.0422435	0.0702782	0.1364	0.227157	26	0.0820088	0.140266
540	10	7.5	104.416	16.3675	3008	6119	0.0131554	0.0403511	0.0372418	0.0754705	0.104416	0.204685	74	0.0663535	0.120845
541	7	5.85714	90.6236	17.3849	6029	5801.29	0.00337118	0.0237721	0.0362444	0.0631752	0.0906236	0.167611	42	0.0502058	0.0993408
542	6	7.5	101.26	14.6466	7534	6514.67	0.0149465	0.0352944	0.0381043	0.0642038	0.10126	0.192601	44	0.0617822	0.123083
543	3	6	140.833	24.6457	3176	6627	0.0258117	0.0368778	0.0402016	0.0489173	0.140833	0.233065	18	0.064763	0.110934
544	7	6	112.817	20.9006	6016	6023	0.00811219	0.0431216	0.038472	0.0869035	0.112817	0.195326	43	0.069577	0.122665
545	4	6	123.315	23.6721	5485	5249.75	0.0186576	0.0434739	0.0318662	0.0725132	0.123315	0.208182	25	0.0715934	0.122402
546	4	7	107.935	18.7386	7552	3378	0.0160053	0.0315	0.031365	0.0467146	0.107935	0.182362	29	0.052347	0.0985142
547	4	6.75	119.098	19.6369	6646	5083	0.0142438	0.0381594	0.0425688	0.0620902	0.119098	0.187838	28	0.0723309	0.123877
548	4	9.25	105.129	11.5881	5493	6200.75	0.0192387	0.0236393	0.0315807	0.0296969	0.105129	0.193824	37	0.0513341	0.0969671
549	10	7.8	98.4826	13.9599	5481	4680.9	0.0194775	0.0381635	0.0346139	0.0666059	0.0984826	0.192453	75	0.0621223	0.121703
550	5	6	113.947	21.7403	3134	5595.6	0.015215	0.0317719	0.031294	0.0650533	0.113947	0.215574	30	0.057732	0.115799
551	5	6.8	123.513	20.2032	4673	6717.6	0.0178326	0.0522613	0.0355432	0.0748106	0.123513	0.215838	35	0.079573	0.133643
552	4	8.25	112.416	14.8756	4891	6906	0.0140505	0.0405851	0.0392292	0.0676803	0.112416	0.206666	34	0.0695299	0.127962
553	5	7.4	110.973	16.1007	1859	5894.2	0.0128018	0.0302446	0.0337699	0.0652619	0.110973	0.204544	38	0.0622514	0.118611
554	7	6.14286	105.118	19.1167	8301	4409.29	0.00868525	0.0352387	0.0329014	0.0734225	0.105118	0.206871	44	0.0589916	0.11109
555	7	8.14286	106.592	14.448	2571	5010.43	0.0228107	0.0334592	0.0310801	0.0457323	0.106592	0.184017	56	0.0598561	0.111299
556	6	7.33333	105.342	15.8785	8332	5771.83	0.0163815	0.0401393	0.0356047	0.0591716	0.105342	0.214431	45	0.065753	0.112314
557	5	6.8	116.579	19.4122	5275	5487	0.0105367	0.0383486	0.0345921	0.069322	0.116579	0.210337	34	0.0720885	0.129147
558	6	7.16667	98.7792	16.3135	5313	5074.67	0.00539334	0.0301979	0.0325121	0.0445807	0.0987792	0.194068	43	0.0573142	0.0931675
559	5	7.4	99.3584	14.802	5429	7493.6	0.0121873	0.0230177	0.0348574	0.0327512	0.0993584	0.185375	38	0.0522259	0.101359
560	12	6.16667	101.152	17.5912	8358	5686.33	0.0115043	0.0320682	0.035903	0.0567857	0.101152	0.173867	71	0.0603039	0.106487
561	11	7	107.745	16.9041	2684	5701.27	0.0106641	0.0416086	0.0358809	0.0732264	0.107745	0.174777	74	0.0689732	0.126266
562	5	7.2	103.015	16.9647	6335	5374.4	0.0127653	0.0197145	0.0350636	0.0342628	0.103015	0.186894	36	0.047092	0.0783538
563	4	7.25	110.47	18.0072	5445	5733.25	0.0178326	0.0252715	0.036527	0.0293188	0.11047	0.223701	30	0.0565299	0.0926432
564	5	7	120.254	23.5649	5131	5349.2	0.0245216	0.0368513	0.039252	0.0606611	0.120254	0.211742	36	0.071395	0.139107
565	5	5.2	119.387	28.0844	6542	6657.6	0.0159736	0.0450759	0.0425238	0.0642038	0.119387	0.211926	27	0.0689098	0.110802
566	3	7.66667	117.201	15.3478	7690	6445.67	0.0165212	0.0271552	0.0352555	0.0353273	0.117201	0.198673	24	0.0568265	0.092005
567	3	9.66667	108.808	11.8308	7519	4479	0.016114	0.0266978	0.0325897	0.037569	0.108808	0.205564	29	0.0547477	0.0959922
568	7	7.42857	106.646	17.7991	1084	7012.86	0.0164958	0.0331655	0.0298941	0.0557531	0.106646	0.198675	50	0.0572786	0.101679
569	8	6.375	100.339	19.0874	3273	6230.88	0.00987912	0.0356116	0.0372225	0.068306	0.100339	0.181999	52	0.0605185	0.117499
570	6	6.33333	110.555	18.7841	5519	6124.17	0.0142438	0.0361935	0.0364672	0.0754515	0.110555	0.173594	39	0.0651937	0.118686
571	9	5.88889	95.7101	17.6481	10643	4971.89	0.014578	0.0267922	0.0305204	0.0515256	0.0957101	0.185824	54	0.0532044	0.139682
572	6	8	108.39	14.6803	213	4508.5	0.00980719	0.0306417	0.0364214	0.0538176	0.10839	0.182643	48	0.0653163	0.113369
573	4	8.25	114.401	14.0164	5089	6599.5	0.0200945	0.040309	0.0337663	0.0729762	0.114401	0.214095	34	0.0635875	0.138774
574	4	9	117.335	13.3759	10428	4288	0.0236089	0.0302172	0.0412669	0.0431579	0.117335	0.217642	37	0.0654156	0.104759
575	4	5.75	121.231	23.272	8158	4274.25	0.0218394	0.0403493	0.0341582	0.0599327	0.121231	0.205152	24	0.0610844	0.123206
576	9	6.88889	102.062	15.4172	3680	5193.56	0.0174948	0.0400372	0.0367688	0.0899539	0.102062	0.18949	62	0.0668223	0.118718
577	9	6.88889	113.449	17.2325	4365	6365.78	0.0316542	0.0471417	0.0356701	0.0774969	0.113449	0.212024	63	0.0710128	0.137908
578	10	7.1	98.8172	15.5239	5443	4893.7	0.00962009	0.0380246	0.0357886	0.0742922	0.0988172	0.194051	69	0.061733	0.114259
579	7	6	110.523	19.3792	2945	5643	0.0165926	0.0372882	0.0368221	0.0482964	0.110523	0.190717	42	0.0637079	0.116466
580	2	8.5	126.253	14.9049	7913	3940	0.0407817	0.0459339	0.0321662	0.0510862	0.126253	0.237281	18	0.0666401	0.116819
581	7	7.14286	105.659	16.3939	5943	5012.71	0.00938542	0.0383436	0.0381157	0.0660815	0.105659	0.210448	47	0.0650701	0.121342
582	6	6.83333	126.305	26.2622	7393	6941	0.0198697	0.0435962	0.0383369	0.0687667	0.126305	0.231261	42	0.073833	0.129816
583	9	6.33333	102.465	17.8817	8701	4762.22	0.0157103	0.037357	0.0355255	0.0774325	0.102465	0.186041	58	0.0617413	0.108349
584	7	5.71429	115.319	21.887	4091	3944.43	0.0172852	0.0458094	0.0336959	0.078088	0.115319	0.202836	41	0.0709389	0.129182
585	6	6.83333	121.237	18.843	12838	6184.17	0.0176063	0.0424787	0.035112	0.0628469	0.121237	0.210879	41	0.0716453	0.136359
586	5	7.6	107.366	15.7563	2537	7176.4	0.0219587	0.0287119	0.03531	0.0381295	0.107366	0.208516	39	0.0567843	0.0936023
587	9	7	111.038	17.0184	4995	4220.44	0.0081923	0.0466672	0.0397713	0.0714076	0.111038	0.225975	62	0.0761313	0.13816
588	6	6.5	104.602	16.9147	8069	4455.33	0.00885042	0.0377296	0.0339221	0.0771845	0.104602	0.189304	40	0.0583981	0.110996
589	7	6.57143	118.826	32.3546	2403	4454.29	0.0138927	0.0415525	0.0321102	0.0724979	0.118826	0.21397	47	0.0716444	0.115942
590	9	6.22222	98.0513	20.0772	2722	6701.22	0.00696936	0.0328382	0.0407445	0.0779845	0.0980513	0.195382	56	0.0628125	0.130452
591	7	5.28571	118.972	29.467	4298	5949.71	0.0112198	0.0401691	0.0423901	0.0600878	0.118972	0.204706	38	0.0697434	0.116536
592	6	7.5	102.586	15.4558	7980	5305.83	0.010676	0.0261072	0.0405258	0.0517902	0.102586	0.203506	45	0.0558052	0.106358
593	8	6.375	112.145	18.4907	6752	3916.75	0.0145272	0.0412024	0.0381851	0.069835	0.112145	0.213899	50	0.0716915	0.125349
594	6	5.66667	128.628	26.6445	4523	5697.83	0.0136583	0.0469083	0.037066	0.06821	0.128628	0.224308	34	0.0757268	0.114765
595	9	6.11111	108.99	20.2313	4358	5779	0.00590219	0.0355527	0.0330092	0.0578387	0.10899	0.191483	53	0.0605273	0.095181
596	4	7.25	96.0277	14.8329	4589	6860.5	0.00610793	0.0263842	0.0326189	0.0525381	0.0960277	0.189269	29	0.0465516	0.0953381
597	4	6.25	126.126	20.5706	8555	6771.75	0.028265	0.029746	0.0393797	0.0311071	0.126126	0.21983	24	0.0612726	0.106091
598	6	5.5	121.788	27.8211	8467	4844.5	0.0248386	0.0469305	0.0416167	0.0676803	0.121788	0.20773	34	0.0719454	0.124551
599	4	6.25	121.518	22.9051	5044	5619.75	0.0154766	0.0366757	0.0377217	0.0580392	0.121518	0.226907	26	0.0581281	0.125072
600	4	6.75	118.304	19.0131	6898	6019.5	0.0254579	0.0344462	0.0379457	0.0442707	0.118304	0.186991	28	0.0619654	0.113008
601	5	6.6	108.445	20.6462	5600	3753.6	0.0228787	0.036676	0.0344428	0.0627973	0.108445	0.192321	33	0.0575964	0.124474
602	3	8	114.056	14.257	7184	7757.33	0.0179655	0.0301461	0.0309709	0.0381882	0.114056	0.209571	25	0.0550548	0.0933976
603	5	7.2	104.443	17.9135	3665	5055.2	0.0131257	0.0382619	0.0393737	0.0655642	0.104443	0.189428	36	0.0610586	0.109697
604	7	7.71429	100.745	13.5468	6037	5773.57	0.0086102	0.0312595	0.0390387	0.045647	0.100745	0.193779	55	0.0640724	0.111917
605	5	7	101.625	14.9534	1953	3495	0.00785636	0.023461	0.0335351	0.0374056	0.101625	0.158598	35	0.0495271	0.108349
606	7	7.85714	104.199	13.5092	4560	5153.43	0.0123999	0.0298137	0.0344483	0.044723	0.104199	0.188589	56	0.0599871	0.105004
607	6	6.66667	107.468	17.0584	0	4962.33	0.00457929	0.0296936	0.0374861	0.0543924	0.107468	0.200005	41	0.0605915	0.107562
608	13	7.76923	98.1707	13.0777	7720	5858.92	0.0155206	0.0412531	0.0365842	0.0725322	0.0981707	0.176869	98	0.0661664	0.118339
609	6	8.66667	100.033	12.3652	6339	3967.17	0.0125211	0.0337797	0.035588	0.0547463	0.100033	0.172156	52	0.0594123	0.111321
610	6	7	99.0875	15.2039	3314	4515.17	0.0131257	0.0287249	0.0409098	0.051915	0.0990875	0.179514	42	0.0550499	0.107189
611	7	6.42857	105.748	17.265	2216	5693.57	0.00627856	0.024097	0.0357418	0.0555099	0.105748	0.188765	43	0.0524473	0.0930861
612	5	5.6	123.392	24.7763	4428	4114.6	0.0196532	0.0379207	0.0383791	0.0814616	0.123392	0.219365	28	0.0630819	0.106575
613	4	7.5	108.199	18.1083	5309	5976.5	0.0153012	0.0232318	0.0294073	0.0300765	0.108199	0.191838	30	0.0493373	0.0876927
614	4	6	108.325	18.312	6997	5682.5	0.0190708	0.0271584	0.0288065	0.0362431	0.108325	0.204656	25	0.0478123	0.0885163
615	6	5.33333	122.629	25.2557	5808	5191.33	0.0175861	0.0413869	0.0348028	0.0620022	0.122629	0.226066	33	0.0691966	0.124151
616	6	6.83333	93.259	13.7853	1834	5030.33	0.00619794	0.0216959	0.0314572	0.0429821	0.093259	0.182514	42	0.0479653	0.0912785
617	5	6.2	118.826	21.6434	8057	5394.4	0.0129937	0.0313725	0.0386937	0.0611104	0.118826	0.207283	31	0.0636336	0.115489
618	5	8	103.179	13.3232	6480	6198.6	0.0165485	0.031965	0.0312087	0.0457411	0.103179	0.196261	40	0.0575756	0.107334
619	6	6.5	123.944	20.3704	3887	5306.67	0.0256068	0.0449325	0.0314351	0.0545401	0.123944	0.239748	40	0.0681967	0.108505
620	5	7.6	102.454	13.6199	7048	6870	0.00725112	0.0296954	0.0310198	0.0470843	0.102454	0.18299	38	0.0532483	0.0989797
621	9	8.22222	108.768	15.3458	7892	5975.44	0.0131434	0.0447744	0.0333916	0.0630349	0.108768	0.194587	73	0.0713943	0.125974
622	4	8	124.377	16.67	7058	4743.75	0.0220514	0.0360727	0.0380802	0.0454673	0.124377	0.230296	33	0.0682287	0.111892
623	8	7	119.543	17.4867	3044	5525.5	0.026182	0.0465566	0.0390798	0.0711464	0.119543	0.227583	56	0.0732643	0.112025
624	14	7.42857	88.8423	13.1828	1830	5682.57	0.00433717	0.0297894	0.0358091	0.0737704	0.0888423	0.167611	100	0.058291	0.124963
625	3	6.33333	119.435	19.3371	7041	4447.33	0.0187038	0.0225567	0.0381431	0.0290558	0.119435	0.198324	20	0.0535011	0.0885362
626	5	9	115.501	13.5745	4987	5001.8	0.0340565	0.0390575	0.0352301	0.0486421	0.115501	0.205302	46	0.068534	0.118918
627	9	5.66667	101.683	18.8437	6989	5899.11	0.0105811	0.0305386	0.0346556	0.0767521	0.101683	0.202858	52	0.0581614	0.114827
628	6	6.66667	117.225	18.7778	2291	7264.67	0.0129937	0.0373597	0.0344327	0.0556325	0.117225	0.200681	41	0.0662905	0.119651
629	7	6.14286	110.374	20.0163	2767	4468.29	0.0213344	0.0294958	0.03494	0.0432588	0.110374	0.208463	44	0.0594539	0.112628
630	7	6	110.958	24.4811	7775	6383.29	0.00318214	0.0425761	0.0400294	0.0830154	0.110958	0.189029	43	0.0695309	0.123007
631	2	6	128.245	24.046	4820	5234.5	0.0246068	0.0384876	0.0321518	0.0523685	0.128245	0.225587	13	0.0559481	0.0927855
632	7	6.85714	105.802	17.3938	2346	5504.14	0.00793969	0.0363501	0.036819	0.0524009	0.105802	0.199532	49	0.0639216	0.111447
633	6	7.66667	93.913	12.7143	10278	5253.17	0.000480809	0.0296983	0.0354671	0.05888	0.093913	0.206515	47	0.0552086	0.115545
634	10	6.6	98.8221	17.2939	5560	6225.9	0.00885954	0.0434214	0.0386983	0.0759271	0.0988221	0.189712	67	0.0679942	0.129671
635	7	6.14286	94.1291	15.9657	4106	4289.43	0.00423556	0.0291075	0.0342164	0.0598466	0.0941291	0.1753	44	0.0528495	0.116072
636	7	5.85714	96.0714	23.6148	3183	5512.14	0.00529562	0.0350716	0.0334176	0.0637344	0.0960714	0.155028	41	0.0544373	0.114517
637	10	6.4	112.296	19.1972	5605	4958.2	0.0216268	0.0390139	0.0385369	0.0642443	0.112296	0.202625	63	0.069918	0.116904
638	3	5.66667	113.61	20.558	6813	6082.33	0.00318214	0.0305839	0.0465986	0.0610378	0.11361	0.192211	18	0.0626466	0.123912
639	7	7.85714	111.274	15.4106	8483	3820.71	0.0206395	0.0467008	0.0318555	0.0949003	0.111274	0.193078	56	0.069486	0.121113
640	10	6.9	93.0893	15.345	5131	5033.7	0.00492466	0.0330009	0.033649	0.0682791	0.0930893	0.187297	69	0.0562031	0.123486
641	6	7	112.806	17.197	7554	6318	0.0169624	0.035565	0.0323366	0.0613311	0.112806	0.194907	43	0.0618809	0.128702
642	6	7.16667	103.074	14.8544	2860	4790.17	0.00983209	0.0261087	0.034085	0.0427963	0.103074	0.208018	44	0.0528375	0.100754
643	9	6.88889	94.7624	15.5598	5819	5012.33	0.00580682	0.0317838	0.0333037	0.0724439	0.0947624	0.184292	62	0.0565709	0.109752
644	7	6.28571	113.31	22.4116	3098	7743.14	0.0037715	0.0293997	0.0308982	0.0413506	0.11331	0.199749	45	0.0588502	0.10066
645	4	8	110.84	15.5484	4593	6331.75	0.0129042	0.0387961	0.0385989	0.0829822	0.11084	0.221588	33	0.0635069	0.11639
646	8	7	108.901	17.5236	7196	5520.25	0.0215886	0.0372495	0.0366989	0.0541395	0.108901	0.193123	54	0.0639655	0.114568
647	4	8	109.294	14.8879	5357	4221	0.0145325	0.0311822	0.0373158	0.047506	0.109294	0.21739	33	0.058572	0.122108
648	6	8	103.738	13.9542	5366	5149.67	0.00853113	0.0278189	0.0355334	0.0407893	0.103738	0.20745	46	0.0574366	0.0991683
649	6	8	99.2899	13.6792	145	4981.5	0.00812051	0.0452099	0.0377515	0.0847097	0.0992899	0.183729	49	0.0657798	0.129808
650	5	5.4	122.011	26.5326	5468	3742.8	0.0219868	0.0447833	0.0336827	0.0752892	0.122011	0.210944	28	0.0665879	0.113174
651	2	9	159.102	19.8877	3692	8768.5	0.0596444	0.059963	0.0459078	0.0602816	0.159102	0.220332	19	0.0935632	0.142084
652	5	7.6	111.528	17.1629	6836	7212	0.0121706	0.0351767	0.0421966	0.0550691	0.111528	0.213971	37	0.0625451	0.117781
653	8	7.25	99.4138	15.6423	5810	4871	0.0131823	0.031237	0.0334833	0.0578201	0.0994138	0.176381	56	0.0516857	0.109327
654	2	5	138.756	28.9074	8179	7596	0.0198697	0.02927	0.0393465	0.0386703	0.138756	0.243255	11	0.0561203	0.0973911
655	9	7.55556	98.2518	13.8367	8922	5586.33	0.0147135	0.028926	0.032535	0.0475431	0.0982518	0.199003	68	0.056167	0.0957655
656	9	7.44444	115.23	17.3408	7227	7173.89	0.0202354	0.0509937	0.0386836	0.072166	0.11523	0.194033	62	0.0808655	0.141929
657	11	6.90909	95.4419	14.6709	3430	5448.73	0.0163942	0.0361408	0.0323447	0.051511	0.0954419	0.17236	74	0.0598265	0.112784
658	6	8	121.797	15.9818	6853	5737.67	0.0381048	0.0480156	0.0391944	0.069369	0.121797	0.205567	49	0.0783857	0.127979
659	8	7.875	101.296	13.888	9360	4312.62	0.0180315	0.0331756	0.0338671	0.0652531	0.101296	0.198106	64	0.0604354	0.106469
660	9	7.11111	106.075	18.984	7322	5564	0.00869563	0.0307394	0.0390191	0.0507263	0.106075	0.21255	62	0.0651799	0.135168
661	7	7.14286	106.625	15.347	2091	4899.86	0.00237156	0.033874	0.0349757	0.057506	0.106625	0.204843	51	0.0608871	0.115653
662	8	8.375	93.8805	12.8252	4670	5518.38	0.0125439	0.0272515	0.0369966	0.0440168	0.0938805	0.180154	66	0.0558776	0.104169
663	7	6.14286	101.93	18.6235	6197	7419.71	0.00776313	0.0240464	0.0347854	0.0440293	0.10193	0.178553	43	0.0501768	0.0910285
664	7	7.42857	117.014	17.4791	6719	5305.14	0.0242904	0.0485531	0.0385285	0.0760157	0.117014	0.231604	53	0.0775058	0.134368
665	7	8.14286	98.0387	13.1663	7331	6453.71	0.00766472	0.0321427	0.0346028	0.0582776	0.0980387	0.182265	55	0.0558954	0.11873
666	7	6.42857	114.55	18.6047	7001	4778.86	0.0125232	0.0346229	0.0388564	0.0527116	0.11455	0.189614	46	0.064308	0.108273
667	5	5.2	98.6105	20.3795	4346	3893.6	0.00505692	0.0276952	0.0298536	0.0513024	0.0986105	0.185633	26	0.0471117	0.102016
668	11	6.63636	103.402	17.3421	5254	4927.55	0.0157597	0.0353479	0.0319318	0.0457463	0.103402	0.195036	72	0.0597272	0.10704
669	6	8.33333	114.833	14.3624	5022	6113.5	0.0253115	0.0432723	0.0392422	0.0772685	0.114833	0.199196	51	0.0715995	0.129816
670	5	6.8	117.39	17.8321	5944	3589.4	0.023701	0.0360907	0.0416032	0.0480283	0.11739	0.213746	35	0.0695103	0.11884
671	4	5	119.738	30.2195	6625	5891.25	0.00388582	0.0291142	0.0400811	0.0523685	0.119738	0.214829	21	0.0586363	0.116433
672	4	6.5	112.086	17.7803	4888	6775	0.0169548	0.0402992	0.03814	0.0681339	0.112086	0.208654	26	0.0661088	0.133292
673	4	5.75	116.626	21.4509	6840	6508.75	0.00642949	0.0245795	0.0359847	0.0558417	0.116626	0.210005	24	0.0563194	0.114028
674	5	6.4	128.908	23.4899	6255	5457.8	0.0374077	0.0625505	0.0385778	0.0945478	0.128908	0.222944	33	0.0861626	0.149986
675	5	6.8	119.655	19.554	6732	6524.8	0.0139034	0.0417724	0.0390174	0.0638458	0.119655	0.22551	35	0.068007	0.107487
676	6	7.16667	110.13	17.6474	1062	5751.17	0.00982824	0.0369521	0.0362479	0.05888	0.11013	0.203297	44	0.0681573	0.122794
677	3	8	122.363	15.8619	3871	4143	0.0289569	0.039415	0.029515	0.0563898	0.122363	0.207327	25	0.0600755	0.0861612
678	8	5.125	116.456	23.8977	3963	3511.25	0.00763165	0.0348623	0.0360191	0.070276	0.116456	0.212555	42	0.0634426	0.123092
679	8	7.375	109.083	17.0063	7560	5661.75	0.00920747	0.0423656	0.041228	0.0730606	0.109083	0.186152	59	0.07038	0.131318
680	8	7.375	116.335	18.4664	3998	3925.38	0.0123145	0.0377189	0.0358338	0.0732264	0.116335	0.212367	55	0.0686498	0.121123
681	6	6	94.429	17.5743	3222	3991.17	0.00188718	0.0271108	0.0265396	0.079743	0.094429	0.192042	36	0.0471185	0.117488
682	5	4.6	127.246	32.9022	6698	5692.2	0.0139107	0.0415872	0.0386691	0.0622773	0.127246	0.21789	24	0.0649108	0.119988
683	7	6.42857	100.382	17.8399	7045	7032.57	0.0143697	0.0255438	0.0343578	0.0520736	0.100382	0.176193	46	0.05201	0.0929471
684	7	6.42857	114.558	19.9503	8669	5492.86	0.0207528	0.0449072	0.0364316	0.0584657	0.114558	0.205671	46	0.0697014	0.111679
685	5	5.6	120.401	25.2841	6498	4632.8	0.0237758	0.0374107	0.0374781	0.0471065	0.120401	0.198537	29	0.0629578	0.108217
686	5	6.2	98.5262	16.4445	2540	2942.4	0.00552296	0.0311913	0.0352489	0.0800774	0.0985262	0.178786	32	0.0556214	0.110414
687	12	6.66667	104.579	18.6264	9060	5989.25	0.0092177	0.0452294	0.0358836	0.0919237	0.104579	0.196077	79	0.0718251	0.126533
688	5	6.4	107.804	18.1727	7274	6756	0.0172413	0.0248129	0.0345199	0.0328818	0.107804	0.188812	33	0.053465	0.0922256
689	4	7.5	128.352	17.5083	4310	3319.5	0.0266575	0.0352859	0.0398836	0.0561202	0.128352	0.204186	31	0.0673666	0.123447
690	6	6	121.566	22.5042	6116	6228.33	0.0153898	0.0377206	0.0322841	0.0510878	0.121566	0.219541	37	0.0660022	0.104422
691	4	7	119.339	17.226	9843	4158.25	0.00446781	0.0430775	0.0423382	0.0744091	0.119339	0.214259	29	0.0737929	0.12425
692	6	6.16667	114.398	20.9812	4346	5102	0.00922839	0.0327779	0.0354734	0.0545401	0.114398	0.206887	38	0.0639733	0.107562
693	4	5.25	136.077	26.6485	3500	6089.5	0.0192583	0.0568117	0.0339154	0.0911208	0.136077	0.233371	22	0.0783246	0.124963
694	5	7.2	112.969	18.5772	7163	4693.2	0.0188335	0.0389455	0.0422459	0.0703218	0.112969	0.198521	37	0.0639528	0.118789
695	8	7.125	94.4574	14.319	4881	6740	0.00540735	0.0374195	0.0332485	0.0715812	0.0944574	0.193476	56	0.0566234	0.119197
696	10	5.6	96.1819	20.5532	4020	5127.6	0.00899684	0.0412606	0.0334178	0.0868463	0.0961819	0.166572	57	0.0642014	0.122724
697	4	5	119.48	31.1146	8542	5847.25	0.0194013	0.0356266	0.0377903	0.0522338	0.11948	0.211007	21	0.0570965	0.120631
698	1	3	190.629	63.543	8605	6178	0.0460581	0.0460581	0.048029	0.0460581	0.190629	0.265283	4	0.0590508	0.100282
699	5	7.8	97.7273	13.2165	2354	4332.2	0.0115852	0.0304504	0.0338962	0.0596937	0.0977273	0.170622	40	0.0577464	0.104295
700	8	6.625	105.018	17.0758	7068	5973.38	0.0138546	0.0379985	0.0341611	0.0577782	0.105018	0.200085	54	0.0654075	0.112417
701	9	5.66667	112.867	29.8944	5721	4919.67	0.0197502	0.0334061	0.0355657	0.0641159	0.112867	0.212988	48	0.0603804	0.108589
702	3	7.66667	119.235	18.3268	2550	4990.67	0.0292447	0.035648	0.0322157	0.0467146	0.119235	0.215004	23	0.0575525	0.098031
703	5	7.8	113.047	15.0011	4869	5712.6	0.0218794	0.039861	0.0369692	0.0750329	0.113047	0.228409	40	0.0659652	0.114779
704	8	6.75	96.6908	15.319	5792	5325.5	0.00831678	0.0379414	0.034118	0.0780334	0.0966908	0.17047	55	0.06344	0.123006
705	7	5.42857	98.303	21.6394	7022	3665.43	0.0113629	0.0225621	0.0296068	0.0399656	0.098303	0.179712	37	0.0444614	0.0961098
706	3	8.66667	127.501	16.4241	7039	6997.33	0.0246079	0.0366784	0.0391807	0.043555	0.127501	0.224298	27	0.0700788	0.121241
707	5	7.6	122.256	19.3572	8649	6764.6	0.0190254	0.0462479	0.0378296	0.0767521	0.122256	0.213443	39	0.075207	0.124963
708	7	4.71429	117.486	27.1338	6445	4954.71	0.0263352	0.0416483	0.0377351	0.0676301	0.117486	0.21847	34	0.0680113	0.122568
709	10	7.7	93.3172	13.4604	5037	4399	0.0141295	0.0299055	0.0385854	0.0558521	0.0933172	0.189022	77	0.0573355	0.12526
710	8	5.625	105.098	20.8006	10371	5255	0.0179971	0.0304278	0.0324392	0.0490272	0.105098	0.195625	46	0.0540735	0.114156
711	4	8.25	111.314	13.8258	8838	6329.25	0.00590219	0.0230001	0.0372033	0.0422178	0.111314	0.192991	34	0.0558105	0.0967138
712	4	6.5	124.299	19.7176	7455	5680.25	0.0325255	0.0464372	0.0378628	0.064684	0.124299	0.194645	27	0.0710454	0.12425
713	5	7	125.505	18.7163	1717	4471.6	0.0263368	0.0450974	0.0391613	0.0784009	0.125505	0.213511	34	0.0730586	0.132423
714	8	5.625	108.294	19.7572	4730	4385.75	0.0189295	0.0417798	0.0335284	0.079743	0.108294	0.205329	44	0.0623523	0.11393
715	3	6.66667	126.042	20.0734	3473	5068.33	0.020741	0.0416198	0.0415393	0.0588739	0.126042	0.208261	21	0.073731	0.119088
716	7	5.85714	107.449	22.1659	4395	3952.14	0.0123999	0.03833	0.0341349	0.0595127	0.107449	0.180159	41	0.0579307	0.0988591
717	7	5.42857	113.788	26.3441	5825	6744.86	0.0103531	0.0377512	0.0343048	0.0628469	0.113788	0.197406	39	0.0642295	0.11619
718	7	7.14286	109.486	15.6098	2021	6418.43	0.0207528	0.0370391	0.0348599	0.0565962	0.109486	0.196263	51	0.0639776	0.113286
719	7	7.57143	98.3822	13.6028	4706	5703.43	0.00946479	0.0314912	0.0342855	0.0630179	0.0983822	0.171246	53	0.0561524	0.0931949
720	3	7	117.227	16.9793	3567	4456.33	0.0153736	0.0312105	0.0375568	0.0612249	0.117227	0.22376	22	0.0611334	0.110724
721	5	7.2	122.822	17.2535	0	6620.6	0.0234787	0.043343	0.0365161	0.0637419	0.122822	0.208357	37	0.0713838	0.134018
722	6	7.16667	108.655	15.3066	9330	4784.5	0.0132027	0.035283	0.0372608	0.0577031	0.108655	0.178163	44	0.0645455	0.118686
723	8	5.625	101.337	18.8951	4996	7160.12	0.00969997	0.029841	0.0334999	0.063748	0.101337	0.175263	45	0.0533518	0.0967401
724	7	6.14286	113.905	22.3742	9900	6524.57	0.0261419	0.0425917	0.0346953	0.0729762	0.113905	0.215734	44	0.0621821	0.12806
725	2	5	154.367	32.1598	5251	7351	0.0420576	0.0477796	0.0380468	0.0535015	0.154367	0.253064	11	0.0708172	0.105897
726	8	6.875	102.731	16.8722	4541	7630.38	0.0199859	0.0356945	0.0354202	0.0625235	0.102731	0.182595	56	0.0649022	0.125895
727	3	7	155.777	23.5726	7533	4536	0.0628743	0.0634217	0.0457459	0.0640194	0.155777	0.228979	22	0.0932387	0.12873
728	5	7.6	99.9945	13.7453	5936	5693	0.00582116	0.0300675	0.0332494	0.0434432	0.0999945	0.184077	39	0.0539196	0.11074
729	4	7.25	114.772	16.3391	4939	8664.25	0.0259159	0.0321963	0.0342493	0.0426829	0.114772	0.205146	29	0.0569793	0.0967596
730	3	6.66667	118.209	19.8579	3690	6381	0.0183831	0.028438	0.0419465	0.0334972	0.118209	0.217543	21	0.0600095	0.106511
731	8	7	103.338	15.5827	9375	5131.75	0.024953	0.0331168	0.0306632	0.0453859	0.103338	0.181975	54	0.0559614	0.0973094
732	6	5.66667	100.465	19.834	6532	7881.5	0.0149814	0.0259313	0.0305895	0.052157	0.100465	0.185866	35	0.0477588	0.100112
733	8	6	100.681	17.1397	10943	5462.5	0.00524054	0.0268318	0.0334834	0.0613311	0.100681	0.211298	49	0.0545069	0.106236
734	6	6.83333	108.634	18.5661	6903	6697	0.00787001	0.0389321	0.0390162	0.0608191	0.108634	0.18752	41	0.0688539	0.126949
735	11	7.18182	100.806	15.8447	9352	4657	0.0142901	0.0356717	0.0334904	0.0652619	0.100806	0.18669	76	0.0621358	0.130198
736	6	5.33333	115.353	24.0548	8986	5842.33	0.0182541	0.037769	0.0374713	0.0655549	0.115353	0.207809	33	0.0680657	0.131836
737	11	6.81818	99.9375	17.9076	5293	6263.09	0.00824122	0.0315836	0.0360546	0.0573798	0.0999375	0.185035	76	0.0607665	0.112997
738	7	6.57143	108.14	19.0784	7966	7415.14	0.0153314	0.0343313	0.0328413	0.0551361	0.10814	0.186324	46	0.0644821	0.10904
739	6	7.16667	114.217	17.5026	2451	6014.83	0.0160068	0.0352803	0.0374609	0.0578233	0.114217	0.182099	43	0.0663112	0.111278
740	10	7.5	103.384	16.1639	5699	4712.5	0.00869563	0.0426657	0.0358519	0.0788074	0.103384	0.207312	73	0.0666769	0.124075
741	6	8.16667	101.995	12.7629	5962	5064.83	0.0109423	0.038294	0.0362178	0.0741642	0.101995	0.190627	50	0.0619646	0.109869
742	2	6.5	126.155	19.524	8876	7679.5	0.0215092	0.0428629	0.0345232	0.0642166	0.126155	0.208764	14	0.0632443	0.115339
743	4	5.5	130.778	28.1536	791	5846.25	0.0267797	0.0448017	0.0369382	0.0654488	0.130778	0.218345	22	0.0665836	0.109011
744	2	5	148.976	29.7953	7606	3057.5	0.0312087	0.0335203	0.0386257	0.0358319	0.148976	0.22837	11	0.0594927	0.0885289
745	7	7.85714	111.055	16.4752	9345	5270.57	0.0200554	0.0466107	0.035072	0.0881332	0.111055	0.201498	55	0.0758606	0.128478
746	4	7.25	111.441	16.4839	1357	5593.75	0.0219868	0.0272716	0.0364413	0.033544	0.111441	0.206154	30	0.0564854	0.0986256
747	5	6.2	106.153	18.4842	7996	4620.6	0.0168254	0.0384941	0.0363059	0.0748106	0.106153	0.219639	32	0.0581842	0.120169
748	5	5.4	111.103	23.3581	3312	5075.4	0.0101254	0.0337202	0.0380886	0.0505039	0.111103	0.203752	28	0.054079	0.100003
749	5	7.4	102.853	14.6042	4321	5775.6	0.0129085	0.0276887	0.0299154	0.0377022	0.102853	0.208592	37	0.0528541	0.0812611
750	6	7.33333	103.95	14.8912	9559	5203.83	0.0217714	0.0330883	0.0341767	0.0511096	0.10395	0.186054	45	0.058075	0.107417
751	7	5.42857	109.992	23.7193	5377	5419	0.0188717	0.0381582	0.0312196	0.0612249	0.109992	0.206207	38	0.0558352	0.100003
752	9	7.22222	101.935	18.1267	10341	5450.44	0.00790398	0.0371046	0.0373006	0.0919237	0.101935	0.198823	63	0.0637687	0.144391
753	8	5.625	104.417	22.2351	5973	7292.12	0.0143317	0.035486	0.0381701	0.0811316	0.104417	0.206045	43	0.05901	0.110879
754	9	7	103.009	16.3784	4724	4210.89	0.010522	0.0448261	0.0364583	0.0869267	0.103009	0.170433	62	0.0646352	0.108879
755	7	8.71429	95.7938	11.6095	7860	6506.86	0.0071106	0.0310827	0.0388727	0.0650479	0.0957938	0.192061	61	0.0591894	0.106379
756	8	7	107.458	18.8424	8297	5018.5	0.0211896	0.0362884	0.0371805	0.0487252	0.107458	0.193666	56	0.0610523	0.111477
757	9	6.77778	95.7026	14.5115	902	4649.89	0.00812657	0.0318903	0.0360305	0.0673232	0.0957026	0.166839	62	0.0555394	0.108818
758	5	5.4	113.177	23.6413	7518	4572.6	0.0194816	0.0326377	0.0340633	0.0558265	0.113177	0.193606	28	0.0545047	0.106147
759	5	6.2	104.979	17.5215	1246	5125.2	0.0100098	0.0268989	0.0359487	0.0662477	0.104979	0.19492	32	0.0532096	0.133292
760	6	7.16667	118.088	19.4381	8031	4651	0.0157136	0.0417288	0.0379024	0.0800923	0.118088	0.211982	43	0.0766043	0.128478
761	4	7.25	139.54	29.4736	5694	5920.75	0.0441488	0.0601015	0.0392286	0.080904	0.13954	0.242649	30	0.0944195	0.141915
762	3	7.33333	130.842	18.3455	2681	8022.67	0.0371839	0.0434404	0.0383626	0.0530972	0.130842	0.212661	23	0.0716263	0.117473
763	7	6.57143	125.995	22.3356	4046	5424.43	0.0199104	0.0482518	0.0365229	0.0669463	0.125995	0.218235	44	0.0776011	0.139131
764	7	7.42857	107.444	16.3106	8496	5584.29	0.0190222	0.0314429	0.0367849	0.0442654	0.107444	0.199929	51	0.0634841	0.116131
765	5	6.2	112.231	19.3197	6477	4608.8	0.0102564	0.0372954	0.0366207	0.0652442	0.112231	0.211759	32	0.064794	0.130031
766	7	7	100.366	18.9353	4504	5031.57	0.016571	0.0417317	0.0372107	0.0702673	0.100366	0.167448	50	0.0617882	0.116434
767	3	6	122.205	20.7555	1749	6726	0.015215	0.0272941	0.0345231	0.0457028	0.122205	0.210098	18	0.0560927	0.103564
768	3	6.66667	123.214	18.5799	3804	5461.33	0.0147952	0.0287427	0.0392548	0.0417223	0.123214	0.199423	21	0.0585021	0.102687
769	4	10.75	101.13	9.66999	7398	5610.5	0.0152631	0.0459066	0.0383716	0.0729328	0.10113	0.183092	42	0.0651237	0.113008
770	10	6	98.8818	18.7562	4774	5091.7	0.00581947	0.0275355	0.0335507	0.0577168	0.0988818	0.184019	60	0.0554296	0.100563
771	8	7.25	115.776	18.5787	2661	3358	0.0123145	0.0367904	0.0365722	0.0532163	0.115776	0.200053	54	0.0668224	0.112025
772	7	5.85714	105.136	21.653	5559	5835	0.00472254	0.0280469	0.0315512	0.0580535	0.105136	0.204664	40	0.0518705	0.0892802
773	6	7	119.075	20.5861	2463	5707.17	0.00623468	0.0333774	0.0398415	0.0657418	0.119075	0.232044	42	0.0692338	0.121465
774	6	6.83333	104.857	17.5455	6350	5332.17	0.00896128	0.0349975	0.0282281	0.0674333	0.104857	0.19446	41	0.0556676	0.102886
775	4	4.75	111.195	29.4534	7799	4119	0.00457929	0.0350968	0.0351959	0.0587208	0.111195	0.204585	20	0.0549581	0.0918809
776	6	5.83333	122.137	21.8828	8943	5443.83	0.0201194	0.034453	0.0416117	0.0474626	0.122137	0.215278	36	0.0667713	0.11482
777	9	6.33333	103.662	19.0641	3451	6095.56	0.0159295	0.0410449	0.034142	0.0745557	0.103662	0.199705	58	0.0653968	0.119515
778	5	6.4	104.662	20.0942	8632	5463.2	0.013026	0.0359657	0.0376092	0.0586306	0.104662	0.182792	32	0.0653956	0.121611
779	6	6.66667	101.109	17.975	6191	4581.67	0.0109242	0.0341964	0.0400297	0.06821	0.101109	0.172327	41	0.0629286	0.111447
780	5	6.4	116.857	19.1794	2847	5900.2	0.00576798	0.0333901	0.0361751	0.0479041	0.116857	0.190491	33	0.0601846	0.0969454
781	2	5	151.702	31.6047	3879	6242.5	0.0350208	0.0466359	0.0389709	0.0582509	0.151702	0.260072	11	0.0667663	0.103467
782	5	4.8	123.892	26.4302	4324	5553.8	0.0298302	0.0373436	0.0429815	0.0452673	0.123892	0.224241	25	0.0698574	0.13121
783	3	6.66667	102.415	18.4657	4369	7368	0.0105437	0.025991	0.0333494	0.0408735	0.102415	0.180579	21	0.0469762	0.106575
784	11	6.90909	110.039	19.6224	8013	7036.18	0.0139034	0.0435394	0.0408244	0.0608191	0.110039	0.211607	72	0.0719991	0.125275
785	10	6.3	110.24	18.3208	6455	5345.4	0.0280109	0.0382285	0.0341627	0.0529888	0.11024	0.206047	63	0.0644848	0.111752
786	6	8.66667	107.972	14.6308	7892	5230.67	0.0264441	0.0353325	0.0330476	0.0567857	0.107972	0.202714	50	0.0632496	0.107454
787	9	6.88889	103.49	16.783	4715	5787.33	0.00571812	0.0322427	0.0369691	0.0509749	0.10349	0.191288	62	0.0655481	0.126691
788	6	7	123.673	19.058	1377	4430.83	0.0256563	0.0366035	0.0377348	0.052946	0.123673	0.236437	38	0.0636637	0.112118
789	4	5.75	127.224	22.2642	7378	6039	0.0252783	0.0472638	0.0447192	0.0595672	0.127224	0.210692	24	0.0771073	0.123357
790	7	6.57143	104.142	16.8788	1048	7770.14	0.0104092	0.037212	0.0368319	0.076796	0.104142	0.182118	47	0.0593477	0.124575
791	3	7.66667	104.972	13.7464	4997	5829	0.00123576	0.0211654	0.0354758	0.0336064	0.104972	0.207329	24	0.0485665	0.101122
792	5	7.2	124.792	18.8178	3818	5218.4	0.0284817	0.0403929	0.0435842	0.0583528	0.124792	0.236178	37	0.0768723	0.134368
793	5	6.8	136.301	20.5534	4442	6601	0.040835	0.0534059	0.0433933	0.0699881	0.136301	0.225562	35	0.0874515	0.140266
794	7	6.71429	96.7026	15.5744	0	5186	0.00812051	0.0254062	0.0357686	0.0350105	0.0967026	0.184298	48	0.0549298	0.0978726
795	5	5.6	107.848	19.9776	3942	5001	0.00811219	0.0214616	0.034722	0.0482886	0.107848	0.187213	29	0.0494246	0.0996848
796	10	6	97.036	17.3163	5220	5450.1	0.00582116	0.0301521	0.0338195	0.0759578	0.097036	0.189676	59	0.055335	0.129727
797	1	10	125.426	12.5426	2958	7979	0.0114513	0.0114513	0.0431905	0.0114513	0.125426	0.221601	11	0.0486334	0.0798486
798	3	5	119.279	34.2375	2843	5484	0.017413	0.0266827	0.0347474	0.0397962	0.119279	0.190877	16	0.0622087	0.133722
799	7	6.85714	95.3757	16.1289	5743	6933	0.00789367	0.0304204	0.0377688	0.0725509	0.0953757	0.195962	48	0.054208	0.100632
800	3	6.66667	119.242	20.5362	6616	5508.33	0.0175615	0.0327048	0.0348429	0.0482259	0.119242	0.203176	21	0.0572755	0.115825
801	8	7.625	97.8847	13.9548	5188	5959.12	0.00712439	0.0312534	0.0302152	0.0558082	0.0978847	0.173135	58	0.0554326	0.112134
802	10	8	88.8329	12.2536	2651	5818.5	0.00353831	0.0258728	0.0356032	0.041225	0.0888329	0.181684	79	0.0543863	0.100017
803	7	6.85714	114.364	18.1919	2331	5308.86	0.0133028	0.0340521	0.0411119	0.0556748	0.114364	0.203459	47	0.0643729	0.126759
804	7	6	114.27	23.2691	7399	5826.71	0.0272268	0.0392622	0.0324441	0.0578607	0.11427	0.212748	42	0.0610366	0.109697
805	5	7.4	109.687	14.8861	8853	6097.4	0.0190592	0.0298861	0.0334944	0.0451842	0.109687	0.225668	38	0.0569673	0.117924
806	7	6.14286	114.878	22.5587	8575	4594.86	0.0218681	0.0370065	0.0325503	0.0695356	0.114878	0.218126	44	0.0655169	0.109101
807	7	8.42857	94.1152	12.1482	3930	5206.14	0.00394109	0.0407511	0.0371073	0.0809234	0.0941152	0.187197	58	0.0609991	0.124654
808	6	6.83333	112.812	19.0191	4563	4201.67	0.0203531	0.0412158	0.0359902	0.0566928	0.112812	0.206664	42	0.0695373	0.106726
809	12	6.66667	92.9718	14.4131	2141	5413.92	0.0125211	0.0317624	0.0350794	0.0683018	0.0929718	0.159635	79	0.0567968	0.0989312
810	9	7.66667	97.8741	14.1503	5793	5476.11	0.00943464	0.0336832	0.0364484	0.0615928	0.0978741	0.193379	69	0.0592367	0.109861
811	8	5.875	122.668	24.5336	2139	4074.75	0.0277577	0.0426908	0.041043	0.0654856	0.122668	0.214436	47	0.0757238	0.146458
812	7	5.28571	117.566	24.6528	7570	6274.43	0.0272323	0.0443746	0.035968	0.0668456	0.117566	0.187466	38	0.0654019	0.108927
813	4	7.5	126.036	17.1924	3381	5282	0.0345644	0.0450704	0.0325245	0.0555074	0.126036	0.200921	29	0.0677447	0.10238
814	6	8.83333	100.645	12.2078	7167	5350.5	0.0108069	0.0397534	0.0316407	0.0724574	0.100645	0.193881	54	0.0622799	0.111329
815	4	7.75	123.427	18.9549	6281	3630.5	0.0349584	0.0438686	0.0335639	0.0537481	0.123427	0.217143	32	0.0685937	0.122237
816	2	6	120.109	22.5205	6556	6377.5	0.0212544	0.0292812	0.0296045	0.037308	0.120109	0.219999	13	0.0555748	0.109752
817	5	8.4	119.99	15.902	8804	5613	0.0219381	0.0524844	0.0380446	0.07631	0.11999	0.207246	43	0.0818397	0.137936
818	3	6.66667	112.27	20.2427	5342	3928	0.0106641	0.0327856	0.0355612	0.0723915	0.11227	0.185441	21	0.0564979	0.109651
819	5	6	120.178	25.8844	4310	6500.8	0.00388582	0.0322016	0.0381034	0.0464581	0.120178	0.218714	31	0.0655053	0.121617
820	8	7.625	93.6608	15.1274	3263	6745.12	0.00619794	0.02625	0.0322119	0.0642443	0.0936608	0.187299	62	0.0569467	0.111914
821	5	7	106.943	16.0924	2373	5757.2	0.0241029	0.0384742	0.0350599	0.0603891	0.106943	0.209331	36	0.0653595	0.11109
822	6	7.83333	96.8419	14.2643	2008	5275.83	0.0048706	0.0256041	0.0337899	0.051511	0.0968419	0.186991	47	0.0557243	0.100936
823	2	10.5	128.352	12.2518	7739	7100.5	0.0226896	0.0368259	0.0393222	0.0509622	0.128352	0.221253	22	0.0691124	0.111781
824	9	5.77778	112.175	20.417	5791	6757.56	0.0184963	0.0486471	0.0372629	0.0885398	0.112175	0.210523	52	0.0717338	0.128719
825	8	6.5	99.2977	16.8057	6508	6791.62	0.0125955	0.0265081	0.0336064	0.0379363	0.0992977	0.186199	53	0.0540489	0.102082
826	9	7.11111	110.413	18.553	3536	5660.78	0.0154815	0.0385664	0.0387938	0.0640181	0.110413	0.207572	65	0.0697462	0.115653
827	4	6.5	122.766	28.1107	3842	5728	0.0231873	0.0415394	0.0406513	0.0582509	0.122766	0.220761	27	0.0688618	0.114538
828	8	6.125	113.172	22.4829	5110	5732	0.0191175	0.0358165	0.0355174	0.0543456	0.113172	0.193613	49	0.0634859	0.111854
829	5	7	99.6646	14.8073	8915	6898.2	0.0041078	0.0213398	0.034411	0.0326846	0.0996646	0.18821	36	0.0512844	0.0910287
830	10	6.7	93.5088	15.2471	4115	5380.1	0.00449369	0.0386719	0.0330836	0.0674086	0.0935088	0.181182	66	0.0581782	0.106547
831	5	8.6	106.318	12.7926	9788	5370.2	0.0103841	0.0312809	0.0338838	0.0675823	0.106318	0.185762	43	0.0612601	0.107325
832	2	6.5	153.244	23.7163	8626	6045.5	0.0439678	0.0467328	0.0437046	0.0494978	0.153244	0.254203	14	0.0772464	0.109586
833	9	6.55556	103.158	19.1762	2200	6930.33	0.0106063	0.0402075	0.0383775	0.0881332	0.103158	0.200318	60	0.0661911	0.119823
834	3	6.66667	134.053	21.3492	0	3959.33	0.0234833	0.0331554	0.0367351	0.0484868	0.134053	0.214463	21	0.0643906	0.106325
835	3	7	106.663	15.4493	7531	4100.33	0.00407518	0.0250876	0.030266	0.0363166	0.106663	0.170432	22	0.0469174	0.0983154
836	3	7.66667	118.46	15.5126	4282	5220.33	0.021028	0.038138	0.0344081	0.0526862	0.11846	0.219761	24	0.0644413	0.133209
837	5	5	123.382	32.1088	6115	4666.4	0.0202703	0.0324434	0.0365009	0.0440297	0.123382	0.197161	25	0.0592165	0.107577
838	7	6.71429	101.135	16.3742	6267	6393.29	0.00266635	0.0235335	0.0344478	0.0391963	0.101135	0.189904	46	0.0522541	0.0950687
839	4	8.75	111.522	12.9897	8705	4880.5	0.0176433	0.041337	0.0300362	0.0559005	0.111522	0.192906	36	0.0645105	0.102929
840	5	6.4	115.489	20.7147	1665	4824.8	0.0172405	0.0309835	0.0402967	0.0533009	0.115489	0.193949	33	0.0639556	0.127661
841	8	7.25	115.996	17.6583	3343	5463.25	0.0212392	0.053762	0.0383972	0.0711464	0.115996	0.191338	56	0.0838705	0.133707
842	2	8.5	119.033	14.0525	2059	3228.5	0.0221223	0.0263223	0.0349665	0.0305224	0.119033	0.213026	18	0.0546786	0.084868
843	7	6.71429	109.384	18.1191	1236	5651.43	0.00675208	0.038667	0.0369184	0.0673655	0.109384	0.202137	48	0.0697655	0.127818
844	9	6.44444	100.49	18.1129	5491	4987	0.010251	0.031026	0.0357579	0.0571283	0.10049	0.181005	58	0.0541655	0.10178
845	7	6	114.315	21.8132	4296	6304	0.0195306	0.0362778	0.0350394	0.0595703	0.114315	0.208683	42	0.0646422	0.1105
846	4	6.75	136.464	23.3274	5688	6362.25	0.0273187	0.0498975	0.0423682	0.0644676	0.136464	0.215426	28	0.079107	0.117689
847	3	4.66667	136.49	30.3311	6612	4580.33	0.0187174	0.038716	0.0353984	0.0552934	0.13649	0.23231	15	0.0614442	0.105644
848	2	6	159.497	27.3423	4028	4891.5	0.0519235	0.0554011	0.0406005	0.0588787	0.159497	0.24148	13	0.07887	0.123083
849	8	8.125	105.147	14.0449	3935	6287.5	0.0260236	0.0398758	0.0381162	0.0645791	0.105147	0.193853	64	0.0676261	0.121955
850	6	6.33333	104.646	18.1678	5917	5016.5	0.00271205	0.0363984	0.0344857	0.0573409	0.104646	0.201235	39	0.0608018	0.111066
851	9	5.88889	103.566	19.9735	5061	4709.89	0.0119214	0.0435157	0.0404948	0.0645791	0.103566	0.194187	53	0.0722228	0.126246
852	3	7	140.725	21.8906	3037	3734.33	0.0345431	0.0456459	0.0382953	0.0571196	0.140725	0.253257	22	0.0751858	0.131989
853	6	5.83333	121.282	23.5827	8190	5222.67	0.0230276	0.0426764	0.039385	0.0845909	0.121282	0.213718	36	0.0727116	0.154885
854	7	5.71429	112.942	21.5576	2564	5666.57	0.00158907	0.0340296	0.0378732	0.0634455	0.112942	0.181831	40	0.0630696	0.112292
855	5	6.2	128.434	27.6438	0	5792	0.0358319	0.0448081	0.036872	0.052697	0.128434	0.228895	32	0.0705983	0.115177
856	7	7.28571	104.549	16.4756	6701	4090.14	0.00880117	0.0370828	0.0365854	0.0779067	0.104549	0.209867	48	0.0621045	0.113331
857	9	5.77778	104.132	22.3506	7348	4748.11	0.00654795	0.0361255	0.0399741	0.0751872	0.104132	0.205242	48	0.0598805	0.108347
858	6	8.33333	106.795	13.8233	5304	3108	0.0259205	0.0468138	0.0372993	0.0847938	0.106795	0.209455	49	0.0652447	0.107954
859	7	6.57143	115.855	19.1981	6754	6381.86	0.0164534	0.047004	0.0334513	0.0765416	0.115855	0.196732	47	0.0742221	0.11551
860	3	6.66667	125.795	24.1607	9603	8635.67	0.0165531	0.0442833	0.0389898	0.0667495	0.125795	0.233828	20	0.0756385	0.134832
861	5	8.2	118.45	15.5959	4504	6125.2	0.0202703	0.0439545	0.0328989	0.0654856	0.11845	0.217431	41	0.0689284	0.113987
862	2	6.5	117.212	21.1633	5820	6921	0.0111617	0.0482375	0.0375191	0.0853133	0.117212	0.223712	14	0.0524627	0.113331
863	11	5.45455	105.067	21.5819	11318	4841.27	0.0104597	0.0425073	0.0396	0.080904	0.105067	0.17542	60	0.0656461	0.127205
864	5	7.2	105.036	15.3052	8655	6801.6	0.00959504	0.0223674	0.0363963	0.0431608	0.105036	0.196203	36	0.0543844	0.111397
865	4	7.25	122.225	18.0791	1556	5714.25	0.0126787	0.0366544	0.0338518	0.0512733	0.122225	0.21975	30	0.0636842	0.11691
866	4	7.75	110.502	16.3242	8580	6375	0.0300408	0.0345607	0.038243	0.0453675	0.110502	0.20997	32	0.0636876	0.114723
867	5	7.8	113.081	14.9159	6624	6533.4	0.0178177	0.0448989	0.0347061	0.0674086	0.113081	0.200227	40	0.0718484	0.120133
868	5	7.4	105.243	18.0919	8863	4069.8	0.0242193	0.0322778	0.0313122	0.0524823	0.105243	0.184998	38	0.0557793	0.0985584
869	4	7.75	120.296	17.8904	7032	7094.25	0.0364096	0.0434067	0.0317953	0.050586	0.120296	0.208887	32	0.0648434	0.108864
870	7	7	110.404	17.1739	4826	6552.29	0.016378	0.0452299	0.0382172	0.103691	0.110404	0.221187	50	0.0708791	0.14035
871	5	8	115.346	17.3463	6464	5351.6	0.024855	0.0367853	0.0347681	0.0479951	0.115346	0.201137	40	0.0663794	0.126369
872	7	6.71429	106.749	16.7814	3076	7303.71	0.0194616	0.0346354	0.0326053	0.0502368	0.106749	0.21628	47	0.0588917	0.0933593
873	7	5.57143	117.787	25.4204	5946	4248	0.0137083	0.0403256	0.0390453	0.05935	0.117787	0.203319	40	0.0736141	0.138121
874	7	6.85714	106.085	16.5508	7627	7186.43	0.0156877	0.0394713	0.0332326	0.057508	0.106085	0.182457	48	0.0627793	0.107139
875	5	7.2	115.5	18.1669	3347	3554.6	0.0128018	0.040455	0.0325814	0.0726967	0.1155	0.217346	37	0.0685469	0.124044
876	5	7.4	119.197	16.4132	4941	4655.4	0.0115514	0.0324721	0.0368052	0.0640181	0.119197	0.201003	38	0.064393	0.119651
877	8	6.75	110.478	17.9856	6998	5701	0.00632401	0.0354192	0.040848	0.0501384	0.110478	0.20397	54	0.0668659	0.116888
878	5	8.2	114.213	14.9844	4294	6293.6	0.0179066	0.0383863	0.0348341	0.0774325	0.114213	0.179276	42	0.0684133	0.119197
879	4	8.25	112.161	14.7212	4258	6368.5	0.00632401	0.0316333	0.0392914	0.0868463	0.112161	0.204281	33	0.0637441	0.115682
880	5	7.6	121.256	17.1595	4345	4062	0.0160699	0.0416831	0.0402675	0.0667442	0.121256	0.195127	38	0.0740526	0.130162
881	7	8.71429	104.646	12.4169	8099	6008.14	0.0106022	0.030805	0.035298	0.0479597	0.104646	0.205492	61	0.0601731	0.111734
882	10	7.8	92.8463	14.779	7165	6399.1	0.00449369	0.0256602	0.0335861	0.058749	0.0928463	0.181632	78	0.0547873	0.112741
883	7	7	104.022	15.2672	6547	6205.43	0.0119751	0.0341074	0.0338048	0.0538506	0.104022	0.205928	49	0.0597105	0.0996626
884	8	7.375	105.111	16.136	9438	6136	0.00610457	0.0328111	0.0369657	0.0543199	0.105111	0.196745	59	0.0622994	0.108138
885	8	7.5	99.3334	13.5499	2263	5807	0.0146831	0.0316923	0.034699	0.0517995	0.0993334	0.203818	58	0.0577627	0.104061
886	10	8.3	93.8788	12.9537	8908	4221.6	0.0125291	0.0303248	0.032808	0.0653219	0.0938788	0.187263	82	0.056395	0.10862
887	3	4.33333	129.629	38.5801	3657	5905.33	0.0128387	0.036125	0.0312771	0.0619899	0.129629	0.213259	14	0.055368	0.0989528
888	4	7.25	126.8	18.3533	7130	4775.5	0.028461	0.0406113	0.036569	0.0577335	0.1268	0.219399	30	0.0695079	0.112984
889	4	6	124.74	21.9037	6848	5774.25	0.0136583	0.0300496	0.0355565	0.0369691	0.12474	0.210649	25	0.0585912	0.099926
890	7	6.57143	117.359	20.3982	3049	6885.29	0.0221012	0.040338	0.0386218	0.0596365	0.117359	0.207109	47	0.0668781	0.124654
891	9	6.33333	109.684	22.7975	2002	6697.44	0.018407	0.0418159	0.0351912	0.0717349	0.109684	0.203797	58	0.0687239	0.128453
892	5	7	114.98	17.9771	4706	6804.4	0.018967	0.0349335	0.0407679	0.0751872	0.11498	0.20347	36	0.0676632	0.142697
893	10	7.5	92.5321	13.6228	5887	5679.4	0.00798631	0.031749	0.0354987	0.0724574	0.0925321	0.160607	71	0.0543423	0.112704
894	5	7	110.279	18.547	8600	5560	0.014419	0.0442098	0.0382478	0.0793328	0.110279	0.20466	36	0.064905	0.103682
895	6	7.66667	106.474	15.9429	3289	5700.17	0.0124885	0.0297343	0.0343953	0.0483503	0.106474	0.18908	47	0.0601042	0.107995
896	8	6.625	97.79	17.235	6789	4553.25	0.0105705	0.0291301	0.0295583	0.0531551	0.09779	0.196617	54	0.0523462	0.100075
897	3	7.33333	115.917	21.2222	0	4575.67	0.0223661	0.0292454	0.0335214	0.0426384	0.115917	0.192365	23	0.0516697	0.0916379
898	4	6.25	113.795	18.7288	4644	5223.5	0.00922839	0.0237687	0.0344617	0.0387054	0.113795	0.197659	26	0.0520317	0.106335
899	7	6.28571	98.4892	16.9174	7169	4080.29	0.0173694	0.0358338	0.0315242	0.0650533	0.0984892	0.193508	44	0.0559187	0.108975
900	7	7.42857	116.677	16.7217	6400	5014.29	0.0146226	0.042845	0.0393493	0.0682364	0.116677	0.209809	53	0.0761638	0.138504
901	10	8.2	94.2752	11.9269	3100	6525.9	0.00492466	0.0339896	0.039219	0.0749842	0.0942752	0.182373	80	0.0640281	0.125625
902	1	9	148.674	16.5194	4541	5721	0.0358787	0.0358787	0.0334061	0.0358787	0.148674	0.248867	10	0.0587685	0.0999946
903	5	8.2	112.556	17.4538	6289	5603	0.0270558	0.0318149	0.0356047	0.0375848	0.112556	0.213684	42	0.0632938	0.115189
904	5	6.6	94.8689	14.9381	5822	5986.4	0.00188718	0.0222109	0.0307975	0.0321709	0.0948689	0.190155	33	0.0467832	0.097444
905	9	6	103.932	18.3256	3616	5594.33	0.0080351	0.0357931	0.0354611	0.0949003	0.103932	0.186905	54	0.0579071	0.119614
906	5	6.4	115.809	21.6276	4618	4947.4	0.0243855	0.0454489	0.0389638	0.0763533	0.115809	0.215407	32	0.0677765	0.110647
907	5	6.2	117.823	20.4226	7054	6469	0.0284466	0.0462812	0.0328542	0.0681339	0.117823	0.220052	32	0.0646777	0.111477
908	5	6	123.096	23.4859	237	4434.6	0.0335916	0.043334	0.0377463	0.0528418	0.123096	0.20316	31	0.0692062	0.113532
909	4	5.75	115.19	21.1868	7406	4479	0.012248	0.026839	0.0345452	0.0369691	0.11519	0.200259	24	0.0523127	0.102632
910	8	6.625	103.205	16.8071	6741	6736.88	0.0112327	0.0340358	0.0335998	0.06893	0.103205	0.200672	51	0.0612035	0.141915
911	6	6.83333	120.145	21.2478	2993	6952.33	0.0265893	0.0531039	0.0391847	0.072532	0.120145	0.21733	42	0.0832408	0.131876
912	6	7.5	106.166	15.7986	9109	5300	0.0092177	0.0303507	0.0344921	0.0599223	0.106166	0.188542	46	0.0596797	0.105897
913	5	6	106.371	18.4883	8412	5539.6	0.0145298	0.0273952	0.0306248	0.0441825	0.106371	0.175842	30	0.0496608	0.101523
914	6	6.33333	114.202	21.1265	4280	5052.17	0.0111189	0.0378908	0.0355392	0.0630941	0.114202	0.196381	39	0.0657091	0.133643
915	8	6	114.65	22.1509	8203	5673	0.0099732	0.029906	0.0419481	0.0547164	0.11465	0.207307	48	0.0632514	0.121749
916	11	7.81818	90.5354	13.6067	9241	6030.73	0.00540735	0.0266491	0.0363887	0.0644791	0.0905354	0.188068	84	0.0559516	0.107796
917	10	5.9	103.753	19.4207	9217	5020.1	0.00279097	0.0361804	0.0366696	0.0645334	0.103753	0.171765	58	0.0635964	0.109651
918	7	6	116.263	20.3855	6860	6534.71	0.0273187	0.0388167	0.0367161	0.0510878	0.116263	0.202418	43	0.0679737	0.109209
919	6	5.66667	119.832	26.2965	5801	6156.33	0.0297596	0.0444417	0.0349706	0.068306	0.119832	0.213338	35	0.071175	0.127383
920	6	7	100.942	15.4089	6552	5125.5	0.0115669	0.0351598	0.0321264	0.0566928	0.100942	0.196205	43	0.0589908	0.104766
921	3	5.33333	124.064	27.2252	4223	4621.33	0.0256923	0.0344362	0.0327854	0.0426384	0.124064	0.209432	17	0.0558132	0.08746
922	5	6.4	136.1	22.9425	3565	5695.8	0.0160746	0.054661	0.0398177	0.0805226	0.1361	0.241537	33	0.0865368	0.138121
923	6	8.16667	103.168	13.3999	7761	5429.33	0.00520063	0.0285381	0.0325351	0.0469374	0.103168	0.181188	49	0.0577557	0.110963
924	6	6.33333	114.988	22.8462	3990	6324.17	0.0167147	0.0355614	0.0357398	0.0600034	0.114988	0.192134	39	0.0611073	0.0976187
925	10	9	87.6908	10.6802	6740	5131.8	0.00430943	0.0370374	0.0311987	0.0876056	0.0876908	0.160358	86	0.0600691	0.109549
926	5	8.2	128.168	16.1644	4371	3459.4	0.0370392	0.0556162	0.0364121	0.076796	0.128168	0.227756	42	0.0795784	0.114183
927	5	6	111.197	19.892	3388	5023	0.0144983	0.0418308	0.0370548	0.0756999	0.111197	0.206743	31	0.0646843	0.121465
928	7	6.28571	110.151	18.6644	7654	5587.29	0.0015673	0.0403981	0.0403454	0.0635473	0.110151	0.19278	44	0.0721919	0.146719
929	7	8.28571	101.117	12.8293	7804	5640.57	0.00959504	0.026879	0.0346181	0.056575	0.101117	0.197727	57	0.0573294	0.111321
930	7	7.42857	114.358	16.6795	7833	7023.71	0.0156628	0.0475979	0.0367539	0.0765697	0.114358	0.209651	50	0.071041	0.123877
931	3	6.33333	130.659	21.4136	8393	5566.33	0.0271033	0.0443093	0.036801	0.0724167	0.130659	0.214407	20	0.0658396	0.11639
932	5	6	129.136	22.691	6100	6621.4	0.0248361	0.0432756	0.039938	0.0515592	0.129136	0.226961	30	0.0760198	0.125625
933	9	6.88889	108.954	17.8716	4234	6397.89	0.0178698	0.0346858	0.039881	0.070695	0.108954	0.196812	61	0.0650153	0.121342
934	4	7	125.147	18.0644	7008	5118.25	0.0303166	0.0427984	0.0342439	0.061059	0.125147	0.212409	28	0.0657357	0.106949
935	4	4.25	124.338	34.7111	3673	4509.75	0.0228787	0.0313264	0.0347128	0.0517998	0.124338	0.193995	17	0.0533521	0.0850779
936	8	8.625	106.81	15.3337	5696	6050	0.0141286	0.0333248	0.0358803	0.0584232	0.10681	0.196136	69	0.0649895	0.116296
937	6	8.33333	109.755	13.7273	5082	5360.33	0.00870436	0.0361829	0.0363165	0.0577168	0.109755	0.200739	49	0.0627554	0.117255
938	3	7.66667	101.476	13.6241	7570	5061	0.00791906	0.013148	0.0322466	0.0159295	0.101476	0.183775	24	0.0426644	0.0904852
939	6	6.5	103.656	16.2065	4921	5676.67	0.0113629	0.0293268	0.034328	0.0412298	0.103656	0.191075	40	0.0543841	0.109869
940	2	4	124.106	31.0265	3180	5034	0.00674289	0.0254458	0.0445626	0.0441488	0.124106	0.208185	9	0.0547513	0.112235
941	6	7	102.756	15.4208	7236	5076.5	0.00368879	0.0347487	0.0353146	0.0748696	0.102756	0.191995	43	0.0606383	0.131989
942	2	5	146.07	45.6468	7520	7459.5	0.0409623	0.0419619	0.039805	0.0429616	0.14607	0.226949	11	0.0681646	0.124535
943	3	5.33333	139.396	36.7851	5303	7528.67	0.0245177	0.0411312	0.0419102	0.0561352	0.139396	0.232491	17	0.0696183	0.109109
944	6	6.66667	108.908	19.6855	8125	6803.83	0.000637531	0.0320818	0.0335333	0.0518667	0.108908	0.217027	41	0.0583278	0.1099
945	3	8.66667	106.657	13.8977	2804	5362.33	0.00824122	0.0396295	0.0401998	0.0763533	0.106657	0.193276	27	0.0601269	0.113595
946	7	7	113.159	18.551	11498	6544.86	0.0195897	0.0517388	0.0387933	0.0786665	0.113159	0.196458	50	0.0757004	0.140564
947	8	7.375	116.44	16.3224	7452	4345.75	0.0160699	0.0462728	0.0357971	0.0904837	0.11644	0.184216	59	0.075502	0.146458
948	4	7.25	106.333	16.4247	202	6980.75	0.0103194	0.0273682	0.0409877	0.0521524	0.106333	0.204371	28	0.0551216	0.0993195
949	6	7.16667	112.885	16.3803	5354	4224.67	0.0257659	0.0423553	0.0365887	0.0647864	0.112885	0.210825	42	0.0670258	0.130031
950	7	6.42857	104.333	18.2109	3830	5003.14	0.00852407	0.0308938	0.0319827	0.0630941	0.104333	0.181	46	0.0573205	0.104868
951	6	6	109.159	20.2074	3863	2567.67	0.0203723	0.027287	0.0361916	0.038905	0.109159	0.195009	37	0.0593109	0.102896
952	3	8	134.76	17.0233	8017	5854.67	0.0318988	0.0410519	0.0354079	0.0515884	0.13476	0.239206	25	0.0680309	0.114435
953	4	7	105.32	16.8219	5558	5038.25	0.0105811	0.0244866	0.0340881	0.0332252	0.10532	0.213439	29	0.0522016	0.0973051
954	6	7	101.016	14.9587	5901	5289.83	0.0122542	0.0313026	0.0309009	0.0555099	0.101016	0.194546	39	0.0540187	0.0940306
955	7	7.42857	110.259	17.389	0	4885.57	0.0213177	0.0429436	0.0331785	0.0633268	0.110259	0.187759	51	0.0659063	0.1198
956	9	6.77778	96.6995	15.153	7076	5631.11	0.010522	0.0227543	0.0340158	0.03439	0.0966995	0.180955	61	0.0514742	0.0896062
957	7	8.28571	101.452	13.0673	6457	6492.71	0.0173274	0.0344567	0.0321688	0.059648	0.101452	0.174076	55	0.0603181	0.121303
958	6	7.16667	117.652	17.5077	6786	4635.83	0.0210051	0.0377665	0.0323071	0.0539099	0.117652	0.225636	44	0.0636568	0.102328
959	4	7.5	113.843	15.8115	5683	5831	0.0271717	0.040603	0.0346564	0.0571283	0.113843	0.211464	30	0.06624	0.114183
960	8	5.75	108.254	20.7487	2098	6442.12	0.0168038	0.0303198	0.0377423	0.0515294	0.108254	0.187304	47	0.0593007	0.109801
961	8	6.125	102.759	18.6914	5323	5204.38	0.00725112	0.0278389	0.037619	0.0538151	0.102759	0.190241	50	0.0602217	0.117955
962	5	5.2	131.199	26.8958	4753	5791.2	0.0185047	0.042158	0.038354	0.0731121	0.131199	0.204203	27	0.0662279	0.115322
963	3	8	143.099	18.0766	5484	6974.33	0.0470427	0.0506982	0.0401279	0.054821	0.143099	0.211697	25	0.0800497	0.122451
964	2	6.5	132.582	39.1721	8035	7181.5	0.0352917	0.038127	0.0356498	0.0409623	0.132582	0.209604	14	0.0571798	0.104563
965	6	7.16667	98.8521	15.2985	4841	5690.5	0.015375	0.030135	0.0314311	0.0481592	0.0988521	0.17501	43	0.0538321	0.110879
966	8	6	117.934	22.4875	5569	5559.62	0.0129506	0.037389	0.0378376	0.0688441	0.117934	0.201043	48	0.0680816	0.119555
967	11	6.72727	108.379	18.5288	7314	6225.64	0.0248914	0.0422179	0.037502	0.069322	0.108379	0.2084	73	0.0703409	0.121246
968	8	6.125	99.0337	19.7036	7035	5164.25	0.0149465	0.0330049	0.036268	0.0589458	0.0990337	0.177654	49	0.0604077	0.116762
969	8	6.875	106.862	17.8533	5001	5772.38	0.0201071	0.0368332	0.0356742	0.0564875	0.106862	0.18374	56	0.0638907	0.125054
970	3	6.66667	102.546	15.6667	3379	3973.67	0.00134026	0.0159109	0.0348717	0.0245717	0.102546	0.216614	21	0.0464782	0.0947959
971	7	7.28571	102.032	14.7385	4929	7033	0.0139979	0.0272701	0.0324473	0.043431	0.102032	0.199139	52	0.0544518	0.100025
972	7	5.85714	98.3479	18.811	5556	4556.14	0.0115852	0.0237992	0.0312784	0.0449619	0.0983479	0.182207	42	0.052205	0.0980552
973	4	5.5	126.937	26.7978	6613	3469.25	0.0334337	0.0439491	0.036303	0.0552072	0.126937	0.218373	23	0.0698161	0.123486
974	1	5	119.361	23.8721	5578	3881	0.0212489	0.0212489	0.0278951	0.0212489	0.119361	0.205259	6	0.0374118	0.063438
975	6	7.16667	110.972	16.9761	3295	3961.5	0.0194036	0.0398815	0.037904	0.070276	0.110972	0.178541	43	0.0661992	0.134018
976	5	7.8	110.634	14.4	0	7012.8	0.0263424	0.0319502	0.0313532	0.0390853	0.110634	0.211034	38	0.0579511	0.111529
977	4	7	107.582	16.2121	1937	5539.75	0.0148366	0.0357221	0.0332125	0.050475	0.107582	0.21765	29	0.0572845	0.125917
978	6	7	96.6012	14.9821	3685	4823	0.00655697	0.028695	0.0347497	0.0611575	0.0966012	0.186713	43	0.0533517	0.110668
979	6	6.33333	121.494	25.5925	6160	6365.17	0.0273161	0.040467	0.0370979	0.0535015	0.121494	0.215059	38	0.0636989	0.112317
980	6	7.33333	106.402	15.5873	4353	4418.17	0.0236478	0.0398422	0.0327085	0.0689099	0.106402	0.18143	45	0.0666891	0.117676
981	8	7	107.847	20.4839	8983	5364.5	0.00460358	0.0294715	0.0313335	0.0434437	0.107847	0.209359	53	0.0600056	0.115942
982	5	8	106.99	14.2908	7176	6972.4	0.0163827	0.0264363	0.037411	0.0416626	0.10699	0.191614	39	0.058992	0.101891
983	4	6.5	104.648	19.8396	8616	6388	0.0142226	0.0246002	0.0324426	0.0439811	0.104648	0.177176	27	0.0515841	0.0962066
984	7	7	107.402	17.0713	2497	5496.86	0.0214236	0.0322681	0.0351618	0.0470113	0.107402	0.181531	50	0.0622819	0.121787
985	9	7.11111	108.452	16.3587	3169	5640.89	0.0240853	0.0439054	0.0390756	0.0634455	0.108452	0.184566	61	0.0709695	0.11924
986	5	7.6	108.748	17.6931	10681	5451.6	0.0102848	0.0348599	0.0361117	0.0654567	0.108748	0.2154	38	0.0668549	0.112937
987	6	7.5	93.418	13.8644	6654	3403.5	0.0151577	0.0296662	0.0293922	0.0604501	0.093418	0.184802	45	0.0489024	0.124764
988	7	7.28571	116.482	18.4303	4169	6697.86	0.00446781	0.0361104	0.037085	0.0876056	0.116482	0.209791	52	0.0687328	0.130198
989	4	7	120.105	17.9205	4326	6220	0.0216334	0.0383336	0.0394449	0.0658318	0.120105	0.230328	29	0.0699349	0.118949
990	2	3.5	153.909	44.8902	4108	7491	0.0427407	0.0492093	0.0342225	0.0556778	0.153909	0.245234	8	0.0606454	0.0988759
991	9	7.33333	102.218	15.6257	3417	4830.11	0.010251	0.0327467	0.0377195	0.0563273	0.102218	0.191256	66	0.0635052	0.113992
992	3	6.33333	119.548	19.3555	8478	6225	0.0193505	0.0329787	0.0308978	0.0440293	0.119548	0.189948	20	0.0551364	0.108979
993	6	6.5	96.9891	15.1064	3508	5449.83	0.00539334	0.028566	0.0331676	0.0543382	0.0969891	0.198131	40	0.0566783	0.122359
994	6	7.5	103.943	14.4297	6374	6183.5	0.0204425	0.0316928	0.0325767	0.0445054	0.103943	0.204734	46	0.0586588	0.101664
995	11	7.36364	88.4002	13.1838	3916	5230.36	0.00618901	0.0287447	0.0356518	0.0485512	0.0884002	0.191205	77	0.0570644	0.102208
996	5	7	97.2721	14.6371	3818	5128.6	0.00563777	0.0352127	0.0323601	0.0513962	0.0972721	0.163756	36	0.0603845	0.118146
997	6	6.83333	108.88	17.3983	3854	6630.33	0.0127208	0.0345892	0.0342746	0.0785514	0.10888	0.19301	41	0.0622261	0.121974
998	7	6.28571	118.919	20.6422	6463	6329.86	0.0186207	0.0561232	0.0441076	0.0774969	0.118919	0.217697	44	0.0820988	0.127915
999	9	6.11111	108.35	19.8784	4229	5138.22	0.0211698	0.0466518	0.035715	0.0759271	0.10835	0.193326	55	0.0709356	0.11671
