# Supplementary material for: The winner takes it all—Competitiveness of single nodes in globalized supply networks
Source: PLoS One. 2019 Nov 20;14(11):e0225346. doi: 10.1371/journal.pone.0225346 (PMC6867619; doi:10.1371/journal.pone.0225346)
Supplement: S1 Table — Legends can be found in te readme.txt file. (ZIP) [file pone.0225346.s001.zip › spatial_network_delaunay_randomized_connections_N_1000_r_7_edgelist.dat]

0	131	0.0396533
0	310	0.0643996
0	353	0.0382708
0	426	0.0247072
0	454	0.0734517
0	738	0.0214869
0	754	0.00639323
1	201	0.0879282
1	449	0.0283047
1	478	0.0140154
1	610	0.0612354
1	949	0.0407525
2	76	0.026602
2	117	0.0330236
2	118	0.0259253
2	150	0.0410187
2	185	0.00702129
3	78	0.0535563
3	457	0.0239971
3	608	0.0418349
3	625	0.0158573
3	891	0.0290863
4	141	0.0441921
4	490	0.0364361
4	497	0.0362798
4	638	0.0514234
4	653	0.0892248
4	930	0.019008
5	55	0.0216598
5	126	0.0280568
5	220	0.0349189
5	253	0.0284813
5	289	0.025279
5	444	0.0396649
5	601	0.0325879
5	745	0.0334424
5	994	0.0196618
5	995	0.0321181
6	50	0.0714072
6	78	0.0375438
6	495	0.0198893
6	751	0.0345166
6	832	0.0626305
7	101	0.0335657
7	222	0.0502244
7	652	0.0123316
7	900	0.0699543
8	58	0.0166777
8	257	0.0648508
8	282	0.0300925
8	371	0.0135593
8	416	0.0386527
9	76	0.0438459
9	90	0.0633202
9	105	0.0175677
9	199	0.0217595
9	218	0.0378615
9	356	0.0356231
9	548	0.0180343
9	717	0.0454492
10	218	0.0152238
10	241	0.0403758
10	280	0.0101258
10	428	0.0509667
10	481	0.0439618
10	755	0.0565436
11	130	0.0410932
11	335	0.0366898
11	514	0.0510434
11	596	0.0453945
11	650	0.0462712
11	913	0.0137173
12	397	0.052265
12	636	0.0529536
12	645	0.0366487
12	818	0.0343838
13	82	0.0542016
13	119	0.0464026
13	249	0.0554401
13	308	0.0398772
13	662	0.112953
13	669	0.00795497
14	174	0.0347579
14	211	0.0598764
14	249	0.023702
14	588	0.0257981
14	593	0.00854395
14	832	0.042285
14	835	0.0550371
15	141	0.0218382
15	207	0.0353639
15	304	0.0432434
15	424	0.0309231
15	466	0.0356394
15	766	0.0143384
15	837	0.0593685
16	299	0.0479048
16	304	0.0187626
16	417	0.00395105
16	481	0.0338611
16	597	0.0431905
16	995	0.0395997
17	31	0.0582831
17	87	0.036384
17	382	0.0670523
17	432	0.00993569
17	891	0.0363482
17	910	0.00868418
17	993	0.0515616
18	265	0.0236849
18	326	0.0108897
18	521	0.0274851
18	534	0.0138772
18	736	0.0433782
18	866	0.0648171
18	885	0.0561627
18	898	0.0820249
18	946	0.0205895
19	69	0.0200311
19	267	0.0558407
19	278	0.000816448
19	392	0.021237
19	516	0.0489467
19	946	0.0116737
20	94	0.0352035
20	152	0.0222741
20	213	0.0384626
20	493	0.0184585
20	496	0.0279978
20	620	0.0448035
20	708	0.0259508
21	65	0.0452494
21	185	0.0436254
21	292	0.0345164
21	393	0.041071
21	488	0.0249055
21	642	0.0439656
22	43	0.0663483
22	145	0.0476992
22	417	0.015544
22	907	0.049302
22	938	0.0525806
23	33	0.0266703
23	53	0.0488936
23	270	0.0362094
23	424	0.0417899
23	805	0.0334147
24	123	0.0164945
24	469	0.0536528
25	111	0.0413465
25	168	0.0376222
25	264	0.0390951
25	357	0.0387322
25	397	0.0598574
25	809	0.0308746
25	812	0.0283494
25	990	0.00960533
26	121	0.0382666
26	231	0.00768076
26	362	0.0213414
26	367	0.036117
26	871	0.0372732
26	947	0.0645273
27	116	0.0245241
27	204	0.0625159
27	218	0.0267085
27	330	0.0501402
27	553	0.04833
27	559	0.0378774
27	583	0.0566275
27	611	0.0177603
27	683	0.0305401
27	831	0.0281958
28	55	0.0367058
28	116	0.0509381
28	292	0.00916341
28	373	0.0345673
28	663	0.0386893
28	666	0.0142086
28	884	0.053155
28	927	0.022907
29	119	0.0231458
29	511	0.0556546
29	577	0.0113465
29	642	0.0201746
29	757	0.0301693
29	788	0.0272155
30	52	0.0610716
30	256	0.0657817
30	374	0.0176187
30	500	0.0465344
30	632	0.00822366
30	802	0.0280573
31	222	0.0463276
31	361	0.0743166
31	615	0.0439763
32	76	0.0879824
32	270	0.0586309
32	287	0.0247703
32	552	0.0438616
32	629	0.0397252
32	664	0.0675955
33	695	0.0345032
33	703	0.0447565
33	742	0.0240256
34	96	0.0436093
34	301	0.0307254
34	349	0.0442825
34	433	0.035171
34	532	0.034521
35	123	0.0133977
35	366	0.0494904
35	373	0.0256492
35	426	0.0450645
35	571	0.0308835
35	582	0.0360118
35	761	0.0428893
35	790	0.0105912
35	845	0.0361169
35	899	0.0248995
35	953	0.0378251
35	984	0.0330916
36	291	0.0462239
36	317	0.0338968
36	319	0.0325462
36	483	0.0384522
36	541	0.0691146
36	669	0.019009
36	719	0.0375351
36	796	0.0479129
37	153	0.0323241
37	279	0.0300259
37	550	0.0496997
37	749	0.0645298
37	793	0.0474101
37	878	0.0220366
38	121	0.0336367
38	161	0.0477086
38	215	0.0332962
38	705	0.0764192
38	770	0.0426768
39	757	0.00934342
39	777	0.0242261
39	784	0.0633241
40	143	0.0377147
40	228	0.0353718
40	373	0.00240463
40	601	0.017349
41	44	0.0465894
41	186	0.0524906
41	216	0.0234271
41	271	0.0661012
41	350	0.0308818
41	562	0.0854193
41	570	0.0426638
41	930	0.0428476
42	203	0.071593
42	309	0.0524553
42	365	0.0193168
42	594	0.0556686
42	741	0.0216558
42	855	0.0732566
42	949	0.0283993
43	86	0.0133777
43	349	0.0276735
43	557	0.0269559
43	896	0.0105583
44	123	0.030253
44	403	0.0241038
44	729	0.0444473
44	793	0.00801911
44	899	0.0741479
44	926	0.049965
45	365	0.0503786
45	570	0.0437608
45	791	0.0281326
46	100	0.0271137
46	206	0.0287502
46	225	0.0418758
46	330	0.0455716
46	609	0.0281616
46	696	0.0177366
47	106	0.0133289
47	126	0.0547027
47	189	0.026986
47	418	0.0420989
47	539	0.00575938
47	662	0.0293442
48	156	0.0322212
48	310	0.0250527
48	352	0.0121436
48	421	0.0240013
48	654	0.0789361
48	774	0.0282313
49	125	0.039082
49	541	0.0519579
49	965	0.00642087
50	192	0.0471889
50	195	0.0724403
50	237	0.0253098
50	418	0.0806938
50	730	0.0449711
50	804	0.0127085
50	863	0.0155452
50	990	0.0403938
51	71	0.0462235
51	218	0.0243021
51	465	0.0177069
51	532	0.0241078
51	545	0.0486119
51	549	0.0137339
51	698	0.0309084
51	819	0.0306562
51	854	0.0472494
52	294	0.0220021
52	553	0.0178736
52	561	0.0544599
52	603	0.0405628
52	730	0.0129167
53	142	0.0520269
53	495	0.042115
53	662	0.0255046
53	948	0.0260196
54	142	0.0200062
54	223	0.0365034
54	296	0.0155579
54	511	0.0310211
54	737	0.029854
55	106	0.0332733
55	175	0.0446674
55	192	0.0113373
55	250	0.0338164
55	295	0.0540357
55	606	0.0208071
55	667	0.00451599
55	679	0.0137804
55	754	0.0146041
55	810	0.0136936
55	859	0.0372415
56	608	0.0383209
56	717	0.0375938
56	817	0.0145696
57	86	0.0389518
57	689	0.0133436
57	800	0.0212578
57	996	0.0257749
58	84	0.0294698
58	233	0.0232033
58	235	0.0500742
58	281	0.0302838
58	304	0.035983
58	909	0.0398505
58	971	0.0403722
59	72	0.0846904
59	103	0.0342648
59	157	0.0113941
59	249	0.0142095
59	367	0.00714534
59	447	0.0763916
59	472	0.0332933
59	520	0.064178
59	532	0.03062
59	616	0.0791113
60	96	0.0854604
60	255	0.0341099
60	338	0.0844693
60	622	0.0206772
60	803	0.0303525
61	227	0.0378867
61	531	0.0398167
61	599	0.00755149
61	680	0.0344725
61	714	0.0485054
61	789	0.0430076
61	813	0.0695405
62	438	0.0501622
62	532	0.0364945
63	146	0.0260491
63	187	0.0287937
63	300	0.0241689
63	517	0.0455723
63	531	0.0310577
63	802	0.0442129
63	909	0.0330246
64	217	0.0344968
64	249	0.0283806
64	850	0.0350561
64	939	0.0253346
64	986	0.0653606
64	999	0.0355221
65	173	0.0952664
65	256	0.0377138
65	267	0.0509795
65	316	0.0242925
65	497	0.020776
65	620	0.0199593
65	649	0.0175329
66	670	0.0445428
66	829	0.0578242
67	126	0.0574752
67	289	0.0408038
67	332	0.0187022
67	396	0.0354475
67	519	0.015579
67	844	0.0393221
67	991	0.0339923
68	724	0.0166284
68	797	0.0225025
69	82	0.0566173
70	191	0.0516877
70	347	0.027154
70	516	0.0626473
70	559	0.0372903
70	693	0.045169
70	742	0.0193138
70	996	0.011604
71	506	0.0326529
71	572	0.0328908
71	611	0.0130621
71	673	0.0678529
72	228	0.0189329
72	269	0.0155726
72	342	0.0453169
72	399	0.0408832
72	410	0.0204682
72	416	0.0517794
72	619	0.0620316
72	863	0.0340474
73	383	0.0551826
73	489	0.0397711
73	515	0.037807
73	743	0.0241112
73	776	0.0594257
73	837	0.0440245
73	964	0.0108943
74	263	0.0395058
74	678	0.0688318
74	827	0.00756378
75	401	0.0250762
75	454	0.0258164
75	554	0.0453615
75	601	0.011986
75	801	0.0360602
75	854	0.0371004
76	333	0.035365
76	776	0.0535581
76	843	0.0136478
76	886	0.0483273
77	99	0.0364285
77	121	0.0350348
77	506	0.0388941
77	556	0.0576769
78	121	0.0309912
78	287	0.0101136
78	412	0.106127
78	719	0.026455
78	862	0.0458434
79	95	0.0389693
79	267	0.0259337
79	637	0.0210007
79	980	0.0168078
80	139	0.0444162
80	277	0.034714
80	671	0.0409842
80	685	0.059353
80	747	0.0369704
80	753	0.0376732
80	895	0.0177612
80	988	0.0389904
80	995	0.00879255
81	270	0.0152185
81	444	0.0384402
81	718	0.0271735
82	115	0.0190357
82	152	0.0171767
82	457	0.0209435
82	471	0.0277493
82	479	0.0316482
82	653	0.0210705
82	790	0.0204798
83	114	0.0363511
83	255	0.050677
83	466	0.0306949
83	540	0.0149508
83	597	0.00503775
83	780	0.025271
84	379	0.0439999
84	447	0.0639577
84	607	0.0304901
84	754	0.00775626
84	827	0.00817133
84	923	0.0461158
85	219	0.0280803
85	876	0.0349639
85	966	0.0312289
86	134	0.0405581
86	169	0.0425413
86	305	0.0614548
86	408	0.0747434
86	648	0.0475247
86	652	0.0297014
87	215	0.0449562
87	402	0.0247466
87	475	0.0524024
87	514	0.0328531
87	650	0.0458556
87	704	0.0157894
87	989	0.017697
88	236	0.00957469
88	515	0.0146008
88	560	0.0581429
88	633	0.0426759
88	772	0.0399967
89	374	0.0189921
89	429	0.0188333
89	475	0.0299113
89	821	0.0383741
89	981	0.0314559
90	385	0.0418342
90	843	0.0707091
90	847	0.0523114
91	319	0.0756925
91	383	0.069796
91	698	0.02643
91	740	0.0548876
91	998	0.057019
92	144	0.0360967
92	493	0.0263506
92	516	0.0325968
92	705	0.0400955
92	890	0.00635825
93	107	0.0368056
93	246	0.042013
93	452	0.0603146
93	675	0.0988789
93	684	0.0249736
93	726	0.0600232
94	324	0.0319926
94	414	0.0337873
94	577	0.0301544
94	662	0.0282128
94	689	0.00931463
95	154	0.0239015
95	195	0.0257347
95	416	0.0814298
95	423	0.0390555
95	933	0.0368071
96	228	0.0112698
96	697	0.0265763
96	909	0.0489782
97	471	0.0673252
97	503	0.0417452
97	589	0.0205379
97	595	0.0383578
97	697	0.0263123
97	766	0.0140534
97	966	0.0408402
98	385	0.0209745
98	419	0.0288989
98	611	0.0567433
98	751	0.0431805
98	812	0.017473
98	927	0.0276545
99	403	0.0184507
100	139	0.0754748
100	181	0.0432531
100	208	0.0385507
100	759	0.0627476
100	857	0.0410691
102	217	0.0449673
102	261	0.0409211
102	373	0.0237243
102	760	0.0836306
102	835	0.0280248
102	921	0.0140579
103	112	0.0448487
103	141	0.0308506
103	278	0.0356446
103	334	0.0252298
103	599	0.0410015
103	730	0.0149471
104	130	0.0340445
104	224	0.0374559
104	330	0.0298978
104	375	0.0424614
104	512	0.0342928
105	360	0.0621897
105	419	0.0323057
105	572	0.0251774
105	714	0.014197
105	715	0.031425
105	848	0.0198372
106	228	0.0318943
106	318	0.0390677
106	322	0.035529
106	722	0.00756124
106	876	0.00663301
106	972	0.0240414
106	976	0.0270634
107	273	0.0310164
107	563	0.035224
107	592	0.0452175
107	754	0.0248901
108	245	0.02365
108	309	0.0322344
108	376	0.050438
108	452	0.0443096
108	961	0.0246859
108	964	0.0223406
109	112	0.0285508
109	413	0.0253937
109	510	0.0401952
109	690	0.0686018
109	801	0.0200114
110	352	0.0514392
110	896	0.0215358
110	926	0.0363596
110	988	0.0449093
111	220	0.0330637
111	598	0.0406458
111	883	0.0510692
111	892	0.0204791
112	458	0.0416804
112	647	0.0231377
112	679	0.0432413
113	508	0.0381371
113	830	0.0365771
114	144	0.0493191
114	156	0.0324859
114	817	0.0334728
114	965	0.0195325
115	406	0.0469091
115	614	0.0141005
115	645	0.0365554
115	704	0.0430251
116	174	0.0237308
116	546	0.0286887
116	562	0.0601071
116	620	0.0172688
116	858	0.0072213
116	867	0.0207621
116	954	0.00957259
117	148	0.0275428
117	283	0.0407561
117	398	0.0225886
117	582	0.0115735
117	700	0.010789
117	727	0.0573482
117	957	0.0414312
118	218	0.0653604
118	240	0.0459667
118	355	0.0394282
118	453	0.0478405
119	331	0.0270384
119	779	0.019763
119	857	0.0275674
119	962	0.0589692
120	189	0.0191017
120	230	0.0185679
120	388	0.0209366
120	632	0.0313124
120	660	0.0508446
121	228	0.0336585
121	266	0.0187162
121	335	0.00712069
121	399	0.0204929
121	542	0.0216302
121	777	0.0412753
121	973	0.0258524
122	128	0.0357877
122	323	0.0539464
122	379	0.0226877
122	674	0.016059
122	770	0.0262826
123	248	0.0239658
123	536	0.0239094
123	619	0.0401612
123	755	0.0162469
123	802	0.00339704
123	885	0.0386039
124	180	0.0618268
124	204	0.0294621
124	408	0.0506306
124	529	0.0352374
125	456	0.0245027
125	463	0.0368638
125	488	0.0169324
125	650	0.041074
126	133	0.0180126
126	192	0.00756734
126	231	0.0374691
126	271	0.0254234
126	541	0.0498459
126	589	0.0186207
126	857	0.0338687
126	884	0.0390021
127	173	0.0371825
127	350	0.0447105
127	469	0.0453862
127	700	0.0269018
127	735	0.0368089
127	835	0.0210637
127	908	0.0615191
128	293	0.0397337
128	382	0.0311946
128	415	0.0357037
128	490	0.040201
128	682	0.0376253
128	830	0.0321678
129	463	0.0436747
129	583	0.0409061
129	763	0.0257072
130	133	0.0326818
130	426	0.011186
130	633	0.0376032
130	661	0.0298734
130	776	0.0602267
131	162	0.0164229
131	234	0.0181536
131	273	0.0184265
131	335	0.00623709
131	407	0.0805025
131	527	0.0364737
131	529	0.0135253
131	580	0.0471971
131	633	0.0563875
131	791	0.039081
132	294	0.047044
132	490	0.0300657
132	520	0.0471957
132	583	0.0278332
132	683	0.0214925
132	708	0.0744515
132	750	0.0189628
133	223	0.0546504
133	468	0.0400122
133	683	0.0181121
133	922	0.0306484
133	944	0.0182549
134	169	0.057159
134	181	0.0139035
134	199	0.0613491
134	299	0.0110986
134	789	0.0102694
134	924	0.0601826
135	515	0.0406384
135	685	0.00606486
135	691	0.044719
135	695	0.0665584
136	154	0.0290439
136	182	0.043875
136	517	0.0380965
136	592	0.0109537
136	654	0.0180342
136	655	0.0156641
136	690	0.0363789
136	721	0.0471112
137	283	0.0293399
137	692	0.0467513
137	720	0.0267794
137	889	0.0166401
138	213	0.0123405
138	416	0.0410617
138	844	0.0330322
138	894	0.0295192
138	913	0.0587207
139	198	0.0581177
139	223	0.0764188
139	381	0.0111115
139	434	0.0304633
139	527	0.0439335
139	576	0.0176022
139	623	0.0175877
139	711	0.03415
139	828	0.0428393
139	949	0.036735
140	513	0.0460231
140	668	0.0353943
140	707	0.00093949
141	562	0.0614039
142	159	0.0230845
142	195	0.024446
142	257	0.0302297
142	268	0.0141351
142	571	0.0587502
142	652	0.0527582
142	655	0.046471
142	903	0.0175206
143	149	0.00849815
143	204	0.0652114
143	563	0.0477885
143	713	0.0243013
143	959	0.0192125
144	207	0.0668096
144	280	0.0114521
144	594	0.0232423
144	614	0.0279285
144	641	0.0139707
144	667	0.0672019
144	782	0.0162578
144	816	0.0720655
144	999	0.0504376
145	255	0.0384012
145	467	0.0382775
145	522	0.00655894
145	720	0.0249805
145	887	0.0163381
145	931	0.038498
146	182	0.0132145
146	466	0.019148
146	523	0.033866
146	550	0.00412852
146	577	0.0449658
146	600	0.0517731
146	785	0.0373964
146	941	0.0151161
146	980	0.0309609
147	707	0.0581127
147	768	0.0356611
147	823	0.0441286
148	202	0.0313743
148	268	0.00569434
148	333	0.0278901
148	657	0.00945544
148	713	0.0126055
148	723	0.043749
149	294	0.0350293
149	564	0.00761899
149	823	0.0232751
149	953	0.0219082
149	956	0.022244
150	260	0.0270515
150	314	0.0355947
150	632	0.0203156
150	677	0.0131892
150	744	0.0508598
150	938	0.0355625
150	967	0.0637064
151	414	0.0200571
151	522	0.0663293
151	673	0.0207033
151	752	0.00948841
151	831	0.0587064
151	974	0.0540544
152	659	0.0359555
152	671	0.0805522
152	887	0.0229105
153	394	0.0196677
153	743	0.0397138
153	904	0.0360471
154	216	0.0546335
154	416	0.100512
154	867	0.0453398
154	913	0.0551136
155	184	0.0191004
155	312	0.0170436
155	387	0.0218826
155	526	0.0302849
155	699	0.0245036
155	836	0.0433429
155	913	0.0241724
155	973	0.0108497
156	161	0.0713037
156	516	0.0421427
156	801	0.0581876
157	421	0.0472927
157	859	0.0462191
157	881	0.0539171
158	518	0.0381349
158	733	0.0261443
158	759	0.0449205
158	930	0.0273041
159	704	0.0303154
159	869	0.0473896
159	905	0.0298583
159	988	0.0451307
160	166	0.0342118
160	293	0.0276345
160	707	0.0408882
160	846	0.0492879
161	172	0.0490174
161	303	0.0619158
161	328	0.0565308
161	402	0.0180993
161	730	0.0336742
161	821	0.0387746
161	830	0.040204
161	903	0.0913149
161	924	0.0461222
162	318	0.0435884
162	711	0.0292446
162	849	0.0322285
163	211	0.0233271
163	304	0.0533343
163	369	0.0401586
163	469	0.0130776
163	723	0.0380494
164	257	0.0336286
164	450	0.0720503
164	558	0.0342739
164	671	0.0463499
164	731	0.0395312
164	956	0.046672
165	363	0.0490575
165	411	0.00758003
165	497	0.0224176
166	498	0.0687704
166	602	0.0462063
166	771	0.0309992
167	372	0.0863452
167	421	0.0458039
167	628	0.053879
167	986	0.0411121
168	225	0.0803664
168	260	0.0285906
168	322	0.0512854
168	379	0.0400221
168	986	0.0376843
168	994	0.0299892
169	174	0.0522616
169	541	0.0493841
170	190	0.049545
170	492	0.0280426
170	637	0.016492
170	866	0.0248782
170	879	0.0207803
170	930	0.028646
171	213	0.0593864
171	262	0.0306763
171	391	0.0268912
171	484	0.0503853
171	516	0.0717019
171	524	0.0115478
171	645	0.00737377
171	813	0.0148967
171	881	0.022715
172	227	0.0394302
172	446	0.0614154
172	506	0.0120279
172	537	0.023503
172	620	0.0551062
172	825	0.0283849
172	945	0.034151
173	328	0.0474601
173	343	0.0538025
173	378	0.0162796
173	455	0.0232116
173	533	0.0264505
173	588	0.00889265
173	708	0.0407713
174	393	0.056548
174	478	0.0303209
174	543	0.0491144
175	289	0.00909544
175	680	0.0201154
175	837	0.0200225
175	894	0.0342548
176	280	0.0565268
176	380	0.021786
176	381	0.0471916
176	582	0.0339501
176	941	0.0492651
177	182	0.0452882
177	303	0.0158944
177	414	0.0347609
177	436	0.00848532
177	467	0.0435603
177	899	0.080184
177	927	0.0355767
178	236	0.00978095
178	528	0.0204892
178	738	0.0281953
178	833	0.0136022
178	966	0.0305723
179	422	0.0357839
179	534	0.0240554
179	662	0.0437846
179	724	0.0160821
179	902	0.0273063
179	991	0.0133604
180	312	0.00990962
180	354	0.0184408
180	386	0.059116
180	443	0.0148512
180	914	0.023639
181	307	0.00660966
181	343	0.016034
181	432	0.0603814
181	707	0.00213062
181	910	0.0390089
181	931	0.0128423
181	993	0.02388
182	391	0.0252262
182	554	0.0852829
182	651	0.0224913
182	725	0.0463423
182	872	0.0360485
182	971	0.0369745
183	309	0.0205385
183	322	0.0156713
183	342	0.0708733
183	773	0.059308
183	788	0.0168022
184	207	0.0466011
184	393	0.0571835
184	451	0.0182049
184	726	0.0297555
184	788	0.0262605
184	840	0.0791347
185	219	0.0512032
185	252	0.0630718
185	450	0.0293393
185	536	0.0452048
185	537	0.0182184
185	644	0.0221879
185	653	0.0423173
185	669	0.028219
186	490	0.0215499
186	704	0.0467532
187	235	0.0278449
187	254	0.0635818
187	275	0.0339382
187	365	0.0438232
187	407	0.0287569
187	432	0.0561177
187	565	0.0392418
187	796	0.0455092
187	869	0.0215077
188	224	0.0235507
188	272	0.0515457
188	299	0.0100485
188	452	0.0667236
188	849	0.0286716
188	850	0.0184386
188	856	0.0507895
188	956	0.0357097
189	287	0.0154461
189	852	0.055889
189	879	0.0368554
190	714	0.0203002
191	209	0.0421036
191	223	0.0494701
191	245	0.0181494
191	310	0.0328354
191	339	0.0694423
191	478	0.0170713
191	513	0.0310709
191	630	0.0563368
191	947	0.00978626
192	575	0.0226353
192	805	0.056948
192	944	0.0417731
193	303	0.0209084
193	556	0.0549125
193	560	0.0268522
193	598	0.0335657
194	594	0.027877
194	624	0.0259685
194	943	0.061558
195	316	0.0366473
195	582	0.0817708
195	795	0.0235462
195	888	0.0371502
196	437	0.0164524
196	503	0.017109
196	703	0.0419483
197	608	0.0349664
197	667	0.0192387
197	916	0.0523801
197	966	0.075784
198	651	0.0327246
198	764	0.0150783
198	790	0.0130574
199	300	0.0160638
199	364	0.0496688
199	418	0.0128487
199	437	0.0183055
199	576	0.00379622
199	739	0.00923344
199	808	0.0370148
200	349	0.00980015
200	396	0.0276306
200	402	0.0394926
200	706	0.0451998
200	787	0.0161425
200	820	0.0319037
200	917	0.0516187
201	385	0.0275342
201	482	0.0412245
201	733	0.0164817
201	916	0.044082
202	589	0.044392
202	816	0.0211237
202	897	0.0459455
202	920	0.0430966
202	994	0.0551242
203	322	0.00676773
203	462	0.0225218
203	683	0.0524462
203	769	0.0311482
203	802	0.025596
203	839	0.00509384
204	309	0.0618858
204	579	0.0582679
204	907	0.0200532
204	991	0.0451464
205	317	0.0255888
205	375	0.0386072
205	428	0.0227678
205	439	0.0107988
205	443	0.0300808
205	511	0.0276916
205	556	0.0387139
205	837	0.0832553
206	395	0.0217487
206	463	0.0161053
207	425	0.0519481
207	430	0.00966233
207	456	0.0100394
207	495	0.0585311
207	804	0.016962
207	834	0.0241713
208	246	0.0337069
208	325	0.0544515
208	561	0.0134482
208	756	0.0510917
208	802	0.0231625
209	406	0.0210805
209	794	0.044592
209	950	0.00222294
210	336	0.0462455
210	583	0.0647255
210	815	0.0329537
210	907	0.0526432
211	271	0.0210149
211	476	0.102759
211	515	0.0387417
211	642	0.0275411
211	652	0.0863148
212	265	0.0256276
212	351	0.0632235
212	376	0.0640946
212	428	0.0262225
212	486	0.0137904
212	749	0.00926108
212	782	0.00389398
212	802	0.0205406
212	860	0.0323913
212	951	0.0574314
213	569	0.0560888
213	593	0.0440477
213	599	0.0299952
213	828	0.0392033
214	326	0.0103139
214	376	0.0534965
214	449	0.0299477
214	588	0.0462465
214	601	0.0636251
214	610	0.0271793
214	704	0.0712677
214	938	0.0330233
215	490	0.0245172
215	569	0.0258636
215	616	0.0628789
215	818	0.0397041
215	935	0.0589122
216	246	0.0500488
216	726	0.0458747
216	803	0.0292218
216	872	0.00236473
217	398	0.0420207
217	819	0.0344423
217	944	0.0266896
218	221	0.0608616
218	378	0.065916
218	699	0.033089
218	786	0.0710627
218	829	0.0130888
218	912	0.0352851
218	974	0.0172678
219	384	0.0726751
219	779	0.0227188
219	814	0.0523823
219	852	0.0289295
220	332	0.024781
220	405	0.0539139
220	431	0.013498
220	565	0.0123057
220	672	0.0165024
221	281	0.0217591
221	394	0.0323344
221	459	0.0112708
221	521	0.0388968
221	679	0.0211639
221	951	0.0196716
222	624	0.0420186
222	773	0.0586106
222	805	0.052508
222	950	0.0399949
223	554	0.0655696
223	870	0.0148899
223	962	0.0536783
224	387	0.0140604
224	455	0.0405457
224	867	0.0227773
224	890	0.0166314
224	975	0.0531467
225	243	0.0551873
225	361	0.0411698
225	882	0.0222998
225	952	0.0793515
226	291	0.00338403
226	413	0.0672263
226	923	0.0795166
227	377	0.056576
227	398	0.0258435
227	465	0.0498988
227	489	0.0379053
227	541	0.03156
227	597	0.0426294
227	766	0.000653067
227	798	0.057916
228	232	0.0491237
228	419	0.0355788
228	996	0.0874687
229	598	0.0383791
229	957	0.0146008
229	958	0.0425748
230	297	0.0298252
230	407	0.0469535
230	419	0.0375404
230	540	0.0279914
230	542	0.061985
230	740	0.0572629
230	904	0.0262168
231	405	0.0189832
231	737	0.0366569
231	864	0.0771875
231	965	0.0540912
232	394	0.0310801
232	555	0.0437622
232	755	0.0252605
232	939	0.0461864
232	954	0.0449069
232	984	0.0249955
233	604	0.00190744
234	409	0.0284535
234	420	0.0410346
234	521	0.03217
234	580	0.0556258
234	978	0.0408531
235	255	0.0265699
235	486	0.00819952
235	520	0.0541172
235	946	0.0194399
235	968	0.0423977
236	287	0.0309015
236	405	0.0141087
236	423	0.00971727
236	611	0.0247424
236	656	0.0282761
236	659	0.047646
236	880	0.0348374
236	956	0.0151561
237	240	0.00310572
237	318	0.0073185
237	345	0.0400532
237	918	0.0123513
237	984	0.0128267
238	313	0.0330462
238	758	0.0549097
238	774	0.0318127
238	899	0.0304599
239	571	0.0321669
239	676	0.0335333
239	898	0.0291964
239	957	0.0506931
240	348	0.0355427
240	672	0.0355108
240	729	0.0186758
240	776	0.0488942
240	888	0.0091721
240	943	0.0819139
241	566	0.0496058
241	617	0.0501213
241	624	0.0595909
242	271	0.0443274
242	418	0.0652432
242	443	0.00958972
242	484	0.0809807
242	895	0.0562188
242	992	0.0181506
243	280	0.0425592
243	346	0.0276805
243	399	0.037834
243	916	0.0246472
244	283	0.0680359
244	318	0.0503217
244	433	0.0162707
244	453	0.0693309
244	494	0.0457423
244	697	0.0491101
244	897	0.0654273
244	976	0.0361533
245	256	0.0168633
245	820	0.0720535
246	358	0.120117
246	538	0.0417956
246	572	0.0237433
246	596	0.0426576
246	919	0.028821
247	327	0.0219022
247	517	0.0506544
247	771	0.0479692
248	354	0.01679
248	587	0.0353803
248	657	0.0471468
248	723	0.0113629
248	796	0.0337377
248	835	0.0269482
248	912	0.0599529
248	994	0.0575377
249	264	0.0278774
249	613	0.0472789
249	894	0.0441396
250	305	0.0624359
250	556	0.0402394
250	779	0.0340455
250	897	0.0224246
250	920	0.0421426
251	522	0.0270839
251	589	0.0324838
251	885	0.0459344
252	480	0.0488106
252	554	0.0416752
252	688	0.0272476
252	985	0.0324098
253	269	0.05905
253	491	0.0453985
254	534	0.034831
254	889	0.0121014
255	594	0.0271094
255	711	0.0254518
256	376	0.0414173
256	436	0.024279
256	490	0.0100724
256	506	0.0275173
256	716	0.0426059
256	744	0.000529063
256	835	0.0330289
257	414	0.0931046
257	574	0.0496072
257	596	0.04579
257	925	0.0485656
258	411	0.0114978
258	599	0.019402
258	676	0.0536263
258	693	0.0162191
258	896	0.0348944
258	945	0.0542723
259	324	0.0474918
259	403	0.014353
259	563	0.0263061
259	619	0.0134369
260	314	0.0668967
260	780	0.0312378
261	441	0.0131014
261	493	0.0406924
262	400	0.011429
262	997	0.0534408
263	301	0.0313595
263	750	0.037809
264	598	0.0394207
264	634	0.0324874
264	637	0.0348713
264	641	0.0260024
264	814	0.0195115
265	476	0.0437298
265	597	0.044052
265	603	0.0208211
265	947	0.066569
266	330	0.0643123
266	581	0.0557053
266	606	0.0345596
266	701	0.0553278
266	729	0.0239537
267	405	0.0205386
267	446	0.0123207
267	496	0.0299237
267	703	0.0369803
268	371	0.0172983
268	375	0.0281045
268	740	0.0113702
268	772	0.0165668
269	408	0.0706479
269	442	0.0390317
269	923	0.0443845
270	288	0.0295184
270	405	0.0339507
270	942	0.0301152
271	506	0.00914719
271	992	0.0443794
272	580	0.0184718
272	631	0.0312084
273	275	0.0181529
273	799	0.0350706
274	581	0.0213292
274	633	0.00380178
274	900	0.0599405
275	353	0.0238612
275	390	0.076372
275	429	0.0405421
275	542	0.0556981
275	556	0.0157186
275	697	0.00560747
276	312	0.0360438
276	419	0.00746541
276	869	0.104476
276	948	0.0605892
277	303	0.0195034
277	795	0.0235793
277	910	0.0481975
277	949	0.0137988
278	308	0.0582848
278	424	0.0321186
278	495	0.0609347
278	535	0.0320896
278	752	0.0396319
278	845	0.0609139
279	313	0.0538494
279	568	0.0376732
279	712	0.0364047
279	975	0.0169991
280	351	0.0382168
280	605	0.0280536
280	611	0.0137862
280	744	0.0393378
280	754	0.0136773
280	778	0.0325986
281	349	0.0633022
281	397	0.0345216
281	600	0.0212071
281	619	0.0197447
281	892	0.0534981
282	377	0.0247005
282	392	0.0445462
282	570	0.0616558
282	636	0.0383687
282	835	0.0610566
282	845	0.0198383
282	925	0.0319683
283	368	0.0148734
283	601	0.0202338
283	800	0.0249889
284	401	0.0198909
284	524	0.0590362
284	543	0.0390676
284	678	0.0402034
284	782	0.00996522
284	811	0.0123701
285	499	0.0422278
285	593	0.0216901
285	659	0.0556383
285	837	0.015847
286	376	0.0911071
286	391	0.0464983
286	461	0.0343726
286	551	0.00616043
286	563	0.0457107
286	722	0.0134226
287	321	0.053405
287	415	0.0240553
287	459	0.0367012
287	818	0.0329141
288	391	0.0287165
288	452	0.0163899
288	887	0.0393396
290	414	0.0462088
290	456	0.0167374
290	529	0.013538
290	558	0.0375086
290	706	0.0600336
291	423	0.042058
291	776	0.0337798
291	807	0.0188907
291	912	0.0334106
291	965	0.0460142
291	999	0.0386241
292	299	0.0278195
292	694	0.0158495
293	310	0.0110247
293	316	0.0568522
293	339	0.0583256
294	376	0.0175363
294	593	0.0334437
294	679	0.0208104
294	770	0.0169714
294	991	0.00141555
295	512	0.022528
295	536	0.0560699
295	588	0.0374916
295	945	0.035643
296	476	0.0153867
296	483	0.00771407
296	498	0.0555781
296	520	0.047248
296	656	0.0104015
296	703	0.0255143
296	712	0.0100282
296	814	0.0642795
296	901	0.0487662
296	903	0.0494621
296	914	0.0101689
296	987	0.0160666
297	605	0.0218371
297	789	0.0489866
298	395	0.0289548
298	786	0.0230806
298	857	0.0195352
299	384	0.0328057
299	507	0.0356678
299	575	0.0475678
299	592	0.0426577
299	794	0.00347112
300	401	0.0281244
300	559	0.0549617
301	360	0.0272326
301	790	0.0441815
302	511	0.0341509
302	734	0.0561663
302	991	0.0366201
303	351	0.0338095
303	697	0.0533499
304	461	0.0115417
304	516	0.0465666
304	537	0.0146787
305	369	0.01962
305	383	0.0342619
305	562	0.0267019
305	848	0.0724443
305	994	0.028921
306	408	0.0367323
306	741	0.0395623
306	853	0.0630335
306	872	0.0464344
307	353	0.0552418
307	380	0.0514049
307	494	0.0368667
307	503	0.0395754
307	687	0.0390702
307	891	0.00898978
307	906	0.0323999
307	933	0.0337798
308	721	0.0523186
308	799	0.0288794
309	420	0.00998921
310	366	0.0537473
310	621	0.0175735
310	734	0.0298828
310	798	0.0375998
311	450	0.0436854
311	669	0.00321378
311	743	0.0274561
311	929	0.054117
312	592	0.0476872
312	656	0.0637368
312	885	0.0613091
312	950	0.0386532
313	340	0.0246583
313	363	0.012308
313	667	0.0170795
313	954	0.0112702
314	958	0.0373294
315	547	0.0328505
315	693	0.0339357
315	841	0.00489677
315	937	0.0520143
316	593	0.0339348
316	665	0.0761694
316	873	0.056454
316	895	0.0446926
317	343	0.0443476
317	487	0.0437656
317	549	0.0521468
317	721	0.0719499
317	847	0.0273368
317	903	0.0205766
318	822	0.0438711
319	918	0.0393052
319	922	0.053894
320	325	0.0149607
320	446	0.0192659
320	514	0.0372837
320	648	0.0139502
320	812	0.00661435
320	892	0.0567869
321	409	0.0743693
321	466	0.0170319
321	546	0.0525373
321	568	0.049783
321	663	0.0214718
322	446	0.0574698
322	503	0.0528811
322	571	0.0172333
322	764	0.0649182
322	877	0.0591786
322	927	0.035508
323	368	0.0204896
323	565	0.0284982
323	685	0.090092
323	794	0.043463
324	550	0.0224428
324	572	0.0516737
324	666	0.0168055
324	722	0.0367009
325	468	0.0782738
325	496	0.0278615
325	633	0.0267581
325	636	0.050128
325	700	0.0536646
325	942	0.0291468
326	705	0.0503788
327	414	0.034513
327	545	0.0274727
327	691	0.0200753
327	737	0.0260439
327	797	0.0704092
328	761	0.0632473
328	831	0.0559918
328	968	0.0594059
328	972	0.0366866
329	353	0.0416608
329	519	0.0407384
329	648	0.0254629
330	370	0.0115816
330	382	0.0245053
330	403	0.0171273
330	487	0.0560623
330	543	0.0403459
330	660	0.0329322
330	803	0.0341614
330	835	0.0129582
331	414	0.0167802
331	659	0.040569
331	814	0.0552984
331	839	0.0481188
331	926	0.0268156
332	341	0.00806218
332	381	0.0590451
332	647	0.0288234
332	694	0.0251553
333	498	0.0290396
333	504	0.0334756
333	544	0.0592002
333	629	0.0298996
333	794	0.0251096
333	879	0.0245623
334	445	0.0180332
334	508	0.0492346
334	509	0.0361563
334	847	0.0180922
335	358	0.0697186
335	537	0.0703205
335	564	0.0269665
335	586	0.0424955
335	663	0.0327222
335	680	0.0488358
335	683	0.0410351
335	771	0.0191019
335	872	0.045542
336	771	0.0270847
337	458	0.0766516
337	470	0.064054
337	920	0.0197991
338	487	0.0338535
338	547	0.0484108
338	702	0.0130926
338	921	0.072012
339	608	0.0237012
339	660	0.0407585
339	713	0.046322
339	920	0.0577227
340	546	0.00931596
340	619	0.0147521
340	804	0.0467289
340	876	0.0368539
341	575	0.048914
341	650	0.00407321
341	742	0.0185812
342	381	0.0103596
342	475	0.0276749
342	624	0.0540199
342	810	0.0430043
342	933	0.011099
343	456	0.0368284
343	502	0.0398858
343	595	0.0627347
343	695	0.0379486
343	706	0.0461378
343	733	0.0347044
343	776	0.0555151
343	987	0.0167078
344	438	0.0468905
344	665	0.0297181
344	717	0.0149245
344	794	0.0229572
345	355	0.04722
345	414	0.0279527
345	428	0.0163641
345	436	0.0376172
345	603	0.0597563
345	658	0.00902517
345	722	0.01651
345	914	0.0202631
346	527	0.0197337
346	651	0.0835582
346	784	0.0233036
346	947	0.0341832
347	457	0.0356415
347	595	0.0351412
347	695	0.0131028
347	797	0.0423335
348	707	0.0513388
349	675	0.0237493
349	795	0.0634124
350	427	0.0250739
350	925	0.0682774
350	930	0.0405042
351	424	0.0330285
351	646	0.0636563
351	780	0.0406261
351	927	0.040428
352	881	0.0204394
353	357	0.03837
353	554	0.0875966
353	596	0.0746831
353	668	0.0583929
353	684	0.0295057
353	693	0.0179308
353	746	0.0150472
353	879	0.0174614
354	451	0.0481204
354	748	0.00819793
354	750	0.0309069
354	797	0.035703
354	844	0.013108
355	417	0.0424754
355	510	0.0171878
355	522	0.0424944
355	550	0.0198206
355	657	0.0396783
355	817	0.0378
355	981	0.0112904
356	679	0.0366251
357	501	0.0512032
357	799	0.0365882
358	370	0.00747279
358	690	0.0291624
358	767	0.0244119
358	832	0.0328464
358	896	0.0293556
359	491	0.033753
359	658	0.0191031
359	702	0.0616518
360	418	0.048709
360	628	0.0219855
360	762	0.0262203
360	859	0.0153155
360	883	0.046294
361	427	0.0362035
361	447	0.0195062
361	867	0.0253804
362	512	0.0268697
362	551	0.00466864
362	567	0.0254915
362	724	0.0125172
362	875	0.086491
362	974	0.0280943
363	383	0.0239317
363	584	0.0255279
363	918	0.0641516
364	502	0.0528617
364	574	0.011505
364	813	0.0300863
364	925	0.0407117
365	369	0.0525015
365	372	0.0610088
365	576	0.0436828
365	838	0.0415695
365	844	0.0528816
365	855	0.0507694
366	368	0.0483828
366	452	0.0171244
366	498	0.033747
366	553	0.0318543
366	598	0.0772679
366	833	0.0413098
366	901	0.0179447
366	927	0.0339239
366	928	0.0549109
366	936	0.0409686
366	944	0.0227837
367	726	0.014682
367	748	0.0390953
367	768	0.0346132
367	785	0.01668
367	925	0.0704575
367	958	0.0444366
368	434	0.0574863
368	445	0.02978
368	692	0.0222017
368	697	0.0433809
368	747	0.0482118
368	938	0.0479425
369	581	0.0230448
369	593	0.0478368
369	662	0.018192
370	879	0.0212465
370	888	0.0205362
371	427	0.0126484
371	485	0.0492166
371	536	0.0359751
371	557	0.0570933
371	945	0.0260967
372	697	0.0676228
372	710	0.0398124
372	910	0.00694381
373	438	0.0547588
373	448	0.0271751
373	498	0.0320264
373	571	0.0205544
373	588	0.0209379
374	452	0.0375729
374	969	0.0306885
375	563	0.0433431
375	659	0.0969543
375	810	0.0367213
375	823	0.0220505
375	849	0.0460766
376	498	0.0139113
376	509	0.060889
376	604	0.0475874
376	957	0.0622661
376	964	0.0492332
377	410	0.0330148
377	602	0.0249329
377	707	0.0143385
377	758	0.0453883
378	431	0.0844932
378	528	0.044803
378	701	0.0596204
378	880	0.0288959
378	951	0.0598165
379	444	0.0170259
379	525	0.0501938
379	609	0.0495584
379	646	0.0310368
379	846	0.0226493
379	882	0.0338942
380	443	0.0273195
380	504	0.0520528
380	534	0.0408985
380	542	0.00973993
380	759	0.0355906
380	814	0.0350761
381	438	0.0100567
381	634	0.0572897
381	764	0.056359
381	781	0.0307291
381	803	0.0137774
381	872	0.00614145
381	880	0.038032
381	900	0.0165357
382	583	0.0335437
383	798	0.0380527
383	936	0.0463942
383	964	0.0756625
384	617	0.0405259
384	685	0.0280577
385	552	0.0420043
385	582	0.020112
385	665	0.0286578
385	861	0.0370472
385	985	0.0241944
386	599	0.0276272
386	821	0.0217347
386	848	0.0126779
387	470	0.0358941
387	730	0.0292898
388	476	0.0785739
388	901	0.026928
388	952	0.0324733
388	985	0.0389457
389	450	0.0360019
389	584	0.0204936
389	829	0.0164681
389	939	0.0532649
390	474	0.0306257
390	488	0.0482756
390	528	0.0572128
391	647	0.0192613
392	461	0.0466499
392	473	0.035237
392	764	0.0376064
392	988	0.0343242
393	843	0.00905276
394	596	0.0658909
394	603	0.051872
394	805	0.0191792
394	815	0.0312455
394	832	0.010872
395	410	0.0310475
395	494	0.0257147
395	632	0.0267634
395	757	0.0380855
396	398	0.0209594
396	848	0.0506358
396	873	0.0395647
397	475	0.0384019
397	810	0.0209721
397	813	0.0179662
397	963	0.0353563
398	836	0.0425518
399	538	0.0567393
399	842	0.0150762
399	947	0.0311139
400	763	0.0397356
400	774	0.0268651
400	840	0.051465
401	514	0.0401983
401	757	0.0767585
401	924	0.0369353
401	963	0.0435221
401	974	0.0344905
402	431	0.0203991
402	675	0.0559813
403	852	0.0690778
403	860	0.0448179
403	914	0.0459612
403	917	0.0478687
404	453	0.0694603
404	465	0.0262791
404	557	0.0186991
404	681	0.0478558
404	892	0.0244415
405	459	0.0147912
405	782	0.0410218
406	769	0.0145939
406	828	0.048886
406	927	0.033629
407	439	0.0274171
407	492	0.0184547
407	494	0.039382
407	686	0.0178974
407	873	0.0228279
408	510	0.02001
408	776	0.022017
409	448	0.0149046
409	503	0.0640441
409	561	0.0129225
409	574	0.0282849
409	810	0.0398914
409	938	0.00899658
410	481	0.0380275
410	524	0.0755772
410	573	0.0268498
410	597	0.0142958
410	679	0.0369178
410	692	0.0146713
410	696	0.0224865
411	771	0.0349587
411	773	0.0124313
411	861	0.041748
411	863	0.0325989
412	498	0.0199464
412	920	0.0572752
412	986	0.0463008
413	429	0.0186248
413	430	0.00180289
413	836	0.0495602
413	959	0.0164143
414	436	0.0203383
414	627	0.0494772
414	799	0.0830342
414	828	0.0197127
414	887	0.0594492
415	518	0.0572846
415	852	0.0213904
415	861	0.0123536
415	994	0.0325086
416	509	0.0446804
417	583	0.0792821
417	655	0.0158343
417	854	0.0273435
418	434	0.0591296
418	500	0.0458078
418	718	0.0197785
419	431	0.0985982
419	515	0.021331
419	843	0.00621316
[truncated: 1,000 more rows]
