# Supplementary material for: The winner takes it all—Competitiveness of single nodes in globalized supply networks
Source: PLoS One. 2019 Nov 20;14(11):e0225346. doi: 10.1371/journal.pone.0225346 (PMC6867619; doi:10.1371/journal.pone.0225346)
Supplement: S1 Table — Legends can be found in te readme.txt file. (ZIP) [file pone.0225346.s001.zip › spatial_network_delaunay_randomized_connections_N_1000_r_7_node_measures.dat]

0	7	7.71429	90.0078	14.5629	7092	5751	0.00639323	0.0383375	0.0326436	0.0734517	0.0900078	0.164204	55	0.0587315	0.104879
1	5	6	113.949	19.4257	7004	5349.4	0.0140154	0.0464473	0.0354597	0.0879282	0.113949	0.176164	30	0.0662958	0.129153
2	5	7.6	104.583	14.4923	9559	4858	0.00702129	0.0267182	0.0381357	0.0410187	0.104583	0.179051	39	0.0578335	0.114584
3	5	6	111.418	19.7104	6975	5167.8	0.0158573	0.0328664	0.0341281	0.0535563	0.111418	0.1699	31	0.0601256	0.126943
4	6	5.33333	122.032	25.1328	6691	6970.83	0.019008	0.0460941	0.0388261	0.0892248	0.122032	0.18632	31	0.0685125	0.12848
5	10	7.1	96.4198	16.9077	6589	4093.9	0.0196618	0.0295871	0.0346484	0.0396649	0.0964198	0.182294	68	0.0555799	0.0962129
6	5	7.2	122.233	20.1297	7593	7285.6	0.0198893	0.0451974	0.0415461	0.0714072	0.122233	0.182726	35	0.0782853	0.143671
7	4	5.25	128.423	46.8211	8200	6467.5	0.0123316	0.041519	0.0439863	0.0699543	0.128423	0.211979	22	0.0744521	0.129895
8	5	7.2	106.529	14.9648	1803	4802.6	0.0135593	0.0327666	0.0428954	0.0648508	0.106529	0.173574	36	0.0618411	0.119075
9	8	6.5	105.859	21.4763	10174	4518.38	0.0175677	0.0354327	0.0380834	0.0633202	0.105859	0.175794	52	0.0601025	0.131828
10	6	7.5	94.5079	14.3262	10196	6170.5	0.0101258	0.0361996	0.0363179	0.0565436	0.0945079	0.154555	46	0.0578646	0.106117
11	6	8	111.021	14.5385	3367	3723.17	0.0137173	0.0390349	0.0380917	0.0510434	0.111021	0.182798	48	0.0687741	0.111285
12	4	7	122.446	18.6585	3614	6221.75	0.0343838	0.0440628	0.0341765	0.0529536	0.122446	0.179782	29	0.0675551	0.112122
13	6	6.5	116.174	18.9782	7125	6975.5	0.00795497	0.0528049	0.0339618	0.112953	0.116174	0.178665	40	0.0737157	0.131145
14	7	7.71429	105.8	14.0767	5910	5387.14	0.00854395	0.0357143	0.0378526	0.0598764	0.1058	0.173006	55	0.065669	0.115599
15	7	7.42857	106.857	16.0109	6207	5166.29	0.0143384	0.0343879	0.0338058	0.0593685	0.106857	0.187414	51	0.0633444	0.114744
16	6	7.33333	105.705	14.8211	3491	4293.17	0.00395105	0.0312116	0.0315086	0.0479048	0.105705	0.175778	44	0.0573706	0.111423
17	7	6	102.412	20.7669	5430	5306.29	0.00868418	0.0383213	0.0382943	0.0670523	0.102412	0.170052	40	0.0574283	0.112016
18	9	5.88889	104.189	21.706	6722	5971.67	0.0108897	0.0381011	0.0365613	0.0820249	0.104189	0.182271	54	0.0648245	0.124874
19	6	6.66667	103.819	20.6271	6262	4644.17	0.000816448	0.0264243	0.0362897	0.0558407	0.103819	0.169724	41	0.0592577	0.112017
20	7	5.57143	107.646	20.6504	4352	4662.57	0.0184585	0.0304501	0.0349319	0.0448035	0.107646	0.170069	40	0.0562931	0.0989764
21	6	6.66667	117.265	19.8698	777	6617.5	0.0249055	0.0388889	0.0336188	0.0452494	0.117265	0.180719	41	0.0659668	0.110986
22	5	5.8	117.896	20.6599	7446	4222.4	0.015544	0.0462948	0.0335993	0.0663483	0.117896	0.193738	30	0.068179	0.103068
23	5	6.4	129.63	22.1091	2901	6645.6	0.0266703	0.0373956	0.0372987	0.0488936	0.12963	0.197458	32	0.0677334	0.100921
24	2	6.5	106.649	19.256	4747	3979	0.0164945	0.0350737	0.0310256	0.0536528	0.106649	0.170904	14	0.0460883	0.0979947
25	8	5.5	112.377	24.6327	7540	6380.62	0.00960533	0.0356854	0.0337367	0.0598574	0.112377	0.172479	44	0.0634628	0.117989
26	6	7.16667	101.365	15.5137	6047	5432.5	0.00768076	0.034201	0.0325221	0.0645273	0.101365	0.160112	43	0.0594022	0.10805
27	10	8.5	97.8891	12.1468	8804	6343	0.0177603	0.038322	0.0362019	0.0625159	0.0978891	0.16136	84	0.0661056	0.121353
28	8	7.375	95.2161	14.7682	4505	5683.25	0.00916341	0.0325418	0.026684	0.053155	0.0952161	0.166162	60	0.0546849	0.0922494
29	6	6.66667	104.509	16.7616	760	6676.67	0.0113465	0.027951	0.0327212	0.0556546	0.104509	0.17871	41	0.0555452	0.101071
30	6	6.5	104.293	17.5269	9210	5756.17	0.00822366	0.0378812	0.0304144	0.0657817	0.104293	0.184975	40	0.060245	0.107105
31	4	5	154.608	39.02	6503	4167.25	0.0439763	0.0557259	0.0418651	0.0743166	0.154608	0.213774	21	0.0838179	0.125335
32	6	6.5	121.824	19.168	9274	6556	0.0247703	0.053761	0.0361596	0.0879824	0.121824	0.192911	39	0.0762451	0.141227
33	4	6.25	124.627	21.9333	6520	5878	0.0240256	0.0324889	0.035739	0.0447565	0.124627	0.177399	25	0.063564	0.111777
34	5	5.8	120.451	21.7386	8500	8130	0.0307254	0.0376619	0.035919	0.0442825	0.120451	0.182059	29	0.0627306	0.109607
35	12	8.25	90.4196	12.5698	3080	5663.83	0.0105912	0.0321592	0.0327632	0.0494904	0.0904196	0.157898	90	0.0571069	0.103238
36	8	6.75	111.719	19.102	4309	5049.38	0.019009	0.0405863	0.0365103	0.0691146	0.111719	0.175087	55	0.0695185	0.118499
37	6	5	121.95	26.2774	9709	5149.83	0.0220366	0.0410044	0.0313979	0.0645298	0.12195	0.184005	31	0.0638588	0.12545
38	5	8.4	116.758	15.1709	2488	3665	0.0332962	0.0467475	0.0403203	0.0764192	0.116758	0.190961	43	0.0751463	0.123839
39	3	4.66667	131.076	28.3999	8688	5084.67	0.00934342	0.0322979	0.0380631	0.0633241	0.131076	0.218222	15	0.0607059	0.0907352
40	4	7.25	99.0021	14.094	7660	6077.5	0.00240463	0.02321	0.0338573	0.0377147	0.0990021	0.169035	30	0.0488877	0.109604
41	8	5.75	114.647	21.2916	5355	6482.88	0.0234271	0.0488026	0.0400114	0.0854193	0.114647	0.182934	45	0.0753002	0.117011
42	7	7.28571	114.088	16.7969	3989	6099.71	0.0193168	0.0460493	0.036805	0.0732566	0.114088	0.177384	50	0.0715576	0.126987
43	5	7.6	98.5075	13.8458	3271	6218.6	0.0105583	0.0289828	0.0384414	0.0663483	0.0985075	0.162093	39	0.0568124	0.114048
44	7	6.71429	99.8089	15.9785	4746	4874.71	0.00801911	0.0396465	0.0359272	0.0741479	0.0998089	0.167614	45	0.0614684	0.129823
45	3	6.33333	123.859	21.79	3071	6153.67	0.0281326	0.0407573	0.0353508	0.0503786	0.123859	0.201056	20	0.0711724	0.111387
46	6	6.16667	111.875	21.4427	4062	5359.83	0.0177366	0.0315349	0.0369156	0.0455716	0.111875	0.168877	38	0.0655807	0.121227
47	6	7.66667	89.4462	12.4709	8301	5692.5	0.00575938	0.0287033	0.0347448	0.0547027	0.0894462	0.168403	47	0.0549435	0.115503
48	6	6.16667	119.439	21.7549	2183	5178	0.0121436	0.033431	0.0393488	0.0789361	0.119439	0.17712	36	0.0658559	0.12139
49	3	6.66667	126.512	19.7298	1018	3987.67	0.00642087	0.0324869	0.0372087	0.0519579	0.126512	0.203587	21	0.061455	0.101342
50	9	6	97.683	19.5926	3907	5945.22	0.0127085	0.0456287	0.0333559	0.0806938	0.097683	0.174794	55	0.0651212	0.126502
51	9	6.77778	103.144	17.6318	5296	5398.67	0.0137339	0.0315	0.0350995	0.0486119	0.103144	0.166386	61	0.0585661	0.0953647
52	6	7.5	98.7625	13.5537	3090	6320.67	0.0129167	0.0348144	0.0315938	0.0610716	0.0987625	0.164782	46	0.0574993	0.107606
53	5	6.8	121.382	19.8547	6437	5412.8	0.0255046	0.038912	0.038532	0.0520269	0.121382	0.188159	35	0.0696788	0.109752
54	5	9.2	95.0355	10.9053	2774	6053.8	0.0155579	0.0265885	0.0365425	0.0365034	0.0950355	0.164358	46	0.054216	0.102073
55	13	7.30769	81.687	11.7818	2131	5211	0.00451599	0.0261645	0.0306629	0.0540357	0.081687	0.160634	93	0.0475007	0.0899338
56	3	5.33333	131.4	25.5499	6693	6477	0.0145696	0.0301614	0.0379745	0.0383209	0.1314	0.206202	17	0.0561758	0.0941647
57	4	6	115.73	21.6993	5251	5958	0.0133436	0.024832	0.0347978	0.0389518	0.11573	0.185858	25	0.0575776	0.113695
58	8	5.875	104.926	21.1726	4559	5175.12	0.0166777	0.0332393	0.0319352	0.0500742	0.104926	0.170978	48	0.0611634	0.104191
59	10	6.6	105.743	16.9231	7488	4982.5	0.00714534	0.0435299	0.0392933	0.0846904	0.105743	0.173639	66	0.0700712	0.13695
60	5	5.8	116.307	20.3814	8391	4796	0.0206772	0.0510139	0.036348	0.0854604	0.116307	0.172448	30	0.0682128	0.134439
61	7	7.57143	103.592	15.6622	1690	5482.29	0.00755149	0.0401116	0.0337621	0.0695405	0.103592	0.172128	53	0.0636035	0.11742
62	2	7	134.062	19.1517	6777	8804.5	0.0364945	0.0433284	0.0369975	0.0501622	0.134062	0.206646	15	0.0691937	0.104921
63	7	7.57143	103.866	14.9793	7072	4386.71	0.0241689	0.0332685	0.0332226	0.0455723	0.103866	0.170551	53	0.0594839	0.0923755
64	6	6.16667	122.561	22.3236	8002	4103.67	0.0253346	0.0373585	0.0408245	0.0653606	0.122561	0.194521	38	0.0708213	0.140501
65	8	6.5	107.964	20.6502	6981	5075.12	0.0175329	0.0389712	0.034827	0.0952664	0.107964	0.168282	53	0.0679743	0.142727
66	2	6	149.015	27.9402	3986	5590.5	0.0445428	0.0511835	0.0311036	0.0578242	0.149015	0.211889	13	0.0673443	0.10314
67	7	6.28571	104.359	19.1212	4462	4723.43	0.015579	0.0344746	0.0299014	0.0574752	0.104359	0.168827	44	0.0586529	0.111824
68	2	5.5	116.606	21.3778	3727	5355.5	0.0166284	0.0195655	0.0299064	0.0225025	0.116606	0.194974	12	0.0431143	0.0929117
69	2	7.5	121.888	16.929	2633	7500.5	0.0200311	0.0383242	0.0281523	0.0566173	0.121888	0.189755	16	0.0612851	0.110819
70	7	7.71429	111.172	16.1974	3826	5350.43	0.011604	0.0364094	0.0354711	0.0626473	0.111172	0.174668	55	0.0694024	0.12113
71	5	8	101.985	12.91	7996	5469.6	0.0130621	0.0385365	0.0329722	0.0678529	0.101985	0.17456	41	0.0610422	0.0934729
72	9	6.88889	102.722	16.1828	6361	5699.33	0.0155726	0.0415248	0.0401461	0.0846904	0.102722	0.168911	62	0.0718016	0.136418
73	7	6.85714	113.775	18.0982	2924	4579.86	0.0108943	0.0387452	0.0384391	0.0594257	0.113775	0.193767	47	0.0671816	0.124979
74	3	5.33333	99.7619	21.3775	0	4666.33	0.00756378	0.0386338	0.0335244	0.0688318	0.0997619	0.161922	17	0.050785	0.0970836
75	6	6.66667	107.623	17.261	3180	5421.33	0.011986	0.0302335	0.0387681	0.0453615	0.107623	0.181097	41	0.0621916	0.116633
76	7	6.57143	107.755	18.5334	2793	6759.43	0.0136478	0.0441898	0.0371888	0.0879824	0.107755	0.169326	45	0.0668681	0.113785
77	4	7.25	119.545	25.2503	4450	6412.75	0.0350348	0.0420086	0.0310468	0.0576769	0.119545	0.193062	28	0.0625983	0.112589
78	7	6	105.699	20.6251	9064	6086.86	0.0101136	0.0443757	0.0386687	0.106127	0.105699	0.167151	43	0.0637871	0.146293
79	4	5.25	114.795	28.0154	2102	6906.75	0.0168078	0.0256778	0.0313107	0.0389693	0.114795	0.182503	22	0.0524395	0.120399
80	9	6.88889	106.089	17.5598	1790	4808.56	0.00879255	0.0355172	0.0375058	0.059353	0.106089	0.172815	61	0.0657193	0.120835
81	3	6	121.838	20.6931	8932	4118	0.0152185	0.0269441	0.0369702	0.0384402	0.121838	0.200587	19	0.057207	0.101744
82	9	5.22222	99.806	23.1341	8739	6451	0.0171767	0.0298803	0.0383072	0.0566173	0.099806	0.167787	48	0.0540686	0.110295
83	6	6.5	99.1599	17.6618	8849	4425.5	0.00503775	0.0271638	0.0314657	0.050677	0.0991599	0.170614	40	0.0525346	0.0897308
84	7	7.28571	89.4788	12.7269	8465	7590.29	0.00775626	0.0328515	0.0336483	0.0639577	0.0894788	0.157202	50	0.0556336	0.115121
85	3	7.66667	116.108	15.5886	4982	7873	0.0280803	0.0314244	0.0356346	0.0349639	0.116108	0.193344	24	0.0596277	0.101396
86	8	6.5	106.409	18.1998	6224	6342	0.0133777	0.0436066	0.0396199	0.0747434	0.106409	0.17351	51	0.0726162	0.118656
87	8	7.125	112.686	16.2881	2680	3824.88	0.0157894	0.0338355	0.037057	0.0524024	0.112686	0.189851	55	0.0632675	0.107835
88	5	7.6	92.9678	15.4946	6548	4516.6	0.00957469	0.0329982	0.0300543	0.0581429	0.0929678	0.169354	39	0.0492564	0.0897459
89	5	5.2	111.812	22.5753	3754	4133.2	0.0188333	0.0275134	0.0336036	0.0383741	0.111812	0.170732	27	0.0548163	0.101678
90	4	7.75	133.703	17.3098	4604	5784	0.0418342	0.0570437	0.0323508	0.0707091	0.133703	0.212591	31	0.0774356	0.113794
91	5	5.4	138.391	28.6667	5819	6559.2	0.02643	0.056765	0.038926	0.0756925	0.138391	0.202267	28	0.0836412	0.135873
92	5	7.8	106.89	15.2885	1643	4428.6	0.00635825	0.0282996	0.0381279	0.0400955	0.10689	0.178074	38	0.0614167	0.116515
93	6	7.33333	126.594	17.9928	3842	6260.83	0.0249736	0.0538348	0.0403588	0.0988789	0.126594	0.187549	43	0.0841229	0.15486
94	6	7.16667	107.797	16.9955	2034	5046	0.00931463	0.0281109	0.0333161	0.0352035	0.107797	0.165832	44	0.058048	0.126892
95	6	5.33333	118.633	24.2444	4625	6725.17	0.0239015	0.040983	0.0411029	0.0814298	0.118633	0.183564	31	0.0666792	0.122491
96	5	7.8	106.607	15.7627	8976	5884.2	0.0112698	0.0431788	0.0397035	0.0854604	0.106607	0.172333	39	0.0656746	0.142189
97	7	7.85714	102.954	15.5131	6156	6191.43	0.0140534	0.035596	0.0362303	0.0673252	0.102954	0.170295	56	0.0627552	0.111645
98	6	7.33333	102.118	16.0741	2261	6499	0.017473	0.0324875	0.0322596	0.0567433	0.102118	0.162241	44	0.054978	0.116407
99	2	6	119.634	22.4313	4555	4396	0.0184507	0.0274396	0.0386143	0.0364285	0.119634	0.183951	13	0.0529411	0.0941054
100	6	8.16667	119.01	15.5059	4998	5801.83	0.0271137	0.0480348	0.0346078	0.0754748	0.11901	0.178376	49	0.0767576	0.142307
101	1	4	161.922	40.4805	8268	8200	0.0335657	0.0335657	0.041519	0.0335657	0.161922	0.245544	5	0.0533546	0.10352
102	6	6	111.694	22.2354	1242	5571.83	0.0140579	0.039221	0.0395404	0.0836306	0.111694	0.186814	36	0.0622422	0.130669
103	7	7.14286	104.766	16.4217	1299	6877.43	0.0149471	0.0323981	0.0351497	0.0448487	0.104766	0.173326	51	0.0608552	0.110656
104	5	8	115.67	15.2849	1314	4653.8	0.0298978	0.0356305	0.0358291	0.0424614	0.11567	0.177842	40	0.0637781	0.114991
105	7	7.28571	105.835	16.0678	4392	5365.29	0.014197	0.0289571	0.0337848	0.0621897	0.105835	0.164632	51	0.055957	0.127001
106	9	7.88889	85.863	12.8978	0	5017.22	0.00663301	0.0242658	0.0339483	0.0390677	0.085863	0.165002	71	0.0493932	0.0909024
107	5	6.2	105.738	18.3279	2945	6635	0.0248901	0.0346307	0.0355506	0.0452175	0.105738	0.182701	32	0.0603666	0.104231
108	6	7.5	108.081	16.6352	4802	4403	0.0223406	0.0329431	0.0376398	0.050438	0.108081	0.173077	43	0.0622245	0.108957
109	5	6.4	113.723	18.2228	6461	5083	0.0200114	0.0365506	0.0340509	0.0686018	0.113723	0.181068	33	0.0625867	0.114855
110	4	6.5	110.445	20.8618	4912	5061	0.0215358	0.038561	0.0333581	0.0514392	0.110445	0.175658	27	0.0593084	0.101138
111	5	6.4	124.994	20.6835	5066	5411.4	0.0204791	0.0373209	0.0372366	0.0510692	0.124994	0.185401	32	0.0648958	0.117914
112	5	6.6	110.622	19.8768	7406	4792.4	0.0231377	0.0362918	0.0359502	0.0448487	0.110622	0.178017	34	0.0612925	0.118332
113	2	6	141.246	26.4836	7005	5217	0.0365771	0.0373571	0.0408106	0.0381371	0.141246	0.207985	13	0.065789	0.0973204
114	5	7	121.454	18.6334	4715	6433.6	0.0195325	0.0342323	0.0376959	0.0493191	0.121454	0.20195	36	0.0658579	0.121385
115	5	7.8	105.481	14.5329	6591	4786.6	0.0141005	0.0319252	0.0325107	0.0469091	0.105481	0.186822	39	0.0577253	0.10396
116	9	6.66667	96.0436	17.4555	8083	6039.44	0.0072213	0.0269793	0.0376216	0.0601071	0.0960436	0.165635	58	0.0575465	0.121511
117	8	6.5	96.0206	17.2513	6053	6396.5	0.010789	0.0306316	0.0330284	0.0573482	0.0960206	0.165421	53	0.0528107	0.0994522
118	5	8.6	116.997	14.7546	6671	4959	0.0259253	0.0449042	0.0348743	0.0653604	0.116997	0.187723	44	0.0749723	0.131276
119	6	5.66667	113.228	20.6237	9608	5492.83	0.019763	0.0338144	0.0405923	0.0589692	0.113228	0.192859	35	0.0619016	0.119113
120	5	5.8	111.332	19.8543	8279	6541.2	0.0185679	0.0281527	0.035028	0.0508446	0.111332	0.199992	30	0.0553052	0.117918
121	11	6.81818	93.3054	14.9955	8449	5168.91	0.00712069	0.0278796	0.0395344	0.0412753	0.0933054	0.169384	73	0.0568732	0.110056
122	5	7.2	103.644	14.9626	6514	5287	0.016059	0.0309527	0.0369209	0.0539464	0.103644	0.178076	37	0.0586232	0.138654
123	9	7.11111	90.3527	15.9352	1704	5488.33	0.00339704	0.0229366	0.0373654	0.0401612	0.0903527	0.15441	63	0.05296	0.113631
124	4	6	128.588	21.7375	1300	6021.5	0.0294621	0.0442892	0.0388337	0.0618268	0.128588	0.198824	25	0.0729972	0.121279
125	5	5.6	112.245	22.262	6045	5172.8	0.0169324	0.031691	0.0306666	0.041074	0.112245	0.177166	29	0.0542726	0.0997687
126	11	6.63636	92.7448	14.5039	4220	4527.45	0.00756734	0.0336404	0.0339621	0.0574752	0.0927448	0.163351	71	0.058733	0.10645
127	7	6.28571	108.863	19.0943	5999	5485.43	0.0210637	0.0390818	0.0367865	0.0615191	0.108863	0.178456	45	0.0638697	0.112988
128	7	5.28571	116.346	26.336	7048	6048.86	0.0311946	0.0360591	0.0363605	0.040201	0.116346	0.180893	38	0.0629639	0.108742
129	3	8	123.848	16.9718	3781	3840.67	0.0257072	0.0367627	0.0356028	0.0436747	0.123848	0.194171	24	0.0642978	0.120188
130	7	6.42857	108.725	19.4768	731	3153.86	0.011186	0.0352441	0.0356312	0.0602267	0.108725	0.197719	46	0.0668419	0.119652
131	11	6.90909	93.2162	15.4049	2466	5645.64	0.00623709	0.0338237	0.0320686	0.0805025	0.0932162	0.168501	75	0.058927	0.117183
132	7	7.42857	103.67	16.0971	5533	4638.43	0.0189628	0.0381493	0.0371882	0.0744515	0.10367	0.166707	52	0.0627611	0.115223
133	7	6.85714	103.163	16.0072	1307	3793.71	0.0180126	0.0303389	0.0377398	0.0546504	0.103163	0.166606	48	0.0592604	0.108488
134	7	7.57143	96.5378	14.0593	5908	5475.43	0.0102694	0.03636	0.0366481	0.0613491	0.0965378	0.167038	52	0.0589799	0.111018
135	4	8	118.176	15.3816	6015	5078	0.00606486	0.0394952	0.0350891	0.0665584	0.118176	0.189353	33	0.067423	0.128091
136	8	6.5	102.834	16.2413	7783	5425.12	0.0109537	0.0298947	0.0411306	0.0471112	0.102834	0.174081	53	0.065352	0.129556
137	4	5.25	116.793	24.3319	3026	4923.25	0.0166401	0.0298777	0.0314621	0.0467513	0.116793	0.190137	21	0.0512808	0.0973758
138	5	6.4	111.233	17.4795	7678	4768.6	0.0123405	0.0349349	0.0394054	0.0587207	0.111233	0.178799	32	0.0643194	0.122491
139	12	6.83333	96.8909	16.1453	4595	5516	0.0111115	0.0407375	0.0375119	0.0764188	0.0968909	0.163837	78	0.0644793	0.130097
140	3	6.33333	94.6178	15.5068	4650	4424.67	0.00093949	0.0274523	0.0420503	0.0460231	0.0946178	0.167273	20	0.0520049	0.10049
141	4	6.5	120.849	18.7028	9586	5559.5	0.0218382	0.0395712	0.0419496	0.0614039	0.120849	0.204177	27	0.0685814	0.133417
142	10	7.2	93.8917	14.3334	4582	5494.3	0.0141351	0.0339428	0.0360859	0.0587502	0.0938917	0.164245	72	0.0615047	0.113828
143	6	6	94.8061	17.0237	5263	5784.5	0.00849815	0.0337878	0.0293747	0.0652114	0.0948061	0.165638	37	0.0532018	0.107508
144	11	6.90909	91.894	14.7292	8306	6995.91	0.0114521	0.0395256	0.0327633	0.0720655	0.091894	0.159164	77	0.0619562	0.118758
145	7	5.85714	105.677	20.758	5057	5552.14	0.00655894	0.0301076	0.0368757	0.0476992	0.105677	0.174635	42	0.0559757	0.114048
146	10	5.2	94.9316	26.7808	2855	6017.1	0.00412852	0.0276618	0.0309268	0.0517731	0.0949316	0.159067	53	0.0489248	0.0984974
147	3	6	134.711	24.3229	2359	5137.67	0.0356611	0.0459674	0.0301006	0.0581127	0.134711	0.198906	19	0.0674402	0.121091
148	7	6.42857	92.9644	15.1779	7457	5416.71	0.00569434	0.0226159	0.0308338	0.043749	0.0929644	0.164289	44	0.0486161	0.0870903
149	6	6.83333	90.2249	13.4263	5291	5120.5	0.00761899	0.0197623	0.0290525	0.0350293	0.0902249	0.161915	42	0.0453808	0.0820733
150	8	5.25	111.271	23.8769	4041	6105.62	0.0131892	0.0359123	0.0335099	0.0637064	0.111271	0.178812	40	0.058137	0.101751
151	6	8	107.469	14.5556	8668	5481.5	0.00948841	0.0382232	0.0352073	0.0663293	0.107469	0.178548	47	0.0663519	0.114698
152	5	8.6	105.151	12.5513	11463	5788.8	0.0171767	0.0357738	0.0351075	0.0805522	0.105151	0.169641	44	0.0583357	0.123869
153	4	6.25	119.913	19.7356	9422	5060.25	0.0196677	0.0319382	0.0336912	0.0397138	0.119913	0.183255	26	0.0570472	0.096854
154	6	6.66667	120.462	18.2844	5065	4758.17	0.0239015	0.0514241	0.0378528	0.100512	0.120462	0.179924	38	0.070852	0.14345
155	8	5.625	100.437	21.2831	6213	5478.62	0.0108497	0.0238975	0.0365984	0.0433429	0.100437	0.177202	46	0.0520965	0.0982352
156	5	7.8	132.906	19.0096	2766	4913.2	0.0322212	0.0472682	0.0391721	0.0713037	0.132906	0.209341	39	0.0816388	0.141987
157	4	6.75	115.018	18.2113	6517	5848.75	0.0113941	0.0397057	0.0407206	0.0539171	0.115018	0.185033	28	0.0665007	0.124808
158	4	6.5	128.454	21.0011	4674	8189.5	0.0261443	0.034126	0.0379302	0.0449205	0.128454	0.195252	26	0.0657312	0.12448
159	5	8	110.671	15.4324	4431	3054.4	0.0230845	0.0351557	0.0372279	0.0473896	0.110671	0.175756	41	0.0657938	0.117106
160	4	6	123.058	22.0846	0	3632.25	0.0276345	0.0380056	0.0383721	0.0492879	0.123058	0.196638	24	0.0656246	0.102982
161	11	6.90909	115.385	18.5232	5338	4811.09	0.0180993	0.0504241	0.0399713	0.0913149	0.115385	0.177901	76	0.0816062	0.132513
162	4	7.25	106.432	17.349	5317	5985.25	0.0164229	0.0303711	0.0397668	0.0435884	0.106432	0.184923	30	0.0595339	0.0982029
163	5	6	119.301	20.7356	4115	5874	0.0130776	0.0335894	0.0363003	0.0533343	0.119301	0.178368	31	0.0638432	0.120823
164	6	6.66667	122.415	19.431	5471	5637.33	0.0336286	0.0454177	0.041177	0.0720503	0.122415	0.199033	41	0.0763908	0.127156
165	3	5.33333	109.262	20.6383	5094	4469.67	0.00758003	0.0263517	0.0285762	0.0490575	0.109262	0.167693	17	0.0444759	0.0933852
166	4	7.25	128.415	20.9323	3541	3612	0.0309992	0.0450469	0.0388584	0.0687704	0.128415	0.189947	29	0.0764289	0.124349
167	4	6	155.454	26.8805	6087	5906.75	0.0411121	0.056785	0.0501188	0.0863452	0.155454	0.245544	24	0.0907914	0.153968
168	7	7.85714	120.34	16.8093	4634	5940.14	0.0285906	0.0436515	0.0413147	0.0803664	0.12034	0.190711	55	0.0755678	0.159718
169	4	7.25	135.819	18.9985	8247	5027.75	0.0425413	0.0503365	0.0403302	0.057159	0.135819	0.197715	28	0.0799602	0.118508
170	6	5.66667	104.507	22.664	2298	5778.5	0.016492	0.028064	0.0326767	0.049545	0.104507	0.175633	35	0.0505466	0.0896953
171	9	6.66667	96.9964	17.0817	8497	3956.44	0.00737377	0.0328416	0.0365928	0.0717019	0.0969964	0.157044	58	0.0637839	0.120933
172	8	7	103.331	17.248	3996	5435.25	0.0120279	0.0378795	0.0361888	0.0614154	0.103331	0.167792	56	0.0663523	0.120321
173	9	6.77778	101.499	17.1363	3909	6229.89	0.00889265	0.038813	0.0411196	0.0952664	0.101499	0.174055	60	0.0700048	0.116042
174	6	5.83333	111.457	20.8171	4798	6790.5	0.0237308	0.0411223	0.0377432	0.056548	0.111457	0.170402	35	0.0638242	0.113731
175	5	7.6	104.539	17.3721	6732	3979	0.00909544	0.0256311	0.0316262	0.0446674	0.104539	0.166603	37	0.0550554	0.103278
176	5	8.8	109.022	19.4423	3663	7070.8	0.021786	0.0417439	0.0320093	0.0565268	0.109022	0.180561	45	0.0668338	0.115721
177	7	8	102.107	14.3485	8449	6452.86	0.00848532	0.0376786	0.0380655	0.080184	0.102107	0.172447	52	0.063546	0.121928
178	5	9	90.1377	10.0654	8576	5272	0.00978095	0.020528	0.0311456	0.0305723	0.0901377	0.161948	45	0.0466481	0.0944342
179	6	5.5	98.4493	23.4012	7765	5764	0.0133604	0.0267288	0.0327468	0.0437846	0.0984493	0.162577	34	0.0506221	0.108318
180	6	5.66667	97.4915	18.1829	2590	3740.5	0.00990962	0.0312972	0.0312605	0.0618268	0.0974915	0.163211	35	0.0489353	0.112457
181	9	7.55556	92.8096	14.241	5538	4855.89	0.00213062	0.0242271	0.0378248	0.0603814	0.0928096	0.165273	65	0.0554401	0.108572
182	9	7.22222	97.4093	14.1089	7235	5957.33	0.0132145	0.039416	0.0351859	0.0852829	0.0974093	0.162246	65	0.0615696	0.134707
183	5	7	103.369	15.5545	3686	3553.8	0.0156713	0.0366386	0.0360563	0.0708733	0.103369	0.162445	36	0.0629318	0.124893
184	7	6.71429	107.798	17.2575	599	6732.57	0.0182049	0.039463	0.0356961	0.0791347	0.107798	0.176349	48	0.064837	0.1306
185	10	5.9	102.253	18.5759	4732	6595.6	0.00702129	0.0350408	0.0386613	0.0630718	0.102253	0.178904	59	0.0638928	0.127775
186	3	8	117.408	14.8312	8000	4209	0.0215499	0.0402646	0.0428275	0.0524906	0.117408	0.179865	25	0.0727751	0.13791
187	10	7.6	102.928	15.1492	5648	5563.5	0.0215077	0.0389115	0.0361855	0.0635818	0.102928	0.168027	77	0.0661655	0.120436
188	8	5.875	102.352	20.7344	1923	5199.5	0.0100485	0.0356847	0.0362799	0.0667236	0.102352	0.159967	47	0.0610545	0.127038
189	5	7.2	103.28	15.4764	6158	6065.4	0.0154461	0.0308556	0.0300805	0.055889	0.10328	0.183586	36	0.0570762	0.108361
190	2	5	132.179	27.5374	3072	3961	0.0203002	0.0349226	0.0282798	0.049545	0.132179	0.19913	11	0.0537265	0.078191
191	10	5.8	102.78	19.3937	4439	4455.9	0.00978626	0.0377954	0.0378555	0.0694423	0.10278	0.162353	58	0.0640277	0.127165
192	6	8.5	89.4564	12.2348	0	3966.5	0.00756734	0.0312417	0.0360759	0.056948	0.0894564	0.155784	50	0.0555616	0.109456
193	4	5.75	123.861	24.3299	5407	7074.25	0.0209084	0.0340597	0.0371457	0.0549125	0.123861	0.190297	24	0.0640813	0.112589
194	3	8.33333	132.387	16.8827	7112	4632.33	0.0259685	0.0384678	0.0467304	0.061558	0.132387	0.194634	26	0.0763934	0.137249
195	7	8.28571	109.264	14.2837	11152	4441.86	0.0235462	0.0431051	0.0383497	0.0817708	0.109264	0.178351	59	0.0742038	0.138477
196	3	7	114.084	21.1267	5481	7601.33	0.0164524	0.0251699	0.0337425	0.0419483	0.114084	0.183134	22	0.056931	0.0970323
197	4	7.5	101.637	14.1162	5099	6514.75	0.0192387	0.0455923	0.0330387	0.075784	0.101637	0.170678	31	0.0669346	0.110519
198	4	9.75	99.0226	10.3836	12065	2832.5	0.0130574	0.0297445	0.0353782	0.0581177	0.0990226	0.163499	38	0.0586521	0.103471
199	9	5.33333	96.825	20.1847	5601	6371.22	0.00379622	0.02556	0.0336505	0.0613491	0.096825	0.168271	49	0.0536409	0.118508
200	7	4.85714	118.701	25.7186	6414	5094.43	0.00980015	0.031684	0.0395016	0.0516187	0.118701	0.180568	34	0.0618335	0.111276
201	5	5.6	116.791	21.9956	6599	6071	0.0164817	0.0434501	0.0369785	0.0879282	0.116791	0.183419	29	0.066563	0.139025
202	6	7	112.85	18.047	5401	5692	0.0211237	0.040176	0.0353672	0.0551242	0.11285	0.175013	42	0.0692549	0.111135
203	7	7.42857	92.4798	13.5731	5394	5245.71	0.00509384	0.0307381	0.0332889	0.071593	0.0924798	0.155368	51	0.0512888	0.0915101
204	7	6.14286	122.458	21.7216	6296	5006.29	0.0200532	0.0489347	0.0363307	0.0652114	0.122458	0.192982	44	0.0765962	0.122978
205	8	7.125	101.466	14.5455	3386	5071	0.0107988	0.034688	0.0339235	0.0832553	0.101466	0.181713	57	0.0598523	0.114744
206	3	5.66667	110.585	19.6596	7351	5699.33	0.0161053	0.0222014	0.0291666	0.0287502	0.110585	0.172032	18	0.0452593	0.0743217
207	9	6.55556	96.184	17.931	5279	5212.44	0.00966233	0.0355654	0.0363283	0.0668096	0.096184	0.161275	59	0.0630146	0.115696
208	6	7.66667	103.745	13.7571	5663	5950.17	0.0134482	0.0357353	0.0387295	0.0544515	0.103745	0.16291	46	0.0663099	0.124623
209	4	6	117.622	23.5244	3743	4423	0.00222294	0.0274998	0.0328895	0.044592	0.117622	0.181104	25	0.0591435	0.0984405
210	4	6.5	132.96	30.2853	4777	3736.75	0.0329537	0.049142	0.0375804	0.0647255	0.13296	0.217991	26	0.0757099	0.12442
211	7	7.28571	110.829	15.8704	3607	5928.29	0.0210149	0.0513679	0.0390302	0.102759	0.110829	0.177422	52	0.0745637	0.133356
212	10	6.4	90.4248	14.9994	6211	6079.7	0.00389398	0.0316477	0.0348659	0.0640946	0.0904248	0.173335	65	0.057215	0.126352
213	7	6.71429	111.686	17.9431	2539	6165	0.0123405	0.0399321	0.033677	0.0593864	0.111686	0.174208	48	0.0654353	0.115868
214	8	6.875	112.082	18.7254	5303	4651.5	0.0103139	0.0418875	0.0373505	0.0712677	0.112082	0.19205	55	0.0747198	0.131196
215	7	5.57143	114.773	21.881	3882	4002.29	0.0245172	0.0414469	0.0395428	0.0628789	0.114773	0.17493	40	0.0700825	0.13695
216	6	7.16667	98.4506	13.9667	2230	5913.67	0.00236473	0.0342618	0.0410771	0.0546335	0.0984506	0.171202	41	0.0628453	0.115962
217	5	6	123.223	20.7719	4119	5280	0.0266896	0.0365233	0.0345747	0.0449673	0.123223	0.185208	31	0.0628156	0.128598
218	12	6.41667	97.2613	17.6125	4199	6369.92	0.0130888	0.0388356	0.0357365	0.0710627	0.0972613	0.159338	77	0.0650596	0.129134
219	6	7	117.886	21.3247	8519	5287	0.0227188	0.0426649	0.038683	0.0726751	0.117886	0.188848	43	0.072991	0.116849
220	7	6.85714	104.988	16.0161	4804	6390.57	0.0123057	0.0269977	0.0338327	0.0539139	0.104988	0.166723	48	0.0554873	0.107118
221	7	8	96.053	12.6328	4123	4893.86	0.0112708	0.0294226	0.0360281	0.0608616	0.096053	0.173744	56	0.0604906	0.12296
222	6	5.16667	142.444	30.665	3253	4848.67	0.0399949	0.0482807	0.0425551	0.0586106	0.142444	0.197794	32	0.0808106	0.120644
223	7	7	108.962	18.1973	3907	4970.86	0.0148899	0.0501686	0.0379473	0.0764188	0.108962	0.168721	50	0.0783035	0.120835
224	7	6	103.075	18.0732	5243	4188.86	0.0140604	0.0297383	0.0327038	0.0531467	0.103075	0.160963	43	0.056168	0.105447
225	6	6	122.692	20.8382	3759	4410.83	0.0222998	0.0533751	0.036544	0.0803664	0.122692	0.187417	36	0.0772812	0.131652
226	3	7.33333	122.292	16.985	7385	7313	0.00338403	0.0500423	0.0354599	0.0795166	0.122292	0.180236	23	0.0701821	0.123901
227	10	6.2	102.76	17.6813	4606	4451.2	0.000653067	0.0380299	0.0366048	0.057916	0.10276	0.172422	62	0.0653214	0.107427
228	8	7.75	100.595	14.3611	4260	5432.88	0.0112698	0.0379123	0.0340503	0.0874687	0.100595	0.173127	61	0.0628417	0.114256
229	3	7	129.605	19.6122	3992	6928.33	0.0146008	0.0318516	0.0463789	0.0425748	0.129605	0.201589	22	0.0681949	0.119035
230	8	6	110.556	20.669	6975	5843	0.0185679	0.0382929	0.0320195	0.061985	0.110556	0.181424	49	0.0637957	0.112151
231	6	7.16667	100.758	14.881	6505	6113	0.00768076	0.0386781	0.0347365	0.0771875	0.100758	0.164688	44	0.0595743	0.0949442
232	7	6.71429	106.449	27.3063	2262	6242.71	0.0249955	0.0379022	0.0370471	0.0491237	0.106449	0.177581	48	0.0629298	0.104128
233	2	6.5	116.533	18.9365	5043	4187.5	0.00190744	0.0125554	0.03463	0.0232033	0.116533	0.176609	14	0.044005	0.0732775
234	6	7.33333	105.315	16.0765	7608	5763.17	0.0181536	0.0360484	0.0338553	0.0556258	0.105315	0.175532	43	0.0597014	0.129559
235	7	6.57143	99.4315	16.3521	7877	5112	0.00819952	0.0326633	0.0362357	0.0541172	0.0994315	0.17006	47	0.0601249	0.10184
236	10	7.3	88.3652	12.7113	3526	6663.2	0.00957469	0.0224741	0.0319898	0.047646	0.0883652	0.170955	72	0.0500427	0.103284
237	6	8.16667	92.122	11.8138	6737	6085.33	0.00310572	0.0168275	0.035134	0.0400532	0.092122	0.159006	49	0.047221	0.0967169
238	4	7	117.06	16.897	5497	9147.25	0.0304599	0.0375571	0.0354857	0.0549097	0.11706	0.188816	29	0.065577	0.110644
239	4	7.5	123.498	17.1525	5090	5511.25	0.0291964	0.0363974	0.0443917	0.0506931	0.123498	0.181768	31	0.0715237	0.133923
240	8	6.125	93.0567	18.9668	7086	4264.5	0.00310572	0.0348477	0.0369695	0.0819139	0.0930567	0.1597	49	0.0574549	0.137249
241	4	4.75	130.738	29.9607	5550	6524.75	0.0403758	0.0499235	0.0381958	0.0595909	0.130738	0.182757	20	0.0744493	0.113611
242	6	6.83333	106.784	15.8905	3200	3717.33	0.00958972	0.0457517	0.0389703	0.0809807	0.106784	0.169268	39	0.0742539	0.124653
243	5	6.6	118.626	18.9802	4053	5800.8	0.0246472	0.0375816	0.0375012	0.0551873	0.118626	0.190271	33	0.0652592	0.135554
244	8	8.625	105.339	13.3921	7756	5208.38	0.0162707	0.050049	0.0353171	0.0693309	0.105339	0.166632	64	0.0744435	0.130617
245	4	7.5	101.519	15.6508	3903	4339	0.0168633	0.032679	0.0374275	0.0720535	0.101519	0.178133	30	0.0534094	0.103957
246	8	6.25	114.248	18.9563	7045	3939.88	0.0237433	0.047863	0.0392823	0.120117	0.114248	0.183072	48	0.0738562	0.144529
247	3	7	123.162	18.2462	7282	4424.33	0.0219022	0.0401753	0.0366318	0.0506544	0.123162	0.192737	22	0.0686005	0.121784
248	9	7	96.1814	16.607	3410	5122	0.0113629	0.034758	0.033337	0.0599529	0.0961814	0.167363	61	0.0589485	0.114499
249	7	6.57143	107.435	17.4307	4238	5453	0.0142095	0.0344326	0.0385989	0.0554401	0.107435	0.184204	47	0.0613728	0.101843
250	6	8	105.521	14.5848	8640	4886.33	0.0224246	0.0391841	0.0371649	0.0624359	0.105521	0.174295	47	0.0639631	0.112233
251	3	6.33333	124.594	20.4195	5300	5958.33	0.0270839	0.0351674	0.0386949	0.0459344	0.124594	0.198431	20	0.0638522	0.107243
252	5	7.8	110.907	16.1079	6081	4959.8	0.0272476	0.042643	0.0345841	0.0630718	0.110907	0.195405	40	0.0707633	0.124793
253	3	6.33333	122.502	22.4587	3894	6977	0.0284813	0.0443099	0.0358573	0.05905	0.122502	0.193348	20	0.0641137	0.129698
254	3	8	115.572	15.0886	4664	5210.33	0.0121014	0.0368381	0.0340663	0.0635818	0.115572	0.194961	23	0.0660929	0.109091
255	6	7.5	112.855	16.0705	3057	7915.33	0.0254518	0.0337199	0.0377228	0.050677	0.112855	0.190769	46	0.0643444	0.11957
256	10	7.9	89.3428	12.487	6491	5406.7	0.000529063	0.0299809	0.0360157	0.0657817	0.0893428	0.163453	78	0.0557307	0.111122
257	7	7.57143	121.336	17.9448	5789	4422	0.0302297	0.0522538	0.0419004	0.0931046	0.121336	0.185959	52	0.0832466	0.171315
258	6	7.5	99.6747	13.8437	3061	5081.5	0.0114978	0.031652	0.0331554	0.0542723	0.0996747	0.159709	46	0.0553485	0.108147
259	4	7	106.524	15.5348	8795	4982.5	0.0134369	0.0253969	0.0354012	0.0474918	0.106524	0.176659	29	0.0542611	0.0991655
260	4	5.5	126.757	26.9735	7782	5118.75	0.0270515	0.0384442	0.0391342	0.0668967	0.126757	0.202934	21	0.060627	0.108957
261	3	6.33333	118.309	18.7792	7286	2335.33	0.0131014	0.0315717	0.0336291	0.0409211	0.118309	0.18353	19	0.05513	0.124173
262	3	5	123.201	35.3633	6621	6385.33	0.011429	0.0318487	0.0346144	0.0534408	0.123201	0.18772	16	0.0522165	0.102378
263	3	5.66667	125.337	28.549	4052	5569	0.0313595	0.0362248	0.0355079	0.0395058	0.125337	0.183894	18	0.0615512	0.108338
264	7	7	110.441	16.1217	4533	6794.57	0.0195115	0.0313237	0.0381476	0.0394207	0.110441	0.196262	49	0.0627549	0.108919
265	6	8.5	104.564	12.5311	7094	4943.33	0.0208211	0.0374141	0.0397627	0.066569	0.104564	0.185366	51	0.0657938	0.128188
266	6	6.83333	104.647	19.0268	5477	6222.67	0.0187162	0.0420958	0.0333305	0.0643123	0.104647	0.167768	42	0.064541	0.109884
267	7	6.42857	104.116	17.2877	7470	5932.43	0.0123207	0.0332167	0.0325881	0.0558407	0.104116	0.16866	46	0.0604357	0.111129
268	6	7.33333	92.1112	13.1039	3789	4267.83	0.00569434	0.0155282	0.0323025	0.0281045	0.0921112	0.169983	45	0.0440228	0.0743916
269	5	5.8	115.303	24.662	6949	7599	0.0155726	0.0457374	0.0398346	0.0706479	0.115303	0.184484	30	0.0706957	0.123901
270	6	5.33333	113.098	23.2927	6532	6750.33	0.0152185	0.0339405	0.0343153	0.0586309	0.113098	0.191113	33	0.0602266	0.113427
271	6	7.83333	101.825	13.6312	3817	3975.5	0.00914719	0.0350656	0.0405679	0.0661012	0.101825	0.162424	46	0.0640616	0.128765
272	3	7.66667	116.73	15.2861	4683	5689.33	0.0184718	0.033742	0.0320056	0.0515457	0.11673	0.182673	24	0.0580712	0.111058
273	4	7	103.145	17.1713	8603	4714	0.0181529	0.0256666	0.037021	0.0350706	0.103145	0.175005	29	0.0508402	0.0945249
274	3	6.66667	92.4966	15.93	8530	4298.33	0.00380178	0.0283572	0.035402	0.0599405	0.0924966	0.166807	21	0.0462359	0.129895
275	8	7.875	95.0065	14.6186	6833	7079.62	0.00560747	0.0337363	0.037499	0.076372	0.0950065	0.159575	64	0.0576768	0.110951
276	4	7	106.143	16.6902	5364	4018.75	0.00746541	0.0521435	0.0390471	0.104476	0.106143	0.169973	28	0.0706117	0.124211
277	5	7.2	106.634	15.6058	6784	4623	0.0137988	0.0279586	0.0356261	0.0481975	0.106634	0.170169	36	0.0578111	0.0999883
278	8	6.25	104.16	17.7372	4540	5974	0.000816448	0.0400543	0.0341023	0.0609347	0.10416	0.17054	51	0.0645525	0.115542
279	5	5.8	117.353	20.3412	6697	6135.8	0.0169991	0.0349905	0.0359167	0.0538494	0.117353	0.184739	30	0.0628977	0.110114
280	10	7.1	87.5637	13.5136	11018	6414.1	0.0101258	0.0286334	0.0351633	0.0565268	0.0875637	0.147712	72	0.0529595	0.102253
281	7	6.14286	104.704	18.6081	0	5715	0.0197447	0.0349024	0.0346361	0.0633022	0.104704	0.179952	44	0.0609832	0.126715
282	8	6.125	111.05	18.9711	9924	6252.62	0.0198383	0.0390283	0.0384509	0.0616558	0.11105	0.176733	49	0.069903	0.11452
283	6	6.5	109.88	18.822	3294	6300.33	0.0148734	0.033038	0.0356419	0.0680359	0.10988	0.176459	38	0.061202	0.130723
284	6	5.83333	96.2764	17.4023	3530	6010.33	0.00996522	0.0300889	0.0337863	0.0590362	0.0962764	0.159476	35	0.0576899	0.127299
285	4	7.25	113.689	16.6473	5433	4506.25	0.015847	0.0338508	0.0387522	0.0556383	0.113689	0.179403	30	0.0652634	0.120557
286	6	7.66667	93.6124	13.3985	9905	3673.33	0.00616043	0.0395453	0.032426	0.0911071	0.0936124	0.168906	47	0.0593225	0.101982
287	8	6.5	101.304	16.1604	4189	6513.5	0.0101136	0.0285384	0.0360029	0.053405	0.101304	0.16814	51	0.05576	0.11624
288	4	7.25	109.895	16.2553	2492	4600.25	0.0163899	0.0284911	0.0334527	0.0393396	0.109895	0.180318	30	0.0570763	0.0987888
289	3	7.33333	109.179	16.1169	3892	5927.67	0.00909544	0.0250594	0.0298976	0.0408038	0.109179	0.171051	21	0.0486677	0.0801259
290	5	6.8	105.852	18.212	6159	5932	0.013538	0.0348053	0.0393532	0.0600336	0.105852	0.167973	34	0.0634395	0.110089
291	8	6	119.256	23.0409	8486	4937.25	0.00338403	0.0327982	0.0418997	0.0462239	0.119256	0.176852	49	0.0693646	0.134147
292	4	7.25	99.7727	14.2038	6669	3496.25	0.00916341	0.0218372	0.0331356	0.0345164	0.0997727	0.16532	30	0.0495072	0.0797658
293	5	6.4	112.729	18.654	5593	4753.2	0.0110247	0.0387141	0.0408928	0.0583256	0.112729	0.179936	32	0.0686047	0.133022
294	8	7.75	89.6873	12.0076	6714	3951	0.00141555	0.0242816	0.0331884	0.047044	0.0896873	0.167464	62	0.0518573	0.115577
295	5	8.2	117.463	15.5111	3269	5169	0.022528	0.0411536	0.0344168	0.0560699	0.117463	0.184908	41	0.0692466	0.134305
296	13	7.92308	86.2656	11.7262	7160	4578.46	0.00771407	0.0289363	0.0353873	0.0642795	0.0862656	0.148801	97	0.0574518	0.124349
297	3	7	117.172	18.9862	5029	5165.67	0.0218371	0.0335496	0.0338792	0.0489866	0.117172	0.173386	22	0.0616797	0.107683
298	3	6.66667	116.39	17.5509	7388	6087.67	0.0195352	0.0238568	0.0324995	0.0289548	0.11639	0.193732	21	0.0502018	0.0941432
299	9	5.55556	98.3203	18.7667	3498	4284.67	0.00347112	0.0287824	0.0360409	0.0479048	0.0983203	0.155939	51	0.0554369	0.105481
300	4	7.75	106.965	13.9542	4513	6161.75	0.0160638	0.0308297	0.0337825	0.0549617	0.106965	0.177299	31	0.0558415	0.104883
301	4	6	122.924	24.1945	9939	3683.25	0.0272326	0.0333747	0.0339799	0.0441815	0.122924	0.188877	25	0.0593301	0.101495
302	3	8.33333	117.191	14.1063	4293	6357.67	0.0341509	0.0423124	0.031783	0.0561663	0.117191	0.186111	26	0.0660876	0.114452
303	6	8	109.919	16.4521	5788	6078.83	0.0158944	0.0342302	0.0384901	0.0619158	0.109919	0.180539	48	0.0712446	0.133219
304	7	7.14286	103.309	15.2744	6160	6035.86	0.0115417	0.0320158	0.035135	0.0533343	0.103309	0.189389	50	0.060702	0.108073
305	7	7.71429	121.857	16.6903	4152	7588.14	0.01962	0.0436914	0.0421556	0.0724443	0.121857	0.189054	54	0.078066	0.136198
306	4	6.25	127.157	20.7386	9375	6866.75	0.0367323	0.0464406	0.0335927	0.0630335	0.127157	0.205302	26	0.0688233	0.111476
307	9	6.77778	96.2633	19.0447	4083	7509.56	0.00660966	0.0337709	0.0314216	0.0552418	0.0962633	0.167089	61	0.0589113	0.129925
308	4	6	141.632	25.0806	5087	6684.25	0.0288794	0.04484	0.0484517	0.0582848	0.141632	0.212726	25	0.0828426	0.15283
309	5	6	107.547	18.3342	4840	5367.2	0.00998921	0.0354206	0.0381642	0.0618858	0.107547	0.166547	31	0.0647204	0.119756
310	8	7.5	103.776	15.2825	4752	5268.5	0.0110247	0.0340145	0.0369943	0.0643996	0.103776	0.168912	59	0.0635805	0.114139
311	4	6.25	112.191	18.4647	6494	4986	0.00321378	0.0321181	0.0323451	0.054117	0.112191	0.184308	24	0.0519383	0.115736
312	7	5.57143	101.301	20.0363	4998	4774.71	0.00990962	0.0391976	0.0364342	0.0637368	0.101301	0.168952	40	0.0602542	0.120086
313	6	5.83333	93.8606	17.2699	8609	6529.83	0.0112702	0.0253686	0.0328787	0.0538494	0.0938606	0.15577	36	0.0476083	0.0915226
314	3	5.66667	143.496	27.5035	2489	6541.67	0.0355947	0.0466069	0.0405645	0.0668967	0.143496	0.214406	16	0.0694897	0.113789
315	4	6	111.654	21.046	2140	5880.5	0.00489677	0.0309243	0.0335775	0.0520143	0.111654	0.168906	25	0.0571642	0.105474
316	7	6.14286	118.88	20.4401	4998	5765	0.0242925	0.0470061	0.0403616	0.0761694	0.11888	0.180608	44	0.0725845	0.134767
317	8	8.5	103.205	13.2748	7243	5444.38	0.0205766	0.0399511	0.0391291	0.0719499	0.103205	0.173909	67	0.0686536	0.11299
318	5	5.8	98.0758	22.6119	5812	5471.8	0.0073185	0.0368335	0.0303974	0.0503217	0.0980758	0.166324	29	0.0550377	0.118358
319	4	6.75	126.522	20.1205	3849	4361.5	0.0325462	0.0503595	0.042174	0.0756925	0.126522	0.200272	28	0.0752698	0.127389
320	6	7.33333	96.9898	14.1321	6888	4144.17	0.00661435	0.0248103	0.0363367	0.0567869	0.0969898	0.163823	45	0.0518224	0.108104
321	6	7.83333	105.362	14.035	5499	5570.33	0.0170319	0.0447664	0.0337703	0.0743693	0.105362	0.180128	48	0.0665758	0.122224
322	10	7.3	94.132	14.0638	984	4972.2	0.00676773	0.0396443	0.0348091	0.0649182	0.094132	0.162136	73	0.0634433	0.131652
323	5	6.4	117.216	19.0151	1655	4807.8	0.0204896	0.0472979	0.0354594	0.090092	0.117216	0.19286	33	0.0672744	0.117585
324	6	6.5	97.7304	16.3272	2518	4173.5	0.0168055	0.0345179	0.0277689	0.0516737	0.0977304	0.162414	40	0.0560672	0.102173
325	8	6.25	99.608	16.7199	6592	5628.25	0.0149607	0.0419056	0.0329808	0.0782738	0.099608	0.166343	51	0.0611024	0.105543
326	3	7.33333	110.772	16.103	6234	4008.33	0.0103139	0.0238608	0.0441021	0.0503788	0.110772	0.181736	23	0.0554023	0.123246
327	6	7.16667	106.235	18.2529	4054	3849.5	0.0200753	0.0334027	0.0378002	0.0704092	0.106235	0.17456	44	0.0633816	0.117547
328	6	6.66667	132.781	24.2298	7850	6906.33	0.0366866	0.0532204	0.0441012	0.0632473	0.132781	0.221515	40	0.0858913	0.142727
329	3	9.33333	117.876	14.7047	5341	5838.33	0.0254629	0.035954	0.0338299	0.0416608	0.117876	0.190795	29	0.0657565	0.129257
330	12	6.16667	98.4236	17.4292	8195	4966.92	0.0115816	0.0349663	0.036529	0.0643123	0.0984236	0.159401	73	0.0634878	0.112656
331	6	8.83333	109.845	13.8167	5877	5829.5	0.0167802	0.0357701	0.0400854	0.0552984	0.109845	0.171049	54	0.0669099	0.109885
332	6	7.5	102.936	15.3859	6092	5178.83	0.00806218	0.0274282	0.0283323	0.0590451	0.102936	0.167492	46	0.0558929	0.115404
333	8	6.875	100.232	16.4274	5962	5042.12	0.0245623	0.0330677	0.0343684	0.0592002	0.100232	0.162936	54	0.055848	0.09781
334	5	6.2	114.673	19.7401	4572	3666.8	0.0180332	0.0293492	0.036076	0.0492346	0.114673	0.18525	32	0.0564313	0.0926319
335	12	7.66667	91.6715	12.5448	5407	5933.58	0.00623709	0.0372321	0.0346981	0.0703205	0.0916715	0.162263	93	0.0602346	0.134003
336	2	6.5	129.044	23.2996	4559	4299.5	0.0270847	0.0366651	0.0427643	0.0462455	0.129044	0.192688	14	0.0628187	0.110971
337	3	5.66667	149.167	31.0764	9298	3407.33	0.0197991	0.0535015	0.0439489	0.0766516	0.149167	0.212755	18	0.0769655	0.118571
338	5	5.8	133.592	23.6649	8313	5478.6	0.0130926	0.0503676	0.0444332	0.0844693	0.133592	0.203068	30	0.0784245	0.142189
339	6	6.5	128.702	20.9397	6968	4161.83	0.0237012	0.0493787	0.0390694	0.0694423	0.128702	0.18754	39	0.0790336	0.125779
340	5	7	97.6342	14.1802	7611	7307.8	0.00931596	0.0264618	0.0313763	0.0467289	0.0976342	0.158464	36	0.0520187	0.0967581
341	4	5.5	102.482	20.283	6473	5164.75	0.00407321	0.0199076	0.0316697	0.048914	0.102482	0.167188	23	0.0418059	0.0768866
342	7	7.14286	100.061	16.6145	4247	5199.57	0.0103596	0.0374783	0.0371725	0.0708733	0.100061	0.171051	50	0.063137	0.120012
343	11	7.63636	95.5267	13.0229	3155	4879.64	0.016034	0.0404224	0.0358148	0.0627347	0.0955267	0.162412	81	0.0658454	0.116298
344	4	5.25	117.137	23.7063	8354	6624	0.0149245	0.0286226	0.0397845	0.0468905	0.117137	0.182367	20	0.0585367	0.105888
345	9	8.33333	90.0426	11.5366	7681	4384	0.00902517	0.0305291	0.0312668	0.0597563	0.0900426	0.164652	71	0.0561994	0.110987
346	5	6.6	113.517	18.0005	1371	3932.2	0.0197337	0.0376918	0.0347677	0.0835582	0.113517	0.193655	32	0.0649986	0.12557
347	5	7.4	114.58	15.7775	3014	4644	0.0131028	0.0306746	0.037436	0.0423335	0.11458	0.179083	37	0.0608124	0.112743
348	2	8	124.312	15.539	2756	4968	0.0355427	0.0434408	0.0345176	0.0513388	0.124312	0.195242	17	0.068071	0.123111
349	6	6.33333	115.544	19.1961	5861	4511.67	0.00980015	0.0387033	0.0366412	0.0634124	0.115544	0.187806	38	0.0655278	0.138553
350	5	6.6	118.487	18.4219	5632	6141.4	0.0250739	0.0418895	0.0415266	0.0682774	0.118487	0.185708	32	0.0708954	0.116301
351	7	7.57143	114.647	16.6967	4995	8040.14	0.0330285	0.0447127	0.0331173	0.0636563	0.114647	0.185929	53	0.0691631	0.107717
352	3	5	120.253	24.7187	5713	4283.67	0.0121436	0.0280074	0.034139	0.0514392	0.120253	0.184068	16	0.0502343	0.0963485
353	12	6.16667	97.8652	19.3659	6857	5953.33	0.0150472	0.0415019	0.0396893	0.0875966	0.0978652	0.15797	74	0.0682453	0.125659
354	7	6.85714	98.9842	15.2404	5115	5742.43	0.00819793	0.0244667	0.0363558	0.0481204	0.0989842	0.158929	48	0.0552213	0.124552
355	9	6.33333	101.945	17.4134	3951	5701.89	0.0112904	0.0330439	0.0334314	0.04722	0.101945	0.167897	55	0.0564887	0.104755
356	2	8.5	120.349	14.2079	5382	7182.5	0.0356231	0.0361241	0.0331261	0.0366251	0.120349	0.198109	18	0.0612889	0.0989433
357	4	7.5	129.589	20.2483	10631	6504.25	0.0365882	0.0412234	0.043137	0.0512032	0.129589	0.194175	31	0.0749309	0.125967
358	7	7.57143	99.5866	15.2711	5854	6941.14	0.00747279	0.0447264	0.0331974	0.120117	0.0995866	0.170275	54	0.0682914	0.120117
359	3	6	113.567	20.2799	3885	6298.33	0.0191031	0.0381693	0.035592	0.0616518	0.113567	0.184753	19	0.0623903	0.111166
360	7	5.85714	111.716	20.3862	1682	5485	0.0153155	0.0354209	0.0365317	0.0621897	0.111716	0.176333	41	0.0637273	0.113952
361	5	5.6	114.848	21.2742	1758	3470.6	0.0195062	0.0393153	0.0421313	0.0743166	0.114848	0.186723	29	0.0663304	0.121536
362	7	5.28571	95.7713	21.3205	3471	6654.86	0.00466864	0.0293534	0.0323706	0.086491	0.0957713	0.16683	38	0.0474888	0.0931651
363	5	6.6	101.488	17.8409	6848	7634.4	0.012308	0.0349953	0.0331396	0.0641516	0.101488	0.166446	34	0.0585099	0.112819
364	5	6.2	118.303	20.5997	6862	5264.6	0.011505	0.0369667	0.0359195	0.0528617	0.118303	0.17799	31	0.0644121	0.111018
365	9	5.55556	119.788	24.528	4465	5309.44	0.0193168	0.0462147	0.0406631	0.0610088	0.119788	0.186379	48	0.0729788	0.147354
366	13	7.61538	98.6067	14.1411	6474	5541.77	0.0171244	0.0402658	0.0345393	0.0772679	0.0986067	0.179318	94	0.0660196	0.120744
367	8	5.875	105.566	20.3435	8367	7305.25	0.00714534	0.0329034	0.0388403	0.0704575	0.105566	0.17736	47	0.0608543	0.120896
368	9	7.11111	106.093	18.2522	6635	5181.56	0.0148734	0.0369721	0.0380671	0.0574863	0.106093	0.175671	63	0.0681551	0.116616
369	6	6.5	116.971	19.2941	8447	5314.17	0.018192	0.0335589	0.0374413	0.0525015	0.116971	0.182202	40	0.0666891	0.131145
370	4	8.5	97.4673	12.2801	7859	4810	0.00747279	0.0152093	0.0321866	0.0212465	0.0974673	0.166865	35	0.0438125	0.118075
371	7	6.57143	98.9171	15.8974	0	4139.29	0.0126484	0.0302697	0.0330311	0.0570933	0.0989171	0.164664	46	0.0576109	0.114211
372	5	7.8	107.103	18.7856	6985	6163.4	0.00694381	0.0523466	0.0422277	0.0863452	0.107103	0.184616	40	0.0773922	0.129982
373	9	7.44444	97.6167	17.2985	7339	5362.11	0.00240463	0.0268664	0.0317358	0.0547588	0.0976167	0.16663	62	0.0566634	0.107355
374	4	6.25	112.484	18.5129	6410	6349.75	0.0176187	0.0262181	0.0363787	0.0375729	0.112484	0.185637	26	0.056764	0.104296
375	8	6.875	106.649	16.7751	3013	4442	0.0220505	0.0442899	0.0342946	0.0969543	0.106649	0.178836	55	0.0673139	0.126414
376	11	7.81818	98.5874	13.3978	1908	5394.27	0.0139113	0.0501797	0.0370677	0.0911071	0.0985874	0.167177	84	0.0716803	0.119793
377	6	8	101.639	13.4309	8043	6578.33	0.0143385	0.0331585	0.0362309	0.056576	0.101639	0.169972	47	0.0629844	0.114492
378	7	8.14286	108.62	14.8707	6337	5158.43	0.0162796	0.0514035	0.039182	0.0844932	0.10862	0.173322	57	0.0768416	0.131276
379	9	6.22222	108.725	17.8907	11533	4890.56	0.0170259	0.0345631	0.034978	0.0501938	0.108725	0.177319	52	0.0602909	0.107958
380	8	7.5	100.86	14.0784	8100	4920.38	0.00973993	0.0342335	0.0353348	0.0520528	0.10086	0.163853	61	0.0630169	0.0995424
381	12	7	93.7043	15.0162	2693	4863.5	0.00614145	0.0297191	0.0374445	0.0590451	0.0937043	0.162748	80	0.0579972	0.111656
382	4	9	117.446	13.7719	4426	5632	0.0245053	0.039074	0.0380727	0.0670523	0.117446	0.178486	36	0.067598	0.125335
383	7	5.71429	120.975	21.6438	10170	5096.29	0.0239317	0.0490402	0.0436673	0.0756625	0.120975	0.187696	39	0.0798898	0.127389
384	4	6.25	123.309	21.4078	4010	4391.75	0.0280577	0.0435161	0.0357323	0.0726751	0.123309	0.18511	26	0.066038	0.125057
385	8	6.625	98.2865	17.6097	4643	4971.38	0.020112	0.0302948	0.0403738	0.0420043	0.0982865	0.177713	54	0.0587423	0.115462
386	4	7.75	106.383	15.1247	4140	4018.25	0.0126779	0.0302889	0.0331858	0.059116	0.106383	0.166917	32	0.0548914	0.120943
387	4	8	104.399	13.1535	7154	5646	0.0140604	0.0252817	0.0297415	0.0358941	0.104399	0.164147	33	0.0507322	0.0999481
388	5	7.2	116.351	17.6742	5685	4741.4	0.0209366	0.0395715	0.0381544	0.0785739	0.116351	0.20569	34	0.0686822	0.126204
389	4	7	107.031	16.7236	13561	6582	0.0164681	0.0315571	0.0352715	0.0532649	0.107031	0.172822	29	0.0628108	0.108052
390	4	7.25	128.038	18.2277	8022	8046.5	0.0306257	0.0531215	0.0298116	0.076372	0.128038	0.192846	30	0.0747862	0.13207
391	5	7.4	101.777	15.2666	0	7113	0.0192613	0.0293187	0.0333718	0.0464983	0.101777	0.169914	38	0.0533625	0.0985931
392	6	7.66667	112.552	15.2377	2574	5469.17	0.021237	0.0366001	0.0362685	0.0466499	0.112552	0.184089	47	0.0669035	0.106202
393	4	6.5	111.078	17.1906	8592	2227.5	0.00905276	0.0409638	0.0376858	0.0571835	0.111078	0.177774	27	0.0662668	0.128734
394	8	7.625	106.7	14.9253	5041	5102.12	0.010872	0.0327677	0.0385798	0.0658909	0.1067	0.176788	62	0.0653656	0.114149
395	6	6	105.23	22.5075	6033	6925.83	0.0217487	0.0287191	0.0283714	0.0380855	0.10523	0.189538	37	0.0520419	0.110035
396	5	7	117.84	18.3035	2114	4477.2	0.0209594	0.0348476	0.0345075	0.0506358	0.11784	0.191625	36	0.0647853	0.12308
397	7	6.42857	101.821	17.1434	9415	4647	0.0179662	0.0370486	0.0375374	0.0598574	0.101821	0.161936	45	0.0653046	0.105219
398	5	6.2	109.675	21.021	3622	5165.6	0.0209594	0.0307928	0.0370368	0.0425518	0.109675	0.18299	32	0.0575296	0.087664
399	6	7	105.569	16.9182	3167	4812.67	0.0150762	0.0336899	0.0333523	0.0567393	0.105569	0.189774	40	0.0592055	0.102915
400	4	6.5	124.85	22.9759	5151	4874.75	0.011429	0.0323737	0.0372893	0.051465	0.12485	0.192523	27	0.0653641	0.1306
401	8	5.75	104.874	19.2425	5416	4659.25	0.0198909	0.0381245	0.0343029	0.0767585	0.104874	0.163398	46	0.0624798	0.110035
402	5	8.6	114.763	13.654	6897	4594.6	0.0180993	0.0317438	0.0411904	0.0559813	0.114763	0.172266	43	0.0658722	0.15486
403	8	6.5	102.835	21.001	4342	6337.75	0.014353	0.0352201	0.0324045	0.0690778	0.102835	0.171169	53	0.0636476	0.12155
404	5	6.8	112.37	18.6034	8164	3953.2	0.0186991	0.0373472	0.0366536	0.0694603	0.11237	0.168748	35	0.0664316	0.130135
405	7	6.71429	93.349	14.4786	11334	6332.86	0.0141087	0.0281869	0.0294496	0.0539139	0.093349	0.181194	47	0.0498725	0.0961707
406	5	5.8	109.992	19.9819	5225	6133.6	0.0145939	0.0330197	0.0308787	0.048886	0.109992	0.168834	29	0.0548625	0.111906
407	8	7.625	100.781	14.4777	6071	3950.62	0.0178974	0.035274	0.0325297	0.0805025	0.100781	0.165424	62	0.0634582	0.110787
408	6	6.33333	115.927	20.5019	7506	4493.67	0.02001	0.0457969	0.0420685	0.0747434	0.115927	0.180772	39	0.0744905	0.136198
409	8	6.25	104.889	20.2649	10590	6706.75	0.00899658	0.0339834	0.035244	0.0743693	0.104889	0.174378	51	0.0634222	0.124152
410	10	6.7	93.9448	15.5233	6480	5353.7	0.0142958	0.0313357	0.033931	0.0755772	0.0939448	0.164288	65	0.056666	0.112699
411	6	5.5	103.744	21.229	1125	3738.33	0.00758003	0.0234691	0.0345544	0.041748	0.103744	0.160113	34	0.0531582	0.0954631
412	4	8	120.606	15.8425	5567	5010.75	0.0199464	0.0574123	0.0443787	0.106127	0.120606	0.184136	33	0.083787	0.143671
413	6	4.33333	100.271	24.7891	4863	6331	0.00180289	0.029837	0.0367317	0.0672263	0.100271	0.170109	27	0.0500436	0.11214
414	13	6.46154	100.209	17.1481	135	6199.62	0.0167802	0.0414751	0.0370493	0.0931046	0.100209	0.161928	80	0.0670367	0.14167
415	6	7.66667	109.1	15.6153	5966	5941	0.0123536	0.0305494	0.0375622	0.0572846	0.1091	0.171471	46	0.0612192	0.0994703
416	6	6.33333	130.804	21.5239	3741	4832.83	0.0386527	0.0596861	0.0397739	0.100512	0.130804	0.197969	36	0.0822633	0.129556
417	6	7.5	106.052	15.1222	3784	3771.33	0.00395105	0.0307384	0.0359414	0.0792821	0.106052	0.178194	45	0.0620577	0.120188
418	8	6.625	103.586	16.3806	6140	5045.25	0.0128487	0.0467887	0.0381103	0.0806938	0.103586	0.176047	53	0.0691425	0.132188
419	9	7.11111	99.9546	14.9271	5215	4840.67	0.00621316	0.0336712	0.0359327	0.0985982	0.0999546	0.162508	63	0.0595801	0.118997
420	5	6.4	103.702	17.2836	8063	5622.2	0.00700614	0.0262553	0.0391854	0.0415024	0.103702	0.176184	33	0.0581412	0.111457
421	6	5.83333	137.077	25.5116	5982	5050.67	0.0240013	0.0590679	0.0432069	0.097389	0.137077	0.201121	35	0.0907917	0.142983
422	2	6	131.361	21.8935	4927	5439.5	0.0357839	0.039536	0.0337366	0.0432881	0.131361	0.198047	13	0.0589376	0.109365
423	6	8	97.0808	12.6295	8394	5302.67	0.00971727	0.0394956	0.0350131	0.0630036	0.0970808	0.180672	49	0.0641547	0.115331
424	9	6.33333	110.72	19.6445	8344	5210.56	0.0151991	0.0366666	0.0403116	0.0550268	0.11072	0.183482	56	0.0661779	0.108932
425	2	6	143.22	31.8266	3516	4996.5	0.0519481	0.0526255	0.0367879	0.0533029	0.14322	0.210592	13	0.0735623	0.118758
426	3	8.66667	107.095	13.1744	4309	3634.33	0.011186	0.0269859	0.035247	0.0450645	0.107095	0.188911	27	0.0584179	0.0981589
427	6	7	98.9359	15.5804	853	3839.67	0.0126484	0.0293725	0.038217	0.0515235	0.0989359	0.160634	42	0.0585881	0.120294
428	6	7.83333	98.2847	13.9692	5131	6440	0.0116518	0.0276825	0.0323606	0.0509667	0.0982847	0.181016	46	0.0530397	0.106023
429	6	7.16667	105.087	16.5281	4807	5479.67	0.0186248	0.0341794	0.031312	0.0579613	0.105087	0.176358	44	0.0586175	0.116874
430	5	8	99.7673	13.5643	4370	5254.6	0.00180289	0.0348063	0.037914	0.0864065	0.0997673	0.168306	41	0.0626724	0.122406
431	8	7.25	103.373	14.9624	3562	5307.88	0.013498	0.0434265	0.0346405	0.0985982	0.103373	0.170891	57	0.0662429	0.127001
432	10	7.6	100.637	14.193	5009	4874.9	0.00993569	0.0357863	0.0397463	0.0603814	0.100637	0.160448	71	0.0637286	0.118595
433	7	8.14286	96.011	12.7851	8393	6309.14	0.0153461	0.027137	0.0394519	0.0521614	0.096011	0.16618	55	0.0581164	0.113719
434	6	8.5	107.002	13.4743	9147	5199.17	0.0103645	0.0448538	0.0382116	0.0591296	0.107002	0.181291	51	0.0724531	0.121255
435	4	6	131.821	32.1314	3160	8329.5	0.0237586	0.033577	0.0363967	0.0528728	0.131821	0.204744	25	0.0671792	0.114049
436	9	8.66667	96.8505	11.9352	6277	5208.78	0.00848532	0.0369086	0.0388467	0.0889015	0.0968505	0.163962	75	0.0622874	0.122859
437	3	7	111.398	20.6293	5856	6262	0.0164524	0.0228766	0.03137	0.0338719	0.111398	0.179932	22	0.0508172	0.0968755
438	7	6.71429	96.4202	19.2403	10128	5682	0.0100567	0.0367941	0.0306756	0.0547588	0.0964202	0.170748	48	0.0546733	0.0907831
439	6	5.83333	103.086	20.0446	2447	6252.83	0.0105849	0.020299	0.0380557	0.0323559	0.103086	0.173723	36	0.051139	0.108816
440	2	7	130.154	22.7769	10746	3700	0.02946	0.0297817	0.0381223	0.0301033	0.130154	0.195853	15	0.0610956	0.126414
441	7	6.71429	109.874	20.2246	4143	5803.43	0.0131014	0.0345996	0.0334155	0.0502799	0.109874	0.170429	46	0.0659245	0.124211
442	3	8	111.448	15.4507	11644	6846	0.0157635	0.0237966	0.0391611	0.0390317	0.111448	0.183365	25	0.0534296	0.10968
443	6	7	100.652	15.0047	2316	4209.83	0.00958972	0.0283217	0.0350405	0.0660856	0.100652	0.162351	43	0.0546885	0.1107
444	7	6.42857	114.778	21.0882	1491	5766.71	0.0170259	0.0415057	0.0327652	0.0633039	0.114778	0.182606	46	0.065385	0.126989
445	5	6	121.815	22.8066	4677	4926.6	0.00370038	0.0365245	0.0382507	0.0718957	0.121815	0.187448	31	0.0685731	0.124016
446	5	7.2	106.559	15.654	4749	5225.4	0.0123207	0.0389408	0.0356381	0.0614154	0.106559	0.168247	37	0.0675923	0.122161
447	5	6	123.925	27.4995	2987	6925.4	0.0195062	0.0431608	0.0364964	0.0763916	0.123925	0.198447	31	0.0742738	0.134794
448	2	8.5	113.583	13.4091	6740	8964.5	0.0149046	0.0210399	0.0304249	0.0271751	0.113583	0.185991	18	0.046411	0.0892739
449	7	6.14286	107.157	19.281	3565	6383.71	0.0120814	0.032032	0.0368478	0.0568975	0.107157	0.173311	43	0.0619125	0.116233
450	8	6.375	92.4308	16.0287	7157	6710	0.0108737	0.0474285	0.0344351	0.0790503	0.0924308	0.166992	51	0.0627583	0.107916
451	5	6.4	118.429	18.8358	8764	4584	0.0182049	0.0435871	0.035091	0.0764313	0.118429	0.194554	33	0.0664836	0.130797
452	8	7.25	101.759	16.2575	7183	5752.12	0.00846446	0.0373521	0.03556	0.0667236	0.101759	0.166492	58	0.0639297	0.111058
453	9	7	102.197	15.5638	0	7143.56	0.0253985	0.0409262	0.0370958	0.0694603	0.102197	0.166632	62	0.0628965	0.117316
454	4	6.5	118.023	19.7876	3479	4694	0.0226078	0.037331	0.0337906	0.0734517	0.118023	0.190478	27	0.063155	0.111722
455	7	6.57143	110.493	17.9708	8065	6561	0.0232116	0.0394447	0.0405647	0.0601442	0.110493	0.1738	47	0.0686499	0.119822
456	6	8.83333	98.9059	12.9329	5611	5622.33	0.0100394	0.0278523	0.0366667	0.0462157	0.0989059	0.16639	51	0.0597041	0.0995631
457	8	6.625	99.5326	16.6579	2521	4692.5	0.0209435	0.0300261	0.0299899	0.0478359	0.0995326	0.174791	54	0.0526363	0.0954233
458	3	4.66667	137.932	32.1841	4575	6983.33	0.0416804	0.0534173	0.0382284	0.0766516	0.137932	0.210004	15	0.0677363	0.135811
459	6	7.33333	93.9555	12.863	7601	6599.83	0.00875176	0.0293549	0.0325049	0.0790503	0.0939555	0.182444	44	0.051947	0.109376
460	3	7.66667	132.14	17.4789	6766	6706.67	0.0347289	0.04093	0.0385006	0.0462533	0.13214	0.200754	24	0.0705422	0.114855
461	7	6.14286	103.013	17.1863	8384	7073.86	0.0115417	0.0335354	0.0378979	0.0514544	0.103013	0.185007	43	0.0602905	0.120501
462	4	5.75	107.484	21.5289	7334	5953.5	0.0160239	0.0299674	0.0414427	0.0454394	0.107484	0.17789	24	0.0574343	0.112344
463	5	4.8	101.44	24.1766	7003	4519.6	0.00674232	0.0272457	0.0307029	0.0436747	0.10144	0.171371	25	0.046858	0.0854857
464	3	6.33333	128.16	21.004	5235	4084.67	0.0323559	0.0501006	0.0348678	0.0764598	0.12816	0.204785	20	0.070612	0.120896
465	5	8.6	105.665	13.4681	7395	5096	0.0177069	0.0324351	0.0349849	0.0498988	0.105665	0.165979	44	0.0628363	0.107815
466	11	6.36364	93.7834	15.8031	3530	6860	0.0157585	0.0315384	0.0325053	0.0590359	0.0937834	0.171411	70	0.0565492	0.112541
467	4	6.5	124.77	20.6093	7374	7017.5	0.0382775	0.0407631	0.0334219	0.0435603	0.12477	0.196136	27	0.0659443	0.123744
468	5	7.4	114.698	15.7027	5640	3313.6	0.0188222	0.0437563	0.0382304	0.0782738	0.114698	0.181565	38	0.0727814	0.124623
469	4	5.5	126.465	30.6001	6254	4669	0.0130776	0.0391146	0.0344615	0.0536528	0.126465	0.186048	23	0.0626587	0.106905
470	8	5.875	103.319	19.6233	4017	6514.12	0.00872878	0.0362743	0.0378588	0.064054	0.103319	0.183875	48	0.0648465	0.135811
471	4	6	118.903	23.4031	9820	6709.25	0.0265762	0.0458088	0.0332895	0.0673252	0.118903	0.181597	25	0.0652553	0.10907
472	7	8.57143	112.372	14.0911	7275	5409.86	0.0256657	0.041506	0.0345593	0.0564095	0.112372	0.178907	58	0.068587	0.117984
473	6	7.16667	119.701	17.5119	2371	4567.5	0.0299399	0.0416073	0.0366346	0.0607951	0.119701	0.195416	44	0.0702368	0.117183
474	6	5.33333	103.927	20.5379	9536	5461	0.0118665	0.0212096	0.0364567	0.0470756	0.103927	0.167102	33	0.0506865	0.103911
475	7	7.28571	114.766	16.226	5211	5129.14	0.0276749	0.0420904	0.0370632	0.059928	0.114766	0.176298	49	0.0733025	0.131196
476	7	8	97.7251	13.284	7528	5653	0.0153867	0.0565536	0.0370908	0.102759	0.0977251	0.164187	56	0.0672605	0.120823
477	6	7.33333	117.159	21.7504	1280	6656.17	0.0181553	0.0363749	0.0333081	0.052184	0.117159	0.179788	44	0.0681617	0.116663
478	6	6.5	107.636	17.5121	6847	5290	0.00768567	0.0308582	0.0391756	0.0592214	0.107636	0.165668	39	0.0605687	0.104395
479	5	6.4	108.671	23.1487	6836	6605.8	0.0201143	0.0326192	0.0340692	0.0449669	0.108671	0.169176	33	0.0556783	0.0882655
480	5	5.2	99.0729	19.4843	6009	4013.6	0.00920066	0.0286143	0.0357931	0.0488106	0.0990729	0.178563	27	0.0549632	0.0941448
481	7	6	106.518	22.4448	3305	5817.86	0.0101239	0.0313996	0.0356966	0.0439618	0.106518	0.176508	42	0.0570482	0.106332
482	4	5.75	128.813	26.836	5899	6700.5	0.0336134	0.0439625	0.036612	0.0512273	0.128813	0.194336	24	0.0671257	0.129153
483	7	7.71429	89.7222	14.0323	4570	5828.57	0.00771407	0.0301519	0.0376485	0.0513525	0.0897222	0.150609	54	0.0532328	0.107567
484	8	7.75	109.151	14.841	2264	5681.88	0.0132457	0.0460288	0.0410109	0.0809807	0.109151	0.174664	59	0.072855	0.129253
485	5	7.4	99.7851	13.5423	5394	4221.2	0.0114002	0.0335939	0.0333465	0.0524766	0.0997851	0.168198	37	0.0585395	0.124016
486	5	7	96.2634	14.9896	4933	6222.6	0.00819952	0.0235554	0.0348009	0.0497847	0.0962634	0.173037	36	0.0488964	0.101012
487	5	7.2	112.954	17.5078	8075	6753.2	0.0309004	0.0391749	0.0365094	0.0560623	0.112954	0.180814	37	0.0703067	0.118323
488	6	6.33333	114.436	19.4436	9510	3961	0.0109248	0.0286854	0.0402794	0.0482756	0.114436	0.181503	38	0.0601348	0.105488
489	4	8.5	127.451	15.9452	6302	4276	0.0379053	0.0436741	0.040788	0.054366	0.127451	0.206966	35	0.0754913	0.130797
490	7	6.42857	97.7425	17.1548	6595	6340.57	0.0100724	0.0364124	0.0382975	0.0920441	0.0977425	0.158315	46	0.0622229	0.125661
491	4	4.75	111.488	27.2084	7393	5081.75	0.0229991	0.0322475	0.0337313	0.0453985	0.111488	0.177091	20	0.051297	0.104448
492	5	6.8	104.661	16.1061	4133	3708.6	0.00327948	0.0320953	0.0315581	0.0660856	0.104661	0.168301	35	0.0527641	0.0989573
493	6	5	103.779	22.0735	1621	3812.33	0.00539721	0.0270668	0.0309871	0.0406924	0.103779	0.171761	30	0.048363	0.110071
494	10	7.4	94.4731	13.9651	6402	5323.4	0.0140057	0.0346648	0.033005	0.0592097	0.0944731	0.172457	72	0.0598696	0.131654
495	8	7.375	106.629	15.3279	7740	5945.62	0.00921007	0.0382023	0.0386198	0.0609347	0.106629	0.162837	56	0.0692207	0.121849
496	6	7.16667	107.941	15.206	4011	6447.5	0.0181866	0.0307155	0.0343574	0.0454787	0.107941	0.172164	43	0.0589417	0.106135
497	5	5.6	115.95	23.6041	5436	7542.8	0.020776	0.0272643	0.0360326	0.0362798	0.11595	0.172672	27	0.0587408	0.125505
498	11	8.72727	101.593	13.7136	4917	4981.09	0.0139113	0.0418718	0.0383656	0.0687704	0.101593	0.167698	93	0.0702737	0.115776
499	5	6.2	122.379	21.2124	6789	5744.2	0.0397363	0.0426397	0.0319648	0.0470473	0.122379	0.194862	32	0.0655864	0.124879
500	5	7	124.499	18.5661	4193	6885.8	0.0281729	0.0434998	0.0389487	0.0502382	0.124499	0.183482	36	0.0740725	0.126502
501	6	8	116.625	17.0464	5008	5223.5	0.0357731	0.0494675	0.0358071	0.0573139	0.116625	0.17776	45	0.0751281	0.127088
502	7	6.71429	105.284	16.8376	3899	5629.86	0.0235473	0.0345351	0.0348579	0.0528617	0.105284	0.169447	48	0.0610418	0.102621
503	9	7.22222	107.003	18.1122	10860	6789.33	0.017109	0.0391509	0.0339136	0.0640441	0.107003	0.17107	65	0.069328	0.113342
504	8	7.125	96.3823	14.0701	2257	5402.62	0.00674232	0.0254077	0.0329937	0.0520528	0.0963823	0.164628	58	0.0536805	0.112092
505	4	7.75	107.978	17.4501	4179	5787.25	0.0203467	0.0314631	0.0333267	0.0560366	0.107978	0.175197	32	0.0556869	0.0976028
506	9	6.77778	99.0426	19.3238	3564	5674	0.00914719	0.0307036	0.0363365	0.0498515	0.0990426	0.157095	59	0.0590033	0.0970845
507	6	6.83333	115.458	22.4502	4437	5006	0.0231479	0.0459371	0.0360578	0.0661888	0.115458	0.174962	42	0.0699297	0.116849
508	4	4.75	129.768	33.8323	3310	5922	0.0381371	0.0420408	0.035088	0.0492346	0.129768	0.202	20	0.0657369	0.114476
509	7	7	110.837	17.5812	3465	4382.57	0.0148699	0.0370101	0.0382129	0.060889	0.110837	0.176675	50	0.0691212	0.14345
510	8	6.25	101.139	17.4686	1311	5145.5	0.0116627	0.0265675	0.0357595	0.0427702	0.101139	0.170352	51	0.0543321	0.108797
511	9	6.88889	98.7702	16.1394	9100	4099.44	0.0141974	0.0327736	0.0338085	0.0556546	0.0987702	0.166807	61	0.0575196	0.0960289
512	6	6.66667	112.005	18.0675	6087	3475.33	0.022528	0.0349068	0.0356806	0.0515278	0.112005	0.181189	40	0.0637223	0.113361
513	6	5.33333	119.056	25.7955	4154	5047	0.020866	0.0384951	0.0330691	0.0544666	0.119056	0.185855	33	0.0634102	0.106587
514	6	6.66667	116.674	17.8251	1965	5526.5	0.00490227	0.0324221	0.0355299	0.0510434	0.116674	0.181015	39	0.060609	0.116957
515	10	7	93.8318	14.5402	7161	5931.6	0.0141974	0.0279685	0.0365849	0.0441024	0.0938318	0.162796	70	0.0550461	0.110063
516	11	6.45455	108.837	18.3554	6734	5189.91	0.0143343	0.0428811	0.0354415	0.0717019	0.108837	0.178061	70	0.0712971	0.124653
517	6	5.66667	114.799	22.3449	5397	7233.33	0.00919843	0.0401061	0.0350051	0.0615689	0.114799	0.177147	35	0.0647731	0.12545
518	5	6	123.827	22.1512	10155	4531.2	0.0338508	0.0419357	0.0342075	0.0572846	0.123827	0.188177	30	0.0669476	0.112635
519	5	6.8	101.337	17.5329	4003	6288.6	0.0103645	0.0211333	0.0364195	0.0407384	0.101337	0.17647	35	0.050237	0.0852035
520	7	7.42857	116.469	17.9579	2315	5882.43	0.0163056	0.0404993	0.0382619	0.064178	0.116469	0.179575	53	0.0725364	0.143289
521	8	8.125	109.07	14.2732	5375	5896.88	0.0232727	0.0423032	0.0386189	0.097389	0.10907	0.177902	66	0.069815	0.143193
522	8	5.5	107.923	23.3406	5570	5643	0.00655894	0.0347382	0.0351236	0.0663293	0.107923	0.181194	44	0.0597927	0.125036
523	2	7.5	126.38	18.957	7227	2921	0.0314734	0.0326697	0.0354113	0.033866	0.12638	0.192933	16	0.0568958	0.0954311
524	7	6.14286	103.271	23.195	6102	5060.86	0.0115478	0.0450313	0.0369736	0.0755772	0.103271	0.168591	44	0.0676323	0.109907
525	5	7.2	117.011	17.989	0	8024.6	0.0231679	0.035769	0.0350587	0.0501938	0.117011	0.18817	37	0.0653441	0.0997522
526	4	6.75	124.897	18.7718	8727	6127	0.0302849	0.045155	0.033302	0.0605535	0.124897	0.207487	28	0.0657732	0.0969896
527	8	6.875	101.674	17.9951	2005	4148.88	0.0075877	0.0369673	0.0394293	0.0725837	0.101674	0.175101	54	0.0666537	0.118219
528	9	6.88889	99.6279	15.6295	6307	6341.11	0.0199612	0.035615	0.0380456	0.0572128	0.0996279	0.165783	61	0.0611684	0.109986
529	5	6.8	102.663	17.4942	7694	2969	0.0135253	0.0293061	0.0386358	0.0451042	0.102663	0.167947	35	0.0578669	0.0998369
530	4	6.5	121.308	20.218	5307	4857.5	0.0146897	0.0282281	0.0326833	0.0457965	0.121308	0.189083	27	0.0569876	0.0901385
531	8	5.5	97.9862	22.0906	4573	4573.75	0.020025	0.030834	0.0320978	0.0536412	0.0979862	0.162659	45	0.0536868	0.0952107
532	7	6.57143	106.928	20.8278	7481	6382.86	0.0239872	0.0372009	0.0351166	0.0597405	0.106928	0.172539	46	0.0625694	0.109731
533	4	9	105.929	11.7699	6157	3956.75	0.0264505	0.0309762	0.0331188	0.0377317	0.105929	0.168674	36	0.0564361	0.111565
534	8	6.625	104.284	18.3847	4161	6459.62	0.0138772	0.035271	0.0317833	0.0619188	0.104284	0.172397	52	0.0620377	0.103955
535	5	7	107.476	16.5053	6105	5691.8	0.0119482	0.024359	0.033614	0.0358184	0.107476	0.178238	36	0.0521829	0.0930036
536	8	7	100.542	16.4378	5323	4446.62	0.0135328	0.0418836	0.0373769	0.0782356	0.100542	0.168506	54	0.0630199	0.134481
537	6	8.66667	101.645	13.4188	8761	4523.17	0.0146787	0.0371005	0.0378111	0.0735318	0.101645	0.18448	52	0.063616	0.125243
538	6	7.66667	97.3092	12.9038	3359	6280.33	0.00887402	0.029397	0.0363986	0.0567393	0.0973092	0.164526	45	0.0568888	0.0958583
539	6	8.83333	88.9626	11.4969	8272	6038.33	0.00575938	0.0313504	0.034324	0.0806924	0.0889626	0.162644	54	0.0564252	0.114178
540	4	7.25	106.728	15.194	2850	7086.5	0.0149508	0.0246555	0.0336365	0.0292259	0.106728	0.170809	30	0.053099	0.0899764
541	8	6.75	111.462	20.0759	3181	4872	0.0165038	0.040232	0.0362116	0.0691146	0.111462	0.177171	55	0.0683514	0.107567
542	6	9	98.1386	11.0736	8117	7251.17	0.00973993	0.0323394	0.0324727	0.061985	0.0981386	0.167979	55	0.0575808	0.13207
543	5	7.2	119.819	18.9713	3064	5918	0.03098	0.0416071	0.0348981	0.0491144	0.119819	0.187254	37	0.0698329	0.120423
544	3	6	133.254	24.0597	5756	6483.67	0.0383484	0.0476627	0.029558	0.0592002	0.133254	0.205575	19	0.0674056	0.0945652
545	5	6.8	104.278	16.5934	0	5805	0.0120201	0.0379131	0.0321368	0.0606555	0.104278	0.175216	34	0.0626475	0.127156
546	8	7.125	95.3947	13.907	5314	6017.5	0.00931596	0.0362724	0.0317954	0.070962	0.0953947	0.159458	58	0.0597204	0.106299
547	7	6.28571	128.603	22.6805	3827	4460.43	0.0328505	0.0471576	0.0402224	0.0567897	0.128603	0.196726	43	0.0779928	0.120423
548	7	6.57143	110.332	19.5589	3021	6275	0.0119482	0.0336844	0.0368457	0.0524721	0.110332	0.190186	47	0.0653914	0.12155
549	8	6.125	103.6	19.7846	4784	5156.25	0.0137339	0.0315657	0.0341787	0.0521468	0.1036	0.170672	50	0.0575329	0.124097
550	7	7.14286	95.7039	14.1657	5799	3847.71	0.00412852	0.0289957	0.034589	0.0613746	0.0957039	0.163196	50	0.0524853	0.104192
551	5	7.6	94.0639	12.9083	5354	5829.4	0.00466864	0.015425	0.0335831	0.0314388	0.0940639	0.164074	37	0.0457647	0.0911597
552	5	6	118.824	20.3981	7367	6941.8	0.020062	0.0348807	0.0345272	0.0438616	0.118824	0.18514	31	0.061964	0.111739
553	6	7.16667	102.702	17.8632	6280	5501.33	0.0120112	0.0282664	0.0328413	0.04833	0.102702	0.169659	44	0.0595737	0.109122
554	7	7.71429	104.817	15.0333	6749	5309.29	0.0173344	0.0560349	0.0389224	0.0875966	0.104817	0.180259	55	0.0766604	0.143151
555	1	7	150.124	21.4463	8546	2262	0.0437622	0.0437622	0.0379022	0.0437622	0.150124	0.221343	8	0.065986	0.0928859
556	7	6.28571	104.936	18.4054	9083	5161.43	0.0100374	0.0381643	0.0354149	0.0576769	0.104936	0.170816	43	0.0618241	0.110138
557	10	7.6	100.657	14.6951	6519	4316.8	0.0186991	0.0384421	0.03278	0.0570933	0.100657	0.160086	76	0.0644976	0.108111
558	4	7	135.308	20.6184	8990	5074.75	0.0342739	0.0516117	0.0383614	0.0725809	0.135308	0.201358	29	0.0821432	0.119982
559	7	8	108.25	14.888	6558	5533.43	0.0224203	0.0381769	0.0349977	0.0549617	0.10825	0.175406	54	0.0647527	0.111031
560	3	4.66667	121.551	26.336	5042	5866.33	0.0236074	0.0362008	0.0291966	0.0581429	0.121551	0.189866	15	0.0538989	0.0981396
561	7	6.71429	102.456	15.6471	6251	7225	0.0129225	0.0301511	0.035468	0.0544599	0.102456	0.171247	47	0.0575928	0.104642
562	6	7	123.273	18.7926	8041	6626.83	0.0267019	0.0549183	0.0371138	0.0854193	0.123273	0.184398	43	0.0803054	0.13791
563	8	6.25	107.713	18.7749	4376	5574.38	0.00936645	0.0346008	0.0355557	0.0477885	0.107713	0.171425	50	0.0640826	0.113
564	6	7.83333	88.2374	12.1326	5163	6569	0.00740575	0.0217505	0.0321473	0.0371939	0.0882374	0.154297	48	0.0490324	0.0966851
565	6	6	111.738	20.6627	4988	4875.83	0.0123057	0.0348017	0.0378891	0.0523005	0.111738	0.175672	37	0.0635529	0.11859
566	3	7	125.462	20.3294	9012	5060.67	0.0257528	0.0385763	0.0386871	0.0496058	0.125462	0.211042	22	0.0636728	0.109197
567	5	6.8	112.694	19.2474	8976	4809.2	0.0132403	0.0358825	0.0350524	0.0676736	0.112694	0.176035	35	0.0618245	0.111982
568	6	6.33333	120.7	19.3504	2980	5897.17	0.0324773	0.0467831	0.0424681	0.0724405	0.1207	0.179844	37	0.0760827	0.126315
569	4	8	124.443	16.1614	3401	4835	0.0258636	0.0400498	0.0386966	0.0560888	0.124443	0.188531	33	0.073012	0.115592
570	6	6.83333	108.843	18.2126	9760	5495.67	0.0114574	0.0356645	0.0380458	0.0616558	0.108843	0.175247	42	0.0647644	0.112322
571	9	7.77778	96.6511	14.2718	2977	5638.11	0.0105738	0.0292859	0.0335346	0.0587502	0.0966511	0.164772	64	0.057959	0.111508
572	7	6.28571	110.159	18.0038	4547	5645.57	0.00371961	0.0345495	0.0343761	0.0551708	0.110159	0.172134	44	0.0616501	0.116556
573	3	7	117.729	21.9106	6580	4919.33	0.0268498	0.0385051	0.035687	0.052365	0.117729	0.191138	22	0.0595161	0.108702
574	6	6.16667	116.352	19.9229	5505	6162.67	0.0112299	0.0343837	0.0400477	0.0660758	0.116352	0.182877	37	0.0658306	0.112554
575	4	6.25	102.715	17.8325	3527	4304.75	0.0226353	0.0363656	0.0278361	0.048914	0.102715	0.170593	26	0.0569979	0.0954726
576	5	8.2	98.2257	13.2059	3772	5395.8	0.00379622	0.0316664	0.0380514	0.0643232	0.0982257	0.172068	41	0.0562187	0.105824
577	6	7.66667	101.931	13.9144	7722	3028.33	0.0113465	0.0265302	0.0286376	0.0449658	0.101931	0.171868	47	0.0518606	0.104369
578	4	5.25	117.573	44.2065	2601	4695.5	0.0114211	0.0386335	0.0310156	0.0658881	0.117573	0.193675	22	0.0653736	0.123324
579	5	7.4	111.038	15.7665	5495	5360.6	0.00371961	0.0325908	0.0382865	0.0590359	0.111038	0.171588	38	0.0633887	0.119756
580	8	6.5	107.031	18.5451	4804	5057.75	0.0177671	0.0289551	0.0347101	0.0556258	0.107031	0.183068	49	0.0578577	0.110787
581	4	5.5	109.413	22.143	5027	8085.75	0.0190784	0.0297894	0.0349887	0.0557053	0.109413	0.180371	23	0.0575958	0.111033
582	12	7.66667	91.6211	13.6862	7103	5548.17	0.0115735	0.03527	0.0345412	0.0817708	0.0916211	0.157601	92	0.0599257	0.118418
583	10	6.4	109.4	19.8092	1855	4586.8	0.0132457	0.0429442	0.0372989	0.0792821	0.1094	0.171301	60	0.0690979	0.119143
584	8	6.125	96.8834	18.281	10713	6758.38	0.0129451	0.0301847	0.03062	0.0641243	0.0968834	0.169915	50	0.0527261	0.108803
585	2	8	149.821	19.9761	5265	4506.5	0.0300347	0.0476123	0.040584	0.0651898	0.149821	0.206574	17	0.0806032	0.130617
586	7	7.42857	115.644	17.7793	8543	5027.29	0.025095	0.0494315	0.0377624	0.0826489	0.115644	0.179137	53	0.0753159	0.122782
587	4	7.75	111.714	14.5737	7756	4942.25	0.0111694	0.0331425	0.0346474	0.0495312	0.111714	0.188804	32	0.0616841	0.107433
588	8	7.5	97.7169	14.1971	7010	5070.5	0.00889265	0.0294984	0.0371745	0.0585582	0.0977169	0.165504	55	0.0515192	0.100738
589	5	7.2	105.331	17.7983	5681	5727	0.0186207	0.0356703	0.0364378	0.0623174	0.105331	0.177058	37	0.0618126	0.102039
590	4	7.25	118.189	16.6496	8260	6041.5	0.0193255	0.0316671	0.0393611	0.0447592	0.118189	0.186693	28	0.0629903	0.0965896
591	5	4.2	113.099	27.8977	5835	5886.2	0.00453913	0.0324055	0.0351828	0.0586268	0.113099	0.189145	22	0.0610538	0.105714
592	5	7.6	109.588	15.1249	4548	5385.6	0.0109537	0.0396699	0.0351771	0.0518336	0.109588	0.172663	39	0.0650413	0.108996
593	7	6.28571	105.903	17.7046	4761	5396.14	0.00854395	0.0297955	0.0358479	0.0478368	0.105903	0.17947	45	0.0601409	0.110104
594	11	6.45455	107.161	18.769	9614	4881.36	0.0232423	0.0420078	0.0386099	0.0664263	0.107161	0.179654	72	0.0682357	0.122204
595	9	6.11111	106.892	20.0121	5601	4999.44	0.0163619	0.0409258	0.0359888	0.0864065	0.106892	0.177411	55	0.0692816	0.120898
596	8	7.625	126.974	17.629	4595	4786.12	0.0313076	0.0533207	0.0412106	0.0746831	0.126974	0.183906	62	0.086245	0.143151
597	9	7.55556	96.9872	13.8215	3090	5126.11	0.00503775	0.0342819	0.0332608	0.0682323	0.0969872	0.166977	66	0.0581612	0.106761
598	7	7.42857	107.353	18.4821	8384	4845.57	0.0148183	0.0399874	0.0333672	0.0772679	0.107353	0.172051	51	0.0648352	0.117164
599	9	7.33333	99.3361	14.4186	7439	4607	0.00755149	0.0281955	0.0361027	0.0505426	0.0993361	0.166635	65	0.0591651	0.115793
600	3	8	104.171	13.3934	5231	2000	0.00381652	0.0255989	0.0366218	0.0517731	0.104171	0.166625	25	0.0548566	0.0891696
601	6	7.16667	104.192	15.9665	7448	4979.33	0.011986	0.0368626	0.0316888	0.0753939	0.104192	0.176647	44	0.0602792	0.115028
602	5	5.8	112.558	21.2609	5709	6432.4	0.0203134	0.0391696	0.0344208	0.0568344	0.112558	0.180065	30	0.0665151	0.111672
603	9	8.55556	103.402	12.98	2358	5625.33	0.0208211	0.0399269	0.0358733	0.0606407	0.103402	0.174315	76	0.0665264	0.117763
604	5	7.8	116.245	22.079	3816	4835.8	0.00190744	0.0360206	0.0337481	0.0555023	0.116245	0.178516	40	0.0741641	0.117954
605	4	8	103.166	16.7449	2401	7404.5	0.0175803	0.0232968	0.0306817	0.0280536	0.103166	0.162042	33	0.048361	0.0845804
606	6	8.16667	93.9206	12.3541	4731	4168.33	0.0140282	0.0300218	0.0360887	0.0473456	0.0939206	0.150844	49	0.0560606	0.106455
607	6	7.5	106.409	14.8916	8829	4774.33	0.0233468	0.0357596	0.0360866	0.0435014	0.106409	0.172805	45	0.0665251	0.105585
608	6	5.33333	121.824	25.2108	3766	5609.83	0.0237012	0.0388324	0.0379024	0.0558439	0.121824	0.192896	33	0.0682956	0.11075
609	5	6	115.182	25.0476	3954	7383.2	0.00680769	0.0340589	0.0349917	0.0495584	0.115182	0.178017	29	0.0600949	0.107717
610	5	6.8	120.927	18.2254	4534	5924.4	0.0245838	0.0423874	0.0434652	0.0612354	0.120927	0.193896	34	0.0728092	0.139025
611	8	8.25	91.6546	12.2438	10205	6465.12	0.0130621	0.0311835	0.0332767	0.0596637	0.0916546	0.161498	67	0.0549888	0.101922
612	2	9.5	109.631	11.5722	6266	3414.5	0.0247112	0.0288071	0.0305634	0.0329031	0.109631	0.189998	20	0.0533095	0.0855063
613	4	7	106.219	15.8486	1034	4107.5	0.0141418	0.0400692	0.0334228	0.059213	0.106219	0.172405	27	0.0568117	0.112636
614	6	7.16667	103.734	18.9431	6155	5961.5	0.00157193	0.0256389	0.0383501	0.0429567	0.103734	0.177697	43	0.0602134	0.110579
615	2	4.5	147.043	33.0847	6228	6669.5	0.0391099	0.0415431	0.0441726	0.0439763	0.147043	0.208286	10	0.0674368	0.118293
616	5	7.2	123.735	18.0299	2985	4368	0.0286839	0.0496015	0.0392684	0.0791113	0.123735	0.191044	37	0.0816713	0.143289
617	4	5.5	115.553	22.698	3697	5900.5	0.0160102	0.0306973	0.040352	0.0501213	0.115553	0.195976	23	0.0571448	0.113201
618	4	5.25	137.777	26.9813	3314	6421.25	0.0376059	0.0531601	0.0354923	0.0735318	0.137777	0.209321	22	0.0744726	0.134003
619	6	6.33333	103.366	18.3488	8694	4380.5	0.0134369	0.0372661	0.03353	0.07347	0.103366	0.166238	39	0.059177	0.117571
620	6	7.16667	100.265	14.9867	6455	5960.83	0.00515156	0.0358664	0.0316981	0.0729093	0.100265	0.160796	42	0.0566699	0.104124
621	6	6.5	95.3379	15.4167	6409	4259.83	0.0145374	0.0251817	0.0271162	0.0382082	0.0953379	0.155893	40	0.0463949	0.0896316
622	7	5.85714	103.757	17.9281	1943	6101	0.0114574	0.0212027	0.033952	0.0301369	0.103757	0.16463	42	0.0504136	0.106138
623	3	10.3333	111.017	10.8961	5882	5576	0.0175446	0.0320482	0.0418254	0.0610124	0.111017	0.176408	29	0.062708	0.107316
624	6	5.33333	136.263	27.8474	3194	6114.83	0.0259685	0.0473101	0.045396	0.0595909	0.136263	0.200921	33	0.0823814	0.126315
625	5	7.6	115.225	16.0584	3577	5874.2	0.0158573	0.0339966	0.0371344	0.0545077	0.115225	0.183265	39	0.0668436	0.107744
626	5	8.4	109.871	15.5389	9973	5319.8	0.0159223	0.0434118	0.0361473	0.0799681	0.109871	0.180241	42	0.0694475	0.111619
627	3	8	118.587	17.5347	7282	5541	0.0268492	0.0353946	0.0364994	0.0494772	0.118587	0.187536	25	0.0683763	0.132511
628	5	7	117.57	18.4472	6228	5162.4	0.0219855	0.0399485	0.039627	0.053879	0.11757	0.191665	36	0.0672709	0.117855
629	7	6.28571	111.567	20.7196	9889	6324.86	0.0190784	0.0359429	0.0388659	0.0559299	0.111567	0.177459	43	0.0651516	0.11959
630	3	6.33333	126.468	25.2937	2708	6008.33	0.0142592	0.040987	0.0358435	0.0563368	0.126468	0.184651	20	0.0681953	0.125779
631	7	8	101.667	14.9619	10341	6031.71	0.015245	0.031377	0.0341625	0.0611762	0.101667	0.165106	57	0.0591842	0.11452
632	6	6.66667	103.045	15.9065	9402	6605.33	0.00822366	0.0195807	0.0340108	0.0313124	0.103045	0.192604	41	0.0480595	0.084022
633	10	6.8	88.8665	17.1318	3265	5040.5	0.000555342	0.0304232	0.0335791	0.0607951	0.0888665	0.167262	69	0.0577646	0.110352
634	6	7.16667	111.847	17.5981	2919	4591.33	0.0208284	0.0475225	0.0357156	0.0764313	0.111847	0.179544	43	0.0712729	0.124552
635	4	7.5	110.888	15.4781	2393	6609.75	0.00936645	0.0337895	0.0339297	0.0605451	0.110888	0.167285	31	0.0608857	0.112921
636	5	6.4	120.319	20.2823	7315	6008.4	0.020062	0.0370245	0.0390835	0.0529536	0.120319	0.185514	33	0.0673311	0.105219
637	6	7.83333	104.011	14.9963	9748	3737.17	0.016492	0.0271587	0.0302685	0.0464455	0.104011	0.181449	48	0.0554814	0.105835
638	6	7	108.477	16.745	0	6143.33	0.0205468	0.0404578	0.034845	0.0514234	0.108477	0.173057	43	0.067768	0.127814
639	1	4	128.971	32.2428	4292	2601	0.0114211	0.0114211	0.0386335	0.0114211	0.128971	0.205097	5	0.0377594	0.0773093
640	2	7	108.127	18.9222	5365	6468	0.0103593	0.0235922	0.034928	0.0368252	0.108127	0.179359	15	0.0453597	0.106957
641	6	6.33333	103.191	20.2635	9813	4349	0.0139707	0.037755	0.0348278	0.0605451	0.103191	0.173135	39	0.060715	0.111922
642	8	6.125	103.607	17.7509	3221	3969	0.0147259	0.0362145	0.0350895	0.0670207	0.103607	0.163205	50	0.0636486	0.116663
643	7	6.71429	104.942	16.3183	5557	4617.71	0.0177671	0.034618	0.0366571	0.0593348	0.104942	0.171613	47	0.062405	0.10706
644	6	7.83333	111.417	15.8142	4392	6270.17	0.0221879	0.0391785	0.0379137	0.0605535	0.111417	0.198868	48	0.0658226	0.112854
645	10	7.4	94.2517	13.9807	3137	5193	0.00737377	0.0307468	0.0335738	0.059695	0.0942517	0.150396	70	0.0536214	0.12442
646	6	6.66667	106.08	18.4096	7884	6421	0.0205887	0.0377336	0.032268	0.0636563	0.10608	0.172551	38	0.0569721	0.104084
647	9	6.33333	96.8695	15.9186	7436	6061.89	0.0181938	0.0265653	0.0352316	0.0378734	0.0968695	0.162875	58	0.0544087	0.0991485
648	11	7	101.297	17.413	6655	5218.45	0.0139502	0.0388545	0.0370331	0.062452	0.101297	0.165734	78	0.0696484	0.118743
649	2	8.5	119.758	14.1381	5065	6037	0.0175329	0.0275793	0.0350183	0.0376256	0.119758	0.185815	18	0.0563125	0.11133
650	8	6.5	101.461	17.1568	2722	5158.62	0.00407321	0.0370624	0.0316743	0.0586947	0.101461	0.171261	52	0.0593505	0.101503
651	8	5.75	96.3565	18.4158	3949	5391.88	0.00671103	0.0307571	0.033165	0.0835582	0.0963565	0.153544	46	0.0515908	0.111239
652	8	6.75	117.267	20.1088	9746	5453.88	0.0123316	0.0481054	0.0377196	0.0863148	0.117267	0.199647	54	0.0737391	0.115599
653	3	8.33333	117.903	14.8471	10571	6720.67	0.0210705	0.0508709	0.0370051	0.0892248	0.117903	0.188857	26	0.0722541	0.133417
654	7	7	93.5833	13.8677	4412	5231.29	0.00875176	0.0279174	0.0328146	0.0789361	0.0935833	0.173692	49	0.0518548	0.111157
655	6	7.66667	107.454	14.8247	2045	6289.67	0.0156641	0.0327902	0.0345466	0.0465273	0.107454	0.184634	46	0.0619738	0.105221
656	7	8.14286	93.7289	12.592	4105	4771.86	0.0104015	0.0353985	0.0345345	0.0637368	0.0937289	0.157381	54	0.0537814	0.105503
657	4	7.25	101.197	15.5611	6753	4294.75	0.00945544	0.0409082	0.0340963	0.0673524	0.101197	0.173744	28	0.0613383	0.10815
658	7	6.28571	96.592	17.3252	8275	5279.86	0.00902517	0.033041	0.0357013	0.0607515	0.096592	0.173677	44	0.0585005	0.116236
659	10	6	103.008	20.8019	4240	5912.9	0.0220044	0.0426676	0.0325498	0.0969543	0.103008	0.166393	60	0.0635158	0.127183
660	5	6.4	122.392	22.0306	4486	5887.2	0.0329322	0.0468392	0.039259	0.0670732	0.122392	0.182773	33	0.0701873	0.120898
661	5	8	119.009	15.065	6712	4100.6	0.0294448	0.0412353	0.0333312	0.0682323	0.119009	0.197591	40	0.0674912	0.112284
662	7	6.14286	108.163	17.8984	9365	6525.57	0.018192	0.0415677	0.0347939	0.112953	0.108163	0.175519	44	0.0626551	0.15283
663	6	7.33333	104.087	17.4923	6819	5964.17	0.00614332	0.0255061	0.0355939	0.0386893	0.104087	0.172411	43	0.0598967	0.102441
664	6	7.83333	110.187	14.9838	8566	6227.17	0.0238374	0.0394652	0.03919	0.0675955	0.110187	0.172823	48	0.0658683	0.111457
665	4	6.75	121.835	19.5807	6164	6385	0.0286578	0.0482857	0.0353168	0.0761694	0.121835	0.202617	28	0.0759142	0.133022
666	5	6.8	91.7675	13.9399	1848	5497	0.00420876	0.0180642	0.0322335	0.0458974	0.0917675	0.173089	35	0.0461674	0.106649
667	9	8	83.5645	12.6671	7756	5440	0.00451599	0.0246345	0.0364498	0.0672019	0.0835645	0.156118	73	0.0511168	0.10592
668	5	7.4	121.14	20.19	6270	5585.8	0.0353943	0.0534685	0.0329569	0.0812196	0.12114	0.180488	37	0.0766622	0.133076
669	6	6.83333	110.906	17.8682	4816	6339.83	0.00321378	0.019236	0.0411558	0.0399549	0.110906	0.182095	40	0.0564096	0.120872
670	8	5.75	111.532	25.4598	7545	5569.75	0.0157635	0.0353435	0.0380609	0.0585976	0.111532	0.182225	46	0.0629574	0.134767
671	7	6.71429	98.1599	15.2637	6927	5816.71	0.00510063	0.0393399	0.0354924	0.0805522	0.0981599	0.160147	48	0.059252	0.100337
672	6	8.16667	110.717	13.7298	7103	5157.67	0.0165024	0.0360778	0.0361019	0.0498215	0.110717	0.179869	48	0.0660234	0.117425
673	7	6.28571	109.123	18.9733	3736	6917.71	0.0111694	0.0369247	0.0350681	0.0678529	0.109123	0.178825	44	0.0656464	0.115592
674	7	6.57143	96.6038	16.49	5543	5308.86	0.00518073	0.0371512	0.0330083	0.0886127	0.0966038	0.169254	43	0.0603238	0.11742
675	9	7.44444	111.406	15.7138	4979	5837.22	0.0237493	0.046582	0.0392754	0.0988789	0.111406	0.172962	66	0.0719429	0.112819
676	6	7.16667	125.312	18.9376	7738	4964.5	0.0335333	0.0503004	0.0365771	0.0731498	0.125312	0.198966	43	0.0783963	0.121805
677	4	7	116.066	17.4904	2412	3276.75	0.0131892	0.0311111	0.0362359	0.0401062	0.116066	0.18862	28	0.0589135	0.10449
678	6	5.16667	119.49	28.9241	5119	2730	0.0163056	0.0432589	0.0325129	0.0688318	0.11949	0.188933	31	0.0621212	0.111074
679	9	7.11111	88.6142	16.3704	4191	5425.89	0.0137804	0.0308196	0.0358384	0.0434986	0.0886142	0.161484	64	0.0537037	0.114288
680	9	7.22222	104.238	15.6495	7558	5354.89	0.0167214	0.0376094	0.0385574	0.0623174	0.104238	0.170746	64	0.0661278	0.11304
681	4	6	113.377	19.166	3730	4952.75	0.0163303	0.0302909	0.0364354	0.0478558	0.113377	0.182487	25	0.0584911	0.117316
682	2	8	128.841	16.3608	6124	5282.5	0.0376253	0.0392409	0.0304085	0.0408564	0.128841	0.190911	17	0.0602856	0.0778263
683	7	7.57143	104.786	15.3971	3707	4830	0.0181121	0.0346069	0.0365881	0.0524462	0.104786	0.175523	53	0.0632655	0.118264
684	6	8	117.728	15.8061	5781	4286.33	0.0249736	0.039144	0.0404045	0.0679379	0.117728	0.176258	49	0.071616	0.130576
685	6	5.66667	118.082	22.7106	1853	3684.83	0.00606486	0.0407848	0.0379272	0.090092	0.118082	0.183288	35	0.069554	0.138654
686	6	7.33333	95.668	13.5024	1690	5036.5	0.0120821	0.0229661	0.0338223	0.0401736	0.095668	0.160598	45	0.0482461	0.095906
687	3	6.33333	132.495	23.3094	9719	3870.67	0.0328945	0.041064	0.0399628	0.0512273	0.132495	0.206159	20	0.0681717	0.101012
688	5	7.4	101.863	14.6003	4000	4387.2	0.00539721	0.0205814	0.03415	0.0371616	0.101863	0.171222	38	0.0501121	0.0897371
689	4	5.75	112.078	20.7811	6184	4290	0.00931463	0.0253558	0.0319452	0.0502542	0.112078	0.173997	24	0.053485	0.117275
690	7	6.57143	113.923	19.5943	6239	5124.14	0.0291501	0.0426665	0.0403373	0.0686018	0.113923	0.181551	47	0.0702389	0.114267
691	9	6.33333	98.3853	20.4492	5093	4847.33	0.017841	0.0310655	0.0351141	0.056453	0.0983853	0.168719	57	0.0580593	0.104781
692	6	7.5	94.8472	13.7817	5930	6032.5	0.0135348	0.0270125	0.0327298	0.0467513	0.0948472	0.159451	44	0.0515078	0.0902484
693	9	6.11111	95.2703	18.0207	3850	4437.22	0.00577621	0.032177	0.0305613	0.0753939	0.0952703	0.171037	55	0.0564999	0.114664
694	6	5.33333	105.729	21.8801	5205	6223.83	0.0158495	0.0323294	0.0328346	0.0533384	0.105729	0.173454	33	0.0584907	0.123685
695	7	6.71429	112.113	20.1294	6205	4569.57	0.0131028	0.0405377	0.0355171	0.0665584	0.112113	0.184043	47	0.0644877	0.108031
696	5	7.4	103.098	15.522	3902	6189.2	0.0177366	0.0288572	0.0339925	0.0435224	0.103098	0.161005	38	0.0549591	0.0980637
697	14	6.5	93.4791	15.7998	5500	6940.14	0.00560747	0.0361072	0.0366024	0.0676228	0.0934791	0.156711	88	0.0606083	0.153968
698	3	6.33333	130.735	22.2735	3978	5128.67	0.02643	0.0347147	0.0402622	0.0468056	0.130735	0.195163	20	0.0634859	0.102122
699	3	9	110.928	12.9856	2934	4659	0.0207883	0.026127	0.0315884	0.033089	0.110928	0.173768	28	0.0542261	0.099005
700	5	6.6	102.673	17.8455	6675	6570.6	0.010789	0.0302682	0.0372707	0.0536646	0.102673	0.174441	34	0.0588458	0.107388
701	4	6.25	124.19	20.2549	4949	5674	0.00370038	0.0450454	0.0426404	0.061533	0.12419	0.191148	26	0.0788784	0.128091
702	7	4.71429	129.273	29.1084	3227	4845.14	0.0130926	0.0414876	0.0406762	0.0616518	0.129273	0.192027	34	0.0697593	0.11075
703	9	6.77778	99.3274	17.3553	6088	4873.89	0.0136369	0.0392	0.0310935	0.0670207	0.0993274	0.174315	60	0.060688	0.117275
704	9	5.66667	115.407	22.9898	677	5844	0.0157894	0.0432677	0.0381897	0.0712677	0.115407	0.174061	50	0.0712461	0.119793
705	5	5.6	134.968	27.2936	0	4342.2	0.0400955	0.0523176	0.0327572	0.0764192	0.134968	0.19317	27	0.074939	0.124128
706	6	7.16667	119.474	18.151	7230	5263.83	0.0151991	0.0465207	0.0367437	0.0660758	0.119474	0.184425	43	0.0720683	0.115683
707	8	5.75	93.7114	22.3215	2850	4067.38	0.00093949	0.0341875	0.0343431	0.0750183	0.0937114	0.166334	46	0.0544802	0.121784
708	3	7.66667	127.245	16.8313	4515	4598	0.0259508	0.0470578	0.0358042	0.0744515	0.127245	0.189354	24	0.0707166	0.121647
709	6	7.33333	109.468	16.0364	3541	4310.17	0.0232607	0.0390266	0.0350116	0.070962	0.109468	0.187565	44	0.0660338	0.112092
710	3	7.33333	117.213	17.0393	8336	7766.33	0.0163619	0.0322541	0.0411524	0.0405879	0.117213	0.193773	23	0.061713	0.126158
711	9	5.88889	114.678	22.0862	7704	5421.78	0.0254518	0.0433802	0.0356822	0.0630036	0.114678	0.191297	54	0.071174	0.116236
712	6	7.33333	92.8176	14.6583	7248	5215.67	0.0100282	0.0314129	0.0328259	0.049555	0.0928176	0.158829	44	0.0517423	0.0926729
713	7	6.85714	95.1521	14.0786	5057	7066.86	0.0126055	0.0300804	0.0336486	0.0501533	0.0951521	0.168123	49	0.0562308	0.116722
714	4	5.25	116.514	28.7124	5624	3054.5	0.014197	0.0284957	0.0363996	0.0485054	0.116514	0.178829	22	0.0580974	0.118046
715	5	5.8	112.671	21.8099	4271	4413.4	0.0117965	0.0325215	0.0340224	0.0468056	0.112671	0.172865	29	0.0549696	0.1107
716	5	8.4	106.111	13.4997	4255	3005.2	0.0116627	0.0299449	0.0337044	0.0426059	0.106111	0.182015	41	0.0572734	0.107105
717	4	5.25	126.872	27.7533	6155	7317.5	0.0149245	0.0402725	0.0320006	0.0631224	0.126872	0.185316	20	0.0609972	0.108769
718	5	6.4	110.025	19.6474	4331	5205.4	0.0197785	0.0354644	0.0325787	0.0593348	0.110025	0.185193	33	0.0620519	0.105884
719	3	8	127.477	16.1033	2980	7739.67	0.026455	0.0478498	0.0420981	0.0795593	0.127477	0.184987	25	0.0795999	0.142307
720	3	5	125.597	26.9136	4647	5967.67	0.0249805	0.0377815	0.0352647	0.0615847	0.125597	0.18984	16	0.0564551	0.111645
721	6	6.66667	127.639	20.3868	8460	5050.67	0.0326331	0.0550546	0.0408422	0.0724405	0.127639	0.18932	41	0.0839496	0.124097
722	10	7.5	87.5098	12.3906	2018	4875.8	0.00756124	0.0314964	0.0347532	0.0654721	0.0875098	0.161013	74	0.0570537	0.105898
723	6	7	97.3846	14.4209	4902	5103.83	0.0113629	0.0254442	0.0300157	0.043749	0.0973846	0.164787	41	0.0490188	0.0913836
724	5	4.6	101.933	27.3762	5644	5474.4	0.0125172	0.0205319	0.0293458	0.0338245	0.101933	0.178345	24	0.0434433	0.0990082
725	8	6.875	95.0542	15.6726	7854	6519.5	0.00510063	0.0349024	0.035484	0.0812196	0.0950542	0.161095	54	0.0551793	0.114708
726	8	6.5	105.563	17.8819	9632	4356.25	0.014682	0.0365812	0.0355433	0.0600232	0.105563	0.171351	51	0.0619604	0.118049
727	3	7.33333	108.033	15.0046	8863	6908.67	0.00614332	0.0337121	0.0303467	0.0573482	0.108033	0.178554	23	0.0587411	0.118864
728	4	7.25	124.887	17.5932	6676	5877	0.0339085	0.0436933	0.0378895	0.0596392	0.124887	0.1915	30	0.0705279	0.122887
729	4	6.25	105.854	18.1148	5985	5386.75	0.0186758	0.0322804	0.0363181	0.0444473	0.105854	0.178375	26	0.057071	0.10059
730	9	7.44444	98.4927	14.3053	7111	5227.22	0.0129167	0.0290557	0.0366046	0.0577524	0.0984927	0.167514	68	0.0616103	0.117411
731	6	5.83333	104.697	22.4628	1253	5581.83	0.010411	0.0248514	0.0350281	0.0395312	0.104697	0.171145	36	0.0542763	0.106253
732	5	5.8	129.321	23.0931	2006	4613.4	0.0298095	0.0424999	0.0377874	0.0643833	0.129321	0.192765	30	0.0707227	0.126989
733	5	6	112.742	21.2161	3120	5096	0.0164817	0.0300727	0.0372317	0.041053	0.112742	0.170046	30	0.0615944	0.10441
734	8	6.375	100.003	17.5501	3795	5845.75	0.0141281	0.0301226	0.0362367	0.0561663	0.100003	0.160618	52	0.0548748	0.102878
735	6	6.16667	103.329	19.5587	4246	5106.67	0.0153837	0.024892	0.0358453	0.0419199	0.103329	0.173223	38	0.0525466	0.118571
736	2	8	121.803	15.4671	8750	6299.5	0.0199486	0.0316634	0.0332532	0.0433782	0.121803	0.199196	17	0.0587061	0.125403
737	7	6	99.6041	17.3291	5520	4643.57	0.0120821	0.0368911	0.0314255	0.0779132	0.0996041	0.161561	43	0.0543255	0.0964531
738	8	7.375	98.4146	13.9767	6588	5774	0.0197523	0.0308671	0.0357776	0.0449414	0.0984146	0.185691	60	0.0619883	0.104869
739	4	8	95.9469	12.8414	10366	4863.5	0.00923344	0.0176247	0.0272354	0.0226827	0.0959469	0.159038	33	0.0417384	0.0834877
740	7	6.71429	94.0899	15.3514	6966	5602.71	0.00887402	0.0294919	0.0344245	0.0572629	0.0940899	0.163151	48	0.0556546	0.126738
741	7	6.71429	105.629	16.9701	7339	5373.43	0.0162544	0.0314688	0.0374367	0.062787	0.105629	0.178169	48	0.0599859	0.102596
742	4	5	113.816	23.9828	8318	5173	0.0185812	0.0258227	0.0330345	0.0413701	0.113816	0.182431	21	0.0519188	0.113382
743	5	4.8	112.088	28.8225	1274	4710.8	0.00428905	0.0219708	0.0296884	0.0397138	0.112088	0.178914	25	0.0457661	0.0835369
744	10	7.8	89.2318	12.2304	5371	5845.3	0.000529063	0.0261067	0.036244	0.0508598	0.0892318	0.162924	77	0.0553255	0.106977
745	5	7.6	115.151	17.0808	1586	6199.2	0.0334424	0.0417312	0.0354139	0.0544666	0.115151	0.196366	38	0.0666521	0.108673
746	2	8.5	112.319	15.9119	6996	7076	0.0150472	0.0356336	0.0357011	0.05622	0.112319	0.173017	18	0.0576624	0.102644
747	3	9	119.416	13.2685	4121	5777.33	0.0251831	0.0367884	0.0348506	0.0482118	0.119416	0.201788	28	0.0632739	0.0965946
748	6	6.83333	104.335	16.0297	7033	6786.67	0.00819793	0.0363039	0.0359414	0.0509354	0.104335	0.162938	41	0.0642353	0.109553
749	5	6.2	97.2103	17.1738	7202	5734.6	0.00584034	0.034636	0.0334008	0.0645298	0.0972103	0.182596	32	0.0560905	0.112223
750	10	6.1	98.8521	17.9111	6768	5053.9	0.00976305	0.034515	0.0332996	0.0565897	0.0988521	0.160365	61	0.0578967	0.106877
751	3	8.33333	128.971	18.8339	8424	5118	0.0345166	0.0411415	0.0379307	0.0457273	0.128971	0.202438	26	0.0713383	0.11335
752	5	6.2	107.256	24.2952	7295	7213.6	0.00948841	0.0299004	0.0392245	0.05622	0.107256	0.170178	32	0.0569762	0.100567
753	7	8.14286	111.772	14.5924	5628	3495.71	0.00680769	0.0420237	0.0372275	0.0761982	0.111772	0.17121	56	0.071153	0.122262
754	8	7.375	85.5682	12.894	11806	5549.88	0.00639323	0.023981	0.0320985	0.0501533	0.0855682	0.157811	59	0.0469993	0.0964754
755	6	7.33333	102.606	15.3163	7820	5224.33	0.0162469	0.041433	0.0398789	0.0678915	0.102606	0.170657	45	0.0657754	0.119982
756	9	6.88889	106.078	16.1035	5864	4175.11	0.00713901	0.0360299	0.0363413	0.0510917	0.106078	0.171714	61	0.0634048	0.135011
757	4	5.75	125.095	24.7585	4532	5224.25	0.00934342	0.0385892	0.0317731	0.0767585	0.125095	0.208879	24	0.0682992	0.120281
758	7	5.71429	100.441	18.2946	9901	6079.86	0.00846446	0.0356344	0.0350132	0.0549097	0.100441	0.166695	39	0.0577826	0.112195
759	9	6.11111	112.045	21.9397	9846	5349.11	0.0175446	0.0413323	0.0399923	0.0795593	0.112045	0.174576	55	0.0679872	0.130654
760	4	7.5	121.526	16.7822	4811	3491.5	0.0364838	0.0585799	0.0381151	0.0836306	0.121526	0.188647	29	0.0768113	0.128758
761	6	6.83333	108.137	17.5938	8067	5253.67	0.0166493	0.0431713	0.0382872	0.0632473	0.108137	0.174198	41	0.0672124	0.122653
762	7	7.57143	99.2068	13.7562	3320	5206.71	0.00671103	0.0344549	0.0312953	0.0641243	0.0992068	0.156665	53	0.0600835	0.104712
763	9	5.33333	106.404	24.6588	2664	5892.56	0.0165006	0.0366183	0.0363962	0.066871	0.106404	0.170321	48	0.0613329	0.140021
764	10	6.3	103.234	20.8599	2287	5095.9	0.0150783	0.0434064	0.0329226	0.0761982	0.103234	0.175442	62	0.069389	0.122161
765	2	5.5	138.594	27.2238	3303	2394.5	0.00877427	0.0484536	0.0339783	0.088133	0.138594	0.206159	12	0.0714634	0.134147
766	5	8	102.653	13.133	1030	5358.6	0.000653067	0.0213771	0.0368277	0.0456913	0.102653	0.173075	40	0.0528121	0.109814
767	4	6.5	110.045	20.1869	9702	6035.25	0.0143343	0.0258686	0.0399584	0.0428338	0.110045	0.172449	27	0.0575635	0.144529
768	4	4.75	126.211	30.238	7446	4461.25	0.0146897	0.0255982	0.0392642	0.0356611	0.126211	0.195451	20	0.0561921	0.105071
769	6	6.66667	100.971	16.468	5582	5709.67	0.0145939	0.0229542	0.0323262	0.0311482	0.100971	0.166584	39	0.0503864	0.102741
770	8	6.875	92.6641	14.1248	656	4954.88	0.0152635	0.0295334	0.0336259	0.0618601	0.0926641	0.156843	55	0.054015	0.119096
771	9	6.33333	103.011	21.4606	3822	5738.44	0.00921007	0.0363866	0.0355828	0.0750183	0.103011	0.165603	56	0.0620985	0.123111
772	5	5.8	103.309	18.4234	3589	4215.4	0.0165668	0.033205	0.0370109	0.0467459	0.103309	0.168701	30	0.0585342	0.113305
773	6	5.66667	107.599	19.5984	1821	4951.33	0.0124313	0.0393331	0.0341541	0.059308	0.107599	0.172544	35	0.0620876	0.120012
774	8	4.875	124.412	26.1783	7443	4340.25	0.0268651	0.0398175	0.0354445	0.0718957	0.124412	0.205351	38	0.0635502	0.112636
775	2	6	121.599	20.2665	3107	5665	0.0159655	0.0342314	0.0388605	0.0524974	0.121599	0.188943	13	0.0622031	0.118686
776	9	7.55556	115.93	16.0661	1803	5311	0.022017	0.0457694	0.0384822	0.0602267	0.11593	0.176475	69	0.0777403	0.141227
777	5	6.4	128.717	24.8658	4819	7335.4	0.0242261	0.0451326	0.0407952	0.0616846	0.128717	0.210659	32	0.0741072	0.134481
778	7	7.42857	101.659	16.6205	3145	5363.43	0.00381652	0.0473011	0.0370183	0.110334	0.101659	0.162808	49	0.0636349	0.130669
779	5	6.2	109.915	17.7958	6739	8579.6	0.0118665	0.0360876	0.0346571	0.0920441	0.109915	0.173818	32	0.0630605	0.12848
780	4	5.5	117.473	22.3059	9311	6765.5	0.0243295	0.0303661	0.0343962	0.0406261	0.117473	0.176892	23	0.0569252	0.0999884
781	3	8.33333	117.308	15.967	6110	3280.33	0.0307291	0.0371138	0.033403	0.0474352	0.117308	0.193477	26	0.0599195	0.0976028
782	5	8	90.8734	12.1243	7892	6430.4	0.00389398	0.0214852	0.0340643	0.0410218	0.0908734	0.169441	41	0.0486613	0.11489
783	4	8.25	116.943	16.8011	4052	3587.75	0.0290491	0.0350498	0.0346323	0.0448954	0.116943	0.18429	34	0.0627271	0.118378
784	5	5.4	117.167	24.0193	5903	4898.2	0.0145749	0.0304676	0.0368926	0.0633241	0.117167	0.200117	28	0.0546164	0.117503
785	3	8	115.358	15.0607	4131	5475.67	0.01668	0.0351753	0.0309649	0.0514493	0.115358	0.181699	25	0.0577759	0.104788
786	7	6.71429	111.31	20.6025	7123	5747.71	0.0161318	0.0346996	0.037251	0.0710627	0.11131	0.185567	48	0.0682263	0.125329
787	3	7.33333	130.733	17.898	7278	7208.67	0.0161425	0.0438419	0.0365035	0.0594531	0.130733	0.190527	23	0.0720463	0.137689
788	7	5.57143	104.675	22.8399	5877	3650.14	0.0168022	0.0284053	0.0310963	0.0392947	0.104675	0.179247	40	0.0532803	0.0937453
789	9	6.55556	99.4562	17.4666	6121	5428.44	0.0102694	0.040048	0.0362379	0.0886127	0.0994562	0.166445	58	0.0634473	0.11482
790	9	7.22222	91.6824	14.4598	499	7018.89	0.0105912	0.026612	0.0353474	0.0573139	0.0916824	0.154436	61	0.050775	0.108517
791	4	6.75	100.397	18.8053	4236	3815	0.00584034	0.0241733	0.0348108	0.039081	0.100397	0.188437	28	0.0524195	0.0954685
792	4	7.25	108.427	15.1668	6925	3000	0.0105849	0.0340761	0.030205	0.056709	0.108427	0.178541	30	0.0558778	0.0933659
793	6	7.83333	96.0271	12.6194	200	7197.83	0.00801911	0.0244725	0.0355656	0.0474101	0.0960271	0.167098	47	0.052566	0.0945534
794	6	5.66667	100.583	19.8838	4049	4894.5	0.00347112	0.0337859	0.0342571	0.0631224	0.100583	0.15941	33	0.0507614	0.0974095
795	5	6.2	119.027	19.8661	3906	6781.6	0.0144935	0.0400344	0.0402077	0.0751406	0.119027	0.184206	32	0.0754393	0.140501
796	10	8.4	96.5179	11.697	5270	5997.9	0.00976305	0.0315043	0.0363601	0.0513196	0.0965179	0.156992	81	0.0611178	0.109091
797	6	6	116.104	24.3726	5067	4734.83	0.0225025	0.0392809	0.0316655	0.0704092	0.116104	0.189029	37	0.0647425	0.120662
798	5	7.8	128.358	17.4302	6163	5678.2	0.0375998	0.0521059	0.0369901	0.0643232	0.128358	0.191921	39	0.0792686	0.130576
799	4	6.25	134.234	27.7503	6612	6114	0.0288794	0.0458931	0.0383013	0.0830342	0.134234	0.204327	26	0.0855645	0.171315
800	4	6	119.654	21.1887	6884	4523.5	0.020866	0.0294585	0.0352126	0.0507214	0.119654	0.17963	25	0.0610206	0.110162
801	6	6.16667	115.982	19.3533	5596	5124.83	0.0200114	0.0348919	0.0363694	0.0581876	0.115982	0.175573	37	0.061688	0.120359
802	8	7.625	90.5962	12.421	4951	5982.5	0.00339704	0.0283924	0.0331945	0.0442129	0.0905962	0.156917	62	0.0532437	0.0975525
803	6	8.33333	102.749	14.9713	1691	4994.17	0.0137774	0.0332709	0.0362457	0.0603227	0.102749	0.166503	50	0.0626976	0.132767
804	7	7.14286	91.9627	13.5754	3670	6185.14	0.00220614	0.0283079	0.034878	0.0488219	0.0919627	0.165351	51	0.0532413	0.117011
805	8	6.125	116.406	20.0246	5395	4553.62	0.0191792	0.0444853	0.0360612	0.066432	0.116406	0.181691	50	0.0720826	0.111119
806	2	6.5	140.141	21.6884	4751	5166	0.035423	0.0492213	0.0354355	0.0630196	0.140141	0.211931	14	0.0703044	0.111906
807	6	6.66667	114.222	19.7472	7006	4701	0.0142592	0.0312301	0.033477	0.0488219	0.114222	0.170392	41	0.0595968	0.0974656
808	4	6.25	120.98	21.2916	3750	5775.5	0.0325719	0.0443092	0.0344005	0.0731423	0.12098	0.185295	26	0.0635889	0.119219
809	4	6	107.61	19.0559	9148	4029	0.0116518	0.0296026	0.0379229	0.0509512	0.10761	0.173191	25	0.0590102	0.109562
810	8	8.125	87.6215	11.3171	5355	5458.12	0.00740575	0.035696	0.0340449	0.0779132	0.0876215	0.161702	65	0.0558154	0.103936
811	4	8.25	98.5458	12.5049	8469	3815	0.0075877	0.0132108	0.0375905	0.0239641	0.0985458	0.170286	34	0.0495408	0.113397
812	8	7.25	95.6344	13.5767	2782	5886	0.00661435	0.0247233	0.0329541	0.0520161	0.0956344	0.157208	57	0.0504353	0.100064
813	4	7	105.222	15.6998	2455	6616	0.0148967	0.0331224	0.0367421	0.0695405	0.105222	0.17105	29	0.0591126	0.118046
814	9	6.77778	112.813	18.3189	4920	6590.11	0.0193255	0.0444916	0.034429	0.0644663	0.112813	0.178189	60	0.0713009	0.125057
815	9	6.11111	103.447	18.9972	5369	5191.56	0.0199612	0.0332605	0.037838	0.0546504	0.103447	0.185745	53	0.0588991	0.110079
816	4	6.25	108.051	24.9664	8250	5058.25	0.016612	0.0366566	0.0330673	0.0720655	0.108051	0.175663	26	0.0676413	0.122503
817	6	6	120.219	23.2885	9510	4268.17	0.0145696	0.0348187	0.0337013	0.0520161	0.120219	0.195704	35	0.0597164	0.0955864
818	6	6.83333	108.265	17.1635	5020	4216.67	0.00768567	0.0318862	0.0366465	0.0478725	0.108265	0.164016	42	0.0608915	0.102583
819	7	5.42857	118.63	24.6406	8915	5631	0.00768069	0.0353303	0.038447	0.0579021	0.11863	0.1879	39	0.0649753	0.119306
820	4	5	127.183	26.7994	1624	5987.75	0.0249327	0.0489908	0.0352012	0.0720535	0.127183	0.193249	21	0.0692805	0.117918
821	5	6.4	114.824	20.2955	0	4251.4	0.0217347	0.0368481	0.0357354	0.0633039	0.114824	0.181154	33	0.0680003	0.110078
822	2	5.5	118.313	21.6907	7549	3532.5	0.0170758	0.0304735	0.0308425	0.0438711	0.118313	0.180501	12	0.0495116	0.0941929
823	6	5.66667	104.125	20.1019	5117	4899.17	0.0220505	0.0305161	0.0403513	0.0441286	0.104125	0.180415	35	0.0585297	0.100356
824	3	7.66667	108.46	14.3465	5062	5985	0.00631457	0.0474055	0.0318804	0.103213	0.10846	0.171538	24	0.0647689	0.139466
825	3	7.33333	110.524	16.067	4715	3934.33	0.00453913	0.0188145	0.031956	0.0283849	0.110524	0.185248	23	0.0478399	0.0898003
826	3	8.66667	120.268	14.0312	4178	4132.33	0.0267331	0.0315837	0.0396383	0.0360979	0.120268	0.18785	27	0.0648046	0.114256
827	7	5.85714	92.348	18.4277	4828	5593	0.00756378	0.0210896	0.0358834	0.0400899	0.092348	0.154359	41	0.0508093	0.135575
828	6	7.33333	112.467	22.5517	7027	2874.17	0.0197127	0.0394715	0.0400258	0.0630196	0.112467	0.172388	45	0.067416	0.119258
829	4	6.25	105.279	25.6932	3636	6129	0.0130888	0.0268637	0.0393497	0.0578242	0.105279	0.170694	26	0.0505655	0.100042
830	8	7	106.975	19.5435	7124	6209.5	0.0181938	0.0395804	0.0374934	0.0607433	0.106975	0.171408	57	0.0673933	0.113401
831	7	6.14286	108.567	18.8699	8052	7483.14	0.0221404	0.0371249	0.034284	0.0587064	0.108567	0.176856	44	0.0623254	0.125036
832	9	7	107.96	19.2457	7293	5925.11	0.010872	0.0383822	0.0382626	0.0626305	0.10796	0.173909	61	0.0661817	0.139466
833	9	5.88889	88.6375	17.0078	5091	5392.78	0.00395775	0.0321995	0.0349885	0.0679379	0.0886375	0.148346	52	0.0553699	0.105824
834	6	6.16667	106.099	22.0268	6893	3653.17	0.00707408	0.0317839	0.0374953	0.0643833	0.106099	0.172977	38	0.0619819	0.111542
835	10	7.6	100.151	14.3352	6003	6075.9	0.0129582	0.0403694	0.0352612	0.0611762	0.100151	0.165616	76	0.0639682	0.111655
836	3	6.33333	131.167	21.4968	8936	4899.33	0.0425518	0.0451516	0.0281758	0.0495602	0.131167	0.198837	20	0.0622787	0.116786
837	7	6.42857	105.715	17.4034	2235	4863.14	0.015847	0.039906	0.0326841	0.0832553	0.105715	0.163917	46	0.0662597	0.110138
838	3	8.66667	138.258	16.0021	3464	3238.33	0.0389356	0.0447154	0.0401055	0.0536412	0.138258	0.196732	27	0.0767238	0.110203
839	10	7.1	91.7516	15.6451	10173	6182.4	0.00509384	0.0314078	0.0324377	0.0528786	0.0917516	0.156462	70	0.0583903	0.108232
840	6	6.83333	91.6066	14.8194	2771	5242.83	0.00417089	0.0408725	0.0325769	0.0791347	0.0916066	0.167095	42	0.0578067	0.128734
841	4	5	109.742	29.112	6719	3447.25	0.00489677	0.0193572	0.0318261	0.0408054	0.109742	0.171228	20	0.0431274	0.101461
842	4	5.5	112.293	21.0549	2903	5269.5	0.0150762	0.0256656	0.0347367	0.0437784	0.112293	0.204492	23	0.0530277	0.104324
843	7	5.71429	102.876	19.6538	2736	3925.57	0.00621316	0.031269	0.0420886	0.0707091	0.102876	0.168721	40	0.0569063	0.122359
844	6	7.16667	104.668	15.084	6565	4352	0.013108	0.0347483	0.0344248	0.0528816	0.104668	0.172037	44	0.0626081	0.107932
845	6	9.16667	107.518	12.1534	5660	6713.5	0.0106416	0.0400276	0.0368105	0.0609139	0.107518	0.190535	55	0.0695458	0.121849
846	7	8	109.573	16.0322	2545	6892.57	0.0226493	0.0355398	0.0384593	0.0528786	0.109573	0.172368	56	0.0665174	0.116858
847	8	6.25	107.25	19.1098	5583	5812.25	0.0180922	0.0324068	0.0376077	0.0523114	0.10725	0.18087	49	0.0607677	0.122359
848	11	6	99.273	18.8232	6044	5381.18	0.0126779	0.0364023	0.0327655	0.0724443	0.099273	0.16677	65	0.063104	0.10574
849	4	6	122.265	22.9246	7959	3500.75	0.0286716	0.0450298	0.0386637	0.0731423	0.122265	0.188639	25	0.0700118	0.127183
850	3	7	118.654	17.186	2191	5342.33	0.0184386	0.0427819	0.0393582	0.074851	0.118654	0.171495	22	0.0691613	0.127299
851	6	7.83333	107.673	15.4608	3615	4572.83	0.0209853	0.0370268	0.0316067	0.0580761	0.107673	0.186318	47	0.0610916	0.0968592
852	11	7.81818	102.58	14.6842	6339	5725.55	0.0213904	0.0415377	0.0339241	0.0690778	0.10258	0.16643	84	0.0692986	0.142983
853	5	7.4	101.455	15.4114	5928	6488.8	0.00813082	0.0285843	0.0355447	0.0630335	0.101455	0.177373	36	0.053687	0.102596
854	9	6.88889	100.525	15.5132	3840	4665.44	0.0152264	0.0293637	0.0318818	0.0472494	0.100525	0.176756	61	0.0565252	0.106626
855	5	7.4	105.075	14.6772	5844	5949.8	0.00157193	0.0432138	0.0397731	0.0732566	0.105075	0.179269	35	0.0694934	0.116129
856	5	8.2	111.23	13.6831	7131	5872.4	0.0195886	0.0412358	0.0327244	0.0553668	0.11123	0.175859	41	0.0652232	0.10017
857	7	6.57143	110.313	20.0807	5107	6652.71	0.0195352	0.0340797	0.0383887	0.0725809	0.110313	0.17547	47	0.0626088	0.110089
858	2	9	103.08	11.4533	8417	5373.5	0.0072213	0.0318959	0.0317988	0.0565706	0.10308	0.172856	19	0.0568988	0.121805
859	6	7	107.383	17.8037	4169	2901.67	0.0117965	0.0298595	0.0360623	0.0462191	0.107383	0.176061	42	0.0595237	0.112358
860	5	8	114.47	15.9623	8841	4207.8	0.0251736	0.0373871	0.0398116	0.0517107	0.11447	0.197533	41	0.0662278	0.125243
861	5	5.4	114.326	23.8179	2364	4404.6	0.0123536	0.0389241	0.030578	0.0560366	0.114326	0.179541	28	0.0560945	0.0806122
862	6	7	104.87	15.3629	6855	5718.83	0.00707408	0.0309372	0.0340192	0.0609244	0.10487	0.169475	43	0.0581208	0.118312
863	4	7.25	108.403	15.9593	6268	3781.25	0.0155452	0.0346791	0.0368036	0.0565249	0.108403	0.177051	30	0.0620243	0.109728
864	5	6	101.882	18.2255	6820	6444.4	0.00700614	0.0357966	0.0302674	0.0771875	0.101882	0.17915	31	0.0550891	0.131279
865	4	5.25	144.51	29.246	2361	5385.5	0.0276718	0.0459674	0.036367	0.0673524	0.14451	0.212698	21	0.0685256	0.114499
866	8	6.875	104.13	16.6835	4862	5098.88	0.0160239	0.0400329	0.0337674	0.0648171	0.10413	0.176658	55	0.0664168	0.122596
867	7	6.85714	97.1607	15.0919	3251	4631.14	0.0176622	0.0290222	0.0367193	0.0504054	0.0971607	0.183632	49	0.0557734	0.126444
868	7	7.57143	107.391	14.5501	6795	6468	0.0121564	0.0374411	0.0397543	0.0577524	0.107391	0.183917	51	0.0689672	0.133356
869	8	6.5	100.942	17.079	3386	4733.25	0.00892129	0.0417682	0.0364195	0.104476	0.100942	0.164755	52	0.0649856	0.145828
870	4	6.75	99.7598	14.9937	7583	4728.5	0.00515156	0.0172751	0.0406964	0.0396948	0.0997598	0.161916	28	0.0476717	0.109649
871	4	4.75	129.958	34.4235	2052	4397	0.00877427	0.0282535	0.0392568	0.0392947	0.129958	0.197385	20	0.0599372	0.101801
872	7	8.28571	96.4026	13.2526	6694	4982.57	0.00236473	0.0285207	0.0359703	0.0464344	0.0964026	0.168838	57	0.0564074	0.117931
873	5	6.4	117.735	18.8656	1844	4540	0.0228279	0.039184	0.0392952	0.056454	0.117735	0.188252	33	0.0698093	0.132623
874	2	8	103.072	13.7429	3927	8047.5	0.0132892	0.0145554	0.0316208	0.0158216	0.103072	0.171961	17	0.0419954	0.075208
875	2	7	125.499	17.9284	6375	4786.5	0.0226417	0.0545664	0.0371923	0.086491	0.125499	0.191233	15	0.076541	0.113361
876	8	6.875	88.2891	15.5338	10252	4540.12	0.00663301	0.0296666	0.0320631	0.066432	0.0882891	0.15838	56	0.0532027	0.11894
877	4	7.5	93.1141	14.9194	7410	4852.5	0.00467501	0.02947	0.0369297	0.0591786	0.0931141	0.168577	31	0.059623	0.11206
878	3	7	124.273	17.9998	1579	9456.67	0.00768069	0.0333545	0.04148	0.0703462	0.124273	0.186613	22	0.0662486	0.12497
879	6	6.83333	97.9779	16.1936	3219	5672.67	0.0174614	0.0234706	0.0290238	0.0368554	0.0979779	0.160961	41	0.0489109	0.0966786
880	9	7.77778	94.7975	14.0817	5333	5855.67	0.0066656	0.0293245	0.0329608	0.0502799	0.0947975	0.156595	68	0.0539945	0.113389
881	5	5.6	107.214	22.0384	5756	5360	0.010411	0.0304251	0.0341788	0.0539171	0.107214	0.173836	29	0.0540378	0.100136
882	7	6.42857	105.517	18.5672	8528	5813	0.00631457	0.0227394	0.0394401	0.0338942	0.105517	0.165939	44	0.0551858	0.109528
883	4	6.5	113.377	18.5362	4207	3131.25	0.0261625	0.0423386	0.0363232	0.0510692	0.113377	0.178743	27	0.0643066	0.100295
884	5	8	107.698	14.3434	4852	6173.4	0.026862	0.0355116	0.033025	0.053155	0.107698	0.177404	41	0.060654	0.100345
885	6	6.33333	117.459	21.8294	6624	5285.83	0.0247005	0.045676	0.0328486	0.0613091	0.117459	0.180554	38	0.0677776	0.108996
886	3	7.33333	124.22	17.4171	7808	5944.67	0.0120685	0.0343034	0.0405339	0.0483273	0.12422	0.203857	23	0.0663036	0.127493
887	10	7.5	98.7461	17.6444	4686	5754.5	0.0103593	0.0331994	0.0328063	0.0594492	0.0987461	0.168999	74	0.0625838	0.142483
888	9	6.11111	94.8541	17.7078	1972	6376.11	0.0091721	0.0255829	0.0345867	0.0466308	0.0948541	0.161728	54	0.0523148	0.100924
889	6	6.5	105.461	19.1113	5822	5590	0.0121014	0.0280163	0.0344164	0.0551708	0.105461	0.18286	38	0.0572214	0.104642
890	6	5.83333	106.842	20.3508	5482	2480	0.00635825	0.0288481	0.0401186	0.0472752	0.106842	0.171716	34	0.0622577	0.122873
891	4	7.5	101.386	14.3228	6911	5652.25	0.00898978	0.0234096	0.0362516	0.0363482	0.101386	0.163909	31	0.0512081	0.096465
892	6	5.66667	123.386	22.1312	2122	5067.33	0.0204791	0.0411739	0.0342556	0.0567869	0.123386	0.184882	35	0.0667199	0.108116
893	3	9.33333	109.592	12.3219	3882	5446.33	0.017841	0.0267027	0.033645	0.0436562	0.109592	0.175629	29	0.0568918	0.106719
894	6	6.66667	91.9704	14.4951	4079	5734.5	0.00761573	0.0293916	0.0334574	0.0475763	0.0919704	0.154434	38	0.0496076	0.0987795
895	7	6.28571	117.373	19.7883	3860	3958.86	0.0177612	0.0444757	0.0398887	0.0806924	0.117373	0.190577	45	0.0729867	0.129253
896	9	6.22222	91.6264	15.4044	5043	4384.11	0.00220614	0.02516	0.0353327	0.0545077	0.0916264	0.163145	57	0.0529805	0.108298
897	10	7	99.5353	17.9842	5583	6332.5	0.00813082	0.0367267	0.037236	0.0654273	0.0995353	0.179331	66	0.0634574	0.130723
898	6	8.16667	114.377	15.4091	6731	4212	0.0291964	0.0461684	0.0348773	0.0820249	0.114377	0.176525	50	0.0729404	0.125403
899	7	8.14286	103.317	14.0977	10636	4785.29	0.0135328	0.0411222	0.037788	0.080184	0.103317	0.179597	53	0.065704	0.123744
900	6	6.16667	104.59	21.4022	4603	7137.5	0.0165357	0.0459935	0.02796	0.0699543	0.10459	0.165674	38	0.0576397	0.120179
901	6	9	95.2154	13.1721	1161	6834.33	0.0109444	0.0289754	0.0358122	0.0526572	0.0952154	0.178762	50	0.0570474	0.102819
902	3	6	109.86	18.31	4309	7309.67	0.0120112	0.0271211	0.0309096	0.0420459	0.10986	0.180889	19	0.0506942	0.105702
903	14	8.71429	91.9606	11.3309	5803	5971.36	0.0175206	0.0391339	0.0371106	0.0913149	0.0919606	0.155452	118	0.0669124	0.141987
904	6	6.66667	114.795	18.5935	4217	6658.5	0.0239094	0.0390219	0.0367109	0.0607515	0.114795	0.179162	41	0.0689422	0.111161
905	4	6.75	117.644	18.627	3040	5289.5	0.0112299	0.0335516	0.037423	0.0541438	0.117644	0.183325	28	0.063913	0.10377
906	3	9	96.0795	10.6755	3302	3816.67	0.00577621	0.017314	0.0302353	0.0323999	0.0960795	0.175094	27	0.0412058	0.0811701
907	5	6	119.286	21.5661	3164	5817.2	0.0200532	0.0374519	0.0404641	0.0526432	0.119286	0.188769	31	0.065714	0.117369
908	5	6.2	123.382	21.2394	5679	5408.6	0.0144935	0.042159	0.0345393	0.0615191	0.123382	0.183671	32	0.0711465	0.116407
909	7	6.71429	107.361	17.0962	2770	6031.71	0.00713901	0.0358224	0.0350536	0.0524216	0.107361	0.178853	46	0.0618764	0.134439
910	9	7.33333	100.875	14.5352	6429	5678.56	0.00694381	0.0397774	0.0357304	0.110334	0.100875	0.177672	63	0.0606317	0.111517
911	5	5.2	116.472	23.2943	1720	3140	0.0194877	0.0316879	0.0312223	0.0513172	0.116472	0.170484	27	0.056238	0.108104
912	3	9.66667	126.123	13.4297	3044	5365	0.0334106	0.0428829	0.0354639	0.0599529	0.126123	0.19289	30	0.0714289	0.117491
913	7	6.14286	107.023	18.3469	6919	5121.29	0.0137173	0.0332688	0.0338982	0.0587207	0.107023	0.179965	43	0.0573918	0.102075
914	6	9.16667	87.4802	10.0721	4574	5184	0.00395775	0.0209991	0.033475	0.0459612	0.0874802	0.148069	56	0.0471261	0.0907791
915	2	7	118.14	17.2287	7645	2926.5	0.0181553	0.021334	0.0336045	0.0245127	0.11814	0.187172	15	0.0484858	0.0781539
916	6	5.16667	118.769	23.4239	9689	4142.83	0.00490227	0.0341155	0.040117	0.0542065	0.118769	0.185917	32	0.0637091	0.128164
917	5	7.8	99.4611	13.1194	4657	5221	0.0133138	0.031863	0.0299465	0.0516187	0.0994611	0.174543	40	0.0544838	0.0968185
918	9	6.55556	96.2533	15.6518	3586	5340.22	0.0123513	0.0347529	0.0339722	0.0641516	0.0962533	0.163962	60	0.0595557	0.13596
919	4	5.75	112.143	20.7931	1429	5588.25	0.0122945	0.0284332	0.0339526	0.0448954	0.112143	0.179396	24	0.0532631	0.109659
920	6	4.66667	135.753	32.0528	1630	7598.83	0.0197991	0.0421551	0.0467861	0.0577227	0.135753	0.192956	28	0.0769529	0.146293
921	5	5.6	119.627	22.1595	3873	5879	0.0140579	0.0433318	0.0356225	0.072012	0.119627	0.192982	28	0.0666544	0.120423
922	5	5.6	114.311	21.7736	3732	4018.4	0.0190716	0.0365917	0.0356629	0.0565249	0.114311	0.180301	29	0.0586405	0.126542
923	8	6	113.036	20.4036	8590	6669.38	0.0170641	0.0437447	0.0386434	0.0795166	0.113036	0.181256	48	0.0679233	0.140021
924	5	8.2	121.861	15.2722	3099	5207.6	0.0338702	0.0439761	0.0381842	0.0601826	0.121861	0.190486	42	0.074369	0.117426
925	5	6.6	135.405	21.4713	8863	7314.8	0.0319683	0.0519961	0.0406084	0.0704575	0.135405	0.196487	32	0.0800991	0.14167
926	5	6	121.095	21.0474	5901	5839	0.0268156	0.0466557	0.038785	0.0826489	0.121095	0.187329	31	0.0751945	0.132038
927	8	8.125	102.209	13.6118	7725	4111.62	0.022907	0.0325431	0.0376596	0.040428	0.102209	0.169292	64	0.0629733	0.104084
928	4	8	89.9238	13.5942	5562	7084.25	0.00467501	0.0358755	0.0337789	0.0761319	0.0899238	0.163902	33	0.0573733	0.101034
929	6	6.33333	115.549	22.8117	6697	6719.17	0.0120685	0.0407454	0.035619	0.0761319	0.115549	0.197779	37	0.0672759	0.13341
930	7	6	120.285	21.1931	9637	5180.57	0.019008	0.03838	0.0369562	0.0778315	0.120285	0.182955	39	0.0701619	0.124879
931	5	7.4	97.6119	13.441	6085	4476.6	0.0128423	0.0316327	0.0274062	0.0504054	0.0976119	0.171483	38	0.0506406	0.0957451
932	4	6.25	137.276	23.8326	1812	8083.5	0.0174289	0.0499577	0.0356861	0.07347	0.137276	0.205351	26	0.0781856	0.135502
933	3	7.33333	107.216	15.033	9897	4318.33	0.011099	0.0272286	0.0374107	0.0368071	0.107216	0.173608	23	0.0575222	0.108195
934	2	5.5	116.116	21.288	2771	3196.5	0.00428905	0.0244376	0.0326148	0.0445862	0.116116	0.183203	12	0.0455121	0.0852179
935	4	6.25	118.697	19.359	4847	4497.25	0.0148699	0.0382665	0.0362605	0.0589122	0.118697	0.186837	26	0.0662294	0.121791
936	5	8.2	115.487	16.3042	6654	6523.2	0.0165006	0.0386235	0.0381721	0.0607433	0.115487	0.175925	42	0.0705573	0.117164
937	4	4.5	123.724	27.8379	9126	4773.75	0.0132403	0.0356183	0.0363791	0.05346	0.123724	0.189275	19	0.0602959	0.103565
938	6	7.33333	110.545	15.7117	5836	6408.67	0.00899658	0.0407157	0.0401645	0.0661888	0.110545	0.183375	45	0.0690972	0.118686
939	8	5.625	117.43	22.5656	4822	6647.12	0.00908162	0.036609	0.0377093	0.0532649	0.11743	0.183094	46	0.0662393	0.118479
940	3	8.66667	118.509	13.8261	6380	5244.67	0.0191377	0.0279487	0.0366963	0.0333317	0.118509	0.194325	27	0.0598954	0.107575
941	2	7.5	109.631	16.4446	6440	3259	0.0151161	0.0321906	0.0347029	0.0492651	0.109631	0.174183	16	0.0485846	0.0906381
942	7	6	98.2053	16.7183	5569	5738.43	0.0124674	0.031113	0.0332626	0.0799681	0.0982053	0.163167	43	0.0542795	0.104421
943	8	6.75	118.456	19.5488	1089	6897.88	0.0109248	0.0508732	0.0343428	0.0819139	0.118456	0.181102	55	0.0761888	0.130808
944	6	6.66667	108.237	18.6969	4619	3512.17	0.0182549	0.0301708	0.0362506	0.0503236	0.108237	0.183292	40	0.0587463	0.114708
945	6	6.33333	112.978	18.4037	5294	3621.17	0.0260967	0.0396305	0.0364644	0.0569011	0.112978	0.171251	38	0.0656738	0.126987
946	6	6.83333	98.7938	15.4529	3914	8213.17	0.0116737	0.0266615	0.0294111	0.062787	0.0987938	0.170476	42	0.0519982	0.102614
947	7	7	103.447	15.7634	3751	4381.14	0.00978626	0.0380649	0.036515	0.066569	0.103447	0.172139	46	0.0596237	0.106761
948	4	5.75	128.213	23.7729	2476	5636.25	0.0260196	0.0415516	0.0398746	0.0605892	0.128213	0.193956	24	0.068343	0.145828
949	7	6.85714	98.9397	15.5813	5202	5695.86	0.0137988	0.028571	0.0370741	0.0473042	0.0989397	0.15637	48	0.058488	0.128681
950	3	5.66667	118.741	22.1461	3979	3998	0.00222294	0.026957	0.038326	0.0399949	0.118741	0.183327	18	0.0612784	0.0999623
951	6	7.33333	110.893	17.1261	7850	5720.83	0.0196716	0.0432136	0.0407313	0.0598165	0.110893	0.193416	44	0.0699809	0.119437
952	6	6	128.623	27.6897	3430	3988.33	0.0300347	0.0444413	0.0414978	0.0793515	0.128623	0.211646	37	0.0753841	0.159718
953	7	7.28571	95.4164	14.0041	4758	5100.14	0.0117724	0.0324024	0.0307112	0.0597405	0.0954164	0.176826	51	0.0562757	0.102396
954	7	7.14286	97.2709	14.1826	4770	5580	0.00957259	0.0386332	0.0314578	0.0729093	0.0972709	0.165378	48	0.0580042	0.109608
955	5	7.4	105.385	15.1888	6534	4887.4	0.0220533	0.028945	0.0336749	0.0396682	0.105385	0.164169	38	0.0561731	0.122317
956	8	6.625	94.0722	15.5154	3708	4786.38	0.0114002	0.0315767	0.034669	0.0540808	0.0940722	0.161913	54	0.0563358	0.104774
957	9	6.55556	120.991	23.2545	4599	4950.89	0.0146008	0.0518122	0.036341	0.103213	0.120991	0.187459	60	0.0778631	0.135575
958	5	4.2	133.17	36.6218	7802	5483.4	0.0358845	0.047337	0.038286	0.0764598	0.13317	0.213774	22	0.0679983	0.117946
959	4	6.25	102.182	16.8174	6027	4999	0.0164143	0.0196602	0.0345163	0.0227005	0.102182	0.183236	26	0.049156	0.0846193
960	4	6.5	118.949	18.869	3034	3818.25	0.0205633	0.0278619	0.0382292	0.0348252	0.118949	0.187377	27	0.0583366	0.0993778
961	11	7.36364	97.118	14.3435	5470	5811.55	0.0148183	0.029463	0.0333376	0.04646	0.097118	0.170085	80	0.0592999	0.128382
962	4	7.25	143.503	20.2158	7349	6737.25	0.0536783	0.0568606	0.0391721	0.0601442	0.143503	0.208843	30	0.0842237	0.130097
963	7	8.42857	98.6138	12.282	8354	6422.14	0.0174475	0.0372028	0.0307411	0.0593897	0.0986138	0.166286	60	0.0625633	0.120281
964	6	6.5	116.008	23.3942	3114	4953.17	0.0108943	0.0407445	0.0408743	0.0756625	0.116008	0.195418	36	0.0702088	0.135873
965	7	5	123.136	30.2186	2737	4562.71	0.00642087	0.0397032	0.0380249	0.088133	0.123136	0.197166	36	0.0659673	0.131279
966	9	5.44444	105.357	22.1585	4848	6687.22	0.0106416	0.0345723	0.0358673	0.075784	0.105357	0.187222	49	0.0604703	0.128164
967	4	8.5	116.965	14.146	5994	4415.75	0.024641	0.0387955	0.0375317	0.0637064	0.116965	0.178894	35	0.0702342	0.106977
968	4	6.75	135.85	20.418	11358	7639.25	0.0423977	0.0570633	0.0392038	0.0678915	0.13585	0.212458	27	0.0817398	0.12579
969	6	7.33333	114.91	17.0389	5252	6223.17	0.0261404	0.042768	0.0334332	0.0689052	0.11491	0.175251	45	0.0682941	0.132038
970	5	6.6	110.564	17.9008	3850	6816.4	0.0100374	0.0335241	0.0361888	0.0565674	0.110564	0.177947	33	0.0642333	0.113661
971	5	6.4	120.117	20.4867	9283	5780	0.0299378	0.0419044	0.0340094	0.0586268	0.120117	0.189185	33	0.0672337	0.122257
972	3	5.66667	109.633	28.4234	4714	3788.67	0.0240414	0.0380103	0.0433706	0.0533029	0.109633	0.189043	18	0.057798	0.105251
973	10	7.4	101.633	15.1731	3562	7474.5	0.0108497	0.0391429	0.0389392	0.0620834	0.101633	0.180932	73	0.0658158	0.12579
974	8	8	99.8519	13.8634	8101	5726.12	0.0121564	0.0310806	0.0337352	0.0540544	0.0998519	0.171761	63	0.0572317	0.111249
975	5	7.2	115.798	16.7172	2133	7384	0.0169991	0.0350144	0.0309748	0.055977	0.115798	0.172984	37	0.0603435	0.0990634
976	8	8.875	93.6923	10.9308	6683	4954.25	0.0124784	0.0371036	0.0352896	0.0609244	0.0936923	0.154422	70	0.0598679	0.12071
977	4	5.75	123.427	22.3712	4288	5853.75	0.022479	0.0413954	0.0345527	0.0676736	0.123427	0.200716	24	0.066099	0.107047
978	4	6.75	100.651	15.6168	3281	6624.75	0.0131782	0.0378114	0.0397044	0.0554391	0.100651	0.161524	28	0.0601522	0.104152
979	9	5.66667	99.2372	19.3267	8907	4962.33	0.0179329	0.0320624	0.0314864	0.055977	0.0992372	0.176605	52	0.0560806	0.105447
980	2	7	119.168	20.8544	5784	2478.5	0.0168078	0.0238844	0.0266698	0.0309609	0.119168	0.190028	15	0.0472268	0.0827341
981	4	5.75	109.802	20.8929	4238	5743.25	0.0112904	0.0286822	0.0336855	0.0420447	0.109802	0.179188	24	0.0507158	0.0885646
982	2	4.5	124.716	28.0612	7809	5336.5	0.0165001	0.0291031	0.026708	0.0417062	0.124716	0.187728	10	0.0464048	0.0912646
983	4	7.75	119.863	16.3979	6359	3451.25	0.00908162	0.0295784	0.0391819	0.0454781	0.119863	0.185214	32	0.0644061	0.137755
984	9	7.33333	91.2389	13.5571	8440	4863.89	0.0100583	0.0282123	0.0333339	0.0444393	0.0912389	0.166243	65	0.0542756	0.0944001
985	12	7	88.6633	13.4962	3309	6228.92	0.000555342	0.0326489	0.0357052	0.0593897	0.0886633	0.167818	81	0.0581645	0.113482
986	8	5.375	133.288	26.3997	4432	5165	0.0319067	0.0491122	0.0447555	0.0751406	0.133288	0.211433	43	0.0807068	0.138553
987	9	7.33333	92.0206	17.4747	3517	4474.89	0.0137658	0.0247579	0.034219	0.0408564	0.0920206	0.163424	64	0.0524555	0.0994335
988	9	6.55556	104.484	17.2206	3587	4972.78	0.00327948	0.0336092	0.0367894	0.0451307	0.104484	0.168502	58	0.0622386	0.113845
989	8	5	112.099	24.1713	3815	4850.75	0.0145749	0.0301011	0.0325161	0.0457965	0.112099	0.19372	41	0.0547928	0.114589
990	2	8.5	117.9	13.9188	4836	5723.5	0.00960533	0.0249996	0.040657	0.0403938	0.1179	0.178459	18	0.0603627	0.121088
991	8	6	90.0773	16.3667	6178	5975.5	0.00141555	0.0324528	0.034477	0.0778315	0.0900773	0.16888	49	0.0535324	0.11004
992	6	6.83333	112.098	17.2817	3907	3997.5	0.0181506	0.0331414	0.0368344	0.0443794	0.112098	0.178435	40	0.06345	0.110481
993	3	8.33333	113.056	13.7581	5186	5433.67	0.02388	0.0404511	0.0306243	0.0515616	0.113056	0.185	24	0.059264	0.118614
994	10	7.2	107.671	15.8601	5551	4945.5	0.0196618	0.0383785	0.0391226	0.0575377	0.107671	0.173113	72	0.0677023	0.117491
995	6	6.5	104.175	21.7513	5922	3739	0.00879255	0.0318339	0.0312823	0.0619188	0.104175	0.166418	40	0.0589207	0.107884
996	8	7	109.393	18.1888	4540	5021.38	0.011604	0.0407703	0.0347186	0.0874687	0.109393	0.17683	55	0.0677327	0.110948
997	2	6	130.567	29.0149	5508	6957	0.0238153	0.038628	0.0351154	0.0534408	0.130567	0.197724	13	0.0567992	0.0864458
998	6	7	105.502	16.1881	7833	4924.33	0.0101239	0.0310239	0.0345372	0.057019	0.105502	0.185516	43	0.0577991	0.126815
999	6	6.66667	126.702	21.1011	4820	5993.5	0.0355221	0.045488	0.0358777	0.0541438	0.126702	0.1963	41	0.0719532	0.122503
