# Supplementary material for: The winner takes it all—Competitiveness of single nodes in globalized supply networks
Source: PLoS One. 2019 Nov 20;14(11):e0225346. doi: 10.1371/journal.pone.0225346 (PMC6867619; doi:10.1371/journal.pone.0225346)
Supplement: S1 Table — Legends can be found in te readme.txt file. (ZIP) [file pone.0225346.s001.zip › spatial_network_delaunay_randomized_connections_N_1000_r_8_edgelist.dat]

0	403	0.0613707
0	476	0.0308822
0	484	0.0063578
0	491	0.0393315
0	693	0.0298433
0	700	0.0275895
1	506	0.0489496
1	540	0.0137964
1	917	0.0438264
1	938	0.0659935
2	265	0.0108404
2	406	0.0418343
2	459	0.0301746
2	676	0.0420191
2	862	0.0274758
3	104	0.0543547
3	245	0.0305532
3	549	0.0192742
3	860	0.0449619
4	185	0.0161651
4	201	0.0427314
4	251	0.0306184
4	303	0.0249811
4	334	0.0203102
4	374	0.0287293
4	413	0.0367614
5	73	0.0528803
5	359	0.0143425
5	640	0.0225771
5	810	0.057148
6	16	0.0278065
6	308	0.0307674
6	436	0.0448109
7	271	0.0472091
7	426	0.0247231
7	463	0.0354389
7	729	0.0275195
8	123	0.0308389
8	553	0.0657644
8	728	0.0282002
8	824	0.0623955
9	158	0.0516119
9	469	0.0371274
9	470	0.0247827
9	575	0.0661777
9	859	0.0522864
9	903	0.00335873
9	918	0.0120775
9	995	0.0386084
10	81	0.0389854
10	213	0.00410305
10	472	0.0606118
10	570	0.0239531
10	852	0.0142302
11	190	0.0373089
11	260	0.0174978
11	522	0.0589367
11	673	0.0310468
11	799	0.0145876
11	943	0.0169548
12	342	0.0165897
12	395	0.0116854
12	448	0.0538065
12	623	0.0111798
12	802	0.0512888
12	892	0.0225403
12	915	0.0689468
13	424	0.0318885
13	428	0.0200266
13	711	0.0489268
13	728	0.0660625
14	35	0.0648565
14	60	0.0298656
14	106	0.0171711
14	430	0.012438
14	489	0.0585579
14	513	0.0316719
14	595	0.0496485
14	681	0.0493187
14	722	0.0292546
15	42	0.0171863
15	307	0.0434512
15	879	0.0289649
16	323	0.0619234
16	383	0.0377125
16	670	0.0682885
16	725	0.0674038
17	179	0.0363595
17	280	0.0315202
17	473	0.0186592
17	524	0.0253989
17	741	0.0547196
18	247	0.0205087
18	414	0.0101347
18	421	0.00714301
18	483	0.0462098
18	573	0.0303361
18	715	0.0566827
18	921	0.0414735
18	994	0.0106386
19	56	0.0311212
19	265	0.0297677
19	923	0.0269347
20	312	0.028149
20	321	0.0400016
20	378	0.0311729
20	512	0.0358168
20	554	0.0396256
20	578	0.0569017
20	713	0.0247748
20	733	0.0580722
20	811	0.0394297
21	322	0.0376471
21	337	0.0119342
21	450	0.0124974
22	112	0.0688538
22	863	0.0321862
23	51	0.0236777
23	255	0.0450672
23	257	0.0467334
23	285	0.0213847
23	312	0.0140774
23	343	0.0597454
23	515	0.00590834
23	683	0.0340091
23	688	0.0559651
23	972	0.0262814
24	56	0.0611597
24	97	0.00659462
24	217	0.0156268
24	388	0.0790622
24	408	0.0077463
24	579	0.0100441
24	719	0.046077
24	855	0.0325402
24	934	0.0281302
24	967	0.0552027
25	71	0.0380318
25	381	0.0429211
25	441	0.0630344
25	850	0.0678861
25	879	0.0422145
26	201	0.0304183
26	500	0.022804
26	639	0.0390782
27	63	0.0424208
27	375	0.0360838
27	468	0.054194
27	527	0.0354536
27	750	0.0597277
27	826	0.0342539
27	899	0.0371306
28	173	0.0526837
28	290	0.0380758
28	306	0.0494337
28	553	0.0385541
28	650	0.0602277
28	713	0.0437769
28	890	0.065209
29	245	0.0402336
29	827	0.0294869
29	890	0.0334008
29	906	0.0168412
30	295	0.0222949
30	679	0.0109087
30	788	0.0488535
30	817	0.0521555
31	71	0.054759
31	216	0.0244732
31	225	0.0426289
31	453	0.0306649
31	498	0.0547343
31	536	0.0344566
31	574	0.0513823
31	586	0.0640676
32	310	0.0391268
32	313	0.0381075
32	463	0.0247473
32	464	0.0134143
32	529	0.021741
32	761	0.0386128
32	794	0.0528369
32	856	0.0358189
33	135	0.0621854
33	231	0.0160393
33	329	0.0347044
33	361	0.0491795
33	597	0.0366805
34	244	0.0255825
34	282	0.017074
34	331	0.0487928
34	471	0.0240408
34	896	0.0368442
35	200	0.0483422
35	266	0.0131262
35	344	0.0599376
35	394	0.0273449
35	420	0.0125264
35	446	0.0352557
35	656	0.0479587
36	231	0.0282999
36	322	0.027222
36	368	0.0677791
36	525	0.0617091
36	627	0.0306726
37	65	0.0597045
37	123	0.0684451
37	707	0.0351643
38	137	0.0499096
38	211	0.0418483
38	214	0.0491021
38	232	0.0211856
38	291	0.0467649
38	300	0.0736018
38	470	0.0855348
38	557	0.0321235
38	578	0.0381035
38	785	0.0423457
38	848	0.0454732
39	100	0.0137272
39	120	0.0481669
39	321	0.0763187
40	220	0.0132991
40	514	0.0487607
40	555	0.0443452
40	763	0.033665
40	883	0.0163684
41	262	0.0288702
41	762	0.0395473
41	818	0.0354275
42	282	0.0210105
42	403	0.040632
42	632	0.0410523
42	634	0.0548942
42	663	0.0425858
42	686	0.016171
42	882	0.0684673
42	976	0.0285035
43	62	0.0443931
43	192	0.048652
43	213	0.0563797
43	265	0.0188908
43	631	0.0421782
43	818	0.0280133
43	926	0.0503819
44	139	0.0111571
44	261	0.0539026
44	604	0.0252566
44	672	0.00931209
45	169	0.0438962
45	214	0.0601034
45	660	0.039535
45	687	0.0329572
45	709	0.0174795
45	904	0.00364803
46	142	0.0127907
46	199	0.0650747
46	407	0.0346412
46	490	0.0493693
46	594	0.0373599
46	640	0.0429593
46	844	0.0593482
46	846	0.0423538
46	865	0.0361494
47	190	0.0416436
47	383	0.0191277
47	469	0.0507621
47	494	0.0262341
47	774	0.0481621
47	834	0.0373188
47	866	0.0463687
47	942	0.0669221
47	962	0.00985677
48	72	0.0336291
48	158	0.0206953
48	389	0.0161804
48	511	0.0400008
48	696	0.0275791
48	709	0.0503481
48	744	0.0382235
48	895	0.0744343
48	957	0.0253391
49	63	0.0369439
49	130	0.0494852
49	491	0.0171191
49	675	0.0381822
49	684	0.0376051
49	723	0.0316322
49	827	0.0197906
49	844	0.030871
50	144	0.0641292
50	390	0.0137323
50	565	0.0285108
50	630	0.0304058
50	669	0.0321007
50	759	0.0331044
50	949	0.0205325
50	954	0.0101408
51	188	0.0456473
51	361	0.00925042
51	541	0.0306626
51	607	0.00901326
51	622	0.0463357
51	992	0.0672706
52	441	0.0179769
52	462	0.0507505
52	804	0.0296138
52	838	0.0324102
53	189	0.0604708
53	312	0.0422745
53	424	0.0785135
53	443	0.0315972
53	525	0.0407784
53	692	0.0371739
54	222	0.0508439
54	478	0.00823427
54	647	0.0688704
54	734	0.0506263
55	578	0.0217362
55	614	0.0673577
55	685	0.02211
55	912	0.0145783
56	332	0.0485685
56	537	0.0181318
56	543	0.0178374
56	639	0.0120122
56	874	0.025316
57	126	0.0400426
57	424	0.00611114
57	430	0.0286764
57	509	0.00806313
57	583	0.0438906
57	684	0.0479212
57	865	0.0283354
58	153	0.0359138
58	519	0.0376226
58	758	0.00767558
59	83	0.0220619
59	118	0.0405523
59	136	0.0470606
59	185	0.0289895
59	676	0.0105615
59	999	0.0530832
60	538	0.0215431
60	565	0.0157587
60	586	0.0347048
60	693	0.0509233
60	726	0.0123963
60	808	0.0408542
61	176	0.0611816
61	262	0.0529917
61	571	0.0384532
61	787	0.0377248
62	145	0.0611259
62	202	0.0261619
62	254	0.048363
62	282	0.041232
62	373	0.0197572
62	514	0.0109789
62	667	0.0322897
62	669	0.00453098
63	165	0.0212282
63	812	0.00237444
64	333	0.0450079
64	374	0.00935246
64	656	0.0297673
64	753	0.0392532
64	949	0.0410927
65	179	0.0397629
65	490	0.00887806
65	576	0.0034905
65	725	0.0084486
65	823	0.0681455
65	943	0.0225982
66	559	0.0142153
66	614	0.0260121
66	621	0.0263883
66	660	0.0834799
66	725	0.0269001
66	908	0.0274454
67	282	0.0343098
67	327	0.0418581
67	430	0.0422414
67	511	0.0352894
67	620	0.0829203
67	767	0.0167239
68	541	0.046968
68	956	0.0539264
69	414	0.0439885
69	606	0.016385
69	642	0.0233516
69	819	0.00805717
70	256	0.0367029
70	646	0.0458243
70	759	0.0573955
71	158	0.0784182
71	176	0.0218877
71	397	0.0609572
71	546	0.0580603
71	683	0.0430624
71	782	0.0179784
72	131	0.0446248
72	159	0.0328367
72	185	0.0487025
72	243	0.0460196
72	263	0.0243838
72	656	0.0419402
72	784	0.0333744
72	909	0.0192018
72	932	0.0364129
73	113	0.0288809
73	197	0.0285253
73	608	0.0216652
73	656	0.011904
74	184	0.0335025
74	401	0.0181039
74	606	0.0102025
74	745	0.0603356
75	303	0.028288
75	427	0.0245664
75	437	0.0234383
75	581	0.0660594
75	623	0.0373292
75	823	0.0109912
76	132	0.0533539
76	262	0.0136836
76	503	0.0361252
76	583	0.0591048
76	796	0.024983
77	130	0.0121468
77	197	0.0407197
77	254	0.0390071
77	350	0.0449321
77	741	0.0353022
78	94	0.0208823
78	451	0.0157625
78	455	0.048439
78	872	0.0419511
78	890	0.0143189
78	898	0.0590419
78	949	0.0582606
79	333	0.0832663
79	618	0.0411205
79	633	0.0618567
79	891	0.0179963
79	918	0.0334047
79	930	0.00969082
79	939	0.0264206
80	277	0.0448789
80	300	0.0734694
80	340	0.0563083
80	352	0.0480756
80	561	0.0269457
80	797	0.0228928
80	958	0.0512438
80	978	0.0338421
81	165	0.0359441
81	445	0.0598672
81	726	0.0382092
82	106	0.0303586
82	244	0.00655349
82	900	0.0197125
83	574	0.0241848
83	640	0.0445027
83	701	0.0246633
83	831	0.0451201
83	914	0.0292295
84	358	0.0228575
84	442	0.0694335
84	495	0.0162612
84	569	0.0212287
84	592	0.0359351
84	598	0.0526942
85	767	0.00606244
85	791	0.0403882
85	926	0.00841808
86	118	0.0229765
86	475	0.0159278
86	965	0.0477238
86	988	0.025646
87	380	0.047587
87	612	0.0358398
87	689	0.0233627
87	750	0.0328999
87	761	0.0356861
87	988	0.0252643
88	171	0.0189065
88	632	0.0350926
88	634	0.0416761
88	656	0.0186349
88	748	0.0293076
88	787	0.0136751
88	788	0.0341585
88	845	0.0198615
89	137	0.0164833
89	209	0.0312192
89	268	0.0283974
89	592	0.0380792
89	810	0.0334754
89	887	0.0217037
90	204	0.0350043
90	243	0.0209226
90	487	0.0300914
90	704	0.00946311
91	206	0.011361
91	435	0.0546146
91	471	0.0354525
91	541	0.0571752
91	596	0.0524446
91	641	0.0064328
91	878	0.0426858
91	901	0.0158586
92	222	0.0393412
92	229	0.0354778
92	542	0.0578114
92	614	0.030798
92	625	0.0639312
93	317	0.020227
93	501	0.0274964
93	701	0.0762336
93	766	0.0475654
93	807	0.0432092
93	942	0.0413329
94	399	0.00669125
94	647	0.0242049
95	249	0.0606638
95	417	0.0185013
95	703	0.068224
95	752	0.0433541
95	771	0.0372002
96	472	0.0353697
96	735	0.0128108
96	876	0.0159429
96	948	0.0429819
96	978	0.0280301
97	146	0.036099
97	348	0.0390792
97	349	0.0414818
97	528	0.0158369
97	535	0.0329623
97	605	0.0290891
97	757	0.0435265
97	789	0.0369771
98	185	0.0288823
98	688	0.00662684
98	710	0.0317924
98	822	0.0309627
99	236	0.0293823
99	692	0.0434739
99	846	0.0377698
99	856	0.0444293
99	892	0.0527623
99	911	0.0134368
100	154	0.0405885
100	216	0.017197
100	221	0.0533004
100	858	0.0417888
100	891	0.0317334
100	896	0.038775
101	176	0.0669092
101	424	0.0762603
101	453	0.0365633
101	721	0.0411545
101	927	0.00229404
101	931	0.0307407
102	181	0.0156453
102	351	0.0469941
102	445	0.0165502
102	800	0.0212103
102	837	0.0208185
102	865	0.0564259
102	873	0.062835
102	881	0.0271128
102	955	0.0313904
102	992	0.0506848
103	312	0.0320956
103	420	0.0168952
103	483	0.0401772
103	753	0.0431979
103	927	0.0366013
104	203	0.0236461
104	612	0.0422663
105	309	0.0838015
105	409	0.039828
105	713	0.025563
105	823	0.0757797
105	838	0.0163226
105	841	0.0732748
106	278	0.0637665
106	473	0.0792431
106	770	0.0755368
107	108	0.0351135
107	139	0.0427719
107	212	0.0118822
107	407	0.0198219
107	760	0.0212496
107	816	0.0494376
107	872	0.0359065
108	134	0.0742007
108	236	0.021079
108	367	0.0568508
108	491	0.00392615
109	957	0.0679179
110	125	0.106638
110	140	0.00819436
110	202	0.0315464
110	589	0.0147777
110	619	0.015424
110	811	0.0351476
111	112	0.04782
111	538	0.0596876
111	705	0.0362784
112	416	0.00168401
112	678	0.0174911
112	731	0.0308999
112	845	0.037889
112	887	0.0307892
112	889	0.0431534
113	209	0.0313709
113	606	0.00912269
113	607	0.0358434
113	853	0.0172564
113	865	0.0285027
113	934	0.0274655
114	572	0.0632155
114	615	0.0296862
114	983	0.0476478
115	221	0.0293755
115	802	0.0376539
115	965	0.0424868
115	971	0.0589289
116	285	0.0418596
116	422	0.0107905
116	778	0.0371457
117	486	0.0228054
117	674	0.0850427
117	697	0.0366211
118	264	0.0671516
118	769	0.0395003
118	808	0.0282228
118	937	0.0160892
119	226	0.0304179
119	532	0.0357875
119	562	0.0593132
119	629	0.0170721
119	823	0.0270929
120	126	0.0620798
120	511	0.0112656
120	557	0.0404359
120	858	0.0500236
121	145	0.0393019
121	331	0.0245227
121	451	0.0370621
121	779	0.0543845
122	218	0.0420843
122	303	0.0694209
122	375	0.0113536
122	551	0.0177955
122	623	0.041113
122	727	0.0470925
122	906	0.0379205
122	907	0.0764147
122	961	0.0204275
123	228	0.0340501
123	479	0.067724
123	586	0.0347771
123	880	0.018437
123	929	0.0416413
124	251	0.0358325
124	429	0.0122309
124	439	0.0446305
124	482	0.0760752
124	628	0.0112702
124	693	0.052215
124	716	0.0480948
124	846	0.0373569
125	266	0.0552741
125	278	0.0473436
125	420	0.0355461
125	587	0.0606869
125	636	0.0529498
126	168	0.00889478
126	357	0.0228808
126	456	0.0320359
126	863	0.047781
126	865	0.0234685
126	953	0.0337773
127	289	0.00783901
127	307	0.0411508
127	712	0.028779
127	905	0.0275207
127	980	0.0333371
128	344	0.0196818
128	409	0.0548283
128	473	0.0643803
128	763	0.0537747
128	831	0.0437351
128	928	0.0645059
129	372	0.0163663
129	380	0.029772
129	548	0.0302728
129	652	0.0640122
129	742	0.043693
130	328	0.0524527
130	416	0.0392922
130	500	0.00733042
130	764	0.00703339
130	849	0.0302301
131	265	0.0522716
131	324	0.0169087
131	550	0.0259476
131	610	0.0352393
131	616	0.0515942
131	667	0.0739696
131	680	0.0334303
131	849	0.012536
131	897	0.0189923
132	227	0.0325991
132	255	0.0164426
132	481	0.0372329
132	664	0.0660321
132	860	0.00858912
132	920	0.0346199
133	283	0.0401088
133	348	0.0425784
133	386	0.0546258
133	399	0.0147603
133	925	0.0199124
134	155	0.0703813
134	458	0.0750147
134	948	0.0524669
134	959	0.0279797
135	181	0.0116903
135	215	0.0536798
135	436	0.0375296
135	437	0.0554182
135	463	0.0311438
136	146	0.0262658
136	154	0.0391794
136	158	0.0258933
136	596	0.0613212
136	921	0.0522245
137	175	0.053396
137	317	0.0277859
137	340	0.0432508
137	562	0.0229804
137	676	0.00665508
137	841	0.0285611
137	928	0.0214292
138	223	0.0157275
138	299	0.029853
138	454	0.0130035
138	569	0.083837
138	995	0.034987
138	996	0.0140463
139	268	0.063889
139	277	0.0563522
139	347	0.0572505
139	356	0.0519311
139	478	0.0448804
139	598	0.0533998
139	851	0.0359558
139	904	0.0773801
139	991	0.0383983
140	681	0.0140955
140	824	0.0485258
141	527	0.0603444
141	614	0.0550841
142	359	0.0193491
142	377	0.0282088
142	538	0.0491387
142	576	0.0355946
142	736	0.0618389
142	742	0.0218331
142	818	0.023642
143	348	0.0217332
143	406	0.0495811
143	527	0.0398177
143	656	0.0467417
144	201	0.0843853
144	696	0.00438159
144	699	0.047031
144	772	0.0406909
144	798	0.0409636
144	835	0.0414187
144	886	0.0578608
144	960	0.0191644
145	352	0.042526
145	911	0.0112567
146	212	0.0264707
146	664	0.0375019
146	706	0.0330071
146	961	0.0132122
147	168	0.0542029
147	180	0.0346163
147	283	0.0425901
147	305	0.0421335
147	506	0.0422577
147	968	0.0351822
148	288	0.0351924
148	544	0.0488638
148	577	0.0106969
148	581	0.0319368
148	792	0.0105899
148	835	0.0433425
148	933	0.0197693
148	977	0.0254024
149	246	0.0165979
149	471	0.0194045
149	521	0.0556311
149	617	0.0258769
149	652	0.0184279
150	387	0.0109364
150	422	0.0640177
150	515	0.0328396
150	547	0.0621852
150	714	0.0351857
150	910	0.0348753
151	266	0.048948
151	498	0.0368822
151	675	0.0349659
151	945	0.0352341
151	967	0.058545
152	473	0.018385
152	479	0.0523938
152	518	0.0447413
152	795	0.0175122
152	800	0.0188318
152	939	0.0514066
153	234	0.0250695
153	469	0.0487148
153	527	0.0568738
153	529	0.0486981
153	804	0.00836105
153	885	0.0227352
154	207	0.0202523
154	237	0.0167663
154	303	0.0399777
154	487	0.0256251
154	640	0.0221183
154	796	0.0191214
155	175	0.033724
155	189	0.0589464
155	283	0.0477743
155	606	0.0170925
156	420	0.04547
156	542	0.0337485
156	635	0.0510521
157	258	0.0350552
157	351	0.0379359
157	361	0.041568
157	622	0.0424154
157	733	0.0308425
157	858	0.0255193
157	937	0.0156226
158	224	0.0294171
158	264	0.084143
158	296	0.0406341
158	363	0.0113727
159	285	0.0204287
159	369	0.0480957
159	389	0.00568879
159	469	0.0171613
159	481	0.0421425
159	517	0.0515389
159	560	0.0354494
159	579	0.0155993
159	719	0.0481332
159	876	0.0500428
159	996	0.0274081
160	337	0.0103943
160	448	0.0292458
160	777	0.0409222
161	197	0.0159111
161	276	0.0521785
161	336	0.0581761
161	339	0.0297002
161	435	0.019353
161	447	0.0169407
161	582	0.0573941
161	612	0.0424557
161	784	0.0190103
161	786	0.0451308
161	947	0.0431749
161	955	0.0304205
162	186	0.0204823
162	290	0.0416201
162	298	0.0383458
162	324	0.0322134
162	365	0.0312191
162	414	0.0470619
162	446	0.0664604
162	492	0.00865154
162	592	0.0402022
162	632	0.0203504
162	989	0.0366535
163	530	0.0674466
163	597	0.0263896
163	614	0.0168056
163	628	0.0143469
163	629	0.0301157
163	846	0.0515898
163	848	0.061311
163	868	0.0217351
163	930	0.0389578
164	171	0.0329628
164	180	0.0320485
164	215	0.0244069
164	376	0.0359477
165	191	0.0183847
165	329	0.0319356
165	434	0.0202986
165	445	0.016551
165	448	0.0430925
165	573	0.0524998
165	814	0.0511269
165	825	0.0113279
165	834	0.0183681
166	255	0.0263866
166	345	0.0148339
166	355	0.0773732
166	646	0.038671
166	902	0.0154545
167	339	0.0256184
167	575	0.0172022
167	633	0.0155762
167	732	0.0506214
167	956	0.0293339
168	202	0.0198814
168	320	0.0420481
168	457	0.0225063
168	777	0.0211935
168	842	0.0431109
169	985	0.0251732
170	558	0.0229573
170	581	0.0212671
170	625	0.0360316
170	777	0.0231894
170	838	0.0770681
170	896	0.0386108
170	989	0.0746548
171	273	0.00439142
171	423	0.0254586
171	441	0.0265162
171	636	0.0343118
171	655	0.0164439
171	748	0.0308668
171	845	0.0247424
172	489	0.0107529
172	513	0.0388248
173	600	0.0396702
173	625	0.0142525
173	711	0.0450437
173	932	0.00743355
173	974	0.0401591
174	441	0.0392108
174	549	0.0287804
174	766	0.0227052
175	369	0.0315093
175	482	0.0225357
175	513	0.0688846
175	801	0.0707968
175	940	0.0135928
176	276	0.0140363
176	333	0.0262773
176	411	0.0178107
176	632	0.0269374
176	928	0.0275775
177	364	0.080883
177	369	0.0207181
177	429	0.0127288
177	732	0.0299575
177	859	0.0176632
177	945	0.0158332
178	188	0.0289514
178	453	0.0702331
178	781	0.0121522
178	904	0.0453599
179	260	0.0647002
179	273	0.0212201
179	416	0.0342578
179	432	0.0154492
179	643	0.0536626
179	663	0.0417966
179	691	0.0298191
179	813	0.0472123
179	879	0.00934175
179	905	0.0152882
179	944	0.0304906
180	329	0.0234263
180	693	0.0268259
180	750	0.0359892
180	771	0.0478474
180	781	0.0254997
181	193	0.0545634
181	194	0.0445986
181	292	0.0204029
181	710	0.00506316
181	727	0.0243702
181	740	0.0577488
181	991	0.00670842
182	308	0.0493692
182	389	0.0534788
182	466	0.0276782
182	650	0.0442603
182	651	0.0359002
182	767	0.031797
182	782	0.0378021
182	828	0.0180522
182	830	0.0231043
183	256	0.0280877
183	297	0.0315326
183	306	0.0583261
183	380	0.0458242
183	694	0.0530971
183	869	0.0494522
184	222	0.0442695
184	246	0.0175979
184	259	0.0294438
184	496	0.0128736
184	536	0.0325098
184	579	0.0363742
184	752	0.07417
184	815	0.0281077
184	927	0.0279141
185	575	0.0510374
185	618	0.0273308
185	843	0.0283528
185	986	0.0517245
186	264	0.043025
186	274	0.0600859
186	350	0.0380099
186	607	0.0443741
186	912	0.0378729
187	193	0.00527988
187	373	0.0310484
187	409	0.00786365
187	880	0.0438798
187	998	0.0266547
188	256	0.0333124
188	692	0.0732273
189	242	0.0155116
189	667	0.0254441
189	682	0.00227949
189	742	0.074251
190	265	0.0503854
190	364	0.030004
190	387	0.0349893
190	599	0.0268322
190	885	0.0204598
190	985	0.0227178
191	793	0.0572172
191	976	0.0376001
192	200	0.00729479
192	373	0.0279618
192	532	0.0647947
192	574	0.0321401
192	699	0.0630775
192	747	0.00982306
192	774	0.0611302
192	978	0.0441892
193	521	0.0390076
193	570	0.0203402
193	635	0.0162974
194	215	0.0187303
194	283	0.0215068
194	387	0.0182054
194	550	0.0370734
194	602	0.0513237
194	653	0.0174192
194	791	0.0731347
195	215	0.0466163
195	657	0.0179688
195	669	0.0231316
195	705	0.0357307
196	206	0.0198751
196	209	0.0154093
196	210	0.0242707
196	417	0.0350959
196	523	0.0388367
196	666	0.0317746
196	871	0.0292516
197	235	0.0577095
197	977	0.0602629
198	434	0.0154838
198	542	0.0219107
198	552	0.0462525
198	628	0.0479739
198	957	0.0126416
199	571	0.0153596
199	633	0.0343266
199	757	0.0360417
199	759	0.031086
199	931	0.0065762
199	981	0.0625134
200	242	0.044449
200	258	0.0567521
200	328	0.0270867
200	376	0.0397989
200	377	0.0426802
200	689	0.0138883
200	965	0.0482829
201	557	0.0433185
201	573	0.0357153
201	597	0.0179994
201	626	0.0342712
201	640	0.0365536
201	871	0.0244034
202	264	0.0205688
202	791	0.0439783
202	796	0.0602809
202	901	0.0278135
202	941	0.0281842
203	388	0.0544654
203	399	0.0221992
203	455	0.0187146
203	578	0.029233
203	648	0.0350686
203	881	0.0285169
204	879	0.0187812
204	901	0.0205694
205	222	0.035497
205	247	0.0342055
205	425	0.0425504
205	831	0.0146762
205	986	0.0329072
206	554	0.0287201
206	648	0.0470219
206	747	0.0253453
206	847	0.0580746
206	859	0.0717263
207	970	0.0156912
208	213	0.0226026
208	308	0.0120544
208	637	0.0166137
208	648	0.0137281
208	677	0.0171462
208	943	0.0157638
209	258	0.0332604
209	294	0.031237
209	403	0.0358999
209	433	0.0248624
210	240	0.00840634
210	507	0.0538903
210	585	0.0424389
210	711	0.0217884
210	716	0.0462244
211	309	0.0512338
211	438	0.0318973
211	492	0.0390661
211	782	0.05004
211	835	0.0105195
211	857	0.0221217
211	906	0.0163744
212	275	0.0368257
212	348	0.0380209
212	453	0.00868788
212	467	0.00704546
212	732	0.0107087
212	821	0.0356237
212	996	0.0467274
213	852	0.0407174
213	983	0.0401626
214	232	0.0289054
214	713	0.0259896
214	783	0.0127184
214	794	0.0401884
215	230	0.0436075
215	296	0.00288505
215	306	0.0428899
215	503	0.0396895
215	512	0.070907
215	680	0.0543356
215	711	0.0406497
215	763	0.0405686
215	838	0.0471537
215	989	0.0354734
216	372	0.052151
216	444	0.00514212
216	701	0.0222118
216	703	0.0516846
216	717	0.0509799
216	809	0.0215839
216	849	0.0133488
216	871	0.0211668
216	969	0.0336405
217	244	0.0224283
217	270	0.0479226
217	285	0.0535484
217	416	0.0313104
217	658	0.0404381
218	360	0.029757
218	398	0.0300085
218	472	0.0635309
219	261	0.0148347
219	361	0.0169052
219	417	0.0630482
219	862	0.0437449
219	921	0.0415518
220	864	0.00285085
220	951	0.0384587
221	550	0.0243339
221	940	0.00859929
221	957	0.0399449
221	972	0.0442192
222	247	0.0527668
222	479	0.039867
222	530	0.020157
222	724	0.0151763
222	772	0.0191344
222	883	0.0162422
223	409	0.0277319
223	672	0.0466944
223	697	0.0514922
224	232	0.0627643
224	400	0.0120729
224	795	0.0219157
224	935	0.0384833
225	276	0.0234505
225	443	0.0318346
225	706	0.013309
226	291	0.0253002
226	422	0.0260673
226	516	0.0170965
226	544	0.0213525
226	808	0.0270044
226	897	0.0214098
227	234	0.0398591
227	303	0.0268557
227	314	0.0224281
227	423	0.0212398
227	429	0.0266463
227	439	0.0487943
227	479	0.0447417
227	519	0.0707132
227	680	0.0241998
227	686	0.00629485
227	694	0.025358
228	618	0.0690202
228	733	0.0449214
228	859	0.0570133
228	897	0.0192707
229	318	0.0597432
229	550	0.0535562
229	703	0.00916504
230	421	0.0527031
230	435	0.0467885
230	483	0.0442556
230	714	0.0112077
230	797	0.0267172
230	878	0.0110967
230	927	0.0275422
230	996	0.0437775
231	501	0.0345581
231	622	0.0106185
231	793	0.0444412
231	816	0.0425808
231	856	0.0390765
231	958	0.0295174
232	465	0.0743788
232	513	0.0195687
232	955	0.0448368
233	275	0.042152
233	490	0.0378461
233	523	0.0432177
233	595	0.0339955
233	951	0.0651462
234	253	0.0653027
234	304	0.0585476
234	349	0.030577
234	558	0.0719716
234	786	0.0419266
234	799	0.0493172
234	937	0.0470998
235	485	0.0412645
235	558	0.0165982
236	311	0.0183179
236	558	0.0494968
236	595	0.0371951
236	648	0.036869
236	679	0.0266296
237	298	0.0372601
237	595	0.0535467
237	967	0.0444548
238	355	0.0366018
238	687	0.02007
238	861	0.0254794
239	534	0.0571981
239	947	0.0670133
240	486	0.0216109
240	666	0.0183677
240	911	0.0278823
241	363	0.0500004
241	818	0.0462617
242	288	0.0177248
242	298	0.0412615
242	375	0.0160807
242	563	0.0390637
242	688	0.0574418
242	915	0.0277255
243	262	0.0371962
243	335	0.0123927
243	397	0.0196082
243	407	0.0178123
243	557	0.0577488
243	642	0.0291212
243	698	0.0331771
244	300	0.0237055
244	340	0.0545192
244	633	0.0322888
244	738	0.0397802
244	769	0.0124944
244	836	0.0452498
245	401	0.053935
245	459	0.0432401
245	482	0.0357652
245	648	0.0241131
245	745	0.0502684
246	327	0.033962
246	509	0.0334919
246	771	0.023942
246	827	0.0453867
246	852	0.014592
246	919	0.00929712
247	326	0.042693
247	374	0.0291568
247	513	0.0259494
248	274	0.0444911
248	294	0.0266162
248	402	0.051799
248	417	0.0422288
248	619	0.00938427
248	663	0.0225854
248	713	0.0417029
249	774	0.010747
249	924	0.0654765
249	966	0.0385816
250	450	0.0108537
250	510	0.0385167
250	712	0.016181
250	856	0.0593288
250	958	0.00622382
251	259	0.0128338
251	486	0.0328325
251	593	0.0351235
251	671	0.0411033
251	922	0.0327953
252	329	0.00949492
252	508	0.0295991
252	614	0.0496101
252	621	0.0460241
252	670	0.0316116
253	354	0.0356312
253	358	0.0168081
253	793	0.0197639
253	813	0.0239814
254	430	0.0129747
254	533	0.0435561
254	580	0.0194403
254	613	0.0050423
254	627	0.0450271
254	783	0.0106026
254	888	0.0238329
255	352	0.037168
255	371	0.0257702
255	513	0.0251509
255	545	0.050271
255	566	0.0477818
255	827	0.0297682
255	967	0.0450822
256	258	0.0173992
256	398	0.0375595
256	431	0.017515
256	861	0.0442683
257	701	0.0419003
257	794	0.044754
257	816	0.0161762
257	893	0.00363005
258	284	0.0340021
258	424	0.0362774
258	474	0.0125334
258	669	0.00627839
258	712	0.0239613
258	920	0.0310255
259	326	0.0389333
259	556	0.0501643
259	761	0.030052
259	811	0.0337069
259	841	0.0239131
259	925	0.0177023
259	972	0.07348
260	422	0.0362194
261	286	0.023891
261	290	0.0241105
261	434	0.069567
262	426	0.0317734
262	540	0.0328248
262	677	0.00438465
262	770	0.0221166
262	820	0.0137507
262	932	0.0710717
263	383	0.0636548
263	501	0.0244504
263	511	0.0796222
263	672	0.00556143
264	322	0.0204602
264	419	0.0604969
264	453	0.0419737
264	481	0.0177212
265	390	0.00578594
265	420	0.0563127
265	442	0.0311766
265	536	0.0360138
265	661	0.0278347
265	752	0.042131
265	891	0.0243465
265	896	0.00428208
266	269	0.0347324
266	345	0.0235815
266	596	0.0212161
266	647	0.0485976
266	691	0.0464798
266	874	0.0536456
267	487	0.0109225
267	623	0.0277213
267	831	0.0275568
267	842	0.00972339
267	988	0.0553745
268	288	0.0196361
268	443	0.0485925
268	660	0.0644897
268	713	0.0575495
268	740	0.00935269
268	812	0.0279269
269	361	0.0296783
269	489	0.0483046
269	695	0.055484
270	504	0.0539849
270	554	0.0342225
270	766	0.0489113
270	956	0.0514191
271	337	0.0229909
271	413	0.0337198
271	438	0.0283333
271	492	0.0563118
271	685	0.0137003
271	818	0.0651091
271	975	0.0196669
272	352	0.0531185
272	571	0.0650974
272	950	0.0344211
273	427	0.0256675
273	560	0.0560815
273	719	0.0374429
273	827	0.0265417
274	303	0.0274561
274	338	0.0330647
274	508	0.0390193
275	363	0.0457032
275	480	0.0479082
275	542	0.0500313
276	327	0.0317559
276	357	0.0182193
276	364	0.0251491
276	464	0.0564375
276	521	0.0266126
276	643	0.0592886
276	921	0.0593596
277	385	0.011533
277	631	0.0484839
277	759	0.0407444
277	869	0.032691
277	985	0.0357239
278	419	0.0316189
278	568	0.0297106
278	664	0.0526286
279	370	0.0185414
279	490	0.03962
279	536	0.041662
279	710	0.0359174
280	397	0.0323979
280	433	0.0502764
280	451	0.0142494
280	755	0.0255053
280	853	0.0528163
281	330	0.0316556
281	334	0.0169115
282	458	0.0553334
282	523	0.0712313
282	742	0.0306664
282	936	0.0453214
283	454	0.0139521
283	569	0.0252733
283	773	0.0029407
284	378	0.0395147
284	413	0.0427837
284	559	0.0469846
284	610	0.0403329
284	620	0.0417722
284	755	0.0155389
284	770	0.0522442
284	840	0.0425251
285	317	0.00658267
285	542	0.0376757
286	387	0.0197481
286	456	0.043596
286	926	0.0289449
287	332	0.0186328
287	345	0.0337566
287	381	0.0337768
287	825	0.0586473
287	845	0.0119169
287	928	0.0299274
288	454	0.0456155
288	536	0.0555854
288	598	0.0551887
288	651	0.0446779
288	811	0.0492228
289	317	0.0228704
289	372	0.0181161
289	458	0.0392547
289	477	0.0224836
289	494	0.0262037
289	630	0.0227505
290	334	0.0254765
290	608	0.0215359
290	716	0.0377428
290	896	0.0565904
290	914	0.0496563
291	384	0.0412082
291	466	0.0360266
291	703	0.042535
291	953	0.0751663
292	346	0.0707451
292	683	0.0393755
292	765	0.0155499
292	825	0.0514193
293	332	0.0370515
293	411	0.076652
293	437	0.0295238
293	482	0.0363505
293	593	0.0444604
293	597	0.0392126
293	814	0.068937
293	889	0.0862509
294	556	0.0259185
294	819	0.053656
295	315	0.0680011
295	585	0.0596174
295	594	0.0486646
295	614	0.0282161
296	314	0.0206294
296	435	0.0330985
296	646	0.0519104
296	786	0.0252787
296	828	0.0320502
296	832	0.051697
296	896	0.0363517
297	396	0.0134969
297	837	0.0820148
297	958	0.0340958
298	376	0.0194538
298	469	0.0220633
298	673	0.0417011
298	776	0.0256765
298	862	0.0343425
298	903	0.0331269
298	927	0.0493991
298	953	0.0597536
298	971	0.0183477
299	317	0.02077
299	319	0.0276666
299	331	0.0531691
299	433	0.0629596
299	519	0.0462663
299	919	0.0265734
299	930	0.0194348
299	981	0.0301952
300	317	0.0548527
301	432	0.0183272
301	491	0.0210193
301	604	0.0391326
301	923	0.0502849
302	511	0.0190469
302	558	0.0364227
303	846	0.0217381
304	354	0.0485588
304	481	0.0586244
304	541	0.0651821
304	556	0.0464195
304	754	0.042693
304	828	0.0150921
305	438	0.0468337
305	629	0.0430788
305	634	0.042928
305	640	0.0482253
305	674	0.0683545
305	684	0.0593918
305	700	0.0732569
305	703	0.0511131
305	707	0.0449904
305	749	0.0168825
305	815	0.0171902
306	381	0.0485017
306	575	0.0212328
306	684	0.0500862
306	785	0.0296037
307	323	0.0335306
307	509	0.0277128
307	694	0.0360378
307	749	0.0311715
307	802	0.0250041
307	913	0.00942011
308	331	0.0158487
308	440	0.041981
308	462	0.012008
308	965	0.0196526
308	982	0.0375244
309	386	0.0636926
309	599	0.035439
309	888	0.0385428
310	460	0.0301387
310	562	0.0472431
310	656	0.0431166
310	683	0.0346446
310	814	0.0103897
310	839	0.00840185
310	907	0.00802408
311	385	0.0386103
311	425	0.0454715
311	748	0.0247013
312	323	0.0225104
312	391	0.0212904
312	402	0.0252279
312	466	0.0365267
312	992	0.00961885
313	336	0.041253
313	638	0.033856
313	935	0.0185213
314	350	0.0187427
314	560	0.0230131
314	810	0.0764401
315	591	0.0371939
315	624	0.0277372
315	767	0.0239532
315	950	0.0106022
316	402	0.0186244
316	731	0.0502937
316	761	0.0580056
316	780	0.0254329
316	877	0.0362178
317	359	0.0236946
317	581	0.0107381
318	608	0.0503195
318	609	0.0302708
318	666	0.0149626
318	795	0.0374205
318	938	0.0366759
318	963	0.00456479
319	362	0.0146897
319	467	0.0426142
319	569	0.0292973
319	885	0.0336126
319	927	0.0545411
319	948	0.0114829
320	679	0.045538
320	855	0.0354539
320	940	0.0277333
321	372	0.0350434
321	380	0.0234185
321	453	0.0318687
321	902	0.0501627
322	606	0.045585
322	665	0.0696618
322	698	0.0277709
322	819	0.0264769
323	607	0.0158636
323	628	0.0412318
323	806	0.0286503
323	821	0.057185
323	880	0.0434187
323	883	0.0445314
324	403	0.00538126
324	421	0.0198438
324	926	0.0478337
324	932	0.0134275
325	747	0.0489851
325	847	0.0416176
326	625	0.0261029
326	839	0.0663306
326	905	0.0377679
327	468	0.0631876
327	769	0.0444796
328	472	0.0480803
328	736	0.0151761
328	863	0.064091
329	467	0.0753542
329	722	0.0248805
329	987	0.0117943
330	662	0.0444954
330	808	0.00916639
331	558	0.00628275
331	663	0.0379185
331	946	0.0642002
331	966	0.0161465
332	464	0.0460062
333	778	0.0413176
335	422	0.0279051
335	611	0.0514545
335	619	0.0712043
336	730	0.0589748
337	444	0.0434363
337	579	0.0446493
337	611	0.0340475
337	668	0.0343843
337	907	0.0274794
337	950	0.058132
337	964	0.0483221
338	349	0.0826344
338	618	0.0523811
338	780	0.0418428
338	814	0.0437921
338	842	0.0364174
339	446	0.0192084
339	619	0.0177942
339	626	0.0410288
340	347	0.0343298
340	856	0.0484707
341	399	0.0504509
341	578	0.00837784
341	606	0.0747114
341	653	0.0162272
341	679	0.0492585
341	762	0.0180384
341	785	0.0470643
342	520	0.0716071
342	976	0.0483955
343	610	0.0250955
343	770	0.0174847
343	775	0.0134665
343	817	0.0417362
344	466	0.0193697
344	906	0.0141663
345	420	0.00665982
345	702	0.065813
345	839	0.0582513
346	538	0.0333236
346	731	0.0364137
346	785	0.0292397
346	906	0.040948
346	935	0.0212579
347	387	0.0230023
347	520	0.0593777
347	531	0.0564492
347	731	0.0126908
347	854	0.0328817
348	652	0.0329152
348	768	0.0501782
348	899	0.0140098
349	466	0.0308403
349	558	0.0417712
349	568	0.0351514
349	572	0.0341908
349	714	0.042699
349	754	0.0430689
350	372	0.0388901
350	403	0.0263735
350	487	0.0302276
350	678	0.0440728
350	771	0.0152571
350	964	0.0528964
351	764	0.0482539
351	814	0.0324775
352	646	0.0564039
352	815	0.0540121
352	945	0.0399296
353	755	0.0201673
353	872	0.0579247
353	914	0.0647189
354	432	0.0620436
354	468	0.0588542
354	719	0.0229476
354	731	0.0306381
355	441	0.0337105
355	452	0.0196537
355	486	0.0220449
355	576	0.0336607
355	674	0.0406503
356	530	0.0320953
356	861	0.0264529
356	955	0.0162317
357	460	0.0483169
357	551	0.0255755
357	734	0.0208117
357	751	0.0619978
357	905	0.00697769
357	992	0.0520071
358	415	0.0555745
358	723	0.0306446
358	740	0.0523594
358	931	0.0617923
359	611	0.0234742
359	754	0.0313169
359	814	0.0121769
359	922	0.0363729
360	380	0.0158487
360	495	0.0282579
360	607	0.027718
360	846	0.103811
360	851	0.02935
360	858	0.0198651
360	925	0.029057
361	607	0.0180841
362	517	0.0215507
362	965	0.0396196
363	492	0.0365786
363	510	0.0544242
363	621	0.0528225
363	626	0.00528274
363	660	0.0048305
363	927	0.0776034
364	779	0.0214474
364	983	0.0539932
365	551	0.0472311
365	608	0.0487614
366	477	0.0464612
366	490	0.0374922
366	511	0.0423167
366	595	0.0258975
366	921	0.0658047
366	976	0.0564014
366	997	0.0324991
367	394	0.0349954
367	504	0.0156496
368	630	0.0157485
368	633	0.0323041
368	776	0.0360379
368	794	0.0251249
368	909	0.0414647
368	976	0.0358659
369	681	0.0210001
369	731	0.0101201
369	972	0.0448137
370	584	0.0250713
370	732	0.0174036
370	819	0.0311975
370	843	0.00831911
370	979	0.0526281
371	506	0.042708
371	645	0.0374117
371	862	0.0626034
372	659	0.0519609
372	864	0.0450336
372	908	0.0372493
372	944	0.0647056
373	470	0.0279325
373	629	0.0292222
373	808	0.0286559
373	853	0.0574775
373	893	0.0380087
374	427	0.0138758
374	699	0.0308774
374	711	0.0499619
374	730	0.0420317
374	909	0.0172204
374	956	0.0488233
375	644	0.0534926
375	958	0.0523199
375	981	0.0101451
376	379	0.0249711
376	656	0.0133361
376	657	0.0322908
376	799	0.0287295
376	841	0.0395265
376	896	0.0324012
376	951	0.0441012
378	561	0.0415243
378	622	0.05612
381	790	0.033007
381	901	0.0275462
381	918	0.0700652
382	923	0.0147521
383	396	0.0322646
383	424	0.0319685
383	582	0.00731727
383	912	0.0166423
384	410	0.0218275
384	429	0.0419331
384	485	0.0406682
384	514	0.013544
385	541	0.0222879
385	564	0.0201704
385	761	0.0312353
386	412	0.035919
386	495	0.022881
386	647	0.0193466
386	805	0.0433128
386	887	0.0298855
386	904	0.0383791
387	477	0.0111611
387	639	0.0405649
388	869	0.0315241
388	948	0.0288254
389	737	0.0253462
389	926	0.0287061
389	982	0.0302659
390	434	0.0641324
390	437	0.0328199
390	818	0.0685061
390	821	0.0281407
390	833	0.0169587
390	859	0.0221568
390	937	0.0336916
391	476	0.03433
391	527	0.0165293
391	608	0.0357956
391	617	0.0483927
391	629	0.0150584
392	401	0.0178249
392	475	0.0248524
392	639	0.0155662
392	664	0.0313163
393	524	0.0468595
393	593	0.00862981
393	847	0.0382621
393	848	0.0325416
393	874	0.0277897
394	641	0.0342487
394	742	0.036041
394	770	0.0363449
394	879	0.00872353
395	524	0.0452751
395	605	0.0124029
395	681	0.0425206
395	761	0.0320414
396	509	0.0391147
396	780	0.0268001
396	927	0.0268781
397	409	0.0591005
397	675	0.0265075
397	859	0.0531631
397	911	0.0276902
398	502	0.0157861
398	676	0.0604908
398	826	0.0522751
399	597	0.0651481
399	846	0.0354669
400	479	0.0484961
400	672	0.0356653
400	720	0.0349627
400	804	0.0714286
401	666	0.0226877
401	972	0.0221691
402	416	0.0393528
402	618	0.0718295
402	817	0.0142414
402	870	0.0164207
403	443	0.0267334
403	501	0.0216149
403	569	0.0245817
403	937	0.0200027
403	956	0.0530566
403	971	0.0384709
404	424	0.0413618
404	615	0.0334066
404	679	0.0291681
404	900	0.0746388
405	437	0.0130648
405	460	0.0181663
405	542	0.0470466
405	657	0.027229
405	722	0.0725995
405	883	0.0285587
406	578	0.0550905
406	981	0.0110612
407	614	0.0514124
408	464	0.0298171
408	515	0.0183597
408	608	0.0506751
408	642	0.0317542
408	741	0.0373881
409	573	0.0215556
409	592	0.0150313
409	785	0.0109766
409	942	0.0437692
409	982	0.0305324
410	518	0.0600148
410	635	0.0313299
410	715	0.032965
410	783	0.0268914
410	801	0.0242552
410	813	0.0390662
411	568	0.0471016
411	731	0.0451203
411	792	0.017009
411	838	0.0229355
411	840	0.0514596
412	628	0.0136791
413	435	0.0190626
413	478	0.0569486
[truncated: 1,000 more rows]
