# Supplementary material for: The winner takes it all—Competitiveness of single nodes in globalized supply networks
Source: PLoS One. 2019 Nov 20;14(11):e0225346. doi: 10.1371/journal.pone.0225346 (PMC6867619; doi:10.1371/journal.pone.0225346)
Supplement: S1 Table — Legends can be found in te readme.txt file. (ZIP) [file pone.0225346.s001.zip › spatial_network_delaunay_randomized_connections_N_1000_r_8_node_measures.dat]

0	6	7.83333	109.394	16.2783	5041	4450.33	0.0063578	0.0325625	0.0330303	0.0613707	0.109394	0.19146	46	0.0624234	0.114427
1	4	5.5	125.716	24.8812	6482	5245.25	0.0137964	0.0431415	0.0319884	0.0659935	0.125716	0.201924	23	0.0685278	0.102669
2	5	7.2	98.7303	16.1639	3886	4925.2	0.0108404	0.0304688	0.032915	0.0420191	0.0987303	0.173722	37	0.0515879	0.10251
3	4	5.25	125.814	27.3345	1570	6921.5	0.0192742	0.037286	0.0383572	0.0543547	0.125814	0.193542	22	0.0607161	0.0985515
4	7	7.14286	105.037	16.6428	2649	5540.71	0.0161651	0.0286139	0.0323919	0.0427314	0.105037	0.168356	50	0.0571595	0.104007
5	4	7	109.478	16.3348	7101	3287.75	0.0143425	0.0367369	0.0339992	0.057148	0.109478	0.180175	29	0.0598981	0.119291
6	3	5.66667	129.219	24.767	6165	6751.67	0.0278065	0.0344616	0.038113	0.0448109	0.129219	0.208804	18	0.0597244	0.096095
7	4	6.25	124.433	27.7752	6693	4467.75	0.0247231	0.0337227	0.0326904	0.0472091	0.124433	0.188273	26	0.0626234	0.112318
8	4	7	123.405	19.6125	5656	5060.25	0.0282002	0.0467997	0.0412602	0.0657644	0.123405	0.1946	29	0.0735132	0.145463
9	8	7	104.821	17.2674	2281	4504.5	0.00335873	0.0357538	0.0375048	0.0661777	0.104821	0.173492	56	0.0666916	0.11631
10	5	6.4	100.64	17.0449	6106	6797	0.00410305	0.0283767	0.0351426	0.0606118	0.10064	0.167881	30	0.0525952	0.112396
11	6	6.16667	105.412	20.8106	7239	6650	0.0145876	0.0293888	0.0344042	0.0589367	0.105412	0.175626	37	0.0523679	0.110624
12	7	4.71429	105.193	24.4377	6651	4783.14	0.0111798	0.0337196	0.0352745	0.0689468	0.105193	0.178922	34	0.057195	0.107068
13	4	9.75	103.819	11.0616	7390	6163.75	0.0200266	0.0417261	0.0376336	0.0660625	0.103819	0.173237	38	0.0667501	0.116149
14	9	7.55556	102.242	14.2454	6137	6196.11	0.012438	0.038087	0.038924	0.0648565	0.102242	0.182875	68	0.0669782	0.112914
15	3	8	112.564	14.2194	3631	6667.67	0.0171863	0.0298675	0.0333599	0.0434512	0.112564	0.172059	25	0.0560964	0.0890626
16	5	5.4	130.951	29.3497	6775	4686.4	0.0278065	0.0526269	0.0398574	0.0682885	0.130951	0.213674	28	0.0784177	0.140788
17	5	7.8	109.079	15.7372	6398	4490.8	0.0186592	0.0333315	0.0353313	0.0547196	0.109079	0.190849	40	0.0612445	0.10106
18	8	6.125	102.43	19.0074	8268	5844.5	0.00714301	0.0278909	0.0395366	0.0566827	0.10243	0.169804	49	0.0583072	0.121444
19	3	8.66667	115.185	14.8376	4141	4526	0.0269347	0.0292745	0.0291228	0.0311212	0.115185	0.192649	27	0.0524981	0.0922809
20	9	7.44444	112.071	16.401	8603	5014.89	0.0247748	0.0393271	0.0391425	0.0580722	0.112071	0.198178	67	0.0716607	0.121104
21	3	7	105.858	17.391	3816	3613.33	0.0119342	0.0206929	0.0270515	0.0376471	0.105858	0.171403	22	0.0451728	0.107309
22	2	7.5	149.628	20.0395	5281	6384.5	0.0321862	0.05052	0.0382537	0.0688538	0.149628	0.228889	16	0.0778417	0.116674
23	10	7.1	91.3016	13.6663	3627	4876	0.00590834	0.033285	0.0333334	0.0597454	0.0913016	0.165085	70	0.0577738	0.105158
24	10	6	89.7826	17.2796	5912	5566.2	0.00659462	0.0342184	0.0351778	0.0790622	0.0897826	0.158755	60	0.0566128	0.121074
25	5	7.2	130.663	18.6143	865	5856.2	0.0380318	0.0508176	0.0384915	0.0678861	0.130663	0.20624	37	0.0794722	0.11645
26	3	7	118.321	21.9114	6644	6120.33	0.022804	0.0307668	0.0293339	0.0390782	0.118321	0.200022	22	0.058934	0.114804
27	7	6.85714	118.274	18.8675	2915	5833.86	0.0342539	0.0427521	0.0363038	0.0597277	0.118274	0.179991	49	0.0737371	0.126542
28	7	6.85714	128.386	19.942	6828	3921.86	0.0380758	0.0497087	0.0401354	0.065209	0.128386	0.210291	49	0.0803813	0.129905
29	4	8.25	106.383	13.034	3630	6780	0.0168412	0.0299906	0.0349656	0.0402336	0.106383	0.182395	34	0.0577464	0.108813
30	4	4.75	124.055	26.8786	7729	3404.25	0.0109087	0.0335531	0.0369119	0.0521555	0.124055	0.1828	20	0.0570229	0.0957596
31	8	7.625	107.009	15.2131	7235	5630.38	0.0244732	0.0446458	0.0343275	0.0640676	0.107009	0.179822	60	0.0677753	0.112819
32	8	7.125	107.953	16.3376	6930	5372.75	0.0134143	0.0330507	0.0341548	0.0528369	0.107953	0.177786	58	0.0622085	0.0975909
33	5	7.4	113.73	15.9493	2188	5014.6	0.0160393	0.0397578	0.0328638	0.0621854	0.11373	0.191559	38	0.0624944	0.109442
34	5	7.6	110.021	15.0973	4870	4838.4	0.017074	0.0304669	0.0334384	0.0487928	0.110021	0.183824	39	0.0582574	0.112993
35	8	7.75	102.04	14.7745	8644	5486.38	0.0125264	0.0386685	0.0329113	0.0648565	0.10204	0.166932	60	0.0640732	0.114505
36	5	6.2	124.919	21.5039	4634	4853.6	0.027222	0.0431365	0.0362359	0.0677791	0.124919	0.201756	32	0.0679265	0.109244
37	3	5.66667	149.462	30.8413	2135	9010.67	0.0351643	0.0544379	0.0391686	0.0684451	0.149462	0.20856	18	0.0802216	0.119723
38	11	6.54545	117.324	19.3593	1965	5173.82	0.0211856	0.0478176	0.0402362	0.0855348	0.117324	0.191948	69	0.0738746	0.121931
39	3	6	117.293	19.9211	4440	2564.33	0.0137272	0.046071	0.0396898	0.0763187	0.117293	0.179947	18	0.0663968	0.126481
40	5	5.2	107.682	24.6473	8800	5152.8	0.0132991	0.0312877	0.029985	0.0487607	0.107682	0.173767	27	0.0533163	0.0926885
41	3	8.66667	118.108	15.3899	6535	5798.33	0.0288702	0.034615	0.034289	0.0395473	0.118108	0.184363	27	0.0616648	0.100537
42	9	7	104.455	17.0733	7689	4598.89	0.016171	0.0367225	0.0380581	0.0684673	0.104455	0.162074	63	0.0668965	0.128524
43	7	8.42857	101.781	13.5646	2888	6214.43	0.0188908	0.0412699	0.0356836	0.0563797	0.101781	0.168012	58	0.0647666	0.113447
44	4	8	105.42	14.6949	9186	4922.75	0.00931209	0.0249071	0.0360338	0.0539026	0.10542	0.180029	33	0.0503045	0.105737
45	6	5.83333	106.452	23.7546	6983	4805.67	0.00364803	0.0329366	0.0346058	0.0601034	0.106452	0.178348	36	0.0591006	0.109205
46	9	7.44444	107.084	16.5065	7893	5975.78	0.0127907	0.0422274	0.0365569	0.0650747	0.107084	0.17495	68	0.0692311	0.112921
47	9	6.77778	105.829	16.229	4778	5141.22	0.00985677	0.0384884	0.0336887	0.0669221	0.105829	0.185029	62	0.0639662	0.109292
48	9	7	99.0066	15.6149	6354	4853.22	0.0161804	0.03627	0.0359641	0.0744343	0.0990066	0.165527	61	0.0590513	0.0991135
49	8	6.75	98.1123	16.7309	7888	5289.75	0.0171191	0.0327037	0.032591	0.0494852	0.0981123	0.16898	55	0.0546653	0.0902192
50	8	7	96.3266	15.4333	6342	6913.25	0.0101408	0.0290821	0.0364488	0.0641292	0.0963266	0.162856	56	0.059008	0.109746
51	7	7.14286	104.166	15.7488	5879	4894.14	0.00901326	0.0331225	0.0368991	0.0672706	0.104166	0.177851	47	0.060093	0.117204
52	4	6.5	108.154	19.7424	6050	6225.25	0.0179769	0.0326879	0.0338207	0.0507505	0.108154	0.187772	26	0.053971	0.10427
53	6	8.16667	121.868	16.9825	7613	5116	0.0315972	0.0484681	0.0385756	0.0785135	0.121868	0.212304	48	0.0783791	0.133293
54	4	7.25	117.055	18.0808	4940	5871.75	0.00823427	0.0446437	0.0369363	0.0688704	0.117055	0.206355	30	0.0713901	0.117468
55	4	9	106.147	12.5312	4674	4670.25	0.0145783	0.0314455	0.033263	0.0673577	0.106147	0.185702	37	0.061661	0.122442
56	7	5.42857	108.774	24.5174	3833	5752.57	0.0120122	0.0305924	0.0337009	0.0611597	0.108774	0.173182	39	0.0589858	0.140222
57	7	7.57143	91.9301	14.2638	8803	4810	0.00611114	0.0290058	0.0374127	0.0479212	0.0919301	0.165208	52	0.0539351	0.112824
58	3	6	128.029	32.1766	3359	6587.67	0.00767558	0.0270707	0.032845	0.0376226	0.128029	0.193499	19	0.060912	0.100842
59	6	6.33333	106.385	17.161	4041	6987.83	0.0105615	0.0337182	0.0353513	0.0530832	0.106385	0.183529	39	0.0624508	0.108382
60	7	6.71429	105.702	16.5864	9315	5819.29	0.0123963	0.0294351	0.0380773	0.0509233	0.105702	0.178086	47	0.0613421	0.116734
61	4	7	126.609	20.3101	4356	5582	0.0377248	0.0475878	0.0303077	0.0611816	0.126609	0.189008	29	0.0698185	0.124063
62	9	6.77778	94.5974	15.1197	9093	4581.89	0.00453098	0.0320925	0.0344215	0.0611259	0.0945974	0.171068	61	0.0576916	0.103652
63	4	8	106.924	14.0453	6746	3581.75	0.00237444	0.0257419	0.0347634	0.0424208	0.106924	0.183317	33	0.0551422	0.102148
64	5	7.2	100.361	18.1207	5038	6591	0.00935246	0.0328947	0.0398197	0.0450079	0.100361	0.154734	37	0.0573146	0.11484
65	7	7.14286	94.6832	15.8226	8053	6235.71	0.0034905	0.0301469	0.0374668	0.0681455	0.0946832	0.151596	51	0.0554632	0.132049
66	6	6.66667	112.58	20.5355	6658	4693.83	0.0142153	0.0340735	0.0381667	0.0834799	0.11258	0.177377	39	0.0649513	0.136899
67	6	7.16667	110.879	16.6832	6504	5744.67	0.0167239	0.0422238	0.0381684	0.0829203	0.110879	0.187615	43	0.0672924	0.120353
68	2	6	159.619	26.6032	4077	6672	0.046968	0.0504472	0.0453704	0.0539264	0.159619	0.230857	13	0.0806859	0.11215
69	4	7.5	101.827	14.4365	5200	4203.25	0.00805717	0.0229456	0.0347187	0.0439885	0.101827	0.17348	29	0.0487003	0.0972831
70	3	7	134.908	19.5403	2965	6435.33	0.0367029	0.0466409	0.0392549	0.0573955	0.134908	0.213522	22	0.0760215	0.113154
71	8	6.375	118.126	19.7053	7422	4299.5	0.0179784	0.0466444	0.0412025	0.0784182	0.118126	0.198095	51	0.0770973	0.126369
72	10	8.9	99.6534	12.1011	7736	7322.2	0.0192018	0.0361126	0.0338745	0.0487025	0.0996534	0.162897	84	0.0639798	0.118594
73	5	7.2	98.1902	15.7338	1713	7744.6	0.011904	0.0287711	0.0345822	0.0528803	0.0981902	0.160133	37	0.0521607	0.110028
74	4	8	99.7996	13.9115	6637	7744	0.0102025	0.0305361	0.033092	0.0603356	0.0997996	0.179083	32	0.0510069	0.112388
75	6	7.66667	102.522	13.595	5360	5890.67	0.0109912	0.0317787	0.0344677	0.0660594	0.102522	0.162908	46	0.0582866	0.111412
76	5	6.6	113.088	18.6865	0	4605	0.0136836	0.0374501	0.0415045	0.0591048	0.113088	0.188322	34	0.0629181	0.128646
77	5	7	108.459	16.596	5168	7911.8	0.0121468	0.0344216	0.0327471	0.0449321	0.108459	0.171941	36	0.0598055	0.100983
78	7	5.28571	111.96	27.8567	5814	5568.86	0.0143189	0.0369509	0.0345539	0.0590419	0.11196	0.189877	38	0.059147	0.110615
79	7	7	108.769	19.3367	6917	6182.29	0.00969082	0.039108	0.037574	0.0832663	0.108769	0.180719	47	0.0692974	0.124584
80	8	5.625	128.206	24.2103	1976	5767	0.0228928	0.0447071	0.0439624	0.0734694	0.128206	0.218263	45	0.0773239	0.127345
81	4	7	124.285	19.396	7312	3813.5	0.0359441	0.0432515	0.0315583	0.0598672	0.124285	0.20007	27	0.0633496	0.114652
82	3	6	108.755	20.3412	7439	5174	0.00655349	0.0188749	0.0369121	0.0303586	0.108755	0.180984	18	0.0462461	0.105895
83	6	6.5	106.471	17.6677	3540	6338	0.0220619	0.0316271	0.0354941	0.0451201	0.106471	0.175425	40	0.0599754	0.0939484
84	6	7.33333	109.163	17.1542	4641	5281.33	0.0162612	0.0364017	0.0393624	0.0694335	0.109163	0.179525	45	0.0625725	0.12112
85	3	6.33333	105.712	16.7796	3884	6775	0.00606244	0.0182896	0.0336003	0.0403882	0.105712	0.177109	20	0.0427901	0.0843665
86	4	6.5	115.708	18.3548	276	6333.75	0.0159278	0.0280685	0.0359187	0.0477238	0.115708	0.186735	27	0.0581645	0.109151
87	6	6.16667	113.54	23.8644	1489	7021.83	0.0233627	0.03344	0.0324284	0.047587	0.11354	0.177925	38	0.0612701	0.107461
88	8	8.125	93.1445	12.7477	4245	4913.75	0.0136751	0.0264141	0.0336663	0.0416761	0.0931445	0.152794	61	0.0526926	0.105482
89	6	8	103.416	13.18	7873	3587	0.0164833	0.0282264	0.0350906	0.0380792	0.103416	0.173833	49	0.0581481	0.109916
90	4	5.25	106.04	23.7118	4398	2859	0.00946311	0.0238703	0.0317003	0.0350043	0.10604	0.167639	22	0.045348	0.0864511
91	8	6.875	96.469	14.5278	6880	5301.12	0.0064328	0.0345031	0.0361856	0.0571752	0.096469	0.165226	55	0.0596799	0.113766
92	5	9.6	119.469	14.7346	8242	8142.6	0.030798	0.0454719	0.0360904	0.0639312	0.119469	0.185613	49	0.0750332	0.12703
93	6	5.5	107.486	24.3763	6374	5647	0.020227	0.0426774	0.0372507	0.0762336	0.107486	0.174066	34	0.0623835	0.107881
94	3	7	112.882	16.35	5839	5375	0.00669125	0.0172595	0.0365383	0.0242049	0.112882	0.185542	22	0.0491605	0.0930753
95	5	6	118.889	21.2679	7887	4814	0.0185013	0.0455887	0.0389006	0.068224	0.118889	0.207801	31	0.0685721	0.12614
96	5	5.2	123.657	24.9669	7339	7505.2	0.0128108	0.0270271	0.0406922	0.0429819	0.123657	0.195445	27	0.0609524	0.102514
97	9	6.66667	91.9172	16.4219	5501	5958.89	0.00659462	0.0312941	0.0334705	0.0435265	0.0919172	0.16535	59	0.0553165	0.10466
98	4	8	106.741	13.4485	6589	5579.75	0.00662684	0.0245661	0.0363172	0.0317924	0.106741	0.171193	33	0.054955	0.103716
99	6	8.33333	114.384	15.6143	3754	3786.17	0.0134368	0.0368757	0.0357745	0.0527623	0.114384	0.177883	49	0.067574	0.118836
100	7	7.14286	104.209	16.8607	0	4074.86	0.0137272	0.0338729	0.0339154	0.0533004	0.104209	0.172545	49	0.0594517	0.106672
101	6	8.16667	99.6296	16.1898	4538	5708.67	0.00229404	0.0423204	0.0370671	0.0762603	0.0996296	0.172229	50	0.066888	0.113266
102	10	5.8	98.7938	20.1155	5028	4437.3	0.0156453	0.0349667	0.035894	0.062835	0.0987938	0.171999	57	0.0597132	0.102692
103	5	7.4	108.826	18.5608	5856	5343.2	0.0168952	0.0337935	0.0364186	0.0431979	0.108826	0.196353	37	0.0583902	0.118684
104	3	5.33333	128.388	25.3719	4772	4516.67	0.0236461	0.040089	0.033814	0.0543547	0.128388	0.202746	17	0.0589634	0.0993166
105	6	7.5	116.542	16.4254	11837	7036.33	0.0163226	0.0524283	0.0417738	0.0838015	0.116542	0.182919	46	0.0769088	0.153489
106	5	6.2	116.553	21.8213	6972	4691	0.0171711	0.0532152	0.0375292	0.0792431	0.116553	0.200046	32	0.0761437	0.12452
107	7	6.42857	101.524	17.6752	4633	5934.71	0.0118822	0.0308833	0.036094	0.0494376	0.101524	0.172829	46	0.0603192	0.109314
108	5	7	93.7032	16.7911	8587	3987	0.00392615	0.038234	0.0376807	0.0742007	0.0937032	0.160751	36	0.0527068	0.108138
109	1	9	164.9	18.3223	6778	4786	0.0679179	0.0679179	0.0328052	0.0679179	0.1649	0.220774	10	0.083859	0.111014
110	6	6.33333	105.371	18.6072	8841	2871.5	0.00819436	0.0352881	0.036963	0.106638	0.105371	0.173107	39	0.0595642	0.116311
111	3	5.66667	140.765	26.98	5826	5685.33	0.0362784	0.0479287	0.0361984	0.0596876	0.140765	0.218999	18	0.0718194	0.116674
112	8	6.375	101.075	24.3321	10350	5296.88	0.00168401	0.0348226	0.0412363	0.0688538	0.101075	0.171179	51	0.0563844	0.10549
113	7	6.85714	96.7516	17.1679	6046	4680.86	0.00912269	0.0254918	0.0310328	0.0358434	0.0967516	0.161929	49	0.0496756	0.0922419
114	3	6	128.328	21.7954	2503	4815	0.0296862	0.0468499	0.0395189	0.0632155	0.128328	0.198969	19	0.0740453	0.151299
115	4	6.75	122.861	19.0629	2626	4044	0.0293755	0.0421113	0.0339468	0.0589289	0.122861	0.198696	28	0.069451	0.107167
116	3	6.33333	114.341	18.1493	816	6653.33	0.0107905	0.0299319	0.0316248	0.0418596	0.114341	0.175397	20	0.0529482	0.0954079
117	3	7.66667	118.92	15.7301	6334	6425	0.0228054	0.0481564	0.0396202	0.0850427	0.11892	0.198881	23	0.0704383	0.143214
118	6	7	107.521	16.4979	8156	5966.67	0.0160892	0.0357488	0.0349212	0.0671516	0.107521	0.174482	43	0.0636013	0.117743
119	5	6.8	114.15	17.2041	8589	4906	0.0170721	0.0339367	0.0385816	0.0593132	0.11415	0.174825	35	0.0620555	0.108991
120	5	7.4	111.333	17.9989	5378	4890.8	0.0112656	0.0423944	0.0384405	0.0620798	0.111333	0.175076	37	0.0682408	0.114906
121	4	5.75	125.124	26.0674	6191	5513	0.0245227	0.0388178	0.034923	0.0543845	0.125124	0.216321	24	0.0594709	0.100428
122	9	5.88889	103.43	18.7341	3859	5155.78	0.0113536	0.0404025	0.0339969	0.0764147	0.10343	0.185096	52	0.0619284	0.105934
123	7	5.14286	125.466	26.9068	11535	5459	0.018437	0.0422733	0.0434483	0.0684451	0.125466	0.193782	37	0.0750811	0.120118
124	8	8.375	92.7337	12.4473	9466	4178.25	0.0112702	0.0397133	0.0341695	0.0760752	0.0927337	0.160565	65	0.0577814	0.11184
125	6	7.33333	128.644	18.2841	5860	6517.83	0.0355461	0.0597398	0.0349801	0.106638	0.128644	0.192144	43	0.0822785	0.141786
126	8	7.25	99.895	14.3004	7855	4111.75	0.00889478	0.0338701	0.037417	0.0620798	0.099895	0.169537	56	0.0607669	0.108944
127	5	6.4	100.429	16.6186	6121	6227.2	0.00783901	0.0277253	0.0301728	0.0411508	0.100429	0.180865	33	0.0508691	0.0883109
128	6	6.5	121.914	21.6735	4975	6275.83	0.0196818	0.050151	0.0348595	0.0645059	0.121914	0.18823	38	0.0765948	0.114687
129	5	6.4	116.953	20.4018	4387	6107.8	0.0163663	0.0368233	0.0406953	0.0640122	0.116953	0.182768	32	0.0644083	0.117944
130	7	5.71429	104.21	20.0977	4062	6062.43	0.00703339	0.0282816	0.0301954	0.0524527	0.10421	0.177618	41	0.0563587	0.110896
131	10	6.9	94.8216	17.5188	5355	4800.1	0.012536	0.0365514	0.0347596	0.0739696	0.0948216	0.158144	68	0.0609585	0.117465
132	7	6.85714	109.989	18.743	1276	6810.86	0.00858912	0.0355528	0.0368767	0.0660321	0.109989	0.168507	47	0.0624955	0.111574
133	5	6.6	110.861	17.2363	7994	5852.4	0.0147603	0.0343971	0.030452	0.0546258	0.110861	0.169407	34	0.0598206	0.115973
134	5	5.4	123.819	23.3487	6090	8014.8	0.0279797	0.0600087	0.0401968	0.0750147	0.123819	0.191584	28	0.0782979	0.127067
135	6	8.16667	105.107	15.2168	4122	3864.83	0.0116903	0.0419412	0.0361533	0.0621854	0.105107	0.182277	49	0.068067	0.124587
136	6	7.16667	117.138	16.6178	8320	5160.67	0.0258933	0.0419908	0.0372035	0.0613212	0.117138	0.193076	44	0.068283	0.118029
137	9	7.22222	99.6467	14.7804	1055	5818.78	0.00665508	0.0300501	0.0377792	0.053396	0.0996467	0.174617	64	0.0620824	0.124561
138	6	6.5	107.317	19.8735	4312	3189.5	0.0130035	0.0319091	0.0342318	0.083837	0.107317	0.18248	37	0.058738	0.101726
139	11	6.63636	107.246	17.4062	5534	5511	0.0111571	0.0484878	0.0370796	0.0773801	0.107246	0.1773	71	0.0756853	0.144817
140	3	7	109.269	15.8267	4492	5617.33	0.00819436	0.0236052	0.039215	0.0485258	0.109269	0.181301	22	0.0566165	0.131593
141	2	10.5	149.599	14.5443	4864	6986.5	0.0550841	0.0577143	0.0389982	0.0603444	0.149599	0.224417	22	0.0852676	0.122442
142	8	6.5	101.664	19.7534	7472	6171.12	0.0127907	0.0315495	0.0347207	0.0618389	0.101664	0.172319	53	0.0585058	0.108826
143	4	8	118.521	17.4019	4396	6112	0.0217332	0.0394684	0.0364612	0.0495811	0.118521	0.188611	33	0.0681564	0.104672
144	9	6.33333	108.374	18.5115	9507	5240.78	0.00438159	0.0444473	0.0354324	0.0843853	0.108374	0.178028	57	0.0712869	0.123663
145	4	6.75	119.18	19.2722	5111	6905.25	0.0112567	0.0385526	0.0366575	0.0611259	0.11918	0.190737	28	0.0679911	0.109489
146	6	6.66667	106.43	17.4146	10160	6320.17	0.0132122	0.0287594	0.0340053	0.0375019	0.10643	0.17965	40	0.0571237	0.103534
147	6	7.5	127.132	18.7923	5753	5064.83	0.0346163	0.0418305	0.0354058	0.0542029	0.127132	0.206704	45	0.071868	0.11539
148	8	5.75	101.632	19.177	6971	5591.25	0.0105899	0.0282243	0.0327202	0.0488638	0.101632	0.166851	45	0.0566149	0.106507
149	5	5.6	107.513	20.2482	9454	4679	0.0165979	0.0271877	0.0365707	0.0556311	0.107513	0.192608	29	0.0540424	0.118255
150	6	6	102.706	17.892	4315	4955.5	0.0109364	0.0400067	0.028614	0.0640177	0.102706	0.192016	37	0.0556144	0.100237
151	5	7.4	123.135	18.3921	6025	5346	0.0349659	0.042915	0.0390208	0.058545	0.123135	0.188163	38	0.0736578	0.124416
152	6	6	115.002	20.1483	5491	5649.33	0.0175122	0.0338785	0.0402695	0.0523938	0.115002	0.19184	37	0.0656531	0.123894
153	7	6.28571	107.576	19.4418	7703	4422	0.00836105	0.0351952	0.0353257	0.0568738	0.107576	0.179101	43	0.064446	0.117218
154	8	5.75	113.603	23.8588	4316	5349.62	0.0167663	0.0279536	0.0353221	0.0405885	0.113603	0.189209	47	0.0585919	0.105026
155	5	7.2	107.363	15.9604	7818	5605	0.0170925	0.0455837	0.0392505	0.0703813	0.107363	0.178031	37	0.067172	0.139683
156	3	8.33333	124.56	16.9539	5381	6536.33	0.0337485	0.0434236	0.0334148	0.0510521	0.12456	0.201498	26	0.0664286	0.104982
157	7	7.14286	100.636	15.2152	5439	5387.86	0.0156226	0.0327084	0.0331381	0.0424154	0.100636	0.166094	50	0.0576958	0.0985354
158	8	7.75	104.795	14.0818	0	6104.25	0.0113727	0.0427732	0.0385478	0.084143	0.104795	0.18104	63	0.0675578	0.119952
159	12	6.41667	91.3307	15.3788	10440	5945.17	0.00568879	0.0328771	0.0359724	0.0515389	0.0913307	0.157991	73	0.0570355	0.110219
160	3	8	110.598	14.2198	6058	5899.33	0.0103943	0.0268541	0.0351685	0.0409222	0.110598	0.180255	25	0.054153	0.10048
161	12	5.83333	103.429	19.6803	7066	6095.58	0.0159111	0.0358205	0.036455	0.0581761	0.103429	0.175313	70	0.0640698	0.117151
162	11	6.90909	102.923	16.7862	3239	3824.55	0.00865154	0.0348419	0.0376947	0.0664604	0.102923	0.17047	74	0.06379	0.103359
163	9	8	95.21	15.4905	461	5388.44	0.0143469	0.036522	0.0334638	0.0674466	0.09521	0.15381	70	0.0570795	0.106784
164	4	10	108.018	11.4876	4525	8026.25	0.0244069	0.0313415	0.031834	0.0359477	0.108018	0.179647	41	0.0586612	0.0953138
165	11	6.18182	100.395	18.3116	1235	4826.09	0.0113279	0.0291598	0.034751	0.0524998	0.100395	0.177325	66	0.0585102	0.109198
166	5	7	109.819	16.316	3619	7997.8	0.0148339	0.0345438	0.0365508	0.0773732	0.109819	0.189601	35	0.0635769	0.118023
167	5	6.8	106.974	16.3347	6333	6457	0.0155762	0.0276704	0.0348198	0.0506214	0.106974	0.180834	35	0.055143	0.09886
168	7	6.42857	102.575	18.3751	1598	4622.57	0.00889478	0.0302626	0.0381764	0.0542029	0.102575	0.169235	45	0.0581403	0.104102
169	2	6	125.329	20.8882	5944	5578.5	0.0251732	0.0345347	0.0284727	0.0438962	0.125329	0.204571	13	0.0528476	0.104
170	7	8	103.382	13.1396	3716	5914.29	0.0212671	0.0419684	0.0364282	0.0770681	0.103382	0.179891	54	0.0638175	0.106401
171	9	7.33333	90.1559	13.2932	6744	4716.56	0.00439142	0.0238445	0.0313666	0.0343118	0.0901559	0.150298	60	0.0494913	0.0904852
172	2	9	116.245	13.0776	4533	4179.5	0.0107529	0.0247889	0.03947	0.0388248	0.116245	0.190521	18	0.0568453	0.107709
173	6	8	101.139	15.3387	3639	8416.17	0.00743355	0.0332071	0.0392941	0.0526837	0.101139	0.171164	48	0.0610675	0.112911
174	3	6.66667	124.243	20.8716	6604	6531	0.0227052	0.0302321	0.0344479	0.0392108	0.124243	0.196425	21	0.0583746	0.102245
175	7	6.57143	108.16	18.8605	5019	3214.57	0.0135928	0.0420627	0.0358667	0.0707968	0.10816	0.169153	46	0.0665958	0.115646
176	8	7	104.969	16.7606	8238	5107.25	0.0140363	0.0328272	0.0418159	0.0669092	0.104969	0.176208	57	0.0623643	0.114173
177	6	8.33333	93.792	12.3939	5743	2594	0.0127288	0.0296306	0.034518	0.080883	0.093792	0.149099	50	0.0530856	0.113501
178	4	7.25	119.501	18.755	4655	5120.5	0.0121522	0.0391742	0.0386216	0.0702331	0.119501	0.202387	30	0.0752123	0.125328
179	13	6.07692	92.4352	16.4978	4507	6183.08	0.00934175	0.033797	0.0354966	0.0647002	0.0924352	0.16581	80	0.0561664	0.111884
180	7	6	114.561	20.2494	9490	6647.14	0.0234263	0.0323219	0.0345651	0.0478474	0.114561	0.189881	43	0.0597929	0.106021
181	9	6.66667	95.9638	15.207	3041	5552.78	0.00506316	0.0267546	0.0367377	0.0577488	0.0959638	0.170587	58	0.0538535	0.110108
182	9	5.66667	109.939	29.9424	10105	6258.56	0.0180522	0.0357158	0.0316463	0.0534788	0.109939	0.175295	51	0.0579424	0.109022
183	6	5.83333	122.583	22.0358	4879	6582.5	0.0280877	0.0443866	0.037064	0.0583261	0.122583	0.189411	36	0.072071	0.113547
184	10	7.2	99.1803	16.597	9718	6773.1	0.0128736	0.0336763	0.0333901	0.07417	0.0991803	0.163893	71	0.0596225	0.125651
185	8	7.125	104.316	16.3305	6297	5310.12	0.0161651	0.0351481	0.0322328	0.0517245	0.104316	0.175398	58	0.0594963	0.116702
186	6	8.33333	113.52	14.4385	6390	5599.67	0.0204823	0.0406417	0.0371145	0.0600859	0.11352	0.177403	50	0.0663637	0.111362
187	5	6.6	96.2394	15.8795	8541	5494.8	0.00527988	0.0229453	0.0318606	0.0438798	0.0962394	0.162752	34	0.0482652	0.104592
188	4	7	125.668	19.9723	6191	5526.25	0.0289514	0.0452846	0.0371138	0.0732273	0.125668	0.198873	29	0.076884	0.136991
189	6	5.33333	109.649	21.7776	5068	6359.17	0.00227949	0.0394839	0.0395452	0.074251	0.109649	0.176258	33	0.0647707	0.117944
190	8	7	109.621	17.3233	10108	4678.5	0.0204598	0.0330426	0.032477	0.0503854	0.109621	0.189505	56	0.0617815	0.108566
191	3	8.33333	117.462	15.7407	2036	5552	0.0183847	0.037734	0.035898	0.0572172	0.117462	0.189636	26	0.0616232	0.10907
192	9	6.44444	104.037	17.3029	2458	4411.11	0.00729479	0.0398959	0.0357659	0.0647947	0.104037	0.176921	58	0.0632154	0.113995
193	5	6.8	96.0275	15.151	5451	5267.8	0.00527988	0.0270977	0.0313319	0.0545634	0.0960275	0.162769	35	0.0530177	0.120554
194	8	7.75	95.5937	13.6942	8866	4576.5	0.0174192	0.035249	0.0307797	0.0731347	0.0955937	0.16927	62	0.0577993	0.105987
195	4	7.75	110.277	17.395	1566	5879.5	0.0179688	0.0308619	0.0339953	0.0466163	0.110277	0.192914	32	0.0635827	0.116552
196	7	7.28571	99.6756	13.9568	5551	4342	0.0154093	0.0277877	0.0335292	0.0388367	0.0996756	0.161317	50	0.0552102	0.100711
197	5	6	111.169	22.6043	10631	4653	0.0159111	0.0406257	0.0351364	0.0602629	0.111169	0.179676	31	0.059838	0.110723
198	5	8.6	101.655	16.2487	8027	4074.8	0.0126416	0.0288525	0.0355865	0.0479739	0.101655	0.156617	42	0.0558162	0.0998822
199	7	7.42857	111.85	18.4831	4984	4579.57	0.0065762	0.035854	0.0351158	0.0650747	0.11185	0.183245	53	0.0691364	0.124423
200	9	6.77778	106.356	22.4999	5830	5007.78	0.00729479	0.0365083	0.0333867	0.0567521	0.106356	0.169679	60	0.0649607	0.108629
201	9	7.88889	101.792	14.6045	8702	5629.56	0.0179994	0.0388663	0.0349174	0.0843853	0.101792	0.186348	70	0.0654857	0.119553
202	8	6.875	101.972	15.1492	0	6679	0.0198814	0.0323019	0.0360662	0.0602809	0.101972	0.185861	56	0.0602367	0.126614
203	7	4.71429	110.436	29.362	4975	6016.29	0.0187146	0.0302634	0.0359672	0.0544654	0.110436	0.1791	33	0.0575064	0.110251
204	3	6	108.097	19.3031	991	5138.33	0.0187812	0.0247849	0.029296	0.0350043	0.108097	0.170105	19	0.0461569	0.0788789
205	5	6.2	121.693	21.4991	9122	7368	0.0146762	0.0319673	0.0394706	0.0425504	0.121693	0.182075	30	0.0634858	0.130317
206	7	7.71429	101.095	14.5688	4519	4361.43	0.011361	0.0374463	0.0342719	0.0717263	0.101095	0.17626	52	0.0636915	0.127743
207	2	6	124.685	23.3784	9702	5464.5	0.0156912	0.0179717	0.0291145	0.0202523	0.124685	0.209462	13	0.0410439	0.0721362
208	6	5.66667	99.3504	18.7859	7588	5599.17	0.0120544	0.0163181	0.0291953	0.0226026	0.0993504	0.1801	35	0.0402107	0.0789823
209	7	7.42857	98.6831	14.6072	7809	5495.57	0.0154093	0.029037	0.0298416	0.0358999	0.0986831	0.162659	53	0.053784	0.0972705
210	6	6.66667	105.799	17.0873	1479	6577.33	0.00840634	0.0328365	0.035115	0.0538903	0.105799	0.174426	39	0.0626467	0.10344
211	8	6.25	108.644	19.8484	1938	5716.25	0.0105195	0.0328876	0.040957	0.0512338	0.108644	0.181928	50	0.0641922	0.11545
212	9	6.22222	95.2845	16.5362	7455	7023.11	0.00704546	0.0246659	0.0364325	0.0467274	0.0952845	0.160947	56	0.0529035	0.0928088
213	5	6	102.922	17.5457	7438	5794.4	0.00410305	0.0327931	0.0323671	0.0563797	0.102922	0.166468	28	0.0539608	0.106762
214	6	7.83333	106.693	14.2828	12626	4580.83	0.0127184	0.0361679	0.0376119	0.0601034	0.106693	0.183346	46	0.0654652	0.106886
215	14	6.71429	96.8511	15.5132	5884	5389.86	0.00288505	0.0401138	0.0381882	0.070907	0.0968511	0.162177	92	0.0668224	0.117899
216	11	6.18182	94.0309	16.2756	5271	5565.27	0.00514212	0.0285072	0.0343357	0.052151	0.0940309	0.164916	66	0.0568489	0.104112
217	6	6.83333	100.573	17.3675	4396	5069.83	0.0156268	0.0352124	0.0354653	0.0535484	0.100573	0.174382	42	0.0558987	0.0993417
218	4	7.25	124.226	17.9807	3412	5133.75	0.029757	0.0413452	0.0395712	0.0635309	0.124226	0.192682	30	0.0715732	0.128954
219	5	7.2	118.016	17.1778	4139	3804.6	0.0148347	0.0360169	0.0369397	0.0630482	0.118016	0.192313	37	0.0699683	0.107356
220	3	6	106.723	18.1259	6275	6121	0.00285085	0.0182029	0.0372133	0.0384587	0.106723	0.180698	19	0.0491436	0.103605
221	6	7.66667	105.228	15.0465	6113	3813.33	0.00859929	0.0332955	0.0358999	0.0533004	0.105228	0.172255	47	0.062483	0.134561
222	10	6.3	106.179	18.535	10597	7099.9	0.0151763	0.0333295	0.0389881	0.0527668	0.106179	0.181128	62	0.0627515	0.118439
223	4	8.25	112.089	14.278	2677	6700	0.0157275	0.0354115	0.0327566	0.0514922	0.112089	0.185632	33	0.0591867	0.106057
224	5	6.2	116.089	19.3758	6062	3189.6	0.0120729	0.0329307	0.0363855	0.0627643	0.116089	0.193687	32	0.0623246	0.137143
225	4	7.5	115.68	17.3519	0	6124.25	0.013309	0.0278057	0.0376011	0.0426289	0.11568	0.188506	31	0.0609446	0.108354
226	7	6.28571	107.547	18.1318	1723	5466.71	0.0170965	0.0240927	0.0355734	0.0304179	0.107547	0.184537	45	0.055181	0.109912
227	12	7	94.4978	14.2465	8175	3961.67	0.00629485	0.0324775	0.03448	0.0707132	0.0944978	0.162005	82	0.061684	0.112708
228	5	8.6	119.528	15.3679	6123	6548.8	0.0192707	0.0448551	0.0373275	0.0690202	0.119528	0.185143	44	0.077881	0.127743
229	4	6.75	117.354	18.2085	4747	5870	0.00916504	0.0394856	0.0377879	0.0597432	0.117354	0.185753	28	0.0697378	0.116524
230	9	7.66667	102.549	15.735	4720	5292.56	0.0110967	0.0341884	0.035469	0.0527031	0.102549	0.17919	66	0.0637476	0.118423
231	8	6.75	106.386	16.7494	6746	5053.75	0.0106185	0.0306414	0.0378237	0.0444412	0.106386	0.188876	54	0.0621742	0.102113
232	6	6.66667	116.668	23.8049	3906	5652	0.0195687	0.0419399	0.0388164	0.0743788	0.116668	0.185446	39	0.0645331	0.10672
233	5	6	126.004	21.6307	5117	7690	0.0339955	0.0444715	0.0419543	0.0651462	0.126004	0.188459	30	0.0752759	0.120025
234	9	7.88889	114.123	15.317	1585	6177.11	0.0250695	0.0477412	0.0363369	0.0719716	0.114123	0.174836	68	0.07393	0.12373
235	3	6	123.231	23.0488	6935	7547	0.0165982	0.038524	0.0437126	0.0577095	0.123231	0.202114	19	0.0643781	0.116838
236	7	5.85714	106.771	19.2358	3625	5092.86	0.0183179	0.0312814	0.035558	0.0494968	0.106771	0.165339	42	0.0621116	0.121468
237	4	8	122.358	16.8607	5497	6041	0.0167663	0.038007	0.0400224	0.0535467	0.122358	0.198788	33	0.0676597	0.110326
238	3	6.33333	114.801	18.5868	5460	6783	0.02007	0.0273837	0.0327744	0.0366018	0.114801	0.182849	20	0.0546516	0.113975
239	2	5.5	167.105	30.636	4081	4932.5	0.0571981	0.0621057	0.0402184	0.0670133	0.167105	0.230857	12	0.082973	0.118488
240	4	7.5	102.72	14.0118	7867	4221.5	0.00840634	0.0190668	0.0295025	0.0278823	0.10272	0.16602	30	0.0431511	0.0778997
241	2	10	133.826	13.5178	9149	7443	0.0462617	0.048131	0.0396236	0.0500004	0.133826	0.19577	21	0.0764679	0.112819
242	8	7	106.229	17.6468	2416	5558.25	0.0155116	0.0324073	0.0372144	0.0574418	0.106229	0.178988	56	0.0631673	0.120639
243	9	6.44444	107.119	19.1709	4665	5849.11	0.0123927	0.0304443	0.0358483	0.0577488	0.107119	0.176286	58	0.0629418	0.101067
244	9	5.33333	106.285	22.4848	7217	6101.56	0.00655349	0.029178	0.0367071	0.0545192	0.106285	0.174431	47	0.0577768	0.10299
245	7	5.28571	116.094	22.6661	7852	4005.86	0.0241131	0.0397298	0.0334663	0.053935	0.116094	0.186639	37	0.0622555	0.11184
246	8	6.625	98.1701	16.3081	5711	6848.5	0.00929712	0.0243584	0.0327599	0.0453867	0.0981701	0.176011	54	0.0512923	0.0971496
247	6	7.83333	108.243	15.0839	4301	6409.5	0.0205087	0.0342134	0.0337286	0.0527668	0.108243	0.175682	46	0.0603695	0.109024
248	7	6.71429	108.616	17.69	8209	3969	0.00938427	0.0341154	0.0373212	0.051799	0.108616	0.189072	48	0.0647475	0.105277
249	4	3.75	130.242	40.1581	3857	5905	0.010747	0.0438672	0.0379235	0.0654765	0.130242	0.214023	16	0.0607689	0.104018
250	5	6.4	103.837	18.5176	5368	4380	0.00622382	0.0262208	0.0342425	0.0593288	0.103837	0.164476	32	0.0576731	0.1078
251	7	7.85714	104.253	13.5044	9226	6084.71	0.0128338	0.0315913	0.0350412	0.0411033	0.104253	0.165136	54	0.059707	0.106552
252	5	6.8	112.533	20.0952	8297	4863.4	0.00949492	0.033268	0.037628	0.0496101	0.112533	0.183166	34	0.061443	0.104694
253	5	6.8	114.924	17.6855	7869	5707.6	0.0168081	0.0322975	0.039183	0.0653027	0.114924	0.177548	33	0.0657069	0.137274
254	9	6.44444	95.6003	16.005	8070	4701.67	0.0050423	0.0275385	0.0345341	0.048363	0.0956003	0.180161	59	0.0547246	0.110674
255	10	6.7	105.743	19.6297	7966	4433.3	0.0164426	0.0348889	0.0413549	0.050271	0.105743	0.163215	67	0.0658509	0.113886
256	7	6	102.221	19.5055	5988	4557.29	0.0173992	0.0306922	0.037229	0.0442683	0.102221	0.176819	43	0.0562317	0.111714
257	5	6.8	110.776	17.1967	2042	5565.8	0.00363005	0.0306388	0.0368431	0.0467334	0.110776	0.184812	35	0.0607491	0.106479
258	10	7.3	93.7183	13.9982	3395	5769.5	0.00627839	0.0286545	0.0317017	0.0567521	0.0937183	0.173001	71	0.0576969	0.107639
259	9	7.11111	101.968	15.2278	6422	5733.67	0.0128338	0.03447	0.036043	0.07348	0.101968	0.166708	64	0.0640558	0.133983
260	3	8.66667	119.284	15.3656	10056	5373.33	0.0174978	0.0394725	0.0310446	0.0647002	0.119284	0.193124	27	0.0688565	0.118363
261	5	5.2	119.167	24.4292	1645	5082.8	0.0148347	0.0372612	0.0326556	0.069567	0.119167	0.185481	27	0.0581415	0.0907689
262	10	6.1	102.718	19.7207	7074	4350.4	0.00438465	0.0308664	0.0340616	0.0710717	0.102718	0.18607	61	0.0600213	0.114173
263	5	8.8	102.763	12.0379	9050	6344	0.00556143	0.0395345	0.0318067	0.0796222	0.102763	0.167872	43	0.0628801	0.121939
264	8	7.125	110.387	15.9996	8156	4656.88	0.0177212	0.0444425	0.0375748	0.084143	0.110387	0.173375	58	0.0723882	0.126369
265	13	6.61538	90.9832	15.3166	3257	5535.54	0.00428208	0.030003	0.0348092	0.0563127	0.0909832	0.162881	82	0.0579109	0.103866
266	9	6	108.605	19.2213	5173	5368.33	0.0131262	0.0384002	0.0401873	0.0552741	0.108605	0.176521	53	0.0679067	0.117468
267	5	6.4	109.712	18.712	4373	5774.4	0.00972339	0.0262597	0.0353413	0.0553745	0.109712	0.172236	30	0.053385	0.11355
268	8	8	108.338	14.0747	4309	4560.62	0.00935269	0.0399792	0.0389058	0.0644897	0.108338	0.168951	61	0.0707249	0.136899
269	4	6.75	126.656	20.6695	1452	3694.5	0.0296783	0.0420498	0.037729	0.055484	0.126656	0.211254	28	0.0670704	0.106862
270	5	7.4	127.415	19.7301	3842	5919.6	0.0342225	0.0472921	0.0394957	0.0539849	0.127415	0.206429	38	0.0771584	0.1157
271	8	7.25	100.624	15.129	8473	5998.5	0.0137003	0.0358801	0.0361381	0.0651091	0.100624	0.16665	58	0.064567	0.117183
272	3	5.33333	138.197	27.3103	5483	3663.33	0.0344211	0.050879	0.0347785	0.0650974	0.138197	0.209137	17	0.0727544	0.109522
273	6	8.66667	90.7221	11.0933	4527	4911.33	0.00439142	0.0285575	0.0302061	0.0560815	0.0907221	0.149383	51	0.0488104	0.0859203
274	5	6.4	120.262	18.8982	5156	4494	0.0274561	0.0408234	0.036568	0.0600859	0.120262	0.185235	33	0.0677209	0.115699
275	5	8.4	121.717	15.7846	5996	6182.4	0.0368257	0.0445241	0.0354792	0.0500313	0.121717	0.190005	43	0.0713996	0.107843
276	10	6.7	103.517	17.2651	2587	5516	0.0140363	0.0366488	0.0396933	0.0593596	0.103517	0.189093	67	0.0671222	0.125164
277	7	7.14286	117.409	17.6186	4447	5324.14	0.011533	0.0386296	0.0381994	0.0563522	0.117409	0.177539	51	0.0724727	0.118348
278	5	6	120.996	20.3965	6330	6083.6	0.0297106	0.0450136	0.0461419	0.0637665	0.120996	0.183448	31	0.0774475	0.127543
279	4	7.25	108.679	15.2021	2266	6849.25	0.0185414	0.0339352	0.031657	0.041662	0.108679	0.180791	30	0.0599647	0.103473
280	6	6	112.925	19.9635	3542	4431.5	0.0142494	0.0344609	0.0342609	0.0528163	0.112925	0.182762	37	0.0594682	0.113236
281	2	3	131.188	43.7293	3639	5457.5	0.0169115	0.0242836	0.0246693	0.0316556	0.131188	0.203232	7	0.0350214	0.076151
282	8	6.125	110.08	19.3405	5549	6531.25	0.017074	0.0395224	0.0391286	0.0712313	0.11008	0.175671	50	0.0678529	0.129829
283	7	6	103.625	22.5754	4759	6298	0.0029407	0.0277352	0.0333889	0.0477743	0.103625	0.183536	41	0.0569179	0.118156
284	9	6	109.739	20.6559	5402	4177.33	0.0155389	0.039522	0.0382609	0.0522442	0.109739	0.190803	53	0.0668568	0.12452
285	6	8.5	93.4875	13.8933	5793	5091.67	0.00658267	0.0302466	0.0318195	0.0535484	0.0934875	0.172233	50	0.0542337	0.101471
286	4	6.75	110.944	16.9388	4441	2795.5	0.0197481	0.029045	0.0336955	0.043596	0.110944	0.198649	28	0.0570987	0.12004
287	6	7.33333	100.802	15.4076	7381	4651.83	0.0119169	0.0311096	0.0368825	0.0586473	0.100802	0.169386	45	0.0605978	0.120024
288	8	6.25	110.85	20.0091	4108	4675	0.0177248	0.0403555	0.034723	0.0555854	0.11085	0.182782	50	0.0635409	0.104206
289	7	7.42857	98.485	14.2647	6840	4482.57	0.00783901	0.0227883	0.0379296	0.0392547	0.098485	0.181873	53	0.0559215	0.114269
290	8	7	113.059	18.4959	7648	5313.88	0.0215359	0.036851	0.0363824	0.0565904	0.113059	0.17772	56	0.0681045	0.114375
291	6	7.5	119.769	17.3087	4943	5037.17	0.0253002	0.0445002	0.0382399	0.0751663	0.119769	0.187939	46	0.0718138	0.120367
292	5	6.4	113.388	18.9879	5369	4319	0.0155499	0.0394985	0.0340061	0.0707451	0.113388	0.19099	33	0.0626337	0.110067
293	8	6.875	118.35	22.2904	5678	4401.75	0.0295238	0.0523048	0.0416064	0.0862509	0.11835	0.186737	56	0.0774644	0.131683
294	4	6.5	114.357	17.6981	3628	4998	0.0259185	0.0343569	0.0311181	0.053656	0.114357	0.177684	27	0.0575918	0.0848534
295	5	6.4	120.561	22.3325	2662	6035.8	0.0222949	0.0453588	0.0376131	0.0680011	0.120561	0.198286	33	0.0706206	0.119098
296	9	7.77778	96.8912	13.6109	4314	4474.44	0.00288505	0.0327261	0.0374492	0.0519104	0.0968912	0.159292	68	0.0604121	0.112131
297	4	6	117.222	20.2696	5784	5605.25	0.0134969	0.040285	0.0411475	0.0820148	0.117222	0.184735	25	0.0663683	0.110688
298	12	7.33333	99.0129	17.2752	1614	5053	0.0183477	0.035061	0.0347359	0.0597536	0.0990129	0.166692	82	0.0615939	0.110769
299	9	7.55556	100.932	15.1976	3680	5371.33	0.0194348	0.0352098	0.031894	0.0629596	0.100932	0.16361	67	0.0614423	0.117369
300	4	9	125.958	14.2339	8892	3840	0.0237055	0.0564074	0.0362857	0.0736018	0.125958	0.196198	35	0.0818656	0.155284
301	4	8.25	104.115	13.932	4844	5169.25	0.0183272	0.032191	0.0318745	0.0502849	0.104115	0.177844	34	0.0546857	0.0888796
302	2	9.5	118.944	12.5552	4940	5733	0.0190469	0.0277348	0.0362698	0.0364227	0.118944	0.189324	20	0.057599	0.108394
303	7	8.42857	106.628	13.8967	4492	4577.86	0.0217381	0.0341025	0.034627	0.0694209	0.106628	0.163191	59	0.0618087	0.12112
304	7	6.85714	118.042	17.6327	3513	5159.43	0.0150921	0.0478739	0.0396949	0.0651821	0.118042	0.187852	47	0.0745095	0.113851
305	12	6.41667	110.892	18.8487	2574	5292.33	0.0168825	0.0461982	0.0386577	0.0732569	0.110892	0.18825	77	0.0742326	0.143214
306	7	7.57143	117.675	16.8107	3754	4850.43	0.0212328	0.0428677	0.041645	0.0583261	0.117675	0.187781	54	0.0757929	0.114643
307	8	5.25	102.367	21.2553	7190	5436	0.00942011	0.0309349	0.030127	0.0434512	0.102367	0.16762	43	0.0542305	0.095454
308	8	5.625	103.198	21.4433	9859	5875.75	0.012008	0.0274007	0.0329155	0.0493692	0.103198	0.178037	45	0.053692	0.10139
309	5	6.6	139.141	21.7988	6175	6063	0.035439	0.0545419	0.0388494	0.0838015	0.139141	0.214183	33	0.0827769	0.159581
310	8	6.875	102.764	17.0712	1473	5535	0.00802408	0.0276357	0.0384983	0.0472431	0.102764	0.172732	56	0.0619547	0.106556
311	4	6.5	112.486	17.8438	1357	4362.5	0.0183179	0.0317752	0.0360913	0.0454715	0.112486	0.177772	27	0.0582263	0.127963
312	9	7.77778	96.2138	13.0788	4359	6554.78	0.00961885	0.0257523	0.036444	0.0422745	0.0962138	0.170029	66	0.0534799	0.102745
313	4	4.5	124.839	36.1513	8909	4176.5	0.0185213	0.0329345	0.0340585	0.041253	0.124839	0.199813	19	0.0557524	0.100228
314	5	8.8	100.806	11.9207	1751	6316.6	0.0187427	0.0322507	0.0371795	0.0764401	0.100806	0.159475	45	0.0599442	0.122857
315	5	5.2	111.33	21.8949	2122	4413	0.0106022	0.0334975	0.0351764	0.0680011	0.11133	0.180713	27	0.0572913	0.126602
316	5	7.4	111.484	16.7587	2129	6440.4	0.0186244	0.0377149	0.0329029	0.0580056	0.111484	0.181387	38	0.0649731	0.101769
317	8	7	92.9871	14.1372	4202	5030.5	0.00658267	0.0234402	0.0346729	0.0548527	0.0929871	0.178815	56	0.0488791	0.127345
318	7	6.71429	88.1983	14.1197	5352	6313.29	0.00456479	0.0334225	0.0318004	0.0597432	0.0881983	0.151525	47	0.0537949	0.102669
319	7	7.14286	111.096	20.0149	4148	6645.14	0.0114829	0.0305578	0.0369595	0.0545411	0.111096	0.190574	50	0.0637071	0.136624
320	4	5.75	121.926	23.9497	1738	3780.75	0.0277333	0.0376933	0.0296764	0.045538	0.121926	0.198352	24	0.0575402	0.096251
321	6	7	115.654	19.704	2315	6957.17	0.0234185	0.0428023	0.0372716	0.0763187	0.115654	0.181478	42	0.0681013	0.109156
322	7	5.85714	114.717	23.204	4862	5068	0.0204602	0.0364034	0.0347161	0.0696618	0.114717	0.185715	41	0.0624839	0.120145
323	9	7.55556	100.235	15.1502	4782	5958.44	0.0158636	0.0387606	0.0355928	0.0619234	0.100235	0.167297	68	0.0616453	0.130212
324	6	9.5	92.9252	10.1976	2293	6119	0.00538126	0.0226014	0.0341004	0.0478337	0.0929252	0.161514	57	0.0494903	0.101874
325	2	5	143.815	28.7631	4218	3991	0.0416176	0.0453014	0.0299605	0.0489851	0.143815	0.207179	10	0.0562324	0.0798797
326	5	7.4	113.937	16.4213	2529	6182.4	0.0261029	0.0423656	0.034236	0.0663306	0.113937	0.191112	38	0.0636534	0.101148
327	5	8	118.186	15.261	5474	4699.8	0.0317559	0.0430486	0.0366031	0.0631876	0.118186	0.199508	40	0.07165	0.124778
328	5	7.4	113.869	15.544	3843	4815.8	0.0151761	0.0413774	0.0361425	0.064091	0.113869	0.189356	38	0.0678421	0.111611
329	7	6.14286	110.674	21.2193	6017	5195.86	0.00949492	0.0302272	0.0366101	0.0753542	0.110674	0.180369	44	0.0579649	0.117968
330	3	4.33333	118.786	43.9949	4945	4784.33	0.00916639	0.0284391	0.0338008	0.0444954	0.118786	0.179842	14	0.0453827	0.0920739
331	8	5.875	107.524	21.2435	6144	5684.5	0.00628275	0.0333602	0.035921	0.0642002	0.107524	0.191799	48	0.0591942	0.116129
332	4	7	115.767	16.7105	5391	6295.75	0.0186328	0.0375647	0.0370815	0.0485685	0.115767	0.188019	29	0.0658468	0.111592
333	4	6.5	123.401	19.5752	9493	7496.5	0.0262773	0.0489673	0.0348774	0.0832663	0.123401	0.192176	27	0.0716918	0.123346
334	3	5.66667	119.633	30.6204	5970	4645.33	0.0169115	0.0208994	0.0299161	0.0254765	0.119633	0.18632	18	0.0478211	0.0820669
335	4	7.25	115.672	16.7426	4483	4518.5	0.0123927	0.0407391	0.0340981	0.0712043	0.115672	0.188679	30	0.0641939	0.130828
336	3	7.33333	148.191	24.6985	2577	7992.33	0.041253	0.0528013	0.0362483	0.0589748	0.148191	0.208742	23	0.0808736	0.11557
337	10	5.5	103.055	21.7847	2625	7037.9	0.0103943	0.033577	0.0318258	0.058132	0.103055	0.169861	56	0.0611972	0.103894
338	6	8.5	119.693	15.1516	3379	5297	0.0330647	0.0483554	0.038646	0.0826344	0.119693	0.181279	52	0.0780542	0.125333
339	5	7.4	101.328	15.2233	9199	5018	0.0177942	0.02667	0.0346639	0.0410288	0.101328	0.17161	38	0.0569084	0.120081
340	5	8.6	124.867	14.7362	5062	3779.4	0.0343298	0.0473758	0.0372567	0.0563083	0.124867	0.214954	43	0.076097	0.1078
341	7	7	102.752	15.8269	7075	4561.57	0.00837784	0.0377327	0.0299705	0.0747114	0.102752	0.176536	48	0.0620894	0.120145
342	3	6.66667	120.739	20.2828	4442	7186.33	0.0165897	0.0455308	0.0419564	0.0716071	0.120739	0.185724	21	0.0718268	0.119866
343	5	7.6	108.273	15.7856	4498	3706.4	0.0134665	0.0315057	0.0364031	0.0597454	0.108273	0.187947	38	0.0620023	0.109781
344	4	8.25	108.249	13.6063	5965	7653.25	0.0141663	0.0282889	0.0380294	0.0599376	0.108249	0.179266	34	0.0559176	0.10828
345	6	6.33333	104.258	17.4246	6210	4852.83	0.00665982	0.033816	0.0377292	0.065813	0.104258	0.186118	37	0.0592685	0.125186
346	6	7	113.574	17.8856	5804	5862.67	0.0212579	0.0386547	0.0327539	0.0707451	0.113574	0.195722	43	0.0628167	0.110121
347	7	6.57143	103.974	19.4285	5362	5860.71	0.0126908	0.039426	0.0422899	0.0593777	0.103974	0.180625	46	0.0654498	0.118774
348	7	6.14286	105.882	18.9915	5067	5964.57	0.0140098	0.0340735	0.0359443	0.0501782	0.105882	0.178996	43	0.0619281	0.109038
349	9	7.55556	110.345	15.7489	5868	5667.33	0.030577	0.0424905	0.0384291	0.0826344	0.110345	0.181399	65	0.0685609	0.122275
350	9	6.88889	102.318	16.1738	7469	5311.89	0.0152571	0.034378	0.0349898	0.0528964	0.102318	0.169756	62	0.0615572	0.103596
351	4	7.75	119.622	16.5666	5521	6119	0.0324775	0.0414153	0.0353076	0.0482539	0.119622	0.195738	32	0.0688625	0.103494
352	7	6.42857	125.27	23.7117	6666	4441.86	0.037168	0.0473191	0.0396536	0.0564039	0.12527	0.185159	45	0.0746837	0.121545
353	3	6	124.023	21.704	2616	5521	0.0201673	0.0476036	0.0331895	0.0647189	0.124023	0.195431	19	0.0704789	0.123017
354	6	7.66667	118.288	16.4922	4629	5258.5	0.0229476	0.0431123	0.0383919	0.0620436	0.118288	0.184397	45	0.0731211	0.123324
355	7	6.14286	109.159	20.5075	9244	6009.57	0.0196537	0.0376707	0.035332	0.0773732	0.109159	0.178238	42	0.0616593	0.116044
356	4	7.25	117.996	17.7121	5680	5852	0.0162317	0.0316778	0.0406501	0.0519311	0.117996	0.178844	30	0.0673027	0.11582
357	8	6.375	94.7885	17.4061	4254	5163.38	0.00697769	0.0320984	0.0346974	0.0619978	0.0947885	0.176541	52	0.0548461	0.102692
358	6	5.16667	116.982	24.557	6667	5893.5	0.0168081	0.0400061	0.0333078	0.0617923	0.116982	0.190035	31	0.062462	0.110108
359	7	7.14286	99.0736	15.0183	3265	6520.43	0.0121769	0.022961	0.0351264	0.0363729	0.0990736	0.16585	51	0.0533514	0.11013
360	8	7.25	104.415	16.1491	7977	5177.5	0.0158487	0.0354581	0.0339732	0.103811	0.104415	0.177238	59	0.0621849	0.112847
361	6	6	110.176	19.4775	2944	4161.17	0.00925042	0.0274443	0.0362959	0.0491795	0.110176	0.187102	34	0.0559968	0.111365
362	3	5.66667	121.645	25.1014	11663	4858.33	0.0146897	0.0252867	0.0385816	0.0396196	0.121645	0.201271	18	0.0542126	0.100968
363	9	6.55556	101.605	19.7072	5925	4750.44	0.0048305	0.0376242	0.0411142	0.0776034	0.101605	0.169667	57	0.0637651	0.133293
364	5	6.4	119.844	22.1712	4880	6992	0.0214474	0.0422953	0.03538	0.080883	0.119844	0.187516	33	0.0674412	0.110841
365	3	8.66667	127.977	15.3046	1827	5310.33	0.0312191	0.0424039	0.0358966	0.0487614	0.127977	0.191272	25	0.0690912	0.121201
366	7	7.42857	119.944	21.6089	213	6802	0.0258975	0.043839	0.0400681	0.0658047	0.119944	0.177249	51	0.0785997	0.125164
367	3	7	103.126	16.0418	3872	5656.33	0.0156496	0.035832	0.0338044	0.0568508	0.103126	0.185824	22	0.0551155	0.101412
368	7	6.42857	108.706	21.3469	7055	5102.14	0.0157485	0.0363322	0.0342506	0.0677791	0.108706	0.174498	46	0.0620771	0.129488
369	6	9	99.7662	11.7852	0	6904.67	0.0101201	0.0293762	0.0363067	0.0480957	0.0997662	0.163879	54	0.0607649	0.135155
370	6	5	99.0489	21.6178	3143	4436.5	0.00831911	0.0255268	0.0294533	0.0526281	0.0990489	0.165456	31	0.0450617	0.0848534
371	4	7.25	120.097	20.5166	1466	6255.5	0.0257702	0.0421233	0.0334276	0.0626034	0.120097	0.186013	30	0.06886	0.114656
372	9	6.22222	108.095	20.6711	4354	5089.22	0.0163663	0.0399463	0.0345173	0.0647056	0.108095	0.184129	56	0.0645927	0.115208
373	8	6.75	100.905	16.307	1521	6097.62	0.0197572	0.032508	0.0367524	0.0574775	0.100905	0.183103	54	0.0590055	0.111428
374	9	7	94.6164	14.0423	1646	6036.89	0.00935246	0.0300032	0.0352825	0.0499619	0.0946164	0.157261	63	0.0570912	0.115012
375	6	7.83333	102.188	15.6796	7096	3893.67	0.0101451	0.0299126	0.039097	0.0534926	0.102188	0.18575	47	0.0568813	0.112579
376	10	7.2	96.673	22.02	9987	4723.9	0.0133361	0.0310557	0.0338168	0.0441012	0.096673	0.161565	66	0.0565922	0.112054
377	2	8.5	125.867	14.8593	6584	6651	0.0282088	0.0354445	0.0340289	0.0426802	0.125867	0.200528	18	0.0619316	0.0994323
378	4	7.75	131.233	17.9534	9403	5616.75	0.0311729	0.042083	0.039897	0.05612	0.131233	0.189577	32	0.0729537	0.11887
379	1	10	121.594	12.1594	3084	9987	0.0249711	0.0249711	0.0310557	0.0249711	0.121594	0.186537	11	0.0486633	0.0690723
380	5	6.2	114.905	18.9593	8203	4209.4	0.0158487	0.0324901	0.0385821	0.047587	0.114905	0.193086	31	0.0623919	0.115045
381	6	7.33333	116.27	16.733	946	6017	0.0275462	0.0426363	0.0392241	0.0700652	0.11627	0.179733	45	0.0744418	0.12113
382	1	6	132.88	22.1466	6596	6488	0.0147521	0.0147521	0.026773	0.0147521	0.13288	0.217017	7	0.0334855	0.065037
383	7	7.14286	101.907	16.0949	3547	5418.14	0.00731727	0.0298125	0.0360168	0.0636548	0.101907	0.175961	51	0.0560195	0.110482
384	5	6.6	106.66	17.6243	8180	4758.2	0.013544	0.0318362	0.0382361	0.0419331	0.10666	0.17518	34	0.061539	0.116241
385	5	5.8	113.749	21.2601	5350	5781.4	0.011533	0.0247674	0.034976	0.0386103	0.113749	0.174306	30	0.0541191	0.0892409
386	8	6	111.498	22.6039	6503	4979	0.0193466	0.0385053	0.0387882	0.0636926	0.111498	0.183017	47	0.0662527	0.129937
387	7	7.42857	98.4964	14.3613	2556	5707.43	0.0109364	0.0226582	0.0359077	0.0405649	0.0984964	0.181827	52	0.055155	0.10488
388	4	7.25	136.683	20.0144	3871	6687.25	0.0288254	0.0484693	0.0366988	0.0790622	0.136683	0.224647	30	0.0798301	0.140222
389	6	8	93.5613	12.71	8066	6271	0.00568879	0.026611	0.0354056	0.0534788	0.0935613	0.16368	46	0.0521518	0.0977391
390	9	8.11111	91.9652	14.2608	7264	5755.44	0.00578594	0.0317694	0.0351817	0.0685061	0.0919652	0.162287	70	0.0553555	0.107864
391	6	7.16667	105.072	15.587	8024	5354.33	0.0150584	0.0285661	0.032776	0.0483927	0.105072	0.170549	43	0.0537144	0.108235
392	4	6.5	109.602	17.919	7034	6573.75	0.0155662	0.02239	0.035903	0.0313163	0.109602	0.176181	27	0.0528633	0.0973484
393	5	6	114.22	21.3846	5592	5192	0.00862981	0.0308165	0.0369176	0.0468595	0.11422	0.177021	31	0.0600291	0.108993
394	6	6.33333	100.788	17.9579	2715	5184.67	0.00872353	0.0296164	0.0376396	0.0363449	0.100788	0.183875	39	0.0591014	0.118725
395	5	8.2	101.609	12.4995	4448	6260.8	0.0116854	0.0287851	0.0318872	0.0452751	0.101609	0.177842	42	0.0554967	0.0921345
396	5	6.8	108.579	18.872	2872	5329.8	0.0134969	0.0277109	0.032894	0.0391147	0.108579	0.196813	35	0.0551379	0.108961
397	7	8	113.8	15.9152	5525	5088.43	0.0196082	0.0399178	0.034207	0.0609572	0.1138	0.171082	56	0.0691828	0.119952
398	5	4.8	124.313	28	2130	4607.4	0.0157861	0.039224	0.0344863	0.0604908	0.124313	0.18463	25	0.0652258	0.107939
399	6	7.33333	110.892	18.526	10091	5609.5	0.00669125	0.0324528	0.0323428	0.0651481	0.110892	0.182604	43	0.0634769	0.107581
400	5	6.6	116.976	21.0836	4201	6303.6	0.0120729	0.0405251	0.0344071	0.0714286	0.116976	0.181614	34	0.0660022	0.119771
401	5	6.6	102.455	17.7833	8217	6304.4	0.0178249	0.0269441	0.034208	0.053935	0.102455	0.17034	33	0.057023	0.112511
402	7	7.14286	107.95	17.1533	7157	5367.57	0.0142414	0.0339279	0.0330381	0.0718295	0.10795	0.193752	51	0.0626847	0.113404
403	11	7.90909	92.7777	12.2499	6500	6089	0.00538126	0.0321925	0.0337319	0.0613707	0.0927777	0.163048	86	0.057609	0.106983
404	4	7	118.33	19.7217	9474	2770	0.0291681	0.0446438	0.030362	0.0746388	0.11833	0.182368	29	0.063319	0.119875
405	6	8	107.867	15.2313	5575	6130.67	0.0130648	0.0344441	0.0369837	0.0725995	0.107867	0.175853	48	0.0654181	0.141513
406	4	7.5	108.046	17.4074	6251	3973.5	0.0110612	0.0393918	0.0361809	0.0550905	0.108046	0.186666	31	0.0620854	0.111992
407	4	9.25	110.809	12.4221	6747	6375	0.0178123	0.030922	0.0350716	0.0514124	0.110809	0.176294	38	0.0628985	0.11877
408	6	7.16667	92.32	13.5	3845	6514.83	0.0077463	0.0292901	0.0333952	0.0506751	0.09232	0.166501	44	0.0550218	0.112896
409	10	6.7	96.5424	15.5617	7445	5769.9	0.00786365	0.0311217	0.0378034	0.0591005	0.0965424	0.16799	68	0.0596644	0.12363
410	7	5.42857	110.154	23.3421	5737	5894.29	0.0218275	0.0337643	0.0392712	0.0600148	0.110154	0.188127	38	0.0620348	0.112565
411	7	7	105.553	17.3474	1737	7246.86	0.017009	0.039727	0.0360023	0.076652	0.105553	0.182893	50	0.0635442	0.119174
412	2	11	102.318	10.0491	8084	3251.5	0.0136791	0.024799	0.0340845	0.035919	0.102318	0.159393	22	0.0487893	0.0996115
413	7	7.85714	106.289	13.8707	2452	6367	0.0179211	0.0361327	0.0361338	0.0569486	0.106289	0.184501	55	0.0657674	0.113516
414	6	7	109.454	17.4685	3580	5965	0.0101347	0.043708	0.0349087	0.0545183	0.109454	0.179939	41	0.0662388	0.115203
415	4	4.75	105.447	24.165	8489	5824.5	0.00384485	0.0255385	0.0334179	0.0555745	0.105447	0.182575	20	0.0509533	0.111713
416	8	7.875	100.926	13.5611	5564	6426.75	0.00168401	0.0365462	0.0328757	0.0707726	0.100926	0.172863	63	0.061448	0.110734
417	9	6	105.461	18.3301	640	7133.78	0.0160613	0.032586	0.0325812	0.0630482	0.105461	0.190555	55	0.0579342	0.106793
418	6	6.5	106.463	19.6738	5515	5193.83	0.0121546	0.0295369	0.0365851	0.047595	0.106463	0.187867	40	0.0562253	0.0974508
419	6	7.33333	98.1182	13.9455	3587	5236.5	0.0149524	0.0357978	0.0393642	0.0604969	0.0981182	0.166304	45	0.0653937	0.117743
420	8	6.375	101.258	18.5884	7441	5415.75	0.0026305	0.0270961	0.0373115	0.0563127	0.101258	0.179458	50	0.0584274	0.106698
421	7	7.28571	100.335	14.0492	8388	6238.29	0.00714301	0.0305702	0.0321612	0.0527031	0.100335	0.176947	51	0.0574433	0.116747
422	7	5.42857	108.525	23.3168	4374	4527.57	0.010211	0.0299479	0.0361635	0.0640177	0.108525	0.169742	39	0.0562994	0.114438
423	6	10.3333	91.8376	9.59679	5333	5455.83	0.0187289	0.024069	0.0282184	0.0359098	0.0918376	0.155132	62	0.0484079	0.091953
424	12	7.08333	89.5797	14.9418	3543	5081.5	0.00179822	0.0352907	0.0338805	0.0785135	0.0895797	0.171319	83	0.0570656	0.117415
425	6	7.5	116.215	17.5092	5802	5502.33	0.0276969	0.0551026	0.0345427	0.0944531	0.116215	0.1764	46	0.0756772	0.136253
426	7	8.42857	107.724	14.4059	2078	5498.29	0.016622	0.032985	0.0363686	0.0571231	0.107724	0.176977	59	0.0632411	0.125813
427	8	8.5	88.4826	11.2538	4960	5499.25	0.00467207	0.0204069	0.0335924	0.0334298	0.0884826	0.148539	68	0.0480225	0.100875
428	7	8.57143	90.6348	12.0846	4732	5952.43	0.00467207	0.0364955	0.0355189	0.0736921	0.0906348	0.153211	57	0.0610948	0.114596
429	10	7.4	91.6809	13.6757	2122	6144.5	0.0122309	0.0297682	0.0347196	0.0444101	0.0916809	0.148334	71	0.0560112	0.108748
430	9	7.55556	95.0914	13.4377	7090	7947.33	0.012438	0.0304244	0.0348625	0.0615348	0.0950914	0.173029	69	0.0577247	0.103235
431	7	5.42857	97.4915	20.8081	5417	6437.71	0.00370658	0.0197581	0.0320429	0.0404396	0.0974915	0.165956	39	0.046917	0.0970759
432	8	6.75	101.244	18.4099	7380	6721.88	0.0154492	0.0391714	0.035514	0.0677635	0.101244	0.17248	54	0.0638551	0.121281
433	7	7.42857	99.8804	14.9198	5476	5371.71	0.0136441	0.0321814	0.0359175	0.0629596	0.0998804	0.165838	53	0.0590147	0.116129
434	5	7.4	104.756	15.6061	0	4761.4	0.0128082	0.036458	0.0317654	0.069567	0.104756	0.172101	38	0.0586537	0.105737
435	10	7.6	102.776	14.8413	5796	4787.6	0.00848985	0.0422599	0.0363451	0.0944531	0.102776	0.187685	74	0.0667749	0.130317
436	4	5.5	115.587	23.8397	3621	5357.5	0.02081	0.0343115	0.0349877	0.0448109	0.115587	0.192482	22	0.057434	0.099715
437	9	6.55556	104.503	17.4632	5596	4648.67	0.0130648	0.0373009	0.03803	0.0737018	0.104503	0.166664	59	0.0644352	0.120639
438	7	8	115.211	16.4587	6640	4699.14	0.0283333	0.0441092	0.0372582	0.0590132	0.115211	0.180098	56	0.0727623	0.120091
439	7	7.14286	105.805	17.8022	4540	6313.29	0.0129124	0.0282903	0.0364387	0.0487943	0.105805	0.167118	48	0.0598359	0.115024
440	4	6	120.176	20.7804	3132	4981.25	0.0251254	0.0335461	0.0332009	0.041981	0.120176	0.197862	25	0.0585626	0.112166
441	9	6.11111	95.7069	18.2088	10104	6643.89	0.00302368	0.0315256	0.0338802	0.0630344	0.0957069	0.169795	53	0.0546309	0.118777
442	4	7.25	117.434	21.1316	6796	4609.5	0.0275379	0.0449587	0.0371682	0.0694335	0.117434	0.194058	30	0.0653199	0.122128
443	8	7	109.088	17.0347	6627	5090.88	0.0173419	0.0402126	0.0372875	0.0823917	0.109088	0.189413	53	0.0664415	0.121234
444	5	8	96.2787	13.5179	9930	3745.4	0.00514212	0.0355087	0.0339229	0.0586903	0.0962787	0.170058	41	0.055352	0.116199
445	6	7.33333	99.5216	20.3064	2000	5366.5	0.0165502	0.0344566	0.0332202	0.0621567	0.0995216	0.160774	43	0.0528859	0.0926342
446	5	7.6	90.7183	13.1908	3164	7385.4	0.00618673	0.0341789	0.0326304	0.0664604	0.0907183	0.156703	39	0.059635	0.104786
447	4	8	112.897	15.557	5884	5880.5	0.0169407	0.0293984	0.0340972	0.0368995	0.112897	0.186987	33	0.0549429	0.0878439
448	7	7	114.26	19.2059	7081	5081.29	0.0237878	0.0373895	0.0340873	0.0538065	0.11426	0.193078	50	0.0658481	0.122753
449	2	5	129.444	25.8889	5416	4354	0.021779	0.047133	0.0395152	0.072487	0.129444	0.194599	11	0.069879	0.144512
450	4	4.75	100.664	22.6493	3353	3786.25	0.00201016	0.0111741	0.0260393	0.0193352	0.100664	0.166111	20	0.0345139	0.0757437
451	8	6.125	111.003	18.8804	0	5017.38	0.0142494	0.0324814	0.0375342	0.0594803	0.111003	0.187128	49	0.0619774	0.119098
452	4	9.75	118.646	13.2281	5799	6175.75	0.0196537	0.0493515	0.0365843	0.0820827	0.118646	0.177781	40	0.0787753	0.136624
453	10	6.5	96.3587	17.2034	6769	4825.5	0.00868788	0.0339416	0.0367691	0.0702331	0.0963587	0.164861	66	0.0582565	0.11151
454	4	8	108.848	14.2981	4685	4909	0.0130035	0.0248988	0.0361812	0.0456155	0.108848	0.178066	32	0.0575581	0.108502
455	2	7	127.427	18.2038	9753	5394.5	0.0187146	0.0335768	0.0336072	0.048439	0.127427	0.197815	15	0.0567804	0.107481
456	8	5.375	112.6	23.732	2374	6019.88	0.0198639	0.041107	0.0370808	0.0764439	0.1126	0.18566	44	0.0643697	0.11484
457	3	5.66667	122.912	22.9241	5667	5491.33	0.0225063	0.0442059	0.0294431	0.0726005	0.122912	0.191742	18	0.0573118	0.10012
458	5	6.2	130.85	21.8395	4264	6120	0.0392547	0.0537997	0.0400591	0.0750147	0.13085	0.205268	32	0.0781711	0.139683
459	6	6.16667	103.736	17.646	3133	4037	0.00634117	0.0237364	0.0346292	0.0432401	0.103736	0.175249	36	0.0522421	0.100618
460	4	7	115.479	16.8407	6663	3687	0.0181663	0.0373621	0.0345015	0.0528266	0.115479	0.18847	29	0.0634355	0.110315
461	3	7	114.65	17.3491	6712	6190.67	0.0213187	0.032834	0.0305095	0.0552397	0.11465	0.173035	22	0.0528047	0.103494
462	3	6.33333	112.115	19.3532	4030	7108.67	0.012008	0.0343994	0.0266155	0.0507505	0.112115	0.190045	20	0.0483604	0.0831607
463	8	6.25	113.258	20.5841	2859	5104.12	0.0247473	0.038681	0.0363952	0.067088	0.113258	0.192839	50	0.0674806	0.123654
464	7	6.57143	106.289	19.0223	8291	5184.71	0.0134143	0.0343192	0.0404287	0.0564375	0.106289	0.171077	47	0.0610506	0.115797
465	2	5	116.511	24.2732	4294	6373.5	0.0095425	0.0419606	0.0296924	0.0743788	0.116511	0.182369	11	0.0646153	0.137143
466	10	7.2	103.882	15.6978	7720	6046.6	0.0103472	0.0331614	0.0356704	0.0694303	0.103882	0.163154	70	0.0622586	0.111193
467	4	7.5	101.473	13.6908	7546	5556.75	0.00704546	0.0451483	0.0298016	0.0753542	0.101473	0.167992	31	0.0617596	0.109442
468	9	6.88889	107.844	16.8376	428	5425.67	0.0202319	0.0446125	0.0385598	0.0631876	0.107844	0.173161	61	0.0694495	0.107413
469	6	9.33333	99.2985	11.0988	6376	5499.17	0.00803222	0.0306435	0.0357295	0.0507621	0.0992985	0.170816	56	0.0588253	0.105589
470	5	7.2	117.618	18.6051	8038	4338.6	0.0247827	0.043601	0.0396808	0.0855348	0.117618	0.188483	37	0.0756968	0.155284
471	5	6.8	113.235	19.4387	2952	6704.8	0.0194045	0.0341285	0.0352533	0.0709729	0.113235	0.187443	35	0.06866	0.110867
472	7	5.85714	104.449	18.9595	6569	5650	0.0203236	0.0432002	0.0325849	0.0635309	0.104449	0.17234	40	0.0604417	0.112171
473	6	6	115.347	20.8266	1853	6306.5	0.018385	0.042016	0.0406701	0.0792431	0.115347	0.202481	35	0.0678989	0.127543
474	5	7.8	99.4987	13.7087	4033	4105.8	0.0125334	0.0227739	0.0357513	0.0316535	0.0994987	0.176038	40	0.0516791	0.0951818
475	5	5.2	120.955	28.4062	5789	3166.4	0.0159278	0.0365732	0.0370885	0.0522997	0.120955	0.183511	27	0.0657113	0.111263
476	5	7.8	113.28	15.7333	4540	7147.6	0.028048	0.0340631	0.0334556	0.0395161	0.11328	0.181667	39	0.0602985	0.110131
477	10	6	100.813	19.7905	977	5143.4	0.0111611	0.0416238	0.0340119	0.0659868	0.100813	0.174065	59	0.0664237	0.113154
478	7	8.42857	110.869	14.7082	8081	5054	0.00823427	0.0386216	0.0397961	0.0712653	0.110869	0.200471	60	0.0729485	0.130284
479	8	7.625	107.356	15.129	7216	7060.75	0.0222862	0.0422602	0.0336604	0.067724	0.107356	0.188242	61	0.0677666	0.116587
480	7	5.14286	118.169	26.5143	5346	4121.29	0.013741	0.0344645	0.0339152	0.0479082	0.118169	0.20041	37	0.0615109	0.0980692
481	6	7.83333	115.45	15.4621	7491	5485	0.0177212	0.0429901	0.0409384	0.0586244	0.11545	0.18554	46	0.0730932	0.123806
482	6	7.83333	107.593	13.8405	1879	7494	0.0208741	0.0366581	0.0406001	0.0760752	0.107593	0.171673	47	0.0680782	0.122601
483	5	7	122.643	18.2894	2913	6239	0.0298136	0.0391125	0.0357528	0.0462098	0.122643	0.190342	34	0.066708	0.126296
484	5	8.4	109.234	13.4115	3797	3632.4	0.0063578	0.0288785	0.0368012	0.0428569	0.109234	0.189407	42	0.0614101	0.117911
485	4	4.25	139.94	34.4018	6032	6198.5	0.0406682	0.0542925	0.040423	0.0755731	0.13994	0.215849	18	0.0774303	0.144512
486	9	6.77778	101.635	17.8179	6433	6840.78	0.0192693	0.0290085	0.0332988	0.043545	0.101635	0.176076	59	0.0540913	0.105588
487	5	7	111.721	17.8132	3342	4781.8	0.0109225	0.035161	0.0310511	0.0789382	0.111721	0.175017	34	0.0533609	0.0831241
488	7	6.71429	114.114	17.9392	5881	5537.86	0.0260121	0.0467431	0.0336448	0.0911901	0.114114	0.188577	47	0.0671516	0.138918
489	8	6.625	106.739	21.2794	2064	5774.62	0.00657046	0.0421251	0.0356736	0.0833985	0.106739	0.179768	52	0.0653113	0.109558
490	8	7.125	95.3563	14.4784	11844	3961	0.00887806	0.0339629	0.0366096	0.0493693	0.0953563	0.158969	56	0.061002	0.103297
491	13	6.61538	90.6175	15.2274	1715	5523.92	0.00392615	0.0303984	0.0340248	0.0433697	0.0906175	0.156825	87	0.0575818	0.111014
492	6	8.5	106.701	13.3735	7037	4602	0.00865154	0.0420007	0.0355988	0.0682834	0.106701	0.173386	50	0.063044	0.116686
493	3	5.33333	147.128	38.8253	6676	4741.33	0.018911	0.0391975	0.0356285	0.0585978	0.147128	0.207776	17	0.0718449	0.129829
494	9	6.44444	109.014	18.4766	5294	5371.33	0.0208665	0.0476462	0.033915	0.0927219	0.109014	0.178505	58	0.0690485	0.128524
495	7	5.85714	109.453	20.997	8980	6835.86	0.0162612	0.0343326	0.037174	0.0696785	0.109453	0.183507	42	0.0568608	0.0992435
496	3	7.33333	110.924	17.563	4001	5640	0.0128736	0.0362955	0.033703	0.0490413	0.110924	0.176767	23	0.0588263	0.11406
497	3	5.66667	108.116	20.1646	5058	7026	0.00660164	0.02262	0.0331283	0.0497848	0.108116	0.186056	18	0.0507773	0.138918
498	7	6.28571	108.023	19.5654	4398	6475	0.0114736	0.0332459	0.0343592	0.0547343	0.108023	0.176802	45	0.0637849	0.116349
499	5	6.6	106.212	16.6399	3443	5256	0.0115802	0.0240956	0.028889	0.0318576	0.106212	0.165142	32	0.0473455	0.0820203
500	3	6.33333	108.026	21.148	3776	5794.67	0.00733042	0.0161742	0.0335085	0.022804	0.108026	0.179172	20	0.0449007	0.095461
501	7	6.57143	103.344	16.9668	7531	7175.29	0.0101207	0.029557	0.0356111	0.0490007	0.103344	0.17572	45	0.0564323	0.104073
502	3	6.33333	121.904	19.7369	4559	3877.67	0.0157861	0.0247844	0.0337748	0.0365619	0.121904	0.186034	20	0.0522685	0.0844702
503	6	8	114.201	15.8915	5483	4844.5	0.0255425	0.0367075	0.0360842	0.0565664	0.114201	0.184581	49	0.0671449	0.123654
504	10	6.7	89.9775	15.0284	5667	5781.6	0.00179822	0.0335628	0.0376665	0.061243	0.0899775	0.170175	66	0.0561472	0.104693
505	3	6	130.835	21.8058	4931	3433.33	0.0337408	0.0389348	0.0354211	0.0447145	0.130835	0.217561	19	0.0639857	0.121234
506	8	7	113.15	18.6394	4281	5305.75	0.0169232	0.0395908	0.040436	0.0515711	0.11315	0.196134	51	0.0690973	0.126933
507	6	5.5	120.736	22.9973	2802	4427.67	0.0206436	0.0380325	0.0378447	0.0538903	0.120736	0.192152	34	0.0651555	0.122049
508	6	7	97.6583	15.2242	0	5863.17	0.00382253	0.0256252	0.0345829	0.0392664	0.0976583	0.161911	43	0.0517037	0.108002
509	4	7	97.4347	14.4412	4892	6144	0.00806313	0.0270956	0.0280025	0.0391147	0.0974347	0.173271	29	0.0446677	0.071164
510	4	7	123.326	18.5845	2090	5084.25	0.0186931	0.0413257	0.0349715	0.0544242	0.123326	0.197074	28	0.063622	0.119477
511	10	5.8	102.98	20.6613	5488	5688.1	0.00877304	0.03632	0.0369774	0.0796222	0.10298	0.173981	57	0.0657504	0.120024
512	6	7.5	121.134	20.3411	5811	5849.67	0.0273174	0.0408062	0.0391996	0.070907	0.121134	0.18133	46	0.0765029	0.124587
513	10	6.1	108.634	22.0544	6295	4944.6	0.0195687	0.0368149	0.0350081	0.0688846	0.108634	0.173142	61	0.0629394	0.113228
514	6	5.83333	99.3523	18.1226	4957	7801	0.00964272	0.0288551	0.0351548	0.0500644	0.0993523	0.179844	36	0.0538891	0.109476
515	6	7.33333	90.3205	14.9459	1936	4870.83	0.00590834	0.0192883	0.0351587	0.0328396	0.0903205	0.159177	45	0.0471245	0.0950248
516	4	8.25	102.508	13.0576	3190	4067.5	0.0158726	0.0261735	0.0294105	0.042539	0.102508	0.167618	34	0.0541224	0.112772
517	3	7	131.929	25.6528	5216	9263	0.0215507	0.0508358	0.033786	0.0794177	0.131929	0.203343	22	0.0771487	0.130492
518	6	7.16667	115.465	16.8309	8831	4266.83	0.0225514	0.0426052	0.0344935	0.0686902	0.115465	0.186836	43	0.0699827	0.125813
519	9	6.66667	113.371	19.7699	3313	6445.11	0.014894	0.0405524	0.036394	0.0707132	0.113371	0.188669	59	0.0712241	0.117343
520	4	5.75	127.594	25.5568	8545	3782.5	0.0207719	0.0464322	0.0400481	0.0716071	0.127594	0.203162	24	0.07113	0.116628
521	6	5.83333	116.278	25.3782	3657	5917.17	0.0140132	0.0471033	0.0345435	0.0815468	0.116278	0.188979	36	0.0730273	0.126965
522	3	5.33333	143.885	27.9776	7929	6270.67	0.0358007	0.0488081	0.0383453	0.0589367	0.143885	0.211133	17	0.0722968	0.12112
523	6	5.83333	111.598	21.1018	7354	5559.33	0.0091308	0.0434578	0.0353393	0.0712313	0.111598	0.188172	36	0.0659064	0.116553
524	9	7.22222	96.8096	14.8032	3225	5836.44	0.0172924	0.0334711	0.0332044	0.0621338	0.0968096	0.16545	66	0.0579881	0.102966
525	4	6.5	128.31	20.3539	5516	5833.5	0.0344816	0.0452477	0.0406231	0.0617091	0.12831	0.20032	26	0.0727884	0.129488
526	2	6.5	131.971	20.4241	4108	4991.5	0.0298555	0.0320751	0.0352063	0.0342946	0.131971	0.205287	14	0.0575122	0.0773101
527	9	5.11111	114.079	25.9243	5664	5186.67	0.0165293	0.041265	0.0391835	0.0603444	0.114079	0.187078	47	0.0671404	0.106507
528	6	6.83333	99.6437	16.799	4198	5292.33	0.00121475	0.0262879	0.0376257	0.0456089	0.0996437	0.17228	42	0.0570385	0.118874
529	5	8.2	108.904	13.5439	5072	5653.8	0.021741	0.0293874	0.0337635	0.0486981	0.108904	0.192795	40	0.0563887	0.0955355
530	5	7.6	120.077	17.5064	8280	5958	0.020157	0.0402513	0.0369994	0.0674466	0.120077	0.192821	39	0.0704552	0.128758
531	3	7	143.496	20.4995	4354	6589	0.0449464	0.0631598	0.0410298	0.0880838	0.143496	0.216023	22	0.090841	0.151299
532	5	8.4	131.858	16.8285	3058	5396.6	0.0357875	0.0486421	0.037919	0.0647947	0.131858	0.20835	43	0.0798263	0.127872
533	7	6.71429	119.012	19.336	7188	5084.29	0.0242785	0.0506571	0.0374739	0.0815468	0.119012	0.201839	48	0.076089	0.141517
534	6	5.83333	114.172	38.6915	3962	3692.17	0.0145299	0.0394482	0.0356147	0.0601452	0.114172	0.176042	35	0.0675138	0.121053
535	3	9	123.063	13.7876	2606	7075.67	0.0329623	0.0487475	0.0385748	0.0648829	0.123063	0.198312	28	0.0776856	0.121314
536	7	8.28571	104.144	14.2037	7679	5780.43	0.0162567	0.0344689	0.0344253	0.0555854	0.104144	0.185135	57	0.060684	0.110774
537	5	8	107.704	14.2323	6858	4115.8	0.0129124	0.0354887	0.031826	0.0621567	0.107704	0.173021	40	0.0607519	0.114652
538	5	5.8	110.688	21.4261	5876	6490	0.0200687	0.0367523	0.0340684	0.0596876	0.110688	0.19132	30	0.0592097	0.110978
539	5	5.8	121.11	22.2323	6489	5086.6	0.0142166	0.0356816	0.0329318	0.0505025	0.12111	0.182816	30	0.06198	0.115208
540	4	6.75	119.78	21.2943	4922	6385	0.0137964	0.0240827	0.0370604	0.0328248	0.11978	0.197416	28	0.0568109	0.103896
541	6	6.33333	121.368	24.7151	7144	5631.17	0.0222879	0.0451205	0.0387288	0.0651821	0.121368	0.183889	39	0.0749169	0.123806
542	12	6.08333	98.9454	17.9208	7069	7050.08	0.0195683	0.0361701	0.038058	0.0578114	0.0989454	0.178528	71	0.0635787	0.114792
543	3	8.33333	122.305	14.8836	3897	4907.67	0.0178374	0.0365056	0.0385132	0.0468794	0.122305	0.191019	26	0.0691011	0.134228
544	7	7.57143	113.687	15.5578	6005	5765.86	0.0213525	0.0387225	0.0364231	0.0576433	0.113687	0.185089	54	0.0685976	0.117988
545	2	9.5	150.028	15.8363	3324	5659.5	0.050271	0.055631	0.0388414	0.0609909	0.150028	0.207695	20	0.0808054	0.121217
546	5	7	130.911	22.764	1960	6218	0.0189878	0.0467684	0.0435056	0.0734891	0.130911	0.191251	36	0.0819748	0.119017
547	5	7.4	124.742	17.9787	8341	5956	0.0306391	0.0449202	0.0339521	0.0621852	0.124742	0.199401	36	0.0712108	0.114687
548	9	7.55556	105.149	16.287	6678	3744.44	0.010211	0.041477	0.0331513	0.0781817	0.105149	0.172758	69	0.069419	0.121165
549	7	5.42857	112.629	25.3861	2611	5275	0.0192742	0.0334599	0.0381032	0.0607119	0.112629	0.177821	39	0.0604996	0.113588
550	9	6.55556	98.3002	17.3066	5382	5872.78	0.0155988	0.0325241	0.0373267	0.0629674	0.0983002	0.166558	60	0.0553764	0.109708
551	7	6.71429	101.704	17.2908	5213	3942.14	0.0112045	0.0339056	0.0359977	0.0655697	0.101704	0.181338	46	0.0605896	0.109936
552	3	8	131.275	20.629	8519	4156.33	0.0287737	0.0428354	0.0327989	0.0534799	0.131275	0.192398	23	0.0677661	0.109622
553	4	5.75	117.054	21.5295	0	6409.25	0.0147498	0.0411418	0.0392464	0.0657644	0.117054	0.189681	24	0.0644755	0.103763
554	11	5.72727	113.738	20.9915	6457	4732.27	0.027024	0.0447251	0.0384271	0.0814779	0.113738	0.196608	62	0.0712455	0.120457
555	3	7.66667	100.357	17.4429	4626	5250.33	0.0120261	0.0294441	0.031799	0.0443452	0.100357	0.16744	24	0.0473756	0.0910043
556	6	7.16667	103.294	16.4232	3974	4008.5	0.0149288	0.0338063	0.0365031	0.0501643	0.103294	0.172062	43	0.0623331	0.111602
557	8	6.625	119.109	21.4295	2409	5071.62	0.0312483	0.0402125	0.037119	0.0577488	0.119109	0.18132	53	0.0706697	0.123663
558	9	6.22222	107.866	21.9679	5978	5488	0.00628275	0.0362197	0.0363987	0.0719716	0.107866	0.185516	54	0.0656729	0.137274
559	5	6.6	123.01	19.7499	6008	4107.8	0.0142153	0.0458312	0.0376042	0.0646441	0.12301	0.191299	34	0.0749192	0.119833
560	7	7.57143	102.355	15.4113	7731	5343.14	0.0224605	0.0411012	0.0339119	0.0621338	0.102355	0.168363	52	0.0646303	0.108993
561	5	5.6	128.411	24.6121	5590	4804	0.0269457	0.0464054	0.0377693	0.0773458	0.128411	0.205278	29	0.0734689	0.107768
562	7	6.85714	109.34	18.0931	6072	3530.86	0.0229804	0.0435623	0.0322552	0.076988	0.10934	0.192759	48	0.0643772	0.128463
563	5	7.6	115.999	16.0742	8235	5309.8	0.0135294	0.02969	0.0376984	0.0440257	0.115999	0.186196	39	0.0619907	0.117783
564	4	8.75	105.07	13.3527	8504	4969.25	0.0152589	0.0237805	0.0335919	0.0303744	0.10507	0.168188	36	0.0537717	0.0993946
565	6	8.33333	100.105	12.421	3787	5890.67	0.0157587	0.0334335	0.032675	0.061243	0.100105	0.167974	50	0.059799	0.115228
566	6	7.16667	114.168	18.3636	6068	5112.33	0.0150324	0.0436977	0.0375443	0.0661046	0.114168	0.189212	44	0.0710317	0.131683
567	6	5.5	104.041	20.5605	5686	5377	0.00192683	0.0431943	0.0367228	0.0794177	0.104041	0.171692	32	0.0611107	0.1194
568	6	8.5	105.879	13.452	7593	4961.5	0.0226181	0.0348229	0.0390535	0.0471016	0.105879	0.168142	50	0.0653498	0.123754
569	12	7.41667	101.028	14.7569	3775	5014.5	0.0169232	0.0376766	0.0332114	0.083837	0.101028	0.180714	80	0.0600918	0.115256
570	9	7.22222	86.1208	14.2431	6001	5535.78	0.00308908	0.0228778	0.0330448	0.0661617	0.0861208	0.153606	65	0.0479719	0.095398
571	4	5.5	113.733	24.2021	251	4578.5	0.0058104	0.0311801	0.0415185	0.0650974	0.113733	0.184191	23	0.0533207	0.118216
572	7	5.85714	113.344	23.0287	6114	4693	0.0195646	0.0493442	0.0394907	0.0880838	0.113344	0.186336	42	0.0694769	0.118774
573	10	7.6	98.9964	13.7499	7607	5343.4	0.00934191	0.0271238	0.0339164	0.0524998	0.0989964	0.173942	75	0.0571473	0.108659
574	7	7	91.2495	13.9926	5993	6411.86	0.00307622	0.0273126	0.033812	0.0513823	0.0912495	0.159911	47	0.0554775	0.11076
575	7	6.28571	114.128	20.3993	4456	4648	0.0172022	0.0393321	0.0359954	0.0661777	0.114128	0.188522	45	0.0674935	0.109881
576	6	7	95.8884	14.6179	5435	6615	0.0034905	0.0264231	0.0304594	0.04872	0.0958884	0.155086	42	0.0530743	0.111034
577	4	6.75	107.084	23.0528	8841	4856.25	0.0095425	0.0174449	0.0363009	0.0322685	0.107084	0.172827	28	0.0498294	0.0953167
578	9	6.33333	105.877	21.1431	2450	6081.78	0.00837784	0.0397188	0.0376033	0.0611303	0.105877	0.180515	56	0.0690877	0.123638
579	9	9.22222	89.8633	10.2859	10212	6104.56	0.00307622	0.0297365	0.0341944	0.0563474	0.0898633	0.162987	81	0.0542393	0.09903
580	5	6.8	104.153	16.7801	642	6058.6	0.0187456	0.0323919	0.0313003	0.0578829	0.104153	0.184629	33	0.0537384	0.10166
581	8	6.625	97.708	16.3331	4345	5486.12	0.0106477	0.0370426	0.0339819	0.0714703	0.097708	0.176531	52	0.0590341	0.119866
582	5	8.6	102.377	12.8304	7201	3484.2	0.00731727	0.0243849	0.0351053	0.0573941	0.102377	0.179845	44	0.0585994	0.11557
583	4	7.5	131.981	18.7365	2027	4208.5	0.0438906	0.0619747	0.04018	0.075362	0.131981	0.209098	31	0.0907112	0.141513
584	4	7.5	102.833	14.9771	4764	4862.75	0.0097554	0.0286175	0.0368276	0.0466823	0.102833	0.179958	31	0.0594977	0.110307
585	7	6.28571	108.823	18.785	5310	4557.43	0.0141393	0.0409537	0.0352876	0.0596174	0.108823	0.188081	45	0.064085	0.126602
586	7	7.14286	110.008	16.5387	7511	8050.43	0.0163432	0.0426937	0.037248	0.0724524	0.110008	0.182099	51	0.0727459	0.124992
587	8	6.375	100.715	20.6826	5478	3819.25	0.0136818	0.0275046	0.0345173	0.0606869	0.100715	0.180199	51	0.0559692	0.10803
588	3	6.33333	141.581	25.9565	3831	4102.33	0.0189878	0.053676	0.0407979	0.0903417	0.141581	0.210238	20	0.0913127	0.148617
589	6	6.16667	105.817	18.2941	4297	5884.5	0.0091308	0.0297307	0.0372498	0.0773458	0.105817	0.179041	38	0.0572061	0.11887
590	7	6.28571	108.296	19.5719	6389	6684	0.00676907	0.0334054	0.0315561	0.0607073	0.108296	0.184538	43	0.0586192	0.103733
591	4	5.75	118.904	22.0467	5503	3455.5	0.0203225	0.0374606	0.0398946	0.0596642	0.118904	0.189856	24	0.0607095	0.105195
592	10	7.8	99.2397	13.5946	1799	5638.4	0.0150313	0.0364452	0.0346025	0.0701047	0.0992397	0.183022	77	0.061426	0.113646
593	8	6.875	111.77	16.7378	5078	6413.25	0.00862981	0.0414388	0.0375041	0.0724524	0.11177	0.168392	56	0.0724594	0.130711
594	4	7	127.103	19.1537	6709	5478.5	0.0373599	0.0433301	0.0384252	0.0486646	0.127103	0.21231	29	0.0719346	0.116666
595	5	6.4	127.567	21.6054	8716	4117.8	0.0258975	0.0400567	0.0391372	0.0535467	0.127567	0.192793	32	0.0701105	0.114505
596	7	6.85714	107.828	17.0483	5035	5369.43	0.0032604	0.0406187	0.0365536	0.0613806	0.107828	0.17922	49	0.0662259	0.113546
597	10	7.5	99.9903	14.1613	5244	5293.8	0.0149397	0.0340647	0.0399448	0.0651481	0.0999903	0.179654	75	0.0645594	0.125464
598	5	8.4	110.277	13.6454	3671	5929.2	0.012474	0.0427554	0.0379689	0.0551887	0.110277	0.192122	41	0.071332	0.122128
599	5	6.8	122.406	18.9729	6142	6258.8	0.0268322	0.0338033	0.0406741	0.0392102	0.122406	0.195084	35	0.0649506	0.124884
600	3	6	111.429	18.9252	6721	4694	0.00803162	0.0305998	0.0325619	0.0440975	0.111429	0.178868	19	0.0547802	0.102221
601	3	7	117.649	17.0404	7116	3155.33	0.024797	0.0368932	0.0282286	0.0600977	0.117649	0.187986	22	0.0569603	0.11893
602	5	6	122.768	22.3614	4291	5119	0.0267939	0.0412469	0.0382823	0.0513237	0.122768	0.209923	31	0.0723765	0.124458
603	2	6.5	117.627	18.2042	5686	1638.5	0.0170009	0.0177459	0.0359177	0.0184908	0.117627	0.179852	14	0.0473416	0.0946599
604	6	4.5	112.422	29.5107	5094	4551.17	0.0121169	0.0311551	0.0311433	0.0675559	0.112422	0.182195	28	0.0567592	0.103473
605	9	6.88889	95.5371	15.4468	9752	4388.33	0.0124029	0.025893	0.0359906	0.0400203	0.0955371	0.167766	62	0.0565821	0.106521
606	11	6.72727	93.6144	15.0756	7089	5532.18	0.00912269	0.0269619	0.0334958	0.0747114	0.0936144	0.16888	74	0.0543692	0.115247
607	8	7	104.32	16.802	5870	6270.62	0.00901326	0.0341201	0.0352374	0.0656654	0.10432	0.174642	55	0.0615802	0.12113
608	8	6.25	104.188	18.6825	7479	5477	0.0103472	0.0389424	0.034011	0.0724395	0.104188	0.16834	49	0.0597741	0.109117
609	5	6.8	95.511	15.1984	8900	6820.6	0.00302368	0.0265569	0.0364034	0.0662418	0.095511	0.172819	35	0.0488653	0.0930448
610	7	6.57143	106.483	20.9767	225	6148.43	0.0169932	0.0373112	0.0318809	0.077659	0.106483	0.167624	45	0.0657232	0.125693
611	5	6.4	113.086	20.0323	7545	4740.6	0.0234742	0.0387523	0.0355863	0.0600013	0.113086	0.189306	33	0.0601151	0.121281
612	5	6.8	109.221	19.5038	7005	5784.2	0.0101207	0.0338927	0.0347128	0.0424557	0.109221	0.177927	33	0.0607293	0.100632
613	4	8	98.6079	14.4782	4889	5301.25	0.0050423	0.0309888	0.0337645	0.0577478	0.0986079	0.175119	33	0.0583471	0.111061
614	12	5.66667	98.2482	20.5236	8309	5728.67	0.00771549	0.0367313	0.0368173	0.0736921	0.0982482	0.17007	67	0.0571937	0.106505
615	6	7.33333	100.056	17.2518	2606	4797.17	0.01731	0.0269324	0.036776	0.0421225	0.100056	0.169283	45	0.0546573	0.11316
616	2	8.5	145.567	17.676	4485	7436.5	0.0515942	0.0587326	0.0467849	0.065871	0.145567	0.209738	18	0.0902343	0.148938
617	5	5.8	101.861	19.7173	5927	7779.2	0.0026305	0.0289973	0.035387	0.0568818	0.101861	0.182088	30	0.0481844	0.117832
618	12	6.75	92.5628	14.5119	6380	5539	0.0141635	0.0342634	0.0338281	0.0718295	0.0925628	0.154776	79	0.0566661	0.113918
619	8	6.125	104.406	19.3897	1490	6247.25	0.00938427	0.037248	0.0345696	0.0712043	0.104406	0.179688	50	0.0621639	0.120331
620	5	7.6	124.83	17.5455	3139	4267.2	0.0235111	0.0505429	0.037714	0.0829203	0.12483	0.199931	38	0.0752006	0.124778
621	6	6.83333	121.857	18.9234	4147	6734	0.0260121	0.0380899	0.0402409	0.0528225	0.121857	0.19546	40	0.0707489	0.119679
622	8	6.5	103.948	17.5	2872	4999.62	0.0106185	0.0343332	0.0363496	0.05612	0.103948	0.187538	52	0.0594471	0.109368
623	6	7	107.664	18.6133	6431	5519	0.0111798	0.028978	0.0339349	0.041113	0.107664	0.167743	41	0.0582907	0.117528
624	6	6.83333	116.372	18.0715	2099	4383.33	0.0145414	0.0380742	0.034948	0.0799678	0.116372	0.192506	40	0.0694486	0.147404
625	10	6.2	102.96	19.5011	9991	6090.8	0.00657046	0.0347356	0.0371274	0.0639312	0.10296	0.173874	61	0.0643553	0.115556
626	7	7.42857	103.008	14.4468	7037	6624.14	0.00528274	0.0384016	0.0376219	0.0852815	0.103008	0.171131	52	0.0616669	0.127963
627	5	7.4	118.572	17.0894	89	5862	0.014003	0.0325548	0.0375465	0.0467618	0.118572	0.188463	38	0.0640576	0.115646
628	14	6.28571	89.4337	18.0819	0	5678.86	0.00752648	0.0296638	0.0349746	0.0561422	0.0894337	0.155414	85	0.0559978	0.103155
629	7	6.71429	105.557	19.1427	4157	4516	0.0150584	0.027636	0.0331305	0.0430788	0.105557	0.164028	48	0.060111	0.111433
630	6	7	105.897	15.6814	6166	5907.33	0.0157485	0.031326	0.0343793	0.0417795	0.105897	0.173071	43	0.0587913	0.102584
631	5	6.6	115.265	18.5248	7687	5664.2	0.0109194	0.039622	0.0363334	0.0724395	0.115265	0.190185	34	0.0687534	0.121201
632	7	8.14286	103.68	13.131	2225	4997.86	0.0203504	0.0366476	0.0337953	0.0833985	0.10368	0.168843	56	0.060325	0.117763
633	9	6.11111	101.778	18.4618	4635	5692.22	0.00990349	0.0310774	0.0319837	0.0618567	0.101778	0.165666	54	0.0579335	0.123346
634	8	8.25	113.261	15.6689	6491	5721.88	0.0106183	0.0440054	0.0374864	0.070032	0.113261	0.173829	65	0.07514	0.126542
635	5	5.4	108.802	24.3855	5099	7218	0.0162974	0.0369783	0.0402904	0.0562212	0.108802	0.172706	28	0.0602921	0.123658
636	8	7.125	101.283	15.3834	5844	6258.5	0.00295655	0.0365779	0.0354135	0.0714526	0.101283	0.177591	55	0.0607186	0.116311
637	4	6.5	104.614	16.1903	1872	6950.5	0.0166137	0.0292237	0.0293153	0.0494928	0.104614	0.165497	27	0.0532999	0.105726
638	2	6	124.233	23.2937	6485	6200	0.0145587	0.0242074	0.0323438	0.033856	0.124233	0.192939	13	0.0453263	0.0878156
639	9	6.66667	105.445	18.7647	5883	5470.67	0.0120122	0.0329612	0.0331601	0.0649515	0.105445	0.177003	59	0.062181	0.138108
640	9	7.44444	110.138	17.555	4279	5614.78	0.0221183	0.0390499	0.0374301	0.0829075	0.110138	0.187904	68	0.0721069	0.137157
641	7	7.57143	93.505	12.9285	5616	6014.57	0.0064328	0.0339636	0.0354154	0.0883569	0.093505	0.158793	53	0.0560567	0.113948
642	7	6.28571	106.186	17.9926	6144	5254.29	0.0233516	0.0406909	0.0337454	0.0639487	0.106186	0.171583	44	0.0639248	0.106535
643	4	9.25	128.1	14.8159	5888	5642.75	0.0403635	0.0522165	0.0328683	0.0592886	0.1281	0.198101	37	0.0779228	0.118648
644	3	7.33333	132.96	22.1601	2927	7416.33	0.0304025	0.0445758	0.032451	0.0534926	0.13296	0.195072	23	0.0697328	0.105812
645	3	6	100.179	17.8891	6393	4749	0.00370658	0.021222	0.0285951	0.0374117	0.100179	0.169662	19	0.039152	0.100015
646	6	6	123.63	23.2868	7195	4558.17	0.0180328	0.0445253	0.0400656	0.0564039	0.12363	0.201019	36	0.0747526	0.128762
647	8	6.75	111.312	19.1318	220	4790.25	0.0193466	0.0402112	0.0350981	0.0688704	0.111312	0.18936	53	0.0667371	0.115301
648	6	7.5	108.015	14.9242	3660	5836	0.0137281	0.0348631	0.033294	0.0523775	0.108015	0.179711	44	0.0621582	0.105097
649	3	8	129.257	16.3281	820	6336.33	0.0339577	0.0608662	0.0328653	0.0856735	0.129257	0.204267	25	0.0837075	0.128755
650	6	7.16667	114.611	19.0715	158	6952.83	0.0287835	0.0439076	0.0384973	0.0647614	0.114611	0.185278	44	0.0706044	0.121444
651	3	8.33333	123.353	14.848	6579	6797.33	0.0271149	0.0358976	0.0376909	0.0446779	0.123353	0.205964	26	0.0653334	0.11062
652	4	6.25	120.664	20.1465	5148	7107	0.0184279	0.048266	0.0367649	0.0777089	0.120664	0.199695	26	0.0744464	0.153489
653	5	7.2	92.8111	13.0377	2709	7406.4	0.00373114	0.0173118	0.0331597	0.0248329	0.0928111	0.160309	37	0.0467651	0.0905539
654	4	6.75	106.28	16.2372	4183	5558.25	0.0156944	0.0296957	0.032215	0.043545	0.10628	0.167586	27	0.0555919	0.102485
655	6	6.16667	99.8621	17.2645	3119	5119.33	0.0164439	0.0377506	0.0302075	0.0564084	0.0998621	0.163128	38	0.0598915	0.105618
656	12	7.16667	91.6714	14.6632	7466	4602.5	0.00131115	0.0311143	0.0344224	0.0498325	0.0916714	0.148229	82	0.0559671	0.10671
657	6	6.83333	111.072	18.6882	9427	5620.33	0.0104268	0.0278231	0.0342249	0.0401012	0.111072	0.187496	42	0.0604274	0.114284
658	3	5.66667	128.934	22.9216	2091	3805	0.0219943	0.0353105	0.0375563	0.0434991	0.128934	0.21482	18	0.0617493	0.109312
659	3	7	134.977	19.9966	5274	5359.33	0.0277528	0.0422351	0.0383309	0.0519609	0.134977	0.209926	22	0.0726911	0.117899
660	9	6.88889	101.442	15.5428	1285	5258.78	0.0048305	0.0376151	0.0354351	0.0834799	0.101442	0.164837	61	0.0631492	0.120023
661	5	10	92.1284	9.81747	4418	2794.8	0.00416903	0.0320857	0.0330669	0.0640754	0.0921284	0.15809	48	0.0517114	0.113965
662	2	4.5	137.269	34.3172	5862	5019.5	0.0288654	0.0366804	0.0297971	0.0444954	0.137269	0.20394	10	0.0505565	0.0964213
663	5	8.8	116.218	13.9171	4978	6538.6	0.0225854	0.041767	0.0357372	0.0639487	0.116218	0.179224	45	0.0705359	0.1137
664	7	6	125.97	21.9162	6406	6649.43	0.0265455	0.0471336	0.0357589	0.0660321	0.12597	0.1989	41	0.074242	0.116395
665	4	7.5	114.006	15.5515	3655	5659.25	0.0213316	0.040962	0.032637	0.0696618	0.114006	0.187556	31	0.0642964	0.115247
666	8	5.75	93.1937	16.8359	3303	6386.88	0.0149626	0.0277644	0.0313577	0.059532	0.0931937	0.156101	46	0.0513112	0.102113
667	4	7	117.261	20.8463	5764	6771.75	0.0211836	0.0382218	0.0335688	0.0739696	0.117261	0.179949	29	0.0688272	0.125564
668	4	9	122.434	13.8952	9215	3033	0.0223444	0.0334565	0.0412103	0.0402388	0.122434	0.202393	37	0.0692199	0.107572
669	7	7.42857	94.0061	14.4899	7377	3352.86	0.00453098	0.0310237	0.0326928	0.0527734	0.0940061	0.175598	51	0.0542859	0.107524
670	3	4.66667	143.096	31.0042	5844	7753.67	0.0316116	0.0574665	0.0452143	0.0724996	0.143096	0.214777	15	0.0827198	0.130924
671	6	6.33333	106.589	17.5534	5808	6295.17	0.0179211	0.0319905	0.0336397	0.0526623	0.106589	0.176531	38	0.0591687	0.100743
672	10	7	100.274	16.482	7418	7415.2	0.00556143	0.0272313	0.0363806	0.0466944	0.100274	0.170717	69	0.0576229	0.109214
673	8	6.375	102.641	18.4967	4342	5824.5	0.0121546	0.0247497	0.0328303	0.0417011	0.102641	0.17771	50	0.0544961	0.104756
674	7	6.42857	124.667	23.1737	5217	6346.43	0.0223444	0.0490878	0.0385682	0.0850427	0.124667	0.194236	45	0.0793207	0.141611
675	4	7	115.57	17.1292	6874	6704.5	0.0214407	0.0302741	0.038677	0.0381822	0.11557	0.193921	29	0.0614168	0.0935109
676	5	5.8	103.138	19.1378	5603	2897.6	0.00665508	0.0334349	0.0350877	0.0604908	0.103138	0.181272	30	0.0549189	0.112766
677	4	6	103.85	20.7701	3651	5696	0.00438465	0.0250058	0.0355268	0.0516985	0.10385	0.183129	25	0.0434863	0.119597
678	7	7	108.774	17.9995	5983	7875.86	0.0174911	0.0356551	0.0338628	0.0563474	0.108774	0.168912	49	0.0628109	0.109026
679	6	5.5	118.247	23.2272	3598	6120.33	0.0109087	0.0308818	0.037049	0.0492585	0.118247	0.180013	34	0.0596975	0.103807
680	6	10.8333	96.926	9.17394	5744	7104.83	0.0195667	0.0388111	0.035622	0.0814779	0.096926	0.150814	66	0.0682154	0.123659
681	8	5.375	108.204	22.6929	4221	4164.62	0.0140955	0.0307782	0.0367333	0.0493187	0.108204	0.178814	43	0.0618526	0.109972
682	4	6.25	109.527	20.645	8388	6334	0.00227949	0.0312937	0.039202	0.0726005	0.109527	0.176012	26	0.0561474	0.101479
683	6	7.5	112.666	15.6928	3622	4656	0.0340091	0.0374249	0.0342354	0.0430624	0.112666	0.189961	45	0.0632994	0.118352
684	6	7.83333	117.883	15.7879	6326	6036.67	0.0277851	0.0432486	0.0369672	0.0593918	0.117883	0.182841	48	0.0755738	0.127746
685	6	6	97.8144	18.6313	4214	4998.33	0.00382253	0.0225205	0.0318773	0.0468089	0.0978144	0.165733	37	0.0529854	0.116998
686	5	7.4	98.5841	15.3353	827	6195.8	0.00629485	0.0275683	0.0344951	0.0446937	0.0985841	0.1683	37	0.0506154	0.0926541
687	5	6.6	103.689	18.8944	4181	6896	0.00848985	0.0239982	0.0328309	0.0365289	0.103689	0.189711	34	0.0498546	0.0977377
688	7	7.71429	106.674	15.7894	5969	5914.71	0.00662684	0.0398466	0.03184	0.0737018	0.106674	0.165841	53	0.0674167	0.120581
689	2	7.5	117.497	16.319	2532	3659.5	0.0138883	0.0186255	0.0349742	0.0233627	0.117497	0.183567	16	0.0473209	0.0709496
690	2	7	110.589	16.1275	5386	3739	0.0139427	0.022191	0.0309806	0.0304393	0.110589	0.191213	15	0.0426209	0.0829344
691	6	6.33333	112.784	30.6864	6683	7311.33	0.013437	0.0337735	0.035257	0.0528255	0.112784	0.16881	39	0.0615862	0.101754
692	10	7.1	107.868	16.9292	5583	5804.8	0.0115243	0.0454664	0.0406757	0.075362	0.107868	0.178151	66	0.0717129	0.134141
693	5	7	121.695	17.5298	6659	7724.4	0.0268259	0.0408961	0.0349973	0.052215	0.121695	0.193023	36	0.0674118	0.117947
694	5	8	108.492	14.3364	9341	6439.2	0.0200935	0.0327934	0.0366602	0.0530971	0.108492	0.172076	41	0.0608496	0.111423
695	4	5.75	122.09	23.7397	4597	5195.25	0.0301041	0.0429464	0.0323511	0.055484	0.12209	0.191048	24	0.0625001	0.103789
696	5	7.2	109.734	16.0595	5915	5755.6	0.00438159	0.0425905	0.0391131	0.0682834	0.109734	0.182409	37	0.0624629	0.111211
697	7	6.57143	98.872	18.5189	7625	5363.29	0.00877304	0.0407643	0.0351208	0.0861015	0.098872	0.167045	46	0.0599722	0.121664
698	4	8.5	122.253	14.5539	8126	5014.75	0.0277709	0.0393029	0.0357465	0.0555112	0.122253	0.1892	35	0.0690347	0.118699
699	8	8.5	105.393	12.6618	4510	4096.12	0.016675	0.0412469	0.034071	0.0630775	0.105393	0.168693	67	0.0668339	0.127872
700	8	6	111.163	24.3721	3491	4246.5	0.0058104	0.0317531	0.0364584	0.0732569	0.111163	0.178381	46	0.0700775	0.141611
701	5	7	110.538	16.9588	5598	4883	0.0222118	0.0378575	0.0368215	0.0762336	0.110538	0.17756	36	0.0632193	0.119443
702	5	5	129.973	28.1608	531	5257.4	0.0329366	0.0506833	0.0390102	0.065813	0.129973	0.19943	26	0.0758356	0.125651
703	6	7.16667	112.441	18.5697	4504	5437.17	0.00916504	0.0397329	0.0381108	0.068224	0.112441	0.194918	44	0.0740787	0.12437
704	4	7	100.609	17.0077	2438	4093.25	0.00771861	0.0364112	0.0366312	0.076988	0.100609	0.158439	29	0.0605112	0.118488
705	4	5.25	125.922	27.5455	830	4218	0.0164492	0.0370204	0.038483	0.0596234	0.125922	0.194869	22	0.0669062	0.130828
706	4	5	116.038	24.1745	8048	3832	0.013309	0.0288973	0.0333478	0.0492633	0.116038	0.189919	21	0.0530277	0.0983399
707	3	8.33333	144.335	24.8577	7444	1895.33	0.0351643	0.0450856	0.04742	0.0551022	0.144335	0.229167	26	0.0844123	0.121089
708	5	4.4	105.787	26.4468	5987	6316.2	0.00803162	0.0251466	0.0261947	0.0514417	0.105787	0.179081	23	0.040848	0.0839175
709	4	8.5	104.16	13.1234	2890	5343.25	0.0174795	0.0280982	0.0371498	0.0503481	0.10416	0.178154	34	0.0579521	0.100038
710	8	5.25	97.1242	19.9644	4731	4957.5	0.00506316	0.0326695	0.0309609	0.0675559	0.0971242	0.174539	43	0.0519183	0.0971365
711	10	7.1	112.814	18.6456	11464	4782.8	0.0217884	0.0487013	0.0370717	0.0730183	0.112814	0.186557	68	0.0750117	0.112891
712	6	6.5	104.244	17.1258	7087	5989.67	0.016181	0.0364136	0.0337834	0.059532	0.104244	0.172464	40	0.0614562	0.113384
713	9	7.11111	113.073	16.607	4734	7652.67	0.0247748	0.0405395	0.0378689	0.0583776	0.113073	0.177342	62	0.0689374	0.121439
714	4	8.25	108.56	13.57	5162	5504.25	0.0112077	0.0309652	0.0371725	0.042699	0.10856	0.184281	34	0.0616093	0.125333
715	3	7	136.99	19.8418	6225	4721	0.032965	0.0514697	0.0351876	0.0647614	0.13699	0.221093	22	0.0746045	0.124989
716	6	7	114.756	16.9174	6470	5237.33	0.0249073	0.0361483	0.0353146	0.0480948	0.114756	0.184693	43	0.0646579	0.113255
717	6	7.5	112.954	17.1081	3446	5467	0.0210153	0.043828	0.0331244	0.0528266	0.112954	0.190801	43	0.0657103	0.119771
718	6	5.5	128.92	28.3418	5349	4086.83	0.0265455	0.0383237	0.0381533	0.0430155	0.12892	0.20482	34	0.0683789	0.109402
719	6	7	112.436	22.1748	3052	6167.5	0.0184908	0.0345242	0.0328862	0.0481332	0.112436	0.1794	41	0.0648194	0.125139
720	3	6.33333	106.715	17.4894	6326	4073.33	0.0176121	0.0376113	0.0330635	0.0602592	0.106715	0.176789	20	0.0640531	0.112579
721	4	6	132.218	22.8628	6203	5938.5	0.0381228	0.0501397	0.0403727	0.0612801	0.132218	0.211641	25	0.0789829	0.123324
722	8	6.5	114.283	18.4237	2448	5244.62	0.0248805	0.0487979	0.0393921	0.0725995	0.114283	0.181527	53	0.0747915	0.134141
723	6	6.66667	113.686	17.9176	6841	6440.33	0.0204362	0.0312008	0.0373497	0.0446937	0.113686	0.176364	40	0.0632148	0.118804
724	4	7.25	117.867	17.4345	5401	7109.25	0.0151763	0.0476965	0.0344793	0.0662418	0.117867	0.196304	30	0.0675159	0.116476
725	5	6.6	99.5159	15.4724	3094	6136.4	0.0084486	0.0387859	0.0352414	0.0674038	0.0995159	0.15685	34	0.0608973	0.130924
726	6	5.5	113.993	23.138	5913	7207.33	0.0123963	0.0342402	0.0383889	0.0592187	0.113993	0.182173	34	0.0624179	0.124929
727	5	7.4	113.793	15.895	4350	3965.4	0.00916128	0.0380052	0.0342813	0.0666215	0.113793	0.194133	38	0.0651739	0.123507
728	10	7.1	98.3936	15.1495	4916	4951.1	0.0155988	0.0300469	0.038526	0.0660625	0.0983936	0.1664	72	0.0580724	0.113403
729	2	3.5	146.869	42.8367	4461	6684.5	0.018911	0.0232152	0.0364601	0.0275195	0.146869	0.210012	8	0.046608	0.0775088
730	6	6.66667	110.046	19.3309	8002	3377.83	0.0136441	0.03999	0.0394292	0.0589748	0.110046	0.178781	41	0.0674346	0.117151
731	11	7.09091	99.1462	14.6219	9309	4751.36	0.0101201	0.031872	0.035858	0.0514749	0.0991462	0.167934	76	0.0598119	0.109479
732	7	7	94.9531	14.2053	7795	4601.57	0.0107087	0.0313994	0.0295538	0.0506214	0.0949531	0.166882	49	0.0530502	0.110841
733	6	6.5	100.956	16.2117	8515	5756.33	0.0129002	0.0367029	0.0349039	0.0580722	0.100956	0.173613	40	0.0633502	0.0998113
734	4	6.25	100.123	17.1342	4589	5593	0.00121475	0.0355828	0.0343406	0.0696785	0.100123	0.173494	26	0.0553822	0.113578
735	4	6.25	130.604	22.1301	10478	7098	0.0128108	0.0402074	0.0379837	0.0561628	0.130604	0.204046	26	0.071992	0.116347
736	7	7.28571	106.931	15.785	5199	5556.29	0.0136818	0.0310375	0.0376254	0.0618389	0.106931	0.17418	52	0.0621363	0.110978
737	6	6	98.2076	19.2199	1489	6292.17	0.00459606	0.0326438	0.0329606	0.0601107	0.0982076	0.172672	36	0.0592393	0.119769
738	3	9	124.073	13.9007	6026	6618.67	0.034876	0.0436849	0.0324132	0.0563985	0.124073	0.193615	28	0.0679248	0.122064
739	4	6.25	123.255	19.8088	5090	5900.5	0.0281423	0.0434892	0.0302645	0.058832	0.123255	0.202368	26	0.0648995	0.11893
740	7	7.42857	108.376	15.6973	4035	5880.43	0.00935269	0.0413717	0.03438	0.0577488	0.108376	0.177224	52	0.0661307	0.114152
741	5	6.6	103.931	16.6867	9327	3752	0.00648361	0.0329116	0.0353566	0.0547196	0.103931	0.168674	34	0.0567733	0.091079
742	5	6.6	114.516	17.9409	6156	5038.2	0.0218331	0.0412969	0.0353991	0.074251	0.114516	0.183992	34	0.0662319	0.133293
743	4	7.25	131.322	18.3694	0	4977.75	0.0336811	0.0401357	0.0360764	0.0463851	0.131322	0.202239	29	0.0672451	0.116417
744	5	5.6	122.424	24.7569	4442	6653.4	0.016205	0.0398803	0.0394497	0.0586903	0.122424	0.19258	28	0.0658493	0.113514
745	6	6	121.978	21.7656	5952	4786.5	0.0131225	0.0447856	0.0376544	0.0611303	0.121978	0.189498	36	0.0722287	0.127067
746	4	7	111.568	18.5735	8518	5631.5	0.0211641	0.0333772	0.0347561	0.0514417	0.111568	0.184463	29	0.0577547	0.102184
747	5	5.6	107.926	29.7652	4532	3797	0.00982306	0.0251593	0.0421767	0.0489851	0.107926	0.17282	28	0.052731	0.0970716
748	8	7.125	98.1132	14.6245	2673	5108.88	0.0110284	0.0332139	0.0308737	0.0710378	0.0981132	0.166915	55	0.0553237	0.105669
749	6	7.33333	105.021	16.8437	6611	5202.67	0.0083467	0.0304971	0.0396764	0.044386	0.105021	0.174515	44	0.0617911	0.107948
750	9	6.55556	106.597	16.6099	10757	5309.78	0.0195667	0.0369866	0.0370827	0.070032	0.106597	0.169077	60	0.0666871	0.116417
751	3	8	127.649	16.1249	3563	4626.33	0.0239921	0.0382843	0.0352043	0.0619978	0.127649	0.211767	25	0.0662058	0.114005
752	6	7.5	117.636	18.0332	7864	6160	0.0298652	0.0456823	0.0365066	0.07417	0.117636	0.187693	45	0.0723684	0.118439
753	3	6	133.217	23.313	5990	4422.67	0.0392532	0.052965	0.0359317	0.0764439	0.133217	0.191359	19	0.0797101	0.13133
754	8	7.375	103.696	14.968	7974	4097	0.0133303	0.0339577	0.0348731	0.0436229	0.103696	0.173882	56	0.0607679	0.107875
755	5	6.2	105.582	19.7672	5739	4913.8	0.00549932	0.0208446	0.0384233	0.0375121	0.105582	0.175264	32	0.0557148	0.103317
756	4	7.75	102.222	14.2989	6114	5021	0.00621364	0.0264203	0.0351165	0.0488402	0.102222	0.173563	32	0.0503188	0.0887372
757	7	6.42857	100.173	18.2231	4507	5862.29	0.00412541	0.0306749	0.0314539	0.0608419	0.100173	0.168173	43	0.053212	0.0975877
758	2	6	125.7	27.9334	8747	2916.5	0.00767558	0.0227875	0.0273168	0.0378994	0.1257	0.190699	13	0.0498328	0.0832862
759	8	7.25	113.03	19.2924	6123	4222.88	0.0281097	0.0425472	0.0379725	0.0573955	0.11303	0.181664	58	0.0696415	0.122923
760	5	5.4	113.653	21.8106	6169	4616	0.0122999	0.0331904	0.0399703	0.0569681	0.113653	0.186311	28	0.0640087	0.122358
761	8	6.375	107.685	17.8728	7455	5247.75	0.0173419	0.0355742	0.0356945	0.0580056	0.107685	0.178476	52	0.061268	0.105682
762	5	5.4	112.653	23.3352	1360	6292.4	0.0180384	0.0303775	0.0344423	0.0438055	0.112653	0.191845	28	0.0563168	0.0925983
763	5	7	119.382	20.4086	4325	5566.4	0.0327959	0.0389747	0.0370778	0.0537747	0.119382	0.189589	36	0.0704	0.118281
764	5	5.8	106.003	21.0743	9397	5923.4	0.00703339	0.0321609	0.0323226	0.0552397	0.106003	0.184652	30	0.0489922	0.0952479
765	4	4.5	121.835	28.9358	4343	4344.5	0.0155499	0.0287516	0.0389345	0.0490413	0.121835	0.200744	19	0.0534934	0.0939718
766	4	5	122.769	26.6	6878	5118.25	0.0227052	0.0383581	0.039561	0.0489113	0.122769	0.180695	21	0.0691672	0.117877
767	6	5.5	104.605	22.443	7728	6091.83	0.00606244	0.0291521	0.0338181	0.0861015	0.104605	0.174678	33	0.057327	0.117454
768	6	7.16667	116.63	17.2477	4587	5314	0.0298718	0.0400855	0.0358744	0.0532946	0.11663	0.180518	43	0.0673286	0.107813
769	7	6.42857	110.049	19.1899	8269	7499.14	0.0124944	0.0351722	0.0385536	0.0555514	0.110049	0.186925	45	0.0601579	0.106652
770	8	5.875	107.002	20.8803	1696	5668.25	0.0140542	0.0436547	0.0401017	0.08238	0.107002	0.184316	47	0.0650791	0.120729
771	5	7.6	107.783	14.8758	7205	7307	0.0152571	0.0326348	0.0345734	0.0478474	0.107783	0.177683	39	0.0591484	0.105424
772	7	8.28571	106.82	13.0921	8198	6698.29	0.0191344	0.0352521	0.0339193	0.0710378	0.10682	0.172605	58	0.0623143	0.11316
773	2	8.5	105.713	12.8365	5195	7375	0.0029407	0.0140863	0.0312354	0.0252319	0.105713	0.186477	18	0.0424645	0.0891631
774	5	7.2	122.42	18.7031	5879	3863	0.010747	0.0325381	0.0405746	0.0611302	0.12242	0.203276	37	0.0701826	0.125925
775	9	7	105.047	16.2249	10494	4873.33	0.0134665	0.0376563	0.0344778	0.0677635	0.105047	0.174689	61	0.0642742	0.113683
776	2	9.5	120.988	13.6832	1073	4334.5	0.0256765	0.0308572	0.0356966	0.0360379	0.120988	0.190575	20	0.0586863	0.103817
777	7	8	103.011	15.4508	7992	4009.71	0.0211935	0.0345389	0.0346736	0.059558	0.103011	0.190429	56	0.0613036	0.10565
778	6	6	111.871	22.5814	9793	4892.5	0.0207978	0.0346797	0.0368507	0.056445	0.111871	0.186067	36	0.0585562	0.124584
779	3	5.66667	129.08	24.7403	10797	6197	0.0214474	0.0352978	0.041182	0.0543845	0.12908	0.202586	18	0.0630155	0.10772
780	7	7.14286	97.2089	14.6585	6413	2387.14	0.00256383	0.0301099	0.0361509	0.04565	0.0972089	0.173612	51	0.0574948	0.0988884
781	6	6.66667	111.43	18.7707	5614	5741	0.0121522	0.0280391	0.0357132	0.0437445	0.11143	0.196298	41	0.0559266	0.111268
782	4	7	120.009	20.8348	6951	6022.75	0.0179784	0.0344454	0.036173	0.05004	0.120009	0.186943	29	0.0651206	0.101274
783	8	5.875	97.4521	19.065	4261	5772.12	0.0097554	0.0306532	0.0364671	0.0856735	0.0974521	0.182743	48	0.05115	0.109043
784	6	9.33333	105.519	12.0174	7762	5270.5	0.0190103	0.034259	0.0339745	0.0754123	0.105519	0.167529	56	0.0607697	0.129905
785	7	7	104.749	19.6024	4634	5568.86	0.0109766	0.0320889	0.0389821	0.0470643	0.104749	0.175432	49	0.0632573	0.115948
786	6	9	111.592	12.8567	5932	4883.5	0.0252787	0.0383235	0.0354976	0.0451308	0.111592	0.179865	54	0.0683677	0.113898
787	6	6.16667	98.381	17.2752	6765	5019	0.0136751	0.0263569	0.0341423	0.0377248	0.098381	0.16647	37	0.0501857	0.0994176
788	4	6.25	116.087	19.866	4867	7545.25	0.0341585	0.0412988	0.0364109	0.0488535	0.116087	0.172421	26	0.067346	0.129973
789	3	7.33333	106.441	14.9243	5560	5652.67	0.013394	0.0300894	0.0294155	0.039897	0.106441	0.181436	23	0.0531885	0.100008
790	9	6.55556	112.603	20.0184	8088	5691.33	0.0214332	0.0416589	0.0370856	0.0601841	0.112603	0.180569	60	0.0694223	0.120025
791	6	6.33333	116.57	21.3943	7990	3907.17	0.0164492	0.0378934	0.0337907	0.0731347	0.11657	0.189413	39	0.0668946	0.124458
792	6	7.16667	98.677	14.3186	8100	4039.5	0.0105899	0.0235399	0.034986	0.0583776	0.098677	0.165884	40	0.0513581	0.102155
793	5	5.8	117.066	22.6607	9058	6072	0.0197639	0.0328171	0.0334404	0.0572172	0.117066	0.179826	29	0.0566678	0.0948172
794	7	6.14286	106.275	17.7305	5636	5073.14	0.0128082	0.0317844	0.0328572	0.0528369	0.106275	0.178083	44	0.0588395	0.092904
795	7	5.85714	110.431	19.6447	7127	5629.57	0.0175122	0.0305147	0.0361271	0.046335	0.110431	0.176028	41	0.0597615	0.0980146
796	6	6.16667	117.624	21.4244	7165	3555.17	0.0191214	0.0424214	0.0368087	0.0606661	0.117624	0.195242	38	0.0674954	0.113228
797	5	7.8	119.826	15.5013	3907	4391	0.0228928	0.0394776	0.0415509	0.0601519	0.119826	0.199158	40	0.0713665	0.148236
798	6	8.16667	95.4302	13.7717	3653	6136.83	0.00752648	0.0380424	0.0366341	0.0606661	0.0954302	0.16294	50	0.0606798	0.120947
799	8	7.375	104.231	15.9035	350	6440.25	0.0145876	0.0344668	0.0340617	0.0646441	0.104231	0.16811	58	0.0626485	0.121612
800	4	7.75	112.21	15.8965	4693	4239.25	0.0188318	0.0303499	0.0358742	0.0429835	0.11221	0.179761	32	0.0607985	0.136253
801	3	6.33333	132.289	21.4183	2065	5515	0.0242552	0.0491172	0.0374667	0.0707968	0.132289	0.212383	20	0.0732912	0.124193
802	5	7.2	103.806	15.7933	2513	6808.4	0.00934191	0.0331444	0.0316397	0.0512888	0.103806	0.183284	37	0.0533158	0.104934
803	4	5	127.414	27.8718	3652	6097.75	0.0158673	0.0414576	0.0349226	0.0737568	0.127414	0.198325	21	0.0715018	0.133819
804	7	6	102.314	17.9398	4496	6040.57	0.00295655	0.0320018	0.0346443	0.0714286	0.102314	0.180547	40	0.0556267	0.106391
805	5	8.6	114.213	16.0812	3815	3480	0.0313203	0.0449858	0.0355518	0.0751614	0.114213	0.170238	43	0.0717356	0.130284
806	6	7	91.921	14.8946	8689	4717.67	0.00373114	0.028658	0.0344918	0.0707386	0.091921	0.163787	43	0.0527439	0.116702
807	2	7	144.692	21.101	4200	6486.5	0.0432092	0.0539406	0.0374578	0.064672	0.144692	0.210981	15	0.078848	0.119443
808	9	6.88889	110.321	17.5598	4852	5094.78	0.00916639	0.0404386	0.0332802	0.0829075	0.110321	0.170675	62	0.0693948	0.13133
809	4	8.25	101.169	13.5001	6942	5557.5	0.0114442	0.0233204	0.0313361	0.0343676	0.101169	0.175435	33	0.0508801	0.104433
810	7	6	110.902	19.6027	3894	6430.86	0.0262713	0.0452149	0.0325218	0.0764401	0.110902	0.186518	42	0.0636964	0.110028
811	7	7.71429	112.135	15.3264	1090	6255.86	0.0243658	0.0391526	0.0368724	0.0666215	0.112135	0.182131	55	0.067485	0.141786
812	6	5.83333	107.036	20.9824	2289	5257.5	0.00237444	0.034438	0.0362664	0.0823917	0.107036	0.180943	34	0.0618664	0.119229
813	8	7.125	99.8898	18.8871	6599	5993.5	0.00838496	0.0322383	0.0366332	0.064672	0.0998898	0.178385	57	0.0574443	0.111913
814	9	7.33333	100.592	14.7654	4612	4324.67	0.0103897	0.0413945	0.0366511	0.068937	0.100592	0.17608	66	0.0656919	0.155188
815	4	8.75	111.555	13.7452	2595	6013	0.0121169	0.0278567	0.0395872	0.0540121	0.111555	0.186736	36	0.0611919	0.110416
816	6	6.16667	119.294	21.7285	4777	5000.33	0.0161762	0.0406883	0.03451	0.059532	0.119294	0.200988	38	0.0668968	0.0947374
817	4	5.25	113.872	22.5711	2490	6388.25	0.0122999	0.0301083	0.0330443	0.0521555	0.113872	0.190169	22	0.0499216	0.101009
818	11	6.90909	93.922	17.7036	8961	5505.55	0.0179783	0.041623	0.0343585	0.0685061	0.093922	0.151879	74	0.0603007	0.112318
819	6	5	103.395	22.5664	0	4396.33	0.00805717	0.0275139	0.0300863	0.053656	0.103395	0.165503	30	0.048444	0.0961387
820	6	6.5	103.341	17.8181	6976	6589.17	0.00384485	0.0280993	0.0330344	0.0462754	0.103341	0.17873	40	0.0523456	0.0929898
821	4	7.75	113.05	16.4865	11126	6654.75	0.0281407	0.0439602	0.0311539	0.057185	0.11305	0.187837	32	0.06503	0.119108
822	9	8.11111	99.5245	13.4536	5322	6376.56	0.00412541	0.0376047	0.0327215	0.0835051	0.0995245	0.165269	72	0.0643144	0.128021
823	8	6.5	108.04	17.7976	9520	7394.12	0.0109912	0.0489751	0.0376577	0.0777089	0.10804	0.166829	53	0.0726273	0.159581
824	7	6	110.992	21.0281	3790	5643.43	0.0149397	0.0515787	0.0403669	0.0830673	0.110992	0.194594	43	0.0744181	0.148938
825	7	7.57143	106.219	15.2048	4785	4542.86	0.0113279	0.0384445	0.0350849	0.0613767	0.106219	0.17328	54	0.0642863	0.114787
826	5	5.8	132.391	23.1999	3475	4906.2	0.0262959	0.0421749	0.041879	0.0522751	0.132391	0.195114	30	0.0739185	0.112766
827	9	7.66667	92.7048	16.1297	2474	5486.78	0.0150359	0.027563	0.0303337	0.0453867	0.0927048	0.15475	69	0.051975	0.10196
828	7	6.71429	109.204	17.5445	3319	5593.14	0.0150921	0.0311363	0.0367844	0.0640754	0.109204	0.17442	47	0.0572915	0.117049
829	1	6	128.673	21.4454	6272	3962	0.0145299	0.0145299	0.0394482	0.0145299	0.128673	0.190572	7	0.0441912	0.0746751
830	1	9	132.997	14.7775	5947	10105	0.0231043	0.0231043	0.0357158	0.0231043	0.132997	0.198399	10	0.0506276	0.076583
831	4	5.5	123.135	22.5747	9567	5502.5	0.0146762	0.032772	0.0350013	0.0451201	0.123135	0.190627	23	0.0603999	0.108115
832	6	6.83333	101.195	15.2864	8063	6498.67	0.00964272	0.0346574	0.0330712	0.051697	0.101195	0.180727	40	0.0619835	0.13118
833	3	7.66667	103.62	13.9119	6311	7243	0.0102745	0.0324175	0.0336583	0.0700192	0.10362	0.178607	24	0.0559201	0.133819
834	6	7.16667	107.772	17.4209	4891	4444	0.0183681	0.0300395	0.0368082	0.0482661	0.107772	0.175895	43	0.0582638	0.0974358
835	4	7.5	112.695	15.8087	4312	4810.75	0.0105195	0.0326267	0.0332819	0.0433425	0.112695	0.192448	31	0.0597487	0.112661
836	6	7	117.206	17.3561	5325	5814.17	0.0131225	0.0320917	0.0364736	0.0484417	0.117206	0.182907	42	0.062549	0.107455
837	5	7.2	109.689	16.819	8587	5597.2	0.0140542	0.0531155	0.038864	0.107072	0.109689	0.179971	35	0.065129	0.113547
838	7	8	110.828	15.8137	6271	5685.71	0.0163226	0.0373559	0.0404759	0.0770681	0.110828	0.192045	56	0.0687511	0.102477
839	5	7.4	108.223	15.7017	4972	4213.4	0.00840185	0.0445421	0.0363576	0.0663306	0.108223	0.178364	38	0.0696978	0.116428
840	3	6.33333	135.529	26.532	5539	3587.67	0.0238944	0.039293	0.0373825	0.0514596	0.135529	0.215112	20	0.0714615	0.128112
841	6	8	108.336	14.0937	8073	5709.67	0.0232357	0.0381085	0.0348901	0.0732748	0.108336	0.17881	48	0.0627061	0.143344
842	9	5.33333	107.167	22.8509	3353	3904.22	0.00972339	0.0427939	0.0368464	0.0789382	0.107167	0.168157	45	0.0611602	0.119052
843	6	6.5	100.501	15.813	4057	5477.17	0.00831911	0.0193206	0.0350241	0.0283528	0.100501	0.172407	40	0.0498013	0.107648
844	5	6.8	122.211	19.447	7280	6860	0.029084	0.0440195	0.0396886	0.0593482	0.122211	0.19218	35	0.0742166	0.124423
845	11	7.18182	92.9308	13.6446	2079	5913.18	0.0119169	0.0328493	0.0314008	0.0751614	0.0929308	0.159995	76	0.0558045	0.112166
846	12	7.33333	102.423	14.2423	2530	5902	0.016622	0.0403395	0.0360588	0.103811	0.102423	0.160355	85	0.0669978	0.128954
847	5	5.8	110.381	24.5203	3450	4869.4	0.0178185	0.0347617	0.0338718	0.0580746	0.110381	0.180234	29	0.0540883	0.105097
848	4	7.25	135.582	22.1006	6021	3376.75	0.0325416	0.0450238	0.037966	0.061311	0.135582	0.209563	30	0.0784433	0.131008
849	6	7.5	93.5207	13.9235	6801	5069.83	0.012536	0.0179838	0.0282397	0.0302301	0.0935207	0.155167	45	0.0422182	0.0865056
850	6	6.5	114.306	19.3912	5685	5598.67	0.0238392	0.0392291	0.039608	0.0678861	0.114306	0.186966	40	0.069312	0.118777
851	9	7.88889	96.4147	12.788	5321	5365.78	0.00972263	0.0339357	0.0378955	0.0541388	0.0964147	0.177944	71	0.0605904	0.137566
852	7	5.85714	102.13	18.4807	6665	4386.86	0.0142302	0.0335904	0.0318531	0.0560601	0.10213	0.176595	39	0.0549726	0.110723
853	4	6.5	112.207	17.7995	3451	2910	0.0172564	0.0468091	0.035786	0.0596863	0.112207	0.178632	27	0.0691978	0.125186
854	5	6.2	103.728	20.1035	5665	3838.8	0.0128788	0.0360432	0.0376993	0.0701047	0.103728	0.171672	31	0.0642083	0.106414
855	3	7.33333	116.188	18.3964	6537	5518.67	0.0325402	0.0340949	0.0363982	0.0354539	0.116188	0.191295	23	0.0621948	0.111602
856	10	6.7	111.123	17.0785	3287	5997.1	0.0253354	0.0429222	0.0371148	0.0593288	0.111123	0.18307	66	0.0698651	0.117454
857	4	6.25	123.258	21.5701	3376	4321.25	0.0221217	0.0419774	0.0347187	0.0492633	0.123258	0.188417	26	0.0654174	0.123279
858	8	6.125	100.219	18.3138	4262	5583	0.0146048	0.0357291	0.0373441	0.0648829	0.100219	0.16829	49	0.0574197	0.110907
859	12	6.91667	94.3084	14.7266	0	5138.83	0.00771861	0.0381032	0.0365427	0.0717263	0.0943084	0.15072	81	0.0632594	0.11412
860	4	6	117.579	21.1012	12451	4574	0.00858912	0.0401499	0.0414595	0.0535896	0.117579	0.177096	25	0.0695412	0.119394
861	7	6.14286	103.867	19.3072	6924	4274	0.0248329	0.0366542	0.0299263	0.0674455	0.103867	0.159749	44	0.0600607	0.114758
862	8	7.125	105.964	17.1246	6382	4693.75	0.0256392	0.0380088	0.0383488	0.0626034	0.105964	0.166861	54	0.0642922	0.111857
863	7	6.42857	122.651	24.6628	2419	6436.29	0.0286113	0.0416848	0.0403443	0.064091	0.122651	0.196703	46	0.0725895	0.11465
864	7	6.57143	105.331	18.5584	5023	4888.43	0.00285085	0.0325822	0.0333054	0.0564292	0.105331	0.180528	47	0.0649893	0.11756
865	10	8	95.8058	12.2495	1937	7063.2	0.00256383	0.0299846	0.034059	0.0564259	0.0958058	0.172471	79	0.0597226	0.10342
866	8	6.125	102.857	19.7142	3815	4974.62	0.0124803	0.0297722	0.0368505	0.0476029	0.102857	0.169533	50	0.0587349	0.113291
867	2	7.5	131.846	18.312	10218	4566.5	0.0304672	0.0350839	0.0367461	0.0397006	0.131846	0.203548	16	0.0626469	0.092526
868	5	6	105.414	20.1124	7276	4319	0.0115802	0.0247693	0.0337843	0.0330924	0.105414	0.173496	31	0.0520549	0.0942093
869	7	6.71429	126.933	20.623	6425	5652.71	0.0315241	0.0432554	0.0410316	0.0564084	0.126933	0.194945	48	0.0760089	0.137157
870	5	5.8	112.201	36.5545	8442	6570.8	0.0164207	0.0327665	0.0299354	0.0532722	0.112201	0.179921	30	0.0574409	0.103733
871	8	7.875	97.0422	16.1789	5290	6809.88	0.0150359	0.0315764	0.0357048	0.0730183	0.0970422	0.169786	60	0.0570418	0.121314
872	5	6.4	117.311	21.0414	2274	4308.6	0.0180328	0.0364698	0.0395156	0.0579247	0.117311	0.190724	33	0.0642587	0.118411
873	3	7	126.113	19.6175	2796	5402.67	0.0266742	0.0443501	0.0335156	0.062835	0.126113	0.212278	22	0.0700671	0.113646
874	4	7.5	111.212	15.7109	8186	5428	0.01282	0.0298928	0.0329534	0.0536456	0.111212	0.193952	31	0.0576724	0.10892
875	1	5	129.318	25.8636	6790	8442	0.0171508	0.0171508	0.0327665	0.0171508	0.129318	0.197071	6	0.0387393	0.070423
876	6	7.16667	119.358	18.8983	5553	5580.33	0.0159429	0.0442879	0.037347	0.0658086	0.119358	0.201486	44	0.0723027	0.141517
877	4	6	118.198	20.2625	1868	4013.75	0.013741	0.0330305	0.0321727	0.0608419	0.118198	0.206554	25	0.0575513	0.104368
878	6	8.33333	99.6278	11.9922	5454	4313	0.0110967	0.0243521	0.0330207	0.0426858	0.0996278	0.182014	50	0.0521464	0.099861
879	7	5.28571	97.4439	23.5757	5124	3559.29	0.00872353	0.0324222	0.0356094	0.0600977	0.0974439	0.175151	38	0.0510127	0.110101
880	5	7.6	121.04	16.8687	4036	7037.8	0.018437	0.0401712	0.0341201	0.0607119	0.12104	0.191422	38	0.066691	0.110899
881	3	8.66667	95.8081	11.3043	7517	5334.67	0.0121718	0.0226005	0.0293693	0.0285169	0.0958081	0.165778	27	0.0466842	0.0889732
882	7	7.57143	103.701	14.1089	4826	6100.86	0.0104759	0.0452352	0.0338762	0.0684673	0.103701	0.171057	54	0.0686457	0.123361
883	9	7.66667	101.859	14.1026	5581	6816	0.0162422	0.0344481	0.0362632	0.0686902	0.101859	0.178075	70	0.062853	0.108503
884	2	8	119.897	15.9863	5270	6889	0.0140132	0.0213819	0.0421994	0.0287506	0.119897	0.189526	17	0.0579056	0.0988158
885	5	7.4	116.643	16.58	4402	5900	0.0204598	0.0391705	0.0363288	0.0598839	0.116643	0.201686	38	0.068241	0.148617
886	4	7.25	121.093	17.5272	3106	6428	0.0242616	0.0367928	0.0375225	0.0578608	0.121093	0.186592	29	0.0657803	0.111551
887	7	7.28571	104.001	14.4151	2656	7746.14	0.0099052	0.0298168	0.0372826	0.0466263	0.104001	0.176532	52	0.0616918	0.126965
888	6	6.5	111.956	19.6886	3895	5180.83	0.0238329	0.0366225	0.0396401	0.0464174	0.111956	0.187897	38	0.0640169	0.122857
889	2	8	143.851	17.9814	5677	8014	0.0431534	0.0647022	0.0435637	0.0862509	0.143851	0.214332	17	0.0910241	0.155188
890	8	5.875	109.317	21.0392	7520	6184.75	0.0143189	0.0424327	0.0344264	0.077659	0.109317	0.181658	48	0.0676085	0.114643
891	6	7.66667	106.185	15.5825	1792	3705.33	0.0179963	0.0348485	0.0372785	0.076347	0.106185	0.177962	46	0.0641714	0.138122
892	4	8	108.069	14.4736	2021	4803.75	0.0032604	0.0262368	0.0372226	0.0527623	0.108069	0.181104	32	0.0552668	0.0971916
893	6	7.5	109.268	17.9295	8191	4831.5	0.00363005	0.0406005	0.0326519	0.0911901	0.109268	0.181182	46	0.0630234	0.126296
894	3	7.33333	123.1	22.5373	3624	6169.67	0.0238944	0.0328984	0.0376755	0.0397062	0.1231	0.191972	23	0.0629957	0.110778
895	6	7.5	97.0954	14.5071	4356	5905.5	0.0023174	0.0384862	0.0328067	0.0812624	0.0970954	0.169758	45	0.0585656	0.107838
896	8	8	91.0494	12.505	2330	4776.25	0.00416903	0.031003	0.0336287	0.0565904	0.0910494	0.162259	61	0.0570191	0.106247
897	6	7.83333	107.472	14.5216	6314	4719.17	0.0189923	0.0352946	0.0367758	0.0714526	0.107472	0.177136	48	0.0653161	0.124402
898	3	6.66667	134.317	20.9471	5236	5253.33	0.0296741	0.0436084	0.0366698	0.0590419	0.134317	0.208488	21	0.06889	0.117302
899	6	6.83333	102.001	15.2394	6671	4538.83	0.00578658	0.0334329	0.0418421	0.0707726	0.102001	0.176096	42	0.0672952	0.116747
900	4	5	101.831	24.0435	1333	6609.25	0.00911705	0.0283429	0.0313962	0.0746388	0.101831	0.17557	20	0.045625	0.108045
901	7	6.57143	101.97	17.7233	5893	3251.29	0.0158586	0.0315954	0.0344832	0.0635053	0.10197	0.173626	47	0.0581239	0.128598
902	6	6.66667	110.389	17.9892	9374	4451	0.0154545	0.0318533	0.0337958	0.0501627	0.110389	0.190548	40	0.0611683	0.126481
903	4	8.5	106.681	14.8909	6841	3084.25	0.00335873	0.0312984	0.033388	0.0444101	0.106681	0.17685	33	0.0576419	0.0928805
904	9	6.77778	106.86	18.3098	1908	4915.44	0.00364803	0.0472209	0.0390527	0.0799678	0.10686	0.180842	62	0.0724431	0.123658
905	7	8.14286	93.3991	12.6642	5226	4810.43	0.00697769	0.0232192	0.0358282	0.0377679	0.0933991	0.176191	58	0.0521671	0.102272
906	9	6.66667	99.9666	16.5333	9274	5325.78	0.0132675	0.0301368	0.0322988	0.0532722	0.0999666	0.165554	61	0.0561274	0.105337
907	4	8.5	107.526	12.8753	3943	2819	0.00802408	0.0395357	0.0331879	0.0764147	0.107526	0.173467	35	0.0639154	0.123507
908	3	6.66667	124.393	19.8107	5320	6096	0.0274454	0.0319468	0.0329297	0.0372493	0.124393	0.204529	21	0.0594099	0.110925
909	7	7.14286	96.7976	14.6074	7208	6021.43	0.0141042	0.0258553	0.0361622	0.0414647	0.0967976	0.165849	50	0.0537636	0.109244
910	7	5.57143	103.938	20.328	7364	3869.86	0.0147498	0.0239039	0.0349244	0.0348753	0.103938	0.174932	40	0.0535346	0.0970605
911	7	6.14286	111.211	19.544	5671	4697.71	0.0112567	0.0284007	0.0340648	0.0551398	0.111211	0.179481	43	0.0579756	0.107838
912	9	6.33333	101.52	17.0543	3708	6017.33	0.0145783	0.0340811	0.0374942	0.0734891	0.10152	0.171123	54	0.0603198	0.119833
913	5	7.2	103.092	15.1447	5597	6544.8	0.00192683	0.021132	0.0323081	0.0694303	0.103092	0.169765	35	0.0500067	0.106627
914	8	7.875	108.612	16.2541	8550	5547.5	0.014894	0.0422542	0.0355225	0.0647189	0.108612	0.176874	61	0.0676048	0.120811
915	3	7.33333	129.166	17.6834	6546	6015.67	0.0277255	0.0468571	0.0334865	0.0689468	0.129166	0.20343	23	0.0686063	0.122753
916	4	5.75	123.132	24.3698	8189	4741.75	0.0265193	0.0497479	0.0410835	0.0724996	0.123132	0.198799	24	0.0740418	0.140788
917	4	7.25	104.654	17.2243	5056	4248.75	0.00771549	0.0324046	0.0358238	0.0438264	0.104654	0.177786	30	0.0547016	0.10982
918	10	6.5	100.607	19.1393	10121	4314.9	0.0120775	0.0372955	0.0364515	0.0700652	0.100607	0.168939	64	0.0643628	0.122064
919	8	7.125	102.661	16.2292	8906	5070.25	0.00929712	0.037283	0.0396507	0.0606845	0.102661	0.185308	57	0.0666285	0.118624
920	4	8.75	100.693	12.4069	5187	3706.25	0.0083467	0.0230468	0.0324988	0.0346199	0.100693	0.166168	34	0.0514394	0.100652
921	8	6.25	122.658	21.2279	7412	5793.5	0.0375121	0.0493982	0.0360691	0.0658047	0.122658	0.193727	51	0.0769467	0.122206
922	8	5.625	109.999	22.9491	6737	5736	0.0185636	0.0400535	0.0345219	0.0737568	0.109999	0.183373	45	0.0606254	0.121536
923	6	3.16667	118.157	48.2475	6488	4614.83	0.00916128	0.026773	0.0322899	0.0502849	0.118157	0.202265	20	0.0505831	0.101479
924	2	5	125.96	26.2417	8046	5270	0.013437	0.0394567	0.0388203	0.0654765	0.12596	0.182247	11	0.0583386	0.12614
925	5	6.4	100.996	17.2254	2842	5180.8	0.00201016	0.0194931	0.0318814	0.029057	0.100996	0.164101	33	0.0480578	0.0935448
926	7	5.14286	104.248	21.9842	4607	4486.71	0.00841808	0.0337555	0.0310576	0.0555792	0.104248	0.177513	37	0.0548085	0.106762
927	12	7.33333	98.1769	14.9863	6013	4912.33	0.00229404	0.037167	0.0355182	0.0820827	0.0981769	0.172774	87	0.0624611	0.113766
928	10	7.3	101.694	15.1607	8500	4853.8	0.0214292	0.035984	0.0370561	0.0645059	0.101694	0.175884	69	0.0620325	0.118281
929	4	6.5	122.311	19.2202	5536	6362.25	0.0142166	0.0329202	0.0356983	0.0478694	0.122311	0.188777	27	0.0619717	0.110086
930	3	8.33333	108.514	13.2054	6679	3686	0.00969082	0.0226945	0.0369466	0.0389578	0.108514	0.183044	26	0.0550044	0.106404
931	3	6.33333	114.596	18.1898	3486	5396.33	0.0065762	0.0330364	0.0393935	0.0617923	0.114596	0.189821	20	0.0620703	0.114152
932	11	7.18182	97.5699	15.9593	8625	5415.73	0.00743355	0.036691	0.032543	0.0710717	0.0975699	0.170877	76	0.0616325	0.124063
933	4	8.5	107.161	13.2357	6636	6661.25	0.0197693	0.0338849	0.0337024	0.0617927	0.107161	0.175063	35	0.0577939	0.112867
934	3	7.66667	101.303	13.8287	4897	5390.67	0.00904197	0.0215459	0.0274102	0.0281302	0.101303	0.160213	24	0.0464048	0.107192
935	5	4.8	114.216	24.3661	714	6970.4	0.0130434	0.0261745	0.0330657	0.0395667	0.114216	0.190172	25	0.0514648	0.101248
936	4	5.75	119.433	22.9269	6320	5630.75	0.0166014	0.0329689	0.0323137	0.0453214	0.119433	0.190099	24	0.0585366	0.116553
937	8	7.5	97.4183	13.7869	10206	5851.62	0.0156226	0.0276875	0.03564	0.0470998	0.0974183	0.164615	60	0.0577243	0.105647
938	6	6.33333	101.947	17.8812	6722	5365.33	0.0104759	0.0318755	0.0386445	0.0659935	0.101947	0.175866	39	0.0585679	0.114943
939	5	5.2	128.139	30.8143	4176	5775.8	0.0264206	0.0538712	0.0413988	0.0755731	0.128139	0.200199	27	0.0723277	0.116838
940	7	7.14286	103.267	16.6029	3390	5390.14	0.00859929	0.0234664	0.0350257	0.0398452	0.103267	0.174891	49	0.0531605	0.097594
941	6	7.66667	105.124	14.4546	4696	2977.83	0.0170727	0.0345338	0.0370548	0.0601841	0.105124	0.176561	47	0.0659428	0.116801
942	7	8.28571	103.641	13.4075	5473	6383.14	0.00987558	0.0403508	0.0363439	0.0669221	0.103641	0.17603	59	0.067214	0.117566
943	7	6.42857	98.5081	15.7702	7115	6290.57	0.0157638	0.0258855	0.0312364	0.0437662	0.0985081	0.170999	44	0.0507018	0.117201
944	5	8	108.287	15.4425	3904	3822	0.0142613	0.0385926	0.0346222	0.0647056	0.108287	0.1963	41	0.0641395	0.116667
945	10	7	99.769	15.5869	767	5312.7	0.0152589	0.0361655	0.0390823	0.0659868	0.099769	0.156273	70	0.0681289	0.121089
946	4	9	114.836	14.0127	8112	4399.25	0.024458	0.0433757	0.0318922	0.0642002	0.114836	0.18127	37	0.0698008	0.117369
947	5	5.8	122.166	29.3198	5903	5526.2	0.0135294	0.0409887	0.0409667	0.0670133	0.122166	0.182381	30	0.0662307	0.128463
948	5	5.4	120.319	23.0898	9437	5707	0.0114829	0.0390578	0.0404953	0.059532	0.120319	0.198065	28	0.0654259	0.122045
949	8	8.25	102.112	13.235	8360	5206.38	0.0099052	0.0360486	0.0353445	0.0630983	0.102112	0.166627	64	0.0651252	0.12703
950	5	5.8	107.509	22.0649	4073	3424.2	0.00470551	0.0258364	0.0367132	0.058132	0.107509	0.185233	30	0.0563329	0.0995185
951	6	7.16667	122.377	20.2829	4540	5614.67	0.0384587	0.04777	0.0331081	0.0651462	0.122377	0.189297	43	0.0727532	0.116801
952	3	7.66667	122.555	18.8372	7571	6715.67	0.0211836	0.0261472	0.0388985	0.035825	0.122555	0.181746	24	0.0605586	0.10471
953	6	8.33333	122.866	15.4395	6131	4656.17	0.0337773	0.0527985	0.0409688	0.0751663	0.122866	0.19482	48	0.0820776	0.121931
954	3	7.33333	105.784	14.6923	6722	5067.67	0.0101408	0.0409948	0.0383861	0.08238	0.105784	0.172997	23	0.0637591	0.123279
955	6	8.33333	112.568	15.9471	2670	4133.17	0.0162317	0.037207	0.0367098	0.0556689	0.112568	0.175556	51	0.067866	0.119216
956	6	7	118.863	23.8126	6200	5149.67	0.0293339	0.0456203	0.0372649	0.0539264	0.118863	0.186382	43	0.0715624	0.114427
957	9	6.66667	97.1184	23.9706	4786	5551.67	0.0126416	0.0328052	0.0369759	0.0679179	0.0971184	0.152856	61	0.0562143	0.119767
958	8	6	106.276	19.737	6083	5837.12	0.00622382	0.039377	0.0357711	0.0602592	0.106276	0.1707	48	0.0654081	0.124713
959	7	6.28571	98.7023	17.838	9968	6155.14	0.0126858	0.0243087	0.0357804	0.0424334	0.0987023	0.168042	45	0.0535912	0.110632
960	6	7.66667	102.729	14.7968	2429	4535.33	0.0191644	0.0243919	0.0331931	0.0312757	0.102729	0.174426	46	0.0538365	0.099246
961	5	7.2	109.965	15.6657	2191	7484.6	0.0132122	0.0300501	0.0350403	0.0440785	0.109965	0.184273	37	0.0589662	0.0968422
962	5	6.4	107.809	17.489	888	4075.2	0.00985677	0.0293531	0.0349418	0.0467089	0.107809	0.192514	33	0.0555352	0.0968732
963	9	6.88889	86.0951	12.77	5915	5486.33	0.00308908	0.0274631	0.0342085	0.0812624	0.0860951	0.150517	61	0.0499442	0.0941734
964	9	6.55556	103.717	17.2496	7114	5226.56	0.00634117	0.0320043	0.0320254	0.0548762	0.103717	0.181132	58	0.0593737	0.106959
965	7	6	109.335	22.1708	5211	5927.14	0.0166014	0.0343512	0.0317702	0.0482829	0.109335	0.177051	43	0.0578663	0.104092
966	3	6.66667	120.728	20.1213	1808	4605.33	0.0161465	0.0341103	0.0356665	0.0476029	0.120728	0.207945	21	0.0591347	0.104058
967	7	6	132.493	29.2025	9518	5506	0.0444548	0.0570185	0.0430913	0.0830673	0.132493	0.193073	43	0.0846405	0.145463
968	4	5.75	132.217	25.9713	7687	5564.75	0.0304025	0.036326	0.040633	0.0440645	0.132217	0.204406	24	0.0680259	0.0996158
969	4	7	111.601	18.5791	7118	6108.5	0.0109194	0.0294197	0.036639	0.0548915	0.111601	0.179266	29	0.055369	0.0973421
970	4	5.75	116.853	27.5904	6613	9854	0.0104268	0.0302754	0.0295327	0.056445	0.116853	0.197923	23	0.057827	0.106302
971	9	8.33333	91.9704	12.6929	2339	4872.89	0.00131115	0.034996	0.0337701	0.0589289	0.0919704	0.14954	71	0.056935	0.101416
972	10	7.2	103.692	16.7471	6696	5246.2	0.0221691	0.0506196	0.0358308	0.0903417	0.103692	0.160862	73	0.0712538	0.119597
973	5	5.6	104.289	19.6411	845	6537.8	0.0114442	0.0322291	0.035985	0.0598839	0.104289	0.177206	28	0.0572614	0.116686
974	7	6.57143	111.791	17.3581	6868	5491.57	0.0106183	0.0353285	0.0336047	0.0543331	0.111791	0.174783	47	0.0618733	0.108222
975	7	7.28571	98.8258	15.5858	9366	5636.29	0.00435402	0.0354186	0.0410829	0.0927219	0.0988258	0.17031	52	0.0665349	0.136429
976	9	6.33333	117.389	21.4799	6363	4411.22	0.0285035	0.0457172	0.0390293	0.0714703	0.117389	0.183164	58	0.0749031	0.124992
977	5	7.4	107.642	15.6174	2383	7205	0.024252	0.0381448	0.0325735	0.0602629	0.107642	0.176517	38	0.0592588	0.107463
978	4	6.5	134.488	23.0684	5489	4448.5	0.0280301	0.0367078	0.0391635	0.0441892	0.134488	0.201444	27	0.0687699	0.108984
979	3	7	123.299	17.8588	7737	5287.67	0.0240201	0.0359332	0.0337451	0.0526281	0.123299	0.198377	22	0.0603231	0.0977769
980	4	6.5	119.96	20.5764	4793	4924.5	0.0258349	0.0375083	0.0352753	0.0477792	0.11996	0.193793	27	0.0631854	0.128755
981	12	6.58333	99.5459	16.5647	5162	5770.58	0.00621364	0.0350673	0.0360042	0.0625134	0.0995459	0.175605	76	0.0653148	0.146125
982	5	7.8	109.885	14.4943	4631	7455	0.0302659	0.0411715	0.0357267	0.0638653	0.109885	0.187759	39	0.0664498	0.109474
983	5	4	133.286	35.0987	5725	4632.6	0.0274882	0.0422802	0.0404679	0.0539932	0.133286	0.20663	20	0.0661891	0.113501
984	3	7.66667	121.507	16.5867	7709	3339.67	0.0228791	0.0363814	0.0346873	0.0501875	0.121507	0.190622	24	0.0651893	0.110899
985	6	6.16667	103.781	21.3739	4174	6574.17	0.0192788	0.0240088	0.0323028	0.0357239	0.103781	0.18501	37	0.050823	0.0920761
986	5	7.2	113.508	16.5217	6573	7196.2	0.0193699	0.0419357	0.0344606	0.0707386	0.113508	0.185928	37	0.0668678	0.106015
987	3	6	115.523	19.6206	5167	7240.33	0.0117943	0.0278174	0.0308016	0.0528255	0.115523	0.18744	19	0.0507621	0.0993053
988	8	6	103.35	19.3218	6179	4521.38	0.00803222	0.0370015	0.0328081	0.0835051	0.10335	0.178849	47	0.0615495	0.10728
989	7	8.14286	112.544	16.4291	4493	4506	0.0230404	0.0441018	0.0356134	0.0746548	0.112544	0.181231	55	0.0695673	0.107535
990	3	6.33333	146.476	24.9551	8764	4311.33	0.0562212	0.0601798	0.0377322	0.0674364	0.146476	0.220945	20	0.0872239	0.147404
991	6	8.16667	96.5891	12.7769	8023	5466	0.0023174	0.0398394	0.0398522	0.107072	0.0965891	0.167441	47	0.0583948	0.110688
992	8	6.875	102.486	16.1711	5611	5285.38	0.00961885	0.0387063	0.0372588	0.0672706	0.102486	0.179648	51	0.0616841	0.114005
993	3	6.33333	110.53	17.8953	8111	5627.67	0.00676907	0.0236669	0.0297423	0.0336661	0.11053	0.177769	20	0.0446786	0.0914076
994	4	8	111.302	15.0511	6330	7011.25	0.0106386	0.0406973	0.0358469	0.0596579	0.111302	0.180443	33	0.0689612	0.119769
995	4	8.75	114.678	14.1509	204	3259.75	0.034987	0.0369915	0.0326827	0.0386084	0.114678	0.187674	36	0.0623166	0.104786
996	6	8	106.994	16.3463	4116	6290.17	0.0140463	0.0352027	0.0325894	0.0467274	0.106994	0.179212	49	0.0609285	0.105859
997	2	7.5	127.915	17.1315	6814	2751.5	0.0324991	0.0333983	0.0377077	0.0342974	0.127915	0.198928	16	0.06216	0.107316
998	5	5.6	107.959	21.8316	9021	5024.2	0.0130434	0.0284043	0.0287965	0.0592187	0.107959	0.177128	29	0.052292	0.106439
999	7	7.71429	103.046	14.0841	10011	4148.57	0.0172695	0.0341579	0.0325903	0.0530832	0.103046	0.175197	55	0.0594612	0.0966828
