# Supplementary material for: The winner takes it all—Competitiveness of single nodes in globalized supply networks
Source: PLoS One. 2019 Nov 20;14(11):e0225346. doi: 10.1371/journal.pone.0225346 (PMC6867619; doi:10.1371/journal.pone.0225346)
Supplement: S1 Table — Legends can be found in te readme.txt file. (ZIP) [file pone.0225346.s001.zip › spatial_network_delaunay_randomized_connections_N_1000_r_9_edgelist.dat]

0	124	0.0535478
0	131	0.0798333
0	297	0.0324636
0	518	0.0246044
0	702	0.0134255
1	55	0.0070555
1	267	0.0385301
1	449	0.0381147
1	492	0.0348163
1	499	0.0188318
1	552	0.0475836
1	560	0.0459842
1	935	0.0268677
1	953	0.0296407
2	177	0.0671542
2	297	0.0229884
2	310	0.0286361
2	331	0.0182651
2	411	0.0571151
2	483	0.0485465
2	490	0.0320454
2	492	0.0193327
2	698	0.0363347
2	745	0.0482791
2	874	0.0294387
3	186	0.0348907
3	229	0.0134167
3	302	0.0690534
3	494	0.0273949
3	572	0.0571669
3	797	0.0438448
3	827	0.0300702
4	235	0.0564295
4	276	0.0317658
4	441	0.0334575
4	448	0.0293059
4	736	0.0165218
4	792	0.0262665
4	868	0.0515698
4	965	0.0390582
5	17	0.0491408
5	119	0.0216533
5	503	0.0267219
5	524	0.0351754
5	654	0.0436646
5	807	0.0174847
5	953	0.0142668
6	194	0.0171424
6	467	0.0270854
6	511	0.0105707
6	782	0.0219369
6	895	0.0489676
6	900	0.00978015
7	146	0.0124041
7	361	0.0234413
7	581	0.0385073
7	688	0.0242506
7	792	0.00556185
8	880	0.0512599
9	22	0.0237574
9	370	0.0374011
9	741	0.053976
9	796	0.053764
10	302	0.0258404
10	544	0.0187064
11	241	0.0484909
11	265	0.0350579
11	312	0.0264792
11	386	0.0259013
11	453	0.0132316
11	525	0.050861
11	619	0.0294374
11	683	0.0197647
12	36	0.0212271
12	77	0.0426818
12	201	0.0490006
12	242	0.0333326
12	351	0.0112408
12	415	0.029898
12	433	0.0428248
12	579	0.0335262
12	600	0.0279372
12	806	0.0119908
12	988	0.0820693
13	214	0.0450695
13	404	0.00279648
13	471	0.0700325
13	477	0.0221955
13	570	0.045184
13	619	0.0354585
13	930	0.0144558
14	125	0.048204
14	145	0.0362528
14	253	0.0685417
14	355	0.041582
14	595	0.0266187
15	182	0.0682342
15	259	0.0089284
15	320	0.05569
15	566	0.0345584
15	627	0.0360073
15	995	0.0225064
16	294	0.0243451
16	490	0.0413168
16	600	0.0503975
16	926	0.00057314
16	967	0.0207575
16	986	0.052594
17	189	0.0418577
17	326	0.0543499
17	506	0.0221828
17	548	0.041669
17	651	0.0413482
17	906	0.0165173
17	999	0.0400244
18	357	0.0459132
18	469	0.0792362
18	474	0.0320704
18	555	0.0367177
18	566	0.031306
18	728	0.0404173
18	749	0.013023
18	771	0.0148395
19	210	0.0201486
19	443	0.0565544
19	773	0.0410961
19	839	0.0473515
19	947	0.0337458
20	254	0.0516552
20	397	0.0476484
20	518	0.0560591
20	990	0.0651789
21	40	0.0271462
21	266	0.037494
21	521	0.0345068
21	559	0.0405485
21	629	0.0244866
21	685	0.0399907
21	852	0.0394554
22	398	0.0290784
22	470	0.0262129
22	525	0.0685188
22	668	0.0449958
22	683	0.0187282
22	826	0.0140418
23	45	0.0702922
23	68	0.0133325
23	168	0.0251674
23	181	0.0789341
23	266	0.0370175
23	307	0.0629463
23	438	0.0233299
24	146	0.0422354
24	673	0.0349412
24	981	0.0499586
25	118	0.0314123
25	199	0.0203149
25	500	0.0385099
25	504	0.0480494
25	849	0.0214493
26	41	0.0227078
26	219	0.039413
26	358	0.0387508
26	407	0.0408617
26	621	0.0191634
26	939	0.044271
27	85	0.0708805
27	162	0.0357177
27	386	0.0468741
27	573	0.0521503
27	655	0.0442059
27	786	0.0220559
28	170	0.020359
28	354	0.023599
28	603	0.0293661
28	676	0.040127
28	977	0.0190029
29	319	0.0316314
29	472	0.0355444
29	486	0.0149444
29	586	0.0481385
29	594	0.0597875
29	964	0.0307406
30	51	0.0403796
30	108	0.0314565
30	145	0.043807
30	349	0.033324
30	401	0.0622365
30	440	0.0579134
30	476	0.0281329
30	513	0.0327906
30	814	0.0248591
31	172	0.0211267
31	406	0.0343978
31	420	0.0284967
31	440	0.0429084
31	706	0.0194584
32	131	0.0357499
32	207	0.0365917
32	398	0.008011
32	435	0.0433133
32	449	0.0132597
32	946	0.0280957
32	961	0.0588
33	143	0.037399
33	267	0.0396861
33	540	0.0346692
33	780	0.0116356
33	905	0.0446516
34	368	0.0334822
34	383	0.0179518
34	567	0.0480188
34	577	0.0469982
34	758	0.00972437
34	943	0.0228432
34	950	0.0357543
35	36	0.0632057
35	224	0.0204929
35	459	0.0198028
35	485	0.00634394
35	555	0.0344095
35	618	0.0292988
35	826	0.00988437
35	959	0.00930043
36	114	0.0463487
36	138	0.0422106
36	221	0.0232142
36	329	0.0291269
36	432	0.0126665
36	936	0.00664697
36	958	0.0206626
36	997	0.0679321
37	181	0.0476658
37	186	0.0301166
37	222	0.0587479
37	258	0.0203489
37	285	0.011726
37	368	0.0217323
37	850	0.0226963
38	102	0.0169493
38	115	0.0247469
38	374	0.0392961
38	729	0.0254801
38	810	0.0405997
39	175	0.0424033
39	241	0.0140806
39	327	0.0304047
39	506	0.0203149
39	527	0.0647645
39	740	0.048238
39	830	0.0303244
40	84	0.00962276
40	131	0.0541163
40	215	0.0163
40	224	0.0373145
40	513	0.0400274
40	573	0.0147721
40	818	0.0293053
41	241	0.046986
41	541	0.0249741
41	576	0.0352936
41	899	0.0353966
41	948	0.00799527
42	83	0.0445127
42	261	0.0398043
42	487	0.0215873
42	711	0.0239809
43	80	0.0650892
43	256	0.0299664
43	368	0.0545981
43	551	0.0644544
43	642	0.0270761
43	750	0.042529
43	844	0.026208
44	280	0.00937464
44	410	0.0275784
44	423	0.0326753
44	599	0.0406789
44	869	0.0626532
45	100	0.00844801
45	167	0.0228755
45	185	0.0367048
45	335	0.026748
45	818	0.0140052
45	903	0.0105918
45	940	0.035579
46	69	0.0150655
46	319	0.0526225
46	331	0.0218218
46	390	0.0262181
46	395	0.0260049
46	435	0.0149012
46	840	0.0190127
46	927	0.0568413
47	85	0.057468
47	124	0.0495647
47	456	0.0396825
47	541	0.00764983
47	564	0.0343439
47	691	0.0432786
47	770	0.0259193
47	810	0.046428
47	886	0.0267656
48	69	0.028003
48	480	0.0057687
48	682	0.0177571
48	703	0.0138406
48	729	0.0284746
49	252	0.0568655
49	353	0.0657957
49	763	0.025304
50	84	0.033461
50	275	0.0845534
50	295	0.0530684
50	338	0.0619081
50	728	0.03163
50	997	0.0167347
51	156	0.0304192
51	366	0.031792
51	524	0.0816101
51	525	0.0305369
51	560	0.0284528
51	762	0.0875942
51	843	0.011552
52	196	0.047013
52	258	0.0242506
52	373	0.042074
52	482	0.0115682
52	672	0.0541173
52	689	0.00921872
53	70	0.0212799
53	216	0.0057311
53	353	0.0412269
53	408	0.0545058
53	426	0.0179785
53	844	0.0308301
54	78	0.0318548
54	310	0.0107288
54	577	0.0117218
54	639	0.0510729
54	821	0.0609744
54	826	0.0374657
54	900	0.0622953
55	143	0.0370925
55	850	0.0190971
55	897	0.032525
55	930	0.0456157
56	200	0.0426951
56	424	0.062197
56	879	0.0268651
57	287	0.0287986
57	350	0.0716526
57	461	0.0615305
57	567	0.040005
57	708	0.0445759
57	751	0.0621359
57	777	0.0214527
58	372	0.0433415
58	447	0.0135559
58	793	0.0132058
58	802	0.0355244
58	805	0.0137951
58	862	0.0255463
59	398	0.0558744
59	513	0.0138311
59	575	0.0106647
59	749	0.0575734
59	987	0.00885712
60	503	0.020395
60	587	0.0179059
61	79	0.0247465
61	252	0.0429541
61	480	0.0701703
61	491	0.03825
61	508	0.04609
62	121	0.0635206
62	322	0.0392367
62	391	0.030471
62	638	0.0263868
62	825	0.0674162
62	841	0.0555124
63	91	0.0370594
63	263	0.0408347
63	340	0.0639973
63	568	0.0354244
63	691	0.0136109
63	778	0.0237717
63	990	0.0378852
64	528	0.0295128
64	544	0.0331101
64	564	0.0377184
64	590	0.0350052
64	674	0.029012
64	953	0.0411473
65	156	0.0203889
66	131	0.0437149
66	525	0.0475242
66	636	0.048181
66	768	0.0191304
66	887	0.0570479
66	962	0.0314057
67	172	0.0425003
67	227	0.0339604
67	237	0.00398222
67	772	0.0605495
68	155	0.0369792
68	391	0.0586985
68	462	0.0234419
68	777	0.0439714
68	847	0.0372636
68	849	0.049297
68	988	0.0287151
69	102	0.0341559
69	744	0.0451345
69	968	0.0340979
70	206	0.0383766
70	285	0.037449
70	342	0.0492931
70	544	0.0495455
70	570	0.0441423
70	725	0.0548779
70	784	0.0302452
71	193	0.0201831
71	779	0.0413473
71	972	0.0477846
71	975	0.0798939
72	345	0.0170208
72	388	0.0443863
72	516	0.0716621
72	529	0.0352892
72	626	0.0254773
73	374	0.0234748
73	402	0.064317
73	602	0.00823563
73	702	0.0159639
73	767	0.0350997
73	991	0.0600514
74	492	0.0247203
74	505	0.0411986
74	564	0.0246343
74	960	0.0601386
75	270	0.0417323
75	621	0.0419918
75	639	0.0399529
75	746	0.0145453
75	924	0.026547
76	128	0.0325202
76	137	0.0318837
76	606	0.0246781
76	796	0.0444644
76	852	0.0270479
76	868	0.0296742
77	569	0.031943
77	613	0.0366761
77	717	0.0325136
77	871	0.0334501
78	135	0.0518447
78	553	0.0479759
78	756	0.0568488
78	803	0.0544946
78	886	0.0325415
78	904	0.00841925
78	927	0.0411101
79	113	0.0256237
79	585	0.0512272
79	614	0.0509294
79	740	0.0257911
80	122	0.0370811
80	304	0.067313
80	414	0.0382549
80	743	0.0133138
80	999	0.0117019
81	271	0.0225602
81	773	0.0202155
82	173	0.0211265
82	194	0.0486249
82	262	0.0232549
82	295	0.0409474
82	412	0.0376935
82	594	0.0481956
82	837	0.0342475
82	997	0.0550076
83	472	0.0848666
83	492	0.0359245
83	977	0.0161294
84	120	0.0556802
84	189	0.0534346
84	225	0.0264682
84	303	0.073592
84	550	0.0467254
84	848	0.0180495
85	147	0.017175
85	206	0.0460661
85	496	0.0435275
85	635	0.0213359
85	926	0.0302845
86	265	0.0503156
86	300	0.0366229
86	355	0.0143666
86	613	0.0351453
86	640	0.0180621
86	734	0.0168542
87	137	0.0235684
87	181	0.0472977
87	298	0.0243535
87	493	0.0168365
87	669	0.0432247
87	984	0.0737498
88	135	0.0516857
88	242	0.0246051
88	353	0.0703081
88	638	0.0262715
88	671	0.0709608
88	747	0.0491777
89	164	0.0286953
89	425	0.032173
90	470	0.0562828
90	976	0.0375142
91	155	0.0420224
91	217	0.0516104
91	288	0.0471636
91	710	0.0452173
91	967	0.0185921
92	172	0.0251113
92	485	0.00672906
92	757	0.0227368
93	120	0.0588905
93	166	0.053444
93	246	0.0256437
93	463	0.0127337
93	477	0.0333919
93	549	0.0488898
93	608	0.026452
93	649	0.0337314
93	808	0.036155
93	833	0.0142114
93	941	0.0804465
94	249	0.0383029
94	311	0.0373451
94	327	0.0326496
94	551	0.0517749
95	190	0.0301388
95	345	0.0311816
95	482	0.0231118
95	741	0.0303395
95	837	0.0316016
95	859	0.0407616
95	902	0.0520954
95	917	0.0508798
96	271	0.0547959
96	282	0.0197022
96	306	0.0293812
96	524	0.0443653
96	767	0.0669561
97	154	0.0298344
97	676	0.0505144
97	905	0.0263363
98	129	0.0516435
98	575	0.0306745
98	739	0.0327802
99	270	0.0344544
99	272	0.0355449
99	427	0.0279147
99	444	0.0184322
99	488	0.0262458
99	743	0.0390406
100	212	0.0250346
100	360	0.0450219
100	453	0.0748993
100	558	0.0210935
100	573	0.0178206
100	744	0.0291133
100	819	0.0382346
101	163	0.0127066
101	198	0.0276677
101	298	0.0270379
101	362	0.0297226
101	422	0.0419323
101	885	0.0301827
101	892	0.0283063
101	977	0.0496151
102	390	0.0276892
102	393	0.0242827
102	496	0.0283066
102	517	0.0249379
102	534	0.0117583
102	679	0.0336075
102	708	0.0275811
102	827	0.0112132
103	281	0.0586185
103	571	0.0583775
103	940	0.0321177
104	107	0.0266683
104	589	0.0594051
104	764	0.0169375
104	799	0.0217937
105	662	0.0166246
105	801	0.0236025
105	828	0.00673405
105	970	0.083616
106	115	0.0537148
106	164	0.0257505
106	382	0.0349928
106	415	0.0380119
106	418	0.0462679
106	438	0.0161573
107	189	0.0132125
107	597	0.0505895
107	678	0.0500681
107	926	0.0265968
107	948	0.0581217
108	470	0.0793645
108	790	0.0129014
108	841	0.0317715
109	113	0.0242539
109	519	0.0532213
109	581	0.0651956
110	130	0.0221103
110	279	0.0433464
110	281	0.0439515
110	415	0.0461523
110	438	0.0652486
110	496	0.0175222
110	965	0.0358689
110	967	0.0403846
111	359	0.0709298
111	442	0.0509768
112	232	0.0384987
112	576	0.0682673
112	923	0.0494241
113	263	0.0610272
113	584	0.0263209
113	686	0.0232775
113	862	0.0246366
114	139	0.0237595
114	422	0.0268689
114	519	0.0470154
114	595	0.0323688
114	629	0.041736
114	840	0.0223261
115	788	0.0373592
115	857	0.0363076
116	152	0.0500473
116	167	0.0542092
116	182	0.0475466
116	344	0.0590089
116	385	0.0292139
116	438	0.0461153
116	556	0.0446448
116	689	0.0514306
116	808	0.00627771
116	884	0.0198481
117	149	0.0202311
117	216	0.0154881
117	350	0.0532238
117	553	0.0660797
117	804	0.0385061
117	878	0.0365997
117	983	0.0484444
118	305	0.0232458
118	437	0.0294476
118	640	0.0165517
119	124	0.0465883
119	171	0.0233578
119	434	0.0130258
119	678	0.0273719
120	380	0.0120966
120	484	0.0575551
120	525	0.0453676
120	593	0.0565292
120	651	0.0208161
120	767	0.0660277
120	973	0.0456142
121	241	0.0337848
121	339	0.0481488
121	390	0.0414794
121	489	0.0274708
121	958	0.0292276
122	133	0.0526039
122	531	0.030942
122	552	0.0317992
123	381	0.036857
123	476	0.0476293
123	505	0.0389894
123	614	0.018747
123	700	0.0115506
123	709	0.0095398
123	746	0.0704925
123	798	0.0332248
123	897	0.0244812
124	500	0.047979
124	606	0.0384523
124	902	0.00584311
124	904	0.0215774
125	321	0.0547966
125	463	0.0396887
125	537	0.0476338
125	712	0.0287258
125	863	0.0586701
125	976	0.0366012
126	134	0.0372301
126	280	0.053231
126	377	0.0351861
126	776	0.0328875
126	962	0.0286406
127	133	0.04156
127	575	0.0486728
127	620	0.0326392
128	497	0.0472709
128	532	0.02735
128	650	0.0551399
128	863	0.0679649
128	894	0.0227139
129	338	0.0079428
129	410	0.0477556
129	608	0.0435083
130	301	0.025767
130	445	0.0344544
130	470	0.0598956
130	529	0.0625907
130	801	0.062357
131	459	0.0370103
131	501	0.0322704
131	527	0.0714457
131	748	0.0667099
131	782	0.0246611
132	144	0.0305828
132	210	0.0506975
132	876	0.0142663
133	202	0.0551828
133	214	0.0430925
133	390	0.0696865
133	396	0.0265613
133	612	0.0719085
133	995	0.0597577
134	150	0.0116604
134	218	0.0334704
134	525	0.0151512
134	680	0.0460382
134	970	0.0104224
135	267	0.0471749
135	419	0.0207087
135	726	0.0393109
136	446	0.0671357
136	502	0.0356937
136	535	0.00802343
136	988	0.0793776
136	992	0.0223767
137	550	0.00912727
137	949	0.0307035
137	999	0.0414905
138	156	0.00971711
138	377	0.0347855
138	535	0.0108743
138	572	0.0410225
138	907	0.0461652
138	939	0.0156636
139	229	0.0349845
139	353	0.0466289
139	564	0.0207024
139	708	0.0249743
139	930	0.0146295
139	975	0.0741119
139	979	0.0828425
140	400	0.047565
140	524	0.0572408
140	687	0.0348828
140	879	0.0373259
141	394	0.0559831
141	408	0.0629551
141	449	0.0724203
141	592	0.0350988
141	748	0.0323752
141	768	0.0710214
141	870	0.0225012
142	484	0.0345448
142	575	0.016953
142	677	0.0336774
142	717	0.0345913
142	913	0.0391068
142	929	0.0362689
143	260	0.0430335
143	415	0.0293278
143	679	0.0208941
143	740	0.0681001
143	773	0.0159472
143	791	0.0747675
143	815	0.00628967
144	575	0.0420749
144	705	0.00731058
144	851	0.015386
144	890	0.0469977
145	318	0.0197303
145	424	0.052013
145	572	0.0279589
145	932	0.0326364
146	347	0.0787344
146	401	0.0431034
146	416	0.0348043
146	673	0.0399137
147	456	0.0506918
148	187	0.0546068
148	237	0.0724783
148	300	0.0384354
148	310	0.0197891
148	358	0.0173303
148	744	0.0223198
148	976	0.0559154
149	208	0.0264893
149	430	0.0543672
149	469	0.0345198
149	709	0.0303095
149	893	0.0221665
150	373	0.05519
150	507	0.00686033
150	589	0.0161171
150	767	0.0287982
150	770	0.0726099
151	159	0.0433412
151	226	0.0619569
151	336	0.032077
151	457	0.0425939
151	484	0.00697238
151	602	0.0414017
151	997	0.0162302
152	408	0.0154659
152	806	0.0391133
152	988	0.0575694
153	532	0.0318372
153	581	0.0286137
153	852	0.0324446
154	498	0.0181729
154	756	0.0414646
154	982	0.072697
154	994	0.023773
155	171	0.0203441
155	234	0.0248083
155	278	0.0432574
155	396	0.00842203
155	545	0.0238014
155	662	0.0687327
155	806	0.0495316
155	840	0.0497891
155	945	0.0123012
155	997	0.035648
156	185	0.0310769
156	267	0.0606364
156	355	0.0301499
156	485	0.0393066
156	717	0.0373522
156	949	0.00611534
157	292	0.00512415
157	307	0.0493117
157	482	0.0261406
157	569	0.0801187
157	617	0.0323264
157	645	0.0347484
157	704	0.0641947
158	186	0.0451155
158	336	0.00993936
158	366	0.0483862
158	479	0.0335158
158	582	0.0160722
158	729	0.0396463
158	839	0.0215491
158	841	0.0283908
159	194	0.056017
159	324	0.0184574
159	520	0.0171877
159	560	0.0371597
159	594	0.0526323
159	977	0.0482939
160	209	0.0294613
160	707	0.015033
160	833	0.0468273
160	854	0.0156642
161	210	0.0348448
161	214	0.0214501
161	238	0.0314439
161	354	0.00949171
161	375	0.0180823
161	426	0.0543152
161	550	0.0470865
161	567	0.0129993
161	863	0.025569
162	524	0.0607838
162	561	0.0399156
162	608	0.0167837
162	731	0.0446782
162	733	0.0553513
163	296	0.0302556
163	546	0.0336505
163	559	0.0295372
163	628	0.0312697
163	802	0.0479083
163	854	0.0250048
163	861	0.0265787
164	482	0.0529509
164	526	0.0512842
164	833	0.024828
164	874	0.0385789
164	964	0.0376805
165	369	0.0178977
165	650	0.0253101
165	919	0.0362428
166	182	0.0430623
166	310	0.0523827
166	348	0.0356123
166	492	0.0153746
166	503	0.0199821
166	639	0.0186823
166	742	0.0141021
166	768	0.0575297
166	922	0.0538604
167	349	0.0123159
167	714	0.0399392
167	797	0.0460663
167	939	0.037798
168	320	0.0134813
168	388	0.0394007
168	533	0.0478821
168	562	0.0557596
168	622	0.016743
169	453	0.0492044
169	822	0.00553813
170	494	0.0252862
170	625	0.0684192
170	649	0.0470359
170	713	0.0432813
171	228	0.0189732
171	518	0.0320479
171	675	0.0303518
171	881	0.0271387
171	955	0.0454693
172	453	0.0561144
172	492	0.0296599
172	526	0.0139144
172	590	0.0361111
172	761	0.0284005
172	956	0.0584369
173	232	0.0561819
173	508	0.0455115
173	586	0.0506626
173	693	0.0486694
173	889	0.0188803
174	222	0.0278875
174	342	0.0200519
174	361	0.0502375
174	521	0.0386166
175	290	0.0629918
175	510	0.00837034
175	584	0.0390613
176	238	0.057925
176	344	0.037451
176	349	0.0687584
176	835	0.0140147
177	292	0.0255734
177	364	0.0466188
177	366	0.0254812
177	399	0.00552402
177	426	0.0227422
177	714	0.0432442
177	767	0.00388272
177	863	0.0365834
178	578	0.025434
178	693	0.0415647
178	789	0.0136399
179	363	0.0219203
179	725	0.0280543
180	223	0.0354817
180	231	0.0401912
180	733	0.0546117
180	998	0.0182223
181	787	0.0521513
181	810	0.0236349
181	972	0.0202023
182	413	0.0238372
182	743	0.0384017
182	847	0.0453203
183	365	0.0494611
183	564	0.0493816
183	600	0.00826679
183	797	0.03909
184	858	0.053107
184	919	0.0250329
185	211	0.0268508
185	264	0.00373521
185	323	0.0666241
185	325	0.0628271
185	615	0.0664992
185	833	0.000598167
186	378	0.00405552
186	474	0.04292
186	557	0.0215253
186	751	0.0119924
186	755	0.0232306
186	845	0.033697
187	215	0.00618081
187	485	0.0648614
187	528	0.0314648
187	602	0.0576322
187	631	0.0262981
187	736	0.0451159
187	862	0.0198447
188	198	0.0268087
188	349	0.0221308
188	991	0.0132203
189	309	0.0249259
189	627	0.0498035
189	862	0.0396689
190	300	0.0192373
190	334	0.0172784
190	443	0.0130868
190	477	0.0191788
190	625	0.0402348
190	728	0.0286158
190	771	0.0512324
190	864	0.0453198
190	927	0.0463497
190	989	0.00274814
191	846	0.0220118
191	898	0.0601578
192	364	0.0163285
192	388	0.0325812
192	621	0.0363134
192	802	0.0707216
192	982	0.00954255
193	199	0.0438133
193	211	0.0562479
193	422	0.0633886
193	595	0.0106722
193	779	0.0202707
193	780	0.0527449
193	992	0.021007
194	392	0.0317677
194	476	0.0354546
194	513	0.0159079
194	757	0.040403
194	762	0.0272537
194	793	0.0420168
195	298	0.0190533
195	564	0.011245
195	594	0.0616481
195	641	0.0638292
195	965	0.0341747
196	369	0.0643962
196	484	0.0238271
196	574	0.0272137
196	595	0.0306093
197	348	0.00635971
197	737	0.0284576
197	753	0.0533756
197	930	0.0356909
197	939	0.027207
197	944	0.07825
197	969	0.0255292
197	984	0.0141161
198	598	0.0751211
198	823	0.035567
198	844	0.0137792
198	908	0.00964972
199	257	0.0182115
199	312	0.0316056
199	550	0.0462527
199	760	0.0239281
200	306	0.048547
200	513	0.0326951
200	599	0.0232144
200	617	0.00686799
200	654	0.0376441
200	787	0.0305793
201	299	0.032369
201	319	0.0745796
201	442	0.0425445
201	461	0.0103114
201	956	0.0461357
202	362	0.0220922
202	833	0.0344292
202	933	0.0512445
203	226	0.0164944
203	389	0.0280145
203	445	0.0116716
203	848	0.058469
203	860	0.0548129
204	680	0.0391321
204	685	0.00998882
204	844	0.0447735
204	855	0.0310011
204	883	0.0434701
205	274	0.0163986
205	397	0.0478611
205	430	0.0210918
205	775	0.0303641
205	850	0.0700426
205	942	0.0194741
206	207	0.053764
206	394	0.0140064
206	849	0.0312172
206	863	0.021706
207	357	0.0546212
207	984	0.0558831
208	306	0.0736826
208	431	0.0294637
208	463	0.0400577
208	634	0.0214959
208	702	0.0240181
208	856	0.0293926
209	300	0.00732788
209	334	0.0777775
209	973	0.0512705
210	494	0.0253187
210	590	0.0306996
210	599	0.0269488
210	602	0.026013
210	746	0.0604194
211	233	0.00960147
211	330	0.0287883
211	333	0.0316734
211	513	0.0246514
211	587	0.0242893
211	854	0.0220423
211	876	0.0309791
211	899	0.025374
212	298	0.0410481
212	782	0.0578293
212	940	0.061791
213	749	0.0143574
213	973	0.016625
214	364	0.0241653
214	371	0.0243707
215	426	0.0354965
215	532	0.0521617
215	938	0.0627729
216	299	0.0250678
216	382	0.0763689
216	649	0.049113
216	885	0.0300365
216	925	0.00728898
217	328	0.00954186
217	834	0.0270928
218	341	0.0198146
218	516	0.0419011
218	688	0.0381376
218	762	0.0562739
218	845	0.0350937
218	868	0.032398
218	935	0.0432505
219	503	0.000948371
219	527	0.0113792
219	875	0.0219137
219	945	0.0212583
219	947	0.0283195
220	264	0.0440832
220	496	0.0536924
220	719	0.0159077
220	866	0.0513097
221	403	0.0226877
221	607	0.063793
221	700	0.0297611
221	811	0.0327845
222	933	0.0213592
222	996	0.0457887
223	245	0.0482154
223	524	0.02844
223	608	0.0594858
223	778	0.014649
223	915	0.0138858
224	228	0.0144625
224	316	0.054371
224	320	0.0622721
224	332	0.0123088
224	449	0.0115927
224	634	0.0262581
224	724	0.0209721
224	969	0.0286832
224	987	0.0363601
225	339	0.0161197
225	395	0.0194572
225	461	0.013428
225	501	0.0411639
225	715	0.026015
225	844	0.0691794
226	572	0.0682932
226	617	0.0236001
226	804	0.00928682
226	969	0.0449261
227	404	0.0632071
227	572	0.0264572
227	636	0.0649057
227	659	0.0429728
227	803	0.0265601
228	553	0.049874
228	838	0.0499692
228	968	0.0207332
229	784	0.0606012
229	825	0.0564809
229	957	0.010458
230	237	0.00975178
230	257	0.0612618
230	603	0.028161
230	790	0.0564048
230	887	0.0314647
230	966	0.0693448
231	288	0.0705598
231	493	0.0257996
231	575	0.0269732
231	585	0.0252945
231	592	0.0403162
231	649	0.0156857
231	672	0.017667
231	952	0.019905
232	323	0.0597135
232	396	0.0222435
232	620	0.0383478
232	707	0.0557017
232	862	0.0269917
233	367	0.0416642
233	744	0.02068
233	974	0.00328296
234	365	0.0786982
234	538	0.022897
234	765	0.0283468
234	793	0.0289353
234	843	0.0567704
234	906	0.0303767
235	337	0.0552612
235	401	0.00750491
235	440	0.0174692
235	465	0.0431421
235	557	0.0256621
235	720	0.0351194
235	907	0.0160176
235	993	0.0376025
236	316	0.05292
236	691	0.0360553
236	730	0.0529794
236	774	0.0110399
236	881	0.0254341
236	998	0.0338379
237	456	0.0618204
237	590	0.0120572
237	673	0.0742165
237	770	0.0209896
238	516	0.058222
238	674	0.0187354
238	925	0.0258013
239	286	0.0413735
239	300	0.00391512
239	400	0.00716459
239	404	0.0393377
239	613	0.011033
239	713	0.0122712
239	877	0.0333723
239	954	0.0346981
240	245	0.0297775
240	332	0.0473731
240	712	0.0187012
240	797	0.0470789
240	810	0.0516752
240	848	0.0203232
241	351	0.0291799
241	379	0.0247826
241	478	0.02244
241	578	0.0531681
241	915	0.0277491
242	457	0.033723
242	570	0.0137491
242	717	0.0609564
243	254	0.034357
243	352	0.0368539
243	390	0.0365635
243	633	0.0149193
243	714	0.0458816
243	819	0.0182156
243	950	0.0419115
244	276	0.0348394
244	294	0.00629335
244	337	0.0208434
245	587	0.0141284
245	881	0.0493626
246	415	0.0166525
246	525	0.0464129
246	609	0.0490308
246	641	0.0489272
247	279	0.0192411
247	319	0.0101428
247	331	0.0204632
247	396	0.0129851
247	475	0.0216002
247	554	0.037627
247	624	0.0655626
247	684	0.0774914
247	929	0.0207451
247	992	0.0342411
248	293	0.0295612
248	373	0.0353339
248	465	0.0135021
248	623	0.0298727
249	311	0.0288951
249	317	0.0310611
249	700	0.0407464
249	704	0.0423595
249	879	0.0242657
249	926	0.0467069
250	324	0.0528937
250	400	0.0365669
250	462	0.00365213
250	668	0.044042
250	855	0.0314367
250	941	0.060844
251	252	0.00596481
251	636	0.0525989
251	648	0.0113392
251	796	0.0194525
251	964	0.020782
251	979	0.0333359
251	990	0.0337172
252	309	0.0217664
252	471	0.0341805
252	554	0.0303471
252	688	0.0230819
252	704	0.0551402
252	979	0.0594676
253	487	0.0475917
253	761	0.0326772
253	996	0.02504
254	383	0.0199044
254	534	0.0155473
254	739	0.015786
254	900	0.0280398
255	301	0.0430493
255	504	0.051031
255	547	0.0423766
255	588	0.0576032
255	732	0.0318481
256	365	0.0253324
256	472	0.0270892
256	799	0.0509461
256	806	0.0593454
256	901	0.062123
257	328	0.0480715
257	414	0.0220857
257	563	0.0176854
257	583	0.0108042
257	764	0.0322916
257	805	0.0174782
257	869	0.0346435
258	418	0.040679
258	462	0.0359549
258	472	0.0537204
258	478	0.0696621
258	635	0.0646451
258	779	0.0206367
259	312	0.0560726
259	457	0.019064
259	470	0.0366765
259	731	0.0329026
259	750	0.0220471
259	870	0.0244819
259	932	0.028742
260	381	0.0145054
260	424	0.0118274
260	753	0.0636878
261	665	0.0531901
261	707	0.0409005
261	902	0.0501929
261	908	0.0353686
262	287	0.0476244
262	630	0.027105
262	635	0.0175639
262	785	0.00703855
263	267	0.0151707
263	359	0.0450884
263	489	0.026608
263	529	0.0551028
263	614	0.017596
263	749	0.014201
263	844	0.0640443
264	685	0.0146831
264	752	0.00867928
265	378	0.0496139
265	523	0.0170233
265	898	0.0427585
266	400	0.0343065
266	535	0.0429649
266	606	0.0407503
266	729	0.0301167
266	965	0.0850213
267	419	0.0646283
267	628	0.0528048
267	702	0.0577913
267	881	0.0335043
268	317	0.0589957
268	769	0.0170681
269	275	0.0319261
269	408	0.0476386
269	563	0.0312658
269	566	0.0595938
269	649	0.0362511
269	661	0.0554786
270	439	0.0368582
270	543	0.0399184
270	767	0.0205067
270	883	0.0559619
271	495	0.0377838
271	612	0.0441179
271	627	0.021552
271	631	0.0155036
271	647	0.0297318
271	723	0.0655426
271	779	0.0535731
271	780	0.0239192
271	837	0.0512382
272	289	0.0410089
272	575	0.0199018
272	705	0.0177064
272	751	0.0206643
272	793	0.0581681
272	840	0.0339077
273	323	0.0528115
273	374	0.0260795
273	377	0.0232676
273	474	0.0767125
273	505	0.0556657
273	531	0.0378379
273	820	0.0201924
273	976	0.00828447
274	364	0.0654166
274	408	0.0176266
274	454	0.0412831
274	624	0.0496057
274	732	0.0423475
274	969	0.0308384
275	288	0.0155405
275	363	0.0267979
275	486	0.0526917
275	551	0.0457618
275	554	0.0320586
275	726	0.0341381
275	947	0.0275687
276	338	0.053454
276	512	0.059452
276	647	0.0413912
276	686	0.0654243
276	957	0.015699
276	990	0.0354111
277	420	0.0712156
277	480	0.0215448
277	787	0.0552781
278	568	0.0238952
278	650	0.0236352
278	845	0.0319639
278	901	0.040136
278	924	0.0355794
279	313	0.0184795
279	875	0.0370062
279	925	0.0258846
280	409	0.0253953
280	547	0.0109644
280	599	0.0107707
280	709	0.0388615
280	835	0.0470306
280	861	0.0687471
280	903	0.0215725
281	566	0.0624789
281	755	0.0347626
282	559	0.0625929
282	800	0.0450946
282	806	0.0203572
282	846	0.0112157
282	882	0.0356652
283	363	0.0465996
283	413	0.0386816
283	771	0.0247524
284	377	0.0285903
284	437	0.0472299
284	779	0.0255052
284	828	0.0436599
284	909	0.00909985
285	355	0.0178668
285	582	0.0143298
285	705	0.0244085
285	760	0.0611551
285	784	0.0335871
286	533	0.0356315
286	565	0.0200903
286	796	0.0144959
286	899	0.0415741
286	912	0.0518678
286	919	0.0484353
287	604	0.0458809
287	650	0.0340859
287	770	0.037263
288	352	0.064447
288	566	0.0337772
288	652	0.0479525
288	707	0.0357119
288	976	0.0724836
289	440	0.0561417
289	838	0.0251714
289	896	0.026254
290	319	0.00316677
290	821	0.0342859
290	900	0.0258668
291	430	0.00945658
291	639	0.0217465
291	765	0.0390729
291	906	0.0216113
292	309	0.0482874
292	531	0.0448487
292	760	0.0174407
292	869	0.0192465
292	890	0.0405029
292	937	0.0121536
293	642	0.0266657
293	700	0.00965561
293	729	0.029602
293	770	0.0653282
293	777	0.0204979
293	932	0.0630621
294	372	0.065182
294	589	0.0467673
294	592	0.0239484
294	831	0.0352631
295	503	0.0301729
295	784	0.0484428
295	860	0.0584552
296	376	0.0429271
296	482	0.0161554
297	411	0.0500587
297	977	0.0262107
298	360	0.0230078
298	506	0.0172989
298	647	0.0368107
298	844	0.0384594
299	486	0.0396157
299	502	0.0436664
299	692	0.0343655
299	986	0.0393826
300	454	0.0356002
300	486	0.0296647
300	875	0.0158502
301	446	0.0287977
301	667	0.0441063
301	824	0.0193392
301	830	0.0345252
301	940	0.0391208
302	399	0.0800694
302	406	0.03839
302	881	0.0459214
303	768	0.0352623
304	480	0.02478
304	484	0.0436112
304	498	0.024726
304	744	0.0376167
304	769	0.0463574
304	890	0.00614872
304	898	0.0132098
304	916	0.0342019
305	388	0.0250909
305	479	0.0547436
305	755	0.0128898
305	835	0.0648
305	872	0.075845
305	951	0.0482966
306	337	0.06094
306	422	0.0398507
306	936	0.0149825
307	331	0.0409197
307	400	0.052884
307	557	0.0564655
307	857	0.0446934
307	929	0.0223639
307	946	0.0412858
307	950	0.00131717
308	348	0.0355942
308	458	0.00975975
308	728	0.0705038
308	995	0.0185539
309	315	0.0396988
309	352	0.0430007
309	455	0.0414025
309	496	0.0314929
309	540	0.0389917
309	800	0.0243626
309	924	0.0393476
310	364	0.0541359
310	506	0.0240685
310	781	0.0412027
310	928	0.0507284
311	419	0.0398622
311	503	0.0318953
311	569	0.0530208
311	593	0.0561188
311	608	0.035114
311	929	0.0499029
312	399	0.0182412
312	474	0.0671794
312	478	0.0481609
312	502	0.0373036
312	835	0.0115912
313	352	0.0566349
313	560	0.0228222
313	682	0.0238248
314	496	0.0535872
314	652	0.0550288
314	661	0.0426103
314	859	0.0138629
315	318	0.0464589
315	360	0.0148473
315	376	0.0517769
315	433	0.0464183
315	486	0.0618069
315	627	0.000777874
315	847	0.0553317
315	969	0.0464357
316	847	0.0331691
317	588	0.0723291
317	740	0.0240541
317	883	0.00762764
317	931	0.087836
318	532	0.0357924
318	610	0.0693624
318	635	0.0259607
318	991	0.0496218
319	416	0.0359555
319	505	0.0125378
319	818	0.0485931
319	852	0.0394816
320	639	0.0254392
320	849	0.00707077
320	863	0.0562544
320	930	0.027449
321	553	0.0280288
321	689	0.0271981
321	725	0.066942
321	877	0.0536792
321	894	0.0283681
322	355	0.0324053
322	427	0.0326207
322	510	0.0130994
322	564	0.0743061
322	570	0.0265077
322	578	0.0408583
322	851	0.0216624
322	911	0.0552895
323	365	0.0179454
323	371	0.046514
323	411	0.0346651
323	636	0.0393792
323	694	0.0408396
323	700	0.0175688
323	701	0.0285345
324	653	0.0425624
324	688	0.0394611
324	927	0.0183784
324	935	0.042694
325	353	0.03737
325	617	0.0591002
325	657	0.0113162
325	803	0.0346025
325	983	0.016897
326	380	0.0425233
326	589	0.0313415
326	793	0.0449917
327	440	0.0325841
327	893	0.0411378
328	337	0.0607303
328	395	0.0388585
328	428	0.0835495
329	449	0.0411998
329	808	0.0492633
329	866	0.025139
330	572	0.0132648
330	645	0.0482503
330	828	0.0343059
330	855	0.0224894
331	716	0.0571634
331	792	0.0527065
331	949	0.027172
331	954	0.0257414
332	899	0.0559646
332	935	0.0163108
333	367	0.0315928
333	448	0.0138938
333	485	0.0326477
333	732	0.0264374
333	766	0.0261186
333	777	0.0466952
333	911	0.0215062
334	479	0.0607543
334	649	0.0389841
334	920	0.0183649
335	341	0.0234759
335	619	0.0248607
335	681	0.0597045
335	850	0.0284842
336	487	0.0576057
337	345	0.0691475
337	971	0.0445986
338	367	0.0239913
338	488	0.0484133
338	767	0.0330312
338	827	0.00982644
338	884	0.0218376
339	483	0.038261
339	723	0.0263897
339	794	0.00554091
340	470	0.050485
340	644	0.0825283
340	720	0.0355111
340	740	0.0242196
340	957	0.0204476
341	401	0.0388791
341	412	0.051428
341	674	0.0450412
341	853	0.0826288
341	935	0.0216408
341	962	0.0476303
342	452	0.0323522
342	821	0.0286083
342	823	0.0670754
342	865	0.0778444
342	930	0.0123035
342	963	0.0464789
342	995	0.0132819
343	351	0.0348235
343	554	0.0182226
343	734	0.0526065
343	929	0.0207916
344	360	0.00901774
344	518	0.0394407
344	540	0.0235905
344	748	0.0312849
344	944	0.0522624
345	351	0.0248069
345	772	0.0372983
345	809	0.0393872
345	851	0.0338875
346	572	0.0373814
346	617	0.0484495
346	774	0.00333519
346	780	0.0258103
346	921	0.0270646
346	998	0.0416716
347	457	0.0063784
347	465	0.0200871
347	656	0.0540423
347	834	0.0399738
347	894	0.0280624
348	505	0.0501415
348	673	0.0391265
348	960	0.0242825
349	652	0.0317858
349	932	0.0404067
350	409	0.0543214
350	469	0.0162443
350	552	0.0273219
350	600	0.0083649
350	796	0.0334963
351	390	0.0416413
351	532	0.0421307
351	910	0.0715772
352	361	0.0564535
352	375	0.0141574
353	363	0.0371063
353	377	0.0212473
353	780	0.0267876
353	949	0.0784454
354	451	0.0152579
354	625	0.0293102
354	638	0.0336438
354	706	0.0447653
354	713	0.0582259
354	791	0.00103249
354	996	0.0361263
354	997	0.0338135
355	452	0.0181693
355	529	0.0159671
355	651	0.0553637
355	737	0.0217373
355	873	0.00716547
355	994	0.0395105
356	447	0.0205566
356	479	0.0122854
356	497	0.0372416
356	568	0.0505549
356	696	0.0150197
356	704	0.0385616
356	712	0.05899
356	897	0.0518684
356	971	0.0290431
357	577	0.00874679
358	472	0.0331878
358	578	0.0208192
358	596	0.0423332
358	605	0.0113287
358	680	0.0270873
359	506	0.0322372
359	872	0.0282158
360	520	0.0283029
360	683	0.0586702
360	784	0.0278883
360	887	0.0515383
360	899	0.0318196
361	401	0.0118277
361	658	0.0445587
362	443	0.0318315
362	455	0.0284536
362	625	0.0399154
362	758	0.0470941
363	520	0.0269884
363	610	0.0176492
364	558	0.0304943
364	635	0.0631953
364	653	0.0359297
364	704	0.0339641
364	864	0.0120816
364	983	0.0289428
365	594	0.0388537
366	374	0.0579546
366	483	0.0137983
366	591	0.0376394
366	873	0.00477729
367	480	0.00750286
367	609	0.0437586
367	636	0.028872
367	693	0.02259
367	708	0.0250698
367	714	0.076506
367	891	0.0786056
367	903	0.035533
367	971	0.0465256
367	991	0.0165458
368	655	0.0135724
368	866	0.0171007
369	497	0.0509339
369	601	0.0396882
369	770	0.032832
369	973	0.0207697
370	386	0.0229208
370	511	0.0194561
370	803	0.0178683
371	437	0.0329254
371	526	0.0500477
371	561	0.0513246
371	733	0.0647668
371	957	0.0324732
372	530	0.0396375
372	842	0.0409391
372	955	0.0478134
373	634	0.0339289
373	653	0.0383471
373	824	0.0168732
374	377	0.0230206
374	423	0.0278102
374	881	0.0164725
375	747	0.0441884
375	841	0.0162575
376	392	0.0103676
376	544	0.0290221
376	598	0.0305575
376	634	0.0306002
376	678	0.0479457
376	704	0.0153071
376	851	0.0434857
377	553	0.0396099
377	601	0.0208006
377	623	0.0114847
377	802	0.0190037
377	842	0.0353277
377	981	0.033367
378	389	0.0140197
378	464	0.0659606
378	772	0.0224551
379	389	0.0359857
379	455	0.0403366
379	708	0.04086
380	395	0.0624133
380	440	0.0197463
380	456	0.060384
380	849	0.0485554
381	392	0.0209564
381	416	0.0239614
381	751	0.0193018
381	849	0.0584648
382	461	0.0393319
382	525	0.00737225
382	851	0.0365975
383	514	0.0526221
383	667	0.0255983
383	771	0.0520748
383	808	0.0117224
383	924	0.03327
384	402	0.0385786
384	486	0.0486224
385	525	0.0364215
385	574	0.0279477
385	598	0.0423959
385	905	0.027167
386	784	0.0161158
387	717	0.0313073
387	762	0.0463192
387	856	0.0201645
387	878	0.0207432
388	567	0.0306655
388	670	0.0690509
388	916	0.0474815
388	924	0.0513423
389	489	0.0181293
389	498	0.0115742
389	806	0.0403807
389	858	0.0412104
389	919	0.0900949
390	516	0.0315935
390	813	0.0531898
391	431	0.0145484
392	505	0.0320469
392	809	0.049388
392	913	0.0255302
392	934	0.0661047
393	924	0.00968155
394	489	0.0420773
394	748	0.0596624
394	758	0.0432538
394	774	0.0390169
395	448	0.0402615
395	737	0.0127818
395	844	0.0849454
395	886	0.00604744
396	514	0.0604699
396	556	0.0500857
396	604	0.0196882
397	584	0.0141006
397	746	0.0338076
397	966	0.0480016
398	519	0.0686195
398	566	0.0592842
398	714	0.0196627
398	847	0.00613653
398	942	0.0356954
399	429	0.0281399
399	754	0.0213186
400	422	0.0262634
400	485	0.0450871
400	711	0.0416204
400	779	0.0591014
400	939	0.0171619
401	493	0.0291025
402	660	0.041675
402	851	0.032017
403	671	0.0152635
403	989	0.0258523
404	467	0.0408471
404	634	0.0355741
404	670	0.0408527
404	686	0.0592411
404	708	0.0739111
404	762	0.066532
404	763	0.0306559
404	790	0.0342279
404	856	0.036546
405	436	0.0262517
405	538	0.00938916
405	899	0.0314564
406	667	0.0795904
406	697	0.035209
406	850	0.0115913
406	852	0.0144681
406	912	0.0585839
406	939	0.0193874
407	408	0.0273748
407	488	0.0479557
407	509	0.0463953
408	554	0.04328
408	577	0.00971607
408	905	0.043615
409	410	0.0150314
409	423	0.0323752
409	653	0.0563036
409	799	0.0289226
409	812	0.0265595
409	844	0.0243485
409	882	0.0196635
410	428	0.040238
410	429	0.0425508
410	455	0.0159922
410	515	0.0376537
410	537	0.0587142
410	822	0.00925043
410	857	0.0402801
410	895	0.0409941
410	954	0.0160625
411	805	0.0184234
411	861	0.018083
411	915	0.029083
412	574	0.0312832
412	593	0.0341031
412	702	0.0496577
412	924	0.0326132
[truncated: 1,000 more rows]
