# Supplementary material for: The winner takes it all—Competitiveness of single nodes in globalized supply networks
Source: PLoS One. 2019 Nov 20;14(11):e0225346. doi: 10.1371/journal.pone.0225346 (PMC6867619; doi:10.1371/journal.pone.0225346)
Supplement: S1 Table — Legends can be found in te readme.txt file. (ZIP) [file pone.0225346.s001.zip › spatial_network_delaunay_randomized_connections_N_1000_r_9_node_measures.dat]

0	5	8	100.646	14.3381	4882	7927.2	0.0134255	0.0407749	0.0393987	0.0798333	0.100646	0.181748	41	0.0676983	0.123548
1	9	7.55556	100.633	13.8926	3125	6769.22	0.0070555	0.0319361	0.0346873	0.0475836	0.100633	0.187894	69	0.0624551	0.115608
2	11	6	102.558	18.8283	4511	5494.45	0.0182651	0.0371033	0.033076	0.0671542	0.102558	0.191732	62	0.0603605	0.115674
3	7	6.85714	107.131	16.4461	11278	5056.29	0.0134167	0.0394054	0.0360175	0.0690534	0.107131	0.199301	49	0.0636707	0.0992949
4	8	5.875	113.556	20.8581	1190	5707.5	0.0165218	0.0355469	0.0368707	0.0564295	0.113556	0.206471	48	0.0657681	0.12408
5	7	7	111.715	17.8402	11504	5878.29	0.0142668	0.0297296	0.0386007	0.0491408	0.111715	0.190819	50	0.062949	0.118098
6	6	7.16667	99.2721	14.2474	3096	5442.33	0.00978015	0.0225805	0.0336821	0.0489676	0.0992721	0.199384	43	0.0488206	0.0899617
7	5	6	107.27	18.0827	5700	3535.8	0.00556185	0.020833	0.0381025	0.0385073	0.10727	0.184585	30	0.0538983	0.103703
8	1	3	178.194	59.398	7837	7478	0.0512599	0.0512599	0.0472356	0.0512599	0.178194	0.275356	4	0.0610567	0.105325
9	4	5.5	125.541	24.6598	6779	7248.75	0.0237574	0.0422246	0.033809	0.053976	0.125541	0.216098	23	0.0640585	0.111729
10	2	7	121.928	18.9666	0	5187.5	0.0187064	0.0222734	0.0412538	0.0258404	0.121928	0.207659	15	0.0525441	0.10591
11	8	7	111.423	18.4434	7442	3849.12	0.0132316	0.031153	0.0364022	0.050861	0.111423	0.203079	55	0.0648317	0.101659
12	11	6.36364	99.4215	17.5207	2828	3984.91	0.0112408	0.0350663	0.0369162	0.0820693	0.0994215	0.17072	68	0.0571796	0.117784
13	7	7	101.613	16.0253	3676	4680.86	0.00279648	0.0335989	0.0341121	0.0700325	0.101613	0.203296	49	0.0547602	0.108522
14	5	6.8	121.578	19.8683	1749	6513	0.0266187	0.0442398	0.0356043	0.0685417	0.121578	0.19757	34	0.0676075	0.116133
15	6	6.66667	109.936	16.8613	6993	4348	0.0089284	0.0376541	0.0366791	0.0682342	0.109936	0.198587	41	0.0627736	0.115781
16	6	8.33333	99.3321	13.736	3424	5340.67	0.00057314	0.031664	0.0322818	0.052594	0.0993321	0.191615	50	0.0527849	0.108429
17	8	6	106.763	19.4356	4785	6748	0.0165173	0.0383863	0.0339324	0.0543499	0.106763	0.186351	48	0.0594996	0.0975413
18	8	6.625	113.93	19.2765	3331	4643.38	0.013023	0.0366904	0.0393473	0.0792362	0.11393	0.201196	53	0.0672994	0.132622
19	5	6.8	118.24	18.1959	8768	4194.8	0.0201486	0.0397793	0.0344364	0.0565544	0.11824	0.203998	35	0.0655571	0.110664
20	4	7.5	143.435	20.8904	6512	5625	0.0476484	0.0551354	0.0360299	0.0651789	0.143435	0.235776	31	0.0835569	0.117206
21	7	6.14286	115.416	21.1989	8611	5935.14	0.0244866	0.034804	0.0359467	0.0405485	0.115416	0.206386	44	0.064336	0.122515
22	7	6.85714	107.893	18.5876	7037	4197.29	0.0140418	0.0321905	0.0383497	0.0685188	0.107893	0.212534	48	0.0682431	0.116043
23	7	7.57143	109.173	14.7916	3280	6502.86	0.0133325	0.0444314	0.0368346	0.0789341	0.109173	0.196498	53	0.068902	0.122039
24	3	6	130.358	22.1401	5432	4900.67	0.0349412	0.0423784	0.0375096	0.0499586	0.130358	0.219228	17	0.0663551	0.109158
25	5	5.4	116.855	22.4249	9968	4170	0.0203149	0.0319472	0.0332843	0.0480494	0.116855	0.207716	28	0.0563058	0.0990804
26	6	5.66667	114.543	20.8632	4841	5849.83	0.0191634	0.0341946	0.0294033	0.044271	0.114543	0.18449	35	0.055315	0.0888174
27	6	5.66667	132.094	25.9471	0	3834.83	0.0220559	0.0453141	0.0377661	0.0708805	0.132094	0.211578	34	0.0749402	0.128349
28	5	6.6	115.752	19.485	6876	6862.6	0.0190029	0.0264908	0.0384313	0.040127	0.115752	0.204722	31	0.0536227	0.111345
29	6	7.5	105.302	15.7525	3909	4447.5	0.0149444	0.0367978	0.0402494	0.0597875	0.105302	0.194709	45	0.0652481	0.120411
30	9	7	107.568	16.7569	8985	5120.11	0.0248591	0.0394333	0.0340828	0.0622365	0.107568	0.198072	61	0.0654575	0.12199
31	5	7.6	111.046	15.1146	3122	4537.2	0.0194584	0.0292776	0.0325574	0.0429084	0.111046	0.210397	39	0.0578103	0.113988
32	7	6.57143	104.419	17.6103	7944	6548.14	0.008011	0.0319745	0.0406162	0.0588	0.104419	0.197916	47	0.0581973	0.11005
33	5	7.6	119.089	16.0676	1967	4154.2	0.0116356	0.0336083	0.0372193	0.0446516	0.119089	0.213969	39	0.065022	0.105499
34	7	7.42857	106.714	15.0695	4400	6013.86	0.00972437	0.0306818	0.0327678	0.0480188	0.106714	0.191829	53	0.0590609	0.105421
35	8	6.875	95.3738	16.1988	6545	3534.88	0.00634394	0.0240923	0.0306574	0.0632057	0.0953738	0.204184	54	0.0497647	0.104563
36	10	7.4	98.5476	14.6574	2500	5906	0.00664697	0.0333241	0.0314916	0.0679321	0.0985476	0.163331	73	0.0612744	0.11983
37	7	6.71429	101.466	16.2438	2217	6887.43	0.011726	0.0304334	0.0343765	0.0587479	0.101466	0.172068	47	0.0543578	0.104537
38	5	8	105.986	15.0239	5382	4386.2	0.0169493	0.0294144	0.033733	0.0405997	0.105986	0.185827	41	0.0567862	0.0999139
39	7	7	106.507	17.2928	7050	5395.29	0.0140806	0.0357901	0.0344597	0.0647645	0.106507	0.183972	48	0.0609414	0.116388
40	8	7.75	103.282	13.9507	5525	5900.75	0.00962276	0.0285756	0.0363944	0.0541163	0.103282	0.183944	63	0.059726	0.117917
41	6	5.83333	112.906	25.1947	8358	3986	0.00799527	0.0288922	0.0323958	0.046986	0.112906	0.188482	36	0.0597617	0.103561
42	4	6	129.988	24.3728	4969	5216.75	0.0215873	0.0324713	0.0436606	0.0445127	0.129988	0.223255	25	0.0636556	0.127854
43	7	6.42857	118.691	19.7891	3722	5275.86	0.026208	0.0442745	0.0369324	0.0650892	0.118691	0.193696	46	0.0714074	0.125127
44	5	7.6	110.364	16.6422	4968	6173.2	0.00937464	0.0345921	0.0335995	0.0626532	0.110364	0.198211	34	0.0547557	0.102658
45	8	6.625	101.466	15.7936	9712	4388.88	0.00844801	0.0281556	0.0368549	0.0702922	0.101466	0.203188	53	0.0556143	0.105681
46	8	7.625	97.7075	13.3815	5461	6594.62	0.0149012	0.029061	0.0339588	0.0568413	0.0977075	0.1883	59	0.0564585	0.103006
47	9	7	109.98	19.5812	5824	6416.33	0.00764983	0.0367889	0.0364646	0.057468	0.10998	0.202169	61	0.0688023	0.128349
48	5	8	91.9407	15.419	6595	4512	0.0057687	0.0187688	0.0304909	0.0284746	0.0919407	0.196836	40	0.0433511	0.102908
49	3	8.66667	134.809	15.6029	7721	5694.33	0.025304	0.0493217	0.0400381	0.0657957	0.134809	0.237281	27	0.079503	0.136104
50	6	8.33333	108.46	13.909	5375	5475.5	0.0167347	0.0468926	0.0381053	0.0845534	0.10846	0.195054	48	0.0727791	0.124199
51	8	8.625	107.045	13.4391	4379	5690.38	0.011552	0.0427921	0.0391034	0.0875942	0.107045	0.194519	69	0.0730134	0.128211
52	6	6.5	106.161	16.8088	8046	8055.5	0.00921872	0.0313736	0.0354185	0.0541173	0.106161	0.200317	40	0.0573163	0.111409
53	6	8.5	100.154	12.0826	4698	5173.17	0.0057311	0.0285921	0.0373929	0.0545058	0.100154	0.199197	52	0.0614882	0.117461
54	7	7.28571	102.841	14.4875	9390	4739.86	0.0107288	0.0380162	0.032639	0.0622953	0.102841	0.177209	49	0.0595182	0.114981
55	5	8.6	102.763	11.989	9240	4073	0.0070555	0.0282772	0.0339148	0.0456157	0.102763	0.180839	44	0.0572266	0.11186
56	3	6	136.164	23.1262	5676	5967.67	0.0268651	0.0439191	0.0311813	0.062197	0.136164	0.218371	19	0.0631736	0.11421
57	7	6.14286	121.725	20.4738	7698	5466.14	0.0214527	0.0471644	0.0352224	0.0716526	0.121725	0.201793	44	0.072945	0.123237
58	6	6.5	106.746	18.6805	638	4751.67	0.0132058	0.0241615	0.0334004	0.0433415	0.106746	0.191817	40	0.053777	0.108523
59	5	8	103.479	14.4871	6060	6569.8	0.00885712	0.0293601	0.034216	0.0575734	0.103479	0.184672	39	0.0582969	0.124494
60	2	8	107.487	14.3317	5014	5918	0.0179059	0.0191505	0.0205654	0.020395	0.107487	0.198598	17	0.0358192	0.0544257
61	5	7.4	129.45	21.5544	2230	4341	0.0247465	0.0444422	0.0350544	0.0701703	0.12945	0.216625	37	0.0749291	0.12959
62	6	6.33333	129.598	24.0853	5714	6490.67	0.0263868	0.0470906	0.0373132	0.0674162	0.129598	0.208357	38	0.0769473	0.133493
63	7	7.42857	111.176	16.0909	10471	5942.14	0.0136109	0.0360834	0.0364355	0.0639973	0.111176	0.214807	52	0.0668646	0.146526
64	6	7.83333	117.047	16.4818	6275	4108.83	0.029012	0.034251	0.0360723	0.0411473	0.117047	0.191727	47	0.0646372	0.115785
65	1	9	115.268	12.8076	4890	4552	0.0203889	0.0203889	0.0294625	0.0203889	0.115268	0.195787	10	0.0428274	0.0810253
66	6	7.83333	122.531	18.5903	2331	3583.83	0.0191304	0.0411674	0.0390463	0.0570479	0.122531	0.224556	48	0.0754778	0.125022
67	4	6.75	117.547	18.2384	11751	6782.5	0.00398222	0.0352481	0.0382683	0.0605495	0.117547	0.198449	27	0.0635923	0.11161
68	8	6.625	108.21	18.6469	5521	3932.12	0.0133325	0.0364624	0.0387804	0.0586985	0.10821	0.20503	54	0.0653188	0.107762
69	5	7.8	101.151	13.9925	6478	7003.2	0.0150655	0.0312914	0.0271657	0.0451345	0.101151	0.203033	39	0.0531201	0.0864962
70	8	7.25	108.128	15.3128	8595	6056.62	0.0212799	0.0406512	0.0326398	0.0548779	0.108128	0.190152	56	0.064943	0.12602
71	4	6.25	126.185	24.2732	9275	7051.75	0.0201831	0.0473022	0.043522	0.0798939	0.126185	0.214447	24	0.0676412	0.135284
72	5	7	122.959	18.9806	7340	8131.4	0.0170208	0.0387671	0.0436556	0.0716621	0.122959	0.202823	36	0.0764745	0.132549
73	6	7.5	95.815	14.6764	6271	5974	0.00823563	0.0345237	0.0350019	0.064317	0.095815	0.169947	46	0.0559874	0.109673
74	4	9	116.486	13.3599	4336	5291.75	0.0246343	0.0376729	0.0385253	0.0601386	0.116486	0.220222	36	0.0684778	0.111498
75	5	7.6	108.533	15.7976	8760	7489.8	0.0145453	0.0329539	0.0364172	0.0419918	0.108533	0.18503	39	0.0599828	0.0946477
76	6	6.16667	122.687	20.4722	3466	5811.5	0.0246781	0.0317114	0.0367807	0.0444644	0.122687	0.224265	37	0.0616747	0.100485
77	5	9	113.439	14.5867	8290	4612.6	0.031943	0.0354529	0.0352072	0.0426818	0.113439	0.196428	45	0.0661805	0.124751
78	8	6.25	112.455	18.6979	3422	6435.38	0.00841925	0.0406362	0.0394525	0.0568488	0.112455	0.20568	51	0.071929	0.130008
79	5	6	120.246	23.0289	6291	5594.4	0.0247465	0.0356636	0.033044	0.0512272	0.120246	0.198138	30	0.0568867	0.0938912
80	6	5.83333	120.24	23.6505	6228	5826.17	0.0117019	0.0387923	0.037601	0.067313	0.12024	0.211615	36	0.0699905	0.129544
81	2	8.5	126.675	16.3142	6461	4189.5	0.0202155	0.0213879	0.0355713	0.0225602	0.126675	0.215939	18	0.0524772	0.0881028
82	8	7	116.622	18.0371	3418	4708.12	0.0211265	0.0386372	0.0383048	0.0550076	0.116622	0.196455	55	0.0708336	0.109844
83	4	6	127.061	22.5005	6086	6748	0.0161294	0.0453583	0.0345563	0.0848666	0.127061	0.233287	25	0.0677109	0.127806
84	8	6.625	104.671	19.4959	8242	6673.62	0.00962276	0.0396292	0.0389269	0.073592	0.104671	0.193567	54	0.0637829	0.118014
85	7	8.14286	108.315	18.7583	5361	5208.71	0.017175	0.0409625	0.0366031	0.0708805	0.108315	0.183628	56	0.0677788	0.120316
86	6	7.16667	99.1599	15.3205	3742	5297.5	0.0143666	0.0285611	0.0296185	0.0503156	0.0991599	0.170355	43	0.0512536	0.0930741
87	6	6	110.948	18.9536	4819	5180.5	0.0168365	0.0381717	0.0345826	0.0737498	0.110948	0.205821	37	0.0624403	0.129633
88	6	5.66667	127.101	23.8903	6649	6001.83	0.0246051	0.0488348	0.0394207	0.0709608	0.127101	0.212223	35	0.0806674	0.136104
89	2	5	136.649	32.5355	4984	5443	0.0286953	0.0304341	0.037583	0.032173	0.136649	0.22243	11	0.0554958	0.0816462
90	2	8	135.14	17.1606	6189	4245.5	0.0375142	0.0468985	0.040798	0.0562828	0.13514	0.219304	17	0.0749113	0.135647
91	6	7.66667	111.632	17.6973	4646	6565.33	0.0185921	0.0402775	0.0359687	0.0516104	0.111632	0.219717	45	0.0658098	0.117723
92	3	7.66667	99.1817	13.3161	5043	3806.33	0.00672906	0.0181924	0.0303098	0.0251113	0.0991817	0.204569	24	0.0446376	0.0835482
93	11	7.27273	98.605	15.4239	11063	6140.73	0.0127337	0.0385445	0.0400515	0.0804465	0.098605	0.183118	77	0.0664474	0.117809
94	4	6.5	136.582	22.5604	8667	4088.25	0.0326496	0.0400181	0.0398738	0.0517749	0.136582	0.221857	25	0.0728718	0.116229
95	8	7.375	109.948	16.0565	7128	6164.12	0.0231118	0.0362638	0.0358257	0.0520954	0.109948	0.181297	59	0.0647371	0.109048
96	5	8.6	114.862	14.3404	6939	5812	0.0197022	0.0430401	0.0395315	0.0669561	0.114862	0.191765	44	0.0785851	0.132984
97	3	5	132.975	27.3337	9098	4141.67	0.0263363	0.0355617	0.0433615	0.0505144	0.132975	0.215922	16	0.0635906	0.134365
98	3	7.33333	122.975	19.471	3850	5448.67	0.0306745	0.0383661	0.0347871	0.0516435	0.122975	0.220215	23	0.0613918	0.0993991
99	6	5.66667	116.566	22.6887	5978	5502.17	0.0184322	0.0302721	0.0349639	0.0390406	0.116566	0.207354	35	0.0586276	0.093713
100	8	6.625	103.55	17.4175	2389	5810.75	0.00844801	0.0324582	0.0363062	0.0748993	0.10355	0.19474	52	0.057553	0.109449
101	8	6	105.622	20.3542	4659	5330.5	0.0127066	0.0308964	0.0329166	0.0496151	0.105622	0.208505	48	0.05567	0.110955
102	10	6.3	94.454	18.3098	7296	6196.2	0.0112132	0.0240482	0.0327026	0.0341559	0.094454	0.173675	62	0.0514892	0.0973758
103	3	3.66667	155.039	49.0958	9964	1927.67	0.0321177	0.0497046	0.0444104	0.0586185	0.155039	0.255315	12	0.0705681	0.121097
104	4	6.75	112.644	18.3829	5109	4876	0.0169375	0.0312011	0.0349569	0.0594051	0.112644	0.193971	27	0.0593141	0.0981728
105	4	6	104.067	20.2352	5957	5302.75	0.00673405	0.0326443	0.0379675	0.083616	0.104067	0.183724	25	0.0605702	0.120037
106	6	6.16667	109.51	19.1063	6967	4730	0.0161573	0.0358159	0.0364514	0.0537148	0.10951	0.199883	37	0.0597298	0.111362
107	6	6.16667	113.106	21.8719	8392	5992.67	0.0132125	0.0375428	0.0330981	0.0581217	0.113106	0.1945	37	0.0582949	0.0980671
108	4	7.25	121.55	17.1231	4092	4975.25	0.0129014	0.0388735	0.0388536	0.0793645	0.12155	0.229528	30	0.0693511	0.135647
109	3	5.33333	142.369	30.5077	3820	4275.33	0.0242539	0.0475569	0.043967	0.0651956	0.142369	0.221643	17	0.0756585	0.126658
110	8	7	111.706	17.7422	2817	4606	0.0175222	0.0393231	0.0375872	0.0652486	0.111706	0.193954	56	0.0674506	0.118375
111	2	6	154.312	28.9335	5341	1741	0.0509768	0.0609533	0.0412415	0.0709298	0.154312	0.253509	13	0.0810016	0.118827
112	3	6.33333	143.454	23.2259	5575	5754.67	0.0384987	0.0520633	0.0411276	0.0682673	0.143454	0.229052	20	0.0788205	0.116729
113	6	7	120.477	20.9719	6183	4459.17	0.0232775	0.0308566	0.0390363	0.0610272	0.120477	0.197389	42	0.0629275	0.11613
114	7	6.85714	104.401	19.1401	6125	4629	0.0223261	0.0343462	0.0361439	0.0470154	0.104401	0.191613	48	0.0575697	0.106602
115	4	6	122.706	20.7432	6181	6293.75	0.0247469	0.0380321	0.0364732	0.0537148	0.122706	0.210019	25	0.0645322	0.0999828
116	10	6	107.399	18.6585	4714	5427.9	0.00627771	0.0408342	0.0349784	0.0590089	0.107399	0.210571	61	0.0681372	0.115781
117	7	6	108.29	19.5462	2065	5773.71	0.0154881	0.0397961	0.0345323	0.0660797	0.10829	0.205667	42	0.0656684	0.123237
118	4	5.25	113.481	22.4935	2070	5623.25	0.0165517	0.0251644	0.0326375	0.0314123	0.113481	0.177425	22	0.0511338	0.0990908
119	5	5.8	114.889	25.1662	2519	7928.6	0.0130258	0.0263994	0.0319929	0.0465883	0.114889	0.193043	30	0.0542203	0.096153
120	9	8.11111	120.14	16.7713	6821	5981.78	0.0120966	0.0465086	0.0382069	0.0660277	0.12014	0.211016	71	0.0793895	0.139337
121	6	7	114.045	16.888	7088	4995.67	0.0274708	0.0406053	0.0342576	0.0635206	0.114045	0.197592	42	0.065957	0.127461
122	4	7.75	117.313	15.6766	4225	5021.25	0.030942	0.0381065	0.0397423	0.0526039	0.117313	0.205425	32	0.0687575	0.12229
123	9	7.22222	104.17	16.2188	96	6006	0.0095398	0.0323902	0.0338427	0.0704925	0.10417	0.183258	62	0.061666	0.111746
124	7	5.85714	107.119	19.1892	10744	4794.14	0.00584311	0.0376504	0.0362142	0.0535478	0.107119	0.194973	41	0.0625972	0.120753
125	7	7.42857	120.8	17.3125	6542	5200.14	0.0287258	0.0449029	0.0405602	0.0586701	0.1208	0.218391	53	0.0770074	0.135311
126	5	7	120.643	20.7775	6370	5562.4	0.0286406	0.037435	0.0294172	0.053231	0.120643	0.210368	36	0.0605603	0.11842
127	3	7.33333	137.053	21.7001	5802	4844	0.0326392	0.0409573	0.0388284	0.0486728	0.137053	0.23845	23	0.074154	0.113469
128	6	6.5	126.402	20.8755	6813	4339	0.0227139	0.04216	0.0390502	0.0679649	0.126402	0.204982	39	0.0747058	0.145093
129	4	7.75	103.572	17.2619	4127	4591	0.0079428	0.0377126	0.0352339	0.0516435	0.103572	0.19786	31	0.0593511	0.102994
130	6	7.33333	115.467	15.9989	2360	5819.83	0.0221103	0.0445292	0.0380896	0.0625907	0.115467	0.187531	45	0.0720765	0.127238
131	9	6.11111	120.405	21.6443	7438	4849.33	0.0246611	0.0495013	0.0359465	0.0798333	0.120405	0.221175	56	0.0738613	0.133884
132	3	5.66667	115.844	22.2034	6495	6893	0.0142663	0.0318489	0.0277521	0.0506975	0.115844	0.193408	18	0.0566141	0.111117
133	8	5.5	118.152	24.0172	3847	5777.38	0.0265613	0.0525442	0.0374502	0.0719085	0.118152	0.217415	44	0.0776844	0.122876
134	6	7.5	104.535	15.618	4727	4640.33	0.0104224	0.0256621	0.0362803	0.0460382	0.104535	0.179534	46	0.0552073	0.0955922
135	5	7.6	126.966	17.2815	4036	4840.6	0.0207087	0.042145	0.0418362	0.0518447	0.126966	0.210306	37	0.0737463	0.122646
136	5	6.6	108.368	18.4319	5691	5116.4	0.00802343	0.0425214	0.0370315	0.0793776	0.108368	0.204013	34	0.0646522	0.127718
137	5	7	109.176	15.9432	3678	6162.8	0.00912727	0.0273547	0.0362261	0.0414905	0.109176	0.201805	36	0.0571584	0.102569
138	7	7.42857	97.4741	15.8368	10978	5328.43	0.00971711	0.0286341	0.030184	0.0461652	0.0974741	0.185115	53	0.0528281	0.109316
139	8	7.75	102.367	15.6699	4384	5125	0.0146295	0.0403292	0.0424201	0.0828425	0.102367	0.212291	62	0.0665439	0.129502
140	4	7	133.408	28.9052	4516	3690.5	0.0348828	0.0442536	0.0365762	0.0572408	0.133408	0.239803	29	0.0773636	0.120527
141	7	6.42857	128.945	21.2862	4561	4655.29	0.0225012	0.0503364	0.0379755	0.0724203	0.128945	0.249327	44	0.0805981	0.128551
142	6	8.16667	109.265	14.9307	1294	5899.83	0.016953	0.0325237	0.034845	0.0391068	0.109265	0.20673	48	0.0616926	0.102166
143	9	5.66667	113.006	21.9789	4436	5294	0.00628967	0.0369835	0.033444	0.0747675	0.113006	0.200404	52	0.0659306	0.126675
144	5	6.8	106.74	18.5269	5166	6211.4	0.00731058	0.0284704	0.0326386	0.0469977	0.10674	0.190106	34	0.0561275	0.102624
145	6	6.33333	119.002	19.5818	5059	3913.17	0.0197303	0.0353997	0.0385805	0.052013	0.119002	0.208137	38	0.0661313	0.11421
146	6	5.16667	115.161	24.1747	2154	5908.83	0.0124041	0.0418659	0.0349772	0.0787344	0.115161	0.19699	29	0.0658478	0.115453
147	2	8.5	122.39	14.8617	5951	6802.5	0.017175	0.0339334	0.040711	0.0506918	0.12239	0.200803	17	0.0682492	0.112512
148	7	8.14286	103.683	12.9134	7931	5774.29	0.0173303	0.040125	0.0318011	0.0724783	0.103683	0.186269	58	0.0615953	0.10568
149	6	6.5	110.989	17.6394	8135	4164.17	0.0202311	0.0313472	0.0376632	0.0543672	0.110989	0.195565	39	0.0617114	0.103416
150	6	7.33333	103.904	15.0565	4878	6568.83	0.00686033	0.0318726	0.0340704	0.0726099	0.103904	0.178856	45	0.0598624	0.111164
151	7	7	102.254	16.8685	6917	5733.57	0.00697238	0.034939	0.0340924	0.0619569	0.102254	0.199886	49	0.0592155	0.13025
152	4	8.25	115.351	14.499	3816	4127	0.0154659	0.040549	0.0421885	0.0575694	0.115351	0.210424	33	0.0703589	0.127718
153	3	7	128.942	18.6761	6396	5239.33	0.0286137	0.0309652	0.0382513	0.0324446	0.128942	0.199376	22	0.061701	0.0938093
154	5	6.6	114.371	20.5505	7350	5756.6	0.0181729	0.0371884	0.0362019	0.072697	0.114371	0.191188	32	0.058556	0.114624
155	12	7.08333	95.551	15.091	2619	6245.75	0.00842203	0.0346365	0.0343055	0.0687327	0.095551	0.198171	84	0.0595889	0.10578
156	9	7.77778	94.9201	20.6044	4552	5669.11	0.00611534	0.0294625	0.0337619	0.0606364	0.0949201	0.175398	71	0.0590423	0.125265
157	7	8.28571	104.943	13.4159	7047	6974.29	0.00512415	0.0417092	0.0375798	0.0801187	0.104943	0.189043	59	0.0693778	0.133173
158	8	6.875	109.17	18.5962	4720	4598.25	0.00993936	0.0303269	0.0347389	0.0483862	0.10917	0.199297	56	0.0619027	0.105741
159	7	6.71429	115.208	17.66	7578	5566.71	0.0171877	0.0390127	0.0364002	0.056017	0.115208	0.205952	47	0.0667189	0.11242
160	4	7	108.841	17.1144	6640	7135	0.015033	0.0267464	0.0349101	0.0468273	0.108841	0.215367	29	0.05385	0.10083
161	9	7.44444	101.871	15.2226	0	6550.11	0.00949171	0.0283648	0.034244	0.0543152	0.101871	0.175192	67	0.0584758	0.110451
162	6	6.16667	120.69	22.9645	4255	3689.83	0.0167837	0.0422051	0.0438687	0.0607838	0.12069	0.226354	36	0.0723406	0.119541
163	8	6.875	105.706	16.9885	6376	6074.5	0.0127066	0.0296139	0.0356384	0.0479083	0.105706	0.201305	56	0.0597595	0.11512
164	7	5.28571	110.036	25.4131	4848	5590.71	0.024828	0.0371097	0.0332843	0.0529509	0.110036	0.193735	38	0.0603226	0.111445
165	3	6	133.726	22.7123	6963	4672.33	0.0178977	0.0264836	0.0405231	0.0362428	0.133726	0.214007	19	0.0603564	0.126338
166	10	7	103.669	16.6656	9901	5775.8	0.0141021	0.0364033	0.0344628	0.0575297	0.103669	0.203479	68	0.0638831	0.13389
167	6	7.16667	109.877	15.8929	2856	5884.17	0.0123159	0.035534	0.0349765	0.0542092	0.109877	0.226064	44	0.0631139	0.10564
168	6	6.16667	112.45	19.2548	6523	5355.17	0.0134813	0.0330724	0.0398444	0.0557596	0.11245	0.184726	38	0.0638695	0.111919
169	2	6.5	113.371	17.5455	1387	7118.5	0.00553813	0.0273713	0.0486434	0.0492044	0.113371	0.195817	14	0.0580191	0.115052
170	5	7.2	120.423	18.5223	9847	5142.8	0.020359	0.0408763	0.0365336	0.0684192	0.120423	0.215507	34	0.0691171	0.111587
171	7	6.42857	103.285	19.4275	6086	3954.14	0.0189732	0.0282404	0.0353103	0.0454693	0.103285	0.201787	46	0.0555568	0.0979056
172	9	5.44444	107.447	23.2711	2344	4658.44	0.0139144	0.0345973	0.0354973	0.0584369	0.107447	0.222995	49	0.0627204	0.121962
173	6	6.33333	124.134	22.0928	9751	4449.33	0.0188803	0.040172	0.0389863	0.0561819	0.124134	0.209478	39	0.0711757	0.121757
174	4	5.5	122.822	24.9056	2615	7163.75	0.0200519	0.0341984	0.0382014	0.0502375	0.122822	0.20541	23	0.0609714	0.106691
175	4	5.75	106.728	19.6304	4840	5199.5	0.00837034	0.0382067	0.0317959	0.0629918	0.106728	0.194395	23	0.0513711	0.107168
176	4	5.75	123.665	21.9359	6642	3957	0.0140147	0.0445373	0.0364211	0.0687584	0.123665	0.221632	24	0.0704784	0.116147
177	9	8.55556	92.8951	11.6253	3157	4770.67	0.00388272	0.030756	0.035541	0.0671542	0.0928951	0.180288	75	0.0604975	0.112035
178	3	5.66667	123.817	33.0178	3588	5317.33	0.0136399	0.0268795	0.0308497	0.0415647	0.123817	0.207975	18	0.0593541	0.114652
179	2	6	131.649	21.9415	527	6185	0.0219203	0.0249873	0.0349641	0.0280543	0.131649	0.196559	13	0.0514955	0.0949962
180	4	6	126.603	23.0347	7005	3619.75	0.0182223	0.0371267	0.037788	0.0546117	0.126603	0.224348	25	0.0615608	0.119378
181	6	6.66667	120.204	18.436	7589	4271.83	0.0202023	0.044981	0.0376514	0.0789341	0.120204	0.212095	41	0.0724082	0.121047
182	6	6.83333	120.102	19.6835	5929	6153.67	0.0238372	0.0444004	0.0362129	0.0682342	0.120102	0.246542	42	0.0730889	0.106555
183	4	7.5	101.669	14.6856	6145	5334.5	0.00826679	0.0365499	0.0352995	0.0494611	0.101669	0.174503	31	0.0599821	0.109103
184	2	7	142.864	20.4092	4746	5774.5	0.0250329	0.03907	0.0421897	0.053107	0.142864	0.247805	14	0.0674549	0.110779
185	8	7.375	93.5927	14.3639	5494	5681.12	0.000598167	0.0368645	0.0318368	0.0666241	0.0935927	0.182825	60	0.0581768	0.110014
186	9	6.44444	102.359	16.8026	6188	6608.22	0.00405552	0.0275048	0.0350921	0.0451155	0.102359	0.199372	59	0.0571739	0.119633
187	8	6.125	108.658	20.2925	7499	5095.38	0.00618081	0.0382506	0.0328096	0.0648614	0.108658	0.19351	49	0.0645259	0.10804
188	3	5.66667	109.807	19.5213	9357	4275	0.0132203	0.02072	0.0332324	0.0268087	0.109807	0.213331	18	0.0479046	0.10193
189	6	8.16667	114.193	14.4554	9004	5673.17	0.0132125	0.0371505	0.0360575	0.0534346	0.114193	0.181287	49	0.0660342	0.10774
190	11	6.72727	96.3003	15.5949	3804	5990.45	0.00274814	0.0284928	0.0328082	0.0512324	0.0963003	0.177478	69	0.0549216	0.100448
191	2	8	120.279	17.4952	5117	8392	0.0220118	0.0410848	0.0319623	0.0601578	0.120279	0.201982	17	0.0551066	0.102916
192	5	7.8	106.38	14.5478	6380	5505.6	0.00954255	0.0330975	0.0371233	0.0707216	0.10638	0.19038	40	0.0620208	0.120472
193	8	7.125	107.763	16.234	5195	6022.25	0.0106722	0.036041	0.0326648	0.0633886	0.107763	0.194264	52	0.0613354	0.105321
194	9	7.66667	100.608	13.5258	2900	5050.33	0.0159079	0.0349542	0.0335525	0.056017	0.100608	0.193888	67	0.0611578	0.104311
195	5	7	109.648	16.8387	6035	5073.6	0.011245	0.0379901	0.0398234	0.0638292	0.109648	0.205208	36	0.0652274	0.119196
196	5	6.2	112.875	18.2751	10749	6738.2	0.0238271	0.0386119	0.0330721	0.0643962	0.112875	0.200235	32	0.0628792	0.11533
197	8	6.375	102.02	19.407	3213	4187.12	0.00635971	0.0336233	0.0378381	0.07825	0.10202	0.185031	51	0.0571082	0.12155
198	6	6.5	106.242	19.633	5856	5863.17	0.00964972	0.0314323	0.0357875	0.0751211	0.106242	0.197799	39	0.0598267	0.109828
199	6	7.66667	111.19	15.1048	5443	6113.67	0.0182115	0.0306877	0.0360672	0.0462527	0.11119	0.216649	47	0.0618459	0.104973
200	7	6.14286	105.703	18.9294	7869	7397.43	0.00686799	0.031749	0.0384175	0.048547	0.105703	0.197976	44	0.057339	0.109487
201	6	7	115.699	19.8041	2687	4735	0.0103114	0.0424901	0.0366348	0.0745796	0.115699	0.190229	42	0.0713116	0.13107
202	4	6.5	120.195	20.0325	8523	5227	0.0220922	0.0407372	0.0381926	0.0551828	0.120195	0.203965	27	0.0698998	0.127091
203	5	6.2	100.518	16.5855	5740	5457.6	0.0116716	0.0338925	0.0344367	0.058469	0.100518	0.196007	32	0.0564009	0.113268
204	5	6.8	104.661	16.5555	9351	4102.2	0.00998882	0.0336731	0.0330154	0.0447735	0.104661	0.188335	35	0.0608395	0.113217
205	6	5.83333	112.473	21.4458	5506	4265.83	0.0163986	0.0342054	0.0312214	0.0700426	0.112473	0.225654	35	0.0579445	0.121261
206	6	7.16667	116.907	17.8924	4669	5601.33	0.0140064	0.0341894	0.0429344	0.053764	0.116907	0.202168	43	0.0684058	0.116947
207	4	5.5	134.47	27.2142	5430	5234.25	0.0365917	0.050215	0.038004	0.0558831	0.13447	0.234508	23	0.0741059	0.129633
208	7	7	104.692	19.6446	3629	7749	0.0214959	0.0349428	0.0350613	0.0736826	0.104692	0.187097	49	0.0610529	0.134623
209	4	6	98.5809	17.6917	6651	7587.25	0.00732788	0.0414593	0.0336206	0.0777775	0.0985809	0.188487	24	0.052959	0.104598
210	8	7.25	108.049	17.2209	6903	5260.75	0.0201486	0.0343863	0.0340614	0.0604194	0.108049	0.192898	59	0.0611854	0.105331
211	10	6.7	96.5274	15.6436	6181	6615.8	0.00960147	0.0280498	0.0284298	0.0562479	0.0965274	0.189383	64	0.0524476	0.105245
212	4	7.25	122.496	17.6087	2051	4263.25	0.0250346	0.0464257	0.0329779	0.061791	0.122496	0.219775	27	0.0661642	0.104024
213	2	8.5	121.821	14.7926	3983	5714.5	0.0143574	0.0154912	0.0393075	0.016625	0.121821	0.202531	18	0.0485201	0.0876025
214	5	8.4	110.3	13.5169	4433	3352.2	0.0214501	0.0316296	0.0390199	0.0450695	0.1103	0.193082	43	0.063682	0.115102
215	5	6.6	108.209	17.5196	4195	6089.2	0.00618081	0.0345824	0.0370125	0.0627729	0.108209	0.199183	34	0.0572407	0.107051
216	7	6.85714	99.4099	17.0981	6315	6197.29	0.0057311	0.0298706	0.0333894	0.0763689	0.0994099	0.193466	49	0.0563056	0.111565
217	3	6.66667	116.331	18.5267	6267	3058	0.00954186	0.029415	0.0397602	0.0516104	0.116331	0.217756	21	0.0603991	0.098774
218	8	7.25	115.28	16.2684	5393	5002.25	0.0198146	0.0375425	0.0371159	0.0562739	0.11528	0.197144	56	0.067407	0.113563
219	6	6.5	95.6745	16.0786	5514	4599.17	0.000948371	0.0205387	0.0318825	0.039413	0.0956745	0.184446	40	0.0446778	0.0837757
220	4	5.5	121.129	26.7493	2005	3070.75	0.0159077	0.0412482	0.0280511	0.0536924	0.121129	0.210508	23	0.0667572	0.121475
221	5	6.6	108.347	22.1947	8425	4942.2	0.0226877	0.0344481	0.0301002	0.063793	0.108347	0.18109	34	0.0546403	0.104372
222	4	5	134.801	28.4045	6263	4586.75	0.0213592	0.0384459	0.0325935	0.0587479	0.134801	0.223177	21	0.0631316	0.106414
223	6	6.5	118.433	20.4203	6662	4842.5	0.0138858	0.0333596	0.0368555	0.0594858	0.118433	0.201332	37	0.0633429	0.11005
224	11	6	95.7513	18.0449	1326	5516.64	0.0115927	0.0295534	0.0328592	0.0622721	0.0957513	0.196249	67	0.0517153	0.118526
225	7	6.85714	104.739	16.5723	4649	6245.86	0.013428	0.0302616	0.0357338	0.0691794	0.104739	0.188813	46	0.0606817	0.113427
226	6	6.16667	106.979	18.212	6606	5151.67	0.00928682	0.0374262	0.0332004	0.0682932	0.106979	0.207008	37	0.0639882	0.109316
227	6	7.66667	123.74	18.1273	8081	6105.33	0.0264572	0.0430105	0.0381119	0.0649057	0.12374	0.204586	47	0.0779979	0.141746
228	5	7.4	103.194	15.7174	3476	5819.4	0.0144625	0.0308024	0.0355649	0.0499692	0.103194	0.210512	38	0.0571843	0.108937
229	5	8.4	109.192	13.1897	2548	7397.8	0.010458	0.0351883	0.0399084	0.0606012	0.109192	0.212717	43	0.0670538	0.124368
230	6	6.5	120.068	19.9239	1573	5276.67	0.00975178	0.0427315	0.0372651	0.0693448	0.120068	0.212183	40	0.0682805	0.117346
231	9	6.66667	105.519	18.075	4303	6642.78	0.0156857	0.0313769	0.0363914	0.0705598	0.105519	0.184157	61	0.0612776	0.123183
232	7	7	111.468	19.172	6691	6294.29	0.0222435	0.0425255	0.0375955	0.0597135	0.111468	0.190554	49	0.0710849	0.108544
233	4	9.5	98.9966	11.8034	7756	5853	0.00328296	0.0188072	0.0287211	0.0416642	0.0989966	0.186307	36	0.0484313	0.11817
234	7	7	109.09	17.4458	10105	5310.43	0.022897	0.0386904	0.0357952	0.0786982	0.10909	0.209306	49	0.0622556	0.113194
235	9	5.44444	114.169	26.7805	3013	6480.78	0.00750491	0.0326898	0.0362052	0.0564295	0.114169	0.211597	49	0.0616114	0.116201
236	6	4.83333	114.335	25.8842	597	5680	0.0110399	0.0353778	0.0332442	0.0529794	0.114335	0.215165	29	0.0552535	0.103695
237	7	7.57143	115.348	16.7797	7729	7224.14	0.00398222	0.0364708	0.0399162	0.0742165	0.115348	0.202431	50	0.0694558	0.128394
238	5	7.2	111.042	17.3966	5192	5184.6	0.0187354	0.0384256	0.0345298	0.058222	0.111042	0.203075	37	0.0622453	0.119495
239	8	7.5	91.2186	14.3932	8450	4459.75	0.00391512	0.0228957	0.0357324	0.0413735	0.0912186	0.185074	59	0.0531655	0.102545
240	6	5.66667	113.734	21.3251	7726	5143.5	0.0187012	0.0358215	0.0333308	0.0516752	0.113734	0.224598	35	0.0615137	0.10977
241	9	6	110.081	19.4098	3343	5959.56	0.0140806	0.0334069	0.0362066	0.0531681	0.110081	0.194707	53	0.0614906	0.100757
242	5	8.4	108.711	13.7889	5278	4617	0.0137491	0.0332732	0.0363685	0.0609564	0.108711	0.187618	42	0.0643948	0.115402
243	7	6.85714	111	16.9331	2245	5091	0.0149193	0.0326718	0.0370123	0.0458816	0.111	0.203613	49	0.0640002	0.108873
244	3	6.66667	121.482	18.5598	7686	5031.33	0.00629335	0.0206587	0.0425777	0.0348394	0.121482	0.198563	21	0.0584456	0.100264
245	4	6.5	111.7	17.4531	6240	7252.25	0.0141284	0.035371	0.0301806	0.0493626	0.1117	0.19482	27	0.0590614	0.10653
246	5	8.2	114.202	17.249	4569	3869	0.0166525	0.0373334	0.0377652	0.0490308	0.114202	0.200836	41	0.0671066	0.114932
247	10	7.1	95.1152	14.4484	7272	5688.5	0.0101428	0.0320099	0.0350262	0.0774914	0.0951152	0.201768	69	0.0592894	0.115123
248	4	6.5	112.879	17.9061	2632	6716.5	0.0135021	0.0270674	0.0346838	0.0353339	0.112879	0.198742	27	0.0541424	0.0948893
249	7	7.71429	113.983	16.9808	2864	5902.14	0.0242657	0.0360482	0.036637	0.0467069	0.113983	0.211128	53	0.0678963	0.118477
250	6	6.5	104.017	17.2123	4348	4256	0.00365213	0.0382392	0.0411148	0.060844	0.104017	0.187974	40	0.0635251	0.120423
251	7	8.28571	105.226	14.1202	4406	4652.29	0.00596481	0.0253129	0.0385869	0.0525989	0.105226	0.187609	56	0.0601876	0.117505
252	9	7.44444	106.145	17.008	6493	5082.11	0.00596481	0.0366409	0.0393591	0.0594676	0.106145	0.193574	63	0.0631444	0.122661
253	4	5	126.056	25.2112	6514	4193.75	0.02504	0.0434626	0.0384188	0.0685417	0.126056	0.227271	21	0.0693081	0.117216
254	6	6.83333	100.438	15.5439	5368	6306.33	0.0155473	0.0275483	0.0344217	0.0516552	0.100438	0.18412	42	0.0500792	0.0903351
255	5	5	135.347	29.1317	7988	5742.4	0.0318481	0.0451816	0.0391798	0.0576032	0.135347	0.223478	26	0.0727305	0.116238
256	6	6.83333	126.829	19.0746	7200	5115.17	0.0253324	0.0424671	0.0401477	0.062123	0.126829	0.218989	40	0.0746791	0.112327
257	9	5	104.107	22.2812	4791	3995.78	0.0108042	0.0291704	0.0350968	0.0612618	0.104107	0.198438	44	0.0567057	0.124455
258	8	6.875	107.233	17.0375	8076	5924.62	0.0203489	0.0412372	0.0368005	0.0696621	0.107233	0.184778	56	0.066692	0.127806
259	8	6.25	106.291	17.4146	2612	3664	0.0089284	0.0286144	0.0359555	0.0560726	0.106291	0.207515	51	0.0596617	0.116041
260	4	6.75	106.694	16.5545	5719	5994.5	0.0118274	0.0332635	0.0361028	0.0636878	0.106694	0.179716	27	0.0627043	0.125237
261	5	5.8	131.534	26.4112	0	6007.6	0.0353686	0.0438913	0.0385142	0.0531901	0.131534	0.234071	29	0.0700876	0.111184
262	5	6	107.092	24.972	4589	4757	0.00703855	0.0245174	0.0337556	0.0476244	0.107092	0.194687	31	0.0520466	0.0935053
263	9	7.22222	106.184	16.4851	4513	5463.78	0.014201	0.0377415	0.0376437	0.0640443	0.106184	0.183617	65	0.0672566	0.119751
264	4	5.25	93.999	20.5623	1245	4151.75	0.00373521	0.0177952	0.0311141	0.0440832	0.093999	0.18656	22	0.0417058	0.0953929
265	5	5.6	120.663	22.7248	4464	5514.8	0.0170233	0.0389539	0.0294635	0.0503156	0.120663	0.199519	29	0.0602234	0.115574
266	7	7.14286	113.555	17.4652	5049	5674.43	0.0301167	0.043953	0.0369758	0.0850213	0.113555	0.226545	50	0.0698542	0.12408
267	9	8.22222	110.168	14.4171	5838	5041.22	0.0151707	0.0455474	0.0365813	0.0646283	0.110168	0.194786	73	0.0745267	0.136655
268	2	5.5	142.373	26.1016	7221	9205	0.0170681	0.0380319	0.0405319	0.0589957	0.142373	0.233162	12	0.0679278	0.146411
269	6	8.16667	122.233	15.9258	6881	4786	0.0312658	0.0436923	0.0403945	0.0595938	0.122233	0.211053	48	0.0748928	0.122073
270	6	6.83333	107.01	16.6673	5299	6028.5	0.0205067	0.0382387	0.0328665	0.0559619	0.10701	0.196912	42	0.0614644	0.114962
271	11	5.81818	111.302	22.915	7427	5411.55	0.0155036	0.0382107	0.0347849	0.0655426	0.111302	0.193379	62	0.0677301	0.116026
272	7	7.14286	105.033	16.13	4555	5757.86	0.0177064	0.0324146	0.0326094	0.0581681	0.105033	0.192412	50	0.057777	0.10316
273	8	8.125	100.505	14.0842	4860	4721.62	0.00828447	0.0376064	0.0349992	0.0767125	0.100505	0.194035	63	0.0629954	0.119633
274	7	7	112.209	19.3318	0	4891.57	0.0163986	0.0376452	0.0381981	0.0654166	0.112209	0.212889	50	0.0687128	0.124522
275	9	7.22222	116.332	17.2746	5165	5276.11	0.0155405	0.0390041	0.0391859	0.0845534	0.116332	0.188378	64	0.0695655	0.118014
276	8	7.25	113.612	28.6458	3662	4818.88	0.015699	0.0421796	0.0387924	0.0654243	0.113612	0.22305	58	0.0683791	0.115362
277	3	9	110.076	13.9779	7823	2180.67	0.0215448	0.0493462	0.032823	0.0712156	0.110076	0.212612	28	0.0643928	0.107429
278	6	8.83333	111.62	13.8713	6363	4057.17	0.0236352	0.0330778	0.0358279	0.0432574	0.11162	0.204289	53	0.0638553	0.11199
279	5	7	103.958	17.384	5123	5327.8	0.0184795	0.0287916	0.0312457	0.0433464	0.103958	0.212062	36	0.054535	0.108595
280	9	6	103.613	17.9999	9181	6188.89	0.00937464	0.031772	0.0346407	0.0687471	0.103613	0.188837	49	0.0566883	0.111831
281	4	6.5	135.078	24.5231	0	5670.75	0.0347626	0.0499529	0.0419217	0.0624789	0.135078	0.215397	27	0.0761207	0.122073
282	6	7.83333	100.815	13.8694	3972	6947	0.0112157	0.032438	0.0337087	0.0625929	0.100815	0.172063	48	0.0560204	0.103141
283	3	5.33333	130.908	25.4543	568	5799.33	0.0247524	0.0366779	0.0279016	0.0465996	0.130908	0.237906	16	0.054141	0.0837059
284	5	6.8	110.539	20.8795	2349	5946.8	0.00909985	0.030817	0.030113	0.0472299	0.110539	0.187779	35	0.0550675	0.101324
285	7	7.28571	99.2907	14.7984	8095	6289.57	0.011726	0.028646	0.0332948	0.0611551	0.0992907	0.173855	49	0.0545178	0.111284
286	7	6.57143	113.714	18.9201	4850	5169	0.0144959	0.0362097	0.036725	0.0518678	0.113714	0.194296	46	0.0645921	0.104685
287	5	6.4	128.661	20.8615	2147	6828.2	0.0287986	0.0387306	0.0370641	0.0476244	0.128661	0.199984	33	0.0656626	0.115785
288	8	7.875	120.329	15.7275	5172	5134.62	0.0155405	0.0484545	0.0389344	0.0724836	0.120329	0.198133	62	0.0782439	0.121082
289	4	6.25	128.601	22.6327	1648	5540.5	0.0251714	0.037144	0.0371429	0.0561417	0.128601	0.2159	26	0.0687714	0.114055
290	4	6.75	100.179	16.3487	3902	6414.25	0.00316677	0.0315778	0.0342382	0.0629918	0.100179	0.198697	26	0.0482496	0.0881621
291	4	6.25	114.797	19.4517	5329	5497.75	0.00945658	0.0229718	0.0362295	0.0390729	0.114797	0.22448	25	0.0511375	0.0957176
292	8	7	103.387	15.9285	4950	4912.5	0.00512415	0.0266472	0.0372486	0.0482874	0.103387	0.186159	57	0.0595238	0.0949065
293	7	6.42857	108.227	18.5414	5795	5032.71	0.00965561	0.0349104	0.0334457	0.0653282	0.108227	0.196418	46	0.0622765	0.111164
294	6	5	117.333	29.5505	6519	4853.5	0.00629335	0.0336332	0.036223	0.065182	0.117333	0.196885	30	0.0627925	0.112995
295	5	7.4	120.11	17.2158	5326	4828.6	0.0301729	0.0462174	0.0386045	0.0584552	0.12011	0.21367	37	0.0701387	0.114976
296	3	8.33333	114.001	13.7223	8433	5943.67	0.0161554	0.0297794	0.032209	0.0429271	0.114001	0.192089	26	0.0564619	0.094704
297	4	7	115.057	17.9558	6764	5860.5	0.0229884	0.0329303	0.0361736	0.0500587	0.115057	0.201893	27	0.0580265	0.112297
298	8	7.125	100.928	15.5101	7683	4876.38	0.0172989	0.0283837	0.0360398	0.0410481	0.100928	0.203634	55	0.0574698	0.107639
299	6	8.33333	112.453	15.038	6962	5262.67	0.0250678	0.0357445	0.0360114	0.0436664	0.112453	0.218018	50	0.0657267	0.130978
300	8	7.125	91.9616	15.5456	8443	5865.75	0.00391512	0.0233317	0.0335941	0.0384354	0.0919616	0.181159	55	0.0495756	0.0930421
301	7	5.71429	117.425	22.3666	6356	4716.14	0.0193392	0.0335294	0.0386109	0.0441063	0.117425	0.188123	41	0.0662071	0.115048
302	5	6	128.418	28.0685	5740	5756.2	0.0258404	0.0518549	0.0322929	0.0800694	0.128418	0.233499	31	0.0762711	0.11798
303	2	7	145.464	21.2135	7859	6240	0.0352623	0.0544272	0.0368463	0.073592	0.145464	0.240688	15	0.0795722	0.129272
304	9	7.66667	101.731	14.7124	3854	6334	0.00614872	0.0331072	0.0348287	0.067313	0.101731	0.181144	66	0.0571824	0.101166
305	7	7	112.321	17.2493	2137	5117.86	0.0128898	0.0435588	0.0365296	0.075845	0.112321	0.193524	50	0.0705041	0.122905
306	6	6.66667	109.866	16.8505	6027	5794.67	0.0149825	0.044564	0.0358529	0.0736826	0.109866	0.182634	41	0.0663713	0.12167
307	9	7.44444	100.061	14.5105	8109	5380.67	0.00131717	0.0413542	0.037043	0.0629463	0.100061	0.187148	66	0.0646438	0.111985
308	4	6.25	119.439	19.6577	771	5316	0.00975975	0.0336029	0.035876	0.0705038	0.119439	0.202589	26	0.065179	0.12451
309	10	7.9	108.265	14.5084	2455	6340.7	0.0217664	0.0353277	0.0368085	0.0482874	0.108265	0.201501	79	0.0658528	0.10807
310	8	7.75	100.75	14.6137	129	7242.5	0.0107288	0.035209	0.0356779	0.0541359	0.10075	0.16648	60	0.0629692	0.109912
311	8	7.875	113.953	15.7646	3163	4822.38	0.0288951	0.0415193	0.0366362	0.0561188	0.113953	0.21017	61	0.0704223	0.112648
312	8	6.5	107.108	18.1758	680	5746.75	0.0115912	0.0370792	0.037039	0.0671794	0.107108	0.196026	52	0.0642221	0.116692
313	4	5.25	112.649	23.7367	5556	5916.5	0.0184795	0.0304403	0.0359076	0.0566349	0.112649	0.229846	22	0.0608443	0.121082
314	4	8	125.831	16.2531	3427	5589	0.0138629	0.0412723	0.0381093	0.0550288	0.125831	0.209957	32	0.0703247	0.121369
315	9	7.88889	102.885	14.4975	7061	4695.22	0.000777874	0.0403947	0.0346663	0.0618069	0.102885	0.180054	70	0.0667002	0.110429
316	3	7.66667	137.682	19.4702	10659	1840.67	0.0331691	0.04682	0.0345639	0.054371	0.137682	0.245233	24	0.072234	0.116643
317	6	5.5	100.98	24.6913	5806	4787.83	0.00762764	0.0469839	0.0408097	0.087836	0.10098	0.204921	34	0.063378	0.130262
318	6	7.16667	113.249	17.0255	3643	6048.67	0.0197303	0.0411544	0.0357582	0.0693624	0.113249	0.199364	43	0.0662651	0.124584
319	9	7.11111	98.5313	15.5143	6349	4893.22	0.00316677	0.0343012	0.0364528	0.0745796	0.0985313	0.201864	63	0.0605379	0.120715
320	7	8	109.044	14.5774	5022	5610.43	0.00707077	0.0353795	0.035976	0.0622721	0.109044	0.181839	56	0.0663541	0.129414
321	6	6.16667	122.949	22.2804	5617	6704.67	0.0271981	0.0431688	0.0387133	0.066942	0.122949	0.211235	38	0.0695071	0.113467
322	9	7.44444	100.035	14.3749	8983	5235.89	0.0130994	0.0373318	0.0330314	0.0743061	0.100035	0.172925	66	0.0607137	0.120652
323	10	6.5	109.916	17.9181	3051	5281.7	0.0175688	0.0404596	0.037536	0.0666241	0.109916	0.204331	66	0.0704927	0.129451
324	6	6.33333	110.607	17.7322	1618	4867.83	0.0183784	0.0357412	0.0360397	0.0528937	0.110607	0.195246	38	0.06205	0.113738
325	6	6.5	121.168	20.1065	6804	6268.17	0.0113162	0.0370188	0.0361749	0.0628271	0.121168	0.208855	40	0.0692372	0.129451
326	4	7.75	130.36	17.2003	7394	5076.75	0.0313415	0.0433016	0.0383245	0.0543499	0.13036	0.215332	32	0.0724993	0.104937
327	4	7	127.221	20.0044	5482	6867	0.0304047	0.0341941	0.0409527	0.0411378	0.127221	0.214377	29	0.0678129	0.118826
328	5	6.4	119.285	21.5375	1372	4938	0.00954186	0.0481503	0.038839	0.0835495	0.119285	0.208214	33	0.0781937	0.136473
329	4	7.5	116.358	16.8072	5410	3631.75	0.025139	0.0361822	0.0319514	0.0492633	0.116358	0.17862	30	0.0606083	0.11362
330	5	6.8	111.505	17.3098	4292	4586.6	0.0132648	0.0294197	0.0372386	0.0482503	0.111505	0.196318	34	0.056577	0.0949786
331	8	8	98.2594	12.8482	7377	4875.38	0.0182651	0.0330316	0.0344239	0.0571634	0.0982594	0.198274	63	0.0587517	0.106148
332	4	8.25	103.597	13.2486	3758	4746.5	0.0123088	0.0329893	0.0340863	0.0559646	0.103597	0.208558	34	0.05739	0.0990483
333	8	6.375	99.2999	21.5388	7501	5105.12	0.0138938	0.0288207	0.0336206	0.0466952	0.0992999	0.171519	50	0.0555368	0.108099
334	5	8	110.576	16.5696	10869	5670	0.0172784	0.0426318	0.0383533	0.0777775	0.110576	0.194756	40	0.066587	0.115498
335	5	6.6	112.426	18.5503	9037	4373.2	0.0234759	0.0326547	0.0388331	0.0597045	0.112426	0.21561	34	0.0578305	0.115094
336	3	6.66667	115.398	17.9967	7067	6408	0.00993936	0.0332074	0.0388776	0.0576057	0.115398	0.198728	21	0.0581825	0.118032
337	6	6.16667	132.775	24.2718	4913	5188	0.0208434	0.0519202	0.0372027	0.0691475	0.132775	0.192686	38	0.0814217	0.14428
338	8	7.5	96.3955	14.8172	3283	5289.25	0.0079428	0.0325506	0.0372315	0.0619081	0.0963955	0.189917	61	0.0607207	0.117084
339	5	6.4	108.052	17.314	3157	5715.8	0.00554091	0.026892	0.0351451	0.0481488	0.108052	0.198839	33	0.0535543	0.111669
340	6	6.83333	116.143	23.7439	9675	7275	0.0204476	0.0461981	0.0400684	0.0825283	0.116143	0.206664	41	0.0692895	0.12985
341	8	5.5	111.842	22.1521	0	5844	0.0198146	0.0413173	0.0355833	0.0826288	0.111842	0.215084	43	0.0614268	0.105046
342	9	5.88889	105.972	19.2646	8320	4685.56	0.0123035	0.0385877	0.0375075	0.0778444	0.105972	0.185358	53	0.0627864	0.109336
343	4	7.25	111.512	16.1405	12249	4591.5	0.0182226	0.0316111	0.0363639	0.0526065	0.111512	0.183115	29	0.0586901	0.106401
344	7	6.42857	110.031	22.4615	5899	4459.71	0.00901774	0.036008	0.0434282	0.0590089	0.110031	0.189644	46	0.06592	0.110439
345	7	6.14286	116.149	20.0692	5169	6190	0.0170208	0.0361042	0.0393699	0.0691475	0.116149	0.201495	44	0.0646761	0.129878
346	6	5.83333	113.619	20.4244	3154	5103.33	0.00333519	0.0306188	0.0313578	0.0484495	0.113619	0.209347	33	0.0538353	0.0945483
347	6	6.83333	108.642	16.5191	2254	4670.33	0.0063784	0.0378797	0.0368664	0.0787344	0.108642	0.210083	41	0.0604989	0.127973
348	6	7.83333	104.322	14.8072	4660	5256.5	0.00635971	0.0318528	0.0379208	0.0501415	0.104322	0.188795	47	0.064497	0.113343
349	6	6	111.087	21.3432	1966	5823.5	0.0123159	0.0347869	0.0356603	0.0687584	0.111087	0.231396	36	0.0619377	0.11228
350	7	8	97.5041	12.4478	6348	4511.71	0.0083649	0.0378036	0.0357036	0.0716526	0.0975041	0.177283	56	0.0629375	0.116226
351	7	6.85714	105.907	18.4563	6454	6546.29	0.0112408	0.0364858	0.0369692	0.0715772	0.105907	0.181961	48	0.0594843	0.107747
352	6	6.33333	118.811	21.1455	3844	5099.83	0.0141574	0.0452579	0.0345616	0.064447	0.118811	0.207431	39	0.0722903	0.123183
353	9	6.77778	110.008	18.2618	5466	5893.44	0.0212473	0.0472129	0.0360326	0.0784454	0.110008	0.179214	61	0.0676847	0.122661
354	10	6.3	101.387	17.783	6531	4748.6	0.00103249	0.0285266	0.0334832	0.0582259	0.101387	0.181123	62	0.0538544	0.101746
355	11	6.90909	92.5616	14.2549	5337	4974.82	0.00716547	0.0267531	0.0341759	0.0553637	0.0925616	0.160212	75	0.0539182	0.110124
356	9	7.22222	101.795	15.3191	6148	5028.22	0.0122854	0.0349024	0.0369794	0.05899	0.101795	0.187278	66	0.0655981	0.110787
357	3	7	108.394	17.5638	3653	3795.33	0.00874679	0.0364271	0.0375465	0.0546212	0.108394	0.194293	22	0.0580586	0.125149
358	7	5.71429	108.675	19.5541	2277	6044.43	0.0113287	0.0272625	0.0358099	0.0423332	0.108675	0.201668	41	0.0565745	0.118054
359	4	6.5	118.984	26.1458	0	6014.5	0.0282158	0.0441178	0.0408943	0.0709298	0.118984	0.202286	27	0.0633384	0.104061
360	9	7.11111	103.263	15.3756	5644	5431.11	0.00901774	0.0322349	0.0350875	0.0586702	0.103263	0.180627	64	0.0586972	0.108586
361	5	4.8	118.893	26.5528	7089	5139.4	0.0118277	0.0373037	0.0362575	0.0564535	0.118893	0.208027	24	0.061041	0.1209
362	6	6.83333	113.743	17.7911	2135	6335.33	0.0220922	0.0331849	0.0367962	0.0470941	0.113743	0.188746	40	0.0631719	0.108335
363	6	5.66667	120.482	28.5587	5733	3851.83	0.0176492	0.0295103	0.0352855	0.0465996	0.120482	0.208599	34	0.0599	0.111351
364	11	6.90909	100.898	16.5441	4079	4517.09	0.0120816	0.0373884	0.0346813	0.0654166	0.100898	0.186559	76	0.0663126	0.119045
365	5	6.8	121.523	19.5015	5767	5670.2	0.0179454	0.0420581	0.0409918	0.0786982	0.121523	0.195667	35	0.0703001	0.107045
366	7	6.71429	96.9182	16.208	1469	4330.14	0.00477729	0.0314041	0.0310359	0.0579546	0.0969182	0.167931	47	0.0551025	0.113402
367	13	7.53846	91.1432	13.524	2449	4559.08	0.00750286	0.0368275	0.0358077	0.0786056	0.0911432	0.183565	96	0.0579278	0.113882
368	5	6.6	108.15	16.6861	8080	3196.8	0.0135724	0.0280971	0.0349036	0.0545981	0.10815	0.191845	34	0.0563886	0.106096
369	6	5.5	127.214	25.4681	4441	6134.83	0.0178977	0.0377529	0.0389562	0.0643962	0.127214	0.215544	34	0.0682161	0.124479
370	4	5	114.943	23.9464	4743	5633.75	0.0178683	0.0244116	0.0330301	0.0374011	0.114943	0.212637	21	0.0485693	0.0913772
371	7	5.71429	121.235	25.6902	5159	4350.57	0.0243707	0.0432032	0.0410729	0.0647668	0.121235	0.217452	40	0.0707106	0.119378
372	5	4.2	135.68	38.4427	4767	4100	0.0396375	0.0473827	0.0340118	0.065182	0.13568	0.210506	22	0.0685104	0.115577
373	6	5.33333	120.337	23.5898	7187	4695.83	0.0168732	0.0369578	0.034497	0.05519	0.120337	0.208537	33	0.0636497	0.1278
374	7	7.42857	102.732	14.8158	169	5402.43	0.0164725	0.0305869	0.0330627	0.0579546	0.102732	0.186014	49	0.0565007	0.104422
375	4	6.75	112.043	17.3845	8082	2917.25	0.0141574	0.0231714	0.0362589	0.0441884	0.112043	0.193274	28	0.0499659	0.0874893
376	9	7.44444	100.969	15.3327	4999	5864	0.0103676	0.0335544	0.0358214	0.0517769	0.100969	0.17873	67	0.0617185	0.104665
377	12	6.41667	98.3946	16.4642	6322	5336.17	0.0114847	0.0271409	0.0371478	0.0396099	0.0983946	0.180354	74	0.0574664	0.109966
378	5	6	103.244	20.0179	5476	5337.4	0.00405552	0.031221	0.0371994	0.0659606	0.103244	0.196695	31	0.0496807	0.104115
379	4	7.5	118.513	16.1662	6012	4086.75	0.0247826	0.0354912	0.0354809	0.04086	0.118513	0.20913	31	0.0625524	0.126081
380	6	7.83333	121.297	16.9832	4923	7372.83	0.0120966	0.0409531	0.0394706	0.0624133	0.121297	0.223113	48	0.0718754	0.122204
381	6	6.16667	105.761	18.7461	11547	4974.5	0.0145054	0.0290078	0.0335808	0.0584648	0.105761	0.191062	36	0.0572894	0.107762
382	5	8	105.865	14.9472	11049	5028	0.00737225	0.0389327	0.0328567	0.0763689	0.105865	0.178809	41	0.0592263	0.11316
383	7	8.14286	103.98	13.7579	7832	5804.71	0.0117224	0.0304491	0.0346101	0.0526221	0.10398	0.192571	56	0.0610272	0.11395
384	2	8.5	142.415	23.2793	7890	7412.5	0.0385786	0.0436005	0.0392117	0.0486224	0.142415	0.214643	18	0.0734104	0.110429
385	5	8.6	115.828	15.0025	5796	3568.4	0.027167	0.0326292	0.0388996	0.0423959	0.115828	0.19652	44	0.0660552	0.109828
386	4	6.5	113.041	18.8402	1091	4581.25	0.0161158	0.027953	0.0340539	0.0468741	0.113041	0.202406	27	0.0551972	0.109374
387	4	8.25	120.077	15.8207	8998	5988.5	0.0201645	0.0296335	0.039078	0.0463192	0.120077	0.218633	33	0.0617403	0.102593
388	8	7.5	115.744	17.0062	7574	5689	0.0250909	0.0424999	0.0373706	0.0690509	0.115744	0.189775	60	0.0729843	0.120497
389	8	6.5	101.112	16.6162	2878	5576.5	0.0115742	0.0349262	0.0349312	0.0900949	0.101112	0.182676	52	0.0604735	0.126859
390	8	7.375	107.373	15.616	9673	5716.5	0.0262181	0.0410077	0.0379226	0.0696865	0.107373	0.1926	57	0.0687566	0.141595
391	3	5.33333	139.093	36.7051	6165	6867.67	0.0145484	0.0345727	0.0351864	0.0586985	0.139093	0.231109	17	0.0703558	0.107996
392	7	7.14286	103.029	17.4874	4263	5958.43	0.0103676	0.0337374	0.0372873	0.0661047	0.103029	0.188342	50	0.0598206	0.0966276
393	2	11	105.849	9.70282	7057	6606.5	0.00968155	0.0169821	0.0289863	0.0242827	0.105849	0.18899	23	0.0422876	0.0757587
394	6	6	120.33	20.9622	2216	5365.33	0.0140064	0.0423333	0.0359798	0.0596624	0.12033	0.212198	35	0.0682756	0.127004
395	8	7	99.7619	15.1775	8246	4047.25	0.00604744	0.0363463	0.0360542	0.0849454	0.0997619	0.185547	54	0.0624363	0.117331
396	7	8.57143	96.4338	11.8574	8548	5887.71	0.00842203	0.0286365	0.0408543	0.0604699	0.0964338	0.190854	58	0.0591155	0.112723
397	5	5.6	124.857	24.4165	6652	6740.2	0.0141006	0.0382839	0.0416243	0.0480016	0.124857	0.205846	29	0.0671116	0.117904
398	8	6.125	107.115	18.9365	3530	5110.62	0.00613653	0.0352953	0.0379771	0.0686195	0.107115	0.205927	50	0.059832	0.121841
399	5	6	96.9771	21.3888	4341	4461	0.00552402	0.0306586	0.0387931	0.0800694	0.0969771	0.179189	31	0.0528832	0.10591
400	10	7.5	93.5112	13.3105	2865	5633.2	0.00716459	0.0367721	0.0346292	0.0591014	0.0935112	0.192239	74	0.062466	0.115565
401	6	7	115.483	17.5897	7227	4108.83	0.00750491	0.032109	0.0359234	0.0622365	0.115483	0.214171	41	0.061213	0.121508
402	4	5	132.318	34.4578	9528	5428.5	0.032017	0.0441469	0.0356883	0.064317	0.132318	0.222822	21	0.0655028	0.118665
403	3	4.66667	116.687	27.227	6231	6501.67	0.0152635	0.0212678	0.0328102	0.0258523	0.116687	0.195395	15	0.0468532	0.0864807
404	12	7.75	101.914	13.636	4329	5899.33	0.00279648	0.0436441	0.0378469	0.0739111	0.101914	0.206092	91	0.0711022	0.139452
405	3	6	118.898	22.2384	4951	5907.67	0.00938916	0.0223658	0.0362766	0.0314564	0.118898	0.204993	19	0.0536809	0.0892556
406	8	6.875	103.846	15.9169	5948	4805.5	0.0115913	0.0364522	0.0368558	0.0795904	0.103846	0.198717	54	0.0636478	0.11122
407	4	6	126.942	23.0964	7834	4842.75	0.0273748	0.0406469	0.036491	0.0479557	0.126942	0.222333	25	0.0648705	0.0945781
408	9	6.33333	105.167	17.7828	5072	4300	0.00971607	0.0357975	0.0380928	0.0629551	0.105167	0.195263	57	0.0639486	0.105819
409	9	8.11111	95.5622	12.9527	3716	6013.22	0.0150314	0.0314357	0.0338829	0.0563036	0.0955622	0.173672	71	0.0554873	0.112997
410	12	5.66667	100.351	20.87	6821	4334.58	0.00925043	0.0326751	0.037553	0.0587142	0.100351	0.18523	65	0.058889	0.123788
411	6	7	114.181	19.0383	3542	4665.5	0.018083	0.0345714	0.0346087	0.0571151	0.114181	0.199383	41	0.0649138	0.105662
412	6	8.66667	118.207	14.7758	2216	5208.67	0.0312832	0.0394631	0.037848	0.051428	0.118207	0.200523	51	0.0696822	0.108382
413	4	5	107.04	23.8928	6484	5041.5	0.0123413	0.0222649	0.0366786	0.0386816	0.10704	0.222871	21	0.0483641	0.0920714
414	3	8.66667	117.818	14.4794	9838	6575.67	0.0220857	0.0315562	0.0354454	0.0382549	0.117818	0.216773	27	0.0591116	0.103344
415	7	7.42857	112.346	16.3494	400	3984.71	0.0166525	0.0338807	0.0371667	0.0480863	0.112346	0.200231	52	0.0648843	0.111967
416	4	6.5	118.208	19.0446	7580	6960.75	0.0239614	0.037109	0.0347722	0.0537148	0.118208	0.204244	27	0.0625837	0.110535
417	6	6.83333	110.056	16.6249	4930	3856.5	0.0185595	0.0359068	0.0366924	0.0517436	0.110056	0.197794	42	0.0649821	0.107074
418	5	7.8	107.466	14.8662	2885	6042	0.0158458	0.0408894	0.0343521	0.0677821	0.107466	0.199343	40	0.0666911	0.137342
419	9	6.88889	114.364	18.0274	3870	5678.22	0.0207087	0.0443502	0.0410237	0.0777453	0.114364	0.189598	61	0.0731348	0.127973
420	6	5.66667	108.379	21.0952	1093	5362.83	0.00926926	0.0288918	0.0383047	0.0712156	0.108379	0.195516	35	0.053457	0.106701
421	5	7.6	98.4924	18.9559	6364	6175.8	0.00792875	0.0192008	0.0272134	0.0324508	0.0984924	0.196684	38	0.0466686	0.0911015
422	8	7.625	98.7801	14.1168	2463	5764.12	0.0113779	0.0303322	0.0345832	0.0633886	0.0987801	0.21337	57	0.0575524	0.116134
423	6	7.33333	116.937	17.0765	6299	5469.5	0.0278102	0.0386744	0.0389076	0.0518577	0.116937	0.198209	41	0.0714959	0.126774
424	5	6	100.917	19.903	3672	5342.8	0.00959004	0.0319974	0.0334571	0.062197	0.100917	0.184917	31	0.0481253	0.09582
425	3	3.66667	140.346	44.443	6038	5066	0.032173	0.0380562	0.0362686	0.0453576	0.140346	0.231293	12	0.060856	0.104488
426	7	6.71429	101.142	16.0944	2849	3025.71	0.0179785	0.0295124	0.0312105	0.0543152	0.101142	0.195003	47	0.0547145	0.0982694
427	8	6.75	109.608	18.3985	6841	5894.88	0.0087467	0.0321614	0.0357563	0.0629608	0.109608	0.190031	52	0.0623194	0.106046
428	6	7.33333	117.197	18.3786	473	5443	0.0100529	0.0473431	0.0384735	0.0835495	0.117197	0.21494	45	0.0766274	0.14428
429	2	8.5	121.411	17.1999	6019	5581	0.0281399	0.0353454	0.0316669	0.0425508	0.121411	0.207329	18	0.0619015	0.108209
430	5	5.4	115.212	21.8902	6081	6619	0.00945658	0.0298816	0.0300272	0.0543672	0.115212	0.233936	28	0.0544243	0.0944718
431	2	5	131.789	31.3783	9368	4897	0.0145484	0.022006	0.0347577	0.0294637	0.131789	0.216561	11	0.0503815	0.103146
432	6	7	108.385	17.771	2263	5880.5	0.0126665	0.034334	0.0333609	0.0468157	0.108385	0.175998	41	0.0588517	0.107142
433	4	10	109.082	11.0184	6016	6264.25	0.0193824	0.0320142	0.0360696	0.0464183	0.109082	0.196506	39	0.0614317	0.124894
434	2	4	126.22	33.6586	3163	3698.5	0.0130258	0.0268022	0.0325821	0.0405786	0.12622	0.206069	9	0.0423946	0.104372
435	6	7.5	99.8754	14.8624	4091	5176.33	0.00787747	0.0336064	0.0335783	0.0654955	0.0998754	0.192616	46	0.0558784	0.107035
436	4	4.25	136.441	34.1102	6603	6881.25	0.0262517	0.0469271	0.0331622	0.0585696	0.136441	0.229634	18	0.0671087	0.115294
437	4	6.5	120.179	20.8168	3678	4189.75	0.02879	0.0345982	0.035054	0.0472299	0.120179	0.205751	27	0.063015	0.108909
438	9	7	98.7274	15.5796	3017	5233	0.00615633	0.0298638	0.0356914	0.0652486	0.0987274	0.189347	63	0.0582863	0.108595
439	7	6.42857	105.288	17.0883	7856	5088.14	0.0122392	0.0300545	0.0340227	0.0456606	0.105288	0.193186	46	0.0585276	0.109683
440	9	5.77778	116.091	22	8180	3606.11	0.0174692	0.036114	0.033449	0.0579134	0.116091	0.229067	52	0.0618626	0.110795
441	4	7.25	126.206	18.6679	5246	4459.5	0.017855	0.0363305	0.0370781	0.053632	0.126206	0.226328	30	0.0641189	0.126275
442	8	6.75	104.729	20.5865	3482	4750.62	0.0187674	0.0383653	0.0392267	0.0678506	0.104729	0.202532	52	0.0595937	0.120013
443	9	7.11111	97.0227	14.3656	4588	6067	0.0130868	0.0298369	0.0348654	0.0565544	0.0970227	0.17271	63	0.0556425	0.109527
444	3	8	117.349	16.2985	8591	7136.67	0.0184322	0.0273042	0.0336027	0.043029	0.117349	0.194636	25	0.0550917	0.0921926
445	6	7	93.7925	15.3343	7300	3629.83	0.00452938	0.0237455	0.0337442	0.0487851	0.0937925	0.192764	42	0.0462003	0.0970451
446	4	6	107.8	18.48	4658	5340	0.0118926	0.0299939	0.0323372	0.0671357	0.1078	0.210619	25	0.0516125	0.136844
447	4	7.25	109.588	15.6011	3620	4957.75	0.0135559	0.0263594	0.0347672	0.0523983	0.109588	0.181191	30	0.0543538	0.106521
448	5	7.2	108.827	16.324	7395	4665.2	0.0138938	0.0337593	0.0412808	0.0435222	0.108827	0.185413	37	0.0627164	0.122024
449	9	7.33333	98.1381	14.6908	5913	4294.44	0.0115927	0.0333849	0.0359382	0.0724203	0.0981381	0.184656	66	0.0577949	0.110076
450	4	6.25	115.816	19.8197	3978	6809.5	0.0173306	0.0395863	0.0356133	0.0840353	0.115816	0.19383	26	0.0607555	0.124875
451	5	7.6	113.275	18.4845	1079	4840	0.0152579	0.0411191	0.0364966	0.0678506	0.113275	0.196381	38	0.0689092	0.12473
452	6	7.33333	106.095	16.8341	3419	6997.5	0.0181693	0.0425857	0.0341725	0.0582309	0.106095	0.178381	45	0.062967	0.110197
453	6	6.66667	118.568	24.1527	8438	3599.5	0.0132316	0.0504962	0.0358757	0.0748993	0.118568	0.19762	41	0.0719537	0.124257
454	4	6.25	122.931	22.8667	6129	5075.25	0.0356002	0.0462603	0.0333794	0.0646477	0.122931	0.209186	25	0.0697105	0.127238
455	6	7.83333	109.419	15.8267	5216	4433.67	0.0159922	0.0360318	0.0347372	0.0560369	0.109419	0.190694	47	0.0622463	0.106754
456	10	6.7	99.9197	18.6956	8244	4577.4	0.00782204	0.0404596	0.0381722	0.0618204	0.0999197	0.205115	63	0.0694968	0.117033
457	7	6.14286	107.795	22.0905	3812	5987.71	0.0063784	0.0331381	0.0341032	0.0808728	0.107795	0.203704	44	0.0584183	0.0977574
458	6	6.5	119.623	20.048	7378	5905.67	0.00975975	0.0414354	0.0353138	0.0686929	0.119623	0.197976	39	0.06891	0.115674
459	3	7	110.705	17.9382	4163	7480.33	0.0198028	0.0259174	0.0351523	0.0370103	0.110705	0.223987	22	0.0555408	0.105236
460	4	6.5	120.258	19.0767	5462	4629.75	0.0158493	0.0398546	0.041467	0.0691324	0.120258	0.213595	27	0.0686595	0.125237
461	5	6.4	111.075	17.6662	5538	6956.4	0.0103114	0.031377	0.0391537	0.0615305	0.111075	0.195961	33	0.0606397	0.112952
462	7	8.14286	102.243	13.2954	6574	5406.29	0.00365213	0.0287934	0.0347711	0.0460287	0.102243	0.185013	57	0.059083	0.105617
463	7	8.14286	105.505	14.3734	6320	6469.86	0.0127337	0.040012	0.0371385	0.0678874	0.105505	0.195852	57	0.0677339	0.124368
464	3	5	135.956	27.9465	4181	5275.33	0.0217296	0.0456179	0.0337582	0.0659606	0.135956	0.226315	16	0.0670114	0.115574
465	8	6	109.207	20.7313	5811	5472.38	0.0135021	0.0357068	0.0337252	0.059876	0.109207	0.205097	48	0.065216	0.126675
466	3	7	129.982	30.8106	3615	5757	0.0333171	0.0387234	0.034344	0.0494611	0.129982	0.219279	21	0.0688511	0.108182
467	6	7.16667	110.085	17.1462	6237	5486.5	0.0226099	0.0375449	0.0348125	0.0491267	0.110085	0.209696	44	0.0641945	0.108692
468	2	8	131.431	17.5242	6364	4302	0.0266354	0.031539	0.0366377	0.0364427	0.131431	0.215466	17	0.0601882	0.106226
469	7	6.71429	103.096	15.9728	756	5713	0.0138376	0.0400263	0.0397961	0.0792362	0.103096	0.177072	47	0.0696825	0.125149
470	7	6.14286	118.348	24.535	1991	5744.14	0.0262129	0.0493418	0.0396805	0.0793645	0.118348	0.218205	44	0.0717637	0.122253
471	5	6.8	117.881	18.758	6303	4997.8	0.00962032	0.0392165	0.038429	0.0700325	0.117881	0.227754	35	0.0708768	0.121724
472	6	6	125.804	22.0406	6047	4903.67	0.0270892	0.0467272	0.0395101	0.0848666	0.125804	0.199366	37	0.0729667	0.127854
473	3	7.33333	127.625	17.4725	4548	5740.67	0.0395142	0.0470144	0.0320614	0.0540022	0.127625	0.216777	23	0.0697579	0.104194
474	5	7.2	131.204	21.5029	8411	4801.2	0.0320704	0.0504105	0.0365697	0.0767125	0.131204	0.218377	37	0.0779885	0.127217
475	4	5.75	110.506	23.4824	8458	4924.5	0.0209391	0.0318632	0.0311723	0.0468157	0.110506	0.217358	24	0.0530909	0.0941836
476	11	7.90909	95.7107	13.3556	0	5546.55	0.0173349	0.0293026	0.0362336	0.0476293	0.0957107	0.171346	83	0.0590368	0.100491
477	6	9.16667	103.647	11.6547	3950	5994.17	0.0191788	0.0368186	0.0356023	0.0637817	0.103647	0.1811	54	0.0625632	0.133884
478	4	8.25	126.149	15.3306	6037	4046.25	0.02244	0.0472677	0.0384263	0.0696621	0.126149	0.199358	33	0.0755759	0.123382
479	8	6.5	109.594	18.4504	4086	5462.12	0.0122854	0.0419817	0.0397732	0.0607543	0.109594	0.199563	53	0.0679156	0.121637
480	14	6.64286	89.2162	16.5129	0	4744.71	0.0057687	0.0286905	0.0369699	0.0701703	0.0892162	0.191067	89	0.0539123	0.10842
481	4	6	119.486	24.4781	4527	5528.5	0.010305	0.0231184	0.0387903	0.0338696	0.119486	0.209952	25	0.0558092	0.0978992
482	8	6.625	104.66	17.6199	6456	6305.75	0.0115682	0.0334585	0.0357064	0.0792507	0.10466	0.188749	54	0.0624005	0.116388
483	6	7.83333	105.546	14.96	8527	5012.83	0.0137983	0.0385885	0.03521	0.0686929	0.105546	0.181729	47	0.0670882	0.130033
484	7	7.14286	102.64	15.2912	6411	5593.57	0.00697238	0.0308484	0.0336777	0.0575551	0.10264	0.200848	49	0.0598018	0.112395
485	8	7.875	95.1017	13.9921	3560	5537.88	0.00634394	0.0301278	0.0317939	0.0648614	0.0951017	0.19784	64	0.0578839	0.104189
486	13	7.69231	96.3837	15.1522	5297	5527.15	0.0149444	0.0342764	0.0354484	0.0618069	0.0963837	0.206235	97	0.0628328	0.109566
487	5	4.4	142.494	34.9448	7587	7167	0.0215873	0.051367	0.0395877	0.0696239	0.142494	0.244842	23	0.0770792	0.122686
488	5	6.4	119.846	19.9743	2496	5564	0.0238591	0.0383042	0.0344703	0.0484133	0.119846	0.199857	33	0.064061	0.110321
489	7	7	100.166	15.36	5197	3955.57	0.00615633	0.0259218	0.0388462	0.0420773	0.100166	0.195504	50	0.0579333	0.108224
490	4	6	120.666	25.3673	6980	5183.25	0.0320454	0.0393139	0.0334134	0.0462211	0.120666	0.223778	25	0.0628917	0.0991996
491	5	7.4	120.156	18.2054	4845	5097.6	0.0206826	0.0376728	0.0399474	0.0641314	0.120156	0.233691	37	0.0686735	0.112573
492	8	7.5	103.24	15.7784	5469	4646.12	0.0153746	0.026782	0.0357548	0.0384182	0.10324	0.206966	59	0.0543532	0.118276
493	5	7	112.56	16.4374	3412	4738.6	0.0129446	0.0229302	0.0371929	0.029968	0.11256	0.209956	36	0.0540868	0.0963593
494	7	6.85714	111.789	17.4527	4290	6592.29	0.0179366	0.0337118	0.0369746	0.059391	0.111789	0.209168	46	0.0645362	0.111306
495	5	7	121.145	19.2207	5856	5305.6	0.0287883	0.0339938	0.0355249	0.0385009	0.121145	0.214185	36	0.0634447	0.100004
496	10	6.1	106.419	21.0431	8174	4234.2	0.00835573	0.0392974	0.0353666	0.0765766	0.106419	0.19655	61	0.0641152	0.115787
497	5	6.4	128.838	20.9005	1769	6663.6	0.0331206	0.0484225	0.0349602	0.0735456	0.128838	0.220059	33	0.0729528	0.116555
498	9	7.11111	105.042	15.7104	5175	5695.33	0.0115742	0.0329685	0.0377479	0.0636282	0.105042	0.193538	59	0.0634747	0.124195
499	6	6.83333	99.8589	18.9157	7092	4309	0.0188318	0.0305068	0.0345523	0.0491636	0.0998589	0.190981	42	0.0528913	0.104429
500	5	7.4	128.07	18.5812	5467	7699.6	0.0235831	0.0436956	0.0374377	0.058095	0.12807	0.230804	37	0.0753395	0.118259
501	5	5.4	126.216	27.447	7900	5759	0.0278166	0.0342609	0.0393244	0.0411639	0.126216	0.229977	28	0.0656587	0.112104
502	11	6.09091	103.377	18.0238	8917	3410.18	0.0113779	0.0410565	0.0359209	0.0873116	0.103377	0.224458	66	0.0639043	0.121143
503	10	6.1	95.7468	18.6136	4429	5600	0.000948371	0.0222643	0.0337693	0.0340307	0.0957468	0.183497	62	0.0527566	0.0918974
504	5	6.2	112.12	18.9357	2518	6834.4	0.0131554	0.0327799	0.0334917	0.051031	0.11212	0.205285	31	0.0559193	0.108634
505	11	6.90909	102.547	16.7835	5061	4499.91	0.0125378	0.0437198	0.0367405	0.0727565	0.102547	0.214201	72	0.0660154	0.127217
506	7	8	96.6367	13.236	7657	5001.86	0.0172989	0.0226485	0.0341207	0.0322372	0.0966367	0.187433	55	0.0505343	0.103167
507	5	6.4	107.621	17.2449	3859	5992.4	0.00686033	0.0321189	0.0372645	0.0581681	0.107621	0.185716	33	0.0645942	0.109048
508	4	6.5	121.69	19.3037	4076	5875	0.0120117	0.0366043	0.0401715	0.04609	0.12169	0.208526	27	0.0648921	0.107385
509	4	5.5	130.409	27.7507	6962	6026.25	0.0247939	0.0376678	0.0386225	0.0481828	0.130409	0.221248	23	0.0683761	0.112863
510	7	6.14286	99.1946	19.091	3810	7633.14	0.00357954	0.0248856	0.0378392	0.0475267	0.0991946	0.186024	43	0.0508696	0.093178
511	6	6.16667	102.439	17.5473	6427	5720.67	0.00970816	0.0259468	0.0322277	0.051545	0.102439	0.193181	38	0.054365	0.110579
512	1	8	172.945	21.6181	2881	3662	0.059452	0.059452	0.0421796	0.059452	0.172945	0.282502	9	0.0837334	0.124876
513	8	7.375	99.6826	14.4134	10458	5253.88	0.0138311	0.0296787	0.0331007	0.0416825	0.0996826	0.197006	58	0.0562298	0.107178
514	10	8	112.87	14.7582	8966	6259.1	0.0180546	0.0470513	0.0376489	0.068563	0.11287	0.213761	77	0.0744552	0.133971
515	3	8.33333	116.965	15.9203	2799	8028.33	0.0143812	0.0269739	0.0342268	0.0376537	0.116965	0.204919	26	0.0561201	0.0963679
516	9	6.11111	107.982	18.6254	9967	6790.67	0.0167225	0.0429792	0.0355172	0.0716621	0.107982	0.202747	55	0.0657475	0.116147
517	6	7	109.148	17.7228	2979	6209.17	0.0139336	0.0388776	0.0322628	0.088925	0.109148	0.193815	43	0.0661736	0.145093
518	8	6.25	111.173	18.5785	3853	5298.62	0.0246044	0.0402255	0.0369956	0.0611471	0.111173	0.205958	49	0.0661654	0.104438
519	3	6	146.434	29.3449	3398	4491.67	0.0470154	0.0562854	0.0390661	0.0686195	0.146434	0.238629	19	0.0807541	0.127904
520	5	6.2	117.348	20.4334	6291	5344.8	0.0171877	0.0269676	0.0363217	0.0331206	0.117348	0.20893	32	0.0561493	0.106666
521	4	5.5	128.986	25.3364	6983	5685.75	0.0345068	0.0384682	0.0362162	0.0462211	0.128986	0.215513	23	0.0629728	0.0933583
522	2	8.5	141.151	17.1398	5000	4226.5	0.033607	0.0351835	0.0384759	0.0367601	0.141151	0.211381	18	0.0646857	0.110184
523	4	6.75	117.186	18.1824	188	5139.75	0.0160921	0.0193393	0.0386934	0.0263243	0.117186	0.21524	27	0.0527884	0.0888308
524	10	6	123.749	30.2939	5347	6400.3	0.0263226	0.0488909	0.0386455	0.0816101	0.123749	0.2188	58	0.077154	0.125978
525	14	6.78571	100.725	15.9198	2226	5763.21	0.00737225	0.0374464	0.0357942	0.0685188	0.100725	0.178458	93	0.0668788	0.113515
526	4	6.75	119.215	19.2778	2054	3952.5	0.0139144	0.0438519	0.0374414	0.0601612	0.119215	0.236909	28	0.0683135	0.114815
527	8	7.125	100.242	14.37	4772	5030.12	0.0113792	0.0451639	0.0365911	0.0792507	0.100242	0.176386	58	0.0686747	0.113605
528	5	7.4	120.16	18.4707	3798	6642	0.0295128	0.0344208	0.0365438	0.0437761	0.12016	0.22124	36	0.0633269	0.105277
529	7	7.42857	104.521	15.8505	8889	4242.71	0.0159671	0.0485036	0.0375588	0.0669615	0.104521	0.171955	53	0.0716942	0.127904
530	2	4.5	131.045	29.4852	4779	4069.5	0.0119299	0.0257837	0.0411672	0.0396375	0.131045	0.210378	10	0.057106	0.104819
531	7	7	99.8383	17.0024	3715	4743.14	0.0101342	0.0325894	0.036433	0.0531946	0.0998383	0.211343	48	0.0552584	0.11455
532	6	5.5	115.512	22.644	6473	5258.5	0.0128715	0.0336906	0.0366281	0.0521617	0.115512	0.188922	34	0.0624508	0.113708
533	4	6.75	130.608	19.4357	3333	5606.25	0.0265152	0.0386839	0.0351808	0.0478821	0.130608	0.212021	28	0.0651356	0.105892
534	7	7.85714	94.2219	14.3848	6061	5563.14	0.0117583	0.0270584	0.0332947	0.0402933	0.0942219	0.176669	54	0.0510844	0.110318
535	5	6.2	104.531	17.9942	7755	7289.4	0.00802343	0.0252168	0.0422571	0.0442784	0.104531	0.19599	32	0.057015	0.127986
536	3	7.66667	117.829	17.6744	1950	5800.67	0.0236234	0.0343163	0.0347921	0.0545473	0.117829	0.208362	24	0.0572671	0.107901
537	8	8.875	107.763	15.0473	4087	5228.88	0.0183367	0.0423157	0.0347762	0.0587142	0.107763	0.216444	71	0.0688391	0.106304
538	5	6	113.825	21.717	6859	5820.8	0.00938916	0.023215	0.0309699	0.0345536	0.113825	0.208121	31	0.0514324	0.0935436
539	6	5.83333	119.147	22.1746	9992	4480.67	0.0173306	0.0372191	0.042254	0.0664955	0.119147	0.208376	36	0.0707717	0.130262
540	7	6.85714	119.153	19.5826	3692	5340	0.0166409	0.0370473	0.038848	0.0630735	0.119153	0.201667	49	0.0695614	0.127572
541	2	7.5	115.575	16.052	5150	7091	0.00764983	0.016312	0.0328406	0.0249741	0.115575	0.209819	16	0.0431577	0.0719601
542	4	8.25	139.14	17.4891	4139	3980	0.0417874	0.0528011	0.0384932	0.0630095	0.13914	0.22119	33	0.081252	0.14686
543	8	6.5	106.772	17.3823	4683	6238.25	0.0127369	0.0464821	0.0371014	0.0786303	0.106772	0.17726	53	0.0704065	0.127572
544	9	7.44444	104.711	18.7446	4635	4956.67	0.0164626	0.0306527	0.0352612	0.0495455	0.104711	0.188952	66	0.0618064	0.109746
545	5	9.2	101.285	11.696	7391	4722.8	0.0155867	0.0308581	0.0349937	0.0808728	0.101285	0.187986	46	0.0564348	0.112153
546	8	7.375	104.709	15.3108	6618	6170.12	0.0205401	0.0364006	0.0323401	0.0561729	0.104709	0.201566	60	0.0618561	0.123365
547	5	6.4	113.103	18.3479	9995	7715.8	0.0109644	0.0408159	0.0389911	0.0738616	0.113103	0.199801	31	0.0660652	0.114981
548	4	8	119.705	16.1873	3486	4609.25	0.0204695	0.0271803	0.0419838	0.041669	0.119705	0.22207	33	0.0645527	0.113795
549	3	7.66667	137.659	21.3788	7645	6936	0.0422603	0.0465048	0.0423057	0.0488898	0.137659	0.232008	24	0.0792072	0.129336
550	9	6.55556	109.444	18.4047	8433	4855.67	0.00912727	0.0414047	0.0349248	0.0587206	0.109444	0.209041	59	0.067743	0.124584
551	7	6.42857	123.251	20.8073	4844	5752.71	0.0250975	0.0477336	0.0396144	0.0644544	0.123251	0.21477	46	0.0748546	0.129544
552	10	6.7	96.1482	25.1629	6295	4933.3	0.0148771	0.0350435	0.0382992	0.0596485	0.0961482	0.173626	67	0.0623021	0.108756
553	9	7.11111	118.867	17.9925	8876	5337.33	0.0280288	0.0461045	0.0359215	0.0660797	0.118867	0.191546	64	0.0729019	0.116226
554	8	7.375	110.403	16.8233	6201	6986.5	0.0182226	0.0400252	0.035362	0.065832	0.110403	0.193342	58	0.0657556	0.115118
555	7	6.28571	114.853	20.8025	3783	5979.29	0.017003	0.0365175	0.036428	0.0651549	0.114853	0.191584	43	0.0632931	0.117306
556	6	7.5	107.346	15.6836	5316	5762.17	0.022164	0.040004	0.0351255	0.0528644	0.107346	0.187689	45	0.0650312	0.109664
557	4	7.5	117.755	19.6258	9135	5837	0.0215253	0.0372526	0.0349012	0.0564655	0.117755	0.216322	31	0.0618016	0.10935
558	4	8.75	112.909	13.1513	5465	4671.25	0.0210935	0.0357622	0.0335705	0.0494739	0.112909	0.207371	36	0.0618709	0.0977705
559	7	6.71429	114.245	17.875	7508	5966.86	0.0182506	0.0424784	0.032115	0.0629608	0.114245	0.194394	48	0.0674267	0.107687
560	7	6.85714	114.074	18.3981	8884	6275	0.00805003	0.0431628	0.0386793	0.0900468	0.114074	0.207024	49	0.0746362	0.136393
561	3	6.66667	130.169	19.6287	5534	5158.33	0.0393531	0.0435311	0.0374889	0.0513246	0.130169	0.197635	20	0.0686307	0.101372
562	5	5	123.498	26.3463	5887	4328.2	0.0343554	0.0434814	0.0367744	0.0561598	0.123498	0.196585	26	0.066971	0.10916
563	6	6.33333	112.582	19.9551	4569	5805.67	0.0167561	0.0433349	0.0389668	0.0885963	0.112582	0.215226	37	0.0664829	0.137541
564	10	6.4	107.381	18.5957	5304	6028.1	0.011245	0.0429779	0.0396281	0.0900468	0.107381	0.195588	65	0.0724673	0.122686
565	4	7.25	117.869	16.6046	2538	4366.5	0.0200903	0.0338513	0.0335806	0.0516737	0.117869	0.205422	30	0.0591632	0.0999076
566	7	6.57143	123.913	19.9146	2135	4447	0.031306	0.0448476	0.0408765	0.0624789	0.123913	0.216129	45	0.0742213	0.127904
567	8	7	104.642	16.6877	9874	4440	0.0129993	0.0317885	0.037031	0.0480188	0.104642	0.182716	56	0.0594761	0.1161
568	9	7.55556	101.207	14.3872	5926	6067.33	0.00983332	0.0339378	0.0382553	0.0505549	0.101207	0.189068	67	0.0643157	0.117528
569	10	6.8	101.807	16.0022	7181	5135.5	0.0187981	0.0410315	0.0386372	0.0801187	0.101807	0.211274	67	0.0659031	0.114867
570	7	7.28571	101.313	16.3288	5259	6815	0.0124663	0.0246955	0.0341534	0.045184	0.101313	0.186334	51	0.0530699	0.115216
571	2	6.5	139.802	30.2904	2525	8498	0.0296831	0.0440303	0.0432736	0.0583775	0.139802	0.217856	14	0.0643138	0.116996
572	7	6.14286	114.798	18.8987	3315	7064	0.0132648	0.0387921	0.0348449	0.0682932	0.114798	0.203727	43	0.0656726	0.13025
573	7	6.85714	107.895	16.3555	4769	3223.29	0.0147721	0.0344003	0.033577	0.0521545	0.107895	0.198716	49	0.0602329	0.120316
574	6	7	106.531	17.0019	5680	6402.83	0.0240892	0.0378822	0.0352114	0.0770986	0.106531	0.187361	41	0.0597273	0.114095
575	10	6.6	102.763	19.5777	5853	4983.5	0.0106647	0.0337553	0.0351083	0.0567248	0.102763	0.189777	64	0.0618632	0.115294
576	5	5.2	126.435	26.7921	1874	5730.2	0.0217133	0.043938	0.0365705	0.0682673	0.126435	0.212471	27	0.0659693	0.126412
577	9	6.66667	100.322	16.6053	2625	5844	0.00874679	0.025734	0.0351666	0.0521545	0.100322	0.185547	60	0.0566385	0.109188
578	5	7	118.816	19.9912	4130	5087.8	0.0208192	0.035857	0.032019	0.0531681	0.118816	0.189069	36	0.0638549	0.115164
579	3	7	128.451	21.0192	1683	6084.33	0.0335262	0.0457906	0.042065	0.0625034	0.128451	0.204246	22	0.0722584	0.136937
580	6	7.16667	112.051	21.151	497	5482.5	0.00905164	0.0341469	0.0449522	0.0531977	0.112051	0.197585	44	0.0674089	0.123951
581	7	6.14286	117.007	24.5157	3245	4014.43	0.0155823	0.0447589	0.0344021	0.0651956	0.117007	0.211098	44	0.0718957	0.12128
582	4	7.25	108.59	15.1897	5713	5998.25	0.0143298	0.0317286	0.0346879	0.0644315	0.10859	0.183763	30	0.0570387	0.111153
583	7	6.85714	99.5329	16.2503	4093	4620.14	0.0108042	0.0225504	0.0350414	0.0491988	0.0995329	0.198469	47	0.0544044	0.105352
584	5	6.4	126.204	21.6951	6036	5867.6	0.0141006	0.03493	0.0373534	0.0525709	0.126204	0.219947	33	0.0654754	0.122493
585	4	7	107.99	16.2735	8029	5269.5	0.00157202	0.0219402	0.0336889	0.0512272	0.10799	0.199318	28	0.0476173	0.102157
586	5	7	116.083	16.8597	3264	6029.6	0.0087467	0.0464327	0.033818	0.0727458	0.116083	0.198778	36	0.0691231	0.112394
587	6	6.16667	101.316	21.6904	7407	6719.83	0.0124945	0.0188666	0.0294044	0.0242893	0.101316	0.180692	38	0.0458891	0.0805371
588	5	4.8	148.954	36.7421	4725	7184.6	0.0309011	0.0552293	0.0387734	0.0723291	0.148954	0.224822	25	0.0843301	0.159745
589	9	6.66667	109.354	18.9192	4698	5880.56	0.0161171	0.0370232	0.0344549	0.0594051	0.109354	0.183991	58	0.0652526	0.111949
590	11	7.09091	112.386	17.6201	1155	6881.55	0.0120572	0.0421885	0.0375535	0.059516	0.112386	0.214488	75	0.0698711	0.12451
591	3	6.33333	114.072	28.2465	6253	5248.33	0.0121309	0.0218497	0.0317498	0.0376394	0.114072	0.189156	20	0.0506346	0.095594
592	5	7.4	125.817	18.1337	4951	6003	0.0239484	0.0424731	0.0383001	0.0596485	0.125817	0.220834	38	0.0735697	0.110876
593	6	6.83333	118.027	17.946	5400	4089.5	0.019999	0.0386412	0.0392414	0.0565292	0.118027	0.215046	40	0.0703266	0.11542
594	7	6.42857	117.049	19.1565	1850	5334.57	0.0169927	0.046792	0.0374099	0.0616481	0.117049	0.210353	45	0.0714198	0.125477
595	6	7	107.038	16.1266	9113	5387.67	0.00924435	0.0275034	0.0368996	0.0555068	0.107038	0.183591	41	0.0559686	0.114531
596	4	9.5	101.314	11.4078	6760	3821.75	0.00689596	0.0263759	0.032096	0.0426401	0.101314	0.185065	39	0.0516954	0.107035
597	4	5.5	130.222	24.4165	5009	6760.75	0.0187319	0.0328845	0.0402584	0.0505895	0.130222	0.227108	23	0.0644519	0.108711
598	7	6.85714	116.598	17.9986	3138	5507	0.0231131	0.0427213	0.0350262	0.0751211	0.116598	0.208532	49	0.0682665	0.110688
599	7	6.28571	106.382	19.5636	6306	7137.57	0.00799958	0.0257392	0.0348643	0.06145	0.106382	0.195837	43	0.0559248	0.1265
600	9	6.77778	94.6353	15.5063	3804	5171.33	0.00317334	0.0212445	0.0332213	0.0503975	0.0946353	0.175327	61	0.0495173	0.110006
601	5	7.4	110.805	17.0165	276	6135.8	0.0208006	0.0393405	0.0353288	0.0713342	0.110805	0.195982	38	0.0601215	0.129437
602	7	7.28571	97.6417	13.5337	4020	6029	0.00823563	0.0315601	0.0365025	0.0576322	0.0976417	0.175584	52	0.0596312	0.105928
603	8	7.875	110.239	15.5844	4437	5183.25	0.0179366	0.0332263	0.0360221	0.0561729	0.110239	0.21062	60	0.0641168	0.111675
604	7	6.71429	101.299	15.7518	6503	5636	0.00983332	0.037209	0.0364004	0.0709775	0.101299	0.195183	45	0.0610194	0.116592
605	6	7.5	110.019	15.9353	7603	5257	0.0113287	0.0346254	0.0352851	0.0498645	0.110019	0.196951	46	0.0613911	0.110003
606	5	6.2	126.245	21.3415	3995	5768.2	0.0246781	0.0379858	0.0350823	0.0486142	0.126245	0.228173	32	0.0652942	0.122575
607	3	4.33333	118.853	34.3354	4878	7124.67	0.0119227	0.0387648	0.0319905	0.063793	0.118853	0.200467	14	0.0563954	0.0965775
608	8	7.125	106.7	16.2702	4410	5061.38	0.0167837	0.0373438	0.0362172	0.0594858	0.1067	0.20957	54	0.0631961	0.106898
609	4	6.75	124.824	24.2447	3258	3822.5	0.0217296	0.039547	0.0383463	0.0490308	0.124824	0.224331	28	0.0702728	0.114656
610	6	6.83333	120.511	18.5231	5094	6550.5	0.0136548	0.0368634	0.0369448	0.0693624	0.120511	0.211259	41	0.0688155	0.118984
611	4	6.75	131.983	19.8368	5854	4457.25	0.0275623	0.042633	0.0397851	0.0582072	0.131983	0.211213	28	0.0719471	0.116438
612	8	7.5	114.26	15.9719	1985	5735.25	0.0229995	0.0460882	0.0382296	0.0719085	0.11426	0.201205	58	0.0761073	0.141595
613	9	7	92.0757	14.0147	2878	6080.22	0.00336623	0.0326744	0.034353	0.0577992	0.0920757	0.184348	60	0.0532278	0.11066
614	4	7	110.863	17.2454	2822	3373.5	0.017596	0.0296077	0.0333956	0.0509294	0.110863	0.191568	28	0.0531754	0.102157
615	4	6	131.097	25.6731	6697	5169.5	0.0278166	0.0428696	0.0317502	0.0664992	0.131097	0.234808	25	0.0659088	0.129326
616	3	7	114.485	17.8088	4114	5581.33	0.00930526	0.0194561	0.0362451	0.0263658	0.114485	0.197668	22	0.0495044	0.0995253
617	7	6.42857	103.925	16.4901	9288	6697.29	0.00686799	0.0302997	0.0333211	0.0591002	0.103925	0.194162	44	0.0523733	0.0937026
618	5	6	117.765	20.8333	7030	5640	0.0265818	0.0355516	0.0325219	0.0519961	0.117765	0.221444	28	0.059804	0.126859
619	5	7.2	117.825	17.309	4786	5484.2	0.0248607	0.0331317	0.0370575	0.0394816	0.117825	0.226377	36	0.0639634	0.120037
620	4	6.5	119.763	22.9675	4832	5761	0.0204454	0.0301856	0.0403378	0.0383478	0.119763	0.206958	26	0.0592502	0.0977909
621	5	5	116.119	23.6108	6462	5811.4	0.0191634	0.0321646	0.0313996	0.0419918	0.116119	0.203653	26	0.054766	0.107035
622	6	6.66667	112.31	17.9384	7035	4902.67	0.016743	0.0345904	0.0365744	0.0730875	0.11231	0.192896	41	0.0674478	0.121757
623	5	7.2	101.64	18.4888	8073	5822.4	0.0114847	0.0311603	0.0333372	0.0525646	0.10164	0.180243	37	0.0511704	0.0977773
624	9	6.22222	118.592	21.8674	5093	5041.78	0.015447	0.0499104	0.0436549	0.0749164	0.118592	0.213554	56	0.0754382	0.125531
625	7	8	112.427	14.9781	3327	6404.86	0.0241372	0.0408912	0.0350104	0.0684192	0.112427	0.193379	53	0.0650629	0.106382
626	4	5	136.085	51.41	9058	5219.25	0.0254773	0.0481909	0.0425762	0.0713342	0.136085	0.2283	21	0.0688347	0.111022
627	7	7.57143	102.866	15.0105	7360	6561.71	0.000777874	0.0343937	0.0379292	0.065832	0.102866	0.179277	53	0.0603097	0.11231
628	8	5	111.696	27.4973	5257	4885.12	0.0155867	0.0406279	0.0431087	0.0838506	0.111696	0.203573	40	0.0687276	0.138487
629	3	6	127.856	22.8315	4867	6421	0.0244866	0.0333641	0.0307562	0.041736	0.127856	0.230872	19	0.0566037	0.0887514
630	2	5	133.592	26.7185	5890	4657	0.027105	0.0290031	0.0398734	0.0309011	0.133592	0.221792	11	0.0573416	0.10323
631	3	8.33333	119.437	15.2312	4910	7096	0.0155036	0.0253309	0.0354195	0.034191	0.119437	0.208882	26	0.0544302	0.0911595
632	5	7.4	117.328	18.168	7710	4409.6	0.0212073	0.0289802	0.0393315	0.0403776	0.117328	0.188651	38	0.0609989	0.110088
633	6	8	108.916	14.7317	6392	4232.83	0.00380429	0.0305767	0.036416	0.057439	0.108916	0.190035	49	0.0621455	0.125853
634	7	8.28571	106.104	14.4906	4823	4900.14	0.0214959	0.0348977	0.0364917	0.0496037	0.106104	0.190572	58	0.0637405	0.105544
635	11	6.90909	96.1096	15.2662	7602	5077.73	0.00317334	0.0347229	0.0348941	0.0646451	0.0961096	0.177123	74	0.0605985	0.112462
636	9	7.66667	103.746	15.886	0	3343.44	0.0116511	0.0409078	0.0361732	0.0768407	0.103746	0.205374	70	0.0679388	0.117979
637	2	8	124.533	16.6044	3807	7266.5	0.0293965	0.0449549	0.0355197	0.0605133	0.124533	0.203023	17	0.0666792	0.115008
638	4	7.25	126.511	18.2236	7503	6056.75	0.0262715	0.0338023	0.0412684	0.0489072	0.126511	0.21342	30	0.0666758	0.109046
639	6	6.33333	111.815	19.3014	8719	8066.17	0.0186823	0.0384592	0.0344234	0.0738616	0.111815	0.206288	38	0.0624567	0.118156
640	5	6.2	104.053	17.9202	6710	4300	0.0144092	0.0204457	0.0321588	0.0342936	0.104053	0.186549	32	0.0452824	0.0918034
641	5	5.4	123.624	40.7958	2398	5019	0.0252655	0.0394075	0.0371406	0.0638292	0.123624	0.213946	28	0.0677321	0.125477
642	5	7.4	114.855	16.9001	5243	5560.8	0.0178768	0.0323369	0.0352488	0.060185	0.114855	0.21258	38	0.0662276	0.107305
643	6	7.83333	119.595	16.8405	4119	4596	0.0306698	0.0470694	0.0344141	0.0631092	0.119595	0.203739	47	0.0743806	0.114531
644	4	5.5	126.067	23.6376	6600	7556	0.0114769	0.0431255	0.0366097	0.0825283	0.126067	0.233429	23	0.0684127	0.146526
645	5	7.2	125.78	18.6982	4653	3427	0.0347484	0.047373	0.0362194	0.060673	0.12578	0.21158	37	0.0745119	0.125127
646	5	6	117.538	23.294	8337	4594.8	0.0173198	0.0411105	0.0422349	0.0545473	0.117538	0.199475	31	0.0706839	0.117562
647	7	8.28571	109.517	14.5034	5404	4999.14	0.0202098	0.0386382	0.0335478	0.0678872	0.109517	0.204201	57	0.0618986	0.106815
648	5	6	113.994	20.9893	3739	4726.6	0.0113392	0.0436877	0.0386802	0.0728914	0.113994	0.198948	31	0.0698114	0.125978
649	12	6.33333	105.54	19.3388	8340	7322	0.0156857	0.0400291	0.0354734	0.060185	0.10554	0.192516	76	0.0666534	0.114178
650	5	6	125.898	24.3404	2696	6385.4	0.0236352	0.0373233	0.0346558	0.0551399	0.125898	0.212333	31	0.0654304	0.112673
651	4	8	127.224	18.3527	4887	5079.25	0.0208161	0.0424731	0.0391584	0.0553637	0.127224	0.204729	32	0.0704391	0.105554
652	8	7.25	104.947	15.4089	4986	4253.12	0.0154875	0.0378713	0.0375913	0.0552703	0.104947	0.201034	58	0.0645277	0.118512
653	5	8.6	122.344	15.3239	3084	4645.4	0.0339795	0.0414245	0.035917	0.0563036	0.122344	0.212806	44	0.0705258	0.110625
654	5	6.8	130.872	22.9451	8578	6909.6	0.0376441	0.0538352	0.0345468	0.0744338	0.130872	0.221872	35	0.0776195	0.124195
655	7	8.42857	106.101	13.973	3260	4511.86	0.0135724	0.037414	0.0343606	0.05683	0.106101	0.182672	58	0.0627484	0.103027
656	5	6.4	125.014	22.4231	8113	3864.2	0.0166409	0.0458323	0.0387494	0.0777453	0.125014	0.202428	33	0.0754266	0.146226
657	5	5.6	124.728	23.1043	6247	5583.6	0.0113162	0.0354792	0.0399963	0.0573805	0.124728	0.211186	29	0.0667895	0.12971
658	3	5.33333	143.853	27.1723	6311	7344.33	0.0445587	0.0488892	0.0359817	0.0533457	0.143853	0.238097	16	0.0686779	0.101012
659	8	6.625	114.13	18.0875	8999	5776.88	0.00725884	0.0340836	0.0386068	0.0498528	0.11413	0.19735	53	0.0657492	0.120042
660	4	4.75	121.162	26.2518	3459	6791.25	0.0139336	0.0348554	0.0402391	0.0601612	0.121162	0.207749	20	0.0604104	0.111445
661	6	6.83333	116.165	20.2828	3435	3519.67	0.0177703	0.0393538	0.0387605	0.0554786	0.116165	0.194297	42	0.0671534	0.117907
662	3	7	119.21	21.1929	5434	4458.33	0.0166246	0.0438115	0.0377645	0.0687327	0.11921	0.200349	22	0.0785986	0.114875
663	2	3	128.594	42.8646	6102	4934	0.0157788	0.024548	0.0302866	0.0333171	0.128594	0.204934	7	0.0399873	0.0827782
664	2	8	122.477	15.5527	7445	4857.5	0.0329505	0.0335365	0.031145	0.0341225	0.122477	0.204052	17	0.0558821	0.0953809
665	3	9.66667	136.023	16.6251	2644	5584.67	0.0421974	0.0526959	0.0381672	0.0627003	0.136023	0.210107	29	0.0788625	0.120492
666	2	6	150.568	25.0947	4985	4196.5	0.0420419	0.0563914	0.0372328	0.0707408	0.150568	0.239627	13	0.0777467	0.114292
667	10	6.2	116.373	23.1407	7072	6719.8	0.017855	0.0417533	0.0366319	0.0795904	0.116373	0.218169	60	0.0709604	0.11798
668	4	7	134.063	21.7998	5274	5823.25	0.044042	0.0473993	0.0421921	0.0546366	0.134063	0.229741	29	0.0763441	0.138487
669	6	5.66667	109.492	19.4652	4050	5394.17	0.0128715	0.0344208	0.0376096	0.0766767	0.109492	0.184577	35	0.0600707	0.118189
670	11	8.18182	107.489	14.0763	5527	5665.91	0.0188485	0.0439653	0.0377375	0.0690509	0.107489	0.197018	88	0.0727031	0.121157
671	6	5.66667	120.041	24.0081	8111	6114.17	0.0152635	0.0399457	0.0368616	0.0709608	0.120041	0.205785	35	0.0713116	0.122646
672	6	6.66667	110.217	21.5039	9012	5639.83	0.0133265	0.0330605	0.0319853	0.0637118	0.110217	0.201824	41	0.0590643	0.104003
673	7	6.57143	101.634	18.3166	7260	4991	0.00431652	0.0395542	0.0362883	0.0742165	0.101634	0.184286	43	0.0571104	0.101092
674	5	8.6	108.969	14.373	3242	4925	0.0187354	0.0289947	0.0374051	0.0450412	0.108969	0.211639	43	0.0601613	0.12767
675	4	7.75	123.023	16.7093	5887	6018.75	0.0303518	0.0447051	0.0360253	0.0675537	0.123023	0.216348	30	0.0690778	0.125192
676	4	5	150.745	34.2317	2991	6626.25	0.040127	0.0572821	0.0375199	0.0838506	0.150745	0.244849	21	0.0841029	0.14686
677	4	6	110.601	19.4209	10211	4502.5	0.00799958	0.0298223	0.0315685	0.0435104	0.110601	0.203836	25	0.0506666	0.102058
678	6	6.5	116.632	18.5438	8146	6177.5	0.00919721	0.0375417	0.034717	0.0500681	0.116632	0.205801	40	0.0653987	0.10819
679	4	7.75	117.676	16.2972	4398	5137.5	0.0208941	0.0353848	0.0334788	0.0496037	0.117676	0.202485	32	0.0601414	0.096427
680	6	7	114.524	17.3686	4999	5033.33	0.017003	0.0327641	0.0334218	0.049554	0.114524	0.199711	43	0.0615584	0.114733
681	4	4.75	157.985	35.5466	3447	7393.5	0.0553896	0.0598377	0.0491592	0.0658474	0.157985	0.257357	20	0.0880355	0.135284
682	3	4.33333	107.088	24.9872	5815	6377	0.0177571	0.026418	0.0295077	0.0376721	0.107088	0.214593	14	0.0448843	0.0838932
683	5	7.6	111.773	14.9918	5765	6342	0.0187282	0.0327507	0.0333512	0.0586702	0.111773	0.20881	38	0.0602272	0.110208
684	5	6.6	117.031	19.338	4985	3897.6	0.0231131	0.0379671	0.0325767	0.0774914	0.117031	0.223663	34	0.0648354	0.115118
685	6	6.83333	98.7855	16.3799	5614	5111	0.00998882	0.0284832	0.0298373	0.0565393	0.0987855	0.183849	41	0.0562204	0.114365
686	10	6.5	118.792	20.9017	3290	5483.8	0.0232775	0.0472601	0.0394553	0.0802113	0.118792	0.20062	64	0.077145	0.130187
687	2	6	136.488	25.5915	188	4886.5	0.0268065	0.0308447	0.0424407	0.0348828	0.136488	0.23038	13	0.0611024	0.110657
688	6	7.33333	112.165	16.2535	3659	5224.83	0.0230819	0.0350618	0.0338709	0.0450173	0.112165	0.203153	44	0.0612791	0.0998272
689	6	7.16667	106.356	15.7284	6853	6046.33	0.00921872	0.0291852	0.0354394	0.0514306	0.106356	0.206022	44	0.0593992	0.110439
690	3	6	135.427	23.001	3557	5569.33	0.0365167	0.0505717	0.0362153	0.072643	0.135427	0.207078	19	0.0723894	0.133204
691	5	6.8	111.298	17.7105	5220	5671	0.0118926	0.0307478	0.0341444	0.0489016	0.111298	0.222512	35	0.0607669	0.100747
692	5	8.2	121.908	15.52	7501	4924.6	0.0217513	0.0336775	0.0357751	0.0388374	0.121908	0.213184	42	0.0643697	0.0997246
693	10	6.7	100.749	18.1822	2736	5371.8	0.021334	0.0370792	0.0352679	0.0730875	0.100749	0.185886	66	0.0630117	0.11039
694	4	7.25	116.251	18.2449	6015	4196.25	0.0179092	0.0421236	0.0343575	0.0840353	0.116251	0.208848	30	0.0634995	0.116567
695	2	6.5	124.524	19.2715	8496	6412	0.0209326	0.0261063	0.0330993	0.0312801	0.124524	0.222756	14	0.0516195	0.112153
696	7	7.71429	96.3257	13.8154	3158	5932.14	0.0147699	0.0263077	0.0326838	0.0451617	0.0963257	0.172258	55	0.0528987	0.0899008
697	6	8.5	111.885	14.4592	4462	4002.5	0.0206826	0.0357691	0.0344694	0.0613262	0.111885	0.213009	51	0.0646957	0.111229
698	5	7.2	114.995	18.0623	7042	3860.4	0.0193158	0.0283297	0.036893	0.0363347	0.114995	0.20214	37	0.059363	0.103258
699	2	7	100.664	15.6588	9476	6432	0.00693292	0.00828686	0.0257276	0.00964081	0.100664	0.192683	15	0.0320213	0.0794165
700	6	7.16667	105.077	15.706	4893	3791.5	0.00965561	0.0232702	0.0351727	0.0407464	0.105077	0.186762	44	0.0527794	0.0935541
701	5	7	115.124	17.6797	10396	5387.6	0.00805003	0.0322291	0.0368371	0.0615013	0.115124	0.215074	36	0.0640608	0.104577
702	12	7.5	89.3396	13.4632	10837	5149	0.00505042	0.0366859	0.0367549	0.0830386	0.0893396	0.168322	84	0.0559044	0.10786
703	7	5.85714	96.7937	17.301	5185	5695	0.0101342	0.0279892	0.0291845	0.0487851	0.0967937	0.21053	41	0.0496954	0.116729
704	11	9.27273	96.5767	11.0307	8183	4544.91	0.0153071	0.0428945	0.0360966	0.0736778	0.0965767	0.193281	98	0.0654579	0.112006
705	6	5.66667	104.551	19.2092	8410	6034.5	0.00731058	0.0273997	0.0322052	0.0509302	0.104551	0.182795	34	0.0501852	0.113434
706	6	6.66667	109.264	18.9912	5121	6423.67	0.0179092	0.0267315	0.0350057	0.0447653	0.109264	0.192023	41	0.0570982	0.102253
707	9	6.88889	113.586	18.2002	9498	5010	0.015033	0.0405859	0.0370694	0.0557017	0.113586	0.218064	62	0.0709615	0.112005
708	7	9.28571	101.533	12.6049	4910	5542.14	0.0249743	0.0375589	0.0379381	0.0739111	0.101533	0.196458	66	0.0662516	0.123388
709	5	6.8	108.723	18.8108	8883	6362	0.0095398	0.0294437	0.0363199	0.0533457	0.108723	0.184932	34	0.0526685	0.0979044
710	6	7.33333	112.934	15.8869	5222	5219.5	0.0181323	0.0343963	0.0413251	0.0452173	0.112934	0.18908	43	0.0672097	0.105582
711	10	6.3	109.589	19.2695	7194	5961.7	0.0146298	0.0340258	0.0364883	0.0572596	0.109589	0.199274	62	0.063614	0.112464
712	6	6.66667	114.257	18.0075	5474	6522	0.0187012	0.0325801	0.0349479	0.05899	0.114257	0.209473	41	0.0631559	0.110858
713	5	7.2	102.367	15.0382	2881	7083	0.0122712	0.0415454	0.0339916	0.0582259	0.102367	0.197345	35	0.0648748	0.11039
714	7	8	113.866	16.001	7796	3820.86	0.0196627	0.0442502	0.0355848	0.076506	0.113866	0.215505	57	0.0732166	0.123032
715	6	6.33333	107.48	22.5488	7896	5910.83	0.0210567	0.0403186	0.0362824	0.0707408	0.10748	0.205822	38	0.0630514	0.112783
716	7	5.85714	116.219	21.8602	3021	5638.14	0.0129446	0.0378844	0.0316749	0.0571634	0.116219	0.208275	42	0.0651196	0.111675
717	11	5.90909	113.498	20.5787	4537	6631.55	0.0230367	0.0401078	0.0345602	0.0609564	0.113498	0.202339	63	0.0662753	0.109998
718	4	5.75	131.779	24.434	4540	5660.75	0.031547	0.0392024	0.0355268	0.0579173	0.131779	0.237119	24	0.0654026	0.135896
719	3	5.66667	113.738	23.1689	479	2900.67	0.0116511	0.0233974	0.0416752	0.0426335	0.113738	0.203917	18	0.0515593	0.0884918
720	2	7.5	138.388	19.2206	7690	6344	0.0351194	0.0353153	0.039444	0.0355111	0.138388	0.242176	16	0.0643693	0.118039
721	3	6.66667	116.626	18.1881	8749	6725.67	0.0179027	0.0344436	0.0343352	0.0445742	0.116626	0.204237	21	0.0569041	0.0934758
722	1	10	170.257	17.0257	6912	5347	0.0466011	0.0466011	0.0488909	0.0466011	0.170257	0.265402	11	0.0825744	0.128211
723	5	7	109.952	18.0033	1510	4927.6	0.022103	0.0337924	0.0307022	0.0655426	0.109952	0.207922	36	0.0639606	0.120338
724	4	8.5	101.045	12.3208	5742	5117.75	0.0143547	0.0287206	0.0341254	0.0452983	0.101045	0.217221	35	0.0553094	0.103195
725	6	6.33333	114.458	23.5501	6637	5581.17	0.0144092	0.0404179	0.0351687	0.066942	0.114458	0.198404	39	0.0670625	0.121739
726	6	4.83333	116.441	28.6789	4424	5154.83	0.00930526	0.0298123	0.0357101	0.0512708	0.116441	0.20095	30	0.0571538	0.0982841
727	2	5	135.264	28.18	4319	4754.5	0.0293377	0.0381098	0.0374329	0.0468819	0.135264	0.230555	11	0.059913	0.0951611
728	8	7.625	110.459	18.0438	6196	3613.88	0.0143812	0.0377768	0.0353607	0.0705038	0.110459	0.192751	59	0.0672516	0.116183
729	11	6.63636	104.969	16.9344	5082	6096.82	0.0204454	0.0380651	0.0353405	0.0744338	0.104969	0.202201	72	0.0654051	0.136937
730	4	5.5	131.705	26.0666	7325	3781.75	0.0173932	0.0388907	0.0361565	0.0529794	0.131705	0.227346	23	0.0691018	0.119278
731	6	6.33333	109.139	21.0698	3334	4889.17	0.0185892	0.0328635	0.0357638	0.0540651	0.109139	0.20493	38	0.0581943	0.105325
732	3	6.66667	122.542	19.1108	5118	5163	0.0264374	0.0335443	0.0372158	0.0423475	0.122542	0.197956	21	0.0612633	0.107764
733	4	6.75	146.827	24.209	3514	5430.75	0.0463461	0.055269	0.0413782	0.0647668	0.146827	0.241934	27	0.0838576	0.136393
734	5	6.2	109.47	20.2353	3953	7337.8	0.0168542	0.0355523	0.0366934	0.0526065	0.10947	0.187209	32	0.0627662	0.109391
735	5	6.4	132.618	25.05	4799	4105.2	0.0324862	0.0460129	0.0390598	0.0687977	0.132618	0.210016	32	0.0729357	0.123185
736	4	8	114.737	14.456	9544	5960	0.0165218	0.0352641	0.0358722	0.0610381	0.114737	0.206579	33	0.0644071	0.132549
737	8	7.375	94.5193	16.4616	3970	4666.62	0.0127133	0.0229039	0.0316688	0.0410094	0.0945193	0.172766	59	0.0476528	0.106708
738	4	6.25	115.942	20.773	8484	6524	0.00962032	0.0376471	0.0351949	0.0776418	0.115942	0.237071	26	0.0697392	0.115048
739	8	5.625	104.559	20.8704	6366	5884.38	0.0129167	0.0328934	0.0387121	0.0557836	0.104559	0.195386	45	0.0604492	0.116567
740	11	6.81818	102.661	17.125	8708	6324.27	0.0182764	0.0383734	0.0360788	0.0681001	0.102661	0.182445	73	0.0695976	0.118696
741	4	7	125.063	20.0622	9967	6021	0.0225364	0.0434193	0.0375704	0.0668254	0.125063	0.192603	29	0.0721147	0.119396
742	3	7.66667	116.672	16.5286	6935	6521.33	0.0141021	0.0402638	0.0408417	0.0538613	0.116672	0.217582	24	0.0663813	0.119774
743	5	7	124.093	18.2693	5231	5972.2	0.0133138	0.0413604	0.0361265	0.0662958	0.124093	0.218991	36	0.0716856	0.120472
744	10	6.9	99.5005	15.9161	7843	4694.7	0.02068	0.029829	0.030103	0.0451345	0.0995005	0.180196	68	0.0555485	0.10493
745	4	7	117.203	26.1044	3863	6243.5	0.0202803	0.0387431	0.0374834	0.0482791	0.117203	0.225395	29	0.0663309	0.108454
746	9	8.33333	102.018	13.2789	11052	5515.56	0.0145453	0.0392989	0.0368279	0.0704925	0.102018	0.179617	73	0.0684371	0.121143
747	5	6	122.968	21.7536	5617	7419	0.0231159	0.0401449	0.0353612	0.0567997	0.122968	0.208773	31	0.0652512	0.120138
748	5	7.4	127.702	17.5843	2404	5074.2	0.0292781	0.0438621	0.0437614	0.0667099	0.127702	0.216952	36	0.075755	0.117917
749	10	5.7	110.459	25.7255	7032	5444.8	0.013023	0.0368427	0.0348695	0.0827529	0.110459	0.188173	56	0.0626437	0.124095
750	5	7.6	104.19	15.8671	2594	4013.4	0.0212418	0.0277871	0.0330512	0.042529	0.10419	0.187637	38	0.0534569	0.106983
751	6	6.83333	105.794	15.981	6837	7324.17	0.0119924	0.0308908	0.0367221	0.0621359	0.105794	0.199584	41	0.0571073	0.112952
752	3	7.66667	94.4229	14.5132	3494	4801	0.00867928	0.0178603	0.022878	0.0290144	0.0944229	0.179159	24	0.0394761	0.101498
753	7	5.42857	118.373	24.5202	4323	4867.43	0.0222974	0.0464225	0.0360213	0.0691324	0.118373	0.206482	38	0.0678171	0.137541
754	6	7.16667	102.669	16.2634	6709	4422.17	0.0147699	0.03893	0.0358704	0.069468	0.102669	0.187028	44	0.0648396	0.11035
755	8	6.875	107.167	17.7181	7767	4673	0.0128898	0.0338115	0.037946	0.0654955	0.107167	0.180634	56	0.0623765	0.109311
756	5	6.8	130.611	23.3037	6642	5241.8	0.0263658	0.0470545	0.0369035	0.0731595	0.130611	0.21683	35	0.0812542	0.141124
757	6	7	100.158	16.5275	5515	4864.17	0.0137451	0.0262043	0.0288877	0.040403	0.100158	0.190983	41	0.0493278	0.0890279
758	7	6.42857	110.757	18.4972	11699	4736.86	0.00972437	0.0423839	0.0374832	0.0577054	0.110757	0.192984	46	0.0730973	0.120952
759	1	5	150.125	30.025	6146	2398	0.0265547	0.0265547	0.0394075	0.0265547	0.150125	0.240501	6	0.0505427	0.0903839
760	7	6.42857	113.102	18.6194	7615	5433.86	0.0174407	0.0407606	0.0330594	0.0611551	0.113102	0.2036	45	0.0638694	0.121261
761	5	7.2	102.835	16.9107	1643	5460	0.0110967	0.0284844	0.0377484	0.0403246	0.102835	0.194594	37	0.0532694	0.102344
762	8	6.5	113.891	21.75	5224	5135.12	0.010305	0.0458832	0.0347885	0.0875942	0.113891	0.199647	52	0.0726257	0.123388
763	8	5.5	115.248	24.25	5124	6722.25	0.0204695	0.0362605	0.0361134	0.0615013	0.115248	0.216362	45	0.0642977	0.105277
764	4	6.25	120.78	21.2563	274	5743	0.0169375	0.0360791	0.0338849	0.0564318	0.12078	0.20719	26	0.0616095	0.0981283
765	5	6.2	121.755	22.1477	5226	6246.6	0.0283468	0.0448029	0.0338983	0.0766767	0.121755	0.219572	31	0.0691721	0.119901
766	2	8	122.869	15.3586	6895	5567	0.0261186	0.0351608	0.0304486	0.044203	0.122869	0.197638	17	0.0576135	0.0844942
767	10	6.9	92.5748	14.3234	6287	5624.2	0.00388272	0.033554	0.0368497	0.0669561	0.0925748	0.176405	70	0.0587577	0.118189
768	6	6.33333	112.838	22.9259	4238	6775.67	0.00919721	0.0340634	0.0416551	0.0710214	0.112838	0.205425	39	0.0661013	0.127004
769	5	5.2	129.145	31.7123	12604	5306.2	0.0170681	0.0340798	0.0378162	0.0493661	0.129145	0.216094	26	0.06636	0.118164
770	8	7.125	114.719	16.8208	12655	5166.88	0.0168547	0.0391064	0.0364304	0.0726099	0.114719	0.201957	57	0.0658521	0.1278
771	6	7	116.758	19.4913	5181	3941.67	0.0148395	0.0319298	0.0345097	0.0520748	0.116758	0.213154	41	0.0601642	0.0975821
772	5	5.4	120.778	23.178	8976	5216	0.0224551	0.0389944	0.0359065	0.0605495	0.120778	0.191109	28	0.0641248	0.106446
773	6	5.83333	119.548	25.8389	952	5426.67	0.0159472	0.0329319	0.0368621	0.0467283	0.119548	0.216351	36	0.0629062	0.107401
774	4	6.5	113.125	17.6758	3662	3607.25	0.00333519	0.0191854	0.0357194	0.0390169	0.113125	0.206012	25	0.0503991	0.0986793
775	3	7.66667	113.33	15.2156	6025	4701.67	0.0130602	0.023646	0.0332531	0.0303641	0.11333	0.201832	24	0.0507898	0.0929542
776	4	6.25	119.829	27.973	3372	4138.25	0.0119299	0.0349518	0.0327899	0.0678872	0.119829	0.198448	26	0.0627651	0.109278
777	5	8.8	117.876	14.3135	2609	5303	0.0204979	0.0384074	0.0352097	0.0594198	0.117876	0.211888	44	0.0699772	0.12959
778	6	7.33333	113.907	16.4841	4988	6153.17	0.014649	0.0280838	0.0358238	0.0359289	0.113907	0.210872	44	0.0590871	0.104029
779	9	6.77778	107.453	17.9993	7989	5422.78	0.0131554	0.034196	0.0373875	0.0591014	0.107453	0.19213	57	0.0670078	0.120348
780	7	7.71429	113.512	15.5924	4721	4671.71	0.0116356	0.0309041	0.0391798	0.0527449	0.113512	0.202334	52	0.064474	0.116134
781	5	8.2	120.715	15.1564	7916	5746.2	0.0248218	0.0439145	0.0372022	0.0770986	0.120715	0.199199	39	0.0685485	0.108382
782	8	6.375	111.977	19.6904	3723	5084.62	0.0120117	0.0318215	0.0398246	0.0578293	0.111977	0.196514	50	0.0638737	0.11962
783	4	6.25	110.053	19.2593	5217	5688.5	0.0171703	0.0246332	0.028991	0.0330919	0.110053	0.192879	25	0.0479577	0.0876456
784	8	6.375	102.825	17.2038	6140	4889.12	0.0161066	0.0353371	0.0370683	0.0606012	0.102825	0.18629	50	0.0611057	0.124574
785	4	7	108.592	16.2026	4728	4602.75	0.00703855	0.0276845	0.031039	0.043846	0.108592	0.198913	29	0.0558554	0.101901
786	3	8	142.921	18.6591	4273	3269.67	0.0220559	0.0436619	0.0422941	0.0696971	0.142921	0.228765	25	0.078635	0.130047
787	7	6.42857	106.085	18.5168	5449	6376	0.00941136	0.0408866	0.0394615	0.0651549	0.106085	0.195162	44	0.0654402	0.119874
788	7	5.85714	129.852	27.98	5648	5631.43	0.033607	0.0458863	0.037032	0.0765766	0.129852	0.211985	41	0.0766962	0.137342
789	2	5.5	120.302	27.5693	9086	6205	0.0136399	0.0196129	0.0276008	0.0255859	0.120302	0.21519	12	0.0427996	0.0878811
790	6	6.66667	118.844	19.9959	6717	3496.33	0.0129014	0.0353712	0.0380182	0.0609908	0.118844	0.22102	41	0.0676049	0.111184
791	5	7.8	101.811	13.8252	10262	6323.6	0.00103249	0.0328487	0.0359073	0.0747675	0.101811	0.182156	40	0.0596087	0.118696
792	6	7	104.86	20.3762	1532	5586.33	0.00556185	0.031522	0.0308185	0.0527065	0.10486	0.184081	43	0.0564472	0.103421
793	8	6.75	108.759	17.7596	5901	4905.12	0.0132058	0.0369354	0.0352633	0.0581681	0.108759	0.18037	55	0.0659725	0.132622
794	8	5.375	108.135	22.3565	6805	5956.62	0.00554091	0.0324779	0.0356394	0.0489016	0.108135	0.20438	44	0.0598541	0.112315
795	1	4	194.072	48.518	5695	9058	0.058103	0.058103	0.0481909	0.058103	0.194072	0.286403	5	0.0734146	0.129437
796	7	5.57143	111.101	21.8801	7248	5152.57	0.0144959	0.0352146	0.0367167	0.053764	0.111101	0.184404	40	0.0592979	0.10774
797	6	6.83333	104.599	17.4874	6463	6335.17	0.0099097	0.0349173	0.0353395	0.0470789	0.104599	0.191283	42	0.0592533	0.112898
798	5	6.8	110.975	17.2892	4619	6658.4	0.00749835	0.0416512	0.0369281	0.0687977	0.110975	0.198281	35	0.0652152	0.114875
799	8	7.625	96.6946	14.0921	6140	5618.38	0.0145188	0.0291826	0.0352279	0.0509461	0.0966946	0.172177	59	0.0539157	0.0922003
800	6	7.66667	118.811	16.8165	9056	5056.33	0.0235831	0.0356929	0.0375042	0.0450946	0.118811	0.207221	47	0.0659695	0.107687
801	9	5.11111	108.931	23.0254	7566	5550	0.0186957	0.0340943	0.0374676	0.062357	0.108931	0.19445	47	0.0644697	0.122253
802	8	7.25	101.453	15.1627	4876	4813.5	0.0170976	0.0370148	0.0327781	0.0707216	0.101453	0.189808	57	0.058145	0.107035
803	6	5.5	119.883	26.9975	8238	4844.17	0.0178683	0.035996	0.0368834	0.0605133	0.119883	0.226877	34	0.0630798	0.111343
804	4	7.5	110.745	15.7008	2406	4955.75	0.00928682	0.0309984	0.0364837	0.0405364	0.110745	0.197722	31	0.0623701	0.117331
805	4	7	107.992	15.856	6541	3794	0.0137951	0.0216443	0.0320796	0.0368808	0.107992	0.191148	29	0.0483586	0.095309
806	8	8	99.7888	13.9541	5463	4261	0.0119908	0.0355748	0.0349898	0.0593454	0.0997888	0.178113	62	0.0606846	0.130476
807	4	6.5	124.112	21.498	8971	6978.25	0.0174847	0.0432299	0.0364911	0.0585696	0.124112	0.208304	27	0.0683698	0.11183
808	6	7.5	105.868	16.0349	3729	6383.83	0.00627771	0.0293822	0.0356374	0.0492633	0.105868	0.204293	46	0.0576902	0.116601
809	4	7.25	118.518	16.402	4425	5207.5	0.022223	0.0433842	0.0339472	0.0625387	0.118518	0.217727	30	0.0692748	0.115493
810	8	6.125	113.287	19.0386	3203	5861.5	0.0212797	0.0379328	0.0351196	0.058095	0.113287	0.218718	49	0.0644201	0.108406
811	11	6.45455	92.6033	15.9484	6209	5219.73	0.00336623	0.033874	0.0362192	0.059876	0.0926033	0.187715	69	0.0593569	0.106846
812	5	7.2	108.626	16.1733	6846	5846.2	0.00380429	0.0335173	0.0360665	0.0567997	0.108626	0.18623	37	0.0591833	0.101894
813	4	6.25	136.311	25.0851	3374	5962.5	0.034475	0.0449856	0.0385365	0.0531898	0.136311	0.220239	25	0.0719171	0.122876
814	5	7.6	106.224	15.4868	4720	4609.4	0.020466	0.0276883	0.0374397	0.0443715	0.106224	0.202863	39	0.056944	0.104874
815	4	5.5	116.485	23.6205	6000	6447	0.00628967	0.0324279	0.0356853	0.056086	0.116485	0.203954	23	0.0534715	0.11183
816	4	7.5	139.949	20.2149	2818	4803.25	0.0376959	0.0538012	0.0425709	0.0802113	0.139949	0.222647	31	0.0898121	0.139452
817	8	7	104.078	15.8341	6731	4862.62	0.00603667	0.0338104	0.037022	0.0727458	0.104078	0.191466	55	0.0595907	0.115209
818	7	8.85714	104.922	12.6216	2167	4518.86	0.0140052	0.0390054	0.0332732	0.0696667	0.104922	0.205799	63	0.0660106	0.127904
819	5	6.4	116.466	18.8842	2564	3375.8	0.0182156	0.0331454	0.0381499	0.0561598	0.116466	0.214832	33	0.0621666	0.113134
820	4	7.5	106.78	14.9789	4544	5727	0.0178468	0.0228319	0.0341187	0.0292448	0.10678	0.198787	30	0.0530212	0.0969049
821	6	6.66667	109.553	22.4396	5646	5872.67	0.0286083	0.0361227	0.0342618	0.0609744	0.109553	0.201217	40	0.0591095	0.102697
822	7	7.85714	108.032	19.42	5799	6198.14	0.00553813	0.0467906	0.0375815	0.0830386	0.108032	0.190279	55	0.0725172	0.125685
823	4	5.75	133.549	27.0807	5658	6390	0.035567	0.0460568	0.0400531	0.0670754	0.133549	0.233366	24	0.0748492	0.12514
824	4	7	125.654	18.1375	4712	6460.25	0.0168732	0.0403462	0.0394325	0.0750438	0.125654	0.203415	29	0.0723599	0.130187
825	9	8.11111	109.765	14.3788	6997	5397.22	0.0189033	0.046299	0.0362859	0.0678874	0.109765	0.204369	71	0.0728883	0.127461
826	6	6.83333	100.497	15.1144	3816	6537	0.00988437	0.0239896	0.034893	0.0374657	0.100497	0.198492	41	0.0507767	0.0984401
827	9	7.33333	94.6155	14.5755	6850	5491.33	0.00982644	0.030153	0.0358999	0.0662958	0.0946155	0.180091	67	0.0562435	0.0994496
828	6	6.5	98.9299	16.7827	4235	5918.83	0.00673405	0.0333433	0.0313225	0.0599589	0.0989299	0.17699	38	0.0526737	0.110413
829	2	8	144.519	18.0649	7094	4816.5	0.0402912	0.0460961	0.0341905	0.051901	0.144519	0.238398	17	0.0701408	0.0999873
830	6	7.16667	105.598	16.0772	2965	5399.5	0.0204014	0.0292243	0.0329442	0.0345252	0.105598	0.180365	44	0.0559138	0.100072
831	2	7	130.522	19.0344	3595	5244.5	0.0352631	0.0381363	0.0282686	0.0410094	0.130522	0.212379	15	0.0565608	0.100445
832	3	8.66667	123.818	17.0987	9334	3952	0.0332714	0.042375	0.0321228	0.0525646	0.123818	0.203338	27	0.0647077	0.111459
833	8	6	93.8172	18.587	7207	6235.38	0.000598167	0.0308831	0.0370724	0.0540022	0.0938172	0.183423	49	0.0543816	0.0946578
834	9	7.55556	94.3918	15.9692	3156	5037	0.0127135	0.0308527	0.0335159	0.0580548	0.0943918	0.203214	66	0.0565568	0.107264
835	5	7	114.118	17.6159	2771	5299.2	0.0115912	0.0364639	0.0374004	0.0648	0.114118	0.207617	36	0.0660684	0.140645
836	5	7.2	128.466	19.6982	1697	7389.8	0.0236086	0.0433372	0.040721	0.0699225	0.128466	0.209121	37	0.0790062	0.122493
837	6	7.33333	122.361	17.8289	6392	5973.83	0.0316016	0.0408683	0.0382516	0.0613398	0.122361	0.197192	45	0.0722944	0.130033
838	4	5.5	118.173	22.4387	4988	2770.75	0.0235153	0.0398043	0.0331322	0.0605613	0.118173	0.221985	23	0.0622574	0.133204
839	6	7	108.187	17.1797	4973	4681.17	0.0214708	0.042751	0.037314	0.0779789	0.108187	0.191213	43	0.0640408	0.109679
840	10	7.4	96.552	14.9008	5678	5300	0.0127133	0.0318686	0.0314054	0.0666716	0.096552	0.178478	73	0.0586519	0.109031
841	7	6	114.769	20.8133	2208	5370.29	0.0162575	0.0312682	0.036732	0.0555124	0.114769	0.205971	43	0.0617442	0.122929
842	4	7.75	130.013	18.4959	6453	6576.75	0.0353277	0.0487519	0.0371605	0.074638	0.130013	0.206706	31	0.0734691	0.121194
843	5	6.8	113.381	17.2231	8836	6713.4	0.011552	0.0371442	0.0355616	0.0567704	0.113381	0.191237	34	0.0636173	0.0991462
844	11	7	101.099	15.3143	2742	5597.36	0.0137792	0.0413126	0.033359	0.0849454	0.101099	0.184019	74	0.0653772	0.123804
845	8	6.5	109.991	24.2514	3633	5980.5	0.015447	0.0320766	0.0381773	0.044203	0.109991	0.198107	53	0.0611285	0.110326
846	11	6.18182	98.9478	19.4469	6058	5987.27	0.00431652	0.0268814	0.0360749	0.0482339	0.0989478	0.17997	65	0.0546284	0.104208
847	6	6.33333	111.782	20.7003	3599	6850.17	0.00613653	0.0387605	0.0415012	0.0553417	0.111782	0.212064	39	0.0656628	0.115768
848	6	6.5	106.729	18.8753	5723	5761.83	0.00757796	0.0261943	0.0370709	0.058469	0.106729	0.211616	40	0.0558807	0.113282
849	7	6.28571	110.605	17.9262	5352	6518	0.00707077	0.0340938	0.0355086	0.0584648	0.110605	0.187919	44	0.0627379	0.110969
850	8	6.625	102.049	17.7827	3921	6456.75	0.0115913	0.0317233	0.0333374	0.0700426	0.102049	0.187126	51	0.0574891	0.117904
851	8	6.375	106.019	17.9958	4094	6596.62	0.00749835	0.0297737	0.0372007	0.047655	0.106019	0.194588	52	0.0613864	0.111565
852	8	6.125	111.323	23.1647	6000	5323.38	0.0144681	0.0363045	0.0368292	0.051901	0.111323	0.206559	50	0.063083	0.114061
853	3	8.33333	132.191	15.9119	9754	3450	0.022417	0.0540601	0.0439519	0.0826288	0.132191	0.22599	25	0.084498	0.132051
854	7	6.71429	104.588	17.8049	5184	6099.14	0.0156642	0.026712	0.0319079	0.0486142	0.104588	0.199703	47	0.0528535	0.0893645
855	6	6.16667	114.431	20.0784	4549	6492.67	0.0224894	0.0386348	0.0338808	0.0644315	0.114431	0.208846	38	0.0646798	0.105425
856	9	6.77778	111.508	18.2159	8733	4908.33	0.0201645	0.035916	0.0370782	0.0553508	0.111508	0.198468	60	0.0659579	0.111153
857	6	7	108.615	17.7002	7178	5782.67	0.0247806	0.0347762	0.0320758	0.0446934	0.108615	0.184581	42	0.0610697	0.10764
858	7	6	117.98	25.4291	4669	6071.14	0.0205786	0.0378863	0.037862	0.0576716	0.11798	0.209203	42	0.0688407	0.120497
859	8	7.5	115.956	17.1408	5761	5887.12	0.0138629	0.0359145	0.0391181	0.0572596	0.115956	0.196094	58	0.0683595	0.125685
860	5	7.2	129.563	19.6616	4781	4835.4	0.028862	0.0498913	0.0368758	0.0584552	0.129563	0.234833	37	0.0763747	0.113282
861	6	7	115.883	19.1223	6061	6349.33	0.018083	0.0411978	0.0359727	0.0687471	0.115883	0.210641	42	0.0682178	0.11842
862	10	5.8	108.385	23.2172	2805	5521.9	0.0131542	0.0310655	0.0362381	0.0484374	0.108385	0.174621	58	0.0587792	0.106407
863	11	6.36364	111.785	18.5421	6654	3976	0.021706	0.0493506	0.0374328	0.088925	0.111785	0.197201	69	0.073948	0.136473
864	7	8.85714	100.588	12.3569	8379	4094.14	0.0120816	0.0271554	0.0361555	0.0453198	0.100588	0.188958	62	0.0569832	0.09944
865	5	8.2	108.504	13.3477	6736	5604.2	0.00876612	0.043496	0.0320809	0.0778444	0.108504	0.197413	41	0.0688776	0.12602
866	5	6.4	113.323	20.6501	2385	5159.4	0.0171007	0.0317143	0.0353402	0.0513097	0.113323	0.197906	32	0.0593159	0.105002
867	8	6.375	108.229	18.7843	6519	5237.5	0.00757796	0.0343081	0.0398619	0.0696971	0.108229	0.206001	52	0.0649059	0.112863
868	6	6.5	131.775	21.4396	7135	4790	0.0296742	0.0416645	0.0370476	0.0534962	0.131775	0.229542	39	0.0706595	0.101495
869	4	7.75	113.857	15.5763	2259	4431.5	0.0192465	0.039137	0.0300684	0.0626532	0.113857	0.205406	32	0.0587324	0.105253
870	5	6.2	117.954	20.3049	7793	6043.8	0.0225012	0.0339138	0.0375694	0.0537148	0.117954	0.227336	32	0.0612759	0.0939833
871	4	6.5	117.251	19.0532	5639	6337.25	0.0224271	0.0271562	0.0379009	0.0334501	0.117251	0.212781	26	0.057297	0.0953216
872	8	6.25	110.067	19.6221	6547	4705	0.0219455	0.0422338	0.0389232	0.075845	0.110067	0.192336	51	0.0726238	0.140645
873	6	6.83333	95.4029	15.2638	3106	4019.67	0.00477729	0.0223513	0.0356961	0.0518156	0.0954029	0.163154	42	0.0497118	0.0933854
874	4	8.25	113.008	14.1718	7589	4982.25	0.0137248	0.0255802	0.0372587	0.0385789	0.113008	0.194095	34	0.0572527	0.0965928
875	4	7.5	100.347	14.6149	4922	6999.25	0.0158502	0.026682	0.0284296	0.0370062	0.100347	0.197009	31	0.0499977	0.103095
876	4	7.25	106.492	18.1923	8610	5237.5	0.0142663	0.0203997	0.0314844	0.0309791	0.106492	0.194724	29	0.0471668	0.0820346
877	3	6.66667	116.995	17.8742	6344	6596.67	0.0265479	0.0378664	0.0307529	0.0536792	0.116995	0.218446	21	0.0574128	0.106382
878	5	7.4	116.855	17.4541	5460	5363	0.0207432	0.0344051	0.0375473	0.0494343	0.116855	0.222845	38	0.0665678	0.109222
879	6	5.33333	122.674	28.6327	6362	5015.5	0.0114769	0.0297973	0.0394404	0.0446593	0.122674	0.221952	33	0.0652706	0.11371
880	3	6	127.037	53.2528	7478	5793.33	0.0363817	0.0472356	0.0393325	0.0540651	0.127037	0.224096	19	0.0660631	0.0987433
881	8	6.375	105.566	18.139	7214	4115	0.0164725	0.0326747	0.0349324	0.0493626	0.105566	0.189731	51	0.0585149	0.0981326
882	10	6.6	88.0549	15.0881	6658	5616.4	0.00367898	0.0185845	0.0305407	0.0356652	0.0880549	0.163272	64	0.0438132	0.0921043
883	5	6.6	95.9994	15.3599	2607	7200	0.00452938	0.0238822	0.0366202	0.0559619	0.0959994	0.197293	34	0.0504983	0.0958804
884	5	7	110.977	19.2976	11068	5028.2	0.0198481	0.0322283	0.0372533	0.0484632	0.110977	0.211755	36	0.0638774	0.113951
885	3	8.33333	109.684	13.4494	4195	6382.67	0.00835573	0.0228583	0.0333548	0.0301827	0.109684	0.204905	26	0.0506131	0.106405
886	6	6	104.08	20.7195	1866	5213.83	0.00604744	0.0420318	0.0400797	0.072643	0.10408	0.191595	37	0.0622361	0.10916
887	5	7.4	124.651	17.4115	3391	3246	0.0314647	0.0447996	0.0380196	0.0570479	0.124651	0.20563	38	0.0731785	0.122317
888	4	6.25	125.67	20.6831	8401	5529.5	0.0197992	0.0456344	0.0381414	0.0604264	0.12567	0.210738	26	0.0703221	0.118032
889	4	7	127.68	19.456	6511	6609.25	0.0188803	0.0326387	0.038609	0.0499981	0.12768	0.215592	29	0.0656588	0.115194
890	7	5.85714	105.383	20.9929	6205	5505.71	0.00614872	0.0404153	0.0326942	0.06468	0.105383	0.187293	42	0.0615458	0.130047
891	8	8.625	107.829	13.9868	2534	5215	0.0173349	0.0481181	0.0369086	0.0873116	0.107829	0.188681	67	0.0740589	0.133235
892	3	7	131.312	19.0195	3429	4517	0.0283063	0.0552825	0.0402179	0.0885963	0.131312	0.236811	22	0.0765297	0.127807
893	8	6.25	123.659	21.0575	3571	4921.5	0.0221665	0.0518888	0.0370346	0.0812221	0.123659	0.217732	51	0.077379	0.141746
894	6	7.33333	117.353	16.9906	4976	6254.33	0.0227139	0.0338028	0.0398888	0.0482906	0.117353	0.217603	43	0.0665491	0.106797
895	6	9.33333	108.035	12.1403	4545	5967.67	0.0225639	0.0435034	0.0311626	0.0736778	0.108035	0.181291	57	0.0673417	0.115867
896	5	5.8	124.058	24.6639	4439	3917.4	0.026254	0.0402387	0.0408594	0.0622625	0.124058	0.221786	30	0.0706432	0.113882
897	8	7.125	109.401	16.0845	5177	4387.25	0.00905164	0.0392824	0.0334297	0.0590246	0.109401	0.204797	58	0.065138	0.118974
898	5	6.6	109.654	22.9664	10726	5068.2	0.0132098	0.0370431	0.035985	0.0601578	0.109654	0.194354	31	0.0557819	0.0990518
899	9	6.55556	107.983	18.9779	4261	5133.22	0.025374	0.0386877	0.0327656	0.0577992	0.107983	0.208469	58	0.063444	0.111467
900	8	6	98.2248	20.0835	8822	6044.62	0.00357954	0.028322	0.0285746	0.0622953	0.0982248	0.189604	45	0.0490595	0.113368
901	7	5.85714	110.435	19.4951	3552	4867.71	0.0221506	0.0430689	0.0356064	0.062123	0.110435	0.185304	42	0.0647239	0.0999271
902	7	7.42857	103.561	14.6952	3302	6686	0.00584311	0.0337998	0.035611	0.0609908	0.103561	0.18913	51	0.0594726	0.112069
903	7	8.71429	103.182	13.2586	6630	5965.29	0.0105918	0.0346431	0.0323985	0.05683	0.103182	0.206639	61	0.061922	0.113583
904	5	6.8	113.418	16.8777	7570	5472	0.00841925	0.0340548	0.0416568	0.0582309	0.113418	0.211237	35	0.0647398	0.117
905	6	6	118.908	22.5154	2084	6340.67	0.0263363	0.0356139	0.0344884	0.0446516	0.118908	0.195275	37	0.0634589	0.10657
906	9	7.77778	105.189	15.7638	1965	6012.11	0.0165173	0.0317745	0.0371047	0.046019	0.105189	0.202868	69	0.062423	0.107145
907	3	7	116.369	17.6093	8201	6976.67	0.0160176	0.0304364	0.0271674	0.0461652	0.116369	0.218716	22	0.0506387	0.0883758
908	6	6.83333	109.083	18.3181	9625	4261.83	0.00964972	0.033018	0.0385013	0.0735456	0.109083	0.207448	39	0.0656357	0.124479
909	3	6.66667	112.54	17.5508	7510	3097	0.00909985	0.0212867	0.0334749	0.029226	0.11254	0.196879	21	0.0506456	0.0955768
910	3	5.66667	148.111	30.5625	6089	5651	0.0302912	0.0478974	0.038885	0.0715772	0.148111	0.21474	18	0.0765419	0.113708
911	5	7.8	90.8567	12.1647	6634	7771.8	0.00367898	0.0330877	0.0318355	0.0552895	0.0908567	0.166951	40	0.0525103	0.109612
912	7	7.14286	121.171	18.3612	3473	4069	0.0192451	0.0412487	0.0370525	0.0585839	0.121171	0.199799	50	0.0722573	0.125687
913	8	6.25	111.098	19.3761	6629	5568.5	0.0199429	0.041144	0.0358191	0.068563	0.111098	0.199165	49	0.0693031	0.121312
914	2	9.5	117.124	13.2461	2297	3942.5	0.00922707	0.0314164	0.0318671	0.0536058	0.117124	0.217465	20	0.0628363	0.11983
915	7	7.42857	115.701	16.7124	1065	5520.71	0.0138858	0.0343167	0.0366567	0.0637118	0.115701	0.192478	51	0.0661261	0.12041
916	6	7.83333	117.53	15.9201	1814	6259.67	0.0212073	0.040791	0.0357459	0.0571788	0.11753	0.195832	47	0.0700367	0.116532
917	8	6.75	105.75	16.9955	8462	6424.12	0.0114998	0.0345478	0.0328868	0.0581681	0.10575	0.193313	52	0.0605871	0.0981318
918	3	7.33333	145.957	22.2622	8947	4663.33	0.0331703	0.0439676	0.0408038	0.0512708	0.145957	0.2405	23	0.0764631	0.109883
919	7	5.85714	120.816	26.7727	6880	5209.71	0.0167707	0.0464932	0.0349878	0.0900949	0.120816	0.222772	40	0.073342	0.130476
920	5	6.4	120.037	20.9398	5469	7313	0.0183649	0.0398034	0.0366667	0.0684811	0.120037	0.197565	33	0.0717722	0.146226
921	5	7.8	114.361	15.5122	9634	4497.2	0.0228724	0.0378187	0.0335946	0.0489532	0.114361	0.208419	40	0.0646735	0.111089
922	6	7.66667	109.63	14.842	6187	6494.33	0.0212797	0.0327889	0.0349492	0.0538604	0.10963	0.197438	47	0.0636267	0.113858
923	7	5.14286	116.16	24.3778	8699	6357.43	0.0133222	0.0369194	0.0374613	0.0577054	0.11616	0.196927	36	0.0632645	0.118741
924	12	6.33333	101.771	19.7046	5917	5604.83	0.00968155	0.0339244	0.0353436	0.0660772	0.101771	0.179309	75	0.0639934	0.133493
925	9	6.11111	98.6137	17.3617	6072	5479.56	0.00728898	0.0277729	0.0341651	0.0728914	0.0986137	0.193974	56	0.0562561	0.131301
926	13	6.38462	99.1164	16.1503	4241	5471.85	0.00057314	0.0319753	0.0344842	0.0531707	0.0991164	0.191042	81	0.0597735	0.101165
927	7	7.14286	99.6916	15.1973	4865	3974	0.00876184	0.0302171	0.0330403	0.0568413	0.0996916	0.184346	51	0.0589048	0.108482
928	4	8	103.957	13.3556	6555	4381	0.0074292	0.0298236	0.0325104	0.0507284	0.103957	0.201403	32	0.0567469	0.104864
929	9	6.66667	99.422	16.9956	1758	5815.56	0.0124201	0.0333924	0.0325851	0.0613262	0.099422	0.181023	59	0.0601489	0.106022
930	9	7	101.033	17.7699	3706	6376.67	0.0123035	0.0296485	0.0357902	0.0482512	0.101033	0.197662	64	0.058423	0.113941
931	3	7	126.517	18.3249	2602	6465	0.0352051	0.0532931	0.0371206	0.087836	0.126517	0.201649	22	0.0739153	0.159745
932	6	7	109.349	15.8383	2115	4029.33	0.0232016	0.0358661	0.0317585	0.0630621	0.109349	0.213093	42	0.0596836	0.12646
933	4	4.5	133.304	30.5489	7719	6426.25	0.00256116	0.0361582	0.0364181	0.069468	0.133304	0.222098	19	0.064915	0.119697
934	3	6.33333	114.458	18.5312	6148	6156.33	0.00911212	0.0352466	0.0312458	0.0661047	0.114458	0.204949	20	0.0560909	0.115493
935	7	6.85714	102.566	16.6874	5673	3614.43	0.0124201	0.0322826	0.0372155	0.0627944	0.102566	0.193443	46	0.0583605	0.106029
936	7	7.28571	98.92	15.904	8955	3146.14	0.00664697	0.0231328	0.038703	0.0425553	0.09892	0.169978	50	0.0508726	0.101322
937	5	6.6	111.593	19.9008	6847	4907.8	0.0121536	0.0372935	0.0361004	0.0827529	0.111593	0.198313	34	0.0632623	0.112436
938	4	6.5	132.14	22.8242	8100	4663.5	0.0403246	0.0550331	0.0330009	0.0727565	0.13214	0.229856	27	0.0801396	0.119537
939	6	7.5	98.2319	13.5264	4654	5116.83	0.0156636	0.0269148	0.0342017	0.044271	0.0982319	0.190367	46	0.0544614	0.105457
940	5	5.6	126.202	25.6911	3258	6960	0.0276322	0.0392481	0.0386373	0.061791	0.126202	0.223197	28	0.0639898	0.11962
941	6	8.16667	133.04	17.5987	4656	7027	0.0371158	0.0593478	0.0406955	0.0804465	0.13304	0.236	49	0.0922847	0.139337
942	7	7.85714	104.555	14.8007	2916	4944.71	0.00876612	0.0261483	0.0389722	0.0518698	0.104555	0.206179	55	0.0586192	0.104315
943	6	5.5	112.157	21.0516	1987	5341.67	0.0225364	0.0336221	0.0338076	0.0518156	0.112157	0.199501	34	0.0585914	0.11161
944	2	7.5	157.868	21.143	4269	4556	0.0522624	0.0652562	0.0348156	0.07825	0.157868	0.237929	16	0.0863979	0.131626
945	6	7.16667	99.933	15.1287	5073	4439.33	0.0123012	0.0307143	0.0320619	0.0594047	0.099933	0.197986	44	0.0544816	0.0942226
946	6	8	108.098	16.2726	9786	6528.33	0.0119227	0.0347212	0.0370935	0.0611471	0.108098	0.194228	49	0.0669835	0.117206
947	5	7.6	111.134	15.8153	3558	5314	0.0275687	0.032276	0.032104	0.0391738	0.111134	0.19438	39	0.0580378	0.112122
948	4	8	111.848	14.913	4447	5986	0.00799527	0.0278354	0.0344402	0.0581217	0.111848	0.195431	33	0.0560447	0.108711
949	7	7.14286	97.2138	18.4783	6009	5784.29	0.00611534	0.0326415	0.0348694	0.0784454	0.0972138	0.181514	50	0.059486	0.132386
950	10	7.2	99.8508	14.8429	0	4606.5	0.00131717	0.0373001	0.0363236	0.0696667	0.0998508	0.185831	73	0.0635662	0.119148
951	8	7.5	104.833	15.0126	5010	4930.5	0.0202233	0.033552	0.037554	0.0527879	0.104833	0.182309	60	0.0627325	0.113097
952	6	8.33333	115.874	14.0245	8011	5139.33	0.019905	0.0477527	0.0376217	0.0786303	0.115874	0.204062	51	0.0736554	0.121994
953	7	6.71429	113.11	18.1719	6519	6864	0.0142668	0.0371989	0.0373409	0.074638	0.11311	0.185657	48	0.0646754	0.118741
954	6	7.33333	103.286	15.4929	3088	5893.67	0.0160625	0.0338151	0.0321059	0.057439	0.103286	0.190765	45	0.0560239	0.103081
955	3	8.66667	107.697	14.8725	2111	3617.67	0.0199037	0.0377288	0.0347712	0.0478134	0.107697	0.210971	27	0.0577437	0.112995
956	3	6	149.088	30.3697	3251	3706.67	0.0302912	0.0449546	0.0416616	0.0584369	0.149088	0.227276	19	0.0773034	0.120715
957	10	6.4	108.158	18.3915	8190	5993.9	0.010458	0.0381711	0.039426	0.0699225	0.108158	0.207351	65	0.0675877	0.122176
958	7	8	105.922	13.8047	2890	6302.29	0.0206626	0.0312267	0.034835	0.0452631	0.105922	0.178539	56	0.0604225	0.100614
959	5	7.2	99.8147	15.7889	2101	5262.6	0.00930043	0.0302776	0.0324876	0.0635204	0.0998147	0.211544	35	0.0565775	0.111189
960	7	5.85714	111.425	22.9789	5333	6279.57	0.0218919	0.0406214	0.0341705	0.0601386	0.111425	0.184216	41	0.0606514	0.0966654
961	4	8.25	121.232	15.2032	9649	6510.25	0.0255288	0.0475895	0.031008	0.0627944	0.121232	0.205499	33	0.067824	0.105488
962	4	5.75	132.244	24.5203	4210	4105	0.00256116	0.0275594	0.0390195	0.0476303	0.132244	0.219537	24	0.0634182	0.130259
963	6	7	104.232	16.8894	2765	6239.5	0.0111207	0.0323691	0.0385503	0.05797	0.104232	0.205415	42	0.0573439	0.113554
964	5	8.2	104.957	13.5036	3878	5206	0.020782	0.0329666	0.0303358	0.0488104	0.104957	0.173153	42	0.0577142	0.108686
965	5	6.8	122.761	18.648	8133	4037	0.0136548	0.0415556	0.0387353	0.0850213	0.122761	0.216289	35	0.0722132	0.127986
966	4	5.5	110.451	20.2494	4595	4012.75	0.0164898	0.0445519	0.0327637	0.0693448	0.110451	0.179644	23	0.0638197	0.110179
967	10	7.8	100.685	14.1003	9641	5447.1	0.0185921	0.0328268	0.0353366	0.0560671	0.100685	0.201125	77	0.0618874	0.118767
968	6	5.16667	104.466	20.603	7821	4649	0.00970816	0.0341217	0.0340059	0.0523983	0.104466	0.189778	32	0.0570926	0.121078
969	7	6.71429	109.202	21.6304	3244	2955.86	0.00922707	0.0302806	0.0327712	0.0464357	0.109202	0.208238	47	0.0595255	0.109422
970	6	5.16667	110.648	22.3052	3976	5832	0.0104224	0.0406209	0.0337854	0.083616	0.110648	0.189957	32	0.0593343	0.107698
971	7	8.28571	112.51	15.0769	7861	6008.71	0.0185595	0.0410489	0.0398274	0.0534962	0.11251	0.214347	59	0.0728637	0.123032
972	5	5.8	116.46	21.157	6663	7577.2	0.00725884	0.0340526	0.0397631	0.0641314	0.11646	0.200326	30	0.0611341	0.127679
973	7	5.71429	123.944	26.6298	4397	5587.86	0.016625	0.0417723	0.0367237	0.0709775	0.123944	0.207845	38	0.0710549	0.130392
974	5	4.8	100.584	22.9907	6939	7671.6	0.00328296	0.0201781	0.028899	0.0302542	0.100584	0.18959	24	0.0446625	0.0917975
975	3	5.33333	172.777	35.9952	8360	5702	0.0553896	0.0697985	0.0491564	0.0798939	0.172777	0.286403	17	0.0985255	0.156954
976	9	5.77778	99.1259	23.5358	6500	6174.33	0.00693292	0.0322543	0.0353866	0.0724836	0.0991259	0.18575	53	0.0626561	0.128394
977	6	6	119.71	21.8043	10507	6827	0.0161294	0.0322449	0.0347954	0.0496151	0.11971	0.217157	37	0.062653	0.104311
978	4	8.75	118.346	13.902	5568	5839.75	0.0199271	0.0370434	0.0344135	0.0466508	0.118346	0.201795	36	0.0661395	0.112947
979	12	8.08333	104.452	13.1742	4581	4681.42	0.025122	0.0426292	0.0355299	0.0828425	0.104452	0.207321	90	0.0679756	0.156954
980	3	10.3333	115.86	11.3715	5208	6237	0.0131542	0.0285576	0.035063	0.0400067	0.11586	0.187776	32	0.0598878	0.100192
981	5	7.4	115.274	19.0751	5288	6524	0.0133222	0.0311087	0.0373266	0.0499586	0.115274	0.183605	37	0.0580155	0.113076
982	7	6.57143	104.886	17.7724	4537	6817.71	0.00603667	0.0365486	0.0347908	0.072697	0.104886	0.191815	44	0.0602045	0.109955
983	4	7.25	118.948	17.855	2876	4997.5	0.016897	0.031197	0.0356333	0.0484444	0.118948	0.205819	30	0.0613401	0.114524
984	6	5.66667	113.599	22.0887	4671	4347.33	0.0141161	0.0494251	0.038048	0.0737498	0.113599	0.199148	34	0.073108	0.122905
985	1	10	141.173	14.1173	4053	6295	0.0451145	0.0451145	0.0350435	0.0451145	0.141173	0.218741	11	0.0687696	0.104763
986	8	6.25	107.935	18.8945	859	5388.12	0.00157202	0.0346972	0.0352079	0.0631092	0.107935	0.197746	50	0.0646666	0.118974
987	4	9.75	107.594	12.5839	5976	4664.75	0.00885712	0.0355082	0.0319329	0.0491491	0.107594	0.193529	38	0.0650689	0.111855
988	6	7	126.618	20.2078	1259	5779.33	0.0287151	0.0565475	0.0371341	0.0820693	0.126618	0.218718	42	0.0831588	0.136844
989	3	6	98.8711	22.221	2969	5388	0.00274814	0.0240369	0.032007	0.0435104	0.0988711	0.180226	18	0.0374253	0.088942
990	11	6.45455	106.12	17.0894	6627	4917.55	0.0186786	0.0380618	0.0369371	0.0651789	0.10612	0.202557	69	0.0626661	0.116555
991	5	7	102.967	18.255	5003	5915.2	0.0132203	0.0334779	0.032656	0.0600514	0.102967	0.20011	36	0.0585636	0.118984
992	7	7	105.178	15.6873	2993	5794.14	0.021007	0.0323427	0.0326503	0.0451617	0.105178	0.190887	50	0.0580332	0.111732
993	3	6.66667	132.46	22.2519	5980	5102.67	0.0247939	0.031446	0.036993	0.0376025	0.13246	0.216158	21	0.0617181	0.094032
994	9	6.55556	105.118	17.9001	3331	6541.78	0.00924435	0.0288763	0.0308581	0.0429198	0.105118	0.189852	57	0.0544428	0.102568
995	5	7.2	112.864	17.2431	3030	5885.8	0.0132819	0.0324388	0.040595	0.0597577	0.112864	0.19864	37	0.0675081	0.12046
996	5	6	116.557	21.7573	5796	4509.2	0.0100529	0.0295841	0.0380295	0.0457887	0.116557	0.217249	31	0.0589829	0.104537
997	12	7.08333	97.1856	17.5571	4641	4362.08	0.00787747	0.0334537	0.0346324	0.0679321	0.0971856	0.188756	82	0.0611087	0.108395
998	5	6.4	116.906	19.5772	0	4357	0.0182223	0.0311465	0.0337499	0.0416716	0.116906	0.218091	32	0.0588146	0.0950544
999	7	7	114.565	18.5362	8087	4041.86	0.0117019	0.0372011	0.0370721	0.0575169	0.114565	0.200094	50	0.0708124	0.118291
