# Supplementary material for: The winner takes it all—Competitiveness of single nodes in globalized supply networks
Source: PLoS One. 2019 Nov 20;14(11):e0225346. doi: 10.1371/journal.pone.0225346 (PMC6867619; doi:10.1371/journal.pone.0225346)
Supplement: S1 Table — Legends can be found in te readme.txt file. (ZIP) [file pone.0225346.s001.zip › spatial_network_delaunay_randomized_connections_N_1000_statistics.dat]

0	1000	3000	0.000784505	0.0359912	0.103752	0.111678	0.253837
1	1000	3000	0.000509333	0.0357591	0.116544	0.109836	0.259227
2	1000	3000	0.0010625	0.0358202	0.115398	0.111828	0.269956
3	1000	3000	0.000358411	0.035928	0.105157	0.110407	0.258318
4	1000	3000	0.000941917	0.035737	0.0956915	0.1113	0.284517
5	1000	3000	9.48433e-05	0.0356235	0.106019	0.110396	0.247593
6	1000	3000	0.000428149	0.035889	0.103691	0.111576	0.265283
7	1000	3000	0.000529063	0.0358004	0.120117	0.109741	0.245544
8	1000	3000	0.00121475	0.0356902	0.107072	0.110723	0.230857
9	1000	3000	0.00057314	0.0359668	0.0900949	0.11354	0.286403
