# Supplementary material for: The winner takes it all—Competitiveness of single nodes in globalized supply networks
Source: PLoS One. 2019 Nov 20;14(11):e0225346. doi: 10.1371/journal.pone.0225346 (PMC6867619; doi:10.1371/journal.pone.0225346)
Supplement: S1 Table — Legends can be found in te readme.txt file. (ZIP) [file pone.0225346.s001.zip › spatial_network_delaunay_randomized_scalefree_N_1000_r_0_edgelist.dat]

0	1	0.0294094
0	2	0.0393033
0	3	0.0415497
0	4	0.0533578
0	6	0.0498136
0	8	0.0149688
0	10	0.04245
0	13	0.0107292
0	18	0.0272334
0	19	0.0270147
0	20	0.0585745
0	23	0.0437704
0	26	0.0295168
0	27	0.0090087
0	32	0.0383394
0	36	0.0137483
0	41	0.0583674
0	45	0.0394597
0	50	0.0311297
0	51	0.0332612
0	53	0.043271
0	55	0.0333984
0	56	0.0445489
0	57	0.0354715
0	61	0.0504515
0	67	0.0604481
0	73	0.0507592
0	78	0.045042
0	80	0.0673348
0	83	0.0223994
0	90	0.0413855
0	91	0.0227499
0	95	0.0408645
0	96	0.0578323
0	99	0.0141537
0	100	0.059313
0	103	0.029106
0	108	0.0277473
0	109	0.0358109
0	120	0.0421488
0	128	0.0344683
0	129	0.0395628
0	151	0.0439165
0	152	0.00682592
0	156	0.0487047
0	161	0.0341536
0	162	0.0352596
0	171	0.0212548
0	176	0.0144872
0	178	0.0302325
0	188	0.0162237
0	200	0.0203818
0	216	0.0519562
0	223	0.029001
0	227	0.0401094
0	234	0.0386567
0	238	0.0303605
0	239	0.0350298
0	244	0.0992134
0	245	0.0137841
0	248	0.0885786
0	267	0.042232
0	274	0.0413392
0	275	0.0413564
0	280	0.0263064
0	296	0.0337418
0	300	0.0371618
0	311	0.04169
0	316	0.0513873
0	321	0.0462265
0	325	0.0616378
0	330	0.0289492
0	339	0.0471615
0	357	0.0536066
0	359	0.00939952
0	424	0.0220901
0	428	0.0411214
0	437	0.0104792
0	444	0.0884754
0	447	0.0360654
0	456	0.0270887
0	466	0.0594013
0	468	0.0484954
0	493	0.00579736
0	509	0.0349975
0	516	0.0620319
0	523	0.0306528
0	529	0.0215123
0	538	0.0219873
0	543	0.0115314
0	544	0.0217922
0	562	0.0648751
0	566	0.0262224
0	569	0.0252124
0	597	0.0133501
0	602	0.015502
0	603	0.0508529
0	611	0.0368765
0	628	0.0693188
0	643	0.0285081
0	649	0.0218123
0	651	0.0429398
0	663	0.0564027
0	688	0.0531005
0	689	0.0151752
0	718	0.0330557
0	730	0.0363292
0	734	0.0379356
0	747	0.0263563
0	765	0.0144193
0	778	0.0387301
0	785	0.0461046
0	814	0.0329546
0	817	0.0549511
0	820	0.0284593
0	823	0.039958
0	850	0.00275123
0	861	0.032852
0	884	0.035013
0	894	0.054237
0	904	0.0240531
0	934	0.0587666
0	944	0.0275351
0	952	0.0566305
0	955	0.0548651
0	966	0.0226877
0	968	0.0260458
0	975	0.0372192
0	978	0.0127552
0	983	0.0551836
0	996	0.00862552
1	2	0.0490827
1	3	0.00196036
1	5	0.040535
1	6	0.0524055
1	7	0.0507384
1	10	0.0641675
1	15	0.0210195
1	17	0.0235363
1	18	0.0463765
1	22	0.0158646
1	23	0.0620218
1	33	0.0407315
1	35	0.0382073
1	37	0.0114927
1	43	0.0389469
1	48	0.0379469
1	49	0.031916
1	56	0.0255536
1	58	0.0133191
1	62	0.0275339
1	76	0.037745
1	79	0.0342669
1	101	0.0229575
1	108	0.0128655
1	110	0.0383669
1	116	0.0807299
1	120	0.0403262
1	123	0.0643348
1	136	0.0694274
1	167	0.048712
1	169	0.0399996
1	171	0.0287762
1	175	0.0119526
1	226	0.00976099
1	246	0.000784505
1	254	0.00476148
1	275	0.0449112
1	277	0.0125439
1	279	0.0292922
1	286	0.0337942
1	302	0.0280938
1	305	0.0771264
1	389	0.070544
1	412	0.0471749
1	429	0.0133976
1	434	0.0327052
1	437	0.0241668
1	443	0.0633025
1	445	0.0323721
1	460	0.0420559
1	461	0.0593075
1	463	0.0129927
1	482	0.0497573
1	493	0.023698
1	535	0.0693194
1	548	0.0375956
1	559	0.0118775
1	574	0.0472086
1	581	0.0104643
1	582	0.0399746
1	596	0.0304548
1	599	0.0061352
1	607	0.0318964
1	715	0.0175629
1	733	0.0172263
1	754	0.0128179
1	781	0.0238837
1	789	0.0248815
1	808	0.0703565
1	840	0.0340769
1	848	0.0516583
1	853	0.0220675
1	871	0.0192988
1	905	0.0341859
1	964	0.0194198
1	980	0.010785
2	3	0.0371682
2	4	0.0303855
2	5	0.0249246
2	7	0.0452878
2	8	0.0168221
2	9	0.0424123
2	10	0.0366815
2	12	0.0458787
2	14	0.0158349
2	15	0.0334321
2	16	0.00688737
2	18	0.00710597
2	19	0.0364057
2	20	0.0521241
2	27	0.0156955
2	31	0.0432729
2	32	0.0691728
2	34	0.0206746
2	40	0.0503168
2	45	0.0707173
2	51	0.0653199
2	60	0.0245767
2	70	0.0376622
2	78	0.00867154
2	83	0.033032
2	86	0.0313963
2	93	0.0423742
2	102	0.0288923
2	122	0.043594
2	131	0.04771
2	154	0.0676481
2	163	0.0506898
2	170	0.0325815
2	172	0.0278807
2	180	0.0615272
2	182	0.0564656
2	190	0.0479109
2	191	0.0446098
2	193	0.00828419
2	199	0.0424989
2	201	0.0429335
2	225	0.0266007
2	243	0.0563109
2	256	0.0405292
2	265	0.0561954
2	269	0.0299024
2	278	0.0582094
2	289	0.0212183
2	307	0.0368165
2	309	0.0270851
2	310	0.0233841
2	315	0.0560993
2	319	0.0812154
2	320	0.0653609
2	348	0.0541061
2	359	0.0505789
2	362	0.0158966
2	364	0.0225952
2	367	0.0289709
2	375	0.0420849
2	385	0.0187147
2	397	0.0073516
2	416	0.0406391
2	429	0.0245471
2	473	0.0374075
2	478	0.056746
2	515	0.016928
2	545	0.0493008
2	553	0.000969577
2	571	0.0536534
2	622	0.029134
2	636	0.0258063
2	646	0.0203823
2	647	0.0394634
2	665	0.0157026
2	678	0.0422472
2	690	0.0476131
2	701	0.051401
2	731	0.0470692
2	748	0.0254965
2	776	0.0364412
2	777	0.0547428
2	792	0.0189683
2	794	0.0274844
2	798	0.0473394
2	869	0.0644135
2	897	0.0862485
2	909	0.0459501
2	966	0.0188612
2	971	0.0482672
3	4	0.0205208
3	5	0.027506
3	9	0.0825613
3	11	0.0345005
3	12	0.0276517
3	20	0.0157001
3	21	0.0792425
3	175	0.00656333
3	240	0.0164443
3	251	0.0474916
3	272	0.0409476
3	292	0.0168449
3	308	0.0434434
3	367	0.00581069
3	374	0.0193919
3	448	0.0223475
3	458	0.0414942
3	644	0.0478824
3	692	0.0319253
3	806	0.0292866
3	810	0.0122356
3	936	0.0519962
4	6	0.0175646
4	16	0.0262583
4	23	0.0078051
4	40	0.0376003
4	70	0.0444208
4	72	0.0123832
4	79	0.0281676
4	85	0.0268361
4	101	0.0355046
4	103	0.0225967
4	107	0.0497753
4	153	0.0352841
4	159	0.027714
4	201	0.0597826
4	284	0.0295151
4	299	0.0660296
4	305	0.00803089
4	326	0.0383485
4	346	0.0350649
4	349	0.0447542
4	373	0.00943091
4	379	0.0516026
4	385	0.0125307
4	387	0.0346619
4	391	0.0557751
4	415	0.0443528
4	425	0.0259263
4	457	0.0315425
4	482	0.0341461
4	486	0.0304445
4	516	0.0127956
4	579	0.0519556
4	627	0.049302
4	680	0.0588814
4	683	0.0299348
4	739	0.0426598
4	790	0.00640624
4	829	0.0250945
4	841	0.0463081
4	932	0.01201
4	960	0.0592754
4	963	0.0360547
5	7	0.0381851
5	8	0.0387236
5	13	0.01507
5	26	0.0461565
5	31	0.0570563
5	34	0.0122369
5	38	0.0235147
5	82	0.0258605
5	112	0.0370919
5	122	0.0601927
5	135	0.0263025
5	140	0.0532523
5	207	0.0287155
5	221	0.0652913
5	253	0.0278738
5	268	0.0147475
5	285	0.0465455
5	295	0.03148
5	370	0.0951592
5	381	0.0195092
5	390	0.0491575
5	400	0.0605316
5	431	0.0469142
5	469	0.0167346
5	488	0.0293236
5	491	0.00996631
5	550	0.0349786
5	614	0.0164549
5	620	0.0349365
5	668	0.0164096
5	680	0.034029
5	722	0.058817
5	763	0.0367238
5	767	0.0314803
5	823	0.0506986
6	9	0.0323878
6	44	0.0399105
6	52	0.0221319
6	86	0.0125995
6	96	0.0293537
6	127	0.0188568
6	155	0.0437406
6	235	0.0537795
6	270	0.0263179
6	293	0.0191446
6	303	0.0126021
6	312	0.0351881
6	335	0.0669826
6	408	0.0210192
6	433	0.0297687
6	457	0.0458045
6	479	0.0215866
6	500	0.07132
6	511	0.0295595
6	661	0.0347359
6	872	0.0247547
6	998	0.0286442
7	14	0.0492523
7	24	0.0688218
7	29	0.0472311
7	30	0.0586791
7	33	0.0471098
7	49	0.0368893
7	99	0.0358744
7	121	0.0475771
7	126	0.0414797
7	130	0.0612974
7	145	0.0377211
7	180	0.023576
7	220	0.0905711
7	300	0.0434044
7	334	0.0614852
7	353	0.02
7	355	0.0463416
7	361	0.0125074
7	440	0.0293723
7	479	0.0681004
7	494	0.0532469
7	520	0.0481065
7	589	0.0483852
7	623	0.0219897
7	660	0.0150962
7	718	0.0246804
7	725	0.0257749
7	841	0.0405451
8	11	0.0229799
8	14	0.0143791
8	17	0.00882354
8	43	0.0583772
8	52	0.0731105
8	61	0.0176646
8	71	0.0333583
8	118	0.0724927
8	121	0.0207501
8	237	0.0537149
8	246	0.0461299
8	248	0.0442125
8	254	0.0282739
8	260	0.0476893
8	273	0.0765685
8	393	0.0276622
8	541	0.0318272
8	558	0.0292576
8	628	0.0663441
8	857	0.00602299
8	905	0.0361101
9	12	0.0259793
9	24	0.0355038
9	30	0.0377786
9	39	0.00944524
9	47	0.0215114
9	59	0.051088
9	65	0.0473817
9	77	0.0430739
9	106	0.0392447
9	111	0.0361669
9	125	0.0502126
9	134	0.0261827
9	166	0.0430957
9	250	0.064911
9	261	0.0319519
9	280	0.0205521
9	293	0.0458873
9	306	0.0094329
9	318	0.0770431
9	326	0.0411105
9	361	0.0657162
9	394	0.0548358
9	397	0.0485743
9	426	0.027362
9	428	0.0362155
9	501	0.00439738
9	503	0.0248743
9	508	0.0169071
9	514	0.0426466
9	546	0.0379324
9	552	0.0255051
9	575	0.00432289
9	604	0.0075247
9	638	0.0471592
9	664	0.0450631
9	695	0.0386993
9	704	0.0160164
9	736	0.0327406
9	747	0.0282996
9	755	0.0257497
9	766	0.0441607
9	780	0.0377272
9	802	0.0168781
9	862	0.0255867
9	868	0.0263586
9	902	0.0477597
10	11	0.0329692
10	16	0.0173082
10	17	0.00391309
10	21	0.0520934
10	24	0.075386
10	26	0.0548086
10	28	0.0364205
10	35	0.0568435
10	50	0.022714
10	71	0.0412229
10	84	0.0348346
10	92	0.0280043
10	109	0.0288313
10	111	0.055224
10	130	0.0634992
10	206	0.0295633
10	248	0.0751052
10	257	0.0252186
10	297	0.0354624
10	425	0.0345555
10	451	0.0287923
10	471	0.0441659
10	474	0.0536128
10	486	0.0263577
10	538	0.0276028
10	578	0.0202256
10	611	0.0311376
10	623	0.00467453
10	711	0.0247079
10	742	0.0239485
10	770	0.0702362
10	771	0.0474041
10	854	0.0181565
10	929	0.0243204
10	946	0.0325689
10	968	0.0203933
10	994	0.032701
11	19	0.0546316
11	21	0.0827905
11	35	0.0157596
11	36	0.0624341
11	38	0.0379937
11	66	0.0641766
11	124	0.0382632
11	134	0.0370891
11	170	0.039466
11	192	0.00447412
11	199	0.0168871
11	254	0.0482391
11	266	0.0190095
11	536	0.0351526
11	592	0.00645945
11	615	0.0290623
11	664	0.0402089
11	682	0.038691
11	707	0.0332531
11	740	0.0344528
11	752	0.0750483
11	834	0.0239872
11	896	0.0256563
11	944	0.00904947
12	13	0.0441368
12	15	0.016746
12	47	0.0367504
12	75	0.0080019
12	85	0.0568223
12	87	0.0288481
12	104	0.0427969
12	123	0.0100331
12	138	0.0264504
12	139	0.0658676
12	145	0.0242164
12	169	0.0298142
12	228	0.0135903
12	262	0.0387023
12	298	0.0285943
12	352	0.021778
12	423	0.025012
12	465	0.0534135
12	467	0.0330684
12	541	0.0482542
12	654	0.0759284
12	669	0.0393147
12	737	0.0401768
12	770	0.0507512
12	869	0.0487101
12	910	0.0450755
12	929	0.0349305
12	974	0.0290741
13	30	0.0515861
13	33	0.0555606
13	126	0.0248792
13	149	0.0496518
13	195	0.01281
13	202	0.0573104
13	247	0.0184315
13	277	0.0374399
13	341	0.0383678
13	403	0.0538963
13	427	0.00784611
13	567	0.0383344
13	577	0.0462895
13	700	0.0441739
13	802	0.0361357
13	936	0.0121339
14	63	0.0496281
15	60	0.0658481
15	85	0.0641119
15	144	0.0174104
15	202	0.0204012
15	244	0.0983241
15	268	0.0440227
15	301	0.035559
15	478	0.0439629
15	542	0.0533913
15	565	0.021479
15	897	0.032398
16	22	0.0342967
16	25	0.0348056
16	28	0.0151745
16	36	0.0237413
16	44	0.0236968
16	45	0.0290367
16	50	0.0418546
16	55	0.038121
16	66	0.063199
16	67	0.0366689
16	103	0.0129143
16	110	0.0192883
16	237	0.0731303
16	292	0.0423412
16	399	0.0518002
16	432	0.0543372
16	476	0.034573
16	493	0.0638568
16	502	0.0206127
16	616	0.0365312
16	677	0.0365323
16	712	0.043449
16	746	0.0280657
16	748	0.0211038
16	905	0.0495853
17	22	0.0267536
17	46	0.0895373
17	49	0.0187013
17	58	0.0343276
17	92	0.0397035
17	107	0.0135731
17	117	0.051325
17	122	0.0140336
17	168	0.0443812
17	189	0.00576674
17	194	0.0372303
17	229	0.0114283
17	294	0.0485183
17	363	0.0236277
17	398	0.0763709
17	406	0.057615
17	418	0.0446935
17	452	0.060844
17	487	0.0186687
17	526	0.0309105
17	537	0.0314502
17	543	0.0653021
17	568	0.0276551
17	612	0.0159169
17	887	0.0177318
17	944	0.024566
17	971	0.0400521
18	41	0.03668
18	81	0.0219775
18	94	0.019684
18	138	0.00728129
18	242	0.0421663
18	273	0.0287504
18	284	0.0499254
18	285	0.0163939
18	519	0.0391447
18	610	0.0543592
18	923	0.025634
18	928	0.0420335
19	25	0.0685722
19	27	0.0283917
19	32	0.0391167
19	38	0.0541988
19	46	0.0404207
19	53	0.029356
19	54	0.0403296
19	65	0.0795961
19	69	0.0387333
19	70	0.0202368
19	76	0.0145685
19	106	0.0272097
19	115	0.040442
19	124	0.0170041
19	144	0.0174965
19	174	0.0837355
19	179	0.0431743
19	182	0.0516184
19	184	0.0633843
19	192	0.0251914
19	193	0.0206204
19	198	0.057312
19	205	0.028335
19	211	0.0289496
19	228	0.0516258
19	242	0.0318839
19	261	0.0368516
19	275	0.0214665
19	284	0.0506934
19	319	0.0205136
19	405	0.0100715
19	422	0.0231798
19	429	0.0139919
19	472	0.0364288
19	477	0.0569963
19	492	0.0177111
19	494	0.0445105
19	620	0.048136
19	623	0.0353302
19	633	0.048382
19	638	0.0641127
19	647	0.0469339
19	662	0.0569959
19	671	0.0263292
19	676	0.020277
19	716	0.0266224
19	721	0.0661587
19	729	0.0413261
19	732	0.0593084
19	786	0.0471296
19	792	0.0577472
19	826	0.0736729
19	860	0.0253696
19	864	0.0180294
19	885	0.0469481
19	926	0.0154322
20	25	0.0402966
20	29	0.0173079
20	31	0.0603135
20	37	0.044766
20	39	0.0702326
20	48	0.0114017
20	64	0.0294305
20	90	0.0304403
20	104	0.0239178
20	128	0.0570175
20	138	0.0441552
20	139	0.0278349
20	162	0.0271893
20	250	0.090351
20	286	0.0342077
20	363	0.069129
20	464	0.0366835
20	544	0.0930194
20	597	0.0310946
20	650	0.0477999
20	696	0.0134199
20	874	0.0199228
20	878	0.0183994
20	899	0.0118064
20	938	0.042806
21	41	0.0119036
21	42	0.0476044
21	46	0.0291528
21	54	0.0538116
21	55	0.0361364
21	61	0.0636819
21	68	0.0583914
21	88	0.032391
21	89	0.014594
21	91	0.0443208
21	100	0.0244504
21	140	0.0150805
21	161	0.0397912
21	217	0.0774191
21	253	0.00831026
21	309	0.0486343
21	332	0.00820842
21	369	0.0399958
21	383	0.0299622
21	395	0.0564774
21	423	0.0307469
21	455	0.00720717
21	479	0.00638516
21	617	0.0556519
21	726	0.0934657
21	783	0.0585585
21	954	0.0214529
22	143	0.0395667
22	149	0.0484036
22	499	0.0135756
22	512	0.0263022
22	761	0.0254825
23	29	0.0245405
23	77	0.0525607
23	178	0.0170601
23	183	0.0430295
23	203	0.0579903
23	290	0.0137365
23	376	0.0768725
23	381	0.00155011
23	455	0.0154485
23	459	0.0283285
23	687	0.0156639
23	958	0.0178469
24	28	0.0330869
24	94	0.0323069
24	98	0.0173691
24	150	0.0310649
24	278	0.0697988
24	396	0.0503341
24	489	0.0399448
24	642	0.0296435
24	988	0.0267319
25	39	0.0276464
25	64	0.0630576
25	69	0.0284847
25	77	0.00873647
25	80	0.0272292
25	95	0.0224895
25	97	0.0335211
25	112	0.0394317
25	187	0.0340331
25	194	0.0180533
25	204	0.0315541
25	215	0.033001
25	233	0.0572953
25	281	0.0370812
25	316	0.0256339
25	329	0.0418158
25	340	0.00989046
25	356	0.0656019
25	358	0.0394423
25	406	0.049724
25	420	0.0300087
25	439	0.0266317
25	506	0.0258383
25	532	0.0446045
25	545	0.0406829
25	571	0.00804398
25	701	0.0329313
25	739	0.0379447
25	837	0.0144623
25	859	0.0100472
25	939	0.0215974
25	957	0.0144803
26	42	0.0558363
26	82	0.0177695
26	266	0.0496455
26	313	0.0177609
26	331	0.0519589
26	351	0.0475705
26	398	0.0347109
26	756	0.0633276
26	768	0.040203
26	959	0.0258381
27	54	0.0381049
27	88	0.0360781
27	688	0.0712291
27	743	0.0193825
28	42	0.0495088
28	74	0.0334386
28	84	0.0406126
28	86	0.0447636
28	179	0.0481952
28	214	0.0371237
28	260	0.0302911
28	263	0.0285086
28	325	0.0253291
28	389	0.0513171
28	470	0.0510009
28	490	0.0428648
28	504	0.0397207
28	576	0.018711
28	683	0.0419078
28	812	0.0251638
28	890	0.0371946
28	996	0.00944879
29	37	0.0508277
29	76	0.0197766
29	87	0.0106077
29	95	0.0218143
29	144	0.0453165
29	146	0.0211414
29	147	0.0146436
29	207	0.0258257
29	235	0.0531786
29	239	0.0124207
29	294	0.0252532
29	295	0.0380964
29	333	0.052898
29	372	0.0483729
29	402	0.0754543
29	412	0.0504943
29	469	0.0437444
29	497	0.0338769
29	601	0.053686
29	632	0.049093
29	665	0.0378546
29	718	0.0598121
29	762	0.0392423
29	765	0.0477985
29	839	0.0375215
29	867	0.0641851
29	875	0.0474562
29	893	0.0348892
29	901	0.0364613
29	921	0.0306346
30	43	0.0522051
30	47	0.0391347
30	63	0.0244625
30	64	0.0320617
30	111	0.0541331
30	114	0.0297776
30	224	0.0495026
30	237	0.0348129
30	304	0.0749434
30	338	0.0132292
30	452	0.00900157
30	531	0.0288052
30	578	0.0640344
30	586	0.0391359
30	593	0.0519216
30	594	0.0378557
30	619	0.0223158
30	627	0.0352203
30	741	0.0202107
30	815	0.0467198
30	918	0.0325839
30	987	0.0141478
31	57	0.0309727
31	150	0.0501932
31	291	0.0203603
31	308	0.0204784
31	392	0.0304547
31	792	0.0419435
31	843	0.0320072
32	40	0.0579471
32	62	0.0434842
32	78	0.036213
32	93	0.039788
32	97	0.0436557
32	128	0.0462415
32	132	0.0222889
32	156	0.00660626
32	230	0.0326188
32	264	0.0498559
32	350	0.0548742
32	498	0.0267909
32	544	0.0466883
32	674	0.0496345
32	900	0.0376803
33	34	0.0527448
33	51	0.0280095
33	87	0.0486293
33	123	0.0594921
33	373	0.0258152
33	488	0.0255941
33	870	0.0474479
34	71	0.0400024
34	72	0.0569563
34	141	0.0300556
34	156	0.0264374
34	180	0.0307309
34	274	0.031664
34	323	0.0367053
34	396	0.0538061
34	407	0.0409612
34	518	0.0205388
34	554	0.0298377
35	119	0.0652962
35	422	0.0245625
36	136	0.0621717
36	236	0.0516906
36	244	0.0355066
36	515	0.034129
37	142	0.0439694
37	163	0.0262387
37	212	0.0214043
37	262	0.0443175
37	454	0.0444492
37	531	0.00851558
37	572	0.0241937
37	579	0.0173938
37	694	0.0342239
37	695	0.0413082
37	775	0.0406716
37	777	0.0722891
37	790	0.0173184
37	940	0.0239127
38	44	0.0242088
38	58	0.0429453
38	60	0.0616056
38	160	0.0160292
38	209	0.0591491
38	282	0.0191062
38	330	0.00899325
38	640	0.026343
38	644	0.0273753
38	761	0.0400371
38	764	0.0245819
38	807	0.0344497
38	825	0.0689724
38	908	0.0435011
38	997	0.0165442
39	81	0.0190556
39	99	0.0575852
39	105	0.0160468
39	146	0.0671496
39	164	0.0466694
39	188	0.0427515
39	234	0.0473355
39	298	0.0264417
39	304	0.0601385
39	467	0.0397199
39	543	0.0369872
39	593	0.0201804
39	630	0.0328259
39	729	0.0303102
39	785	0.0425932
39	886	0.033122
39	915	0.0230686
40	81	0.0190495
40	151	0.0203765
40	505	0.0340769
40	714	0.0423546
41	59	0.0189506
41	79	0.0610389
41	88	0.00880608
41	118	0.0729621
41	183	0.0519363
41	332	0.0186813
41	471	0.0308747
41	720	0.00892133
42	165	0.0263917
42	917	0.0449166
42	920	0.00535573
43	125	0.0293514
43	140	0.00610631
43	159	0.0401308
43	204	0.0345864
43	310	0.0348446
43	366	0.0251417
43	594	0.0149249
43	615	0.0441207
43	821	0.0126762
43	879	0.00994355
43	919	0.0154996
44	972	0.0531103
45	430	0.0232434
45	633	0.0388232
45	963	0.034949
46	69	0.0263862
46	80	0.0236222
46	196	0.0260056
46	205	0.035035
46	229	0.008552
46	324	0.042209
46	390	0.0275133
46	462	0.0223572
46	473	0.0488513
46	519	0.0591138
46	612	0.050863
46	753	0.0252138
46	790	0.0182096
47	48	0.0291273
47	59	0.0513762
47	65	0.0821176
47	68	0.0605442
47	90	0.0532573
47	115	0.0635748
47	124	0.0135625
47	136	0.0230393
47	169	0.0281737
47	222	0.0434558
47	360	0.0775551
47	386	0.0620056
47	504	0.0425194
47	515	0.0319831
47	593	0.0259188
47	642	0.0374019
47	646	0.0433513
47	744	0.0303082
47	751	0.0286682
47	826	0.080916
47	839	0.0421444
47	884	0.0216723
47	926	0.0566605
47	930	0.0353473
48	62	0.0300979
48	105	0.046615
48	130	0.0650999
48	203	0.0357003
48	235	0.0364302
48	274	0.0131432
48	342	0.0330278
48	372	0.0678995
48	406	0.0250655
48	554	0.0544101
48	576	0.0471941
48	594	0.063084
48	645	0.00380527
48	699	0.0551724
48	779	0.0202979
48	909	0.0207211
49	74	0.0411717
49	159	0.0312897
49	165	0.0265662
49	512	0.0263773
49	700	0.0265145
49	817	0.0367491
49	959	0.0369639
50	53	0.0199858
50	56	0.0527019
50	75	0.0033176
50	131	0.0206575
50	133	0.0363862
50	174	0.0845783
50	182	0.0155323
50	188	0.0210542
50	208	0.00772089
50	273	0.0381063
50	319	0.0464855
50	339	0.0488118
50	371	0.0356867
50	375	0.0436269
50	443	0.0693258
50	472	0.0543301
50	548	0.0358936
50	630	0.0242206
50	660	0.0322152
50	697	0.0718908
50	768	0.0264379
50	931	0.0185527
51	52	0.0371613
51	404	0.0330714
51	893	0.0143365
52	57	0.0166745
52	63	0.0273241
52	119	0.0245665
52	148	0.018937
52	160	0.0412456
52	177	0.0137762
52	213	0.0267961
52	305	0.0582129
52	335	0.0295582
52	339	0.0223661
52	550	0.0250386
52	635	0.0565455
52	751	0.0335454
52	816	0.031452
52	881	0.0119485
53	82	0.0156764
53	108	0.0425213
53	137	0.0302489
53	149	0.0304278
53	161	0.0376538
53	219	0.0235517
53	231	0.0679748
53	324	0.0298581
53	358	0.0346143
53	408	0.0320688
53	487	0.00686268
53	520	0.0452914
53	539	0.0405845
53	551	0.0349527
53	612	0.0356918
53	615	0.0144881
53	618	0.0336174
53	702	0.0127892
53	707	0.0280012
53	719	0.0252527
53	733	0.0620719
53	742	0.0115943
53	789	0.0244786
53	855	0.0372587
53	898	0.0255172
53	930	0.00506672
53	975	0.0569241
54	105	0.0246638
54	106	0.045407
54	127	0.0202911
54	129	0.0281394
54	164	0.0237786
54	166	0.0423209
54	183	0.0497157
54	185	0.0379447
54	196	0.0505109
54	252	0.0121092
54	288	0.0180745
54	293	0.0244332
54	419	0.0785739
54	421	0.0216194
54	432	0.0337756
54	438	0.00766024
54	475	0.0319405
54	488	0.0448841
54	500	0.0123657
54	542	0.0753954
54	631	0.0201968
54	640	0.0268183
54	657	0.0721444
54	760	0.0331261
54	888	0.0292098
54	927	0.0300916
56	84	0.0104258
56	112	0.0295449
56	117	0.0297587
56	173	0.0161153
56	208	0.0472325
56	276	0.0620002
56	337	0.0564349
56	365	0.0530461
56	383	0.0412039
56	392	0.0444411
56	421	0.0170293
56	447	0.00857969
56	481	0.0136072
56	519	0.0261074
56	530	0.0237209
56	554	0.0484688
56	597	0.0187558
56	666	0.0577964
56	679	0.00259835
56	712	0.0302283
57	67	0.102511
57	249	0.0617473
57	251	0.0576214
57	321	0.0451991
57	438	0.027151
57	507	0.0477835
57	564	0.0257011
57	575	0.0054414
57	598	0.0166345
57	652	0.0439907
57	695	0.00682297
57	759	0.0208333
57	829	0.0589
57	880	0.0276738
57	893	0.0137577
57	960	0.0276912
58	73	0.0116072
58	83	0.00912581
58	147	0.0459532
58	197	0.019416
58	209	0.0914288
58	220	0.0465623
58	343	0.0305534
58	357	0.0517611
58	370	0.0866907
58	422	0.0269645
58	423	0.026899
58	507	0.0373151
58	527	0.0536088
58	624	0.0487253
58	693	0.0133851
58	745	0.0353449
59	925	0.0403603
60	75	0.0640064
60	98	0.0172255
60	101	0.0224839
60	132	0.0216089
60	226	0.0479303
60	232	0.0079612
60	261	0.026034
60	437	0.0107851
60	466	0.0249528
60	470	0.0584224
60	525	0.0607061
60	687	0.0352252
60	762	0.0203686
60	827	0.019459
60	836	0.0434891
60	943	0.0334324
61	96	0.0502308
61	152	0.0196907
61	189	0.0404654
61	251	0.0580774
61	373	0.0575425
61	443	0.0125653
61	484	0.0389041
61	522	0.0351263
61	568	0.0365587
61	582	0.0557537
61	591	0.032792
61	619	0.0152584
61	715	0.00916792
61	988	0.0473044
62	66	0.0483827
62	121	0.027564
62	127	0.037284
62	150	0.0333087
62	154	0.0531354
62	157	0.0524282
62	209	0.066339
62	366	0.0510317
62	513	0.0216672
62	525	0.0251799
62	899	0.0303883
63	114	0.0486234
63	289	0.0185012
63	388	0.0335958
63	411	0.014432
63	475	0.0239193
63	478	0.00642102
63	495	0.0159921
63	525	0.0616841
63	689	0.0221553
63	734	0.00861658
63	781	0.0482099
63	953	0.0187372
64	168	0.0173061
64	175	0.0291398
64	224	0.0181898
64	328	0.0301276
64	395	0.0462939
64	469	0.0225971
64	680	0.0472264
65	68	0.0224621
65	72	0.0635286
65	135	0.0380649
65	178	0.0435688
65	231	0.0089025
65	272	0.0241784
65	281	0.0441137
65	282	0.0353485
65	300	0.0410037
65	302	0.0473736
65	326	0.0418861
65	328	0.036923
65	337	0.0169701
65	499	0.0386886
65	530	0.0382192
65	560	0.0117271
65	617	0.0617296
65	645	0.0312661
66	94	0.0463878
66	116	0.0273158
66	143	0.0608136
66	214	0.0352001
66	241	0.0277564
66	377	0.0377811
66	487	0.0469209
66	548	0.0429255
66	566	0.0457021
66	788	0.055851
66	841	0.0444458
66	877	0.0593138
66	898	0.0478734
66	914	0.00363957
66	940	0.0694262
66	948	0.00727677
66	980	0.0729846
67	89	0.021635
67	148	0.0302358
67	583	0.0542704
67	586	0.0139943
67	676	0.0175932
67	706	0.0477053
68	73	0.057526
68	74	0.0258513
68	165	0.0253398
68	172	0.00142607
68	224	0.0280053
68	290	0.0226233
68	347	0.0154285
68	410	0.0640881
68	509	0.0478535
68	514	0.0491125
68	569	0.0625544
68	592	0.0352999
68	671	0.0242951
68	721	0.0340405
68	815	0.0440252
68	860	0.0192616
69	100	0.0354958
69	171	0.041996
69	309	0.00679362
69	321	0.0406512
69	330	0.0431551
69	861	0.0160136
69	939	0.025694
70	113	0.0224893
70	126	0.00230756
70	833	0.0216734
70	916	0.018989
71	109	0.015663
71	317	0.0330955
71	557	0.0330767
71	998	0.0741095
72	119	0.0225323
72	405	0.0447475
72	427	0.0233297
72	440	0.0474375
72	889	0.025676
73	118	0.0735198
73	120	0.0456806
73	166	0.0500241
73	218	0.0299555
73	249	0.0862211
73	345	0.0399734
73	634	0.0223002
73	696	0.0395375
74	131	0.0211971
74	176	0.0286105
74	291	0.0185178
74	334	0.0410024
74	383	0.0315016
74	509	0.0468798
74	591	0.0262593
74	637	0.0570676
74	866	0.022703
75	97	0.0262712
75	139	0.0567188
75	163	0.0511119
75	232	0.0289175
75	322	0.0142144
75	340	0.0250502
75	419	0.0325097
75	465	0.0418677
75	490	0.0413084
75	502	0.0742532
75	546	0.0387268
75	786	0.00864264
76	231	0.0279217
76	258	0.025437
76	269	0.00301831
76	533	0.0215024
76	616	0.0421531
76	945	0.0740465
77	91	0.0351914
77	157	0.0302912
77	162	0.0320205
77	222	0.0495725
77	364	0.0279002
77	391	0.0151722
77	472	0.0319531
77	586	0.0229364
77	781	0.0365459
77	859	0.0261766
77	877	0.064262
78	434	0.0495095
78	679	0.0358487
78	992	0.0513538
79	947	0.0469795
79	982	0.0868154
80	382	0.0349196
81	89	0.0108411
81	104	0.0409618
81	581	0.0213216
81	646	0.0692059
81	863	0.0404854
81	866	0.0165446
81	933	0.0270217
82	114	0.0399306
82	563	0.0557627
82	928	0.0443723
82	952	0.0359128
82	979	0.0292372
83	92	0.00892502
83	107	0.0156449
83	832	0.0250201
83	868	0.0218918
84	239	0.0157301
84	511	0.0231085
85	134	0.0512437
85	184	0.0204063
85	185	0.0473776
85	193	0.0637545
85	264	0.0516986
85	303	0.0112833
85	346	0.048036
85	378	0.0553526
85	380	0.0324473
85	517	0.0210268
85	533	0.0582123
85	716	0.0567684
85	770	0.0526696
85	774	0.0666029
85	813	0.0557366
86	184	0.04118
86	395	0.0455544
86	625	0.0513732
86	636	0.0435265
86	727	0.0150328
86	763	0.0341466
86	869	0.0227351
88	200	0.0122985
88	202	0.00745383
88	269	0.0150234
89	93	0.0417647
89	110	0.0252917
89	160	0.0299235
89	177	0.0404864
89	213	0.0301399
89	259	0.0022822
89	266	0.0138268
89	372	0.0393407
89	494	0.0508943
89	495	0.0177397
89	559	0.027338
89	604	0.0476921
89	846	0.0662484
89	847	0.0312458
89	856	0.0446488
89	910	0.0173198
89	964	0.0122629
90	227	0.0164504
90	476	0.022396
90	520	0.0182696
90	601	0.0453424
90	626	0.0297571
90	774	0.0570069
91	255	0.0440063
91	337	0.0238023
91	572	0.0475313
91	856	0.0508751
91	870	0.0302663
92	137	0.0290934
92	297	0.0461919
92	491	0.0239335
92	819	0.0123793
92	970	0.0596057
93	206	0.0163549
93	413	0.0134449
93	608	0.0378847
94	155	0.0512618
94	199	0.0519679
94	629	0.0267841
95	142	0.0384688
95	355	0.0370392
95	389	0.0301975
95	430	0.048182
95	540	0.0345001
95	563	0.0258906
95	583	0.0455601
95	595	0.030163
95	667	0.00790429
95	720	0.0297299
95	808	0.0265095
95	922	0.022525
95	981	0.0261441
96	98	0.0456395
96	534	0.0472474
96	549	0.0602457
96	766	0.00109545
96	822	0.0200959
97	102	0.0171379
97	113	0.0576491
97	116	0.00945838
97	133	0.0493824
97	369	0.0588738
97	399	0.0248132
97	439	0.0288477
97	584	0.0382287
97	605	0.0138047
97	648	0.0104317
97	703	0.0333644
97	768	0.0493384
97	856	0.039924
97	937	0.0781843
98	137	0.021256
98	174	0.0466049
98	279	0.0270947
98	306	0.0654417
98	446	0.0440688
98	610	0.0375752
98	635	0.0422341
98	728	0.046799
98	820	0.0366211
98	919	0.0230494
98	950	0.0305149
99	102	0.0425957
99	191	0.0307831
99	222	0.0176057
99	316	0.0344047
99	351	0.0616331
99	705	0.00560736
99	795	0.0452498
99	797	0.0273732
99	844	0.0130765
99	891	0.0426206
99	953	0.0126627
100	154	0.0504776
100	173	0.00924966
100	258	0.0455393
100	371	0.0114567
100	409	0.0222748
100	415	0.0573293
100	557	0.0364556
100	710	0.0316613
100	823	0.0730703
100	892	0.103186
101	217	0.0466842
101	236	0.0561623
101	264	0.040691
101	365	0.0698381
101	470	0.0200146
101	510	0.0150918
101	598	0.0331771
101	769	0.0117501
101	864	0.0261391
101	900	0.0284606
101	974	0.025412
102	758	0.0250122
102	785	0.0156954
103	210	0.0760924
103	303	0.0203195
103	310	0.0370832
103	419	0.0321764
103	459	0.0252839
103	504	0.0357796
103	650	0.0359048
103	811	0.012373
103	827	0.0442134
103	906	0.0226484
104	117	0.0544924
104	377	0.0669922
104	621	0.0537795
104	793	0.0295504
104	800	0.0417395
105	190	0.0089692
105	197	0.0466664
105	200	0.0214635
105	307	0.0121894
105	501	0.0536961
106	187	0.055706
106	227	0.0119208
106	292	0.0339387
106	454	0.0495364
106	468	0.0539562
106	521	0.0346977
106	547	0.0497767
106	590	0.00735379
106	674	0.0255082
106	903	0.0529557
107	212	0.0122312
107	252	0.0345342
107	830	0.0486626
108	195	0.0195528
108	197	0.0375754
108	212	0.0256696
108	256	0.0233803
108	265	0.0506149
108	271	0.0581193
108	272	0.011581
108	287	0.0375425
108	334	0.0332328
108	379	0.045714
108	442	0.0400493
108	522	0.0283157
108	728	0.0588218
109	113	0.0297152
109	147	0.0509904
109	152	0.0107606
109	192	0.0220132
109	260	0.0406125
109	435	0.0467789
109	524	0.0203447
109	536	0.0389687
109	796	0.0460605
110	223	0.0517568
110	241	0.0851217
110	352	0.0421286
110	550	0.0235128
110	655	0.0359603
110	892	0.0227023
111	142	0.0416122
112	135	0.00442101
112	141	0.0429296
112	151	0.0429361
112	191	0.0258182
112	288	0.00353388
112	453	0.0620735
112	699	0.0527016
113	141	0.0171966
113	158	0.0252741
113	256	0.0688396
113	315	0.0151458
113	442	0.0182111
113	634	0.0381091
113	876	0.0546523
114	115	0.0303188
114	299	0.0338505
114	794	0.0250816
114	993	0.0444986
115	236	0.0344547
115	462	0.00756156
115	540	0.0561046
116	133	0.06697
116	198	0.0267312
116	201	0.043451
116	226	0.0171349
116	245	0.018117
116	307	0.0404237
116	445	0.0286075
116	626	0.0266265
116	674	0.041715
116	984	0.0155679
117	317	0.0753952
117	538	0.0331492
117	608	0.0364724
117	618	0.0314409
117	638	0.0228316
117	722	0.0307035
117	797	0.051824
117	999	0.0454281
118	181	0.0521409
118	842	0.00812973
119	186	0.0447872
119	267	0.0421731
120	146	0.0305237
120	243	0.0497393
120	333	0.0478763
120	354	0.0374329
120	560	0.0102326
120	755	0.0491002
120	771	0.0608623
121	181	0.0429644
122	125	0.0547311
122	322	0.0169994
123	132	0.0473569
123	157	0.0538539
123	189	0.0486582
123	230	0.0483611
123	336	0.0174892
123	918	0.0245463
123	949	0.00807022
123	956	0.0432723
123	964	0.0426967
124	145	0.0813021
124	263	0.0257355
124	302	0.039685
124	308	0.0107018
124	318	0.0118054
124	577	0.0364699
124	735	0.00489833
124	746	0.0691448
124	762	0.0339171
124	840	0.0119044
124	852	0.0565198
125	304	0.0666611
125	332	0.0414999
125	767	0.0325675
126	148	0.0506309
126	203	0.0398158
126	208	0.0154971
126	580	0.026514
126	662	0.0649342
126	675	0.0625035
127	129	0.0178822
127	153	0.0131431
127	155	0.0508655
127	246	0.0437965
127	294	0.023486
127	526	0.0188625
127	562	0.0302487
127	582	0.0416065
127	729	0.0112756
127	982	0.0420844
127	985	0.0412721
128	229	0.00620146
128	240	0.0397452
128	276	0.0344052
128	283	0.0394105
128	340	0.0222255
128	377	0.0539332
128	399	0.0179925
128	416	0.0571802
128	643	0.0268615
128	744	0.0248153
128	776	0.0606324
128	789	0.0374767
128	806	0.0129855
128	863	0.0422486
128	932	0.00863485
130	232	0.0128938
130	370	0.0553779
130	447	0.0386952
130	503	0.0384777
130	552	0.0536403
130	670	0.0371303
130	750	0.0171064
130	766	0.0300668
131	210	0.0460038
131	394	0.0489255
131	535	0.0539847
131	885	0.0538042
131	997	0.0466013
132	167	0.0515374
132	380	0.0375833
132	591	0.0228251
132	843	0.0389539
132	986	0.0436845
133	158	0.0257084
133	331	0.0447387
133	414	0.048146
133	420	0.0253829
133	606	0.0798634
133	848	0.0516301
134	196	0.0175477
134	400	0.0230171
134	561	0.0235229
134	691	0.0158002
134	830	0.0226392
135	207	0.00768868
135	404	0.0788095
135	440	0.0170351
135	803	0.0134436
135	807	0.0137142
135	890	0.0343845
136	259	0.0399617
136	268	0.0445137
136	368	0.00840964
136	482	0.0365353
136	698	0.0337204
136	734	0.0388043
136	753	0.0570964
137	164	0.0214498
137	228	0.0182487
137	234	0.0444402
137	731	0.0221713
137	793	0.0127555
137	888	0.00515405
138	540	0.0184327
138	641	0.0646284
138	658	0.0243517
138	749	0.0178304
138	973	0.0415106
139	457	0.0752624
139	631	0.0194331
140	143	0.0159921
140	153	0.0118987
140	172	0.0228424
140	181	0.0599394
140	233	0.0398042
140	250	0.0555284
140	257	0.0216022
140	276	0.0462998
140	387	0.0571797
140	421	0.0260722
140	461	0.0168165
140	596	0.0370509
140	701	0.0308039
140	810	0.0251329
141	158	0.0309304
141	168	0.036371
141	352	0.0303477
141	418	0.034451
141	977	0.0328687
142	559	0.0478684
142	666	0.0373289
142	850	0.0213432
143	179	0.0366274
143	242	0.0807189
143	311	0.0321327
143	382	0.0412214
143	449	0.0281075
143	518	0.0564797
143	561	0.052269
143	625	0.0366087
144	286	0.0154752
144	320	0.0244676
144	353	0.0800862
144	600	0.0544039
144	725	0.0194645
144	879	0.0453034
144	910	0.0441021
145	170	0.0383272
145	558	0.0444037
146	186	0.0484105
146	690	0.0447506
147	277	0.0422217
147	313	0.0246434
147	354	0.0544199
147	827	0.0414216
148	167	0.0109917
148	176	0.0225443
148	243	0.103752
148	289	0.0384497
149	512	0.0282247
149	883	0.0324711
150	338	0.0444457
151	220	0.0257915
151	270	0.00831869
151	347	0.0297142
151	458	0.0479456
151	517	0.0304973
152	314	0.0149594
152	349	0.0335415
152	391	0.02657
152	449	0.0514523
152	745	0.0438123
152	859	0.0389542
152	861	0.0183208
152	880	0.0600027
152	932	0.0152855
153	177	0.0191201
153	656	0.0686197
153	787	0.0324495
155	238	0.0380909
156	211	0.0255996
156	215	0.0544555
156	312	0.0381634
156	341	0.0341292
156	483	0.037785
156	902	0.0465785
157	693	0.00781396
158	667	0.0244645
158	710	0.0412281
159	311	0.0138367
160	190	0.0305701
160	225	0.0577262
160	333	0.0167834
160	344	0.0469065
160	621	0.0488025
160	677	0.0554293
160	691	0.0207834
160	915	0.0303355
160	995	0.0128238
161	173	0.0308483
161	462	0.0265982
161	886	0.0194558
162	215	0.0412133
162	470	0.0318626
162	539	0.0199349
162	772	0.0419525
162	778	0.0407833
162	779	0.0435518
162	989	0.0641625
163	809	0.0601003
163	881	0.0431279
163	960	0.00521854
164	279	0.0440373
164	407	0.0637244
164	698	0.055845
165	265	0.0110513
165	278	0.0133851
165	409	0.00964036
165	574	0.0251634
165	773	0.00631515
165	837	0.0185628
165	938	0.0419457
166	186	0.0298054
166	204	0.0579854
166	210	0.0426727
166	214	0.0491655
166	374	0.0405914
166	428	0.0190031
166	568	0.0130782
167	194	0.063422
167	245	0.0327658
167	392	0.0172246
167	947	0.0165272
169	198	0.0348213
169	218	0.0608716
169	369	0.0939163
169	388	0.0345493
169	481	0.0243486
171	217	0.0719242
171	282	0.0344562
171	431	0.0599942
171	466	0.0538213
171	473	0.0140629
171	584	0.0276766
171	635	0.0256982
171	947	0.0328516
171	967	0.0523727
172	185	0.0326225
172	529	0.0177061
172	604	0.058705
172	606	0.0441869
172	815	0.0404365
172	838	0.0227424
173	441	0.0288547
174	350	0.0463846
174	362	0.0224525
174	497	0.0245006
174	549	0.0217823
174	610	0.0241329
174	672	0.00370243
174	776	0.0409803
175	240	0.0405772
175	359	0.0407105
175	415	0.0539504
175	436	0.0373935
[truncated: 1,000 more rows]
