# Supplementary material for: The winner takes it all—Competitiveness of single nodes in globalized supply networks
Source: PLoS One. 2019 Nov 20;14(11):e0225346. doi: 10.1371/journal.pone.0225346 (PMC6867619; doi:10.1371/journal.pone.0225346)
Supplement: S1 Table — Legends can be found in te readme.txt file. (ZIP) [file pone.0225346.s001.zip › spatial_network_delaunay_randomized_scalefree_N_1000_r_0_node_measures.dat]

0	131	9.46565	57.5782	11.4499	5564	5452.72	0.00275123	0.0367309	0.0353997	0.0992134	0.0575782	0.125052	712	0.0525046	0.0994797
1	77	11.7922	59.1954	10.8922	3793	5558.66	0.000784505	0.033882	0.0354296	0.0807299	0.0591954	0.129359	597	0.0527809	0.106481
2	92	11.5978	60.5269	11.7737	4061	5458.04	0.000969577	0.038351	0.0353252	0.0862485	0.0605269	0.131241	630	0.0546852	0.109824
3	25	24.8	59.6505	9.204	4525	5811.24	0.00196036	0.0320987	0.0340269	0.0825613	0.0596505	0.131319	465	0.0517563	0.10358
4	45	12	64.5267	12.51	6009	5008.84	0.00640624	0.0337509	0.0352473	0.0660296	0.0645267	0.135082	405	0.0553862	0.103904
5	38	12.7895	66.2148	11.2191	5007	5732.68	0.00996631	0.036397	0.0358901	0.0951592	0.0662148	0.141471	370	0.056247	0.106637
6	25	17.4	73.4296	12.9101	4378	5724.24	0.0125995	0.0335989	0.0367017	0.07132	0.0734296	0.148613	358	0.0613599	0.119132
7	31	13.9032	80.7256	14.7858	1752	5200.42	0.0125074	0.0432041	0.0382338	0.0905711	0.0807256	0.157468	348	0.07034	0.117032
8	24	18.5417	62.5087	10.3659	3332	5755.25	0.00602299	0.0369277	0.039972	0.0765685	0.0625087	0.13064	356	0.0509454	0.109071
9	49	9.67347	71.2222	15.0227	7429	5687.63	0.00432289	0.0355904	0.0359359	0.0825613	0.0712222	0.136644	372	0.060013	0.11832
10	40	15.7	63.7756	11.6564	6736	5517.38	0.00391309	0.0369571	0.0357886	0.075386	0.0637756	0.143179	454	0.0544156	0.107597
11	27	11.5185	74.1445	14.7652	7113	5115.37	0.00447412	0.035655	0.0346695	0.0827905	0.0741445	0.140718	256	0.0607573	0.111388
12	31	12	68.6993	13.2936	6110	5030.32	0.0080019	0.0360119	0.037556	0.0759284	0.0686993	0.136123	296	0.0575771	0.121243
13	19	16.2632	64.9184	11.683	4409	4969.68	0.00784611	0.0344623	0.0342822	0.0573104	0.0649184	0.135781	274	0.0510955	0.120065
14	4	40.5	71.1645	2.69466	6614	4016	0.0143791	0.0322736	0.0366591	0.0496281	0.0711645	0.143787	149	0.05416	0.0990559
15	14	20.8571	71.1666	9.36188	8219	5990.14	0.016746	0.040579	0.0401641	0.0983241	0.0711666	0.142837	245	0.0572061	0.126127
16	28	13.6786	63.6967	12.037	5671	5489.5	0.00688737	0.0349704	0.0377651	0.0731303	0.0636967	0.130162	309	0.0504024	0.111669
17	30	10.2667	62.6362	11.8213	7245	5713	0.00391309	0.0335652	0.0334831	0.0895373	0.0626362	0.139464	250	0.0487782	0.12516
18	15	24.7333	65.2403	11.3143	5291	4835.73	0.00710597	0.0309831	0.0367094	0.0543592	0.0652403	0.138347	319	0.0525786	0.0964207
19	59	11.4237	66.3	13.1178	6563	5991.22	0.0100715	0.0392578	0.0370036	0.0837355	0.0663	0.143942	479	0.0577117	0.105225
20	28	17.6786	69.1179	11.344	3967	6301.61	0.0114017	0.0399765	0.0353627	0.0930194	0.0691179	0.143221	380	0.0616052	0.113763
21	30	11.2333	72.1664	11.3878	8855	6256.73	0.00638516	0.0409304	0.0368378	0.0934657	0.0721664	0.134003	284	0.0605994	0.120556
22	8	20.25	71.8827	10.8388	5371	5267.88	0.0135756	0.0287807	0.0324876	0.0484036	0.0718827	0.137682	149	0.0504203	0.0892921
23	15	23.0667	68.3751	11.6099	6479	5757.13	0.00155011	0.0318817	0.0357882	0.0768725	0.0683751	0.142887	300	0.0567211	0.111245
24	12	15.9167	89.2151	13.8004	4025	5133.83	0.0173691	0.0424994	0.0356863	0.075386	0.0892151	0.150641	176	0.0720235	0.122069
25	35	9.31429	75.7834	15.1416	6424	4973.4	0.00804398	0.0327049	0.0346492	0.0685722	0.0757834	0.147832	278	0.0611976	0.108437
26	13	19.3077	82.4928	17.2428	8008	6036.69	0.0177609	0.0411618	0.036049	0.0633276	0.0824928	0.154569	224	0.064915	0.116447
27	7	46.2857	63.6543	7.45605	7279	5507.29	0.0090087	0.0311272	0.0380126	0.0712291	0.0636543	0.134061	285	0.0495005	0.108488
28	21	8.57143	69.6896	13.9814	8440	5346.24	0.00944879	0.0352277	0.0373288	0.0513171	0.0696896	0.137674	158	0.0561526	0.108941
29	33	7.18182	73.3197	16.7025	8846	4870.33	0.0106077	0.038529	0.0359937	0.0754543	0.0733197	0.13957	200	0.0563314	0.103261
30	25	9.64	85.1341	16.8223	5737	5581.2	0.00900157	0.0381704	0.0365448	0.0749434	0.0851341	0.154552	201	0.0656245	0.109089
31	10	20.4	90.0751	14.1916	6896	5788.5	0.0203603	0.0387053	0.0347056	0.0603135	0.0900751	0.160452	188	0.0722932	0.119789
32	18	22.0556	85.2837	12.7598	6691	5843.67	0.00660626	0.0411665	0.0395105	0.0691728	0.0852837	0.153857	333	0.0716477	0.119053
33	10	17.4	90.0706	13.8346	8697	5137	0.0255941	0.0431135	0.0351134	0.0594921	0.0900706	0.166193	152	0.0707629	0.111249
34	14	15.2143	72.533	11.1895	7709	5710.14	0.0122369	0.0345252	0.0394477	0.0569563	0.072533	0.142392	186	0.0547927	0.107396
35	5	30.4	86.3718	10.509	2214	6460.4	0.0157596	0.0401338	0.0342535	0.0652962	0.0863718	0.15065	141	0.0655404	0.118571
36	7	30.7143	70.0529	7.30936	4644	4861	0.0137483	0.0404888	0.0403655	0.0624341	0.0700529	0.1388	194	0.0530462	0.110767
37	17	11.5294	68.2296	15.2053	4288	4838.12	0.00851558	0.0333701	0.0362483	0.0722891	0.0682296	0.140852	176	0.0505654	0.100147
38	18	12.2222	80.7052	16.4873	1758	6221.72	0.00899325	0.034975	0.0368192	0.0689724	0.0807052	0.153614	199	0.0656355	0.115911
39	20	10.55	74.7016	13.9643	5864	5126.25	0.00944524	0.0374653	0.034689	0.0702326	0.0747016	0.133584	179	0.0555194	0.112912
40	7	25.8571	87.5739	10.5962	3116	6300.86	0.0190495	0.0373888	0.0363278	0.0579471	0.0875739	0.147875	164	0.0711748	0.115781
41	11	19	77.2963	15.2787	3311	6547.91	0.00880608	0.0344657	0.0378053	0.0729621	0.0772963	0.137884	185	0.0636131	0.110805
42	6	13.3333	89.5903	13.805	6245	7306.83	0.00535573	0.0382689	0.0310367	0.0558363	0.0895903	0.162224	78	0.0683553	0.118646
43	14	13.5714	79.6065	14.6143	4211	5813.5	0.00610631	0.0297754	0.0329774	0.0583772	0.0796065	0.142489	168	0.0613729	0.124721
44	4	18.5	84.3943	9.80247	8803	4080	0.0236968	0.0352316	0.0347811	0.0531103	0.0843943	0.149568	74	0.0597016	0.0968271
45	6	44.3333	87.8008	11.1588	5715	4170.83	0.0232434	0.0393716	0.0369561	0.0707173	0.0878008	0.15906	234	0.0697433	0.108778
46	16	11.5625	72.8709	13.5995	7045	5937.5	0.008552	0.0358152	0.0323156	0.0895373	0.0728709	0.145645	160	0.0556945	0.11383
47	27	10.2222	78.7761	14.6736	5216	4629.7	0.0135625	0.0430399	0.0377407	0.0821176	0.0787761	0.137738	231	0.0627463	0.124632
48	19	12.1579	76.6219	13.4059	6663	5253	0.00380527	0.0366442	0.0381785	0.0678995	0.0766219	0.147646	201	0.0574703	0.111948
49	10	17.7	76.4454	13.469	5338	4783.9	0.0187013	0.0313139	0.0316323	0.0411717	0.0764454	0.158165	161	0.0563246	0.10246
50	25	15.04	68.6805	12.0431	4952	5536.4	0.0033176	0.0361287	0.0361828	0.0845783	0.0686805	0.143155	310	0.0571852	0.106361
51	6	42.8333	85.3329	11.9569	7835	6635.17	0.0143365	0.0351933	0.0392494	0.0653199	0.0853329	0.157573	232	0.0703234	0.125614
52	18	9.05556	81.6726	14.5474	7591	5079.83	0.0119485	0.0316884	0.0352192	0.0731105	0.0816726	0.151626	144	0.0579132	0.134969
53	30	11.9667	73.368	14.9446	4160	6193.63	0.00506672	0.0312551	0.0320749	0.0679748	0.073368	0.145233	305	0.0602294	0.102193
54	29	8.31034	77.1332	16.0658	9217	6610.72	0.00766024	0.0354289	0.0329942	0.0785739	0.0771332	0.142926	214	0.0611542	0.123093
55	3	63	86.3336	2.20672	5618	6696.67	0.0333984	0.0358853	0.0375439	0.038121	0.0863336	0.157349	174	0.0664007	0.12731
56	23	14.6957	73.838	14.8274	8001	5021.57	0.00259835	0.0330391	0.0328845	0.0620002	0.073838	0.147603	286	0.0590347	0.104476
57	19	11.8421	74.8965	17.933	8962	6211.05	0.0054414	0.0353989	0.0347347	0.102511	0.0748965	0.146265	202	0.059236	0.10479
58	19	11.1579	68.1385	13.1763	2959	5156.84	0.00912581	0.038207	0.0382544	0.0914288	0.0681385	0.142678	187	0.0510465	0.111643
59	4	22.5	94.0536	11.3261	4444	5104	0.0189506	0.0404438	0.0368754	0.0513762	0.0940536	0.156835	86	0.0754492	0.125661
60	19	12.0526	69.4293	12.3842	7073	5502.53	0.0079612	0.035059	0.0341322	0.0658481	0.0694293	0.137017	205	0.0559509	0.111135
61	17	15.0588	71.8154	14.0131	4926	5257.94	0.00916792	0.0377198	0.0335216	0.0636819	0.0718154	0.142188	224	0.0568812	0.110688
62	14	13.2857	83.2957	15.2765	1310	5044.14	0.0216672	0.0391304	0.0379819	0.066339	0.0832957	0.156893	168	0.0621112	0.107697
63	15	6.13333	80.1541	19.9766	6919	5700.33	0.00642102	0.0281535	0.0291172	0.0616841	0.0801541	0.153002	84	0.0506658	0.093122
64	10	12.2	86.7426	15.0244	5460	4838.3	0.0173061	0.0335431	0.0380285	0.0630576	0.0867426	0.165982	115	0.0660901	0.114961
65	21	11.4286	84.2487	16.3007	8736	4762	0.0089025	0.0407167	0.0336185	0.0821176	0.0842487	0.155312	203	0.0678928	0.116874
66	20	8	94.8186	20.4091	1974	4096.65	0.00363957	0.0453686	0.0384516	0.0729846	0.0948186	0.158566	146	0.0736671	0.127901
67	9	24.1111	84.2601	15.1871	4547	5597.44	0.0139943	0.0427847	0.0338475	0.102511	0.0842601	0.143095	200	0.0736755	0.126722
68	19	8.57895	77.0302	16.3656	3970	6707	0.00142607	0.0367436	0.0377659	0.0640881	0.0770302	0.137633	140	0.0580885	0.118621
69	10	15.4	81.3201	13.5664	6703	6215.5	0.00679362	0.0303403	0.0316916	0.0431551	0.0813201	0.151027	137	0.0627378	0.11392
70	7	31.5714	75.9938	10.0726	5234	5668.43	0.00230756	0.0239684	0.0355573	0.0444208	0.0759938	0.153412	198	0.0603938	0.10531
71	7	14.5714	84.1823	12.0833	5362	6134.71	0.015663	0.0386469	0.0356548	0.0741095	0.0841823	0.151185	92	0.0641567	0.111459
72	8	12.375	75.5097	14.233	6017	6938.38	0.0123832	0.0370739	0.0342069	0.0635286	0.0755097	0.147465	96	0.0548037	0.107291
73	11	19.6364	78.7351	12.2605	5132	5438.09	0.0116072	0.0461004	0.038957	0.0862211	0.0787351	0.137899	199	0.0685039	0.121614
74	12	8.33333	86.0234	15.3546	6316	6067.67	0.0185178	0.0328501	0.035868	0.0570676	0.0860234	0.156707	93	0.0593577	0.102753
75	15	9.66667	68.9288	12.0698	4246	5405.8	0.0033176	0.0343279	0.0371762	0.0742532	0.0689288	0.141871	132	0.0483105	0.104455
76	9	21.7778	74.165	12.4452	6845	6239.33	0.00301831	0.0295744	0.0364507	0.0740465	0.074165	0.147579	183	0.0553872	0.101883
77	14	10.7857	81.1971	16.4752	6490	5535.21	0.00873647	0.0340281	0.0343543	0.064262	0.0811971	0.14901	138	0.0596974	0.115033
78	6	42	68.6996	10.7713	5020	5486.33	0.00867154	0.0377731	0.0346835	0.0513538	0.0686996	0.139913	225	0.0543356	0.0982509
79	5	27.8	86.8405	13.7692	10409	3720.4	0.0281676	0.0514537	0.0386808	0.0868154	0.0868405	0.161606	128	0.0628791	0.125658
80	4	46.75	90.9802	6.79406	6906	6626	0.0236222	0.0382764	0.0359982	0.0673348	0.0909802	0.152356	182	0.0776585	0.121572
81	10	8.6	72.3147	14.5921	5838	6632.4	0.0108411	0.0286465	0.0346091	0.0692059	0.0723147	0.139166	83	0.0489748	0.107954
82	8	12.75	81.2194	14.6814	8137	5714.75	0.0156764	0.0330652	0.0396816	0.0557627	0.0812194	0.150257	99	0.055312	0.11332
83	7	37.4286	69.0706	10.158	2036	5041.29	0.00892502	0.0194341	0.0335076	0.033032	0.0690706	0.138071	237	0.0550724	0.10068
84	5	18.2	79.9931	11.1899	5456	6732.4	0.0104258	0.0249423	0.0329532	0.0406126	0.0799931	0.158029	84	0.0581362	0.105071
85	18	9.22222	84.9905	16.6989	4752	5950.94	0.0112833	0.0466882	0.0409964	0.0666029	0.0849905	0.157884	149	0.0688898	0.117503
86	10	16.4	80.076	16.4035	9969	5858.2	0.0125995	0.0342308	0.0423362	0.0513732	0.080076	0.15166	152	0.0619551	0.103274
87	3	24.6667	81.1164	4.39546	5379	7884.33	0.0106077	0.0293617	0.0392181	0.0486293	0.0811164	0.150178	72	0.0540402	0.104777
88	6	10.6667	76.2669	10.81	3150	6699.83	0.00745383	0.0186752	0.0312328	0.0360781	0.0762669	0.141922	58	0.0475531	0.114175
89	20	6.65	72.0454	16.0301	9466	6452.2	0.0022822	0.0292758	0.0340433	0.0662484	0.0720454	0.14025	126	0.049633	0.103249
90	9	23.6667	88.0455	15.2277	5891	6314.56	0.0164504	0.0349228	0.0411416	0.0570069	0.0880455	0.157057	199	0.0704497	0.110704
91	8	24.25	78.2035	14.9473	6674	5177.12	0.0227499	0.0373429	0.0362593	0.0508751	0.0782035	0.14504	184	0.0578198	0.116662
92	8	12.625	75.2144	13.1215	5418	3951.75	0.00892502	0.0309796	0.0290452	0.0596057	0.0752144	0.146996	92	0.0531482	0.0982405
93	6	24.5	91.5249	11.3098	10616	5533.83	0.0134449	0.0319353	0.0343661	0.0423742	0.0915249	0.160997	139	0.0695455	0.110022
94	6	9.66667	83.89	14.4477	1967	5177	0.019684	0.0380654	0.0401704	0.0519679	0.08389	0.158031	57	0.0630479	0.102239
95	16	15.8125	81.7832	17.9319	3428	5476.38	0.00790429	0.0304989	0.0355969	0.048182	0.0817832	0.146154	230	0.0630272	0.110183
96	8	25	93.9815	16.7744	7467	5762.88	0.00109545	0.0389676	0.0346294	0.0602457	0.0939815	0.165627	189	0.0777099	0.127151
97	17	8.41176	77.6606	16.3694	5232	5212.65	0.00945838	0.0360522	0.0367713	0.0781843	0.0776606	0.140612	128	0.0576758	0.0985299
98	14	6.85714	82.0577	16.8828	6778	5150.36	0.0172255	0.035821	0.0359583	0.0654417	0.0820577	0.137969	91	0.0555404	0.111915
99	14	16.5714	70.0845	14.5883	3016	5155.79	0.00560736	0.0315161	0.0356962	0.0616331	0.0700845	0.139206	215	0.0519413	0.094867
100	13	16.3846	85.6279	17.615	7481	6644.23	0.00924966	0.0430738	0.0384318	0.103186	0.0856279	0.145006	191	0.0721785	0.12679
101	14	14.2143	75.5944	14.2047	5896	4794	0.0117501	0.0324548	0.0351665	0.0698381	0.0755944	0.143129	181	0.0564537	0.101534
102	5	26	83.954	12.1642	2160	4629	0.0156954	0.0258667	0.0363481	0.0425957	0.083954	0.157749	125	0.0608068	0.0972731
103	13	19.4615	70.6215	12.2299	1125	4512.62	0.012373	0.0312686	0.0350593	0.0760924	0.0706215	0.138786	226	0.0553587	0.0984248
104	8	12	89.2545	14.7889	11831	4992.5	0.0239178	0.0442788	0.0362044	0.0669922	0.0892545	0.167139	91	0.0674126	0.118725
105	8	11.75	80.4065	12.0431	7638	6107	0.0089692	0.0287888	0.0331847	0.0536961	0.0804065	0.144806	91	0.0548364	0.100059
106	13	13.9231	86.2283	16.3482	2870	6620.38	0.00735379	0.0374778	0.0357448	0.055706	0.0862283	0.167435	163	0.0651807	0.115508
107	6	15.6667	73.7722	12.0709	4324	5436.5	0.0122312	0.0290702	0.0272465	0.0497753	0.0737722	0.151796	91	0.0538335	0.0990773
108	16	19.1875	68.2743	12.4239	11123	5203.62	0.011581	0.0345815	0.037281	0.0588218	0.0682743	0.142224	268	0.0537181	0.0970661
109	12	19.1667	70.9008	12.8115	6948	4299.92	0.0107606	0.0322125	0.0349268	0.0509904	0.0709008	0.135964	208	0.0514719	0.0990675
110	9	16.6667	77.5215	14.3447	8001	4656.78	0.0192883	0.0382366	0.040762	0.0851217	0.0775215	0.14516	140	0.0596204	0.103093
111	4	30	101.481	6.39518	3016	6408.5	0.0361669	0.0467841	0.0372874	0.055224	0.101481	0.164237	115	0.0765552	0.112897
112	10	14.7	76.2462	9.09802	3607	5061.1	0.00353388	0.0340482	0.0338007	0.0620735	0.0762462	0.142356	138	0.0582108	0.116883
113	10	7.4	89.8787	15.8937	2773	5717.2	0.0151458	0.0347282	0.0342556	0.0688396	0.0898787	0.149975	69	0.0614111	0.122662
114	7	9.28571	100.539	18.1688	3049	5001.71	0.0250816	0.0360116	0.0357275	0.0486234	0.100539	0.165019	63	0.0645442	0.110308
115	6	18.8333	95.5819	11.1009	1632	4721.5	0.00756156	0.0387427	0.0364421	0.0635748	0.0955819	0.15495	108	0.0748133	0.114115
116	13	13.9231	75.239	10.9093	4608	5494.69	0.00945838	0.0340653	0.0396802	0.0807299	0.075239	0.145904	164	0.0560183	0.106987
117	11	8.63636	96.3125	20.0914	6256	6193.73	0.0228316	0.0420746	0.0377095	0.0753952	0.0963125	0.170316	93	0.0692491	0.129282
118	5	10.8	121.432	18.3804	8625	5156.8	0.00812973	0.055849	0.0372849	0.0735198	0.121432	0.19968	52	0.0936524	0.138837
119	5	8	92.5574	15.3748	6675	5750	0.0225323	0.0398711	0.0360006	0.0652962	0.0925574	0.158529	41	0.0569113	0.0898588
120	10	25.4	88.1417	15.9671	3031	4565.1	0.0102326	0.0413923	0.0408248	0.0608623	0.0881417	0.151897	235	0.0713552	0.1192
121	4	18.5	82.3306	7.10829	4340	2918.5	0.0207501	0.0347139	0.0399715	0.0475771	0.0823306	0.15139	70	0.0644533	0.105427
122	5	34.2	75.5595	6.6067	9955	6669.8	0.0140336	0.0379102	0.0380554	0.0601927	0.0755595	0.153497	158	0.0622135	0.107327
123	12	13.4167	77.7449	14.4461	3636	5976.5	0.00807022	0.0390137	0.0342729	0.0643348	0.0777449	0.146156	146	0.0589471	0.108066
124	14	11.5	77.4627	15.1662	4086	5550	0.00489833	0.0322081	0.0373526	0.0813021	0.0774627	0.139864	146	0.0538182	0.113311
125	6	13.5	102.273	16.9063	11745	5939.5	0.0293514	0.0458373	0.0354787	0.0666611	0.102273	0.170024	77	0.0720004	0.105048
126	9	10.6667	75.7861	10.9837	6134	4108	0.00230756	0.0365069	0.0375383	0.0649342	0.0757861	0.151105	91	0.0569247	0.105316
127	14	8.21429	80.0383	16.7466	2579	5238.86	0.0112756	0.0293539	0.0377806	0.0508655	0.0800383	0.14001	102	0.0534739	0.0960312
128	18	13.3889	69.938	15.0842	7814	4597.72	0.00620146	0.034582	0.0320329	0.0606324	0.069938	0.13504	211	0.0565365	0.101116
129	3	58	87.6543	3.31757	4520	5786.67	0.0178822	0.0285281	0.0338379	0.0395628	0.0876543	0.150356	169	0.0672836	0.108882
130	11	11.0909	85.0969	17.2248	5071	5952.64	0.0128938	0.0430259	0.036825	0.0650999	0.0850969	0.152912	114	0.073259	0.114206
131	8	18.75	85.457	14.9643	6092	5047.5	0.0206575	0.0423605	0.0424169	0.0539847	0.085457	0.155261	140	0.0674116	0.115358
132	8	9.5	88.1574	13.5237	8538	6038.5	0.0216089	0.0357299	0.0354228	0.0515374	0.0881574	0.153666	72	0.059357	0.103896
133	9	8.66667	101.365	20.1875	4940	6114.67	0.0253829	0.0475787	0.0398793	0.0798634	0.101365	0.160311	71	0.0729775	0.127567
134	8	14.25	89.0118	16.7549	5864	5961.25	0.0158002	0.0271303	0.0329103	0.0512437	0.0890118	0.150852	112	0.0611232	0.117847
135	9	10	78.3654	17.0424	3679	5585.67	0.00442101	0.0259849	0.0368672	0.0788095	0.0783654	0.146777	83	0.0546298	0.121304
136	10	14.5	93.913	15.9878	4304	6275	0.00840964	0.041368	0.0344271	0.0694274	0.093913	0.153254	137	0.074761	0.121208
137	9	8.88889	85.6128	16.2279	2388	5290.78	0.00515405	0.0227575	0.0319882	0.0444402	0.0856128	0.148254	73	0.0533339	0.105649
138	8	12	70.9052	12.3567	5290	6354.62	0.00728129	0.0305801	0.0326578	0.0646284	0.0709052	0.145629	89	0.0534703	0.102379
139	5	16.4	93.2022	11.8299	5296	5020	0.0194331	0.0490234	0.0356233	0.0752624	0.0932022	0.166661	76	0.0725737	0.136433
140	17	8.82353	76.4941	16.0477	8079	4802.53	0.00610631	0.0318472	0.0341654	0.0599394	0.0764941	0.147896	133	0.0551422	0.108546
141	8	7	94.0639	17.693	5054	3863.5	0.0171966	0.0318938	0.0341709	0.0429296	0.0940639	0.166818	53	0.0588781	0.105003
142	6	7.83333	80.5888	17.2996	5732	4352.17	0.0213432	0.0384318	0.033376	0.0478684	0.0805888	0.149146	45	0.0607617	0.103541
143	11	7.45455	91.0718	17.0554	5535	5318.45	0.0159921	0.0436852	0.0412753	0.0807189	0.0910718	0.160979	79	0.0685982	0.120127
144	10	13.4	78.4755	15.7856	5742	5848.7	0.0154752	0.0363526	0.0376988	0.0800862	0.0784755	0.15185	126	0.0591932	0.105302
145	5	16.8	91.4853	12.2458	1581	4684.2	0.0242164	0.0451941	0.0368038	0.0813021	0.0914853	0.160339	81	0.0684202	0.11371
146	5	14	93.4828	14.2774	3699	5095.8	0.0211414	0.0423951	0.0379558	0.0671496	0.0934828	0.159406	69	0.0676497	0.109743
147	7	11.1429	86.0894	16.3931	0	4965.86	0.0146436	0.0391848	0.0347972	0.0544199	0.0860894	0.154213	77	0.062284	0.127823
148	7	10.1429	85.0527	10.1735	3419	6005	0.0109917	0.0393631	0.0344145	0.103752	0.0850527	0.15849	66	0.0587685	0.121493
149	5	13	98.8209	14.0516	4549	5060.2	0.0282247	0.0378358	0.0309709	0.0496518	0.0988209	0.168525	62	0.0641329	0.105
150	4	10	107.701	13.5908	3957	4818.25	0.0310649	0.0397531	0.0416342	0.0501932	0.107701	0.178491	41	0.0701599	0.100864
151	8	21.125	90.8886	16.4791	4099	4285	0.00831869	0.031187	0.0364241	0.0479456	0.0908886	0.156886	163	0.071247	0.113235
152	12	16.0833	62.5987	14.2575	5762	5014.58	0.00682592	0.028348	0.03277	0.0600027	0.0625987	0.131878	176	0.0420302	0.0879659
153	6	14.6667	82.265	13.5162	6416	4673	0.0118987	0.0300858	0.038645	0.0686197	0.082265	0.146922	87	0.0556651	0.101314
154	3	39.6667	120.006	6.36919	6221	4284	0.0504776	0.057087	0.0401851	0.0676481	0.120006	0.188608	117	0.0968059	0.133009
155	4	12.25	110.208	14.55	5761	4435	0.0380909	0.0459897	0.0341666	0.0512618	0.110208	0.179245	47	0.0725184	0.10323
156	9	22	88.4212	13.9152	4416	6404	0.00660626	0.0353844	0.0391108	0.0544555	0.0884212	0.156936	185	0.0704068	0.114264
157	4	11.5	86.3954	8.48526	5634	4295.25	0.00781396	0.0360968	0.0348043	0.0538539	0.0863954	0.145094	46	0.0632776	0.112628
158	5	7	104.721	18.2098	6482	4872	0.0244645	0.0295211	0.0347457	0.0412281	0.104721	0.171957	33	0.0593102	0.104885
159	4	18.25	88.7184	9.84	2598	4683.75	0.0138367	0.0282428	0.0314098	0.0401308	0.0887184	0.155006	71	0.0576045	0.0937436
160	12	7.5	88.3922	19.479	5649	5404.17	0.0128238	0.0339466	0.0330392	0.0577262	0.0883922	0.163091	88	0.0571847	0.103134
161	6	33.8333	85.6813	12.2472	5003	5949	0.0194558	0.0314168	0.0317386	0.0397912	0.0856813	0.159206	187	0.0651874	0.128066
162	10	20.4	83.965	15.7376	3690	5405.7	0.0199349	0.037793	0.037016	0.0641625	0.083965	0.149107	184	0.0639301	0.104578
163	6	22.3333	88.1365	15.4683	2795	4751.5	0.00521854	0.0394145	0.0339137	0.0601003	0.0881365	0.151749	129	0.0714979	0.118338
164	6	12.1667	94.7484	14.2743	7454	5565.83	0.0214498	0.0425841	0.0375741	0.0637244	0.0947484	0.158552	68	0.0622727	0.10977
165	10	6.3	86.9073	19.5149	4629	5383	0.00631515	0.0204362	0.0335512	0.0419457	0.0869073	0.145716	59	0.0493283	0.089428
166	10	13	93.4124	15.8409	12336	5429.2	0.0130782	0.0387742	0.0396773	0.0579854	0.0934124	0.159604	124	0.0739631	0.129355
167	7	15.8571	90.9199	16.5281	9466	6946.86	0.0109917	0.0344544	0.034025	0.063422	0.0909199	0.169481	105	0.0695254	0.115941
168	3	16	97.2915	8.37788	1029	5919.67	0.0173061	0.0326861	0.0330007	0.0443812	0.0972915	0.183288	48	0.0621514	0.098387
169	8	20.625	87.7489	11.1704	4488	4745.75	0.0243486	0.0433118	0.0378598	0.0939163	0.0877489	0.158749	153	0.0672317	0.112713
170	3	41.3333	91.8232	7.58786	3970	4251.67	0.0325815	0.0367916	0.0397334	0.039466	0.0918232	0.163823	117	0.0672571	0.114514
171	12	21.3333	74.6938	16.4158	5471	6080.25	0.0140629	0.0387404	0.0369167	0.0719242	0.0746938	0.146307	227	0.0564448	0.100065
172	9	16.8889	76.5633	15.0165	6179	6016.11	0.00142607	0.0298387	0.0369309	0.058705	0.0765633	0.136207	146	0.0551896	0.105518
173	4	12.25	85.0741	9.14388	7311	7122.75	0.00924966	0.021267	0.0339184	0.0308483	0.0850741	0.153282	46	0.047694	0.096288
174	10	12.8	95.6796	17.7444	6496	5050.6	0.00370243	0.0398854	0.0378083	0.0845783	0.0956796	0.169591	117	0.0796424	0.127921
175	9	15.4444	65.9871	11.5085	5960	5059.22	0.00656333	0.0304424	0.0321236	0.0539504	0.0659871	0.137883	127	0.0414105	0.0833732
176	12	17.25	69.8391	11.4605	7687	5169.17	0.0138326	0.0308827	0.0335709	0.0671019	0.0698391	0.139539	185	0.0482637	0.0924235
177	6	8.83333	89.4715	18.9713	4382	5953.17	0.0137762	0.0333903	0.0316799	0.0503067	0.0894715	0.165402	52	0.0530368	0.106735
178	5	35.2	78.4517	8.9736	4520	5088.6	0.0170601	0.0267624	0.0363305	0.0435688	0.0784517	0.155284	168	0.0600741	0.0995513
179	5	19.6	103.972	15.3631	5098	6414	0.0366274	0.0518126	0.0452021	0.0703206	0.103972	0.185851	97	0.0789385	0.116847
180	13	14.8462	92.1657	15.2225	9874	4989.46	0.0118541	0.03925	0.0359249	0.0647282	0.0921657	0.163412	178	0.0720891	0.118132
181	5	6.6	105.106	22.9585	5280	6373.6	0.00959459	0.040624	0.03843	0.0599394	0.105106	0.165667	33	0.0729458	0.111957
182	4	45.25	83.42	5.58536	8225	5761.75	0.0155323	0.037066	0.0381199	0.0564656	0.08342	0.158687	162	0.0719067	0.117279
183	3	18.3333	107.968	6.91208	4932	6335.67	0.0430295	0.0482272	0.0339254	0.0519363	0.107968	0.184489	54	0.0747515	0.125111
184	3	29	103.864	5.97237	4911	7094.67	0.0204063	0.0416569	0.0400589	0.0633843	0.103864	0.167304	85	0.0837717	0.125448
185	7	10.1429	95.8317	18.0412	8756	4983.43	0.00898484	0.0382734	0.039281	0.0604564	0.0958317	0.159967	71	0.0699882	0.115903
186	4	5.75	117.115	24.399	3472	5711.75	0.0156879	0.0346727	0.0377142	0.0484105	0.117115	0.176743	24	0.0636552	0.110083
187	4	14.75	105.003	13.0822	6794	5936.25	0.0252686	0.0393133	0.0390261	0.055706	0.105003	0.17083	58	0.0682714	0.109662
188	11	18.6364	70.3515	15.2277	9602	5659.27	0.00802516	0.0294683	0.0334621	0.0606908	0.0703515	0.141276	189	0.0503069	0.0855425
189	5	13	68.2221	11.4907	9220	6182	0.00576674	0.0263377	0.0315526	0.0486582	0.0682221	0.14523	63	0.0446537	0.0970193
190	5	26.2	87.6734	7.80983	2114	5429.8	0.0089692	0.0425619	0.0335369	0.0676423	0.0876734	0.153775	129	0.072185	0.115559
191	11	14.0909	79.8894	14.881	4289	5085.18	0.0199112	0.0350158	0.0353532	0.0530311	0.0798894	0.157346	144	0.0653738	0.108656
192	6	18.6667	77.0215	11.0848	7903	6040.83	0.00447412	0.0276754	0.0440396	0.0575724	0.0770215	0.145192	103	0.0537576	0.134366
193	5	35.2	67.517	9.00282	5337	6343.8	0.00828419	0.0286799	0.0391862	0.0637545	0.067517	0.139526	161	0.0496373	0.126292
194	5	16	87.8926	12.9746	7928	7195.2	0.0180533	0.0343698	0.0329571	0.063422	0.0878926	0.152608	77	0.0564199	0.103896
195	11	7.81818	72.9557	13.2176	3559	6410.18	0.01281	0.0347811	0.033795	0.0817904	0.0729557	0.139211	82	0.0550565	0.123019
196	7	10.2857	87.3043	14.3201	5510	6788.57	0.0175477	0.0273057	0.0293101	0.0505109	0.0873043	0.150757	71	0.0580087	0.122735
197	4	11.75	86.7077	10.6245	9120	6557	0.019416	0.0365831	0.0325774	0.0466664	0.0867077	0.162094	47	0.0609473	0.110845
198	8	12.625	95.6008	19.0469	6548	5033.5	0.0247093	0.0381332	0.0353236	0.057312	0.0956008	0.162537	98	0.0753641	0.122487
199	3	41.6667	88.8455	6.35462	7157	4380.33	0.0168871	0.0371179	0.0373572	0.0519679	0.0888455	0.157605	119	0.0681147	0.110147
200	4	37	73.5957	11.6398	4626	5428.25	0.0122985	0.0168391	0.0292989	0.0214635	0.0735957	0.145434	146	0.0515873	0.0897006
201	11	17.1818	89.0128	15.4752	7110	5795.55	0.0130399	0.0346363	0.0357132	0.0597826	0.0890128	0.161917	176	0.0711044	0.118279
202	6	8.33333	80.3193	15.0473	6748	4965.17	0.00745383	0.0316998	0.0331439	0.0573104	0.0803193	0.149376	49	0.0562582	0.10476
203	7	8	91.1259	19.272	3208	5794	0.00894433	0.036579	0.0334298	0.0579903	0.0911259	0.164773	55	0.0664933	0.122387
204	10	8.9	98.1758	18.9806	4845	4971.1	0.0294773	0.0484303	0.037617	0.0754797	0.0981758	0.154058	88	0.0667116	0.110447
205	4	22.75	90.6436	8.39265	4988	7132.75	0.0221848	0.0365614	0.0353256	0.0606908	0.0906436	0.159787	87	0.0647307	0.100235
206	6	11.8333	85.1971	13.8445	1836	7491.67	0.0163549	0.0250936	0.0329524	0.031611	0.0851971	0.148482	68	0.0562755	0.104149
207	5	18.2	81.9002	9.18244	4749	6499	0.00768868	0.0295098	0.0348528	0.0571023	0.0819002	0.142084	85	0.0586414	0.123875
208	11	8.09091	74.2702	15.7821	4574	5215.18	0.00772089	0.0313876	0.0361437	0.0780388	0.0742702	0.142324	86	0.0509564	0.100279
209	8	8.375	103.631	22.837	4720	4761.5	0.0133704	0.0478617	0.034466	0.0914288	0.103631	0.167814	64	0.0827888	0.134123
210	5	7.8	119.474	19.9583	2506	6510.6	0.0296992	0.0539272	0.0388993	0.0760924	0.119474	0.186731	39	0.0831263	0.124505
211	9	11.8889	92.6028	16.9274	8885	5530.56	0.0251086	0.0461536	0.040659	0.0817904	0.0926028	0.156531	102	0.0681185	0.109786
212	5	9.2	80.0604	13.9517	5778	5525.2	0.0122312	0.0267797	0.0310388	0.0491902	0.0800604	0.162256	46	0.0505302	0.0936934
213	9	8.44444	79.3592	14.7451	7142	6235.11	0.0105055	0.0328845	0.0352157	0.0769185	0.0793592	0.145714	70	0.0516599	0.111366
214	12	7.5	100.557	21.3018	4700	5453	0.0306823	0.0445341	0.0384419	0.0619816	0.100557	0.170869	89	0.0708073	0.109352
215	7	10	95.2537	17.7764	8471	5279.29	0.0207309	0.0356701	0.0376205	0.0544555	0.0952537	0.166808	66	0.0636377	0.105376
216	5	32	104.925	15.4326	7165	4556.6	0.0325366	0.0616461	0.037042	0.0851888	0.104925	0.171556	157	0.0849242	0.124207
217	10	8.4	105.535	22.3131	7872	5391.3	0.0209945	0.039067	0.0369815	0.0774191	0.105535	0.175327	81	0.0809283	0.168149
218	4	8	106.606	17.3032	3213	4787.75	0.0299555	0.0423541	0.0443713	0.0608716	0.106606	0.163449	31	0.0729764	0.111052
219	5	10.8	86.0372	16.2368	5321	6961.8	0.019936	0.0367609	0.0362849	0.0791712	0.0860372	0.154183	54	0.0564612	0.103689
220	5	13.4	107.711	15.2926	3399	4150.2	0.0257915	0.0522161	0.040537	0.0905711	0.107711	0.176302	67	0.0873132	0.133253
221	12	6.5	90.6646	23.9983	3764	4472.5	0.0056856	0.0342595	0.0365709	0.0851888	0.0906646	0.163214	75	0.0665798	0.124505
222	6	12	85.9521	11.5304	4474	6003.67	0.0176057	0.0383882	0.0349748	0.0495725	0.0859521	0.156811	72	0.0659036	0.113834
223	5	31.4	86.0238	12.6935	229	6723.6	0.029001	0.044815	0.0421402	0.0552593	0.0860238	0.153837	156	0.0644061	0.115716
224	5	13.8	96.2314	10.2687	5731	4969	0.0181898	0.0346581	0.0367152	0.0495026	0.0962314	0.165639	65	0.0662835	0.103636
225	4	30	85.7446	10.8137	3427	6356	0.0226723	0.0324191	0.040166	0.0577262	0.0857446	0.157842	116	0.0623434	0.0942488
226	6	19.8333	68.1571	12.0321	5915	5948.5	0.00976099	0.0318741	0.0374144	0.0563642	0.0681571	0.13912	109	0.0436842	0.080305
227	6	28.3333	85.4301	10.973	8233	5410.67	0.0119208	0.0212688	0.032194	0.0401094	0.0854301	0.16309	159	0.0661659	0.109428
228	7	16.4286	80.4665	13.7213	2203	5338.29	0.0135903	0.0313238	0.032168	0.0516258	0.0804665	0.142526	108	0.0614953	0.117775
229	6	12.5	68.9948	11.7068	5880	5076.67	0.00620146	0.0177874	0.038384	0.0302302	0.0689948	0.141242	73	0.0411764	0.0790787
230	5	10.8	108.401	12.6283	3931	5596.6	0.0274019	0.0510471	0.0408417	0.0821255	0.108401	0.170924	53	0.0772269	0.125121
231	5	14.2	88.4689	9.88605	5238	6712.8	0.0089025	0.0303656	0.0350617	0.0679748	0.0884689	0.15199	70	0.063105	0.104085
232	6	9.66667	74.2364	11.2617	8123	5316.5	0.0079612	0.0232691	0.0327773	0.0595709	0.0742364	0.140019	57	0.0454759	0.0994296
233	3	21	93.2831	5.54425	4189	8035	0.0261489	0.0410828	0.0313401	0.0572953	0.0932831	0.158408	61	0.0720315	0.113774
234	6	28.6667	92.568	14.6887	3898	4183	0.0187103	0.0418074	0.0335714	0.0612089	0.092568	0.154328	163	0.0703762	0.107975
235	10	10.4	91.5518	18.9781	3308	5349.1	0.0183329	0.0387905	0.0373746	0.0537795	0.0915518	0.163833	100	0.0722111	0.12298
236	10	5	109.693	27.9455	3710	4290	0.0211449	0.0407889	0.0372965	0.0561623	0.109693	0.176232	48	0.0705556	0.126
237	3	25.6667	109.95	4.30202	10080	4913.33	0.0348129	0.053886	0.0366895	0.0731303	0.10995	0.173925	75	0.0819093	0.127901
238	4	36	87.1008	15.4089	8816	5704.5	0.0303605	0.0356483	0.0394317	0.0380909	0.0871008	0.149961	143	0.0639449	0.0996792
239	3	56.3333	79.7061	6.32167	6231	6622	0.0124207	0.0210602	0.0334007	0.0350298	0.0797061	0.150701	163	0.0609556	0.104349
240	6	10.3333	75.4905	14.1335	6395	5444.5	0.0164443	0.0345388	0.0335985	0.0500442	0.0754905	0.147764	57	0.052678	0.0936784
241	5	8.2	90.9005	18.0791	3142	4965.8	0.0254433	0.0391912	0.0305499	0.0851217	0.0909005	0.15733	41	0.0626805	0.114478
242	7	14.7143	94.2481	15.1406	5647	5165.29	0.0318839	0.0538249	0.0355116	0.0807189	0.0942481	0.169536	97	0.0700541	0.122161
243	12	11.8333	88.091	21.2636	6334	4799	0.0120382	0.0367963	0.0322201	0.103752	0.088091	0.148577	134	0.0706948	0.123706
244	4	39	102.421	12.0836	4595	5369.5	0.0185068	0.0628877	0.0382623	0.0992134	0.102421	0.174307	151	0.0821221	0.136372
245	8	21.5	69.9669	13.6501	11953	5604	0.0137841	0.0320036	0.0374846	0.074607	0.0699669	0.138836	167	0.0477557	0.0831029
246	6	21.6667	59.961	8.01752	5462	4216.17	0.000784505	0.0359006	0.0356878	0.0497687	0.059961	0.130143	117	0.0403498	0.0994885
247	6	7	82.3352	17.761	5123	5479.67	0.00831851	0.0343613	0.0330206	0.0672104	0.0823352	0.154213	41	0.0516403	0.107313
248	5	40.8	102.347	10.7321	7511	5344.6	0.025268	0.051897	0.0345515	0.0885786	0.102347	0.165056	185	0.0855561	0.127185
249	4	12.75	104.969	8.86952	2849	6376.75	0.0181782	0.0539196	0.035744	0.0862211	0.104969	0.173767	49	0.0757894	0.133859
250	5	21.6	101.014	10.8931	6720	6832	0.00455783	0.0471385	0.0336012	0.090351	0.101014	0.167	104	0.0830745	0.118554
251	4	16.25	98.8004	9.91598	7229	5737	0.0014194	0.0411525	0.033405	0.0580774	0.0988004	0.174248	63	0.0731797	0.111503
252	4	11	81.1986	14.2331	8255	7649.25	0.0121092	0.0241683	0.0288642	0.0351365	0.0811986	0.141745	45	0.0441916	0.0875046
253	8	12.375	76.3198	14.084	7116	6167.12	0.00831026	0.0300838	0.0377963	0.0673877	0.0763198	0.142313	96	0.0539133	0.106086
254	8	19.125	63.6587	9.549	6573	5264.5	0.00476148	0.0368418	0.0338422	0.0632493	0.0636587	0.13412	139	0.0457851	0.0961525
255	4	7.25	88.1694	13.619	4945	5443.25	0.00489354	0.0373022	0.0354705	0.0637184	0.0881694	0.159956	30	0.0610415	0.0954301
256	8	17.5	87.2269	15.9738	1943	4695.88	0.0207952	0.0402433	0.0372086	0.0688396	0.0872269	0.159513	126	0.0678154	0.108177
257	3	23	83.3914	4.64648	2846	6193	0.0216022	0.0265477	0.0343546	0.0328223	0.0833914	0.149683	68	0.0556792	0.10488
258	6	7.16667	89.7412	16.79	5420	7675	0.0202415	0.039293	0.0311191	0.0641214	0.0897412	0.164336	41	0.0648716	0.115065
259	4	11	73.8938	10.6082	8432	6948.25	0.0022822	0.0208618	0.0319163	0.0399617	0.0738938	0.142532	45	0.0419476	0.0780065
260	4	15	97.9856	12.394	1927	6036.75	0.0302911	0.0433371	0.0369083	0.0547556	0.0979856	0.165467	57	0.0693825	0.120182
261	4	32.5	87.4798	9.25804	10151	7287	0.026034	0.0408027	0.0434471	0.0683732	0.0874798	0.146679	125	0.0653272	0.120274
262	3	20	94.8284	5.51316	5640	5577.33	0.0137163	0.0322454	0.0353928	0.0443175	0.0948284	0.162293	60	0.0660371	0.116607
263	5	9.8	87.143	14.7313	4433	5920.6	0.0161181	0.036334	0.0349881	0.0567933	0.087143	0.164861	48	0.057634	0.108143
264	4	13.5	113.551	12.2788	5836	4682	0.0336922	0.0439844	0.0425456	0.0516986	0.113551	0.177738	53	0.0810056	0.118301
265	5	25	90.6579	13.7202	8533	6028.8	0.0110513	0.0379453	0.0316911	0.0561954	0.0906579	0.156767	119	0.0740357	0.112553
266	3	20	81.2465	4.44039	1614	8195.67	0.0138268	0.0274939	0.0353642	0.0496455	0.0812465	0.148003	59	0.0521457	0.112944
267	5	31	94.5438	15.0995	9456	7338.8	0.0238762	0.0364339	0.0348324	0.0430027	0.0945438	0.161832	154	0.0725269	0.111551
268	6	12	80.3703	14.9276	5822	5066	0.0147475	0.03234	0.0381186	0.0445137	0.0803703	0.156218	69	0.0554933	0.109907
269	6	19.5	75.372	15.1411	9380	4392.5	0.00301831	0.0323345	0.0360003	0.0516316	0.075372	0.150166	114	0.0564671	0.0975505
270	4	10.75	92.1515	13.4004	8824	6033	0.00831869	0.0285207	0.0376885	0.040902	0.0921515	0.165205	43	0.054497	0.0995186
271	5	8	121.182	23.7316	3847	5225.2	0.0217845	0.0470309	0.0406746	0.0612089	0.121182	0.187529	40	0.082239	0.116941
272	4	16.25	78.7979	9.52376	3805	6904	0.011581	0.0250067	0.033255	0.0409476	0.0787979	0.138709	63	0.0509272	0.0824026
273	9	10.1111	85.834	15.4933	3263	7131.56	0.0141586	0.0404581	0.0381464	0.0765685	0.085834	0.155365	86	0.0652684	0.116115
274	8	22.875	81.14	15.5352	5063	6694.38	0.0029398	0.0300067	0.0340778	0.069554	0.08114	0.148687	172	0.0645589	0.110658
275	5	54.6	84.947	11.9646	6961	4856	0.0214665	0.0408098	0.0383481	0.0615698	0.084947	0.165409	251	0.0686972	0.110675
276	6	11.3333	87.1994	15.6163	3108	5879.5	0.00239369	0.0310829	0.0328467	0.0620002	0.0871994	0.153295	63	0.0657975	0.113236
277	3	34.3333	71.5278	4.9706	3903	2734	0.0125439	0.0307352	0.035843	0.0422217	0.0715278	0.141903	100	0.0464075	0.0913363
278	7	18.2857	97.5193	19.4231	2581	5580.14	0.0133851	0.0389771	0.0310293	0.0697988	0.0975193	0.159101	121	0.077029	0.12357
279	8	15.625	84.1176	12.2034	6416	5309.5	0.00772895	0.0327925	0.0419561	0.0669064	0.0841176	0.154088	118	0.0591418	0.107762
280	4	48	76.5399	7.09714	6107	5766.75	0.0161181	0.0216664	0.0314667	0.0263064	0.0765399	0.148743	187	0.056303	0.0956251
281	10	9.5	88.9282	18.6153	3551	6374.2	0.0215111	0.0379175	0.0346651	0.0679187	0.0889282	0.151145	94	0.0654199	0.108755
282	3	17	96.4208	5.99442	3862	5321.67	0.0191062	0.029637	0.038144	0.0353485	0.0964208	0.154483	51	0.0625963	0.10638
283	6	9.5	99.498	14.4038	3671	7183.33	0.025208	0.033534	0.0377097	0.0397548	0.099498	0.168426	58	0.0667092	0.116673
284	4	30.5	91.9477	10.0952	8056	6288.5	0.0175768	0.0369277	0.0347457	0.0506934	0.0919477	0.164597	117	0.0716185	0.114806
285	3	21.6667	80.7724	4.74715	9859	5995	0.0163939	0.0307414	0.0327543	0.0465455	0.0807724	0.154741	63	0.0613931	0.113647
286	4	30	83.3855	7.26916	4772	6307.25	0.0114877	0.0237412	0.0357637	0.0342077	0.0833855	0.155611	111	0.0593262	0.104946
287	8	7.625	90.2878	14.4366	5521	6403.12	0.014148	0.0388845	0.0387065	0.0546057	0.0902878	0.154018	60	0.0623159	0.106117
288	7	9	74.9029	13.8337	5641	6329.14	0.00353388	0.0172115	0.0280526	0.0363382	0.0749029	0.144566	63	0.0423637	0.0934699
289	4	29.75	79.5402	8.35954	276	5057.5	0.0185012	0.0277884	0.0367651	0.0384497	0.0795402	0.141482	116	0.0541859	0.0888664
290	6	8.5	80.3784	14.9946	6697	5612.67	0.0137365	0.0414197	0.0387822	0.0742374	0.0803784	0.15525	52	0.0538583	0.0947835
291	5	8	91.2078	15.6435	4028	5368.4	0.0185178	0.025792	0.0375985	0.0430981	0.0912078	0.16372	40	0.0515153	0.0974941
292	4	17.5	75.287	7.57834	2536	3866.25	0.0168449	0.0289173	0.0343341	0.0423412	0.075287	0.148164	67	0.0556621	0.102432
293	7	17.4286	80.3024	12.879	7199	6672	0.0108465	0.0334808	0.0371438	0.0511253	0.0803024	0.154941	112	0.0607674	0.101686
294	6	15	90.4906	14.2461	3840	5600	0.0198334	0.0322748	0.0334894	0.0485183	0.0904906	0.159905	88	0.0621779	0.0950546
295	11	10.1818	88.2253	19.0957	3860	5944.09	0.00672113	0.0351719	0.0385656	0.0819744	0.0882253	0.172901	104	0.0641884	0.126639
296	8	20	71.0946	16.8893	7740	7420	0.0109784	0.0226471	0.0273948	0.0337418	0.0710946	0.13559	153	0.0562634	0.0984922
297	4	16.5	96.4474	9.25331	3012	6671.5	0.0354624	0.0423802	0.035795	0.0506723	0.0964474	0.177462	63	0.0683686	0.126726
298	3	19	91.6839	7.60746	676	5290.67	0.0264417	0.0318429	0.0384282	0.0404925	0.0916839	0.160026	54	0.061091	0.104523
299	5	13.2	109.694	18.9788	5543	5485	0.0262684	0.0411503	0.0353036	0.0660296	0.109694	0.180676	66	0.0830962	0.124911
300	3	61	92.9495	2.71136	6044	5350.67	0.0371618	0.0405233	0.0402172	0.0434044	0.0929495	0.159734	178	0.0720013	0.10687
301	8	6.625	100.824	21.7194	4895	6025.62	0.0233398	0.0362716	0.0367253	0.0673822	0.100824	0.175691	50	0.0656304	0.11854
302	6	20.6667	85.0458	12.5022	9319	5103.17	0.0255062	0.0336789	0.0332238	0.0473736	0.0850458	0.157453	119	0.0586806	0.0997888
303	5	14.6	80.4358	9.28616	3649	3783.4	0.0112833	0.0254373	0.0403247	0.0580041	0.0804358	0.155715	70	0.0558896	0.113193
304	5	11.6	86.6927	14.5644	4178	6295.8	0.0097795	0.0453833	0.0353464	0.0749434	0.0866927	0.153334	55	0.0740812	0.110164
305	8	19.625	71.333	14.1842	5087	5580.75	0.00803089	0.0353131	0.0313515	0.0771264	0.071333	0.143112	145	0.0510909	0.0923883
306	5	15.8	80.2997	11.7991	3086	6502	0.0094329	0.034051	0.038312	0.0654417	0.0802997	0.146077	79	0.0514023	0.109105
307	9	14.7778	84.2197	19.1471	5611	6624	0.0121894	0.0358382	0.033238	0.0894834	0.0842197	0.156995	129	0.0641031	0.104465
308	6	10.3333	84.0647	12.7698	5560	5261.17	0.00942535	0.0211558	0.0331836	0.0434434	0.0840647	0.150566	59	0.0516438	0.0913259
309	3	44	82.41	3.96125	7648	6539.67	0.00679362	0.0275044	0.0365406	0.0486343	0.08241	0.147335	128	0.0613471	0.128291
310	4	30.75	81.066	8.29349	6050	4120.75	0.0150075	0.0275798	0.0304927	0.0370832	0.081066	0.143648	119	0.0577024	0.113176
311	4	37.25	92.6648	15.7965	3177	4571.75	0.0138367	0.030799	0.0371696	0.04169	0.0926648	0.165087	148	0.0718166	0.111009
312	4	11	105.537	16.5508	4602	4963.75	0.0351881	0.0444602	0.0359974	0.0533417	0.105537	0.171793	44	0.0660991	0.0926189
313	4	7.25	88.26	15.8819	8721	4072.5	0.00942535	0.020586	0.0360217	0.0305143	0.08826	0.159991	29	0.048673	0.0810885
314	6	6.66667	76.4162	15.6016	4281	5271.33	0.0134285	0.0295763	0.0339974	0.0548713	0.0764162	0.146837	40	0.0493417	0.0909622
315	5	23	95.8177	17.638	10755	3887	0.0151458	0.0358768	0.0367416	0.0560993	0.0958177	0.163097	109	0.0764188	0.123747
316	3	60	94.7466	3.39931	1640	5001.33	0.0256339	0.037142	0.0336506	0.0513873	0.0947466	0.160189	174	0.0739241	0.117877
317	5	7.8	108.234	17.3363	6607	6786.6	0.0129491	0.0437972	0.0376574	0.0753952	0.108234	0.182016	39	0.0744982	0.111868
318	4	18.5	88.7855	12.2118	6958	5387.75	0.0118054	0.0447482	0.0313336	0.0770431	0.0887855	0.141163	74	0.0669305	0.106823
319	5	36.8	84.7057	10.1842	7963	5316.2	0.0201156	0.0416142	0.0378752	0.0812154	0.0847057	0.159844	162	0.0678933	0.117066
320	7	17.4286	96.593	19.9286	5304	7418	0.0244676	0.0494454	0.037544	0.0796758	0.096593	0.169821	118	0.0809476	0.133009
321	5	33.6	72.8641	10.1077	7310	6504.8	0.00540327	0.0293676	0.033483	0.0462265	0.0728641	0.143996	158	0.0616135	0.102334
322	5	8	80.6296	13.5919	5291	5901.4	0.0142144	0.0361263	0.0387041	0.0793206	0.0806296	0.156086	41	0.0533578	0.105894
323	4	7.75	100.185	17.4429	3716	6590.5	0.0216916	0.0359887	0.0352983	0.0472724	0.100185	0.176364	31	0.0639985	0.101878
324	7	9.57143	94.75	18.2168	4048	4566.14	0.00604062	0.0322208	0.0306927	0.0423715	0.09475	0.155188	64	0.0585082	0.101323
325	7	25.1429	94.1861	17.7866	5015	4784.57	0.0209899	0.0471737	0.0400122	0.0679187	0.0941861	0.163003	170	0.0736356	0.112722
326	6	21	86.6818	13.8245	9463	6582.5	0.01278	0.0343057	0.034077	0.0512888	0.0866818	0.158209	120	0.0668897	0.110711
327	5	6.6	88.7115	15.6589	5466	6426	0.00772895	0.0418815	0.036912	0.070359	0.0887115	0.161817	34	0.0585043	0.115325
328	5	9	102.494	16.6919	4682	6443	0.0301276	0.044499	0.0420728	0.0568641	0.102494	0.169311	45	0.0682467	0.102998
329	7	9.71429	106.597	20.0383	6675	6190.71	0.0215188	0.0448408	0.0379237	0.0641214	0.106597	0.166048	68	0.0717492	0.108104
330	5	34.2	81.1338	9.85992	3637	3788	0.00899325	0.0282801	0.0316852	0.0431551	0.0811338	0.147327	165	0.0589282	0.105688
331	3	9.66667	123.827	13.6578	6057	7139.67	0.0405833	0.0457603	0.0414702	0.0519589	0.123827	0.187068	30	0.0808111	0.124602
332	4	12.5	80.0783	12.4971	5310	7736.25	0.00820842	0.0289906	0.0394789	0.0475728	0.0800783	0.141893	48	0.0500821	0.101674
333	3	18.3333	103.369	7.36115	8034	5842	0.0167834	0.0391859	0.037956	0.052898	0.103369	0.166617	55	0.0761728	0.122699
334	6	11.8333	97.947	16.511	6325	6161.83	0.0332328	0.0428305	0.0352154	0.0614852	0.097947	0.175457	69	0.0748345	0.114732
335	7	9.42857	105.205	20.6402	6832	5699	0.0295582	0.0490518	0.0365269	0.0669826	0.105205	0.173938	62	0.0711909	0.106464
336	7	6.42857	89.6311	19.1355	6037	4109.86	0.00466411	0.0323385	0.0363007	0.0577171	0.0896311	0.160309	46	0.0554058	0.0988514
337	6	10.3333	84.0961	15.8768	267	6925.5	0.00990269	0.0303885	0.0339714	0.0564349	0.0840961	0.150056	61	0.0603383	0.100876
338	4	10.5	98.0022	15.9526	7042	4188.75	0.0132292	0.0462016	0.0439255	0.0817519	0.0980022	0.167781	42	0.0594183	0.100427
339	5	38.4	91.3557	5.99639	1919	5976.2	0.0143243	0.0334185	0.0363818	0.0488118	0.0913557	0.168041	180	0.0733264	0.11648
340	4	17.75	78.4096	9.49005	3447	5113.5	0.00989046	0.0243206	0.0298496	0.0401162	0.0784096	0.151242	70	0.0466875	0.0828579
341	9	7.33333	94.2917	17.78	5072	5220.56	0.0136373	0.0332053	0.0381797	0.0607713	0.0942917	0.150142	65	0.0667249	0.118805
342	3	12.3333	103.098	10.4002	1151	4936.33	0.0285047	0.033517	0.0347647	0.0390185	0.103098	0.167799	38	0.0635462	0.124207
343	9	5.33333	91.07	23.6374	3726	4502	0.00850336	0.030594	0.0376524	0.0810898	0.09107	0.169219	47	0.0567097	0.117244
344	4	7.25	98.9685	17.182	4535	5780.75	0.0014194	0.0284025	0.0358099	0.0469065	0.0989685	0.175667	30	0.0592707	0.113689
345	5	7.2	86.9855	16.8523	5451	4721.4	0.0105055	0.0294295	0.0412048	0.0588334	0.0869855	0.156219	37	0.0572327	0.120129
346	10	9.8	93.6006	19.0693	4039	4206.1	0.0143243	0.038077	0.0397593	0.055205	0.0936006	0.164367	92	0.0685809	0.121943
347	4	9	89.6944	15.1949	2822	5393.25	0.0154285	0.0293578	0.0338549	0.0460278	0.0896944	0.153062	36	0.0513078	0.0876251
348	3	35.6667	109.507	11.3475	5339	6180	0.0129491	0.032209	0.0404051	0.0541061	0.109507	0.182244	107	0.0838769	0.121754
349	4	16.25	92.6969	14.8058	2947	5750.5	0.0237232	0.0379754	0.0320963	0.0498827	0.0926969	0.165419	61	0.0690408	0.110784
350	7	6.57143	114.466	26.2544	9866	6726.57	0.011925	0.0407199	0.0367384	0.0677324	0.114466	0.179077	46	0.0746716	0.129282
351	3	11.3333	113.412	11.0088	6917	5346.33	0.0209899	0.0433978	0.0399505	0.0616331	0.113412	0.183993	33	0.0783485	0.112912
352	6	9.83333	88.9447	16.8259	0	5980.17	0.021778	0.0408655	0.0377317	0.0581682	0.0889447	0.154696	59	0.0588076	0.0977325
353	4	13.75	100.358	12.0996	4624	3756.5	0.02	0.0507252	0.0380611	0.0800862	0.100358	0.177468	54	0.0706873	0.119643
354	4	6.25	120.747	23.4307	0	2923.75	0.0374329	0.0482791	0.0456726	0.061405	0.120747	0.187719	26	0.0765923	0.120129
355	3	19.3333	112.466	6.96042	1751	4096.67	0.0370392	0.042847	0.0361131	0.0463416	0.112466	0.17919	57	0.0763397	0.117872
356	6	10.6667	117.131	19.1036	2507	5483.67	0.0324046	0.0586748	0.0418525	0.0814086	0.117131	0.172259	65	0.0867987	0.128681
357	3	53.3333	105.569	5.63966	1822	5465	0.0238962	0.043088	0.0380016	0.0536066	0.105569	0.169278	156	0.0840498	0.138452
358	7	12.7143	99.0594	20.9238	7044	5191.71	0.0233312	0.0358747	0.0348793	0.0584133	0.0990594	0.165673	87	0.06393	0.106312
359	4	58.75	66.9034	7.74319	2594	5696	0.00939952	0.0341943	0.0334233	0.0505789	0.0669034	0.134451	216	0.0504352	0.101752
360	4	13.25	95.1662	12.9572	3610	3847.75	0.0056856	0.03741	0.0342086	0.0775551	0.0951662	0.168899	52	0.0677052	0.113939
361	14	9.28571	88.7332	20.1479	3458	4753.79	0.0125074	0.0410988	0.0357496	0.0657162	0.0887332	0.161389	126	0.0685988	0.116804
362	3	36.3333	76.0486	6.43186	5275	5401.33	0.0158966	0.0353336	0.0440205	0.0676518	0.0760486	0.147138	106	0.0513528	0.0835448
363	5	14.6	83.6264	11.4688	11727	5511.8	0.0114877	0.0328438	0.0345051	0.069129	0.0836264	0.149684	71	0.0575228	0.0988044
364	4	28.5	80.0983	12.3278	3284	6192.5	0.0097795	0.0192155	0.0350272	0.0279002	0.0800983	0.153837	113	0.0557307	0.0909871
365	7	8.71429	110.637	21.8362	4637	5788.29	0.0239311	0.0398883	0.036632	0.0698381	0.110637	0.182809	58	0.0765236	0.126
366	5	8.8	90.433	13.8879	4817	4232	0.00820404	0.0247044	0.0316758	0.0510317	0.090433	0.162456	43	0.0548184	0.104167
367	11	14.5455	64.1544	13.5189	9104	4923.73	0.00581069	0.0351676	0.0405009	0.0684117	0.0641544	0.13713	147	0.0516143	0.103513
368	5	6.8	98.6588	19.7403	6846	6098.2	0.00840964	0.032071	0.0334762	0.0476591	0.0986588	0.161664	34	0.0566187	0.0917918
369	9	8.44444	103.439	22.609	5087	4806.44	0.0127835	0.0466321	0.0370709	0.0939163	0.103439	0.160631	76	0.072992	0.133461
370	5	14.8	119.949	20.0681	9133	5413.6	0.0363233	0.0634874	0.0353879	0.0951592	0.119949	0.181989	72	0.102712	0.153976
371	3	15.3333	91.8801	7.40931	7397	5832	0.0114567	0.0388991	0.0364031	0.069554	0.0918801	0.155489	45	0.0633369	0.11918
372	5	16	102.097	13.6048	3224	6904.4	0.0257509	0.0448822	0.0340639	0.0678995	0.102097	0.173517	78	0.076762	0.120098
373	5	16.6	73.5872	8.44638	2274	6611.6	0.00943091	0.0344766	0.0363672	0.0575425	0.0735872	0.142869	81	0.048289	0.0892091
374	4	11.25	78.7001	12.1236	4974	7441.75	0.0193919	0.0402114	0.0372984	0.0545943	0.0787001	0.150711	44	0.0542671	0.0948856
375	4	31.5	84.4605	11.6317	6260	4452.25	0.0196902	0.0379743	0.0413415	0.0464954	0.0844605	0.15881	118	0.068705	0.109733
376	4	10.25	118.519	12.8994	5222	5111.75	0.0429665	0.0529856	0.0335702	0.0768725	0.118519	0.179268	42	0.0795625	0.124191
377	5	10.6	119.302	19.4197	1306	5730.6	0.0377811	0.0489224	0.0419804	0.0669922	0.119302	0.187104	52	0.0824295	0.121485
378	6	7.66667	108.149	19.6985	6987	5376	0.0190459	0.0476991	0.0398804	0.070845	0.108149	0.175235	46	0.0792496	0.121956
379	4	17	107.602	17.971	5695	7448	0.0422455	0.0476484	0.0400081	0.0516026	0.107602	0.179203	68	0.0793226	0.117632
380	7	8.14286	87.8207	14.8015	3020	6198.29	0.0240808	0.0402508	0.0394887	0.0720726	0.0878207	0.153599	58	0.0640748	0.111923
381	4	17	69.5203	7.54107	2335	4199	0.00155011	0.0182531	0.0351996	0.0362566	0.0695203	0.144437	65	0.0466614	0.114668
382	5	5.2	87.7708	20.6128	7471	6788.2	0.0188211	0.0387421	0.037987	0.0741005	0.0877708	0.15661	25	0.0606065	0.126001
383	5	15	96.5357	12.2858	9137	7375.6	0.0271053	0.038609	0.0384643	0.063272	0.0965357	0.163647	73	0.0644296	0.123428
384	3	6.66667	94.9243	15.9463	4515	6480	0.00850336	0.0186512	0.0378719	0.0384655	0.0949243	0.168951	21	0.0442582	0.0901443
385	5	30.2	70.604	11.6462	2903	5552.8	0.0125307	0.0221552	0.0306825	0.0333427	0.070604	0.139674	141	0.0492776	0.0863628
386	4	10.5	103.302	18.4195	8173	5718.25	0.03063	0.0462951	0.0393336	0.0620056	0.103302	0.168451	43	0.0795464	0.117506
387	3	22.3333	80.4789	7.53941	5597	7132.67	0.00935813	0.0337333	0.0316553	0.0571797	0.0804789	0.143073	66	0.0619297	0.10265
388	4	9.25	88.7794	13.67	5944	5664.5	0.0204614	0.0305691	0.0335217	0.0345493	0.0887794	0.161737	38	0.0558742	0.117825
389	3	38	107.405	4.40742	8256	5220.33	0.0301975	0.0506862	0.0332029	0.070544	0.107405	0.174801	112	0.0863642	0.134682
390	5	14.8	97.2921	13.2264	10740	5886.4	0.0231146	0.0400289	0.0328844	0.0530311	0.0972921	0.173159	72	0.0703187	0.129642
391	4	19	84.1356	7.92944	5553	6209.5	0.0151722	0.0438999	0.0342296	0.0780823	0.0841356	0.151413	72	0.0683658	0.110649
392	3	13.3333	103.757	9.90315	8985	8121	0.0172246	0.0307068	0.0353996	0.0444411	0.103757	0.186593	40	0.0658887	0.103331
393	5	9.8	89.7449	12.2865	4964	4077	0.0276622	0.0565458	0.0414307	0.0814086	0.0897449	0.158302	50	0.0701595	0.10774
394	5	15	97.3843	15.9642	2392	5476.4	0.0199112	0.0470494	0.0379507	0.0728012	0.0973843	0.172694	73	0.0760788	0.105924
395	5	11.2	116.366	20.9458	4526	8294.8	0.0299321	0.0422262	0.040914	0.0564774	0.116366	0.187033	56	0.0805256	0.149943
396	3	11	115.881	11.4962	6436	6735	0.032596	0.0455788	0.0375649	0.0538061	0.115881	0.185334	33	0.0764868	0.112007
397	5	30.6	67.6666	11.0244	5698	4238.8	0.00540327	0.0312116	0.0364157	0.0497064	0.0676666	0.138593	148	0.0508716	0.096334
398	5	11	93.5905	16.7263	1717	4844.2	0.00370789	0.0343479	0.0333004	0.0763709	0.0935905	0.162145	54	0.0719867	0.115591
399	4	16.5	83.7731	10.1245	6865	5849	0.0103632	0.0262423	0.029516	0.0518002	0.0837731	0.153033	65	0.0590496	0.106137
400	4	13.75	93.826	15.2776	8657	5324.5	0.0142246	0.0308199	0.0298423	0.0605316	0.093826	0.1617	54	0.0720416	0.119349
401	11	5	97.2174	22.922	862	6058.55	0.0178983	0.0394705	0.0370401	0.0539127	0.0972174	0.171501	55	0.065116	0.107617
402	3	14	117.791	18.8584	2722	7138	0.0217845	0.0425844	0.035382	0.0754543	0.117791	0.190506	42	0.089701	0.133987
403	5	8.4	115.668	20.4956	2874	5222.6	0.0341226	0.0520367	0.0404586	0.0821255	0.115668	0.189678	41	0.0795834	0.111934
404	3	8.66667	117.809	14.4782	6202	5124.67	0.0330714	0.0646184	0.0321167	0.0819744	0.117809	0.190645	26	0.0866472	0.121575
405	4	18.75	76.1871	12.862	5583	5517.75	0.0100715	0.042715	0.0399603	0.0728012	0.0761871	0.154014	74	0.0501174	0.0902703
406	5	19.6	97.6163	7.93041	11074	6839.4	0.0250655	0.0460826	0.0377673	0.057615	0.0976163	0.165845	95	0.0744278	0.119113
407	3	10	112.421	12.6697	4477	6291	0.0409612	0.0502437	0.0392994	0.0637244	0.112421	0.183353	31	0.0771342	0.119569
408	5	14.8	84.4886	11.3778	881	4109	0.0155331	0.0314897	0.0349724	0.0444472	0.0844886	0.15886	73	0.0590333	0.115817
409	4	9.75	92.6522	13.6009	4487	7668.75	0.00964036	0.0248435	0.0330903	0.0517112	0.0926522	0.148732	40	0.0562763	0.116439
410	3	13.3333	126.181	10.3921	7181	3977.67	0.0446423	0.0552275	0.0405786	0.0640881	0.126181	0.192858	41	0.0897012	0.125838
411	3	9.33333	85.0947	12.1339	4679	6975.33	0.0103632	0.0124595	0.0290934	0.014432	0.0850947	0.158297	28	0.0397912	0.0895017
412	3	39.6667	93.7903	4.82711	5729	6593.67	0.0203262	0.0393318	0.0350985	0.0504943	0.0937903	0.16604	116	0.0740355	0.120296
413	8	5.375	88.5179	20.3907	7497	7622.25	0.0134449	0.0291561	0.0342711	0.0469662	0.0885179	0.159282	42	0.0527857	0.0878376
414	4	6.75	127.035	20.5424	9260	6131.25	0.040902	0.0514291	0.0434722	0.0586166	0.127035	0.20465	28	0.0854497	0.12999
415	6	12.6667	101.56	20.4856	7574	5674	0.004272	0.0380774	0.0309273	0.0573293	0.10156	0.175323	74	0.072166	0.117651
416	3	38.6667	98.77	7.67416	2775	5238.33	0.0341868	0.044002	0.0350693	0.0571802	0.09877	0.161599	113	0.0747801	0.111113
417	4	6.75	80.1699	14.7065	2825	5434.5	0.0166166	0.032276	0.0345142	0.0515912	0.0801699	0.153747	28	0.0533205	0.0850283
418	5	9.8	99.393	20.3756	6763	5714	0.0188912	0.033258	0.0363598	0.0446935	0.099393	0.156703	47	0.0653574	0.115591
419	7	10.1429	87.7749	17.28	3019	4658.86	0.0151032	0.0390701	0.0362746	0.0785739	0.0877749	0.164431	69	0.0569892	0.102489
420	4	13.25	103.361	16.5296	5351	4580.25	0.0253829	0.0319978	0.035794	0.0398115	0.103361	0.164703	53	0.0609423	0.105246
421	4	18	84.0001	9.87248	5938	7274.25	0.0170293	0.0257804	0.0309003	0.0384007	0.0840001	0.156392	71	0.0506012	0.0970148
422	3	27.6667	85.0314	7.64094	7985	3912	0.0231798	0.0249023	0.0391996	0.0269645	0.0850314	0.145824	81	0.0593721	0.0957938
423	7	13.2857	83.5991	16.3403	4512	5242.71	0.025012	0.0334622	0.0378791	0.0528191	0.0835991	0.150329	92	0.0604182	0.124213
424	8	19.75	78.8215	18.7953	7735	5599.88	0.00994874	0.0392843	0.0411033	0.071822	0.0788215	0.147142	152	0.0557874	0.127911
425	5	19.4	85.1352	14.1419	4984	6255.2	0.0201156	0.0309453	0.0354575	0.0387094	0.0851352	0.156849	90	0.0605247	0.104792
426	4	16	88.959	14.1684	2399	4172.75	0.0225446	0.0327894	0.0317848	0.0544714	0.088959	0.155553	63	0.05881	0.0930783
427	3	10.6667	71.8327	9.0421	11989	5249	0.00784611	0.0170373	0.036099	0.0233297	0.0718327	0.143627	33	0.043356	0.0991072
428	3	63.3333	92.1764	3.93414	6449	8443	0.0190031	0.0321133	0.0370318	0.0411214	0.0921764	0.160996	183	0.071406	0.11044
429	3	76	67.1463	0.913318	2561	4805.67	0.0133976	0.0173122	0.0371636	0.0245471	0.0671463	0.138194	207	0.0491354	0.0921953
430	8	6.625	82.9283	17.4063	3165	5406.38	0.00838949	0.0328254	0.0351792	0.060253	0.0829283	0.154063	50	0.0545422	0.0983186
431	4	15	112.089	14.2816	6439	4925.5	0.0436505	0.0518557	0.0404856	0.0599942	0.112089	0.188385	60	0.0818116	0.142073
432	4	16.75	98.3067	13.4284	5498	6681	0.0260707	0.0369935	0.0346141	0.0543372	0.0983067	0.168549	68	0.0699483	0.127468
433	9	6.77778	77.7845	17.5077	3113	5051.67	0.0100701	0.0400018	0.0337554	0.0858038	0.0777845	0.143003	53	0.055426	0.10738
434	5	20.6	88.4924	16.2428	5326	5116	0.00993873	0.0314449	0.034096	0.0495095	0.0884924	0.162064	100	0.0604489	0.103249
435	3	8.33333	111.5	14.6013	1425	6481.67	0.0390378	0.0446182	0.0364644	0.048038	0.1115	0.180783	26	0.072086	0.112159
436	4	6.25	91.7874	15.5529	6824	3870.5	0.00820404	0.0238914	0.0293846	0.0373935	0.0917874	0.156086	26	0.0481288	0.091344
437	3	75.6667	64.9872	1.58682	3613	5476.67	0.0104792	0.0151437	0.035224	0.0241668	0.0649872	0.128857	209	0.0458211	0.0883051
438	5	12.4	82.4922	13.4183	2960	6778.4	0.00766024	0.0342873	0.0374641	0.0670126	0.0824922	0.150586	61	0.0488561	0.0911641
439	3	20	84.2489	5.96468	4052	6257.33	0.0116695	0.022383	0.0329469	0.0288477	0.0842489	0.140359	58	0.0537106	0.0864968
440	4	12.75	92.07	13.8497	6027	4767.5	0.0170351	0.0307919	0.0362029	0.0474375	0.09207	0.163812	50	0.0605058	0.0981941
441	7	4.28571	97.8896	24.6056	8006	7247.57	0.0135043	0.028144	0.0341757	0.0411402	0.0978896	0.170165	30	0.0534005	0.0903774
442	3	10.6667	99.9585	10.9677	6768	6092.67	0.0182111	0.0354694	0.0342333	0.0481478	0.0999585	0.168186	32	0.0627684	0.0988711
443	7	19.1429	82.2624	14.0451	0	4311	0.0116041	0.0374546	0.0373973	0.0693258	0.0822624	0.154753	126	0.0630596	0.108473
444	4	39	103.137	11.6565	4677	4779.5	0.0134168	0.0486936	0.0339251	0.0884754	0.103137	0.179177	153	0.0858185	0.131799
445	5	20.4	86.9682	16.0586	4851	5713.4	0.017024	0.0403941	0.0331294	0.0815793	0.0869682	0.161379	98	0.05925	0.102916
446	6	5.83333	99.0695	21.5437	6130	7498.67	0.013691	0.033241	0.035704	0.0473281	0.0990695	0.165473	36	0.0628836	0.106375
447	4	42.5	80.8769	6.9154	6088	5227.5	0.00857969	0.0329399	0.0368181	0.0484195	0.0808769	0.151737	163	0.0628263	0.105384
448	3	11	80.7327	14.5319	7199	4205.67	0.0223475	0.0281688	0.0344288	0.0360881	0.0807327	0.153667	31	0.0478524	0.0759785
449	4	8	105.741	16.502	3257	3253.5	0.0230279	0.0350774	0.0362484	0.0514523	0.105741	0.180393	32	0.0652503	0.107513
450	7	6.71429	95.4958	18.9427	4730	5554.43	0.0130399	0.0257532	0.0334748	0.044355	0.0954958	0.164225	48	0.0556802	0.103397
451	3	17.6667	92.1269	10.7481	6011	6166.33	0.0287923	0.0444914	0.0340111	0.0615839	0.0921269	0.171972	53	0.0645179	0.123808
452	5	14.2	91.9162	14.1142	8099	5670.4	0.00900157	0.0400709	0.0387485	0.0651673	0.0919162	0.163553	71	0.0628092	0.111318
453	4	7	113.527	20.8133	0	2594.25	0.0397989	0.0489903	0.0369933	0.0620735	0.113527	0.188814	29	0.0762063	0.114775
454	7	7.71429	98.6267	20.229	7431	5025.29	0.0107926	0.0352481	0.0320708	0.0517643	0.0986267	0.159782	53	0.065419	0.116738
455	7	9.57143	75.0306	13.9343	10672	5641	0.00720717	0.0400714	0.0390092	0.0760539	0.0750306	0.14121	66	0.0507897	0.111186
456	6	25.8333	84.1185	15.8959	6130	7459.33	0.0270887	0.0466381	0.0402347	0.0575278	0.0841185	0.152141	152	0.061877	0.11152
457	4	19.5	95.4533	14.2119	4836	5357.25	0.0315425	0.0473449	0.0373728	0.0752624	0.0954533	0.166624	76	0.0669887	0.099584
458	4	10.75	98.5298	14.3279	3051	4296.25	0.0185068	0.0352503	0.0395663	0.0479456	0.0985298	0.168251	42	0.0634236	0.0908816
459	4	9.25	89.9127	14.4667	4185	3683.75	0.0252839	0.0377611	0.0369805	0.0515103	0.0899127	0.164069	36	0.0586348	0.123183
460	5	19	96.4307	20.3402	6577	5738.2	0.0256429	0.0407913	0.0384481	0.0780823	0.0964307	0.166852	94	0.0684564	0.1126
461	3	33.6667	92.6734	6.63133	2549	6434.33	0.0168165	0.0340198	0.0336591	0.0593075	0.0926734	0.164713	98	0.071473	0.120284
462	5	7	92.1305	18.0422	3627	4419.4	0.00756156	0.0297112	0.0348391	0.0505551	0.0921305	0.155241	33	0.0508271	0.0878404
463	3	29.3333	71.8458	9.09217	6522	6909	0.0129927	0.0174115	0.0356433	0.0204205	0.0718458	0.142352	89	0.0435142	0.0929216
464	3	15	81.5644	8.67431	4311	6507	0.0120392	0.0215666	0.0343702	0.0366835	0.0815644	0.148599	45	0.0516323	0.0922145
465	4	14.5	95.0886	10.5021	9488	6374.5	0.0118018	0.0327398	0.034462	0.0534135	0.0950886	0.164308	56	0.0643367	0.116952
466	6	28.5	93.7259	17.8641	8852	4801.67	0.0249528	0.0388937	0.0365737	0.0594013	0.0937259	0.160892	166	0.0736526	0.115536
467	6	11	93.9256	18.7683	2063	4567.67	0.0208879	0.0369943	0.0402102	0.0502968	0.0939256	0.159222	65	0.0672233	0.128681
468	4	38.25	104.755	15.3089	6749	5468.5	0.0343622	0.0429452	0.0357233	0.0539562	0.104755	0.173547	152	0.0805705	0.117814
469	4	21.5	81.9253	7.30403	6723	5770.25	0.0167346	0.0382092	0.0359209	0.0697608	0.0819253	0.158205	82	0.060993	0.112664
470	6	11.6667	93.5295	14.6272	753	7053.5	0.0200146	0.0401446	0.0340589	0.0584224	0.0935295	0.157061	67	0.0662583	0.102318
471	3	18.3333	100.113	12.2108	5427	3991.33	0.0308747	0.0432654	0.0382533	0.0547556	0.100113	0.163334	52	0.0713616	0.114402
472	4	25.5	97.0755	9.18281	8789	5516.25	0.0271801	0.037473	0.0366447	0.0543301	0.0970755	0.168076	97	0.0715078	0.110102
473	3	40	85.5418	4.46822	4132	5525.67	0.0140629	0.0334406	0.0376355	0.0488513	0.0855418	0.157672	117	0.0676961	0.105056
474	5	11.8	104.696	20.9642	2121	5884.8	0.0239919	0.0411259	0.0330759	0.0536128	0.104696	0.164499	60	0.0757081	0.123849
475	3	17	97.6061	7.93884	7591	7726.67	0.0239193	0.0306638	0.0331524	0.0361318	0.0976061	0.161311	52	0.0587438	0.107336
476	3	15.6667	95.423	7.85094	6536	5200.33	0.022396	0.0373913	0.0359901	0.055205	0.095423	0.164735	47	0.0666423	0.107703
477	4	19.5	87.5468	13.1382	5707	6233.75	0.00994874	0.0398277	0.0348063	0.0673822	0.0875468	0.157091	78	0.0763114	0.113154
478	4	31	85.7528	10.3396	9048	6954.25	0.00642102	0.0290749	0.0374222	0.056746	0.0857528	0.159423	114	0.0677595	0.113789
479	3	28.6667	77.3981	2.72419	5501	4995	0.00638516	0.0320241	0.0392445	0.0681004	0.0773981	0.140388	86	0.0577665	0.0998508
480	4	5.75	125.014	26.1686	1389	6735.25	0.0336922	0.0498729	0.0375655	0.0760539	0.125014	0.18342	24	0.0749442	0.127546
481	5	8.6	86.4035	17.312	2055	5216.8	0.0136072	0.0322559	0.0353063	0.0581682	0.0864035	0.16121	42	0.0525472	0.115032
482	7	21.1429	93.7002	16.3111	7099	4729	0.0288609	0.0394571	0.0354505	0.0557946	0.0937002	0.167573	138	0.0702266	0.118503
483	3	9.66667	110.81	12.8985	4621	2713.67	0.0329834	0.0353926	0.0356239	0.037785	0.11081	0.175025	30	0.0659919	0.0986996
484	5	7.2	99.2581	20.1922	5831	3578.6	0.0282349	0.0411927	0.0341753	0.0546057	0.0992581	0.166652	35	0.0661271	0.103414
485	3	5.33333	98.4959	19.4647	3232	3812	0.0233199	0.0256232	0.0311461	0.0295578	0.0984959	0.162029	17	0.04842	0.0800686
486	6	17.5	82.4005	14.0767	4159	7433	0.0152053	0.0324764	0.0328122	0.0486275	0.0824005	0.1458	98	0.0605743	0.106448
487	7	13.1429	74.2531	15.381	4173	5826.71	0.00686268	0.035452	0.0331086	0.0690808	0.0742531	0.143829	90	0.0495209	0.106235
488	4	20.25	93.5645	9.60904	7482	7494	0.0255941	0.032737	0.0352731	0.0448841	0.0935645	0.170794	78	0.0659762	0.124483
489	10	5.3	88.0071	20.2521	7401	4525.5	0.00995667	0.0275405	0.0332868	0.0455318	0.0880071	0.154003	51	0.0535969	0.109744
490	3	14.3333	103.005	8.82902	4871	6576.67	0.0338502	0.0393412	0.0351434	0.0428648	0.103005	0.173004	44	0.0694513	0.0980273
491	4	14.75	74.6029	9.55714	3519	6060.5	0.00996631	0.0228432	0.0320008	0.0331022	0.0746029	0.148162	58	0.0468949	0.105126
492	3	23	82.1632	11.8758	10041	5089	0.0165871	0.0223465	0.0325888	0.0327412	0.0821632	0.154336	68	0.0533151	0.0950396
493	4	60	62.1002	4.75586	3854	4204	0.00579736	0.0418585	0.037039	0.0740818	0.0621002	0.130849	215	0.0446766	0.0868854
494	3	36.6667	106.182	3.51133	8378	5927	0.0445105	0.0495506	0.0372459	0.0532469	0.106182	0.161087	109	0.0819772	0.126953
495	3	14.3333	84.407	6.79946	7934	7960.67	0.0159921	0.0166282	0.0288618	0.0177397	0.084407	0.152802	43	0.042994	0.0839881
496	3	5.33333	141.102	27.8845	3198	4735.67	0.0588334	0.0602316	0.0386607	0.061405	0.141102	0.209918	17	0.0817921	0.115825
497	4	13.5	100.2	13.1052	6535	6344.5	0.00800141	0.0223113	0.0375084	0.0338769	0.1002	0.173447	54	0.0623626	0.103678
498	4	9.5	110.089	17.3871	4737	5539.75	0.0267909	0.038985	0.0415007	0.0459102	0.110089	0.180648	37	0.0693762	0.106775
499	3	11	84.1458	11.8539	1108	7588	0.0135756	0.0221629	0.0334391	0.0386886	0.0841458	0.151257	33	0.0543181	0.0855366
500	3	20.6667	89.0817	5.92342	5876	8516	0.0123657	0.0433257	0.0336771	0.07132	0.0890817	0.155292	60	0.0601119	0.120898
501	4	17	75.0565	11.3287	5641	5939.25	0.00439738	0.024117	0.0312448	0.0536961	0.0750565	0.141042	66	0.0398385	0.0765558
502	3	17	84.2502	6.38563	5444	5001.33	0.0206127	0.0479264	0.0348705	0.0742532	0.0842502	0.150775	50	0.0606092	0.105817
503	4	17.5	94.7363	13.9146	5303	8102	0.0248743	0.0359293	0.0457441	0.0417455	0.0947363	0.161519	69	0.0619662	0.120681
504	7	11.2857	99.4182	15.0772	1310	4197.43	0.0357796	0.044079	0.0371661	0.0625572	0.0994182	0.171175	78	0.0731532	0.123435
505	5	5.6	113.434	22.3628	8247	3724.2	0.0340769	0.0398357	0.0410821	0.0521568	0.113434	0.181952	28	0.069504	0.098891
506	3	16.3333	96.2683	10.9002	4058	6114	0.0136373	0.0290449	0.0326604	0.0476591	0.0962683	0.156646	49	0.0546429	0.0914401
507	3	17.3333	101.173	5.95883	8969	5126.33	0.0373151	0.0436226	0.0382349	0.0477835	0.101173	0.164723	53	0.074262	0.128744
508	4	15.25	84.9691	17.0733	7857	7391.25	0.0169071	0.030184	0.0340561	0.0430027	0.0849691	0.150163	62	0.0501674	0.0826233
509	3	54	91.4631	4.37799	4922	5283.33	0.0349975	0.0432436	0.0354415	0.0478535	0.0914631	0.160049	158	0.0693304	0.111942
510	5	6.4	82.2759	18.3162	3768	5564.8	0.0029398	0.0352143	0.0363865	0.0697608	0.0822759	0.148888	33	0.0460097	0.0933702
511	4	10.5	94.8226	16.2252	4254	4891.75	0.0231085	0.038482	0.0365141	0.0534606	0.0948226	0.156522	42	0.0604756	0.107752
512	4	6.5	94.6836	17.9504	7380	5492.25	0.0214419	0.0255865	0.0343636	0.0282247	0.0946836	0.156283	23	0.0506846	0.0778765
513	3	7.66667	103.473	17.9846	7034	2642	0.0216672	0.0366824	0.0390145	0.0475728	0.103473	0.175363	23	0.0605367	0.0903672
514	3	26.3333	109.551	5.98693	6262	4087	0.0426466	0.0468189	0.0372682	0.0491125	0.109551	0.179291	77	0.0764517	0.113201
515	5	27	76.2294	10.5313	3070	5234.4	0.016928	0.0301578	0.0377611	0.0348124	0.0762294	0.145287	129	0.0549052	0.1027
516	4	46	77.2456	10.876	1248	5538.5	0.0127956	0.0388535	0.0370816	0.0620319	0.0772456	0.147877	174	0.0640176	0.116236
517	4	9	102.461	15.298	3897	5613.25	0.0210268	0.0378799	0.0371596	0.0631696	0.102461	0.173291	36	0.0618812	0.0899537
518	5	8	92.4796	16.1039	6136	5127.6	0.0205388	0.0426533	0.0382641	0.060253	0.0924796	0.161478	41	0.0686242	0.11611
519	3	18	94.5956	5.44382	2674	6779	0.0261074	0.0414553	0.0332791	0.0591138	0.0945956	0.166515	53	0.0654239	0.101323
520	7	12	100.699	19.3252	7374	5563.14	0.0182242	0.042637	0.0419817	0.068892	0.100699	0.170628	83	0.0736445	0.126252
521	3	10	110.414	12.3111	7608	4768	0.0279626	0.0356604	0.036909	0.044321	0.110414	0.173517	31	0.0646744	0.109937
522	3	12.6667	94.7331	10.1467	3989	6147	0.0283157	0.0340718	0.0397835	0.0387733	0.0947331	0.17054	38	0.0632025	0.093609
523	5	31.8	82.3064	11.0874	5613	4496.6	0.0133894	0.0370425	0.0375327	0.0665623	0.0823064	0.152286	155	0.0624803	0.0999716
524	4	8.25	82.1296	13.355	9040	5008.75	0.0178983	0.01995	0.0275439	0.0216489	0.0821296	0.153603	34	0.0454829	0.071811
525	4	12.75	106.351	13.9336	5611	5464.5	0.0251799	0.0471508	0.0350598	0.0616841	0.106351	0.173743	52	0.074564	0.110308
526	3	16.3333	86.9194	8.82991	5284	5050	0.0188625	0.031649	0.0314547	0.0451739	0.0869194	0.152642	48	0.0538996	0.0993767
527	3	9.66667	104.574	16.3588	7291	5921	0.0175768	0.034991	0.0356115	0.0536088	0.104574	0.173495	30	0.0723933	0.1403
528	3	7.33333	90.2897	14.5597	3800	4657	0.00672113	0.0232862	0.0321348	0.0384007	0.0902897	0.16618	23	0.0464787	0.0938176
529	4	37.25	76.2438	10.8408	3309	5591.75	0.0177061	0.0251959	0.0347498	0.03543	0.0762438	0.146564	149	0.0544167	0.100597
530	3	16	96.3375	10.9535	7853	7113	0.0237209	0.0384273	0.0394053	0.0533417	0.0963375	0.165873	48	0.0626472	0.0999488
531	4	13.75	75.9632	10.1061	4045	5304	0.00851558	0.0326833	0.0370807	0.062501	0.0759632	0.149367	53	0.0524575	0.0829383
532	4	14.25	88.8373	12.8329	4584	5593.5	0.00838949	0.0284058	0.03375	0.0446045	0.0888373	0.157472	55	0.061634	0.110206
533	3	10.6667	94.811	11.588	4602	5121.67	0.0215024	0.039635	0.0371589	0.0582123	0.094811	0.169081	33	0.0708276	0.124815
534	3	5.33333	113.985	23.7469	6711	5931.33	0.0214419	0.039524	0.0341765	0.0498827	0.113985	0.177724	17	0.0635399	0.107493
535	3	32	114.597	8.74363	7839	4724.67	0.0361512	0.0531518	0.0370861	0.0693194	0.114597	0.193497	93	0.0877878	0.134682
536	3	17	96.9781	6.58493	1924	5941.67	0.0127093	0.0289435	0.0340423	0.0389687	0.0969781	0.168216	50	0.0596564	0.110201
537	3	15	93.4892	11.6625	6556	5572	0.0314502	0.0378964	0.0386293	0.0412059	0.0934892	0.170914	46	0.0619919	0.121575
538	6	31.8333	76.2453	14.2775	5316	6352.5	0.0133861	0.0259141	0.0332573	0.0394784	0.0762453	0.141587	179	0.0557875	0.097839
539	4	13	97.0122	14.0129	8588	3516.75	0.0199349	0.0263226	0.0320483	0.0405845	0.0970122	0.163616	52	0.0597977	0.1025
540	5	7.6	87.7671	15.5787	6164	4095	0.0144261	0.0298429	0.0357325	0.0561046	0.0877671	0.164061	37	0.0558136	0.0905592
541	3	21	92.0957	6.1067	2747	5330	0.0247093	0.0349302	0.0370243	0.0482542	0.0920957	0.162467	62	0.0699843	0.124183
542	7	9.28571	120.258	24.0099	5084	6762.29	0.013575	0.0573094	0.0377732	0.0753954	0.120258	0.190033	63	0.0902645	0.136372
543	4	46	68.6702	7.2842	5347	6370.75	0.0115314	0.0341486	0.0361472	0.0653021	0.0686702	0.136583	175	0.0490528	0.083842
544	3	59	79.206	2.61125	7644	5407.33	0.0217922	0.0538333	0.0392913	0.0930194	0.079206	0.146844	163	0.0600366	0.108376
545	3	44.6667	99.1771	6.0266	1828	4999	0.0271821	0.0390553	0.0348394	0.0493008	0.0991771	0.160441	129	0.0767009	0.116949
546	5	14.8	98.9696	19.868	2869	6058.8	0.0304522	0.037298	0.0333469	0.0443142	0.0989696	0.172232	74	0.0670505	0.102843
547	4	7.75	115.4	19.5636	6928	5028.75	0.0228628	0.0352358	0.036218	0.0497767	0.1154	0.176793	31	0.069858	0.112119
548	3	40.6667	91.8991	3.15481	6646	3573	0.0358936	0.0388049	0.0384598	0.0429255	0.0918991	0.166955	115	0.0676269	0.112687
549	4	6.5	115.345	21.8675	4794	5902.25	0.00826045	0.0392127	0.0399602	0.0665623	0.115345	0.190219	25	0.0663797	0.107493
550	3	21.6667	90.606	5.82845	4467	6866.33	0.0235128	0.0278433	0.0354407	0.0349786	0.090606	0.155423	64	0.0613192	0.130138
551	3	12.6667	85.3852	15.1796	5361	3391.67	0.0132127	0.0330008	0.0326557	0.0508372	0.0853852	0.158646	38	0.0566076	0.0845294
552	3	22.6667	95.9145	7.55542	7691	6665.67	0.0255051	0.0420372	0.0359241	0.0536403	0.0959145	0.162149	67	0.062648	0.109018
553	3	37	61.4202	4.64293	10630	7134.33	0.000969577	0.0196158	0.0301555	0.0435213	0.0614202	0.132211	110	0.0379974	0.0737877
554	5	12.6	100.208	15.0486	5626	7294.4	0.0298377	0.0476864	0.0377254	0.0643067	0.100208	0.170964	62	0.0743372	0.112601
555	6	4.16667	96.3747	24.3614	3966	3915.17	0.0199972	0.0320916	0.0320176	0.04438	0.0963747	0.165698	26	0.0520792	0.0888273
556	4	6.75	88.3823	16.213	5218	6063	0.0159542	0.0343779	0.0372305	0.0705635	0.0883823	0.158952	28	0.0525137	0.0927596
557	4	9.25	86.7556	10.3533	5522	5536.75	0.00813625	0.0269709	0.0358868	0.0364556	0.0867556	0.157902	38	0.0562473	0.10353
558	5	9.6	90.9215	16.5174	7503	5223	0.00305009	0.0358035	0.036619	0.0671019	0.0909215	0.159898	47	0.0631264	0.108245
559	3	34.3333	70.2028	5.37411	9642	6330.33	0.0118775	0.0290279	0.0338632	0.0478684	0.0702028	0.141236	101	0.0446791	0.0894806
560	4	11	90.3282	13.1191	1631	5701.25	0.0102326	0.0219072	0.0385209	0.0361918	0.0903282	0.161398	44	0.0535654	0.104957
561	3	8	109.188	15.1374	5540	5055.67	0.0235229	0.0416269	0.0353433	0.052269	0.109188	0.172279	25	0.0687333	0.122161
562	4	38.25	104.602	16.0145	9541	6511.25	0.0302487	0.0431768	0.0325781	0.0648751	0.104602	0.164028	148	0.0887532	0.134194
563	4	9.25	105.815	16.4234	4178	5266	0.0258906	0.042619	0.039102	0.0575576	0.105815	0.172044	38	0.065508	0.109786
564	8	6.75	94.7301	18.4979	5961	6644.75	0.0180321	0.0373504	0.0356877	0.0603384	0.0947301	0.160652	52	0.0569705	0.0956118
565	7	5.42857	91.3346	22.0259	7521	5704.71	0.021479	0.0437641	0.038809	0.0614274	0.0913346	0.164316	37	0.0633415	0.105863
566	5	32.8	80.2654	12.965	6134	3054.2	0.0131802	0.0264712	0.0294923	0.0457021	0.0802654	0.145822	162	0.0596196	0.105016
567	4	8.75	99.4411	16.047	2648	5108.25	0.0134168	0.0318258	0.0397412	0.0414271	0.0994411	0.172115	35	0.0653055	0.107159
568	3	19	87.7031	5.61758	5568	8169	0.0130782	0.025764	0.0366864	0.0365587	0.0877031	0.150927	56	0.057404	0.100908
569	4	41	82.3532	7.24568	9145	4619	0.0252124	0.0458446	0.0347201	0.0625544	0.0823532	0.150264	161	0.0616425	0.125838
570	5	6	93.6931	20.4786	3671	4355.2	0.00987612	0.0406674	0.0321306	0.0619816	0.0936931	0.162219	31	0.0677987	0.114283
571	4	33.75	83.0253	11.8887	7442	4203.25	0.00804398	0.0295889	0.0318921	0.0536534	0.0830253	0.155876	128	0.0627827	0.117385
572	3	11.3333	91.0733	8.95355	1938	4896	0.0220754	0.0312668	0.033769	0.0475313	0.0910733	0.165045	35	0.0570155	0.103165
573	7	5	83.7836	21.5353	5686	6120.71	0.0101815	0.0310742	0.0329144	0.0415973	0.0837836	0.152506	36	0.0493929	0.0978704
574	3	31.6667	101.061	8.01704	4100	4380.67	0.0251634	0.0470558	0.03406	0.0687955	0.101061	0.161298	93	0.0721307	0.111347
575	3	25	73.5886	5.29585	8884	7231.67	0.00432289	0.0156905	0.0401449	0.0373073	0.0735886	0.140967	74	0.040516	0.0959239
576	3	15.3333	87.5921	7.79329	9640	5285.33	0.018711	0.037619	0.0373388	0.0471941	0.0875921	0.156385	45	0.0624335	0.110278
577	4	11.25	101.77	14.4642	2105	4473	0.022976	0.0324642	0.0328686	0.0462895	0.10177	0.158699	46	0.0659331	0.110999
578	6	14.1667	81.0501	14.0862	11219	5873.83	0.0127051	0.0280765	0.0318301	0.0640344	0.0810501	0.163405	79	0.0533258	0.0904617
579	5	15	85.4282	15.216	3055	4312.8	0.0173938	0.0406323	0.0399913	0.0600691	0.0854282	0.158245	73	0.063001	0.107148
580	6	5.66667	96.8116	21.424	4630	4372.33	0.0188613	0.0376055	0.032082	0.064604	0.0968116	0.172004	34	0.0629939	0.118452
581	3	30.3333	68.5012	8.28835	1425	3210.33	0.0104643	0.0269255	0.0371729	0.0489906	0.0685012	0.139823	91	0.0416307	0.094089
582	5	23	96.9708	14.0913	6146	3285.2	0.0399746	0.0469994	0.0352331	0.0557537	0.0969708	0.169334	108	0.0696312	0.110519
583	3	10.6667	98.973	10.4406	2451	3727.67	0.00894433	0.0362583	0.0366209	0.0542704	0.098973	0.170974	32	0.065501	0.103982
584	3	11.6667	99.8181	10.2754	7534	5676	0.0276766	0.0370332	0.0392077	0.0451943	0.0998181	0.168469	36	0.0683333	0.116413
585	3	6.33333	80.5096	13.0349	4922	6122.67	0.00795812	0.0219601	0.0298462	0.0358246	0.0805096	0.150518	20	0.0434137	0.0981514
586	3	16	92.8292	6.88606	5629	5591.33	0.0139943	0.0253555	0.0383277	0.0391359	0.0928292	0.144284	48	0.0604314	0.0946356
587	5	5.4	106.583	22.6192	5445	7598.4	0.0251086	0.0420017	0.036747	0.0746389	0.106583	0.175442	26	0.0624583	0.104396
588	5	6.2	91.7986	17.1437	8700	5989.4	0.0155539	0.0394012	0.0349943	0.0514923	0.0917986	0.155686	32	0.0675842	0.127546
589	7	7.57143	97.106	24.0304	5457	4607.86	0.00750641	0.0483439	0.0400748	0.0677418	0.097106	0.171488	53	0.0756307	0.120335
590	4	7	91.184	15.8111	5548	5771.25	0.00735379	0.0209915	0.0359082	0.0388145	0.091184	0.174789	26	0.0457472	0.0857088
591	4	10	97.7034	14.6675	4049	6410.75	0.0228251	0.0290557	0.0356848	0.0343465	0.0977034	0.168638	41	0.0592821	0.0908695
592	3	17	79.9827	7.72282	10154	6738.67	0.00645945	0.0285484	0.0452954	0.0438859	0.0799827	0.14324	51	0.0495113	0.0993881
593	5	15.8	91.4903	12.9984	3615	5678.6	0.0201804	0.0438992	0.0456118	0.065111	0.0914903	0.152161	75	0.0681625	0.140087
594	5	13.2	92.9522	12.9649	6756	5944.6	0.0149249	0.0425081	0.0332681	0.063084	0.0929522	0.157414	62	0.0666608	0.118256
595	5	8.2	89.7659	15.6342	3732	5475.4	0.0232138	0.0312211	0.0313399	0.0425705	0.0897659	0.160478	40	0.0534967	0.0971492
596	4	25.5	87.8521	13.2908	805	5363.75	0.0155529	0.0315741	0.0367596	0.0432378	0.0878521	0.155251	98	0.0592639	0.100999
597	3	60.6667	69.3537	2.00724	5056	5844	0.0133501	0.0210668	0.0365822	0.0310946	0.0693537	0.138402	170	0.0478877	0.0909735
598	3	13	89.0114	8.626	4998	6379.67	0.0166345	0.0348943	0.0324767	0.0548713	0.0890114	0.162899	40	0.0563934	0.102463
599	3	31.6667	65.1362	5.35753	7940	3763.33	0.0061352	0.0190886	0.0351589	0.0292786	0.0651362	0.135494	92	0.0377928	0.0804261
600	4	6.25	121.891	21.8387	3798	6893.75	0.0139553	0.0573206	0.0398218	0.0817519	0.121891	0.189745	26	0.0780537	0.119643
601	3	17.6667	114.218	8.84519	5973	6437	0.0453424	0.0482787	0.0349465	0.053686	0.114218	0.188132	53	0.0822866	0.123846
602	5	31.6	69.4383	10.5112	6266	4416.6	0.015502	0.0317177	0.03355	0.0572333	0.0694383	0.140554	152	0.0497415	0.0934382
603	4	36	102.387	18.113	0	5468.25	0.0230279	0.0386124	0.0318248	0.0508529	0.102387	0.169278	142	0.0809409	0.120172
604	3	26	78.631	4.75768	6028	7691.33	0.0075247	0.0379739	0.0315683	0.058705	0.078631	0.144169	78	0.0514385	0.104066
605	3	9.33333	90.9093	13.6873	4185	4580	0.0138047	0.0338099	0.0321614	0.0460278	0.0909093	0.154416	29	0.0536453	0.0919889
606	3	9	110.878	12.3198	6972	5402	0.0127835	0.0456113	0.0413498	0.0798634	0.110878	0.173335	27	0.0740912	0.131493
607	4	22.75	90.8192	15.053	4524	5032.25	0.0318964	0.0520839	0.0417404	0.0703206	0.0908192	0.161255	91	0.0637738	0.131066
608	3	8	123.373	16.4675	3652	7901.33	0.0364724	0.0431536	0.0410206	0.0551039	0.123373	0.198882	25	0.0746553	0.116115
609	3	5.33333	98.8995	18.681	2394	4159	0.0145971	0.0401572	0.0343206	0.0608522	0.0988995	0.167892	17	0.0587198	0.109352
610	4	10.5	111.053	15.8647	1742	5783	0.0241329	0.0407274	0.0384833	0.0543592	0.111053	0.173663	41	0.0692859	0.105894
611	4	44.75	88.1863	12.4776	7221	5618.5	0.0149071	0.0295313	0.0352412	0.0368765	0.0881863	0.152548	165	0.0671844	0.106195
612	5	16.4	76.6897	12.2064	6423	5290.8	0.0159169	0.0295738	0.031555	0.050863	0.0766897	0.155381	76	0.0533371	0.0891694
613	4	7	102.667	18.2518	6759	4049.75	0.0187103	0.025601	0.0336279	0.0312745	0.102667	0.162829	29	0.0555945	0.0864795
614	6	10.3333	81.3023	15.8427	4115	5886.83	0.00706744	0.025685	0.0380379	0.0361202	0.0813023	0.157926	62	0.0522375	0.111614
615	4	18.5	85.6149	10.1696	5316	5846.5	0.0144881	0.0314879	0.0315035	0.0441207	0.0856149	0.149069	72	0.0531873	0.104111
616	4	13	97.6513	13.7564	5763	5034.25	0.0365312	0.0394494	0.0412999	0.0421531	0.0976513	0.166693	50	0.0688135	0.113045
617	3	18.6667	109.522	10.2569	3663	6882	0.02721	0.0481972	0.0407598	0.0617296	0.109522	0.174304	55	0.0831567	0.149118
618	7	8.85714	84.7511	17.0419	5704	6206.57	0.0146103	0.0320639	0.0413125	0.0635339	0.0847511	0.157856	62	0.0566735	0.106836
619	4	12.25	84.7393	14.4514	4508	6736.25	0.0152584	0.0287325	0.0369953	0.0426744	0.0847393	0.157446	50	0.0530556	0.0836203
620	5	22	97.2745	16.5909	5598	3719.6	0.0253816	0.0378976	0.0325241	0.048136	0.0972745	0.160117	108	0.074751	0.128147
621	5	6.4	98.7144	19.5784	5782	7195.2	0.0127576	0.0408059	0.0387863	0.054332	0.0987144	0.172133	32	0.0707753	0.116421
622	5	22.8	88.0587	17.056	3896	5423	0.0065015	0.0308455	0.0311456	0.0572333	0.0880587	0.160375	111	0.06237	0.116186
623	3	43.3333	67.843	1.67815	4277	5017	0.00467453	0.0206648	0.0398063	0.0353302	0.067843	0.140555	123	0.051378	0.0922173
624	3	11	110.933	12.5112	7754	6752	0.011925	0.03128	0.0380583	0.0487253	0.110933	0.175744	34	0.0703801	0.134123
625	4	7.25	121.911	22.0733	6753	7764.5	0.0366087	0.0534958	0.0451349	0.0741005	0.121911	0.192852	28	0.0790614	0.120274
626	4	7.5	100.578	18.1385	5114	5235.5	0.0266265	0.0489955	0.0368437	0.0746389	0.100578	0.17253	31	0.0629158	0.109364
627	3	24.6667	107.728	11.2117	4590	4974.33	0.0352203	0.0400197	0.0342401	0.049302	0.107728	0.176706	73	0.0748319	0.110164
628	3	53.6667	121.772	8.76623	4532	2965.33	0.0574237	0.0643622	0.0381747	0.0693188	0.121772	0.188919	157	0.100422	0.138837
629	4	4.75	104.772	24.0103	6854	4399.75	0.00894979	0.0390634	0.037031	0.0631696	0.104772	0.175159	20	0.065811	0.116131
630	3	16.6667	89.5806	8.65946	4524	5453	0.0242206	0.0277716	0.0382481	0.0328259	0.0895806	0.154408	50	0.0604133	0.108799
631	4	11.75	92.4067	15.4277	5941	6534	0.0194331	0.0204553	0.0349471	0.0226665	0.0924067	0.15263	48	0.0504596	0.0955922
632	3	16.6667	117.327	10.683	3688	5057.67	0.0421508	0.0464629	0.0387965	0.049093	0.117327	0.188663	49	0.0798147	0.118894
633	4	19	111.66	16.0922	2994	5521.5	0.0388232	0.0473483	0.0378756	0.0557946	0.11166	0.180029	75	0.0813411	0.122055
634	6	5.83333	97.1894	22.5303	4908	5043.17	0.0108515	0.0327417	0.0398214	0.0570308	0.0971894	0.160199	35	0.0611716	0.109527
635	3	14.6667	98.3122	6.89226	2710	6613.33	0.0256982	0.0414926	0.0354166	0.0565455	0.0983122	0.172005	45	0.070916	0.0976224
636	3	36	85.7165	7.92981	9007	6168	0.0258063	0.0368274	0.03699	0.0435265	0.0857165	0.156745	106	0.0615579	0.0948997
637	4	8.5	103.669	16.6611	7501	6026.75	0.0168164	0.0423427	0.0363125	0.0570676	0.103669	0.18003	35	0.0674371	0.120086
638	3	39.6667	108.487	4.63841	0	6749.33	0.0228316	0.0447012	0.0389743	0.0641127	0.108487	0.17535	116	0.0844777	0.127921
639	4	6	85.559	17.1118	1788	7021.5	0.00995667	0.0182011	0.0272174	0.0318293	0.085559	0.152656	25	0.0373944	0.0749487
640	3	17.6667	97.5289	8.34539	8884	5987.33	0.0190459	0.0240691	0.0393677	0.0268183	0.0975289	0.156993	53	0.058012	0.102214
641	7	5.28571	98.0235	23.3283	7338	4995.57	0.0205974	0.0343116	0.0361639	0.0646284	0.0980235	0.174044	35	0.0565676	0.0930518
642	3	14.3333	83.4306	10.3001	3603	4960.67	0.00881596	0.0252871	0.0365521	0.0374019	0.0834306	0.149858	42	0.0620174	0.115641
643	4	41.5	82.8362	9.69082	5078	4903.75	0.0242725	0.0282854	0.0366647	0.0334996	0.0828362	0.148108	163	0.0613338	0.0978269
644	4	14.25	97.3623	9.8985	9345	3522	0.0273753	0.0372764	0.0374594	0.0478824	0.0973623	0.179202	56	0.065095	0.0963477
645	3	14.6667	80.0745	9.34872	2122	6336.33	0.00380527	0.0245194	0.038257	0.0384868	0.0800745	0.144585	43	0.0492582	0.0889639
646	4	33	80.1945	9.64819	7560	5655.75	0.0103188	0.0358146	0.0343357	0.0692059	0.0801945	0.151624	128	0.0593264	0.106154
647	5	32.6	85.1975	13.8216	9435	5936.6	0.00332442	0.0346537	0.0320246	0.0501888	0.0851975	0.151738	150	0.0697054	0.107112
648	3	10	84.222	10.7755	4109	6367	0.0104317	0.0220674	0.0339359	0.0425904	0.084222	0.151043	30	0.0496091	0.114412
649	3	48.6667	78.5706	7.47499	7111	5361	0.0218123	0.0324498	0.0351036	0.0407569	0.0785706	0.146864	144	0.0556271	0.0977877
650	6	10.5	97.4016	17.3734	7184	3236	0.0155716	0.0334112	0.0333975	0.0485597	0.0974016	0.17469	62	0.0682741	0.111997
651	6	25.1667	98.8603	23.0755	1909	6777.17	0.0305554	0.0379273	0.0372498	0.0544714	0.0988603	0.167992	145	0.0740506	0.112259
652	3	9.66667	90.0765	14.0909	6810	6091.67	0.0227736	0.0368276	0.0338797	0.0439907	0.0900765	0.159357	29	0.0640263	0.101612
653	4	7.5	109.979	18.6472	4862	5934.75	0.0177909	0.0322603	0.0361486	0.0458093	0.109979	0.17915	31	0.0669474	0.117598
654	3	13.6667	137.011	19.7414	5700	6591	0.0328732	0.0573579	0.038949	0.0759284	0.137011	0.203423	41	0.0979815	0.136433
655	3	8.33333	112.562	13.698	8307	8086.67	0.0359603	0.0528739	0.0423424	0.068892	0.112562	0.18112	26	0.0812561	0.120086
656	3	5.66667	140.64	25.0026	6989	6474.33	0.0570308	0.0636059	0.0342995	0.0686197	0.14064	0.203958	18	0.0814106	0.12516
657	3	14.3333	84.8025	9.76907	4849	6451.67	0.015394	0.0360434	0.0370848	0.0721444	0.0848025	0.158475	44	0.071366	0.104085
658	4	5.75	93.4932	19.4778	7055	5868.25	0.020343	0.0261529	0.0337846	0.0311463	0.0934932	0.16998	24	0.0526927	0.089109
659	3	6.66667	89.4565	13.667	3819	5153	0.0134285	0.0273756	0.035105	0.0349395	0.0894565	0.160266	21	0.0525792	0.0808412
660	3	20.6667	90.5825	7.21413	2743	4629.33	0.0150962	0.0231265	0.0375813	0.0322152	0.0905825	0.166819	63	0.0587237	0.105667
661	4	11.5	105.736	14.0855	2123	6894.25	0.0236126	0.0380983	0.0394321	0.0557534	0.105736	0.183349	47	0.0633124	0.111803
662	3	24.3333	103.034	11.2671	5204	5448.67	0.0249776	0.0489692	0.033734	0.0649342	0.103034	0.180692	73	0.0842152	0.126656
663	5	29.8	99.3434	19.0269	5665	5031	0.0157856	0.0374924	0.0375617	0.0564027	0.0993434	0.165751	146	0.0823673	0.125721
664	4	21.5	106.243	12.5928	5392	5964.25	0.0402089	0.0524263	0.0421615	0.0731178	0.106243	0.173254	85	0.0756352	0.123183
665	5	28.2	75.1428	12.1407	6936	5093.2	0.0157026	0.0351045	0.0356126	0.0557473	0.0751428	0.146944	138	0.0562434	0.127117
666	4	9.5	87.5306	15.5399	2896	6312.25	0.00239369	0.0301402	0.0306727	0.0577964	0.0875306	0.155688	36	0.0615336	0.110843
667	3	8.33333	89.295	15.2546	4624	4698.33	0.00790429	0.0260968	0.0325937	0.0459215	0.089295	0.14815	26	0.0430535	0.0959956
668	3	16.3333	81.034	10.615	4327	5270.67	0.0164096	0.0300427	0.0331204	0.0503067	0.081034	0.15788	50	0.0517478	0.111569
669	3	17.6667	102.274	7.34978	10490	4475	0.0245113	0.0319468	0.036063	0.0393147	0.102274	0.16753	54	0.0666553	0.115243
670	3	6.66667	91.6417	16.5233	2491	6641.67	0.0237277	0.028551	0.0336888	0.0371303	0.0916417	0.152392	21	0.0572891	0.0925082
671	3	28	82.4731	6.49468	4945	5283	0.0133861	0.0213368	0.0339718	0.0263292	0.0824731	0.146162	81	0.0576035	0.0985099
672	4	6.25	99.1033	17.756	1788	4769.75	0.00370243	0.0425726	0.0408367	0.0740818	0.0991033	0.173293	26	0.0585935	0.110879
673	3	7	101.166	14.9876	4323	5856.33	0.004272	0.0109968	0.0391504	0.0178669	0.101166	0.171051	22	0.0472349	0.0980776
674	4	11.75	106.093	14.3951	3823	3954.5	0.0255082	0.0438428	0.0364657	0.0585134	0.106093	0.166939	45	0.0701056	0.107582
675	5	4.8	100.934	24.1119	4542	7009.2	0.0199487	0.0423059	0.0340026	0.0625035	0.100934	0.166713	25	0.0655678	0.115503
676	3	26.6667	84.2587	5.93725	4275	5814.67	0.0175932	0.0350569	0.0396129	0.0673003	0.0842587	0.144892	78	0.0590761	0.0977803
677	4	12	98.5682	16.076	6628	5987.75	0.0354198	0.0432623	0.0309142	0.0554293	0.0985682	0.164379	47	0.06825	0.109663
678	3	35	99.9854	10.6782	3964	5409.33	0.0233312	0.0378682	0.0361957	0.0480263	0.0999854	0.162485	105	0.0741642	0.109895
679	3	13.6667	75.9476	7.42965	5664	5595	0.00259835	0.0196359	0.0350239	0.0358487	0.0759476	0.150201	41	0.0409546	0.0872025
680	3	31	99.5385	4.92842	3604	5492	0.034029	0.0467123	0.0345637	0.0588814	0.0995385	0.1755	91	0.0769849	0.129188
681	4	6.25	102.054	18.9832	987	1410	0.0205793	0.0413318	0.0377112	0.0539838	0.102054	0.175333	25	0.0647973	0.0945829
682	3	13.3333	98.7331	11.4057	5024	8587.67	0.0107926	0.0246808	0.0329932	0.038691	0.0987331	0.169466	40	0.058634	0.113739
683	3	23.3333	92.8047	9.89426	7162	6319	0.0299348	0.035508	0.0325704	0.0419078	0.0928047	0.164119	70	0.0642123	0.0959644
684	4	7.75	111.829	18.7492	3189	5000	0.027294	0.0352303	0.0436168	0.0461505	0.111829	0.171991	32	0.0662564	0.121493
685	3	7.66667	93.7369	16.2924	8691	3616	0.0157477	0.0296011	0.0293658	0.0452417	0.0937369	0.161337	24	0.0612229	0.101602
686	3	6	85.9179	14.5924	10792	7211.67	0.0198806	0.0258979	0.0305696	0.036992	0.0859179	0.157539	19	0.0473641	0.0927866
687	3	13	82.3031	8.75974	6159	7662.33	0.0156639	0.0280825	0.0338648	0.0352252	0.0823031	0.150957	39	0.0521458	0.0959313
688	4	37	109.157	17.1016	7674	6659.5	0.0394699	0.0525447	0.0370143	0.0712291	0.109157	0.178153	145	0.0847889	0.122419
689	3	50.3333	71.6876	6.55464	790	7005.33	0.0151752	0.0219098	0.0342765	0.0283988	0.0716876	0.140227	148	0.0482648	0.0844939
690	3	35	101.953	11.4143	4266	3234.33	0.0207952	0.0377197	0.0403298	0.0476131	0.101953	0.168573	104	0.0780406	0.115261
691	3	8	98.7078	15.0804	5393	6147	0.0158002	0.0198155	0.0321042	0.0228628	0.0987078	0.163733	25	0.0469261	0.0785096
692	4	10	91.24	14.9786	7989	4393.25	0.0319253	0.0507509	0.0386757	0.070359	0.09124	0.163245	41	0.0635906	0.110218
693	6	6.16667	80.0676	19.6072	5745	5530.33	0.00781396	0.0270451	0.0346719	0.0475295	0.0800676	0.149766	37	0.047866	0.104814
694	3	10.6667	101.6	13.5376	3790	5147.67	0.0342239	0.0492418	0.0335633	0.062501	0.1016	0.175076	31	0.0666035	0.106513
695	3	28.3333	80.7327	3.54856	6294	6893	0.00682297	0.0289435	0.0347865	0.0413082	0.0807327	0.153088	85	0.0507648	0.113597
696	3	14.3333	77.5409	9.73457	6913	5843.67	0.0134199	0.0223849	0.0356462	0.0395375	0.0775409	0.150656	43	0.0505839	0.113057
697	4	9.75	84.3172	16.1508	1021	1821.75	0.0156966	0.0375038	0.0329395	0.0718908	0.0843172	0.160133	38	0.0664283	0.108277
698	4	6.5	125.366	23.2823	5033	6193.25	0.0337204	0.0467568	0.0466356	0.0619645	0.125366	0.186974	25	0.0775143	0.133089
699	4	10	118.926	18.165	8417	5562.5	0.0275937	0.045583	0.0377393	0.0551724	0.118926	0.195057	41	0.0791913	0.120098
700	3	12.3333	79.5879	7.36537	3373	4944.67	0.00950797	0.0267321	0.0336964	0.0441739	0.0795879	0.148587	37	0.0547192	0.0946613
701	3	48	95.8387	3.13918	0	6188	0.0308039	0.0383787	0.034301	0.051401	0.0958387	0.146725	137	0.0744837	0.119049
702	4	10.5	83.4905	17.046	6144	5501.25	0.00332442	0.0119235	0.03191	0.0266869	0.0834905	0.155063	41	0.041054	0.080764
703	4	7.25	104.357	21.9712	4060	5092.75	0.0221607	0.0371644	0.0361043	0.0659526	0.104357	0.171317	30	0.0609514	0.111549
704	3	21.3333	86.8238	9.27302	6078	7743	0.0160164	0.0308029	0.0363424	0.0421397	0.0868238	0.152661	64	0.0518972	0.082507
705	3	7.66667	75.5627	13.1335	6193	3861	0.00560736	0.0235445	0.0295093	0.0361918	0.0755627	0.144813	23	0.0398492	0.0672405
706	3	7	85.4533	12.6598	4940	4837.67	0.00855457	0.0322182	0.0358181	0.0477053	0.0854533	0.153747	22	0.0527695	0.0836259
707	5	14.2	95.5383	16.4715	7991	5083.8	0.00626922	0.0283028	0.0341755	0.0445511	0.0955383	0.162582	69	0.0584245	0.108301
708	3	9	121.085	15.3759	1271	4956	0.0459884	0.0495454	0.0409371	0.0526037	0.121085	0.197565	28	0.0812678	0.11832
709	3	6.66667	110.258	18.5222	6690	4660.33	0.0323296	0.0325039	0.0356354	0.0327883	0.110258	0.177298	21	0.0580753	0.121813
710	5	7	102.079	21.12	6969	6226.8	0.0173291	0.0334309	0.038543	0.0521901	0.102079	0.175694	36	0.0602995	0.112936
711	4	13.25	87.9357	17.0375	2709	4764	0.013691	0.033416	0.0367581	0.0488717	0.0879357	0.167887	53	0.0561945	0.0949441
712	3	19	97.4949	7.99001	3999	7508	0.0302283	0.035818	0.0356344	0.043449	0.0974949	0.16593	56	0.0663686	0.116579
713	3	9.33333	113.373	12.6134	1369	3179.33	0.023431	0.0288462	0.0391452	0.035518	0.113373	0.191044	27	0.0612835	0.0981591
714	3	7.33333	104.441	16.8417	9161	6692.33	0.0364557	0.0413571	0.0342468	0.045261	0.104441	0.171724	22	0.0674715	0.113673
715	3	34.6667	72.4495	4.1492	5065	4090	0.00916792	0.0164914	0.0365064	0.0227434	0.0724495	0.146922	102	0.0464488	0.0881068
716	4	21	92.5225	15.1699	8278	4507.25	0.0266224	0.0469799	0.0473193	0.0654228	0.0925225	0.170565	81	0.0678548	0.123371
717	3	6.66667	127.117	24.7172	7310	5055	0.0330784	0.0354437	0.041156	0.0382855	0.127117	0.199134	21	0.0682745	0.09506
718	3	65	88.3189	2.06651	3535	5387.33	0.0246804	0.0391827	0.039488	0.0598121	0.0883189	0.152656	185	0.0691879	0.113498
719	3	13.6667	96.0145	13.6402	8301	5525.67	0.0252527	0.0439333	0.0330379	0.0705635	0.0960145	0.159833	42	0.0584708	0.101502
720	3	11.6667	85.2595	7.91234	10020	3819.67	0.00892133	0.0203092	0.0376088	0.0297299	0.0852595	0.146806	35	0.0519281	0.0910717
721	3	28.6667	109.48	7.10089	10778	5498	0.0340405	0.0535125	0.0377839	0.0661587	0.10948	0.170078	83	0.0884859	0.139832
722	3	18	119.578	12.6443	8069	4712.33	0.0307035	0.0412144	0.0435028	0.058817	0.119578	0.200288	54	0.0840161	0.153976
723	3	7	75.6688	12.3822	3940	5829.67	0.00802516	0.0217028	0.0275229	0.0387094	0.0756688	0.149301	21	0.0380306	0.0741292
724	4	6	86.4259	18.1691	2525	6836	0.0250779	0.0323586	0.0337035	0.0430673	0.0864259	0.162208	25	0.0530195	0.0934895
725	3	16	92.6354	8.49513	8136	5166.67	0.0153102	0.0201832	0.0359003	0.0257749	0.0926354	0.163357	47	0.0578139	0.116346
726	4	11.75	132.504	21.808	5377	8633.75	0.0575724	0.0754488	0.0428826	0.0934657	0.132504	0.19511	47	0.105598	0.168149
727	4	6.75	93.0058	15.3349	6953	5719.25	0.0150328	0.0475765	0.039008	0.0778135	0.0930058	0.161071	28	0.0608386	0.133089
728	3	13.3333	116.616	9.09325	4858	7069.67	0.0364391	0.0473533	0.0363977	0.0588218	0.116616	0.182886	41	0.0791786	0.116941
729	4	24	86.3295	10.1806	5972	5868.75	0.0112756	0.0286457	0.0339437	0.0413261	0.0863295	0.151286	95	0.0652984	0.10858
730	3	47.3333	93.2128	12.4436	4686	3932	0.0363292	0.0396426	0.039385	0.042016	0.0932128	0.161381	141	0.069437	0.105648
731	3	35.3333	99.5289	10.6821	4933	5734.67	0.0221713	0.0354975	0.0323284	0.0470692	0.0995289	0.167333	104	0.0755898	0.114717
732	6	14.5	107.449	21.0816	5459	7295.67	0.0282729	0.0426243	0.0359542	0.0593084	0.107449	0.170584	87	0.0835593	0.122693
733	4	29.75	76.288	8.03542	5729	3469.25	0.0172263	0.0461851	0.0350376	0.0620719	0.076288	0.146585	114	0.0551795	0.0966861
734	4	40	84.5457	8.96819	7992	4829.5	0.0056704	0.0227567	0.0339567	0.0388043	0.0845457	0.153607	158	0.0645621	0.107254
735	3	8.66667	82.2319	11.3558	6471	5113	0.00489833	0.0308373	0.0357311	0.0450431	0.0822319	0.144762	27	0.0491664	0.100683
736	3	22	95.3416	9.65307	1521	6043	0.0175006	0.0292083	0.0349848	0.0373836	0.0953416	0.163168	66	0.0607475	0.102689
737	4	11	86.7076	16.9569	7354	3319.5	0.00706744	0.0242792	0.0325093	0.0401768	0.0867076	0.164993	45	0.0595817	0.116105
738	3	5.66667	97.5097	17.3351	5835	5533	0.01278	0.0204468	0.0419461	0.0296992	0.0975097	0.170989	18	0.0525578	0.104867
739	3	28	101.291	10.1559	4750	4560.33	0.0293517	0.0366521	0.0351031	0.0426598	0.101291	0.171449	81	0.0704067	0.108177
740	4	10.5	97.7606	15.9766	1989	5641	0.012937	0.036632	0.0326102	0.0505551	0.0977606	0.169343	43	0.0626865	0.109501
741	3	15.3333	98.85	7.72495	5373	5061.33	0.0194345	0.0298962	0.0383228	0.0500435	0.09885	0.159768	47	0.0580463	0.117801
742	3	25.3333	80.2094	6.01571	10129	3632	0.0115943	0.02363	0.0363592	0.0353471	0.0802094	0.146175	75	0.0505259	0.0936508
743	3	6	82.8996	14.8035	2322	6286.67	0.0193825	0.0451001	0.0373519	0.0659526	0.0828996	0.153443	19	0.0601884	0.0909155
744	4	13.5	89.8064	12.1821	0	6066	0.0037866	0.0270251	0.0347561	0.0491902	0.0898064	0.153831	55	0.0614623	0.111224
745	3	13.3333	98.3417	8.09929	3840	4602.67	0.0353449	0.0505592	0.037729	0.0725204	0.0983417	0.16631	41	0.0733772	0.123322
746	4	12.75	91.3744	13.8693	5160	5313	0.0280657	0.0507516	0.037485	0.0691448	0.0913744	0.158228	51	0.0683796	0.125665
747	3	61.6667	80.1617	6.09341	5922	6274.67	0.0263563	0.0276303	0.037838	0.0282996	0.0801617	0.151408	179	0.0596475	0.0956751
748	3	41.3333	82.1995	8.12635	3465	5292	0.0211038	0.0244291	0.028415	0.0266869	0.0821995	0.151266	119	0.0581273	0.0942341
749	3	7	87.8655	12.7266	7582	4460.33	0.0178304	0.0261997	0.0350121	0.0326152	0.0878655	0.163459	20	0.0468552	0.0729905
750	4	7.25	99.1711	17.405	6168	4862.75	0.0171064	0.036948	0.0460353	0.0777705	0.0991711	0.158648	30	0.0605334	0.114767
751	3	16.3333	102.745	11.7332	4798	5989	0.0286682	0.0413417	0.0418266	0.0618116	0.102745	0.166406	49	0.0658988	0.109584
752	3	13	120.076	15.2054	4954	5950	0.0248037	0.0423875	0.0407276	0.0750483	0.120076	0.198848	40	0.0856758	0.116168
753	4	9	89.4709	14.2861	7873	4844.25	0.00742037	0.0326164	0.0306087	0.0570964	0.0894709	0.146812	35	0.0564861	0.0913715
754	3	29	71.8874	9.89619	3677	5657.33	0.0128179	0.0270968	0.0353213	0.046487	0.0718874	0.142177	85	0.0431744	0.0833619
755	3	21	96.5263	11.918	4646	4904.67	0.0257497	0.0408832	0.0384882	0.0491002	0.0965263	0.162394	63	0.0625662	0.109963
756	4	9	110.171	17.8573	7422	5940	0.00363709	0.0427136	0.0361539	0.0633276	0.110171	0.189809	37	0.0800705	0.118646
757	4	4.5	90.2855	21.4428	4471	5282.5	0.00831851	0.0329892	0.0354105	0.0468943	0.0902855	0.162531	19	0.0508905	0.101319
758	4	5	107.934	23.6427	5728	6782.75	0.0250122	0.0410236	0.0387844	0.0490732	0.107934	0.182762	21	0.0655666	0.105945
759	4	8.25	94.638	18.4265	5762	7532.5	0.0208333	0.0403482	0.0338372	0.0591464	0.094638	0.15664	33	0.0568971	0.0884693
760	3	15.6667	102.085	10.5966	10825	8603.67	0.00455783	0.0254203	0.0406058	0.0385769	0.102085	0.169751	48	0.0638869	0.108521
761	4	10	88.9524	13.4496	6862	4768.75	0.0228372	0.0282124	0.033196	0.0400371	0.0889524	0.153559	41	0.0573565	0.10901
762	4	18	86.2345	6.92096	5827	6584.25	0.0183068	0.0279587	0.0332207	0.0392423	0.0862345	0.157312	73	0.0606636	0.103427
763	4	16	99.844	10.4143	5694	5734.25	0.0341466	0.0491149	0.0309028	0.0780388	0.099844	0.17492	64	0.0728834	0.131883
764	3	11	103.647	11.1736	5457	4724.67	0.0245819	0.0369144	0.0383369	0.0614274	0.103647	0.178196	33	0.0610335	0.105945
765	3	56	71.7628	6.88771	6653	7303.67	0.0144193	0.0355035	0.0392009	0.0477985	0.0717628	0.139471	164	0.0524208	0.0990775
766	3	22.6667	94.5141	7.44511	5331	6655.67	0.00109545	0.0251076	0.0391946	0.0441607	0.0945141	0.166723	66	0.0682212	0.107281
767	4	13.5	94.6304	15.831	4554	6909.75	0.0135043	0.0352223	0.0423477	0.0633371	0.0946304	0.169676	54	0.0613541	0.12664
768	3	18.3333	94.383	5.52916	8580	6064	0.0264379	0.0386598	0.0377809	0.0493384	0.094383	0.169593	52	0.0683994	0.127523
769	4	7.5	86.9812	14.4451	2312	5111.25	0.0117501	0.028827	0.0396705	0.0625572	0.0869812	0.154879	31	0.0517848	0.098891
770	3	29.6667	115.35	4.33767	9017	5866	0.0507512	0.0578856	0.0398857	0.0702362	0.11535	0.183656	85	0.091467	0.127185
771	4	14.5	110.068	18.1154	6818	5414	0.0474041	0.0620883	0.0482588	0.0749759	0.110068	0.171942	57	0.081989	0.121475
772	3	7.33333	122.781	17.735	7210	3909.67	0.0305554	0.0420553	0.0407861	0.0536579	0.122781	0.191059	21	0.0726668	0.111186
773	3	6.33333	92.7719	17.0082	9369	7005.33	0.00631515	0.0262824	0.0318946	0.0384144	0.0927719	0.152031	19	0.0375652	0.0771751
774	4	8.75	132.09	23.1157	8854	5446.5	0.0384806	0.0519562	0.0396686	0.0666029	0.13209	0.201006	36	0.0913886	0.126292
775	4	8.25	97.6859	17.1361	5731	6750.75	0.0146103	0.0315741	0.0348295	0.0422729	0.0976859	0.172466	34	0.0605893	0.112961
776	4	30.75	96.2759	12.0287	2213	7296.75	0.0364412	0.0459982	0.0363845	0.0606324	0.0962759	0.167683	117	0.0720374	0.114566
777	3	37.6667	114.155	12.1648	2921	4704	0.0413308	0.0561209	0.0370568	0.0722891	0.114155	0.183779	110	0.0894439	0.122391
778	3	48.3333	93.9147	11.1957	2671	5491.67	0.0149071	0.0314735	0.0346851	0.0407833	0.0939147	0.15833	140	0.0711387	0.108049
779	5	8.6	88.3546	15.0668	5860	6782	0.0114693	0.03265	0.0350713	0.0551545	0.0883546	0.15427	43	0.0589794	0.103076
780	5	13.8	106.501	22.0898	7299	6892	0.0252431	0.043588	0.0403361	0.0761456	0.106501	0.170983	68	0.0674298	0.103443
781	3	35.3333	81.652	4.11206	6880	5734	0.0238837	0.0362132	0.0320212	0.0482099	0.081652	0.148207	106	0.0568651	0.100808
782	3	6	150.208	30.0416	8083	7249.67	0.0519008	0.0638813	0.0475763	0.07137	0.150208	0.209918	19	0.0981394	0.14685
783	3	13.3333	93.5783	13.5169	6294	6471	0.00305009	0.0405592	0.0391221	0.0600691	0.0935783	0.162948	40	0.0705363	0.117576
784	3	4.66667	108.008	23.4017	5840	2835.67	0.0226723	0.0491163	0.0392094	0.0815793	0.108008	0.180514	15	0.0683584	0.103999
785	3	52	93.3173	8.01389	5108	4529.33	0.0156954	0.0347977	0.0333543	0.0461046	0.0933173	0.163986	150	0.0752398	0.115423
786	5	18.2	76.717	10.6595	7077	4151.4	0.00864264	0.0458621	0.0349524	0.0858038	0.076717	0.150514	90	0.0623919	0.113288
787	3	5.66667	110.634	20.6342	0	4491.33	0.0324495	0.0399215	0.0333094	0.0476674	0.110634	0.179372	18	0.0604431	0.101069
788	3	13.3333	126.011	12.1011	0	2498.33	0.0375984	0.0495462	0.0411539	0.055851	0.126011	0.19682	41	0.0872031	0.125277
789	3	41.6667	80.9237	2.74806	6402	5255.67	0.0244786	0.0289456	0.0332397	0.0374767	0.0809237	0.15424	122	0.055014	0.0980646
790	3	26	69.712	3.33562	2833	5780.67	0.00640624	0.0139781	0.0343121	0.0182096	0.069712	0.139844	78	0.0415742	0.0896076
791	6	4	101.624	27.382	6332	6259.33	0.0061585	0.0270868	0.0331401	0.0532826	0.101624	0.170733	25	0.0525637	0.0898947
792	3	53.6667	79.2676	3.3773	3888	5840	0.0189683	0.039553	0.0387714	0.0577472	0.0792676	0.15021	147	0.0611386	0.10854
793	3	8	94.9577	11.9953	6948	6130.67	0.0127555	0.0246975	0.0341628	0.0317866	0.0949577	0.157153	24	0.050822	0.100867
794	3	34.3333	85.7562	11.5407	1579	4850.67	0.0250816	0.0270026	0.0346505	0.0284419	0.0857562	0.148444	102	0.0607331	0.0951326
795	5	6	112.996	24.9666	4448	4417.2	0.0452498	0.0520265	0.0391943	0.062958	0.112996	0.184456	31	0.0718775	0.106883
796	3	8.66667	112.51	16.2514	3183	4946.67	0.0352463	0.0400012	0.0331363	0.0460605	0.11251	0.180065	27	0.0677909	0.097051
797	4	8.75	96.9659	15.4789	8653	3433	0.0273732	0.0433488	0.0363627	0.0620251	0.0969659	0.166579	36	0.0659393	0.107872
798	3	35.3333	103.85	10.4728	2663	5510	0.0233398	0.0316393	0.0375667	0.0473394	0.10385	0.166323	103	0.0773458	0.114988
799	3	7	118.818	18.4827	3266	8081.33	0.0336398	0.038784	0.031579	0.0445511	0.118818	0.19065	22	0.0603159	0.0874611
800	3	7.66667	106.006	13.8818	3733	5451.67	0.0170981	0.0285001	0.0411664	0.0417395	0.106006	0.169446	23	0.0630975	0.108732
801	4	4.5	105.232	25.6817	5988	6360.25	0.00800141	0.0393984	0.0344568	0.0778135	0.105232	0.175708	19	0.0637117	0.12553
802	3	25.3333	81.3415	5.36962	2735	6526	0.0168781	0.025198	0.0308999	0.0361357	0.0813415	0.150359	74	0.0514741	0.090032
803	3	6	88.8349	16.6154	7891	4810.33	0.0134436	0.031147	0.030992	0.0545943	0.0888349	0.160221	19	0.0457193	0.0950938
804	3	8	107.219	16.0829	4926	5282.67	0.0198987	0.0349956	0.0357715	0.0468029	0.107219	0.173902	23	0.0581383	0.0928482
805	4	8	104.313	19.4458	4634	4504	0.0225085	0.0323022	0.0361454	0.0410781	0.104313	0.171134	33	0.064757	0.106639
806	3	18.3333	74.2869	4.4297	3321	6675.33	0.0129855	0.0187016	0.0325211	0.0292866	0.0742869	0.143991	52	0.0467216	0.077169
807	3	11.3333	91.0157	9.3905	2998	4160.33	0.0137142	0.0355257	0.0322782	0.0584133	0.0910157	0.160491	34	0.0586033	0.103422
808	4	25.75	104.512	14.4143	3672	5057.75	0.0182242	0.042	0.0384467	0.0703565	0.104512	0.172663	100	0.0832228	0.134495
809	4	5.25	91.0964	19.9273	6808	4779.25	0.0203088	0.0387257	0.0339775	0.0601003	0.0910964	0.154285	22	0.052817	0.101024
810	3	15.3333	70.7447	8.22581	8408	5166.67	0.0122356	0.0201368	0.031362	0.0251329	0.0707447	0.138992	44	0.0421604	0.0816419
811	4	7.25	82.3251	14.814	4439	4154.5	0.012373	0.0355858	0.0317394	0.0567306	0.0823251	0.151159	30	0.0497776	0.0884654
812	3	10.6667	87.6053	12.8627	7508	7345.67	0.0103188	0.0273055	0.0344603	0.046434	0.0876053	0.161943	33	0.0558597	0.0941014
813	3	11.3333	131.035	13.3462	3732	6623.33	0.0557366	0.0620669	0.0371724	0.074607	0.131035	0.201692	35	0.0917053	0.12234
814	3	47.3333	89.8484	11.9945	6163	5218.33	0.0225085	0.0399085	0.0391256	0.0642624	0.0898484	0.158007	142	0.0667782	0.122314
815	3	17.6667	113.475	7.70655	4833	5295.33	0.0404365	0.0437271	0.0349176	0.0467198	0.113475	0.176644	50	0.0742111	0.105951
816	3	10.3333	104.183	12.6784	3629	5747.67	0.0199972	0.0287775	0.0316181	0.0348833	0.104183	0.170966	32	0.0558322	0.0879975
817	3	50.3333	103.87	7.18898	4993	6258	0.0209945	0.0375649	0.0357039	0.0549511	0.10387	0.172922	149	0.0822792	0.12427
818	4	6	89.0145	18.3424	3504	5266	0.0154658	0.0309811	0.0322011	0.0671932	0.0890145	0.15596	25	0.0458267	0.0960904
819	4	7	86.8374	16.1011	3241	4545.75	0.0123793	0.0201146	0.0382046	0.0306823	0.0868374	0.159375	27	0.0545293	0.0926639
820	3	51	85.2397	5.79806	3999	6296.67	0.0284593	0.0383283	0.036895	0.0499043	0.0852397	0.153511	152	0.0627065	0.0977781
821	3	9	87.2971	12.5865	7647	5483.33	0.0126762	0.0237945	0.036292	0.0456679	0.0872971	0.155165	28	0.0447285	0.102523
822	3	7.66667	102.992	14.5905	7621	4749	0.0200959	0.0293204	0.0366381	0.0349287	0.102992	0.167716	23	0.0594442	0.091091
823	4	46.25	96.3054	10.6948	7516	5628	0.0306835	0.0486026	0.0376518	0.0730703	0.0963054	0.16501	178	0.0760985	0.126888
824	3	5	143.335	28.6671	7008	5949.67	0.0521901	0.0557558	0.0420165	0.0607454	0.143335	0.203264	16	0.0812073	0.131066
825	3	11	130.537	17.2511	8274	5893.33	0.0684117	0.0707867	0.044077	0.0749759	0.130537	0.205542	34	0.0954937	0.140087
826	3	31	105.036	6.89189	6032	5827.67	0.0205336	0.0583742	0.0381206	0.080916	0.105036	0.178389	89	0.0940325	0.139832
827	3	13	88.0378	7.99418	3384	2732.67	0.019459	0.0350313	0.0351708	0.0442134	0.0880378	0.156476	40	0.057365	0.120306
828	3	6.33333	128.238	25.259	2881	6639.33	0.0464954	0.0590123	0.0361214	0.0672044	0.128238	0.204334	19	0.0834209	0.135616
829	3	23.6667	86.1279	6.25033	5845	4990.33	0.0116041	0.0318662	0.0355348	0.0589	0.0861279	0.158533	70	0.06028	0.109626
830	3	7	98.0048	14.1951	3296	4745.33	0.00604062	0.0257808	0.0294738	0.0486626	0.0980048	0.153661	22	0.0467574	0.0831968
831	3	6.33333	123.812	22.6989	137	4260	0.0156879	0.0298164	0.0377864	0.0394847	0.123812	0.187712	20	0.06378	0.0956469
832	3	5.66667	93.6145	16.9398	7221	3274	0.0250201	0.036803	0.0326842	0.0486597	0.0936145	0.163091	17	0.0519737	0.101094
833	3	7	95.4375	15.679	7902	4700.33	0.0216734	0.0293286	0.0311246	0.0382804	0.0954375	0.166226	22	0.0531311	0.0959509
834	3	13.3333	97.5221	11.2658	7542	6149	0.0239311	0.0407186	0.0389877	0.0742374	0.0975221	0.164705	41	0.0602889	0.116131
835	4	6	124.864	24.5764	6374	5350.75	0.0396233	0.054658	0.0412441	0.0677571	0.124864	0.201886	22	0.0787304	0.117801
836	3	9.33333	102.334	17.1455	3683	4581.67	0.0264762	0.0398659	0.038122	0.0496324	0.102334	0.164134	29	0.0662965	0.103578
837	3	18.6667	83.1764	6.0852	4555	4870.67	0.0144623	0.0187824	0.0293074	0.0233221	0.0831764	0.148689	57	0.0453862	0.102826
838	4	7	97.2334	16.8808	8137	5478	0.0201265	0.0346542	0.0379826	0.0632493	0.0972334	0.15895	29	0.0602257	0.108129
839	3	21.3333	105.352	11.1441	4440	7399.67	0.0324988	0.0373882	0.038741	0.0421444	0.105352	0.175786	65	0.0738119	0.12152
840	4	25	83.1662	12.1509	5528	3996.5	0.0119044	0.0294742	0.0421544	0.0510274	0.0831662	0.151769	100	0.0578185	0.104621
841	3	32	105.947	3.68978	2050	3245	0.0405451	0.0437663	0.0407746	0.0463081	0.105947	0.179746	95	0.0786754	0.124301
842	3	6.66667	118.018	18.4051	8729	5897.67	0.00812973	0.0283066	0.0425242	0.0501073	0.118018	0.191551	21	0.0624275	0.119188
843	6	5.66667	111.73	23.4323	9470	5318.83	0.0139553	0.039972	0.0370039	0.0554636	0.11173	0.178294	33	0.0643368	0.0957072
844	4	7.25	81.1723	15.8238	7086	4602	0.0130765	0.0225757	0.0306145	0.0390324	0.0811723	0.152282	29	0.0442029	0.0796051
845	3	5.33333	125.087	24.7196	7931	5261	0.0312652	0.0452811	0.041	0.0690808	0.125087	0.196903	17	0.0755991	0.119188
846	4	8	106.996	22.2909	7574	5615.75	0.0242014	0.0446557	0.0367767	0.0662484	0.106996	0.172867	33	0.0794729	0.111806
847	5	7.6	93.9039	20.5024	3387	5670.2	0.00249305	0.0215959	0.0343167	0.0475503	0.0939039	0.165118	38	0.0520909	0.0974942
848	4	23.5	109.466	17.9916	6118	5669.25	0.0387358	0.0483481	0.0397942	0.0516583	0.109466	0.181017	93	0.0803716	0.131493
849	3	6.33333	101.466	17.5149	5038	6557.67	0.00894979	0.0307592	0.045219	0.0588088	0.101466	0.171661	20	0.066103	0.120773
850	3	47.6667	60.3129	6.8549	2843	5473	0.00275123	0.0304349	0.036508	0.0672104	0.0603129	0.127803	141	0.0374511	0.07207
851	4	6	88.7149	18.6503	2531	6131.5	0.0056704	0.0295744	0.0323833	0.064604	0.0887149	0.159277	24	0.0552092	0.110447
852	3	7.66667	124.115	21.5724	5866	4289	0.0496092	0.0523868	0.0379692	0.0565198	0.124115	0.187233	24	0.0776969	0.125665
853	3	29.6667	81.2187	9.3759	5207	5056.67	0.0220675	0.0374001	0.0338856	0.0497687	0.0812187	0.151426	85	0.0527457	0.0926115
854	5	12.2	80.3424	13.7921	6034	5611.2	0.0168019	0.0257094	0.0322973	0.0441851	0.0803424	0.145231	61	0.0510443	0.09903
855	3	14.3333	85.6476	10.2301	7890	5712	0.0114693	0.0208165	0.0313296	0.0372587	0.0856476	0.147792	44	0.0554217	0.0825501
856	3	15	108.664	8.46944	6257	7124	0.039924	0.0451493	0.0342236	0.0508751	0.108664	0.176369	45	0.0720106	0.118108
857	4	9.25	68.3179	13.2366	7447	6005.75	0.00602299	0.0240402	0.0341448	0.0404799	0.0683179	0.136663	38	0.044566	0.0841304
858	3	5.66667	96.472	17.4568	8025	3934.33	0.00993873	0.026077	0.0337558	0.0411453	0.096472	0.172003	17	0.0506712	0.110944
859	3	20.3333	83.5756	5.1074	2521	6225.33	0.0100472	0.0250593	0.0316936	0.0389542	0.0835756	0.156573	59	0.0478284	0.0904065
860	3	28	84.0583	6.61951	8900	4897.33	0.0152053	0.0199455	0.0361593	0.0253696	0.0840583	0.146736	81	0.057193	0.0990424
861	3	51	79.8052	5.08005	6894	6009.67	0.0160136	0.0223955	0.0318064	0.032852	0.0798052	0.144747	145	0.0563029	0.0944655
862	3	19.3333	92.674	14.5315	5681	5158.33	0.0154658	0.0203337	0.0362925	0.0255867	0.092674	0.162231	59	0.0557564	0.0913029
863	3	11	101.929	12.0805	8673	5235.67	0.0293309	0.037355	0.0318281	0.0422486	0.101929	0.172475	34	0.0655481	0.102881
864	3	26	82.8191	7.96106	3074	5200.33	0.0180294	0.0250745	0.0369679	0.0310549	0.0828191	0.161972	79	0.054928	0.0956132
865	3	5.33333	78.3275	14.7952	8170	2854.67	0.00990269	0.025339	0.0311186	0.0545095	0.0783275	0.15113	17	0.0449695	0.0885274
866	3	9	87.0844	11.1275	5323	5529	0.0165446	0.0320136	0.0326102	0.0567933	0.0870844	0.15571	27	0.0497317	0.0806883
867	3	16	107.7	13.3265	4740	5587.67	0.0188845	0.0344709	0.0347175	0.0641851	0.1077	0.178066	49	0.0799222	0.133987
868	3	20	84.5674	11.6496	5742	5057.33	0.0218918	0.0244114	0.0316174	0.0263586	0.0845674	0.143771	60	0.0550632	0.0923659
869	3	44.3333	100.379	4.78901	3859	6713.33	0.0227351	0.0452862	0.0361979	0.0644135	0.100379	0.168605	126	0.0816663	0.12178
870	3	8.66667	93.6859	10.93	7101	6819.33	0.0251212	0.0342785	0.0385898	0.0474479	0.0936859	0.168234	26	0.0592091	0.0945577
871	3	30	75.9517	8.16508	7892	5470.67	0.0108465	0.0167956	0.0355519	0.0202415	0.0759517	0.145865	89	0.0483948	0.0898428
872	3	13	96.8206	10.5119	11054	5961.67	0.0215188	0.0334262	0.0424972	0.054005	0.0968206	0.165806	37	0.0593014	0.109109
873	3	7.66667	103.054	13.6315	8990	3524.67	0.0180914	0.023444	0.0350628	0.0264457	0.103054	0.17578	24	0.0515985	0.0962444
874	4	11.25	79.4565	13.5108	3331	6049.75	0.0100701	0.0301937	0.0473702	0.0702402	0.0794565	0.153073	44	0.0516923	0.131314
875	3	14.3333	115.979	16.6353	4758	6199	0.0380656	0.0472954	0.0416939	0.0563644	0.115979	0.18421	44	0.0815203	0.121475
876	3	7	98.7009	15.3535	3848	4367	0.0302302	0.044577	0.0348474	0.0546523	0.0987009	0.171472	22	0.0665573	0.111806
877	3	12.6667	121.53	15.0466	4033	4419.33	0.00826045	0.0439454	0.0395365	0.064262	0.12153	0.198479	39	0.0876802	0.12874
878	3	13.3333	87.4388	11.0339	9148	5523.33	0.0183994	0.0580736	0.0443366	0.0796758	0.0874388	0.16162	40	0.0618024	0.12999
879	3	9.66667	88.1797	10.9175	3428	4541.33	0.00987612	0.0217077	0.0355985	0.0453034	0.0881797	0.152343	30	0.0501903	0.109535
880	3	12	94.2312	10.5528	6041	6037	0.00249305	0.0300565	0.0284476	0.0600027	0.0942312	0.162625	35	0.0593008	0.107513
881	3	10.3333	93.2717	11.3505	3302	5828.33	0.0119485	0.0279791	0.0368533	0.0431279	0.0932717	0.163574	32	0.0500892	0.101024
882	3	5	117.833	25.2499	9262	5555.33	0.0204656	0.0332172	0.0372275	0.0404502	0.117833	0.192956	16	0.0600162	0.0903941
883	4	4	118.282	30.5561	3981	4853.75	0.0143156	0.0347702	0.0425815	0.0480998	0.118282	0.194685	16	0.0615245	0.103756
884	4	42.25	87.077	9.52466	2775	4885.75	0.0216723	0.0370544	0.0392094	0.0620843	0.087077	0.15941	166	0.0667516	0.108073
885	5	16.8	102.563	18.4515	3660	4655.6	0.0334774	0.0453886	0.0338239	0.0539127	0.102563	0.165335	83	0.079007	0.114202
886	3	10	97.7298	15.2024	6177	5984.33	0.0194558	0.0305367	0.0304859	0.0390324	0.0977298	0.161881	30	0.058655	0.100272
887	3	14	79.6957	9.74059	4273	6461.67	0.0177318	0.0264019	0.0317164	0.0395965	0.0796957	0.157196	42	0.0473563	0.0909843
888	3	14	87.5081	11.5392	5825	6492.67	0.00515405	0.0139281	0.0302676	0.0292098	0.0875081	0.145937	41	0.049524	0.104605
889	3	8	96.9045	14.8049	2779	5265	0.0242725	0.034247	0.0366311	0.0527925	0.0969045	0.168452	25	0.0699852	0.109745
890	3	12	99.3292	10.7738	5054	6434.33	0.0155716	0.0290502	0.0315413	0.0371946	0.0993292	0.17094	37	0.0612703	0.113194
891	3	8	104.886	17.0647	7372	5207.67	0.0244925	0.0376409	0.0289245	0.0458095	0.104886	0.172446	25	0.0629175	0.104254
892	3	9.66667	100.041	11.0342	6836	7062	0.0227023	0.0631408	0.0377915	0.103186	0.100041	0.167862	30	0.0780021	0.116526
893	3	19.3333	86.0376	7.15837	7696	8547.67	0.0137577	0.0209944	0.0363737	0.0348892	0.0860376	0.158391	57	0.0589005	0.104691
894	3	48	107.729	11.389	5850	5469.33	0.0186787	0.0419116	0.0324266	0.054237	0.107729	0.16503	145	0.0845978	0.123556
895	5	6.2	82.5128	17.217	8969	6358.4	0.0197978	0.026868	0.030814	0.0393142	0.0825128	0.157885	32	0.0492651	0.0895951
896	3	13.3333	98.8742	11.422	6289	5483.67	0.0256563	0.029169	0.0351583	0.0331761	0.0988742	0.166374	41	0.0572086	0.100705
897	3	36.6667	91.1891	10.1007	8618	7109.33	0.00916965	0.0426054	0.0360017	0.0862485	0.0911891	0.168593	102	0.0772238	0.122958
898	3	18.3333	92.078	8.69625	4584	3861.67	0.0132794	0.02889	0.0353511	0.0478734	0.092078	0.160098	55	0.0622888	0.10999
899	3	15.3333	79.8506	9.50602	6584	4772.33	0.0118064	0.0212812	0.033019	0.0303883	0.0798506	0.155027	46	0.050019	0.0967273
900	3	12	101.286	12.7278	7099	6056.67	0.0284606	0.0364602	0.0387787	0.0432398	0.101286	0.17159	35	0.0650412	0.0993164
901	3	14.3333	108.251	16.1283	8750	6829.67	0.0364613	0.0461055	0.0371422	0.0563642	0.108251	0.176031	44	0.0722675	0.106263
902	3	21	112.342	12.4145	6021	6602.67	0.0397409	0.044693	0.0375297	0.0477597	0.112342	0.17595	63	0.0768522	0.113476
903	4	9.25	117.152	17.607	7206	3568.75	0.0416176	0.0509813	0.034436	0.054955	0.117152	0.18539	38	0.0796023	0.109115
904	3	46.6667	79.7813	12.1702	3196	3051.33	0.0155331	0.029486	0.0338788	0.0488717	0.0797813	0.149105	138	0.0568504	0.0952651
905	3	43	88.1855	2.65638	5458	4265.33	0.0341859	0.0399604	0.03526	0.0495853	0.0881855	0.163545	117	0.0657319	0.108603
906	4	7	88.1902	17.313	5694	3889.75	0.0121261	0.0184363	0.0328414	0.0260338	0.0881902	0.160315	28	0.046998	0.0987408
907	3	8.66667	108.086	13.5108	3822	4912	0.0133704	0.0365467	0.0394366	0.0567913	0.108086	0.176054	27	0.0718888	0.113743
908	3	11.6667	97.1409	10.1393	6131	5895	0.0280014	0.0379388	0.0357579	0.0435011	0.0971409	0.163825	36	0.0651572	0.112473
909	3	38.6667	93.1848	8.18476	7363	6007.67	0.0207211	0.0371235	0.0395278	0.0459501	0.0931848	0.164934	114	0.0733031	0.106273
910	3	20.3333	87.4971	5.31568	4797	7106	0.0173198	0.0354991	0.0338801	0.0450755	0.0874971	0.151496	61	0.0627411	0.121004
911	3	5.66667	140.152	28.5494	5789	6912.33	0.0463792	0.0520549	0.0471058	0.0575576	0.140152	0.201485	18	0.0836418	0.123019
912	3	7.66667	98.6558	14.7984	8107	5206.33	0.0152388	0.0232658	0.0370243	0.034725	0.0986558	0.162012	24	0.0505632	0.109364
913	3	7	107.105	17.5959	5746	4691	0.0215111	0.0331181	0.0387789	0.0410732	0.107105	0.172656	22	0.060532	0.107313
914	3	9.66667	97.4768	16.2461	1970	3567	0.00363957	0.0177835	0.0367711	0.0401162	0.0974768	0.156073	30	0.0475889	0.0730658
915	3	12.3333	94.3059	10.4784	5900	4885	0.0230686	0.0262825	0.0368677	0.0303355	0.0943059	0.155705	38	0.0565571	0.0902182
916	3	6	94.5815	16.8896	6237	6088.33	0.018989	0.0369774	0.0389893	0.0677418	0.0945815	0.172401	19	0.0608161	0.125794
917	3	6.66667	124.412	18.7605	6460	7065	0.013575	0.0305198	0.0454327	0.0449166	0.124412	0.196887	21	0.0676314	0.1008
918	4	11	97.6091	17.2443	3748	3334.25	0.0245463	0.0298932	0.0350061	0.0329945	0.0976091	0.170702	44	0.0611765	0.10478
919	3	11.6667	90.6665	8.6349	7246	6331.67	0.0154996	0.0265631	0.0312468	0.0411402	0.0906665	0.156007	36	0.0516279	0.0853553
920	3	5.33333	86.1551	16.7524	7449	6383.67	0.00535573	0.0179446	0.0349778	0.0282729	0.0861551	0.156868	17	0.046524	0.0780135
921	3	14.6667	95.0184	12.5731	1191	6677.67	0.00370789	0.0299354	0.0376163	0.0554636	0.0950184	0.163961	45	0.0639355	0.09903
922	3	10.6667	102.711	11.2697	4580	6736.33	0.022525	0.0398961	0.0301246	0.0516316	0.102711	0.168679	32	0.0587692	0.100634
923	3	10	90.1859	10.0564	5986	5156	0.00750641	0.0248496	0.0423962	0.0414084	0.0901859	0.163981	31	0.0577175	0.110204
924	3	5.66667	146.077	29.7565	3849	4361	0.0369967	0.0652857	0.0342574	0.0810898	0.146077	0.20465	18	0.0865044	0.124191
925	3	4	120.868	30.2169	4460	6871	0.0306835	0.0344055	0.0441317	0.0403603	0.120868	0.192427	13	0.063934	0.0956649
926	3	32.3333	81.5604	3.93924	4060	6961	0.0154322	0.0369792	0.0391551	0.0566605	0.0815604	0.159374	93	0.0591032	0.107257
927	3	13	104.463	15.7095	11552	7093.33	0.0287417	0.0312596	0.0313633	0.0349455	0.104463	0.173018	40	0.0590672	0.105487
928	3	11.3333	100.98	9.51154	5485	6000.67	0.0364008	0.0409355	0.031812	0.0443723	0.10098	0.171835	35	0.0664793	0.106957
929	3	26	85.2673	5.68776	854	5016.33	0.019889	0.02638	0.0347642	0.0349305	0.0852673	0.159784	75	0.0591595	0.109408
930	3	20.6667	78.0062	7.03019	3992	4345.33	0.00506672	0.0246305	0.0398945	0.0353473	0.0780062	0.148651	62	0.0508168	0.0982377
931	3	11.3333	86.9405	14.2003	4998	5547.67	0.0185527	0.036385	0.0419718	0.0649594	0.0869405	0.161707	35	0.0551257	0.103131
932	3	25	67.7554	3.63871	7403	6528.33	0.00863485	0.0119768	0.032227	0.0152855	0.0677554	0.137783	72	0.0421325	0.0780396
933	3	7.33333	98.6272	14.5593	7775	6191	0.0270217	0.0345904	0.0355548	0.0443142	0.0986272	0.166187	23	0.0575387	0.0969646
934	3	47	99.917	13.5765	3383	5593	0.00626922	0.0360276	0.0366386	0.0587666	0.099917	0.168851	141	0.0851212	0.128085
935	4	5.75	111.142	21.8314	2628	5761.25	0.0118255	0.0393396	0.0419246	0.053366	0.111142	0.189083	24	0.0725937	0.11524
936	3	16.6667	76.8867	6.64553	2497	6104.67	0.0121339	0.0365196	0.0329651	0.0519962	0.0768867	0.147915	47	0.0561198	0.0994879
937	3	9.66667	128.234	18.5436	6044	5958.67	0.0510274	0.0655331	0.03187	0.0781843	0.128234	0.196911	29	0.092994	0.127567
938	3	16	108.114	8.49469	4652	4102	0.0211449	0.0352989	0.0337339	0.042806	0.108114	0.177895	49	0.0681411	0.118554
939	3	19	90.8707	6.41865	3682	6487	0.0120382	0.0197765	0.0332805	0.025694	0.0908707	0.146448	54	0.0500561	0.0975003
940	3	14.6667	91.8225	7.70332	7659	4545.33	0.0239127	0.0472732	0.0404586	0.0694262	0.0918225	0.164764	45	0.0715963	0.12874
941	3	4.66667	124.24	26.9187	4323	5793.33	0.0295882	0.0436357	0.0377489	0.0544246	0.12424	0.185668	15	0.0667046	0.10077
942	3	5.33333	109.696	22.8534	7622	6428.67	0.0271763	0.0385485	0.0334321	0.0591464	0.109696	0.186459	17	0.0572557	0.103397
943	6	8	91.0875	18.8358	2981	5891.17	0.0168019	0.0280556	0.0354553	0.0399744	0.0910875	0.156206	49	0.0561383	0.0956118
944	3	62.6667	75.8976	1.97344	3772	6640.67	0.00904947	0.0203835	0.035317	0.0275351	0.0758976	0.147135	180	0.055899	0.0968538
945	3	6.33333	107.783	18.9617	6549	6127.33	0.00363709	0.0353101	0.0326577	0.0740465	0.107783	0.186172	20	0.0645676	0.113045
946	3	17.3333	86.2444	11.4993	10816	5563	0.0196502	0.0327194	0.0352008	0.0459391	0.0862444	0.15396	51	0.0586491	0.102805
947	3	8	102.302	14.5334	4012	8448.67	0.0165272	0.0321195	0.0415495	0.0469795	0.102302	0.179158	23	0.0629829	0.129529
948	3	9.33333	101.568	18.6209	1649	3913.67	0.00727677	0.0331533	0.0399268	0.0585134	0.101568	0.165842	28	0.0532561	0.0877067
949	3	7	85.7667	15.2474	3807	6002.33	0.00807022	0.0274082	0.0505471	0.0416176	0.0857667	0.154226	22	0.0542728	0.0960841
950	3	8.33333	101.295	15.6766	8469	5754	0.0269082	0.029698	0.032643	0.0316708	0.101295	0.163472	26	0.057245	0.0808591
951	3	4.66667	99.5514	21.5695	1189	3590.67	0.00865803	0.0257858	0.0265897	0.0357049	0.0995514	0.164134	15	0.0430258	0.07886
952	4	37.75	106.58	15.3763	9968	5169.5	0.0285084	0.0526338	0.037052	0.0894834	0.10658	0.176231	148	0.0871091	0.125949
953	3	11.3333	80.9985	9.12841	5769	4531.67	0.0126627	0.0234002	0.0350194	0.0388007	0.0809985	0.150321	35	0.0458406	0.0826459
954	3	13	92.1514	14.8466	6428	4756.67	0.0214529	0.0315888	0.0296142	0.0414841	0.0921514	0.155456	38	0.0553359	0.114919
955	3	47.3333	109.583	14.629	5636	5524.67	0.0325322	0.046769	0.0376808	0.0548651	0.109583	0.174465	141	0.0852404	0.124184
956	4	8.5	92.9817	13.5598	5456	4860	0.0037866	0.0346229	0.0357018	0.0552667	0.0929817	0.157618	34	0.0610163	0.0971261
957	3	14.3333	89.7294	15.8095	3190	6663.67	0.0144803	0.0214222	0.0323439	0.0294773	0.0897294	0.162312	44	0.0464162	0.0816984
958	3	8.66667	85.9939	12.4213	7725	5975.67	0.0178469	0.0297607	0.0373027	0.0414085	0.0859939	0.160734	27	0.0507764	0.105715
959	3	9.66667	102.763	11.7695	5760	5442.33	0.0258381	0.0342588	0.0335104	0.0399744	0.102763	0.173137	30	0.0610445	0.0891657
960	3	23.3333	90.4639	7.28296	5804	5922	0.00521854	0.0307284	0.0361881	0.0592754	0.0904639	0.156968	68	0.0693089	0.106445
961	3	5.33333	96.018	20.0038	8933	7327.67	0.0208161	0.0276886	0.0287379	0.0351365	0.096018	0.1578	17	0.0460784	0.0888684
962	3	7.66667	98.3288	15.1135	7358	4871	0.0121261	0.028152	0.0310217	0.0392759	0.0983288	0.170948	24	0.0571554	0.120511
963	3	20	94.7579	9.47579	3570	4945.67	0.0235279	0.0315105	0.0377081	0.0360547	0.0947579	0.166531	57	0.0639957	0.102084
964	3	36.3333	73.3884	3.57941	6747	5631.67	0.0122629	0.0247931	0.0340572	0.0426967	0.0733884	0.146439	105	0.0476453	0.0910578
965	3	6.33333	101.254	17.2507	6961	7811.67	0.0214737	0.0239529	0.032497	0.0272704	0.101254	0.179358	20	0.0503173	0.10836
966	3	75.6667	74.2279	6.64348	2387	3537.33	0.0188612	0.0290679	0.0388046	0.0456548	0.0742279	0.142288	210	0.0549288	0.0920065
967	3	7.66667	123.885	18.5827	11490	3968.67	0.0299321	0.0385076	0.0396313	0.0523727	0.123885	0.19868	23	0.0734496	0.124297
968	3	59.6667	77.5403	4.07432	4883	5155	0.0203933	0.0249787	0.0355044	0.0284969	0.0775403	0.141717	167	0.0572032	0.0953646
969	3	5	106.162	21.8222	4310	4678.33	0.0061585	0.018172	0.0324828	0.0253816	0.106162	0.173687	16	0.042628	0.0735176
970	3	6	101.832	18.3863	3437	5025	0.0155529	0.0343096	0.0338158	0.0596057	0.101832	0.168455	19	0.0603293	0.105798
971	3	42	98.8797	9.6969	2190	6528	0.0400521	0.0512474	0.039632	0.0654228	0.0988797	0.167251	122	0.0776737	0.115915
972	3	4.33333	118.396	27.6257	4513	7251	0.0143156	0.03558	0.0322899	0.0531103	0.118396	0.197199	14	0.0552772	0.0930208
973	3	5.33333	101.033	21.0486	7330	4086.67	0.0151091	0.0377834	0.0319134	0.0567306	0.101033	0.174386	17	0.0583431	0.0975037
974	3	17.6667	84.2328	6.42098	6182	7986.33	0.0214023	0.0252961	0.0334901	0.0290741	0.0842328	0.152627	54	0.0576929	0.105003
975	3	56.3333	88.2447	4.8819	10897	4929	0.013751	0.0359648	0.0326642	0.0569241	0.0882447	0.156819	162	0.0686616	0.106538
976	3	5.33333	109.155	20.6181	3877	6358.33	0.0212154	0.0307613	0.0441176	0.0363233	0.109155	0.177421	17	0.0583113	0.0963151
977	3	8.66667	101.906	12.1868	2545	4216	0.030582	0.0337351	0.0345107	0.0377547	0.101906	0.172906	27	0.0605995	0.108621
978	3	47.3333	70.1949	8.75799	6093	4507.67	0.0127552	0.0273147	0.0360693	0.0423875	0.0701949	0.137807	139	0.0465201	0.0848535
979	3	5.33333	109.055	22.7198	5863	7013.33	0.0292372	0.0364394	0.0380257	0.0457345	0.109055	0.173188	17	0.060702	0.110798
980	3	33.6667	69.9318	7.29592	7683	4646.67	0.010785	0.0457263	0.0418486	0.0729846	0.0699318	0.140144	99	0.047254	0.115919
981	4	9.75	95.9397	14.7655	8463	5072.25	0.0118541	0.0285517	0.0390601	0.0486577	0.0959397	0.163343	40	0.0530645	0.10634
982	3	7.66667	119.657	20.7976	1477	7150.33	0.0420844	0.0591858	0.0364531	0.0868154	0.119657	0.178937	24	0.0705774	0.129529
983	3	47.3333	99.7768	12.4488	6901	4545.67	0.0144261	0.0339585	0.0348337	0.0551836	0.0997768	0.174784	140	0.0820307	0.124502
984	3	7.33333	90.6452	15.921	4567	3880.33	0.0155679	0.0472436	0.036973	0.0793206	0.0906452	0.161472	23	0.0537824	0.0984057
985	3	8	115.887	18.2109	4020	4070.33	0.0350644	0.0383342	0.0333033	0.0412721	0.115887	0.179679	25	0.0638078	0.0921376
986	3	6	92.2803	16.1491	4903	6156	0.0065015	0.02441	0.0307616	0.0436845	0.0922803	0.162448	18	0.0499496	0.0952219
987	3	12.3333	88.5065	11.0141	8623	7038.33	0.0127051	0.0180645	0.0329077	0.0273406	0.0885065	0.152251	35	0.0467285	0.0890911
988	3	12	93.6171	8.89406	4526	4996	0.00466411	0.0262335	0.0375192	0.0473044	0.0936171	0.164973	37	0.061788	0.105382
989	3	6.33333	137.258	25.164	4483	6356	0.0275937	0.0511087	0.0413953	0.0641625	0.137258	0.203958	19	0.0822767	0.106481
990	3	6.66667	92.548	15.9388	1366	6897.67	0.0237329	0.0425737	0.0396172	0.0754797	0.092548	0.159186	21	0.0671903	0.14685
991	3	4	133.82	33.4549	10042	4670.33	0.0417455	0.0636403	0.0471906	0.0789352	0.13382	0.203264	13	0.081709	0.134366
992	3	5.33333	113.488	22.0671	5612	3738.67	0.0278943	0.0407718	0.0345552	0.0513538	0.113488	0.180289	17	0.0630031	0.100863
993	3	5.33333	135.965	26.8693	5465	6726	0.0396233	0.0438074	0.0421821	0.0473004	0.135965	0.20899	17	0.0716956	0.10738
994	3	16.3333	95.0069	15.0428	2283	6074.67	0.0246391	0.0364989	0.0323025	0.0521568	0.0950069	0.17588	48	0.0637019	0.102937
995	3	8	95.5428	14.5968	4222	6054.33	0.0128238	0.0277956	0.0304145	0.0478963	0.0955428	0.169894	25	0.0496344	0.108129
996	3	53.6667	65.1691	3.61392	2126	5705.67	0.00862552	0.0122601	0.0373201	0.0187059	0.0651691	0.133677	159	0.0427053	0.086463
997	3	11.3333	95.33	9.70954	8654	4304.33	0.0165442	0.0324885	0.0357807	0.0466013	0.09533	0.169242	35	0.0567931	0.102946
998	3	12	101.53	14.6494	6089	4122.67	0.0118255	0.038193	0.0371951	0.0741095	0.10153	0.177257	37	0.0623538	0.107205
999	3	6.66667	103.389	18.6413	3053	6859.67	0.0190103	0.029728	0.0332616	0.0454281	0.103389	0.184003	21	0.0610371	0.0999204
