# Supplementary material for: The winner takes it all—Competitiveness of single nodes in globalized supply networks
Source: PLoS One. 2019 Nov 20;14(11):e0225346. doi: 10.1371/journal.pone.0225346 (PMC6867619; doi:10.1371/journal.pone.0225346)
Supplement: S1 Table — Legends can be found in te readme.txt file. (ZIP) [file pone.0225346.s001.zip › spatial_network_delaunay_randomized_scalefree_N_1000_r_1_edgelist.dat]

0	1	0.0115725
0	2	0.0212162
0	3	0.0856154
0	5	0.0544596
0	6	0.0282559
0	8	0.0404392
0	12	0.0342588
0	16	0.0512438
0	17	0.0195036
0	19	0.0486327
0	21	0.0395677
0	23	0.0759146
0	32	0.0174604
0	36	0.0363164
0	40	0.0686213
0	41	0.0417429
0	63	0.00932617
0	97	0.0284926
0	125	0.023659
0	130	0.00409134
0	164	0.0294694
0	186	0.0217183
0	190	0.0785884
0	205	0.00553604
0	210	0.0230172
0	248	0.0211263
0	276	0.0566273
0	287	0.0219017
0	290	0.0340343
0	316	0.022333
0	375	0.0235594
0	418	0.0212949
0	435	0.0515188
0	443	0.020324
0	446	0.0278107
0	467	0.033915
0	483	0.0519854
0	503	0.0372621
0	507	0.0201817
0	519	0.0747686
0	540	0.0293147
0	543	0.0442735
0	549	0.0550152
0	566	0.0385556
0	594	0.0173385
0	604	0.00349175
0	614	0.0340429
0	637	0.0378768
0	703	0.0362508
0	707	0.0427917
0	735	0.0150603
0	799	0.0758689
0	857	0.0362848
0	865	0.0280839
0	884	0.0363611
0	889	0.043313
0	892	0.0567162
0	901	0.0334048
0	964	0.0278514
0	970	0.0341988
1	2	0.0287526
1	3	0.0537048
1	4	0.027461
1	5	0.0419667
1	8	0.0458447
1	10	0.0667642
1	11	0.00852644
1	13	0.0361997
1	17	0.0492668
1	18	0.0509163
1	24	0.0651431
1	26	0.0286748
1	27	0.0915079
1	31	0.0795519
1	43	0.00732836
1	50	0.00834641
1	53	0.0119809
1	88	0.0567916
1	112	0.0233481
1	131	0.00582181
1	177	0.0359446
1	208	0.0532217
1	228	0.00394732
1	229	0.0121469
1	256	0.0271268
1	257	0.0316202
1	336	0.0178869
1	371	0.0463825
1	395	0.0430281
1	481	0.0453788
1	485	0.0552671
1	515	0.0628753
1	530	0.0610597
1	561	0.00313722
1	600	0.0395939
1	617	0.0181249
1	631	0.0505401
1	642	0.0482796
1	644	0.0423479
1	660	0.00747134
1	703	0.054221
1	728	0.0673517
1	739	0.0324429
1	786	0.0291123
1	787	0.0270867
1	828	0.0103832
1	855	0.0381581
1	873	0.0271384
1	874	0.0407422
1	905	0.0534121
1	983	0.0233842
2	3	0.0418258
2	4	0.0303313
2	8	0.0205529
2	12	0.0425669
2	13	0.017981
2	17	0.0552521
2	18	0.0152522
2	38	0.00880978
2	46	0.040465
2	61	0.0352239
2	63	0.0191716
2	82	0.0482979
2	96	0.00794214
2	115	0.0421318
2	162	0.0329672
2	172	0.0306647
2	173	0.0322535
2	209	0.0311067
2	210	0.0137722
2	243	0.0516005
2	260	0.0394278
2	264	0.0176423
2	278	0.0152976
2	343	0.036275
2	383	0.0156168
2	440	0.039096
2	442	0.0168818
2	497	0.0407871
2	511	0.0342858
2	533	0.0245844
2	605	0.045398
2	640	0.02889
2	659	0.0347293
2	666	0.0297556
2	764	0.0439813
2	789	0.0157552
2	807	0.0235047
2	812	0.0358036
2	864	0.0263114
2	887	0.0290523
2	889	0.0420957
3	4	0.0618482
3	5	0.0279313
3	6	0.0280883
3	7	0.0700449
3	9	0.0426523
3	13	0.0449225
3	19	0.0375243
3	29	0.0495254
3	34	0.028738
3	39	0.0665404
3	43	0.0512473
3	47	0.0376903
3	51	0.0297803
3	54	0.0102336
3	55	0.0320957
3	68	0.0277994
3	71	0.0467437
3	82	0.0395315
3	83	0.0176185
3	84	0.00846926
3	86	0.0287212
3	90	0.0287526
3	100	0.0334553
3	106	0.0533185
3	113	0.0282829
3	126	0.0298631
3	134	0.0151769
3	167	0.0393311
3	168	0.0215876
3	179	0.038335
3	184	0.0364948
3	223	0.0525024
3	227	0.0458228
3	259	0.0531076
3	282	0.0134703
3	300	0.0200988
3	313	0.0327858
3	344	0.0514724
3	357	0.053608
3	373	0.0228502
3	380	0.04465
3	384	0.0398878
3	403	0.0192802
3	419	0.028973
3	427	0.0337622
3	478	0.0720182
3	497	0.025364
3	501	0.0543074
3	526	0.014672
3	541	0.0285147
3	564	0.0277822
3	573	0.0405799
3	583	0.0367228
3	606	0.0289026
3	610	0.0432347
3	627	0.032569
3	639	0.0426839
3	684	0.0821965
3	685	0.0467955
3	688	0.0291358
3	694	0.0311314
3	710	0.0683988
3	721	0.0160012
3	726	0.0523726
3	749	0.0719914
3	761	0.00137608
3	779	0.0139232
3	782	0.0582617
3	796	0.0310331
3	805	0.022126
3	820	0.0354134
3	849	0.0370944
3	871	0.0521603
3	902	0.0463231
3	924	0.0415031
3	931	0.0322362
3	957	0.0364311
3	959	0.0524259
3	973	0.00279125
3	974	0.0439958
3	985	0.0518287
4	6	0.0422716
4	7	0.044255
4	15	0.027125
4	19	0.0449118
4	45	0.0197392
4	145	0.0455677
4	202	0.0324147
4	504	0.0675579
4	540	0.0266442
4	632	0.0651423
4	798	0.0510879
4	827	0.0478901
4	950	0.0211418
5	7	0.0464832
5	10	0.0788283
5	11	0.0477741
5	18	0.0657962
5	23	0.0532153
5	28	0.0475412
5	36	0.0303921
5	39	0.0477015
5	43	0.045245
5	52	0.0423188
5	64	0.00894972
5	70	0.0415584
5	86	0.0165879
5	152	0.0511481
5	158	0.0415429
5	201	0.0439131
5	254	0.0173296
5	267	0.055598
5	304	0.0155316
5	305	0.0458442
5	311	0.00849449
5	361	0.0363859
5	365	0.031387
5	401	0.0485428
5	428	0.0403115
5	435	0.0585548
5	484	0.0469815
5	498	0.0284776
5	527	0.0200216
5	547	0.0305732
5	562	0.0537642
5	575	0.0489985
5	579	0.00485598
5	585	0.0504609
5	629	0.0388348
5	684	0.0239881
5	749	0.0487125
5	775	0.0249049
5	776	0.0297152
5	806	0.0253176
5	865	0.01913
5	896	0.0574286
5	923	0.0208914
5	926	0.0348744
5	979	0.016307
6	9	0.0563392
6	10	0.0296802
6	14	0.0293781
6	20	0.0499129
6	49	0.0110293
6	52	0.0317773
6	66	0.0597956
6	78	0.0413763
6	80	0.011265
6	122	0.0642049
6	129	0.029283
6	131	0.0238286
6	139	0.0402963
6	190	0.05351
6	201	0.0350353
6	245	0.0320638
6	275	0.0403749
6	281	0.0266502
6	290	0.0254599
6	385	0.0370383
6	442	0.0614812
6	450	0.0408756
6	481	0.0126508
6	515	0.0480539
6	543	0.0134231
6	568	0.0286104
6	579	0.0593034
6	624	0.0406887
6	674	0.0681063
6	808	0.030974
6	821	0.0359427
6	846	0.0244431
7	11	0.0681168
7	34	0.019012
7	40	0.0440702
7	42	0.0637995
7	47	0.0182483
7	64	0.00570482
7	66	0.0523056
7	113	0.0034338
7	169	0.0179461
7	181	0.00533539
7	244	0.0537851
7	422	0.0255763
7	438	0.0360845
7	586	0.0395024
7	632	0.00302943
7	643	0.0139286
7	710	0.0619833
7	714	0.0647653
7	750	0.0397077
7	790	0.0574588
7	792	0.00538573
8	9	0.0372691
8	14	0.0254727
8	16	0.0476075
8	60	0.068119
8	65	0.0131431
8	81	0.0315178
8	150	0.0314057
8	157	0.0244013
8	160	0.0400318
8	283	0.0246537
8	288	0.0222085
8	337	0.0274656
8	412	0.0252429
8	510	0.031166
8	744	0.0195837
8	748	0.0412245
9	29	0.0984844
9	54	0.0353008
9	276	0.0188507
9	597	0.0353769
9	847	0.018506
10	33	0.0170937
10	36	0.0153491
10	71	0.0489741
10	104	0.0834324
10	197	0.0221551
10	198	0.00827525
10	213	0.0195365
10	232	0.023101
10	236	0.0563271
10	250	0.0530985
10	305	0.0773338
10	336	0.05455
10	558	0.0614669
10	607	0.0320803
10	663	0.0218746
10	673	0.0541604
10	719	0.0181096
10	902	0.0469351
11	12	0.0568981
11	15	0.0388855
11	25	0.0275802
11	27	0.0260994
11	38	0.0379884
11	44	0.056126
11	95	0.0360217
11	97	0.0476612
11	100	0.0394551
11	106	0.0479285
11	175	0.0381794
11	178	0.0437063
11	199	0.0453693
11	207	0.0515712
11	211	0.048123
11	263	0.0289153
11	286	0.0148723
11	371	0.023766
11	447	0.0324374
11	456	0.0281283
11	471	0.0386028
11	521	0.0280418
11	638	0.0244193
11	661	0.0369857
11	695	0.105276
11	700	0.0372938
11	971	0.0193441
12	16	0.0490541
12	20	0.0591007
12	22	0.0217869
12	26	0.00797739
12	31	0.0262948
12	37	0.0422926
12	42	0.0643399
12	52	0.0139765
12	64	0.0114026
12	70	0.0272628
12	72	0.037343
12	74	0.00858526
12	102	0.0197216
12	122	0.0275989
12	124	0.0267551
12	125	0.0315487
12	154	0.0448484
12	161	0.0837731
12	196	0.0400096
12	209	0.0240877
12	211	0.0588312
12	215	0.0448286
12	226	0.0306682
12	262	0.0305735
12	270	0.0450852
12	287	0.0210437
12	324	0.0298954
12	338	0.0548514
12	399	0.0476053
12	432	0.0223208
12	456	0.0142963
12	468	0.0376483
12	516	0.0263555
12	550	0.0257914
12	598	0.0209056
12	683	0.0343367
12	701	0.0793803
12	755	0.0269787
12	773	0.0518152
12	784	0.0530893
12	802	0.043297
12	830	0.0500248
12	857	0.0363483
12	868	0.0246782
12	900	0.0334098
13	14	0.0322741
13	15	0.0584658
13	22	0.0281535
13	23	0.0396479
13	24	0.0839914
13	30	0.0951182
13	35	0.0082249
13	55	0.0274384
13	56	0.0227978
13	57	0.0273817
13	59	0.0177531
13	62	0.0899405
13	79	0.0221228
13	81	0.0443386
13	82	0.0468101
13	110	0.0244753
13	144	0.0370474
13	161	0.0323754
13	163	0.00800342
13	191	0.0307681
13	193	0.0257995
13	219	0.017151
13	220	0.0483468
13	221	0.0452607
13	223	0.059315
13	262	0.0124689
13	270	0.0458404
13	322	0.044156
13	344	0.0350519
13	352	0.0427955
13	359	0.0622908
13	367	0.034687
13	391	0.0201048
13	404	0.0359092
13	459	0.0233348
13	465	0.0325766
13	466	0.0276365
13	523	0.0654402
13	530	0.0520515
13	532	0.0130348
13	552	0.00733427
13	565	0.0322788
13	567	0.0283091
13	571	0.0611669
13	576	0.0278593
13	633	0.00676604
13	657	0.00793551
13	674	0.0729135
13	712	0.016237
13	752	0.0522937
13	762	0.0338595
13	788	0.0310662
13	808	0.0380185
13	873	0.079304
13	885	0.040094
13	928	0.0196875
13	951	0.0783966
13	958	0.0321568
13	961	0.0679362
13	968	0.0492336
13	981	0.0488942
14	37	0.0337433
14	60	0.0453047
14	67	0.0473906
14	94	0.0363782
14	107	0.00888699
14	110	0.0403605
14	113	0.0305754
14	126	0.0182283
14	178	0.0300814
14	249	0.0243934
14	263	0.0338143
14	268	0.0590292
14	322	0.0558811
14	334	0.0221739
14	355	0.0386466
14	372	0.0185073
14	412	0.0572035
14	446	0.0726912
14	460	0.0471497
14	471	0.0215247
14	491	0.0270758
14	492	0.0506363
14	498	0.0478759
14	518	0.0697387
14	581	0.0288831
14	600	0.0544062
14	659	0.0287986
14	690	0.0152058
14	766	0.0241972
14	882	0.0386056
14	909	0.0447127
14	921	0.0352868
15	24	0.0281273
15	28	0.116544
15	30	0.0650878
15	34	0.0265601
15	49	0.0342421
15	60	0.0771464
15	65	0.0167969
15	69	0.0496275
15	80	0.0576647
15	119	0.0750631
15	148	0.0304494
15	222	0.0308785
15	224	0.00399732
15	271	0.0556912
15	277	0.0671243
15	294	0.0238716
15	399	0.0447585
15	405	0.0117262
15	480	0.0347288
15	645	0.043646
15	664	0.0475047
15	809	0.0579804
16	21	0.0256143
16	41	0.0717214
16	148	0.0276144
16	183	0.0638747
16	244	0.0283623
16	320	0.0388471
16	419	0.0126728
16	471	0.0348338
16	504	0.0120521
16	573	0.0343468
16	579	0.0534569
16	646	0.0378283
16	709	0.0269394
17	21	0.0319883
17	25	0.0273928
17	31	0.0239928
17	32	0.0730606
17	35	0.0602161
17	57	0.0363858
17	83	0.0270303
17	86	0.0473693
17	118	0.0225757
17	123	0.0270295
17	133	0.0482747
17	149	0.0250279
17	150	0.0223443
17	157	0.0271568
17	189	0.0164589
17	196	0.0637448
17	272	0.0362357
17	284	0.0398532
17	347	0.0228487
17	351	0.0454997
17	355	0.0553222
17	367	0.0220636
17	394	0.0363745
17	447	0.0328736
17	463	0.0155999
17	470	0.0690355
17	614	0.0775902
17	635	0.0223776
17	643	0.0170798
17	667	0.0358678
17	710	0.0646215
17	726	0.019802
17	824	0.0636784
17	883	0.0440204
17	949	0.0743069
17	993	0.0113373
18	20	0.038728
18	25	0.0728057
18	27	0.0181681
18	47	0.0220634
18	48	0.0507534
18	49	0.0162881
18	53	0.024695
18	61	0.0609494
18	79	0.0741964
18	98	0.0458493
18	107	0.0274379
18	124	0.013764
18	127	0.00825953
18	146	0.0392819
18	176	0.0138518
18	220	0.00760461
18	229	0.0334875
18	263	0.0195678
18	331	0.0283724
18	470	0.0297171
18	514	0.0776124
18	525	0.0447999
18	569	0.0145668
18	799	0.0196361
18	835	0.0264334
18	908	0.0447308
18	930	0.0291984
18	986	0.026559
19	37	0.029136
19	48	0.0296268
19	85	0.0274477
19	199	0.0432379
19	218	0.0303527
19	300	0.0126575
19	318	0.057089
19	491	0.0450276
19	498	0.0270128
19	499	0.0354225
19	566	0.0370877
20	74	0.011742
20	102	0.0253287
20	205	0.0306587
20	220	0.0522988
20	354	0.0494345
20	564	0.0416486
20	654	0.0334849
20	664	0.0253942
20	682	0.0328425
20	693	0.0134221
21	22	0.0542953
21	28	0.0418351
21	33	0.0174985
21	41	0.0658705
21	71	0.040484
21	93	0.0400396
21	98	0.0198698
21	100	0.0462916
21	109	0.0152025
21	140	0.0082992
21	215	0.0410841
21	252	0.0366299
21	267	0.0283402
21	280	0.031109
21	326	0.0398128
21	344	0.0616101
21	415	0.0244031
21	476	0.040769
21	524	0.0238904
21	567	0.045659
21	569	0.022198
21	956	0.0159216
21	965	0.0653513
21	975	0.0161096
21	990	0.0142139
22	42	0.0520597
22	45	0.0201471
22	63	0.06838
22	69	0.0440745
22	103	0.0643917
22	215	0.0468803
22	231	0.022831
22	247	0.0496111
22	299	0.0311352
22	310	0.0429429
22	412	0.0413083
22	420	0.0298247
22	512	0.0258821
22	797	0.0283545
22	876	0.00648112
22	881	0.0390821
22	928	0.00813429
23	29	0.0363182
23	51	0.0359082
23	58	0.036632
23	75	0.0565908
23	137	0.035358
23	142	0.0230702
23	747	0.0511349
24	26	0.0171491
24	50	0.0369666
24	87	0.0264631
24	102	0.108867
24	114	0.0461187
24	129	0.0161766
24	196	0.0182626
24	229	0.00280631
24	238	0.0207054
24	268	0.0117038
24	314	0.0290187
24	346	0.0570171
24	404	0.0511679
24	421	0.0502444
24	494	0.0257422
24	510	0.0618475
24	526	0.0212392
24	555	0.0477883
24	582	0.0196552
24	598	0.0144505
24	615	0.0327478
24	718	0.0509493
24	757	0.0507987
24	888	0.0356032
24	932	0.0608295
25	35	0.0347831
25	51	0.0255749
25	54	0.029808
25	59	0.0303929
25	96	0.0544885
25	154	0.0629403
25	181	0.0240582
25	188	0.0541302
25	273	0.0154084
25	282	0.0261377
25	340	0.0275712
25	408	0.0172057
25	424	0.0330305
25	699	0.0535624
25	716	0.0181501
25	810	0.034624
26	38	0.0427117
26	57	0.00634594
26	177	0.0162496
26	259	0.0289675
26	386	0.0114945
26	432	0.0475401
26	451	0.023273
26	534	0.0368938
26	864	0.0572024
27	65	0.033101
27	137	0.00909057
27	160	0.0561709
27	202	0.0366985
27	277	0.0170612
27	330	0.0471771
27	349	0.0385883
27	357	0.0498939
27	395	0.0327098
27	440	0.0275974
27	464	0.0576476
27	499	0.0628614
27	556	0.045147
27	619	0.0670165
27	698	0.0125851
27	756	0.0278706
27	760	0.0189105
27	819	0.032847
27	836	0.0364516
27	949	0.049274
28	32	0.0470614
28	33	0.037353
28	120	0.0451077
28	225	0.0494241
28	239	0.0201025
28	454	0.0109411
28	468	0.053871
28	487	0.00987011
28	611	0.0299819
28	693	0.0517772
28	721	0.0498767
28	758	0.0524866
28	760	0.0137299
28	800	0.0265951
29	30	0.0351622
29	62	0.0210571
29	77	0.061639
29	78	0.0384436
29	83	0.0566833
29	130	0.023501
29	203	0.0325473
29	216	0.0100527
29	269	0.00738308
29	282	0.0262406
29	285	0.00845587
29	309	0.0352404
29	319	0.0335966
29	321	0.025959
29	339	0.0488639
29	340	0.0381355
29	343	0.0659466
29	377	0.0218349
29	440	0.0202715
29	599	0.0447978
29	648	0.0132142
29	682	0.0165193
29	752	0.0348169
29	768	0.048263
29	769	0.0316757
29	856	0.015283
29	893	0.0373923
29	936	0.0359769
29	997	0.0244663
30	48	0.0171798
30	50	0.0431117
30	55	0.0250491
30	77	0.0256726
30	79	0.0203244
30	115	0.0256601
30	142	0.0430334
30	145	0.0287218
30	212	0.0384243
30	239	0.0362787
30	286	0.0277716
30	298	0.0103177
30	315	0.0587416
30	316	0.035929
30	409	0.0319745
30	433	0.0234817
30	613	0.0590157
30	656	0.0488992
30	795	0.0207663
30	815	0.0395099
30	826	0.0295596
30	876	0.0288579
31	46	0.0458961
31	154	0.0477079
31	158	0.0281937
31	204	0.0531918
31	425	0.0603406
31	502	0.00289412
31	707	0.041992
31	708	0.0195154
31	743	0.0167064
31	795	0.0280304
31	837	0.00783353
32	39	0.0549822
32	40	0.0776622
32	73	0.00574413
32	119	0.0638452
32	173	0.0294627
32	217	0.0187977
32	251	0.0402306
32	345	0.0201624
32	369	0.0495458
32	400	0.0338406
32	509	0.0549892
32	661	0.0591234
32	678	0.0107452
32	819	0.0536076
32	841	0.0191216
32	846	0.0440697
33	45	0.0502338
33	56	0.0375505
33	67	0.0229553
33	89	0.0587269
33	131	0.0415665
33	166	0.0403181
33	441	0.0493036
33	589	0.00648104
33	866	0.0345881
34	244	0.0522731
34	253	0.0444382
34	312	0.00729532
34	334	0.00870712
34	398	0.0483116
34	419	0.0307316
34	451	0.0568559
34	486	0.00690089
34	509	0.0227032
34	656	0.0310948
34	720	0.0205053
34	765	0.0207288
34	815	0.0179912
34	838	0.0210524
34	863	0.0210459
34	912	0.0599108
35	69	0.0179161
35	124	0.048861
35	125	0.0172487
35	142	0.00896959
35	151	0.0120635
35	253	0.029929
35	381	0.0163745
35	405	0.0461659
35	559	0.0427163
35	615	0.0717566
35	626	0.0324953
35	696	0.0241008
35	840	0.0269371
36	44	0.0217635
36	62	0.0433027
36	73	0.0225945
36	85	0.0391192
36	129	0.0315377
36	147	0.0415656
36	160	0.0414339
36	213	0.0410246
36	227	0.0428861
36	277	0.0695949
36	278	0.0246618
36	295	0.0444969
36	296	0.0608342
36	455	0.0331762
36	488	0.0650654
36	519	0.0763448
36	610	0.0200361
36	701	0.038466
36	737	0.0174708
36	744	0.0195694
36	763	0.0292583
36	795	0.0331888
36	850	0.042075
36	953	0.0662296
36	955	0.0480886
36	965	0.0580692
37	58	0.0338161
37	70	0.0139049
37	87	0.0273564
37	89	0.0369214
37	90	0.0371062
37	99	0.0411733
37	105	0.0383571
37	108	0.03846
37	155	0.0135559
37	167	0.0142142
37	168	0.0284259
37	170	0.0216457
37	174	0.0220358
37	183	0.0358267
37	221	0.0188727
37	238	0.04709
37	296	0.0447126
37	314	0.0727796
37	319	0.0479785
37	321	0.0444058
37	366	0.0154202
37	393	0.0117221
37	408	0.0193834
37	423	0.0357089
37	473	0.0252196
37	485	0.0642906
37	569	0.0500879
37	616	0.0370112
37	623	0.0430996
37	753	0.0701819
37	790	0.0244176
37	793	0.0543698
37	840	0.0108818
37	862	0.0368609
37	877	0.0366827
37	948	0.0383379
37	971	0.0343463
37	995	0.0374835
38	59	0.0389016
38	77	0.057551
38	93	0.0530804
38	94	0.0433723
38	174	0.0284677
38	180	0.0106734
38	261	0.0390999
38	295	0.0372612
38	446	0.0274281
38	508	0.0141795
38	520	0.0247097
38	644	0.0440478
38	822	0.0459381
39	44	0.0370642
39	179	0.0103244
39	286	0.0249969
39	413	0.057685
39	502	0.0488695
39	505	0.0656937
39	808	0.0279949
40	67	0.0537489
40	73	0.0411898
40	84	0.0270518
40	101	0.00209274
40	105	0.00960235
40	128	0.00261489
40	136	0.0309222
40	144	0.0378256
40	166	0.0208433
40	247	0.0230254
40	456	0.00396978
40	642	0.0369943
40	702	0.00929649
40	725	0.0669221
40	893	0.0456125
41	46	0.0453945
41	80	0.0745271
41	106	0.0463006
41	114	0.00636013
41	117	0.0494851
41	165	0.0274563
41	174	0.0380824
41	176	0.0517639
41	194	0.0460678
41	267	0.0300453
41	288	0.0150042
41	293	0.0324821
41	330	0.0391424
41	334	0.00950523
41	342	0.0350554
41	374	0.046392
41	417	0.0677813
41	423	0.0555223
41	452	0.0322733
41	630	0.0596809
41	672	0.0214713
41	746	0.0599168
41	765	0.0383807
41	825	0.0237301
41	852	0.00643263
41	922	0.0166418
41	962	0.0187013
42	91	0.0283005
42	550	0.0178996
42	582	0.0137533
42	692	0.0389143
43	72	0.00394591
43	128	0.0322751
43	134	0.0150594
43	156	0.018595
43	190	0.0217877
43	194	0.0431463
43	206	0.0255574
43	237	0.0402488
43	275	0.0369147
43	303	0.0170392
43	326	0.0392658
43	335	0.046769
43	416	0.0393613
43	422	0.0567712
43	443	0.0220834
43	457	0.0133053
43	497	0.0264052
43	531	0.0279509
43	654	0.00819605
43	735	0.0117113
43	743	0.0255997
43	829	0.013553
44	53	0.0535322
44	558	0.00784637
44	918	0.00983793
44	925	0.0345997
44	931	0.0129406
45	92	0.0285128
46	135	0.0256306
46	139	0.0132039
46	155	0.0221446
46	182	0.0534008
46	187	0.0149185
46	218	0.0247268
46	272	0.0244718
46	325	0.0499552
46	477	0.0278044
46	653	0.0178425
46	755	0.0329799
46	777	0.0378079
46	854	0.0570866
46	938	0.0474463
46	946	0.0154668
47	66	0.0500423
47	117	0.096035
47	134	0.01884
47	138	0.0176575
47	204	0.0333089
47	235	0.0721753
47	258	0.0689103
47	319	0.0298148
47	652	0.0482472
47	824	0.0327536
47	875	0.0616094
47	945	0.0254272
48	72	0.00620747
48	75	0.0339826
48	108	0.0216475
48	109	0.0397326
48	157	0.0282194
48	175	0.0750598
48	362	0.0342402
48	368	0.0459558
48	477	0.0283492
48	499	0.0660648
48	518	0.0581321
48	538	0.0697373
48	584	0.0353329
48	671	0.0535107
48	879	0.0410667
48	962	0.0140948
49	232	0.0207805
49	236	0.0168773
49	324	0.0325893
49	548	0.0301423
49	584	0.0505004
49	595	0.034723
50	101	0.0745432
50	121	0.00867428
50	148	0.0375063
50	164	0.0228158
50	224	0.0306084
50	426	0.0335389
50	603	0.0509215
50	713	0.0524869
50	719	0.0446119
50	917	0.0320125
50	945	0.0595033
51	170	0.0761555
51	365	0.0301838
51	423	0.0269832
52	56	0.0346409
52	61	0.0638806
52	78	0.0437007
52	85	0.0241575
52	99	0.0521646
52	103	0.0154719
52	107	0.0527033
52	111	0.0244221
52	114	0.00625014
52	116	0.0202192
52	118	0.0463935
52	140	0.0473894
52	171	0.028721
52	249	0.0231438
52	265	0.00927715
52	292	0.0112544
52	304	0.0507386
52	348	0.0169417
52	391	0.00388445
52	397	0.0367904
52	410	0.0262254
52	522	0.0738502
52	573	0.029918
52	577	0.0248956
52	580	0.0227208
52	677	0.0329152
52	687	0.0515597
52	689	0.024637
52	848	0.0434774
52	898	0.018817
52	984	0.0366565
53	58	0.011049
53	234	0.010409
53	350	0.0235509
53	434	0.0609468
53	637	0.0475683
53	676	0.040256
53	716	0.0361342
53	963	0.025772
54	76	0.0523912
54	112	0.00495334
54	169	0.0516177
54	245	0.0375311
54	298	0.0483511
54	413	0.0588147
54	587	0.0167043
56	185	0.0467448
56	223	0.00724258
56	571	0.0684738
57	163	0.0205941
57	225	0.0652608
57	250	0.0460534
58	90	0.021471
58	92	0.0419316
58	115	0.00590299
58	133	0.0355081
58	171	0.0395926
58	269	0.0398103
58	289	0.0434285
58	431	0.0235962
58	526	0.0484696
58	565	0.0381481
58	614	0.0636053
58	678	0.0504342
58	685	0.0145732
58	834	0.0350081
58	846	0.011056
58	993	0.0862543
59	81	0.0102962
59	84	0.0385228
59	347	0.0320412
59	406	0.0520513
59	427	0.0498726
59	476	0.0509665
59	927	0.0194865
59	991	0.0232925
60	68	0.0488139
60	76	0.0610613
60	254	0.0134744
60	336	0.06826
60	394	0.0392173
60	533	0.0343567
60	669	0.0197956
60	675	0.0369321
60	775	0.0532521
60	858	0.0394861
61	289	0.0439285
61	409	0.0321357
61	411	0.0151759
61	450	0.0279843
62	116	0.0455323
62	117	0.0221782
62	123	0.0184598
62	143	0.0572376
62	207	0.0366484
62	219	0.00301028
62	369	0.037947
62	438	0.0454178
62	641	0.051402
63	130	0.00833363
63	132	0.0252865
63	187	0.0456396
63	188	0.035392
63	360	0.0249233
63	496	0.0240828
63	552	0.015049
63	711	0.0155995
63	968	0.0462842
64	91	0.0142155
64	135	0.0218798
64	192	0.0400689
64	216	0.0617659
64	260	0.0729918
64	297	0.021964
64	406	0.0260331
64	462	0.0509541
64	576	0.0364336
64	731	0.0352351
64	929	0.0489144
65	68	0.0335834
65	96	0.0332614
65	97	0.0232122
65	138	0.0549031
65	258	0.00646751
65	297	0.0331225
65	303	0.0828886
65	366	0.00587328
65	388	0.0234015
65	411	0.0514787
65	421	0.0030976
65	535	0.021317
65	677	0.0223302
65	688	0.032085
65	698	0.0534789
65	800	0.0618909
65	831	0.0320173
65	978	0.0342364
66	88	0.0363083
66	95	0.0305513
66	143	0.0366089
66	364	0.0186665
66	678	0.0465885
66	683	0.036151
66	694	0.0493051
66	955	0.0197333
66	976	0.034118
67	74	0.0653104
67	296	0.0130278
67	297	0.0281722
67	325	0.0546521
68	101	0.0315929
68	386	0.0198978
69	75	0.0651968
69	159	0.0915168
69	255	0.0507717
69	306	0.0424086
69	751	0.0410143
70	127	0.0139127
70	192	0.0119446
70	301	0.0255939
70	444	0.0190601
70	454	0.0412036
70	546	0.0407348
70	553	0.0502255
70	593	0.034882
70	695	0.0335353
70	709	0.0383611
70	766	0.0330522
70	823	0.0220188
70	953	0.0253008
71	162	0.0257103
71	264	0.0310997
71	507	0.0199945
71	636	0.0452019
71	699	0.0115811
71	725	0.0435982
72	76	0.0334212
72	89	0.011807
72	103	0.113956
72	149	0.00281755
72	152	0.0333967
72	414	0.0399302
72	420	0.0255314
72	444	0.0214379
72	538	0.0540537
72	576	0.0339201
72	646	0.00331491
72	784	0.0484263
72	836	0.0275318
72	854	0.0223083
72	861	0.0197614
72	906	0.05269
73	135	0.0314668
73	151	0.0346085
73	222	0.0149312
73	715	0.0065478
73	875	0.0430773
74	368	0.0254358
74	449	0.032874
74	668	0.0298449
74	785	0.0481592
74	913	0.030099
75	120	0.0273926
75	186	0.0473144
76	182	0.0133175
77	93	0.013853
77	144	0.0481903
77	204	0.0350043
77	207	0.0249872
77	233	0.00334264
77	325	0.0215004
77	378	0.0230961
77	389	0.0250138
77	509	0.0946757
77	851	0.0511515
77	885	0.0726993
78	141	0.00946437
78	161	0.0577766
78	243	0.0571499
78	563	0.0220733
78	762	0.0245941
79	152	0.0377024
79	414	0.0595302
79	814	0.064192
80	87	0.0462985
80	133	0.0346149
80	181	0.0461099
80	214	0.0142167
80	383	0.078596
80	580	0.0582316
80	631	0.0422945
80	671	0.0672122
80	791	0.0508508
80	879	0.0139418
80	917	0.0603503
80	940	0.0175754
80	960	0.0654313
81	95	0.0114945
81	104	0.065341
81	138	0.0457931
81	155	0.0191118
81	156	0.037115
81	185	0.0126425
81	194	0.0488373
81	214	0.0352188
81	437	0.0125042
81	524	0.0619371
81	592	0.0420087
81	722	0.0235227
81	828	0.0326569
81	839	0.0313519
82	92	0.0428692
82	94	0.0326204
82	112	0.0240969
82	221	0.0388956
83	88	0.0371079
83	167	0.0422052
83	210	0.0319071
83	285	0.0247976
83	293	0.0316541
83	301	0.0295255
83	321	0.0472185
83	459	0.0396969
83	542	0.0305984
83	637	0.0453436
83	796	0.0375275
83	848	0.0175026
83	886	0.0347083
83	896	0.020092
83	925	0.034384
83	932	0.0190426
83	996	0.043356
84	121	0.0501925
84	162	0.0213628
84	235	0.0421956
84	247	0.00917404
84	257	0.0552619
84	313	0.00815561
84	327	0.0236971
84	463	0.0567843
84	489	0.0261426
84	503	0.0468497
84	534	0.0393238
84	537	0.0309971
84	601	0.0331702
84	613	0.0117923
84	665	0.0200408
84	773	0.061832
84	858	0.0175696
85	118	0.098305
85	121	0.0102483
85	159	0.0226672
85	172	0.0298818
85	351	0.0168699
85	406	0.0499388
85	480	0.0398496
85	609	0.00867361
85	715	0.0108604
85	773	0.0575269
85	817	0.0547881
85	871	0.0348854
85	950	0.0266996
86	317	0.0637928
86	909	0.0505624
87	123	0.0407075
87	146	0.0158031
87	208	0.032853
87	222	0.0350237
87	266	0.0603429
87	278	0.0412882
87	281	0.0650435
87	360	0.0258686
87	372	0.0125521
87	673	0.0749268
87	820	0.0469069
87	944	0.00835483
88	328	0.0262094
88	619	0.0620047
89	193	0.0317093
89	337	0.0199653
89	734	0.0109287
89	741	0.066484
90	91	0.0406502
90	98	0.0166968
90	116	0.0493301
90	141	0.00764909
90	146	0.0241112
90	180	0.00949229
90	295	0.0517238
90	302	0.0438858
90	434	0.051624
90	583	0.0263225
90	592	0.0560824
90	668	0.0582121
90	683	0.0334228
90	734	0.0237567
90	985	0.0115927
91	99	0.0385179
91	158	0.0265977
91	596	0.039156
91	705	0.00823318
91	974	0.0494689
92	126	0.0189185
92	172	0.045439
92	322	0.0479665
93	495	0.0276842
93	539	0.0523229
93	557	0.0636768
93	895	0.0366696
93	914	0.068391
94	122	0.0442822
94	163	0.0222531
94	237	0.0518026
94	360	0.00853756
94	375	0.0585167
94	814	0.0497209
94	830	0.0385288
95	176	0.0643927
95	186	0.0204575
95	288	0.0218464
95	380	0.021653
95	417	0.0603431
95	583	0.0269917
95	597	0.0457066
95	612	0.0386062
95	635	0.0368031
95	839	0.0695513
96	109	0.035338
96	153	0.0708244
96	175	0.0161374
96	195	0.033571
96	354	0.0346916
96	395	0.0521947
96	472	0.0360062
96	495	0.0516972
96	500	0.0164574
96	580	0.0570735
96	586	0.0341961
96	733	0.0672752
97	104	0.0716196
97	206	0.0237087
97	298	0.0199594
97	513	0.0143308
97	658	0.039152
97	672	0.0580438
98	110	0.0468467
98	111	0.0189566
98	140	0.0207913
98	182	0.0705377
98	184	0.0528988
98	195	0.0353062
98	225	0.0450037
98	233	0.00996873
98	279	0.0178607
98	532	0.0447114
98	537	0.0200283
98	624	0.0203195
98	732	0.0619389
98	877	0.0173774
99	391	0.0754877
99	527	0.0206012
99	531	0.0051737
99	554	0.0430317
99	832	0.027898
99	882	0.00763752
100	191	0.0256758
100	287	0.0186901
100	352	0.0567027
100	528	0.0369036
100	534	0.0226545
100	719	0.0396933
101	137	0.0369189
101	141	0.0194415
101	143	0.0332359
101	171	0.0292993
101	314	0.0349255
101	462	0.0472845
101	555	0.0165331
101	979	0.0437342
102	193	0.0301369
102	202	0.0554542
102	474	0.0407841
102	561	0.0342615
102	604	0.0167408
102	676	0.0261386
103	105	0.0324942
103	165	0.0319424
103	402	0.0442774
103	584	0.0476654
104	189	0.0133008
104	251	0.0491796
105	136	0.00702095
105	189	0.00783692
105	291	0.00398232
105	384	0.0315314
105	697	0.0396626
105	855	0.0373447
106	127	0.0285274
106	145	0.0333558
106	151	0.0364337
106	168	0.0710933
106	177	0.0273497
106	211	0.0532436
106	216	0.0457416
106	294	0.0515817
106	328	0.0375784
106	355	0.0319415
106	429	0.0380447
106	544	0.0147126
106	600	0.0322189
106	829	0.0478611
106	951	0.0464608
107	108	0.0148284
107	248	0.026222
107	280	0.0352999
107	672	0.061062
107	746	0.0800586
107	863	0.0455021
108	264	0.00936628
108	309	0.0381269
108	482	0.01311
108	980	0.0298957
110	111	0.0358592
110	379	0.043325
110	430	0.0231768
110	517	0.0269419
110	529	0.0245333
110	568	0.0690737
110	642	0.048005
111	165	0.0696562
111	169	0.0107278
111	674	0.0627501
111	753	0.0354137
111	891	0.0409893
112	119	0.0756967
112	191	0.0383671
112	212	0.0608238
112	350	0.0494894
112	404	0.0457936
112	474	0.0320143
112	545	0.0672027
112	562	0.0488033
112	572	0.0582462
112	592	0.0394749
112	714	0.0291982
112	733	0.0192994
112	803	0.0279153
113	149	0.0516902
113	200	0.0574535
113	230	0.00994504
113	329	0.0303576
113	449	0.0127542
113	469	0.0316039
113	525	0.0458961
113	613	0.0369475
113	717	0.0871184
113	739	0.0063094
113	923	0.055965
113	937	0.0115751
114	380	0.0309067
114	394	0.0313824
114	980	0.0140497
115	188	0.08202
115	326	0.0257304
115	582	0.026457
115	616	0.066624
115	702	0.0595578
116	246	0.00883942
116	346	0.00616837
116	537	0.0197262
117	880	0.0254388
118	120	0.104066
118	153	0.0062616
118	159	0.0350141
118	197	0.0220457
118	514	0.039914
118	570	0.0603213
118	729	0.0522641
118	829	0.0387953
118	987	0.0302305
119	132	0.0564148
119	284	0.0229034
119	370	0.041515
119	402	0.0406734
119	574	0.0411918
119	641	0.0528626
120	147	0.0389969
120	178	0.0303094
120	181	0.0330229
120	231	0.0561169
120	241	0.0279009
120	260	0.0684946
120	363	0.0149007
120	381	0.00941284
120	392	0.00768473
120	445	0.0130772
120	560	0.0184964
120	587	0.0176311
120	596	0.0438306
120	697	0.0183158
120	730	0.0200244
120	778	0.0407631
120	789	0.0266455
120	898	0.0342395
120	996	0.0664062
121	311	0.0221056
121	494	0.030036
121	628	0.0216063
121	761	0.0201036
121	779	0.0359992
121	830	0.0339991
121	847	0.0380215
121	872	0.0401427
122	236	0.0479279
122	317	0.0500117
122	333	0.0501965
122	337	0.0290569
122	373	0.0196402
122	377	0.0542851
122	403	0.0417505
122	434	0.0336125
122	500	0.0427734
122	517	0.0393958
122	533	0.0620986
122	633	0.0269585
122	634	0.0104406
122	966	0.0627036
124	139	0.0177334
124	255	0.0420961
124	329	0.052174
124	362	0.0180027
124	410	0.0281009
124	425	0.0177706
124	743	0.02307
124	821	0.0146477
124	966	0.0441831
125	185	0.0481347
125	256	0.0364268
125	279	0.0247656
125	283	0.0394204
125	307	0.0169722
125	363	0.0715538
125	385	0.0465067
125	475	0.0492386
125	487	0.0466665
125	513	0.0468935
125	581	0.0228197
125	622	0.0354936
125	729	0.0480451
125	751	0.0590238
125	759	0.013974
125	890	0.0401023
125	938	0.0438895
125	942	0.0707977
127	128	0.0389214
127	132	0.012017
127	136	0.0526441
127	217	0.0174925
127	261	0.0386744
127	488	0.0273176
127	717	0.045932
127	807	0.0248147
127	914	0.0524059
128	192	0.0435441
128	467	0.0397792
128	801	0.00550423
129	242	0.00655075
129	291	0.0137508
129	860	0.0188038
130	536	0.0598663
130	822	0.0533698
131	156	0.00959903
131	246	0.0338847
131	253	0.0313787
131	304	0.0457548
131	477	0.0396239
131	596	0.0441816
131	617	0.0384312
131	776	0.0651897
132	173	0.0361586
132	184	0.0451074
132	198	0.036147
132	199	0.0304071
132	212	0.0350796
132	341	0.0532949
132	345	0.0316357
132	401	0.047215
132	453	0.0227519
132	539	0.042795
132	545	0.0848931
132	632	0.0788141
132	936	0.0197231
132	958	0.065322
132	971	0.0241076
133	164	0.0755129
133	262	0.0547369
133	374	0.0229521
133	696	0.0259326
133	958	0.0339772
134	256	0.0513749
134	292	0.032462
134	427	0.0339118
134	595	0.0333712
134	767	0.0410686
134	781	0.0364258
135	170	0.0492556
135	240	0.0228017
135	358	0.0435779
135	379	0.0174158
135	460	0.0492492
135	491	0.0346461
135	655	0.0641761
135	744	0.0145784
137	206	0.00371561
137	283	0.0401911
137	492	0.0239942
137	655	0.0625788
137	758	0.0440861
137	796	0.0457389
137	848	0.0157199
137	889	0.0477782
138	252	0.0311758
139	265	0.00468073
139	963	0.0560665
141	147	0.0359704
141	197	0.0374529
141	327	0.0576927
141	546	0.0317514
141	870	0.0351046
142	342	0.0182862
142	525	0.0325522
142	747	0.00946335
143	464	0.0261818
143	466	0.0255317
143	916	0.0316804
144	320	0.0264269
145	407	0.045842
145	469	0.0512
145	557	0.0186814
145	980	0.00515054
146	465	0.0439168
146	539	0.0638587
147	828	0.0354173
148	254	0.0250423
148	308	0.0146142
148	339	0.0298224
148	575	0.0306702
148	798	0.0368237
148	832	0.0429261
149	150	0.053501
149	213	0.0487818
149	234	0.0208418
149	251	0.0408915
149	293	0.0327928
149	343	0.0547803
149	351	0.0173372
149	382	0.028513
149	621	0.0263939
149	727	0.0334507
149	858	0.0416254
149	890	0.0547443
149	930	0.0428525
150	195	0.0292512
150	341	0.048333
150	844	0.0143354
151	153	0.0832524
151	200	0.0556888
151	261	0.0313783
151	273	0.022463
151	629	0.0316061
151	712	0.0330805
151	741	0.0681451
151	893	0.0351922
152	349	0.0433627
152	364	0.0337606
152	490	0.00616926
153	265	0.0374497
153	284	0.0414769
153	335	0.0461506
153	363	0.0268044
153	602	0.000509333
153	876	0.0214295
153	986	0.0487558
154	255	0.0261829
154	516	0.0773516
154	662	0.0429158
154	732	0.048702
154	994	0.0476787
155	356	0.0360121
157	183	0.0266188
157	291	0.0414611
157	388	0.0575511
157	397	0.031309
157	486	0.0425362
157	885	0.0365764
158	323	0.0376845
158	782	0.0257958
158	849	0.0667021
159	166	0.0307766
159	279	0.00827697
159	553	0.017553
159	651	0.00512889
159	690	0.0487042
159	835	0.0300401
159	927	0.0323172
160	341	0.0446572
160	358	0.0511639
160	448	0.0522945
161	353	0.0192371
161	899	0.0454536
162	200	0.0165457
164	348	0.0441942
164	381	0.0167623
165	179	0.00619604
165	240	0.0113063
165	318	0.0240868
165	546	0.0526889
165	685	0.0619136
166	624	0.0378121
167	346	0.0467954
167	522	0.0169243
167	634	0.0601044
167	804	0.00441884
167	982	0.0482595
168	564	0.0164068
168	612	0.0190297
169	999	0.0452544
170	217	0.0551067
170	219	0.00677119
170	266	0.0194437
170	308	0.0712469
170	430	0.0542595
170	594	0.0127528
170	839	0.0587444
171	575	0.0327563
171	687	0.0266322
171	969	0.0391988
171	985	0.00670946
172	241	0.0159139
172	289	0.00893101
172	323	0.0316371
172	335	0.0286068
172	429	0.0242474
172	433	0.0827254
172	478	0.0603417
172	492	0.00951764
172	633	0.0146001
172	681	0.0484741
172	818	0.0395516
173	228	0.0375113
173	238	0.0598611
173	387	0.00956129
173	483	0.0432046
173	572	0.0321353
173	654	0.0243029
173	805	0.0213631
173	844	0.0399696
174	180	0.014269
174	226	0.0607785
174	378	0.00691578
174	425	0.0163572
174	591	0.0229151
174	645	0.0122097
174	669	0.0270641
174	974	0.0282136
175	300	0.0296548
175	398	0.0489562
175	479	0.0181317
175	536	0.0262861
175	806	0.0371322
176	230	0.0192808
176	299	0.0485187
176	332	0.0418938
176	887	0.0344423
177	241	0.011147
177	302	0.0211625
177	597	0.0423282
177	774	0.0494785
178	294	0.0377218
178	340	0.0729226
178	359	0.043767
178	515	0.0400701
178	945	0.046336
180	299	0.0313292
180	992	0.073221
181	276	0.0207638
181	699	0.0307758
182	237	0.0865779
182	442	0.0332495
182	558	0.045333
182	970	0.00742284
183	187	0.0301402
183	208	0.0367212
183	506	0.0377489
183	620	0.0700606
183	691	0.0211341
183	818	0.0394417
183	823	0.0290486
184	503	0.029123
184	771	0.025005
185	198	0.029657
185	239	0.0412993
185	764	0.0297479
186	508	0.0160851
186	767	0.0413495
186	794	0.0302804
186	988	0.0209995
187	926	0.0240345
188	377	0.01253
188	528	0.0233268
188	670	0.0363281
188	841	0.030542
189	243	0.0369753
189	290	0.00460655
189	372	0.0551559
189	388	0.0312247
189	505	0.028156
189	577	0.0489484
189	588	0.0407163
189	604	0.01213
189	650	0.0283978
189	734	0.0792421
[truncated: 1,000 more rows]
