# Supplementary material for: The winner takes it all—Competitiveness of single nodes in globalized supply networks
Source: PLoS One. 2019 Nov 20;14(11):e0225346. doi: 10.1371/journal.pone.0225346 (PMC6867619; doi:10.1371/journal.pone.0225346)
Supplement: S1 Table — Legends can be found in te readme.txt file. (ZIP) [file pone.0225346.s001.zip › spatial_network_delaunay_randomized_scalefree_N_1000_r_1_node_measures.dat]

0	60	12.75	60.6361	11.0017	3772	6020.1	0.00349175	0.0357243	0.0354709	0.0856154	0.0606361	0.11994	530	0.0548031	0.100946
1	52	14.4231	60.0195	10.4725	6638	5998.98	0.00313722	0.0366978	0.0358443	0.0915079	0.0600195	0.11722	526	0.0533155	0.110157
2	43	14.5581	62.7149	11.0474	5667	5301.21	0.00794214	0.0303095	0.0343678	0.0552521	0.0627149	0.129134	457	0.0534996	0.105341
3	84	10.1905	63.807	12.6715	5174	5392.73	0.00137608	0.038215	0.0350465	0.0856154	0.063807	0.120719	552	0.0551762	0.107782
4	16	19.75	78.7186	12.729	6905	5859.44	0.0197392	0.0409619	0.0373949	0.0675579	0.0787186	0.143198	262	0.0672495	0.116569
5	48	12.625	66.4699	12.25	6424	6048	0.00485598	0.0378244	0.0359881	0.0788283	0.0664699	0.120379	444	0.0583148	0.101863
6	35	12.8286	69.2196	11.3234	7844	6109.91	0.0110293	0.0368991	0.0356169	0.0681063	0.0692196	0.13047	351	0.057805	0.0991168
7	24	13.7083	65.4889	11.7168	7350	4886.58	0.00302943	0.0358318	0.0378896	0.0700449	0.0654889	0.118591	269	0.0533713	0.0938502
8	19	16.5789	73.4643	10.8104	7665	4921.84	0.0131431	0.0324921	0.0350381	0.068119	0.0734643	0.132995	256	0.0585528	0.10059
9	8	24.25	92.7495	10.7167	7115	5780.5	0.018506	0.0428474	0.0329482	0.0984844	0.0927495	0.154537	177	0.075936	0.121802
10	21	12.619	81.4871	13.1991	9206	5825	0.00827525	0.0423394	0.0379749	0.0834324	0.0814871	0.136732	227	0.0657336	0.114598
11	30	13.5	65.9674	9.96823	4154	5524.33	0.00852644	0.0394698	0.0356605	0.105276	0.0659674	0.125746	317	0.058356	0.105276
12	48	11.1458	62.1891	11.1622	10578	4918.94	0.00797739	0.0363655	0.0366705	0.0837731	0.0621891	0.120254	395	0.0533481	0.0955375
13	64	9.5	62.8274	13.4673	6080	5634.69	0.00676604	0.0383004	0.0365461	0.0951182	0.0628274	0.12614	446	0.0541862	0.102013
14	35	9.6	73.1061	14.4416	4764	5824.46	0.00888699	0.0369861	0.0356916	0.0726912	0.0731061	0.129977	285	0.0587566	0.111616
15	25	13.16	78.689	11.9943	6255	5475.48	0.00399732	0.0449477	0.0382734	0.116544	0.078689	0.148885	281	0.0665198	0.119428
16	16	15.375	84.3548	12.8104	4010	6220.75	0.0120521	0.0385044	0.03368	0.0717214	0.0843548	0.141581	212	0.070971	0.121534
17	39	11.0513	69.0802	13.507	7572	5408.59	0.0113373	0.0387297	0.0374164	0.0775902	0.0690802	0.130279	345	0.0562578	0.0973395
18	31	12.0968	66.6861	11.4145	10866	5523.1	0.00760461	0.0342369	0.0360995	0.0776124	0.0666861	0.121522	314	0.0554699	0.106064
19	14	20.1429	80.1692	10.6576	3582	4488.79	0.0126575	0.0360834	0.0370755	0.057089	0.0801692	0.144066	249	0.0654356	0.104774
20	13	12.7692	77.1056	15.4277	6508	6670.54	0.011742	0.035692	0.0335782	0.0591007	0.0771056	0.134147	150	0.0590428	0.118019
21	28	11.1429	78.317	14.5841	5446	4812.5	0.0082992	0.0340699	0.0353051	0.0658705	0.078317	0.141094	268	0.0642182	0.118302
22	20	12.25	75.6692	12.808	3545	5600.55	0.00648112	0.0362878	0.0368357	0.06838	0.0756692	0.135606	213	0.0606089	0.10806
23	10	25.4	89.0745	9.74994	5363	4654.6	0.0230702	0.044379	0.0344417	0.0759146	0.0890745	0.156254	228	0.0731285	0.118075
24	28	10.2857	66.92	12.8725	4687	5426.86	0.00280631	0.038985	0.0341783	0.108867	0.06692	0.132173	237	0.0553784	0.11271
25	19	11.1053	75.2725	12.2648	5537	6794.68	0.0154084	0.0352445	0.0347945	0.0728057	0.0752725	0.138981	185	0.0609959	0.111642
26	12	15.4167	65.4998	10.5862	4052	5875.5	0.00634594	0.02704	0.0351188	0.0572024	0.0654998	0.124077	161	0.0490199	0.0924085
27	23	10.0435	75.4927	14.8378	4666	6334.7	0.00909057	0.0388902	0.0374685	0.0915079	0.0754927	0.135336	198	0.0569429	0.107335
28	17	11.8235	90.0732	16.5439	8271	5935.76	0.00987011	0.0414175	0.0361889	0.116544	0.0900732	0.14456	186	0.0712915	0.116544
29	32	9.78125	74.5259	13.8006	6414	5352.22	0.00738308	0.0343046	0.0356974	0.0984844	0.0745259	0.141451	269	0.0600598	0.113493
30	25	10.48	75.1118	14.3756	411	5000.08	0.0103177	0.0365459	0.034985	0.0951182	0.0751118	0.124495	231	0.0627955	0.115361
31	14	14.5	77.3667	14.1238	4053	6848.93	0.00289412	0.0344387	0.034524	0.0795519	0.0773667	0.140114	182	0.0613951	0.105108
32	19	11.1579	72.3761	13.9687	10253	6406.42	0.00574413	0.0407112	0.0364501	0.0776622	0.0723761	0.136485	187	0.0560054	0.105037
33	12	9.58333	85.2348	14.9311	7904	6570.83	0.00648104	0.0344724	0.0350792	0.0587269	0.0852348	0.142966	108	0.057756	0.125211
34	19	10.3684	73.5315	16.8468	1925	5586.58	0.00690089	0.0286766	0.0357439	0.0599108	0.0735315	0.134008	171	0.0547794	0.100756
35	16	13.3125	68.3853	11.9754	8933	5038.88	0.0082249	0.0311724	0.0353353	0.0717566	0.0683853	0.128353	190	0.0519149	0.106063
36	29	9.17241	77.0638	16.3587	10283	6115.31	0.0153491	0.0397901	0.0370247	0.0763448	0.0770638	0.133518	226	0.058864	0.110369
37	41	8.65854	70.5121	13.4601	2484	4678.44	0.0108818	0.0348614	0.0340609	0.0727796	0.0705121	0.133695	305	0.0568436	0.105887
38	16	11.375	69.0149	9.56792	5996	5805.38	0.00880978	0.0346388	0.036033	0.057551	0.0690149	0.13314	163	0.0530644	0.100359
39	10	19	89.4098	14.2493	6542	6268.5	0.0103244	0.0441853	0.0338371	0.0665404	0.0894098	0.143449	169	0.074126	0.118827
40	18	11.0556	69.0482	13.0755	6657	5668.67	0.00209274	0.0334481	0.03371	0.0776622	0.0690482	0.128383	179	0.0537888	0.0973567
41	30	9.06667	70.8711	15.6308	5217	4746.17	0.00636013	0.0390977	0.0351829	0.0745271	0.0708711	0.129858	242	0.0600827	0.106503
42	7	15.8571	91.2392	13.9574	6626	5977.29	0.0137533	0.0398667	0.0296353	0.0643399	0.0912392	0.144744	104	0.0692466	0.112243
43	25	13.04	61.9427	11.6317	4617	5010.52	0.00394591	0.0275745	0.032942	0.0567712	0.0619427	0.114781	275	0.050506	0.102829
44	8	11.625	84.0755	15.8558	3431	6835.5	0.00784637	0.0292138	0.0331698	0.056126	0.0840755	0.145235	87	0.0644454	0.113298
45	4	13.5	88.7349	8.0416	5050	5667.25	0.0197392	0.0296582	0.0373321	0.0502338	0.0887349	0.155178	54	0.0580302	0.0995373
46	18	8.83333	80.7082	16.7603	4552	5277.5	0.0132039	0.0331468	0.0353272	0.0570866	0.0807082	0.135734	151	0.0618751	0.12806
47	15	14.4	73.1081	11.9145	6357	5572.73	0.0176575	0.0421882	0.039993	0.096035	0.0731081	0.132805	190	0.0597102	0.100609
48	19	8.68421	67.5113	13.1578	0	4771.63	0.00620747	0.0394155	0.0384808	0.0750598	0.0675113	0.124934	150	0.0513616	0.0993201
49	9	13.4444	73.7512	12.045	11607	6726.44	0.0110293	0.0274636	0.0354494	0.0505004	0.0737512	0.130245	114	0.0502612	0.0929794
50	14	11.9286	65.2983	11.8371	9259	4869.5	0.00834641	0.0382606	0.0353784	0.0745432	0.0652983	0.116882	152	0.0498607	0.0961941
51	6	22.1667	89.6162	10.1745	4118	5631.33	0.0255749	0.037431	0.0373471	0.0761555	0.0896162	0.146567	126	0.0645835	0.112055
52	34	9.32353	65.6022	12.2648	4950	6279.44	0.00388445	0.031938	0.0348115	0.0738502	0.0656022	0.120814	257	0.0508793	0.0935704
53	11	13.1818	68.4648	10.9845	2947	5209.64	0.010409	0.0314449	0.0357601	0.0609468	0.0684648	0.122138	133	0.0477209	0.0900127
54	10	15.6	70.4845	10.822	1729	5341.4	0.00495334	0.0345706	0.0348473	0.0588147	0.0704845	0.126878	145	0.0482695	0.0968722
55	3	57.6667	81.8674	1.84283	3675	3888.33	0.0250491	0.0281944	0.0376871	0.0320957	0.0818674	0.144291	162	0.0618888	0.105835
56	6	21.1667	76.6608	8.78909	7913	6785	0.00724258	0.0362418	0.036162	0.0684738	0.0766608	0.130526	120	0.0568982	0.101194
57	6	22.1667	69.9718	8.57983	11860	5034.83	0.00634594	0.0336703	0.0338516	0.0652608	0.0699718	0.130423	125	0.0573641	0.106224
58	19	8.63158	73.8276	13.2368	3541	4634.53	0.00590299	0.0358046	0.0369102	0.0862543	0.0738276	0.12813	147	0.0562686	0.0925381
59	11	14.7273	75.6554	11.9644	7854	6865.27	0.0102962	0.0330525	0.0350433	0.0520513	0.0756554	0.135224	154	0.0550703	0.106748
60	13	9.30769	90.406	18.3446	5146	5792.62	0.0134744	0.0465554	0.0347752	0.0771464	0.090406	0.151183	112	0.0729155	0.126959
61	7	18.4286	95.0301	12.9509	6889	5522.57	0.0151759	0.0398969	0.0326549	0.0638806	0.0950301	0.163723	118	0.071606	0.117692
62	12	14	75.5963	14.2669	4935	5569	0.00301028	0.0393445	0.0348821	0.0899405	0.0755963	0.140876	159	0.0569439	0.101372
63	12	14.9167	64.6307	10.709	4391	6225.75	0.00833363	0.0281224	0.0321692	0.06838	0.0646307	0.121087	160	0.0474729	0.0902245
64	14	12.9286	64.7286	11.1314	5952	5875.21	0.00570482	0.0326081	0.0372556	0.0729918	0.0647286	0.118775	165	0.0457297	0.10694
65	21	7.33333	76.4069	16.666	7532	4828.43	0.0030976	0.0319851	0.0337855	0.0828886	0.0764069	0.139092	134	0.0533221	0.100118
66	12	9.91667	100.822	19.5805	3868	5322.92	0.0186665	0.0391812	0.0374325	0.0597956	0.100822	0.155322	113	0.0749821	0.127902
67	7	12.4286	97.5885	13.8361	3401	7109.29	0.0130278	0.040751	0.0345486	0.0653104	0.0975885	0.154066	86	0.0724255	0.120671
68	5	26.4	82.0086	9.19627	2899	5114.8	0.0198978	0.0323375	0.0326754	0.0488139	0.0820086	0.139995	130	0.0609227	0.0998176
69	8	11.5	85.4522	11.5093	5864	5353.62	0.0179161	0.0503158	0.0396655	0.0915168	0.0854522	0.14627	87	0.0689279	0.121327
70	16	13.125	71.4781	13.8887	746	4909	0.0119446	0.0295345	0.0359483	0.0502255	0.0714781	0.128177	189	0.0559071	0.109903
71	9	17.1111	88.7097	18.1878	2635	5077.67	0.0115811	0.0348208	0.0349024	0.0489741	0.0887097	0.150922	142	0.0713593	0.110576
72	19	9.36842	63.3552	12.5194	3626	5726.53	0.00281755	0.0311474	0.0351634	0.113956	0.0633552	0.118726	163	0.0460227	0.113956
73	8	12.75	73.6483	9.43148	4901	5174.62	0.00574413	0.02502	0.0374784	0.0430773	0.0736483	0.142229	96	0.054194	0.106979
74	8	10.375	70.3612	16.7748	9389	6058.88	0.00858526	0.0315063	0.0366429	0.0653104	0.0703612	0.128839	81	0.0453607	0.0867284
75	5	13.2	95.6245	8.91112	4425	4517.6	0.0273926	0.0460954	0.0394199	0.0651968	0.0956245	0.154027	66	0.067053	0.115969
76	4	12.25	94.7665	8.82304	6711	3111	0.0133175	0.0400478	0.039134	0.0610613	0.0947665	0.152148	50	0.0669742	0.107517
77	14	9.85714	79.8853	14.2378	8466	6688.07	0.00334264	0.0398841	0.037902	0.0946757	0.0798853	0.136739	126	0.0625249	0.104462
78	8	16	82.3985	11.1331	3161	5171	0.00946437	0.0368223	0.0345039	0.0577766	0.0823985	0.138019	122	0.063035	0.109483
79	6	22.5	81.0144	9.51311	7636	5580.17	0.0203244	0.0463447	0.0377974	0.0741964	0.0810144	0.143789	126	0.0599407	0.105148
80	16	10	78.7081	15.2649	5451	6582.5	0.011265	0.0461988	0.0408605	0.078596	0.0787081	0.141735	146	0.0652082	0.121273
81	17	10.2353	78.0913	16.2992	8508	4798.65	0.0102962	0.0332758	0.0342259	0.065341	0.0780913	0.139048	162	0.0563496	0.115163
82	7	32.8571	89.4665	6.68199	1281	5740.86	0.0240969	0.0390174	0.0354141	0.0482979	0.0894665	0.151479	205	0.0725283	0.119724
83	20	11.85	74.8516	17.1586	0	5662	0.0175026	0.0334	0.0370027	0.0566833	0.0748516	0.138338	208	0.0561218	0.10039
84	20	10.85	69.6501	12.5414	5824	5254.75	0.00815561	0.0314293	0.0344692	0.061832	0.0696501	0.129188	193	0.0497301	0.107172
85	16	9.6875	71.3107	14.1774	6081	5920.88	0.00867361	0.0344949	0.0350672	0.098305	0.0713107	0.128911	144	0.0550249	0.103529
86	5	36.2	79.3482	8.48343	4882	6792.8	0.0165879	0.0414067	0.0422103	0.0637928	0.0793482	0.136967	166	0.0612188	0.112777
87	15	9.4	82.1039	16.3164	7965	4840.4	0.00835483	0.0373193	0.0374859	0.0749268	0.0821039	0.144117	130	0.0594935	0.112409
88	5	18.8	103.484	11.7813	3960	4342.4	0.0262094	0.0436844	0.0380866	0.0620047	0.103484	0.162141	92	0.0766874	0.124143
89	7	14.4286	73.0145	10.1475	4633	4997	0.0109287	0.0337918	0.0353381	0.066484	0.0730145	0.130533	99	0.0560924	0.105753
90	18	13.0556	72.119	12.5498	4942	5019.22	0.00764909	0.0328824	0.0328588	0.0582121	0.072119	0.132883	210	0.0569249	0.099768
91	8	8	77.6276	14.2086	6844	7151	0.00823318	0.0306425	0.0371667	0.0494689	0.0776276	0.13299	60	0.0534207	0.0986256
92	6	8.5	97.4487	17.8697	4315	4124.33	0.0189185	0.0376062	0.0335323	0.0479665	0.0974487	0.155058	47	0.0653931	0.105781
93	8	9.625	91.9374	17.6555	8268	6693	0.013853	0.0444647	0.0384468	0.068391	0.0919374	0.149886	76	0.0664837	0.112086
94	10	10.5	84.8599	14.6475	8369	4052.9	0.00853756	0.0386013	0.0358452	0.0585167	0.0848599	0.149698	100	0.0654071	0.109333
95	13	7.84615	81.3686	17.387	6695	5445.38	0.0114945	0.037263	0.0357176	0.0695513	0.0813686	0.13488	96	0.0585536	0.106287
96	15	10.1333	69.3465	11.6022	4363	5871.6	0.00794214	0.040077	0.0356905	0.0708244	0.0693465	0.132273	144	0.0519145	0.0981547
97	9	14.8889	81.8464	15.5898	7610	4854.22	0.0143308	0.0362423	0.0368543	0.0716196	0.0818464	0.148432	127	0.059047	0.0934611
98	17	9.52941	76.6049	13.9139	3348	4922.71	0.00996873	0.033233	0.03446	0.0705377	0.0766049	0.135863	150	0.0556635	0.102204
99	9	12	83.0929	16.6537	9793	6288.89	0.0051737	0.0346317	0.0299252	0.0754877	0.0830929	0.143661	101	0.0627479	0.103724
100	9	18.6667	83.5018	15.3639	3244	5026	0.0186901	0.0355025	0.0356267	0.0567027	0.0835018	0.143158	157	0.0656671	0.111643
101	11	7.81818	70.6576	12.2812	4740	5446.36	0.00209274	0.0336002	0.0341977	0.0745432	0.0706576	0.130475	83	0.0506717	0.103551
102	9	14.1111	72.306	11.9517	5806	7314.22	0.0167408	0.0397148	0.0336758	0.108867	0.072306	0.133541	116	0.0553875	0.108867
103	7	14.4286	79.5055	8.64351	6104	4547.71	0.0154719	0.0500284	0.0333908	0.113956	0.0795055	0.132719	97	0.0598301	0.113956
104	5	13.2	82.5225	8.81704	5581	7133.6	0.0133008	0.0565747	0.0378248	0.0834324	0.0825225	0.148862	67	0.0676453	0.127208
105	9	11	71.0316	13.7286	2655	5128.22	0.00398232	0.0230925	0.0336211	0.0396626	0.0710316	0.12781	96	0.0494466	0.101681
106	18	12.8889	86.6923	15.3166	1615	4964.39	0.0147126	0.0413163	0.0363986	0.0710933	0.0866923	0.145243	209	0.0723505	0.121717
107	9	14.1111	76.8622	13.2354	7612	4884.56	0.00888699	0.0391112	0.0348968	0.0800586	0.0768622	0.13455	119	0.0548481	0.104263
108	7	12.7143	76.7751	11.8562	1388	4252.14	0.00936628	0.0236335	0.0300078	0.03846	0.0767751	0.129701	87	0.0565189	0.108642
109	3	20.6667	88.0963	4.55201	7399	3269.67	0.0152025	0.030091	0.0378541	0.0397326	0.0880963	0.141791	62	0.059441	0.0999937
110	10	14.6	84.2071	16.2353	6793	5727.2	0.0231768	0.0382597	0.0371693	0.0690737	0.0842071	0.146439	137	0.0624496	0.110099
111	8	10.625	80.7406	13.5903	8484	4845.38	0.0107278	0.0373469	0.0404157	0.0696562	0.0807406	0.145236	79	0.0547398	0.0982723
112	16	8.0625	71.8385	15.605	4793	4617.31	0.00495334	0.0402952	0.0421853	0.0756967	0.0718385	0.127382	117	0.0567527	0.116888
113	15	13.5333	66.825	13.7866	4197	5384.53	0.0034338	0.0333272	0.0338938	0.0871184	0.066825	0.116079	190	0.053182	0.0999243
114	6	17.1667	69.3624	10.7719	2996	5271	0.00625014	0.0225113	0.0332182	0.0461187	0.0693624	0.123497	104	0.0454112	0.0963025
115	8	13.75	78.241	12.6367	7052	5581.75	0.00590299	0.0417605	0.0334311	0.08202	0.078241	0.134033	107	0.0572938	0.108473
116	6	13.5	81.1659	10.0551	6876	4588.83	0.00616837	0.0249693	0.0353536	0.0493301	0.0811659	0.137466	80	0.0558946	0.0954072
117	4	15	95.696	12.3607	7072	5228.75	0.0221782	0.0482843	0.0372782	0.096035	0.095696	0.162236	61	0.0774757	0.128333
118	12	12.9167	83.3968	14.8779	6185	4697.67	0.0062616	0.0463489	0.0369367	0.104066	0.0833968	0.141955	147	0.0636705	0.108736
119	9	11.2222	113.712	17.5227	4110	6809.67	0.0229034	0.0522407	0.0392053	0.0756967	0.113712	0.177701	95	0.0908209	0.141308
120	22	5.63636	79.1075	17.6654	4085	6423.23	0.00768473	0.0346744	0.0365782	0.104066	0.0791075	0.145588	119	0.0580262	0.114352
121	11	7.36364	67.9206	15.0285	2063	5658.55	0.00867428	0.0282845	0.0310076	0.0501925	0.0679206	0.118877	77	0.0462101	0.0829232
122	17	9.64706	80.0296	15.9546	3896	6144.29	0.0104406	0.0415846	0.0361986	0.0642049	0.0800296	0.147853	151	0.0638032	0.106638
123	3	22	86.5529	5.06742	1351	6824	0.0184598	0.0287323	0.0384645	0.0407075	0.0865529	0.157309	67	0.0600382	0.115634
124	12	11.0833	73.2345	14.3352	8718	6356.92	0.013764	0.0289299	0.0333752	0.052174	0.0732345	0.135286	121	0.052224	0.0983136
125	21	9.95238	71.8965	15.276	6118	6206.62	0.013974	0.0396753	0.03708	0.0715538	0.0718965	0.130809	190	0.0559699	0.10205
126	3	41.6667	84.4666	5.83222	2199	4751	0.0182283	0.0223366	0.0376024	0.0298631	0.0844666	0.144803	121	0.0603986	0.101881
127	12	9.66667	71.3073	14.3459	381	5680.33	0.00825953	0.0300766	0.036175	0.0526441	0.0713073	0.125427	112	0.0484748	0.0969101
128	6	11.3333	70.8952	10.9756	7297	4286	0.00261489	0.0271065	0.0318935	0.0435441	0.0708952	0.130998	66	0.0468998	0.0913273
129	6	17.5	77.0151	10.2529	5706	6435.17	0.00655075	0.0193504	0.0335588	0.0315377	0.0770151	0.140662	103	0.0545743	0.0973893
130	5	23	63.7121	6.6784	5756	5331	0.00409134	0.0298324	0.0338037	0.0598663	0.0637121	0.124031	111	0.0426656	0.0809918
131	11	12.4545	65.1317	11.3921	9241	6080.64	0.00582181	0.0344782	0.0363329	0.0651897	0.0651317	0.123041	125	0.0484688	0.092891
132	18	5.94444	77.7766	16.2225	8526	5299.61	0.012017	0.0415095	0.039109	0.0848931	0.0777766	0.137444	101	0.0585575	0.109277
133	8	11.875	97.6772	17.3878	6063	6664	0.0229521	0.0414387	0.0366729	0.0755129	0.0976772	0.154116	90	0.071435	0.112896
134	9	17.2222	68.742	11.3746	5256	5190.44	0.0150594	0.0308545	0.0362824	0.0513749	0.068742	0.12984	143	0.0495366	0.103309
135	11	7.45455	79.8314	15.0937	2475	5200	0.0145784	0.0340616	0.0358425	0.0641761	0.0798314	0.133309	79	0.0561021	0.113143
136	3	13	77.9217	6.49347	5466	3231	0.00702095	0.0301957	0.0288724	0.0526441	0.0779217	0.134831	37	0.0493382	0.10505
137	11	6.90909	78.0745	17.1095	4402	5346.45	0.00371561	0.0331973	0.0368154	0.0625788	0.0780745	0.144054	75	0.051208	0.0980415
138	4	14.25	89.0051	9.41472	5042	6958.75	0.0176575	0.0373824	0.0349185	0.0549031	0.0890051	0.150462	56	0.0655965	0.105373
139	5	14.6	75.18	10.0359	6890	7055.2	0.00468073	0.0263962	0.0337842	0.0560665	0.07518	0.134771	72	0.0542627	0.10113
140	3	26.3333	84.199	3.47881	286	4581.33	0.0082992	0.0254933	0.0330803	0.0473894	0.084199	0.149393	77	0.0549624	0.105733
141	8	8.25	76.1432	11.6636	3294	3763.88	0.00764909	0.0293159	0.0360207	0.0576927	0.0761432	0.137357	67	0.0513985	0.111891
142	6	10.3333	75.4937	13.0331	4352	5321	0.00896959	0.0225625	0.0323842	0.0430334	0.0754937	0.137091	58	0.0514941	0.101597
143	6	7.5	97.2373	19.03	4377	5500	0.0255317	0.0350794	0.0336384	0.0572376	0.0972373	0.163711	45	0.0653695	0.10864
144	4	25	93.6452	9.19149	9467	7316.25	0.0264269	0.0373726	0.0351235	0.0481903	0.0936452	0.156033	99	0.0682106	0.115444
145	7	10.2857	84.3301	16.9631	2850	4349	0.00515054	0.0326456	0.0347804	0.0512	0.0843301	0.142696	71	0.0600324	0.0992293
146	5	14.2	88.1936	13.0141	5293	7696.2	0.0158031	0.0373944	0.0398872	0.0638587	0.0881936	0.155002	70	0.0593673	0.106428
147	4	15.5	96.6868	13.0109	5318	5245.25	0.0354173	0.0379875	0.0324832	0.0415656	0.0966868	0.153253	63	0.0699996	0.107795
148	9	8.88889	90.9222	17.2476	2065	5525.33	0.0146142	0.0306077	0.0363008	0.0429261	0.0909222	0.147364	75	0.0601215	0.105512
149	16	8	65.7707	14.5427	5868	5356.81	0.00281755	0.0360026	0.0346703	0.0547803	0.0657707	0.121544	120	0.050199	0.102111
150	6	14.6667	87.1073	12.2062	3601	6848.83	0.0143354	0.0331951	0.0342577	0.053501	0.0871073	0.152623	81	0.06041	0.102117
151	11	7.72727	78.8521	14.7051	2027	5286.27	0.0120635	0.0403557	0.0359779	0.0832524	0.0788521	0.140185	80	0.0574236	0.105117
152	6	13.8333	92.858	17.903	2854	6124	0.00616926	0.0342566	0.0373971	0.0511481	0.092858	0.152123	81	0.0709054	0.104912
153	10	6.3	84.8456	19.2959	2566	5324.6	0.000509333	0.0382915	0.0334704	0.0832524	0.0848456	0.140507	61	0.0601893	0.111189
154	8	12.25	104.522	21.4909	3647	5756.88	0.0261829	0.049791	0.0404567	0.0773516	0.104522	0.160948	92	0.0774841	0.11707
155	4	20.5	79.9786	6.10709	3243	5395.75	0.0135559	0.0227061	0.0348417	0.0360121	0.0799786	0.138557	83	0.0491832	0.0863356
156	3	17.6667	73.3634	4.63981	379	7455.33	0.00959903	0.0217697	0.0317762	0.037115	0.0733634	0.128486	52	0.0470095	0.0819264
157	9	11.8889	83.4247	14.0361	2448	4463.67	0.0244013	0.0350922	0.0385489	0.0575511	0.0834247	0.148264	101	0.0600525	0.12568
158	6	13.8333	96.8752	15.6173	9331	5408.5	0.0257958	0.0377528	0.040137	0.0667021	0.0968752	0.146681	80	0.0679627	0.105639
159	10	6	82.2803	19.3702	6419	6167.1	0.00512889	0.0321995	0.0314586	0.0915168	0.0822803	0.14478	58	0.0527286	0.112334
160	6	14.1667	105.936	13.7822	6998	7184	0.0400318	0.0476254	0.0388747	0.0561709	0.105936	0.168841	80	0.078185	0.123187
161	5	26	93.4107	11.9126	7285	6221	0.0192371	0.0477232	0.0404201	0.0837731	0.0934107	0.154339	124	0.0739227	0.122901
162	4	19.5	84.0626	7.3772	4980	4904.5	0.0165457	0.0241465	0.0342135	0.0329672	0.0840626	0.139535	76	0.055889	0.0845677
163	3	26.6667	69.5583	6.54524	2267	8769.67	0.00800342	0.0169502	0.0368573	0.0222531	0.0695583	0.131586	77	0.0426929	0.0864
164	5	19.6	80.7038	7.53876	10266	6401.8	0.0167623	0.0377509	0.0373944	0.0755129	0.0807038	0.138614	96	0.0588877	0.0920006
165	8	9.75	87.5654	13.1305	6800	5320.88	0.00619604	0.0356558	0.0361342	0.0696562	0.0875654	0.144333	74	0.0617059	0.127239
166	4	10.75	87.9257	12.5783	6166	5895.25	0.0208433	0.0324375	0.033265	0.0403181	0.0879257	0.143184	43	0.0543438	0.0989839
167	8	20.375	81.7159	15.6925	2985	4076.12	0.00441884	0.0340316	0.0383301	0.0601044	0.0817159	0.147909	153	0.0627112	0.10773
168	5	29.8	81.2961	12.3329	6564	3755.2	0.0164068	0.0313087	0.0363243	0.0710933	0.0812961	0.142307	143	0.0600637	0.107951
169	4	11.25	79.9384	11.9908	3580	5382.5	0.0107278	0.0313865	0.0403913	0.0516177	0.0799384	0.136537	45	0.0527587	0.0985631
170	10	8.8	75.0691	15.504	4827	4646.6	0.00677119	0.0425382	0.034119	0.0761555	0.0750691	0.143819	86	0.055384	0.100252
171	7	11	82.5435	16.7793	6774	4116.86	0.00670946	0.0289871	0.0334774	0.0395926	0.0825435	0.140836	73	0.0562258	0.0890604
172	14	8.14286	77.4331	16.8893	6472	4223.21	0.00893101	0.0336094	0.034606	0.0827254	0.0774331	0.138837	109	0.0545666	0.0995912
173	11	10.5455	82.6259	15.7062	6236	6215	0.00956129	0.0332531	0.0333931	0.0598611	0.0826259	0.138406	109	0.0608172	0.114725
174	11	11.0909	78.2772	15.5226	4388	5684.36	0.00691578	0.0252099	0.0309329	0.0607785	0.0782772	0.135668	116	0.0558525	0.105864
175	8	11.25	82.0652	12.8619	7201	4770.25	0.0161374	0.0361922	0.0362397	0.0750598	0.0820652	0.143697	84	0.0629808	0.12232
176	7	12.8571	77.4093	13.556	6722	5704.86	0.0138518	0.0391634	0.0397319	0.0643927	0.0774093	0.135374	86	0.0605348	0.119545
177	7	14.7143	77.0579	11.1894	7036	4838.86	0.011147	0.0290943	0.0337593	0.0494785	0.0770579	0.138046	97	0.0564773	0.0988199
178	8	13.5	93.8127	16.8944	6246	3373.75	0.0300814	0.0431143	0.0401231	0.0729226	0.0938127	0.155057	100	0.0662736	0.111265
179	3	34	88.6061	6.99707	7903	6172	0.00619604	0.0182852	0.039352	0.038335	0.0886061	0.148038	99	0.0661579	0.108542
180	5	10.4	73.3073	11.6162	6055	5420.6	0.00949229	0.027797	0.0354654	0.073221	0.0733073	0.132603	49	0.0435189	0.0960607
181	6	15.1667	69.9428	7.21483	9669	5725.67	0.00533539	0.0266777	0.0350254	0.0461099	0.0699428	0.123926	89	0.0508707	0.104072
182	7	8.42857	96.0414	18.9482	1943	5544.57	0.00742284	0.0442627	0.0348147	0.0865779	0.0960414	0.160576	59	0.076012	0.144452
183	10	9	98.2441	22.4128	3543	5224.9	0.0211341	0.0390615	0.039406	0.0700606	0.0982441	0.169521	87	0.0690437	0.109658
184	5	25.4	96.302	12.7045	2869	5172.8	0.025005	0.0377258	0.0363729	0.0528988	0.096302	0.157214	125	0.0720139	0.118884
185	6	10	88.1902	12.3433	8368	6246.83	0.0126425	0.0347044	0.0342284	0.0481347	0.0881902	0.14842	60	0.0603915	0.106396
186	7	13.1429	79.0179	16.86	7276	5085	0.0160851	0.028315	0.0377073	0.0473144	0.0790179	0.141658	92	0.0524046	0.0856289
187	4	10.75	92.3138	13.206	4517	4164.75	0.0149185	0.0286832	0.0318566	0.0456396	0.0923138	0.148584	43	0.0543605	0.100201
188	7	7.57143	94.0622	19.6317	11298	5371.57	0.01253	0.0391813	0.0321507	0.08202	0.0940622	0.154283	53	0.0632496	0.11707
189	15	7.46667	69.399	14.2041	3851	5899.67	0.00460655	0.0326296	0.036487	0.0792421	0.069399	0.135561	108	0.0497281	0.0907657
190	8	17.875	82.2519	13.4834	4756	4837.75	0.0183159	0.0418412	0.0344078	0.0785884	0.0822519	0.136428	130	0.0637832	0.111904
191	4	23.25	90.6709	9.95648	4543	5588.25	0.0256758	0.0324471	0.0340696	0.0383671	0.0906709	0.150665	89	0.0638041	0.114064
192	6	9.66667	81.7026	11.9493	4912	5998	0.0117815	0.0335422	0.0325047	0.0579865	0.0817026	0.140122	55	0.0587902	0.109874
193	16	8.875	72.432	14.9577	8700	4726.69	0.0059872	0.0273684	0.0338489	0.0483496	0.072432	0.137997	135	0.0530856	0.098713
194	19	7.57895	88.7456	19.3265	4733	5279.89	0.00904294	0.0381795	0.0359135	0.0663255	0.0887456	0.153037	131	0.0653909	0.113124
195	6	8	95.7313	19.287	5479	4252.83	0.0238069	0.0310282	0.0349505	0.0354045	0.0957313	0.165844	48	0.0602337	0.100846
196	3	38.3333	84.3943	2.31208	7971	7612.33	0.0182626	0.0406723	0.0380267	0.0637448	0.0843943	0.150435	109	0.0679232	0.1191
197	9	8.22222	85.9805	15.9179	4351	4987.56	0.0131622	0.0361036	0.0384121	0.0764813	0.0859805	0.142241	75	0.0573813	0.10453
198	6	9	87.1096	18.4359	2514	6621	0.00827525	0.0321835	0.0369578	0.0453437	0.0871096	0.145008	54	0.056847	0.12104
199	5	13.6	101.02	16.7084	5205	4574.2	0.0263813	0.0360353	0.0383691	0.0453693	0.10102	0.161348	68	0.0714773	0.1153
200	6	7	97.3712	20.1381	5492	4497.33	0.0165457	0.0402943	0.031472	0.0574535	0.0973712	0.156081	43	0.0655076	0.117702
201	6	21.5	87.7278	7.09674	8164	5204.5	0.0125293	0.0405521	0.0366646	0.0642925	0.0877278	0.144561	120	0.0711112	0.120444
202	8	10.125	97.6745	15.1207	7106	4875.38	0.0315698	0.0407916	0.0370459	0.0554542	0.0976745	0.161665	79	0.0695934	0.103715
203	13	6.76923	84.019	18.7549	1994	5063.92	0.0124638	0.0333171	0.0372401	0.0588348	0.084019	0.142911	85	0.0568619	0.113993
204	7	10.1429	90.1813	12.6376	4889	5285.14	0.00640102	0.0421971	0.0375132	0.0646461	0.0901813	0.149945	67	0.0682284	0.108216
205	12	10.0833	65.4066	13.28	4192	6215.08	0.00553604	0.0349937	0.0327365	0.0642925	0.0654066	0.125476	110	0.0427858	0.0758848
206	4	12.25	78.8617	9.70038	2802	5293.75	0.00371561	0.0210397	0.0324137	0.0311772	0.0788617	0.140338	50	0.0463767	0.0823285
207	10	8.2	95.413	20.4002	5328	6669.8	0.0249872	0.0374031	0.0386715	0.0522841	0.095413	0.16102	76	0.069317	0.115516
208	3	25.6667	106.543	6.60205	7418	6048.67	0.032853	0.040932	0.0376929	0.0532217	0.106543	0.165005	76	0.0783451	0.116097
209	5	23.2	79.0572	7.33444	2419	5056.6	0.0124638	0.0315509	0.0337303	0.0494263	0.0790572	0.137907	113	0.0560318	0.0926422
210	4	31.75	72.8344	6.18951	6497	4419.5	0.0137722	0.0255829	0.0324015	0.0336353	0.0728344	0.142906	116	0.0504348	0.0797333
211	5	21.4	104.494	10.5033	5581	4742	0.0177581	0.045095	0.0354974	0.0588312	0.104494	0.171546	100	0.081487	0.122901
212	7	10.8571	99.5221	17.3109	3298	5782	0.0172018	0.0354693	0.0376671	0.0608238	0.0995221	0.154007	75	0.0708151	0.119973
213	6	13	87.5987	13.5476	4559	7329.17	0.0104165	0.0281071	0.0313898	0.0487818	0.0875987	0.141575	76	0.0623912	0.103526
214	7	8.57143	87.0052	14.4552	4088	4511.29	0.0142167	0.0311783	0.0396422	0.0681366	0.0870052	0.149995	58	0.0567049	0.0957608
215	9	13.5556	99.0566	18.5076	1037	4826.22	0.0266988	0.0422619	0.0375484	0.0496953	0.0990566	0.15314	113	0.0730803	0.114264
216	8	10.375	83.1616	15.8516	4212	4862.12	0.0100527	0.0377765	0.0379871	0.0617659	0.0831616	0.151503	82	0.0597052	0.11272
217	3	13.6667	82.6366	6.49978	6704	5153.67	0.0174925	0.0304656	0.0377753	0.0551067	0.0826366	0.14292	42	0.0560833	0.10933
218	4	13.5	98.8091	12.671	2469	4459	0.0209952	0.0354031	0.0374526	0.0655377	0.0988091	0.156029	54	0.0681463	0.118112
219	4	23.5	73.7155	5.97019	4437	5247.5	0.00301028	0.0147747	0.0391459	0.0321664	0.0737155	0.137866	93	0.0489234	0.0900645
220	5	22.8	74.1594	11.739	3234	6076.8	0.00760461	0.0319167	0.0375806	0.0522988	0.0741594	0.129127	108	0.0583984	0.108774
221	7	19.5714	80.0682	13.3394	5788	4154.43	0.00892008	0.0245712	0.0329823	0.0452607	0.0800682	0.143001	130	0.0571879	0.108491
222	6	10	86.3774	14.6122	3270	6399.83	0.0149312	0.033592	0.0356328	0.0567627	0.0863774	0.15716	59	0.0616106	0.107035
223	7	25.1429	75.5702	10.1933	7328	5319.14	0.00724258	0.0324074	0.0332448	0.059315	0.0755702	0.137363	166	0.0630605	0.105889
224	3	15	80.8328	7.49307	6267	6009.33	0.00399732	0.0226903	0.0384639	0.0334651	0.0808328	0.144887	42	0.0509158	0.0901117
225	9	7.11111	93.2096	20.2056	3475	4839.11	0.0133436	0.0454603	0.0358597	0.0652608	0.0932096	0.162074	64	0.0669539	0.10905
226	9	11.4444	83.7999	15.342	4478	5316.33	0.00890018	0.0363862	0.0353629	0.0763362	0.0837999	0.144487	100	0.0607027	0.105953
227	4	34.25	104.797	7.83408	9563	6299	0.0403793	0.0461907	0.0381591	0.0556746	0.104797	0.166542	133	0.0800786	0.122
228	5	16.4	63.7604	9.9059	8302	5496.4	0.00394732	0.0205897	0.0334134	0.0375113	0.0637604	0.121167	81	0.0394715	0.0717031
229	4	28.5	66.636	7.00571	6384	7747	0.00280631	0.0164295	0.0348117	0.0334875	0.066636	0.129366	104	0.0444588	0.0782874
230	6	6.83333	74.6139	15.3867	2461	5161.83	0.00994504	0.0348341	0.0395857	0.077875	0.0746139	0.125088	40	0.0485346	0.103186
231	7	8.85714	95.5972	20.3255	6083	5080.57	0.022831	0.0405604	0.0357609	0.0561169	0.0955972	0.158437	61	0.0661244	0.122523
232	6	8.16667	84.1535	15.9179	6684	7122.67	0.0133124	0.0203465	0.0329419	0.0265542	0.0841535	0.139493	48	0.0484999	0.0858403
233	13	6.46154	78.2051	16.131	8590	5566.77	0.0027067	0.0284563	0.0343355	0.0544556	0.0782051	0.13717	80	0.05033	0.0998822
234	6	10.6667	76.0631	9.49829	3082	5144	0.010409	0.0346302	0.0307999	0.0564132	0.0760631	0.130434	64	0.0538527	0.0851826
235	14	6.21429	90.4689	21.1787	7790	5434.36	0.00315703	0.0427309	0.0381813	0.0801906	0.0904689	0.150296	82	0.0662014	0.11019
236	7	8.42857	82.9156	18.3704	3042	7209.86	0.0168773	0.0332666	0.0324509	0.0563271	0.0829156	0.147047	53	0.0641411	0.110488
237	10	7.8	93.1171	17.9686	2613	4898.6	0.019039	0.0437002	0.0371321	0.0865779	0.0931171	0.147956	77	0.0638642	0.101579
238	7	13.8571	84.3263	15.3717	1254	5481.14	0.0105879	0.0365814	0.0358543	0.0598611	0.0843263	0.152878	91	0.0638724	0.117272
239	5	11.2	100.469	16.0515	7269	6027.6	0.0201025	0.0383949	0.0353697	0.0534994	0.100469	0.158294	56	0.0633261	0.101366
240	9	5.55556	86.9121	20.755	2817	3398.78	0.00736754	0.0255382	0.0367388	0.0526419	0.0869121	0.14328	47	0.0512226	0.101833
241	8	7.375	80.4472	18.5338	2253	5356.38	0.0110834	0.027009	0.0347063	0.0690724	0.0804472	0.142669	60	0.0504186	0.0947617
242	4	8.75	81.3575	14.1458	4151	5707	0.00655075	0.0220987	0.0277666	0.0405544	0.0813575	0.139323	36	0.0521122	0.10688
243	6	13.6667	91.3925	12.3042	5626	4496.67	0.0170409	0.0399149	0.0348654	0.0571499	0.0913925	0.145452	81	0.0686411	0.0998984
244	7	11.4286	102.147	13.7188	5439	5853.57	0.0277106	0.0440076	0.0348231	0.0613821	0.102147	0.16342	73	0.0697695	0.115768
245	6	10.8333	94.5499	16.096	3036	5900	0.017295	0.0295289	0.0349827	0.0381729	0.0945499	0.15996	63	0.0616265	0.10017
246	4	8.75	85.4781	12.373	2720	7992.25	0.00883942	0.0290391	0.03276	0.0467705	0.0854781	0.141554	36	0.0586414	0.102536
247	9	9.55556	75.7868	13.0388	7177	5817.11	0.00917404	0.0340029	0.0382413	0.0719504	0.0757868	0.133819	84	0.0526617	0.092554
248	5	16.4	79.9736	13.2401	6558	6066.8	0.0211263	0.0304795	0.0387285	0.0407945	0.0799736	0.136201	83	0.0542624	0.106281
249	7	14.4286	79.8952	11.1877	6080	5795.29	0.0148542	0.0224954	0.0318104	0.031385	0.0798952	0.143957	99	0.0534423	0.0941321
250	6	8.16667	103.254	20.8967	6763	7187	0.0178635	0.0366289	0.0391334	0.0530985	0.103254	0.169824	48	0.0726043	0.126573
251	4	10.75	102.425	16.6048	6493	6957.5	0.0402306	0.044637	0.0427878	0.0491796	0.102425	0.162436	43	0.0722047	0.104076
252	4	11.25	96.8191	14.7822	5438	5377.25	0.0183491	0.0322248	0.0386186	0.0427443	0.0968191	0.165178	46	0.0634813	0.101981
253	4	12.5	87.6274	9.99041	2518	6444	0.029929	0.038112	0.0371049	0.0467022	0.0876274	0.144653	50	0.0622692	0.104349
254	5	15.4	80.6993	12.786	4747	3481	0.00611092	0.018774	0.0349275	0.0319126	0.0806993	0.137709	75	0.0508255	0.0815934
255	4	8	112.584	16.4185	4112	5526.25	0.0261829	0.0444793	0.0450458	0.0588663	0.112584	0.177382	31	0.0730243	0.115969
256	7	13.4286	84.3994	18.2218	0	6283.43	0.0157812	0.0358281	0.0328445	0.0513749	0.0843994	0.137284	91	0.0612708	0.107225
257	9	13	83.296	15.3962	4363	4658	0.00763435	0.0331654	0.0350373	0.0582132	0.083296	0.14884	111	0.0628683	0.109081
258	5	10.2	82.7573	12.5318	8050	6169.6	0.00646751	0.0438551	0.0381613	0.0689103	0.0827573	0.145559	50	0.0560118	0.101261
259	8	15.875	85.718	16.7949	4680	6038.62	0.00763435	0.0426352	0.0424297	0.0566511	0.085718	0.150764	120	0.072033	0.116036
260	5	17.8	99.4505	12.2588	4137	5475.8	0.0183837	0.049031	0.0357528	0.0729918	0.0994505	0.168561	87	0.0763759	0.128463
261	8	7.375	92.2926	18.1133	7603	3868.88	0.0133051	0.0331461	0.0340511	0.0470142	0.0922926	0.149825	59	0.0615967	0.0968045
262	4	30.75	73.1955	9.05413	4126	7155.25	0.0124689	0.0299498	0.0349417	0.0547369	0.0731955	0.138609	119	0.0518928	0.0908654
263	7	16.1429	77.7941	11.6042	7621	6865.57	0.00393168	0.0216147	0.0311006	0.0338143	0.0777941	0.136736	103	0.0538036	0.103553
264	4	15.5	76.0718	11.6115	1054	3902.75	0.00936628	0.0171136	0.0282074	0.0310997	0.0760718	0.134174	61	0.0450811	0.0763017
265	4	13	72.8079	12.0633	5868	5410.75	0.00468073	0.0254283	0.0335556	0.0503056	0.0728079	0.130091	50	0.0421631	0.0832393
266	6	8.33333	91.9622	15.327	4146	4833	0.0194437	0.0377616	0.035073	0.0603429	0.0919622	0.152095	49	0.0677261	0.13527
267	3	35.3333	94.1931	2.82205	1437	5695.67	0.0283402	0.0379945	0.0369974	0.055598	0.0941931	0.149159	101	0.0706176	0.109362
268	7	13.2857	75.5734	13.9644	9747	6281	0.00984235	0.0332145	0.0357353	0.0590292	0.0755734	0.143877	91	0.0572524	0.102271
269	12	7.75	80.6965	18.2164	6323	4212.92	0.00738308	0.0372862	0.0393617	0.0643832	0.0806965	0.144159	89	0.0529239	0.107042
270	4	33.5	98.6458	10.4176	2308	6456	0.0326425	0.0409917	0.0347112	0.0458404	0.0986458	0.165339	128	0.0758463	0.124237
271	4	12	104.507	11.5684	5543	6627.25	0.029312	0.0493106	0.0400262	0.058605	0.104507	0.162185	49	0.0819563	0.130754
272	7	12.1429	91.2481	17.6321	4918	5584.14	0.0191188	0.0343152	0.0362686	0.0579335	0.0912481	0.156276	82	0.0632985	0.110396
273	6	9.33333	86.3741	13.2507	7115	4967.17	0.0154084	0.0355131	0.0427596	0.0630562	0.0863741	0.149176	54	0.0581972	0.0971368
274	4	6.75	86.6194	14.7975	6819	6829.75	0.024208	0.0345636	0.0280549	0.0394218	0.0866194	0.145375	28	0.0548698	0.0920303
275	7	12.1429	89.0842	17.8411	6895	5192.57	0.00875476	0.0337953	0.0302474	0.0465695	0.0890842	0.140836	81	0.0625077	0.108481
276	6	14.3333	86.0493	15.6562	5425	7072.33	0.00819463	0.0259595	0.034136	0.0566273	0.0860493	0.136501	83	0.0675074	0.110203
277	5	16.6	92.0141	14.4394	8396	5832	0.0170612	0.0507911	0.04294	0.0710517	0.0920141	0.152397	81	0.0761273	0.127664
278	5	18.8	76.1272	10.7756	5094	6719	0.0152976	0.0370459	0.0378495	0.0533232	0.0761272	0.144431	91	0.0530282	0.0941714
279	4	12.75	83.3937	11.2535	7687	4855.25	0.00827697	0.0219989	0.0340683	0.0370921	0.0833937	0.148841	52	0.0513918	0.0955633
280	5	11	85.5052	12.9615	5723	5981.2	0.0160683	0.0276983	0.034794	0.0386819	0.0855052	0.139911	55	0.0562378	0.0998497
281	4	15.25	87.285	10.0793	10145	6753.75	0.00819463	0.029675	0.0325147	0.0650435	0.087285	0.143881	59	0.0613921	0.110491
282	4	34.75	75.0415	6.48708	10999	5176	0.0134703	0.0299242	0.0378988	0.0538481	0.0750415	0.134189	131	0.0506734	0.0947111
283	7	9.14286	80.8689	16.6493	2767	5573.57	0.00445018	0.0347292	0.0330414	0.0833608	0.0808689	0.136979	63	0.0607756	0.108915
284	5	12.8	105.933	19.1404	6450	5336.2	0.0229034	0.0349466	0.0440937	0.0467052	0.105933	0.159233	62	0.071954	0.11416
285	5	12.8	81.0201	14.8199	4901	5689	0.00845587	0.0282271	0.0333922	0.0625132	0.0810201	0.149906	61	0.0456038	0.0850683
286	10	9.6	78.5514	14.7901	2532	4323.9	0.0148723	0.0350826	0.038137	0.0569661	0.0785514	0.140618	92	0.0553276	0.0950779
287	8	16.875	72.4834	14.4841	7357	6177.12	0.0136566	0.026098	0.0355553	0.0488818	0.0724834	0.129052	123	0.0510446	0.0859865
288	3	20.6667	81.3263	4.41569	6361	6525.67	0.0150042	0.0196864	0.0362843	0.0222085	0.0813263	0.136705	58	0.0505236	0.0835437
289	7	8.42857	85.6236	15.8366	1645	5600	0.00893101	0.0395433	0.0391439	0.0529068	0.0856236	0.147768	55	0.0594427	0.0948549
290	8	16	73.1979	14.291	7593	5269.62	0.00460655	0.0351652	0.0388753	0.0526247	0.0731979	0.140168	119	0.0510122	0.0935662
291	5	6.4	74.4275	13.2315	3870	4957.8	0.00398232	0.0292825	0.0302702	0.0615423	0.0744275	0.131792	31	0.0408522	0.0780375
292	9	8	73.4424	15.6992	7774	5188.44	0.0100708	0.0266437	0.0310521	0.0636004	0.0734424	0.131255	68	0.0453018	0.0914181
293	3	22	89.9335	4.37177	6113	3695	0.0316541	0.0323097	0.0361668	0.0327928	0.0899335	0.151596	66	0.0647465	0.100263
294	6	10.1667	93.1924	17.6634	7236	5418.33	0.0124631	0.0357204	0.0354392	0.0636507	0.0931924	0.1533	59	0.0662466	0.104825
295	8	9.875	88.4476	19.1917	3505	5577.75	0.00797853	0.0346206	0.0335918	0.0517238	0.0884476	0.138415	78	0.0687545	0.107806
296	3	25.6667	104.999	7.06047	8916	5389.33	0.0130278	0.0395249	0.0384675	0.0608342	0.104999	0.167094	77	0.0793746	0.13012
297	5	9.6	83.4416	15.4963	3858	5198.2	0.00556444	0.0218178	0.0343898	0.0331225	0.0834416	0.140739	49	0.0532386	0.0949557
298	4	11.75	83.1017	12.1421	2457	2961.5	0.0103177	0.0287832	0.0359124	0.0483511	0.0831017	0.13383	48	0.0502982	0.0858822
299	4	8.75	97.6268	17.7239	5785	5614.75	0.0311352	0.0450809	0.0350626	0.0693406	0.0976268	0.155663	36	0.0629775	0.10455
300	8	15.5	78.8689	16.8418	9169	4483.38	0.00399945	0.0293709	0.0321739	0.0677674	0.0788689	0.136073	117	0.0527106	0.092117
301	15	6.33333	80.3784	17.0868	6885	5416.6	0.00929385	0.0379389	0.0346032	0.0687617	0.0803784	0.139367	91	0.0546153	0.106908
302	5	8.4	89.0662	15.7068	6887	4252.4	0.01988	0.0289311	0.0308202	0.0438858	0.0890662	0.148077	41	0.0594977	0.0956096
303	6	10.3333	71.5898	14.6816	3758	5801.33	0.00824523	0.0355078	0.0252352	0.0828886	0.0715898	0.13182	60	0.050716	0.0948907
304	7	15	80.9465	17.0507	7968	5946.14	0.0086962	0.0297159	0.0304086	0.0507386	0.0809465	0.135911	97	0.0578889	0.110892
305	6	14.3333	104.666	19.2199	11700	6043	0.0157764	0.0405917	0.0357807	0.0773338	0.104666	0.15714	80	0.0785498	0.131494
306	8	5.375	93.5956	21.3515	5148	7468.12	0.0199083	0.0364006	0.0351383	0.0473709	0.0935956	0.162782	43	0.0584114	0.107605
307	6	8.5	87.7208	14.6433	3967	4748	0.0169722	0.033979	0.0402261	0.0508526	0.0877208	0.147782	51	0.059285	0.0930911
308	6	8	101.59	16.9988	3756	5204.17	0.0146142	0.0377963	0.0354785	0.0712469	0.10159	0.160024	49	0.0675899	0.125506
309	6	9.33333	101.881	20.9474	7705	6064.5	0.021037	0.0364409	0.0347264	0.0503493	0.101881	0.164686	56	0.0640954	0.117604
310	9	6.66667	101.704	22.695	4239	4247.22	0.0111215	0.0369943	0.0396544	0.06065	0.101704	0.157257	60	0.0709369	0.11535
311	6	13	71.668	11.9996	4673	5641.17	0.0084889	0.031408	0.0386534	0.063639	0.071668	0.128874	76	0.0450366	0.10133
312	5	9.8	79.7776	12.474	3970	6065	0.00729532	0.0327152	0.0339057	0.0722731	0.0797776	0.141303	50	0.0492189	0.0799663
313	6	21.3333	77.0271	10.6524	4236	4875.83	0.00815561	0.0322873	0.032837	0.0679748	0.0770271	0.137344	119	0.0492465	0.0886431
314	7	13.4286	89.382	17.2509	1644	4623.57	0.00441027	0.0326758	0.0334023	0.0727796	0.089382	0.141729	89	0.0704039	0.127149
315	8	8.375	108.691	22.2708	6039	5037	0.023275	0.0486284	0.0378344	0.0684486	0.108691	0.165978	66	0.075601	0.107641
316	4	23.75	78.3597	10.4386	3487	4451.5	0.00984235	0.0314402	0.0393208	0.0576565	0.0783597	0.142273	95	0.0548641	0.0946706
317	7	6.71429	113.276	23.8768	4161	5055	0.0305438	0.0544131	0.040285	0.0730821	0.113276	0.175313	46	0.0790354	0.114355
318	9	5.66667	97.3114	22.5902	5359	4557.67	0.00427821	0.0328378	0.0320964	0.057089	0.0973114	0.151835	49	0.0604454	0.100327
319	6	16.8333	85.8749	13.3368	7575	6002.17	0.0166364	0.0390272	0.0316787	0.0660852	0.0858749	0.153915	98	0.0677677	0.114102
320	4	6.75	104.349	23.3698	8062	4698.25	0.0235102	0.0288615	0.0309269	0.0388471	0.104349	0.161361	28	0.0586896	0.102722
321	11	11.9091	83.4925	15.3588	4535	4341	0.00523698	0.0356409	0.0356277	0.0615034	0.0834925	0.143287	124	0.0632379	0.114588
322	4	27.25	100.511	11.5805	6203	5911.25	0.0150663	0.0407675	0.0374878	0.0558811	0.100511	0.164053	104	0.0778852	0.12562
323	6	6.16667	106.682	23.072	2559	6569.33	0.0316371	0.0461031	0.0401993	0.0679541	0.106682	0.161433	38	0.0652529	0.114363
324	3	20.3333	89.2477	11.3626	7237	9351	0.0298954	0.0375968	0.0297524	0.0503056	0.0892477	0.145995	61	0.0612275	0.0993305
325	6	8.5	99.3882	16.8934	8277	4128.5	0.0215004	0.0440849	0.0392144	0.0654302	0.0993882	0.157533	51	0.0690401	0.121206
326	5	14.2	85.3663	10.5407	6962	5094.2	0.003065	0.0270456	0.0303638	0.0398128	0.0853663	0.152974	72	0.0598342	0.105164
327	5	7.8	91.5142	18.4554	5006	6230.4	0.00786975	0.0364518	0.0360383	0.0576927	0.0915142	0.152885	39	0.0577874	0.0960539
328	6	7.5	87.5728	15.6843	6629	3638.33	0.00822228	0.0276991	0.0350254	0.0474173	0.0875728	0.155743	46	0.0574583	0.104284
329	5	7.8	94.7997	17.6959	1460	4379.6	0.0079548	0.0357388	0.0323759	0.052174	0.0947997	0.146436	39	0.0617806	0.117476
330	4	16.5	103.278	13.1716	3573	5159.5	0.0198482	0.0348116	0.0361854	0.0471771	0.103278	0.156019	67	0.0739801	0.119657
331	3	15	94.1896	9.98322	3852	6023	0.0283724	0.0435052	0.0406388	0.0730821	0.0941896	0.149894	44	0.0631205	0.109249
332	3	7	114.999	16.6566	2844	4465	0.0418938	0.0549394	0.037258	0.077875	0.114999	0.172913	20	0.0742795	0.106287
333	3	9.66667	116.282	16.8153	3876	4992	0.0475426	0.0517985	0.0360633	0.0576565	0.116282	0.184862	28	0.0790977	0.1129
334	3	28	74.2028	2.83297	7504	3968.67	0.00870712	0.0134621	0.0349201	0.0221739	0.0742028	0.133444	84	0.0478786	0.0919126
335	3	16.3333	98.5601	6.94614	6257	4551.67	0.0286068	0.0405088	0.0331585	0.046769	0.0985601	0.155809	50	0.0654316	0.10354
336	6	16	77.3894	13.6778	6063	5543	0.0132342	0.0374638	0.0344303	0.06826	0.0773894	0.135106	89	0.0575474	0.10871
337	6	8.83333	85.6019	16.7063	4310	5702	0.00140703	0.0257357	0.0350102	0.0523346	0.0856019	0.148839	54	0.0553452	0.0955845
338	6	13.6667	99.6988	15.0758	2395	6719	0.0249821	0.0408941	0.0341683	0.0680743	0.0996988	0.15805	83	0.0733202	0.113683
339	4	12	109.701	19.9024	3579	6023.25	0.0298224	0.0438312	0.0333237	0.0538481	0.109701	0.175233	46	0.0712125	0.11481
340	3	19.6667	99.086	6.89908	3545	6065.67	0.0275712	0.0462098	0.0375545	0.0729226	0.099086	0.166552	58	0.0678535	0.11669
341	5	7.6	121.053	22.3275	6390	5606.8	0.0286052	0.0414036	0.040746	0.0532949	0.121053	0.184846	38	0.0786909	0.138188
342	4	12	86.4799	13.9329	6598	4383.5	0.0152521	0.0243997	0.0377881	0.0350554	0.0864799	0.152358	46	0.0583559	0.102837
343	7	15	92.6867	16.997	4374	5105	0.0246041	0.0419297	0.0360704	0.0659466	0.0926867	0.165409	102	0.0718403	0.11481
344	10	19.9	92.6585	20.662	3093	6420.6	0.00769307	0.0368215	0.0351021	0.0616101	0.0926585	0.156806	187	0.0748947	0.123464
345	3	17.3333	90.9279	5.29969	9926	8554.67	0.0201624	0.0401866	0.0400532	0.0687617	0.0909279	0.156648	50	0.0683427	0.116529
346	5	10.2	86.6769	14.343	5053	6501.2	0.00616837	0.0406761	0.0314325	0.0570171	0.0866769	0.143635	52	0.0659888	0.107966
347	6	11.1667	78.099	15.3084	8037	6490	0.00584529	0.0263159	0.0301348	0.041902	0.078099	0.138024	66	0.0530555	0.0874701
348	7	8.42857	81.5682	18.2101	4966	6276	0.0169417	0.0322212	0.0367267	0.0453661	0.0815682	0.137755	58	0.0496927	0.0945988
349	3	11.6667	108.874	13.6749	6359	4333	0.0238069	0.0352526	0.034725	0.0433627	0.108874	0.167736	36	0.0667004	0.105605
350	7	7.14286	86.0887	19.4026	5773	3953.29	0.0151564	0.0292326	0.0370021	0.0631309	0.0860887	0.142984	50	0.0594231	0.116692
351	4	18.75	78.8184	7.89447	7248	7419	0.0168699	0.0242067	0.0377176	0.0454997	0.0788184	0.138881	72	0.0590033	0.109328
352	3	26.3333	104.826	10.2521	6247	5362.33	0.0315361	0.0436781	0.0368106	0.0567027	0.104826	0.164759	77	0.0751523	0.121192
353	7	5.57143	97.1981	21.6648	2766	5817.29	0.0192371	0.0365263	0.0369468	0.0660852	0.0971981	0.162947	37	0.0557865	0.106137
354	3	11.6667	98.569	9.41159	3836	4171.67	0.0219397	0.0353553	0.0361483	0.0494345	0.098569	0.15452	36	0.0653703	0.101967
355	3	30.6667	105.299	3.85282	3356	4650.33	0.0319415	0.0419701	0.0390107	0.0553222	0.105299	0.153913	92	0.0780505	0.119944
356	6	5.33333	108.628	25.1454	6039	4806.33	0.0306242	0.0380828	0.0304597	0.0546543	0.108628	0.173711	31	0.0565022	0.0917688
357	4	29	104.591	14.522	6458	5376.5	0.0267392	0.0448088	0.0363572	0.053608	0.104591	0.165803	115	0.0830261	0.122007
358	4	6.5	120.471	22.8165	7728	5030.75	0.0306242	0.0466276	0.0429418	0.0611446	0.120471	0.172951	26	0.0727381	0.107754
359	3	26.6667	117.605	10.4129	2803	6477.33	0.0332508	0.0464362	0.0407354	0.0622908	0.117605	0.180899	80	0.0897455	0.140687
360	6	8.16667	84.5026	15.2574	3492	5889.83	0.00853756	0.0268963	0.0387172	0.0402412	0.0845026	0.14601	50	0.0533282	0.100795
361	4	19	95.2119	9.91791	6895	8098	0.0326598	0.0367483	0.031807	0.041902	0.0952119	0.156765	76	0.0663928	0.0938145
362	6	7.83333	86.4792	17.574	6102	4531.5	0.0180027	0.0336406	0.0350845	0.0551603	0.0864792	0.145648	47	0.0564005	0.0992895
363	3	17.6667	92.0396	5.92347	3901	4256.33	0.0149007	0.0377529	0.037547	0.0715538	0.0920396	0.155117	53	0.0621285	0.109672
364	4	6.75	115.562	21.6679	7246	3982.75	0.0186665	0.0452548	0.0365765	0.0680743	0.115562	0.173988	28	0.0645732	0.103064
365	6	11.8333	93.8477	19.0954	6991	5174.83	0.0143678	0.0319908	0.0368788	0.0432535	0.0938477	0.143645	69	0.0620196	0.103064
366	4	18.25	77.9494	8.54863	1303	4882.5	0.00587328	0.0249988	0.033914	0.0516998	0.0779494	0.133513	74	0.0459333	0.0943689
367	4	28	85.5592	11.5776	2658	5292.5	0.0220636	0.0328681	0.0387977	0.0451843	0.0855592	0.142804	108	0.0628402	0.110359
368	3	11.3333	93.4786	9.98628	3701	6378.67	0.0254358	0.0378711	0.0347121	0.0459558	0.0934786	0.154275	35	0.0690099	0.111005
369	4	11	107.376	15.2823	5933	5536	0.0297222	0.0372305	0.0368607	0.0495458	0.107376	0.178005	43	0.0713709	0.113391
370	4	6.25	89.2413	17.9722	8239	6431.25	0.0184277	0.0301722	0.0328817	0.041515	0.0892413	0.1453	26	0.0540029	0.0870648
371	3	29.3333	88.4262	6.46192	3646	5618.33	0.0132342	0.0277943	0.0378771	0.0463825	0.0884262	0.148341	82	0.0610968	0.0992626
372	8	10.125	85.4795	18.6478	4735	6507.38	0.0125521	0.0405926	0.0383281	0.0710716	0.0854795	0.140017	80	0.0577955	0.106185
373	6	21.5	82.1293	9.13762	4869	5495.5	0.0186035	0.0295671	0.0328285	0.0636004	0.0821293	0.13682	126	0.057541	0.0959487
374	6	9.83333	94.9287	16.3488	2858	5526.83	0.0190828	0.0317351	0.036852	0.046392	0.0949287	0.161463	59	0.0663411	0.114173
375	4	20	83.8432	11.1791	4048	5085.25	0.0235594	0.0372843	0.0356016	0.0585167	0.0838432	0.143499	80	0.0574816	0.108238
376	8	6.875	88.8281	18.1119	2432	5170.12	0.0172579	0.0443481	0.0353122	0.0817981	0.0888281	0.155255	54	0.0640031	0.113386
377	5	12.8	92.1513	14.1225	9319	5891.2	0.01253	0.0262319	0.0350034	0.0542851	0.0921513	0.144079	65	0.0590838	0.116989
378	3	12.6667	82.2408	6.559	9438	4949.33	0.00691578	0.017777	0.0328037	0.023319	0.0822408	0.142584	37	0.0456966	0.0957954
379	3	10.3333	96.3512	9.34314	2805	3960.33	0.0174158	0.0386237	0.0386739	0.0551302	0.0963512	0.150725	31	0.0676007	0.11771
380	4	26.75	89.4909	11.3093	4615	4873.5	0.021653	0.0314071	0.0322865	0.04465	0.0894909	0.143278	107	0.0703876	0.113049
381	9	7.22222	78.8087	17.5827	7949	6782.33	0.00941284	0.0393273	0.0343402	0.0905887	0.0788087	0.144728	64	0.0505609	0.0973283
382	3	10.3333	93.509	10.2971	7022	5996.67	0.028513	0.033325	0.0417305	0.0398598	0.093509	0.150057	31	0.0631807	0.106798
383	6	12.6667	77.5229	14.7976	2129	5029.17	0.0156168	0.0460376	0.0350794	0.078596	0.0775229	0.14475	73	0.0552373	0.115362
384	4	25.5	93.1187	13.3396	6446	4487.75	0.0256758	0.0340165	0.0327646	0.0398878	0.0931187	0.154379	100	0.0696786	0.111879
385	7	11.4286	98.6208	19.3887	7163	4739.71	0.00695077	0.0320397	0.0355896	0.0465067	0.0986208	0.150963	77	0.0689218	0.11053
386	3	11	72.6443	8.37427	2982	5217	0.00767142	0.0130212	0.0289153	0.0198978	0.0726443	0.133291	34	0.0355935	0.0687117
387	5	6.4	91.7234	16.0377	3890	5785.2	0.00956129	0.0409185	0.0343558	0.0621185	0.0917234	0.147968	33	0.0580616	0.103138
388	4	12	91.6314	12.7993	4131	3457.75	0.0234015	0.0453844	0.0390848	0.0693602	0.0916314	0.162493	47	0.0586442	0.0941275
389	3	8.33333	102.504	14.9688	6609	6591	0.0250138	0.0310937	0.03652	0.0347809	0.102504	0.161613	26	0.0599026	0.114378
390	5	6.2	101.635	19.0283	5626	4877.6	0.00152662	0.0337907	0.0377318	0.0720415	0.101635	0.160674	32	0.0627769	0.124225
391	4	27.5	67.7739	8.29351	8835	5935	0.00388445	0.0381943	0.0333922	0.0754877	0.0677739	0.124698	108	0.0467378	0.0985013
392	4	9.5	85.1833	14.6582	12714	6072	0.00768473	0.0301771	0.0353148	0.0575118	0.0851833	0.152713	38	0.0455523	0.0846151
393	6	12.5	73.7885	13.8791	2760	6735.67	0.00671377	0.0268099	0.0309626	0.0448689	0.0737885	0.131958	73	0.0430245	0.0819041
394	4	15.75	94.1011	11.0388	6311	5962.75	0.0313824	0.041516	0.0382819	0.0590897	0.0941011	0.15488	64	0.0688735	0.110681
395	9	12.3333	92.9538	19.4106	8816	6402.22	0.00578471	0.0426499	0.0357693	0.0725002	0.0929538	0.160248	102	0.0683221	0.109268
396	4	7	102.586	18.6242	5731	6377.75	0.0269976	0.0460397	0.0343835	0.0617117	0.102586	0.157723	29	0.0694566	0.118784
397	4	13.5	94.8489	14.2002	3820	4420.75	0.0282359	0.0380506	0.0416398	0.0558671	0.0948489	0.150638	55	0.0649411	0.115346
398	4	10	115.692	14.09	4861	3993	0.0480165	0.0556814	0.0362116	0.0774413	0.115692	0.176911	38	0.0752976	0.114102
399	4	23.5	104.473	7.68309	7246	7161.75	0.0446986	0.0464962	0.0384326	0.0489223	0.104473	0.163705	91	0.0797708	0.119822
400	4	11.75	95.7757	14.4924	2821	5600.25	0.013049	0.0317641	0.0401069	0.0551849	0.0957757	0.152349	48	0.0589357	0.0976858
401	7	12.1429	98.7637	21.0657	8961	5162.14	0.00925129	0.0395137	0.0400864	0.0825636	0.0987637	0.154706	85	0.0743966	0.132108
402	7	5.14286	92.0047	20.2056	5584	4675.57	0.0141421	0.0329205	0.0347578	0.0442774	0.0920047	0.150461	37	0.0592461	0.093536
403	9	15.2222	79.5678	13.8971	10902	4848.22	0.0162163	0.0375866	0.0376938	0.0675806	0.0795678	0.139999	129	0.0556867	0.0948564
404	5	23.4	91.4918	11.2322	3771	4750	0.0176183	0.0338291	0.0378615	0.0511679	0.0914918	0.157663	109	0.0701478	0.12149
405	4	12.75	88.8864	12.8594	3472	6304	0.0117262	0.0326774	0.0401804	0.0544745	0.0888864	0.159695	49	0.0606537	0.101372
406	4	11	89.5227	12.4922	4976	6578.75	0.0260331	0.0448097	0.0336123	0.0520513	0.0895227	0.144808	45	0.0667861	0.104727
407	3	6.66667	96.3305	14.526	3920	4833.33	0.0133124	0.0348402	0.0284044	0.045842	0.0963305	0.148906	21	0.0561399	0.097042
408	4	19	80.0073	6.54104	6443	5223.5	0.0172057	0.0223227	0.0327729	0.0340763	0.0800073	0.133127	73	0.0513285	0.092163
409	3	13.6667	98.3093	9.63328	4998	4219.67	0.00427821	0.0227961	0.0364269	0.0321357	0.0983093	0.153378	41	0.0561011	0.0970622
410	4	15	87.3302	10.1029	712	5682.5	0.0262254	0.0324897	0.0348476	0.0413089	0.0873302	0.141843	59	0.0569442	0.100076
411	4	9.75	101.632	14.8214	6708	5735.5	0.0151759	0.0356234	0.0346872	0.0529068	0.101632	0.164301	37	0.0648933	0.107985
412	4	19.25	96.3467	11.1891	5579	5427.75	0.0151818	0.0347341	0.0317586	0.0572035	0.0963467	0.158238	74	0.0703876	0.120454
413	6	6.5	68.5691	12.7615	6061	4925.5	0.00317816	0.0376681	0.0334508	0.0588147	0.0685691	0.132267	38	0.0487698	0.0824924
414	5	7.4	94.015	18.8525	5778	4267.2	0.011263	0.0429014	0.0329042	0.0720415	0.094015	0.149256	37	0.0626868	0.123722
415	5	10.4	91.8063	14.7327	5781	5624.4	0.0188116	0.0298811	0.0320786	0.0429318	0.0918063	0.146324	53	0.056509	0.110821
416	5	12	90.3543	11.0347	5255	6373	0.0103412	0.0415856	0.0311202	0.0654094	0.0903543	0.154142	58	0.0657945	0.111065
417	3	16	123.437	12.7657	5540	6120.67	0.0237943	0.0506395	0.0371024	0.0677813	0.123437	0.179236	47	0.0905831	0.127698
418	4	18.5	81.6694	14.6324	3344	3976.5	0.0212949	0.0304219	0.0402311	0.0387814	0.0816694	0.141234	74	0.0543636	0.0993128
419	4	30.5	84.353	9.70839	10296	4340.75	0.00129708	0.0184186	0.0313593	0.0307316	0.084353	0.149692	116	0.0586016	0.100991
420	7	9.85714	80.6247	13.01	4544	6240.43	0.0191474	0.0316683	0.0355315	0.0723366	0.0806247	0.144139	68	0.0529309	0.0925013
421	4	15	79.4077	10.7531	284	5809.5	0.0030976	0.0281477	0.0340047	0.0502444	0.0794077	0.14219	58	0.0523831	0.0989711
422	5	12.8	89.8158	14.1909	4017	5145.4	0.0255763	0.0411258	0.0355411	0.0567712	0.0898158	0.140504	62	0.0659534	0.10354
423	4	20	100.429	14.0029	5896	4427.5	0.00864581	0.0317151	0.03877	0.0555223	0.100429	0.163177	79	0.0732092	0.123304
424	3	9.66667	102.258	15.9964	7344	7160.33	0.021037	0.0270594	0.0339525	0.0330305	0.102258	0.162672	30	0.058964	0.0959708
425	4	10.75	83.9695	8.65595	6760	5297	0.0163572	0.0321769	0.0287932	0.0603406	0.0839695	0.144441	42	0.05162	0.0860496
426	3	9.33333	94.0556	11.1971	3193	7200.33	0.0274388	0.029524	0.0366354	0.0335389	0.0940556	0.146009	29	0.0585954	0.0930422
427	4	27	94.0399	10.9069	10341	5885.75	0.0337622	0.0481093	0.038056	0.0748906	0.0940399	0.154481	102	0.0686589	0.107449
428	3	20.6667	105.435	10.9828	8046	5138	0.0403115	0.0472836	0.0353984	0.0523346	0.105435	0.160691	62	0.0742719	0.105856
429	3	12.3333	93.7777	10.2213	3038	3981.67	0.0202657	0.0275193	0.0322478	0.0380447	0.0937777	0.150181	38	0.0608094	0.106973
430	5	7.2	105.399	18.8547	6809	5458.6	0.0231768	0.0452456	0.0377957	0.0669355	0.105399	0.169615	37	0.072955	0.125506
431	4	10.5	93.9781	12.8332	2815	5564.5	0.013108	0.0270944	0.0362411	0.0365181	0.0939781	0.151726	42	0.058081	0.101948
432	5	14.8	83.3322	13.8391	5729	5688.8	0.00595167	0.0310272	0.0359315	0.0523297	0.0833322	0.138421	71	0.054474	0.0917558
433	3	14.3333	97.1969	11.7099	4969	3117.33	0.0209952	0.0424008	0.0351862	0.0827254	0.0971969	0.147977	44	0.0676376	0.122277
434	7	8.42857	100.822	20.9608	3225	3493	0.0147197	0.0360928	0.032482	0.0609468	0.100822	0.15955	59	0.0702943	0.108515
435	9	15.2222	84.7707	17.1504	8591	5602.22	0.0160821	0.0426513	0.0362706	0.0669355	0.0847707	0.145981	126	0.0734096	0.112319
436	3	8	118.403	15.3485	6416	7190.33	0.0354556	0.0583289	0.0328286	0.0719504	0.118403	0.181466	24	0.081301	0.128714
437	3	10.3333	88.8128	10.376	1407	7261	0.0124631	0.0229389	0.0392082	0.0438493	0.0888128	0.151553	32	0.051186	0.0959033
438	3	15	97.7535	7.69356	4020	5508	0.0259329	0.0358117	0.0373902	0.0454178	0.0977535	0.154676	46	0.0654191	0.102655
439	6	4.5	87.4505	22.7533	9231	7119.33	0.0124564	0.0357194	0.0365799	0.0473284	0.0874505	0.146275	27	0.0521812	0.0933998
440	6	18.1667	84.0668	13.0488	6341	5927.17	0.0182239	0.0299739	0.0366429	0.0435303	0.0840668	0.159647	104	0.0578841	0.0969179
441	4	7.25	106.462	18.6943	6671	7663.5	0.00925129	0.0390668	0.0387516	0.051143	0.106462	0.163958	30	0.0677857	0.0995373
442	3	28.3333	79.4442	5.15551	8154	5151.33	0.0168818	0.0372042	0.0371571	0.0614812	0.0794442	0.146015	82	0.0572835	0.107776
443	3	30.6667	77.4312	5.14979	4613	5184	0.020324	0.0276794	0.0317795	0.0406307	0.0774312	0.133411	85	0.0505339	0.0842346
444	6	8.83333	77.9911	13.6285	5417	5039.83	0.0190601	0.0250213	0.0294307	0.0326905	0.0779911	0.13885	53	0.0472552	0.0783358
445	3	11.3333	87.3506	11.0291	5278	5188.33	0.0130772	0.0227733	0.0323865	0.0330167	0.0873506	0.146942	35	0.0465171	0.0968941
446	4	28.5	84.9761	9.37013	6335	4391.75	0.0274281	0.0430676	0.0365366	0.0726912	0.0849761	0.14775	111	0.0659841	0.114997
447	3	25.3333	94.2013	6.3376	7870	6895.67	0.0324374	0.0492915	0.0392378	0.0825636	0.0942013	0.151121	74	0.0686765	0.128953
448	5	7.6	95.7339	18.5589	6372	5675.4	0.0210021	0.0340444	0.0339612	0.0522945	0.0957339	0.155704	39	0.0570765	0.103458
449	3	10.3333	79.0845	8.34781	7113	5279.67	0.0127542	0.0266058	0.0306142	0.0341891	0.0790845	0.128833	32	0.047536	0.0998726
450	7	8.57143	102.385	23.7156	3824	5070.14	0.0183837	0.0341368	0.0395924	0.0561534	0.102385	0.171346	59	0.0678819	0.108982
451	6	8.5	87.5816	15.0176	4080	3961	0.0204551	0.0434514	0.0349745	0.0774413	0.0875816	0.14507	49	0.0636909	0.10523
452	4	11.75	95.2113	16.133	4028	6645.25	0.0114353	0.0320822	0.0384895	0.0546892	0.0952113	0.15514	48	0.0648195	0.101881
453	4	10.25	93.6548	15.349	7235	6470	0.0227519	0.0291496	0.0372799	0.0317681	0.0936548	0.160196	41	0.0598482	0.107645
454	4	10.75	96.8767	13.0297	4916	5241.5	0.0109411	0.0366869	0.0407975	0.0686991	0.0968767	0.153667	43	0.0597874	0.0973304
455	3	15.3333	105.44	9.74759	10043	6486.33	0.0286213	0.0340909	0.0390573	0.0404752	0.10544	0.166694	47	0.0685568	0.109521
456	3	32	69.2253	2.53185	2496	7129.67	0.00396978	0.0154648	0.0364278	0.0281283	0.0692253	0.132353	92	0.0471629	0.0828482
457	4	12.75	75.068	12.6858	6252	3949	0.0133053	0.0404686	0.0343255	0.0719029	0.075068	0.128086	48	0.0493273	0.0893645
458	4	6.5	88.3433	17.879	4629	5689.25	0.0103314	0.0311566	0.0413835	0.0717344	0.0883433	0.148439	27	0.0493406	0.100222
459	3	31	85.4732	5.0354	0	2372.33	0.0233348	0.0336357	0.0379874	0.0396969	0.0854732	0.149475	92	0.0602459	0.101731
460	5	13.6	102.22	15.7313	5849	4946	0.00823785	0.042309	0.0387986	0.0715739	0.10222	0.163972	68	0.0740546	0.116888
461	3	8.66667	116.186	16.7824	6454	6749.33	0.037763	0.0425677	0.0346581	0.0488008	0.116186	0.17469	27	0.0700452	0.109901
462	4	10.75	109.09	13.1935	7624	6090.5	0.0293461	0.048272	0.0360531	0.0655033	0.10909	0.16031	44	0.0771593	0.123946
463	4	17.25	82.4447	11.3739	3831	5751.75	0.0155999	0.0329801	0.0343556	0.0567843	0.0824447	0.145879	67	0.0556221	0.108025
464	3	11.6667	93.0677	11.6897	8299	4651.67	0.0117815	0.0318703	0.0358373	0.0576476	0.0930677	0.14576	36	0.0710899	0.124664
465	3	27.3333	94.2891	9.1947	5610	4455.67	0.0325766	0.0403124	0.0363373	0.0444439	0.0942891	0.154331	83	0.066953	0.110973
466	4	20.25	89.278	12.837	5795	5714.25	0.0255317	0.0319574	0.0357932	0.0421887	0.089278	0.153776	81	0.0602994	0.10055
467	4	19	91.4938	13.7241	3130	5634.5	0.033915	0.0360822	0.0338429	0.0397792	0.0914938	0.153855	75	0.0638735	0.101884
468	5	17.4	94.2064	15.2393	4585	7142.2	0.0298666	0.0369842	0.035212	0.053871	0.0942064	0.151468	85	0.0678906	0.107083
469	3	9	97.5826	13.3208	5866	3877.33	0.0316039	0.0381601	0.034319	0.0512	0.0975826	0.146563	28	0.0615993	0.118722
470	3	26.6667	94.2185	4.95901	6518	6990	0.0297171	0.0439602	0.0360164	0.0690355	0.0942185	0.151239	78	0.0728974	0.132012
471	6	15.1667	88.2748	15.3167	5314	5002.33	0.0193763	0.0363125	0.0390538	0.0538218	0.0882748	0.136253	86	0.0621577	0.102708
472	5	7	90.36	18.4162	3775	5975.2	0.0148542	0.0365339	0.0323305	0.0494632	0.09036	0.144231	36	0.0582165	0.0947846
473	8	9.375	94.3395	20.8401	5516	4663.12	0.00743768	0.0348877	0.0360815	0.0538857	0.0943395	0.158914	72	0.062391	0.130357
474	3	10.6667	100.142	10.5639	6498	5172.33	0.0320143	0.0435773	0.0381084	0.0579335	0.100142	0.159397	33	0.0692982	0.107711
475	10	5.8	96.6406	24.5398	4064	5416.5	0.0155154	0.0393761	0.0333205	0.0905706	0.0966406	0.154424	56	0.0671326	0.116452
476	6	8.83333	102.695	22.7062	1497	6149	0.0186568	0.0426081	0.042758	0.0759786	0.102695	0.167191	53	0.0697657	0.115346
477	5	10.8	91.755	15.8876	4219	6123.2	0.0278044	0.0424457	0.0359952	0.0806412	0.091755	0.152898	54	0.0612552	0.0959573
478	4	26.75	104.89	15.2965	6270	6780.5	0.0111411	0.0436563	0.0297465	0.0720182	0.10489	0.158978	105	0.0907531	0.140417
479	3	7.33333	93.4469	12.7933	7824	3322.33	0.0157812	0.0232931	0.0361822	0.0359663	0.0934469	0.148489	22	0.0498322	0.0884555
480	3	16	95.9753	7.84941	3490	6036.33	0.015651	0.0300765	0.0362251	0.0398496	0.0959753	0.158635	49	0.06649	0.109792
481	3	32	81.8278	4.33451	10031	7766	0.0126508	0.0435099	0.0387489	0.0725002	0.0818278	0.143121	88	0.0603576	0.108429
482	7	4.57143	84.6926	20.8851	5064	4757.29	0.0110075	0.0267464	0.0327789	0.0563477	0.0846926	0.142034	33	0.0474638	0.113154
483	6	14	96.4899	21.8321	4929	5341.67	0.00513009	0.0344784	0.0347844	0.0519854	0.0964899	0.165539	81	0.0724469	0.108702
484	3	20.3333	109.077	12.5742	10830	5115.67	0.0329735	0.0431394	0.0369196	0.0494632	0.109077	0.159764	62	0.0778131	0.105536
485	3	33	110.725	7.76135	8833	6117.67	0.0473284	0.0556287	0.0357595	0.0642906	0.110725	0.165424	100	0.0873235	0.134473
486	3	10.6667	80.3357	11.0794	4551	3610.33	0.00690089	0.0328104	0.0361926	0.048994	0.0803357	0.140909	32	0.0457024	0.0833588
487	4	12.25	97.5886	12.1815	5382	6467.75	0.00987011	0.0392962	0.0438492	0.0718055	0.0975886	0.150154	49	0.0650085	0.109497
488	3	18	95.6991	6.21212	1284	6418	0.0273176	0.043913	0.0327743	0.0650654	0.0956991	0.152745	54	0.0724961	0.123135
489	5	9	93.3413	16.0236	7009	5796.6	0.0261426	0.0328071	0.0369367	0.0492319	0.0933413	0.155331	46	0.0597073	0.112218
490	3	7.66667	98.6306	13.4639	5453	2904.33	0.00616926	0.0285584	0.0358681	0.0401572	0.0986306	0.158292	24	0.058969	0.0963878
491	4	15.75	97.1196	12.7286	7733	3846.5	0.0270758	0.0387988	0.0358507	0.0484458	0.0971196	0.157052	61	0.0649411	0.0997671
492	5	13.4	84.1673	13.0332	6182	5980	0.00951764	0.0314143	0.0340206	0.0506363	0.0841673	0.139314	68	0.0630775	0.120375
493	5	6.2	103.585	18.3576	4737	4836.2	0.0245789	0.0391246	0.0379853	0.0621185	0.103585	0.154778	30	0.0647426	0.108111
494	6	9.66667	83.9012	14.3558	5333	3972.33	0.00863742	0.0320227	0.0354802	0.0714875	0.0839012	0.137722	58	0.0549348	0.0939737
495	5	7	93.1013	19.0858	8436	5301.2	0.0124311	0.0292034	0.0323008	0.0516972	0.0931013	0.150128	36	0.0624196	0.0998765
496	4	6.5	87.9231	17.2183	9033	4775.75	0.0240828	0.035646	0.0301302	0.0567627	0.0879231	0.14517	27	0.0531418	0.0886203
497	6	27	78.6551	13.0021	2104	5859.17	0.00357304	0.035176	0.0356119	0.0697279	0.0786551	0.141186	149	0.0591273	0.0973821
498	4	25	91.4465	10.383	2437	4116.25	0.0270128	0.0447464	0.0395182	0.0756194	0.0914465	0.148857	96	0.068202	0.114772
499	9	8.44444	100.278	22.2938	3407	5641.89	0.0126467	0.039071	0.0343124	0.0660648	0.100278	0.155283	73	0.0766435	0.127484
500	6	8.5	83.8912	16.1248	6979	3543.67	0.0133436	0.0285801	0.0358745	0.0570397	0.0838912	0.14873	51	0.0585385	0.0975989
501	4	25.75	108.704	16.629	5372	4838	0.0266485	0.0467655	0.035774	0.0543074	0.108704	0.165873	102	0.0851948	0.126326
502	4	8.25	79.5353	13.3506	6632	4745.75	0.00289412	0.0253779	0.0366403	0.0488695	0.0795353	0.143008	34	0.0471216	0.0827843
503	5	18.4	94.9469	16.141	3150	4631	0.029123	0.0441478	0.041491	0.0603225	0.0949469	0.157202	90	0.0689713	0.109186
504	4	10.5	94.1084	14.1443	9401	4065	0.0120521	0.0354394	0.0380387	0.0675579	0.0941084	0.153633	43	0.0614692	0.115448
505	5	7.6	88.9729	17.3709	9014	5234	0.014319	0.0436638	0.0399081	0.0656937	0.0889729	0.142063	38	0.0629329	0.10589
506	3	8	112.292	15.3882	5390	5499.33	0.0366934	0.0423542	0.0382802	0.0526202	0.112292	0.175859	25	0.0706356	0.127282
507	3	26.3333	80.1333	6.08419	5007	3490.33	0.0199945	0.0262777	0.0366404	0.038657	0.0801333	0.140121	77	0.0532923	0.11707
508	5	9	79.9643	13.6796	6845	5535.8	0.0141795	0.0270953	0.0358652	0.0534492	0.0799643	0.144954	46	0.0500542	0.0863204
509	4	14	95.3781	10.1743	8857	6487.5	0.0227032	0.0514904	0.0355065	0.0946757	0.0953781	0.15135	54	0.0740631	0.118834
510	3	18.6667	98.0479	6.51878	2139	5567.67	0.0245697	0.0391944	0.0358602	0.0618475	0.0980479	0.154319	56	0.0710719	0.115264
511	4	15.75	93.3563	13.8331	7283	7493.75	0.0325892	0.0364248	0.0366507	0.0446687	0.0933563	0.148353	62	0.0630213	0.101736
512	5	7.6	99.1491	20.8213	4419	5297.6	0.0258821	0.0405226	0.0355871	0.0508188	0.0991491	0.161488	39	0.0614043	0.105204
513	4	10.5	94.7323	12.6404	9557	5865.75	0.0143308	0.0402871	0.0381563	0.0817981	0.0947323	0.15616	42	0.0710634	0.124225
514	3	17	102.865	8.24947	1157	8214.67	0.031088	0.0495382	0.0385836	0.0776124	0.102865	0.155445	52	0.0816807	0.122412
515	6	17.5	102.266	18.5692	403	5943.33	0.0143661	0.0377325	0.0357386	0.0628753	0.102266	0.154209	98	0.0799168	0.130227
516	3	20.6667	84.4055	8.79224	3544	6519.33	0.00863742	0.0374482	0.0393931	0.0773516	0.0844055	0.142455	60	0.0596697	0.118883
517	3	11.6667	107.485	10.1689	6016	4731.33	0.0269419	0.0374579	0.038155	0.0460361	0.107485	0.168395	36	0.0701276	0.102099
518	3	24.3333	122.947	5.48485	4476	3165.67	0.0581321	0.0647321	0.0381937	0.0697387	0.122947	0.183066	74	0.0968874	0.12562
519	5	20.6	93.933	14.1115	3752	6107.4	0.0159371	0.0518872	0.0303512	0.0763448	0.093933	0.152624	99	0.0759106	0.13012
520	5	7	92.2491	19.1637	2437	6639.8	0.0247097	0.0472941	0.0345677	0.0714875	0.0922491	0.15785	35	0.0642442	0.11019
521	7	7.71429	91.3048	21.5218	4618	4664.71	0.0177581	0.0300948	0.0360885	0.0503238	0.0913048	0.153788	49	0.0592465	0.103538
522	4	12.25	98.1867	18.1092	5259	5472.25	0.0169243	0.0501021	0.037931	0.0748906	0.0981867	0.164833	46	0.0779803	0.117692
523	4	19.5	123.05	20.9891	5677	3400	0.0344994	0.0540924	0.0374367	0.0697279	0.12305	0.187194	76	0.0931179	0.141122
524	3	17	96.688	8.41844	2772	6422.67	0.0193763	0.0350679	0.0345527	0.0619371	0.096688	0.155629	51	0.0636268	0.110774
525	4	14.5	96.7106	10.451	7603	6239	0.0152934	0.0346354	0.0318776	0.0458961	0.0967106	0.158964	59	0.0663523	0.122412
526	5	27.4	74.8509	11.4809	5265	5039	0.014672	0.0332869	0.0349007	0.0587359	0.0748509	0.135391	134	0.0521067	0.0866902
527	3	21.3333	84.5206	7.74213	6399	8061.67	0.0086962	0.0164396	0.0340573	0.0206012	0.0845206	0.140401	61	0.0510904	0.0785763
528	3	6.66667	111.555	18.7401	1628	6825	0.0233268	0.0299842	0.0373048	0.0369036	0.111555	0.169165	21	0.0600377	0.105347
529	4	8.5	90.4589	12.2931	7817	6998.25	0.0104165	0.0274601	0.0355337	0.050437	0.0904589	0.147695	34	0.0507163	0.0934859
530	5	26.6	97.3094	15.4222	4136	6505	0.0111631	0.0359213	0.0327182	0.0610597	0.0973094	0.163045	127	0.0784578	0.124965
531	8	7.375	80.6782	18.612	5222	7494.5	0.0051737	0.0249496	0.0309239	0.043895	0.0806782	0.139627	56	0.0478898	0.0977049
532	3	28.6667	74.8577	6.8482	1723	4725	0.0130348	0.0298863	0.0301025	0.0447114	0.0748577	0.139175	86	0.0499864	0.104333
533	3	24.3333	86.4302	4.58087	6400	4903	0.0245844	0.0403465	0.0394832	0.0620986	0.0864302	0.153718	72	0.0616891	0.112295
534	3	13.6667	95.15	7.75296	5364	4373.33	0.0226545	0.0329574	0.0313239	0.0393238	0.09515	0.157496	41	0.0603372	0.0966865
535	3	12.3333	94.0534	9.85322	1145	5508.33	0.00513009	0.0139875	0.0352798	0.021317	0.0940534	0.160409	38	0.0482197	0.106086
536	7	5	92.0171	20.0466	5800	5106	0.0110311	0.0308174	0.0362513	0.0716647	0.0920171	0.154769	33	0.0527301	0.0944671
537	8	7.75	86.8932	17.8365	4933	7162.75	0.0197262	0.0382416	0.0407542	0.0593614	0.0868932	0.147235	61	0.0577328	0.109658
538	5	10.2	110.396	20.1977	5180	3650.8	0.026587	0.0514159	0.0336269	0.0716647	0.110396	0.167891	49	0.0802475	0.124463
539	4	9.25	117.738	16.1072	9098	7724	0.042795	0.054685	0.0418508	0.0638587	0.117738	0.180239	38	0.0810829	0.127688
540	4	21	88.7912	13.5962	4443	5689.25	0.0164444	0.0314316	0.0386741	0.0533232	0.0887912	0.149254	77	0.0603056	0.0932253
541	3	35	79.4406	5.46417	7632	5985.67	0.0190934	0.0273754	0.03862	0.0345181	0.0794406	0.14071	103	0.0601424	0.101454
542	4	9.75	104.051	14.0903	5710	5682.25	0.0305984	0.0367659	0.0358067	0.0439561	0.104051	0.168936	39	0.0636391	0.0973649
543	3	34.3333	82.1813	4.66346	2988	6928.33	0.0134231	0.0292384	0.0339981	0.0442735	0.0821813	0.143893	97	0.0598554	0.0942996
544	4	8	100.194	19.5817	6816	4611.25	0.0147126	0.0368725	0.034203	0.0503238	0.100194	0.159956	30	0.0572961	0.0858059
545	4	10.5	121.793	19.8336	4903	6267	0.0300015	0.0634178	0.036944	0.0848931	0.121793	0.183476	41	0.0973947	0.141308
546	7	6.42857	99.8517	22.2883	0	3845.57	0.0286812	0.0444265	0.0379304	0.0649216	0.0998517	0.160306	44	0.0639938	0.111311
547	5	13	92.69	18.6152	6136	6562	0.00173327	0.023864	0.0372813	0.0391112	0.09269	0.14288	64	0.0600268	0.0900296
548	7	5.57143	99.4829	22.4231	8564	5926	0.0269258	0.0374974	0.0354129	0.0549885	0.0994829	0.160312	40	0.0607147	0.111049
549	6	15.3333	93.3285	18.7953	4296	5966.83	0.00433798	0.0355915	0.0332865	0.0684486	0.0933285	0.157158	91	0.0750085	0.109337
550	3	24.6667	85.9703	6.19909	5671	7312.33	0.014764	0.019485	0.0381372	0.0257914	0.0859703	0.146045	70	0.0544186	0.0947479
551	4	7	87.9845	12.9184	7879	6209.25	0.00930773	0.0183085	0.0287566	0.0313267	0.0879845	0.152068	28	0.0413064	0.0761956
552	6	15.1667	65.4687	13.8098	8126	5339	0.00317816	0.0154372	0.0293194	0.0410705	0.0654687	0.129088	86	0.039121	0.0857308
553	3	11.3333	83.6571	8.01713	6755	4840.67	0.0136566	0.027145	0.0292773	0.0502255	0.0836571	0.141384	34	0.0541335	0.0914291
554	3	9.33333	102.206	10.9777	4624	7631.67	0.0289446	0.0347749	0.0328928	0.0430317	0.102206	0.16085	28	0.0579579	0.0959487
555	3	15.6667	86.708	7.27259	9718	4720.67	0.0165331	0.0377454	0.0377259	0.048915	0.086708	0.140966	45	0.0635679	0.0992426
556	3	13.3333	99.7023	10.8613	6816	5069.33	0.0212687	0.049019	0.0395407	0.0806412	0.0997023	0.165428	41	0.0701053	0.108016
557	4	5.75	100.211	19.2369	5880	5216.25	0.0186814	0.0352734	0.0408062	0.0636768	0.100211	0.160144	24	0.067349	0.132068
558	4	10	91.4552	12.9289	5800	5270.5	0.00784637	0.0356824	0.0381096	0.0614669	0.0914552	0.152911	40	0.0618702	0.0991195
559	3	10	104.555	13.021	1712	7870.33	0.023936	0.0360822	0.0300807	0.0427163	0.104555	0.158741	31	0.0636767	0.114473
560	3	12	96.7816	10.6837	2286	4735	0.0184964	0.0313532	0.0348541	0.0394806	0.0967816	0.164084	37	0.0548255	0.0878147
561	3	22.6667	63.1309	5.7491	9697	5162	0.00313722	0.0216163	0.0365597	0.0342615	0.0631309	0.120357	66	0.037429	0.0704889
562	3	23.6667	110.127	8.30326	4118	3739	0.0322952	0.0449542	0.0408487	0.0537642	0.110127	0.173794	70	0.0834802	0.1245
563	4	7.5	96.1135	16.0857	3455	3559.75	0.00544007	0.0306478	0.0359987	0.0518293	0.0961135	0.15608	31	0.0657738	0.0943839
564	3	34	88.8257	8.55178	6996	6082	0.0164068	0.0286125	0.0350719	0.0416486	0.0888257	0.148501	99	0.0620383	0.0998004
565	3	30	92.7671	6.52813	6472	3625	0.0322788	0.039675	0.0368954	0.0485981	0.0927671	0.157488	88	0.0655568	0.105192
566	3	27	96.6352	7.43938	2648	4090.67	0.0370877	0.0391206	0.0353743	0.0417187	0.0966352	0.158495	78	0.0683478	0.102466
567	3	32.3333	89.7681	7.52075	5237	6846.67	0.0283091	0.0405881	0.038678	0.0477961	0.0897681	0.150272	96	0.0653044	0.11101
568	4	13.75	86.3615	11.7719	5297	5385.25	0.0159113	0.0326132	0.0344022	0.0690737	0.0863615	0.143186	54	0.0609794	0.10654
569	4	25.75	78.9989	8.40737	7227	6392.75	0.00779806	0.0236627	0.0333163	0.0500879	0.0789989	0.136089	103	0.0575594	0.10651
570	3	7.66667	85.5805	13.5842	6775	4470.67	0.00779806	0.0300971	0.0352799	0.0603213	0.0855805	0.143887	24	0.0596089	0.106644
571	4	20.5	96.5412	15.1265	6080	6858.25	0.0235744	0.0451493	0.0314862	0.0684738	0.0965412	0.154829	79	0.0803746	0.133571
572	3	12	112.794	9.94544	2021	4022	0.0321353	0.045394	0.0386034	0.0582462	0.112794	0.166304	37	0.0788516	0.125449
573	4	34.25	90.274	9.86582	8410	4243.25	0.029918	0.0385905	0.0381143	0.0495172	0.090274	0.150732	133	0.0684421	0.112598
574	4	6.25	121.808	24.5307	6530	4434.25	0.0411918	0.0434399	0.0421398	0.0494273	0.121808	0.180897	26	0.0782286	0.116888
575	4	16.75	100.581	15.2917	3975	5851.75	0.0122249	0.0311625	0.033731	0.0489985	0.100581	0.154609	65	0.0726013	0.107553
576	3	32.3333	82.392	3.83631	8997	5219.33	0.0278593	0.0327377	0.0340186	0.0364336	0.082392	0.140695	97	0.0599816	0.102414
577	5	13.2	89.489	12.9057	6468	4786.4	0.0248956	0.0411383	0.0368195	0.0560381	0.089489	0.142143	66	0.0642759	0.1154
578	3	9.66667	78.3928	10.1257	4284	5465.67	0.0059872	0.0316707	0.0350011	0.0587359	0.0783928	0.143984	28	0.044686	0.0838951
579	6	18.1667	71.0689	12.1832	5613	6669.33	0.00485598	0.0327819	0.0356079	0.0593034	0.0710689	0.125235	100	0.0523776	0.110935
580	4	17	87.9849	10.8202	9452	5437.5	0.0227208	0.0457426	0.0397945	0.0582316	0.0879849	0.143534	68	0.0659251	0.121638
581	4	16.5	88.6712	12.2451	5787	6154.75	0.0226741	0.0253952	0.0353064	0.0288831	0.0886712	0.143611	66	0.0595993	0.0986218
582	4	11.75	84.369	11.6761	4882	6005	0.0137533	0.0213126	0.0373504	0.026457	0.084369	0.137309	48	0.0507899	0.093081
583	5	24.4	74.9636	10.9105	7575	4840.6	0.0110503	0.0232229	0.0342999	0.0367228	0.0749636	0.128202	119	0.0612903	0.108741
584	4	9.5	100.51	16.0799	4674	5984	0.0353329	0.0426936	0.0389549	0.0505004	0.10051	0.155377	37	0.0691091	0.100382
585	4	17.25	100.051	14.4171	951	5020.25	0.0111215	0.0348441	0.0336917	0.0504609	0.100051	0.160286	69	0.0723308	0.104225
586	5	11.2	87.7977	12.6331	1916	5156.2	0.00907062	0.0328406	0.0369665	0.0589911	0.0877977	0.149302	56	0.0605426	0.104268
587	5	9.6	83.1447	13.9666	8950	5114	0.0147955	0.0244568	0.0362434	0.0414116	0.0831447	0.139133	46	0.0505075	0.0974598
588	6	7	96.3682	21.1475	3161	5040.83	0.0188497	0.029594	0.0311391	0.0429972	0.0963682	0.16546	42	0.0607937	0.0978964
589	3	8.66667	89.3868	11.1733	4365	8399.67	0.00648104	0.0300821	0.0264268	0.0426947	0.0893868	0.149447	27	0.0472604	0.0757616
590	4	6	94.9647	18.6915	2745	4338	0.0110075	0.0302406	0.0365542	0.0475191	0.0949647	0.153042	25	0.0522711	0.0925197
591	3	9.66667	81.1032	9.21628	7027	3561.33	0.00357304	0.0253091	0.0317932	0.0494393	0.0811032	0.144759	29	0.0513776	0.093788
592	4	13.5	103.6	13.2146	5950	5715.25	0.0394749	0.0446254	0.0368249	0.0560824	0.1036	0.164465	55	0.0747343	0.115172
593	4	8.5	100.87	18.5789	1437	4367.75	0.0140324	0.0314519	0.0313782	0.0401881	0.10087	0.152478	34	0.0598023	0.0987048
594	3	25.3333	74.544	7.04027	9505	5391.33	0.0127528	0.0155759	0.0390966	0.0173385	0.074544	0.137278	76	0.0489286	0.0889082
595	3	7.66667	97.3641	13.7031	5372	7347.67	0.026587	0.0315604	0.036578	0.034723	0.0973641	0.158322	24	0.0565675	0.090693
596	4	11	101.696	15.1196	10163	5042.5	0.039156	0.0466595	0.0361825	0.0594695	0.101696	0.157301	45	0.0702232	0.112325
597	5	6.8	110.324	22.3173	6290	5820.6	0.0256441	0.0395566	0.0355289	0.0487272	0.110324	0.175382	35	0.0675958	0.113493
598	4	21	75.2171	11.0923	4582	5261.5	0.0144505	0.0365442	0.040466	0.0678889	0.0752171	0.134725	82	0.0506231	0.0894575
599	6	8.83333	102.643	21.6335	5541	5684.33	0.0152934	0.0373838	0.0334088	0.0507128	0.102643	0.170324	54	0.0681585	0.110744
600	5	23	94.4015	9.81822	8279	5390.2	0.0208867	0.0400063	0.0366938	0.0544062	0.0944015	0.155499	108	0.0711526	0.115208
601	6	6.33333	89.1195	22.2799	5640	5035.17	0.00930773	0.0239519	0.0276778	0.0345477	0.0891195	0.153914	38	0.050701	0.0950022
602	4	5.75	85.1312	17.0262	4775	5268	0.000509333	0.0164123	0.0341829	0.026199	0.0851312	0.140577	24	0.0418898	0.0918359
603	4	9.25	95.8135	14.9599	6675	6084.5	0.0163781	0.0324155	0.0324222	0.0509215	0.0958135	0.155781	37	0.0601759	0.110425
604	4	22	63.6453	7.0717	4000	5093.75	0.00349175	0.0205763	0.0381391	0.0499425	0.0636453	0.123431	86	0.0373704	0.072195
605	5	12.2	103.123	21.9637	7918	5584	0.0175491	0.0325944	0.0342259	0.045398	0.103123	0.174532	62	0.0688518	0.0969985
606	4	24.25	91.0906	16.212	3192	5899.5	0.0248276	0.028456	0.0334504	0.0341812	0.0910906	0.147115	95	0.0617184	0.100921
607	3	12.3333	109.695	11.0276	1963	5766.33	0.0320803	0.0406959	0.0392982	0.0553718	0.109695	0.166782	38	0.0697146	0.112735
608	3	7.66667	119.065	16.2533	5914	6393.67	0.0435303	0.0473191	0.0333366	0.0541368	0.119065	0.198013	24	0.0716705	0.111616
609	3	12.3333	74.8853	7.38452	5829	5574.67	0.00824523	0.0144246	0.0359806	0.0263548	0.0748853	0.135571	38	0.0451692	0.0745823
610	5	26.6	90.2003	10.5949	5395	6056	0.0200361	0.0301471	0.0379367	0.0432347	0.0902003	0.153466	128	0.0683822	0.111633
611	4	8.75	86.7789	13.0275	5566	5303.25	0.00140703	0.0264267	0.0341659	0.043579	0.0867789	0.150246	35	0.0527416	0.0879364
612	3	9	98.479	12.7377	2507	5874	0.0190297	0.0386164	0.0339124	0.0582132	0.098479	0.157348	28	0.0654287	0.0989493
613	3	20	80.7026	4.21447	1845	3477.33	0.0117923	0.0359185	0.0337675	0.0590157	0.0807026	0.140981	60	0.0576482	0.0962723
614	4	30.25	88.7328	9.50046	947	5536	0.018082	0.0483301	0.0318381	0.0775902	0.0887328	0.143066	112	0.0703828	0.116666
615	3	17	98.5599	7.91999	3086	6927.67	0.0327478	0.046041	0.0340657	0.0717566	0.0985599	0.164921	50	0.0692253	0.114473
616	4	16.5	103.127	11.1564	5514	5368.75	0.0370112	0.0495247	0.0395751	0.066624	0.103127	0.170706	64	0.0719231	0.109791
617	6	13	77.9106	15.4974	8397	6120.83	0.0181249	0.0385192	0.0426289	0.0553876	0.0779106	0.135344	76	0.0531586	0.0996756
618	4	8.5	115.736	19.3655	4570	5493	0.0281257	0.0465827	0.0399806	0.0603225	0.115736	0.181163	35	0.0698696	0.107676
619	4	9.25	130.975	22.7071	4577	3854.75	0.0410194	0.053455	0.0386093	0.0670165	0.130975	0.186126	37	0.0885	0.127484
620	4	6.5	124.826	22.6247	6323	3996.25	0.0286312	0.0523231	0.0359703	0.0700606	0.124826	0.189136	27	0.0797106	0.109903
621	4	8	84.9537	16.0763	6837	4522.5	0.00890018	0.0317825	0.0335086	0.065637	0.0849537	0.140673	33	0.052476	0.0973621
622	4	9.25	104.477	17.5684	3410	4590	0.030098	0.0445608	0.031677	0.0690724	0.104477	0.164979	38	0.069816	0.106291
623	3	19	107.481	9.97274	5469	3085.67	0.018188	0.0395503	0.038597	0.0573633	0.107481	0.166306	58	0.074217	0.113282
624	3	18.6667	93.8612	10.5561	2601	5786	0.0203195	0.0329401	0.0341899	0.0406887	0.0938612	0.155264	57	0.0640095	0.10452
625	7	4.57143	84.0886	19.8209	3695	4738.29	0.00822228	0.0233612	0.0330276	0.0542949	0.0840886	0.148788	33	0.0437615	0.102476
626	4	10.25	95.2202	14.8782	3117	7271.75	0.0173733	0.0275002	0.0331729	0.0332807	0.0952202	0.152951	41	0.0569926	0.102344
627	4	25.5	91.1863	13.0628	2250	6689.5	0.0273332	0.0303316	0.0321672	0.032569	0.0911863	0.153288	101	0.0648775	0.104587
628	4	6	88.0364	17.4072	6502	4612.75	0.0216063	0.0366226	0.032276	0.0658843	0.0880364	0.140269	24	0.0495645	0.0899937
629	3	23	97.5628	6.88606	4724	4171.67	0.0298301	0.0334237	0.0391854	0.0388348	0.0975628	0.152365	69	0.0691228	0.107627
630	3	13.6667	120.964	16.1285	6032	8278.33	0.0290585	0.0417762	0.0374279	0.0596809	0.120964	0.179266	42	0.0846109	0.127462
631	4	19.75	104.735	12.4265	5500	5195.75	0.0229195	0.0435767	0.0430624	0.0585525	0.104735	0.16776	78	0.0789225	0.117892
632	3	19.3333	68.5123	3.64765	2112	7593.67	0.00302943	0.0489953	0.0394344	0.0788141	0.0685123	0.12162	56	0.0567528	0.106413
633	3	31.6667	68.8924	3.34994	3693	5482.67	0.00676604	0.0161082	0.0378315	0.0269585	0.0688924	0.132906	95	0.0440102	0.0896621
634	3	10	90.2663	11.5488	3456	4020.33	0.0104406	0.035194	0.042344	0.0601044	0.0902663	0.158294	31	0.0579462	0.108364
635	3	19.3333	89.0429	7.99103	5342	6983.67	0.0223776	0.0285783	0.0321131	0.0368031	0.0890429	0.152657	59	0.0571602	0.0966844
636	3	5.66667	131.077	26.7008	6894	5012.33	0.0452019	0.0472251	0.0399758	0.051143	0.131077	0.18952	18	0.0724916	0.107042
637	3	30.3333	96.4237	5.06468	1151	2239.67	0.0378768	0.0435962	0.0335231	0.0475683	0.0964237	0.156914	88	0.0700652	0.108515
638	5	9.8	79.1622	15.9832	8457	5460.2	0.00393168	0.024911	0.0326908	0.0507128	0.0791622	0.140398	48	0.0521541	0.0984775
639	3	32.3333	100.557	10.774	3533	5590.33	0.0192298	0.0396511	0.0322966	0.0570397	0.100557	0.154879	97	0.0733247	0.114702
640	3	19.6667	78.1465	7.22136	6004	5402.67	0.00445018	0.0144703	0.0305608	0.02889	0.0781465	0.136943	59	0.0499238	0.087811
641	3	8.66667	113.363	14.9051	4657	5171	0.0274489	0.0439045	0.0442412	0.0528626	0.113363	0.166192	27	0.077481	0.11619
642	3	26.6667	99.2517	5.78261	5852	6696	0.0369943	0.0444263	0.0361352	0.0482796	0.0992517	0.156652	79	0.0740078	0.115631
643	3	25.6667	74.4241	3.44177	2808	7570.67	0.0139286	0.0191939	0.0390975	0.0265733	0.0744241	0.128485	75	0.048941	0.0913866
644	4	20	98.3238	12.9339	2610	6491.75	0.040625	0.0454251	0.0357054	0.0546796	0.0983238	0.159567	76	0.072163	0.1097
645	4	13.75	89.4125	10.0047	6124	6118.5	0.0122097	0.0294776	0.038146	0.043646	0.0894125	0.147878	54	0.0633575	0.118709
646	3	13.3333	66.3828	6.97311	3400	5070.33	0.00331491	0.0173978	0.0309582	0.0378283	0.0663828	0.122041	40	0.0402018	0.0764405
647	4	9	111.917	17.2317	6884	5744	0.025865	0.052337	0.0416489	0.0763362	0.111917	0.176001	37	0.0736611	0.145544
648	5	10	85.0714	17.708	7320	5477.2	0.0132142	0.0271931	0.0385384	0.0419673	0.0850714	0.151903	49	0.0471627	0.0955773
649	4	6	94.9172	18.6821	7081	4591.5	0.00786975	0.0309016	0.0389263	0.0564639	0.0949172	0.160755	25	0.0608025	0.120729
650	3	11	97.0041	10.2393	6993	3382.33	0.0283978	0.0381708	0.0342665	0.045199	0.0970041	0.163959	32	0.0611932	0.114927
651	4	5.5	84.9534	18.7605	3837	4336.5	0.003065	0.0257719	0.0373001	0.0675603	0.0849534	0.149909	23	0.0397817	0.0866056
652	4	7.5	103.599	20.0723	1850	5447.25	0.013108	0.0366187	0.0350559	0.049134	0.103599	0.164834	30	0.0700571	0.123455
653	3	10.6667	97.5591	11.9239	10564	3742.67	0.0127454	0.0305364	0.0391451	0.0610211	0.0975591	0.153576	33	0.0518165	0.0939737
654	3	16.3333	69.8638	4.83998	8064	5787	0.00819605	0.0219946	0.0321732	0.0334849	0.0698638	0.122977	50	0.0412171	0.0814361
655	4	7.25	112.335	21.4884	3876	4222.25	0.0189649	0.0511465	0.0338501	0.0641761	0.112335	0.175208	30	0.0794779	0.113425
656	3	17	100.859	7.91702	4970	1701	0.0310948	0.0402502	0.0333173	0.0488992	0.100859	0.159966	50	0.0677266	0.124117
657	6	14.5	70.4658	15.1901	4029	6382	0.00793551	0.0265942	0.0359928	0.0439424	0.0704658	0.134076	86	0.0435234	0.0896543
658	3	10	100.245	12.4842	4573	8248.67	0.0124311	0.030966	0.030938	0.0413147	0.100245	0.162559	31	0.0603978	0.0971958
659	3	28	90.1	6.5621	1624	5357	0.0172695	0.0269325	0.0304158	0.0347293	0.0901	0.136645	82	0.0605479	0.0985373
660	4	16.75	67.3917	10.7136	5766	4993.5	0.00747134	0.0291398	0.0392232	0.0425649	0.0673917	0.124691	67	0.0427054	0.0998928
661	4	14.75	92.4684	11.6194	6872	6313.75	0.0189167	0.0366398	0.0372386	0.0591234	0.0924684	0.162732	57	0.0712938	0.122969
662	4	5.75	107.966	21.6254	4862	4989.5	0.0283764	0.0458486	0.0382649	0.0833608	0.107966	0.164943	24	0.0735138	0.124117
663	5	10.6	93.2712	16.3558	6736	6702.2	0.0218746	0.0371258	0.0366039	0.0498745	0.0932712	0.152921	54	0.0614053	0.101793
664	3	14.6667	99.8728	9.44097	2985	5092.33	0.0253942	0.0394142	0.0376077	0.0475047	0.0998728	0.159541	44	0.0713149	0.122568
665	6	7	86.7341	18.5515	4519	5265.83	0.0148199	0.0226424	0.0346302	0.0286314	0.0867341	0.143691	38	0.0476383	0.081882
666	3	17	91.3313	15.9299	3536	6242	0.0266485	0.0311654	0.0330246	0.0370921	0.0913313	0.154086	51	0.0573301	0.0813561
667	3	17	104.043	12.7799	5272	7660.33	0.0358678	0.0481018	0.0344408	0.0549885	0.104043	0.166147	52	0.0711906	0.110175
668	3	10.3333	97.4857	12.3662	4103	7575.67	0.0291231	0.03906	0.0383932	0.0582121	0.0974857	0.158684	32	0.0706631	0.114294
669	4	7.75	95.1124	17.8613	8236	5111.5	0.00688452	0.0221804	0.0301123	0.0349772	0.0951124	0.154544	32	0.0510443	0.0880556
670	3	6.66667	107.194	16.1641	3426	7061	0.0363281	0.038137	0.0369954	0.0404141	0.107194	0.172681	21	0.0637636	0.108473
671	3	13.6667	118.836	11.1626	5124	2316	0.0400459	0.0535896	0.0427408	0.0672122	0.118836	0.173555	41	0.0892158	0.132643
672	3	16	92.1619	7.85083	3260	6813	0.0214713	0.0468591	0.0381504	0.061062	0.0921619	0.151329	47	0.061515	0.0971958
673	3	15.3333	132.212	9.4437	4729	6594.67	0.0541604	0.0638891	0.0411196	0.0749268	0.132212	0.188012	47	0.0940481	0.144452
674	3	35.6667	125.616	7.08459	9703	7469.33	0.0627501	0.0679233	0.0375154	0.0729135	0.125616	0.182681	103	0.101463	0.15131
675	5	6.4	103.6	21.8205	5741	4013.8	0.0140745	0.0303768	0.0322107	0.0451312	0.1036	0.15911	33	0.0611406	0.10474
676	4	7	95.881	17.6266	8054	3160.75	0.0261386	0.0381099	0.0421776	0.0533972	0.095881	0.152197	29	0.0628812	0.108111
677	3	20.6667	87.72	6.42953	4135	5790.33	0.00640102	0.0205488	0.0353734	0.0329152	0.08772	0.146763	62	0.0551844	0.0889848
678	4	13.25	82.7997	10.8039	3820	6078	0.0107452	0.0342532	0.0385153	0.0504342	0.0827997	0.14723	53	0.0607142	0.0958936
679	3	9.33333	102.745	11.4161	2297	4503.67	0.0211554	0.0389026	0.0411585	0.0643832	0.102745	0.162848	29	0.0704855	0.118784
680	4	5	104.27	23.6779	2898	5882.5	0.0133051	0.0381585	0.0411644	0.0715248	0.10427	0.16313	21	0.0573884	0.0959418
681	4	7.25	86.4381	16.1557	2047	6176.25	0.00611092	0.0297637	0.0346727	0.0484741	0.0864381	0.14382	30	0.0595575	0.10559
682	3	16.6667	88.7259	9.11431	5091	5780.33	0.0165193	0.029143	0.0368398	0.038067	0.0887259	0.15797	51	0.0529905	0.0988825
683	4	20.5	89.1976	9.13656	4554	6006.75	0.0213686	0.0313198	0.0378408	0.036151	0.0891976	0.148264	81	0.0643035	0.102889
684	3	46.6667	88.6389	4.66057	3455	4617	0.0239881	0.0445108	0.0343495	0.0821965	0.0886389	0.144367	132	0.0704094	0.106227
685	5	23.4	86.3094	14.7797	6683	4218.4	0.0145732	0.0415129	0.0334886	0.0619136	0.0863094	0.142703	115	0.0698795	0.115194
686	4	6.75	95.1587	17.2933	4301	4986	0.0147955	0.043782	0.0338898	0.0722731	0.0951587	0.153929	27	0.059779	0.106371
687	3	15	106.315	14.9645	3613	5661	0.0266322	0.037645	0.0370091	0.0515597	0.106315	0.167469	42	0.0718563	0.109134
688	4	28	87.7946	14.1098	5655	5776.75	0.0253849	0.0287892	0.0333051	0.032085	0.0877946	0.149855	112	0.0612163	0.101154
689	3	16	89.9711	11.3787	4618	4477.33	0.024637	0.0408462	0.0372153	0.0569661	0.0899711	0.145451	48	0.0604193	0.0995207
690	3	17.6667	82.5234	6.97519	3792	5468.33	0.00969283	0.0245343	0.0313784	0.0487042	0.0825234	0.136772	54	0.0505179	0.0849445
691	4	7.5	114.246	19.1203	9168	4683.5	0.0211341	0.0408432	0.0367949	0.0555592	0.114246	0.176522	31	0.0665958	0.0998324
692	4	5.75	93.3242	18.3315	2971	5224.75	0.0145474	0.0275218	0.0307328	0.0389143	0.0933242	0.151922	24	0.0512369	0.090974
693	3	12.6667	89.8537	7.80968	7836	6667	0.0134221	0.0363648	0.0340197	0.0517772	0.0898537	0.147569	38	0.0608421	0.104264
694	3	34.3333	92.8973	7.3728	2735	4376.67	0.0239375	0.0347914	0.0361915	0.0493051	0.0928973	0.149382	101	0.0653523	0.10315
695	3	17.6667	98.6868	7.85186	4479	3566.67	0.0110311	0.0499475	0.0332739	0.105276	0.0986868	0.151214	51	0.0736847	0.119629
696	3	10	90.5892	10.6946	8045	5918.67	0.0241008	0.0293952	0.0331403	0.0381522	0.0905892	0.152222	30	0.0520176	0.0958574
697	3	12.3333	93.8712	10.1141	6355	3336.67	0.0183158	0.0299453	0.030453	0.0396626	0.0938712	0.157632	38	0.051986	0.0886203
698	3	17	86.2502	6.72621	2653	5297.67	0.0125851	0.0303803	0.0314122	0.0534789	0.0862502	0.147921	50	0.0538587	0.0799224
699	4	9.25	93.1937	15.4642	6506	5612.75	0.0115811	0.0322434	0.0372253	0.0535624	0.0931937	0.146513	35	0.0617819	0.098067
700	3	14	102.044	13.8894	6225	4781.33	0.0372755	0.038912	0.039017	0.0421666	0.102044	0.16304	43	0.0706864	0.11279
701	4	21	90.3366	14.4234	5620	8197.25	0.0253115	0.0437754	0.0339116	0.0793803	0.0903366	0.150002	84	0.0773612	0.117579
702	3	10.3333	78.2628	9.92778	6379	7574.33	0.00929649	0.0277244	0.0396241	0.0595578	0.0782628	0.137679	32	0.0471274	0.0942671
703	4	29.75	95.824	14.8343	8486	4353.5	0.0150663	0.0370585	0.0385524	0.054221	0.095824	0.15619	112	0.0708707	0.115175
704	3	6	140.199	25.0355	1715	4266	0.0463897	0.0596239	0.0365707	0.0675603	0.140199	0.198013	19	0.0821694	0.128953
705	3	8.33333	85.2971	10.2672	9688	6647	0.00823318	0.0323728	0.0354568	0.0524815	0.0852971	0.141223	26	0.0558198	0.0900989
706	3	5.33333	102.159	20.1886	3220	4724.67	0.0079548	0.0376498	0.0339147	0.0575118	0.102159	0.154391	17	0.0599663	0.0979149
707	4	22.5	98.2082	12.2355	6248	4490.75	0.0284463	0.0431943	0.0352462	0.0595471	0.0982082	0.162731	87	0.0699826	0.0995079
708	3	9.66667	96.0636	10.8643	7358	6541.33	0.0195154	0.0372446	0.0324335	0.0470142	0.0960636	0.155668	30	0.0573373	0.0911039
709	4	10.75	100.114	14.5999	5311	3364.5	0.0269394	0.0396515	0.0406118	0.0630212	0.100114	0.158151	43	0.0643239	0.101356
710	3	49	118.482	3.12842	3534	6698.67	0.0619833	0.0650012	0.0375922	0.0683988	0.118482	0.17654	134	0.0976658	0.140417
711	3	7.66667	79.4404	11.9161	3231	4924	0.0155995	0.0168644	0.0359029	0.0190567	0.0794404	0.136687	23	0.0414698	0.0789933
712	3	27	77.7341	7.07901	4353	5411	0.016237	0.0223755	0.0313644	0.0330805	0.0777341	0.137991	79	0.0508941	0.0950941
713	4	7.75	111.615	21.0607	5692	5287	0.0289742	0.039076	0.0403656	0.0524869	0.111615	0.168286	31	0.0711027	0.11199
714	3	16	99.5698	7.60603	8868	6500	0.0291982	0.0476151	0.034075	0.0647653	0.0995698	0.156314	49	0.0736665	0.117071
715	5	7.2	74.9807	14.5588	6432	4452.8	0.0065478	0.0341793	0.0343445	0.067367	0.0749807	0.137758	36	0.0435285	0.0950143
716	4	10.75	90.1654	13.0035	3251	4285.5	0.0181501	0.0312297	0.0339341	0.0417797	0.0901654	0.146453	43	0.0566098	0.097081
717	4	9.5	105.772	16.0862	9899	3324.5	0.0256446	0.0479174	0.0364655	0.0871184	0.105772	0.171359	39	0.0750646	0.118722
718	5	8.8	114.405	24.4608	5616	5048.4	0.0307327	0.0443922	0.0410631	0.0573683	0.114405	0.179027	44	0.076034	0.112797
719	5	10	95.6663	17.1592	5321	6090.2	0.0181096	0.0437206	0.0410581	0.0761936	0.0956663	0.148536	50	0.0637362	0.105242
720	3	10.6667	90.653	10.9435	5389	3037.67	0.0205053	0.02874	0.033235	0.0382822	0.090653	0.149104	33	0.0515798	0.0837597
721	3	35.3333	79.2608	7.15272	3560	6777.33	0.0160012	0.028586	0.0361879	0.0498767	0.0792608	0.134252	104	0.0540155	0.100756
722	3	9	95.6987	15.1679	6369	7013.33	0.00688452	0.016237	0.0303492	0.0235227	0.0956987	0.159301	28	0.0475333	0.0888637
723	3	5.66667	104.069	18.8315	2457	6410.33	0.00695077	0.0214457	0.0381659	0.0317422	0.104069	0.157914	18	0.0504343	0.103784
724	3	7.66667	102.553	14.4334	0	4488	0.00152662	0.0244318	0.0374721	0.0378179	0.102553	0.162201	24	0.0575527	0.0960312
725	3	12	125.663	11.6355	1432	4510.33	0.0435982	0.0524908	0.0350878	0.0669221	0.125663	0.189262	37	0.0804574	0.120671
726	3	42.3333	87.9241	8.4274	7101	4865.33	0.019802	0.0360535	0.0378545	0.0523726	0.0879241	0.150081	121	0.0714292	0.114178
727	3	13.6667	93.0493	8.74038	4969	4243.33	0.0193699	0.0280681	0.0400732	0.0334507	0.0930493	0.150105	42	0.0592418	0.0933352
728	3	22.6667	100.868	9.05223	6335	5629.67	0.00743768	0.0431146	0.0373927	0.0673517	0.100868	0.166352	69	0.0827268	0.130227
729	3	12.6667	115.925	12.7885	2400	5874.67	0.0399944	0.0467679	0.0432483	0.0522641	0.115925	0.178854	39	0.0805086	0.118843
730	4	8.75	89.4661	17.4188	7534	3972.5	0.0186399	0.0397994	0.0318587	0.0615423	0.0894661	0.155142	36	0.052134	0.088519
731	4	6.75	99.0672	20.3442	4423	4726.75	0.0225258	0.0335969	0.040333	0.0465285	0.0990672	0.15401	28	0.0638097	0.114483
732	3	10.3333	118.366	13.8287	7569	4586	0.0178635	0.0428348	0.0398843	0.0619389	0.118366	0.173592	32	0.0793298	0.114838
733	5	8.4	90.8662	18.0975	3483	5999.6	0.0192994	0.0513094	0.0416362	0.071726	0.0908662	0.146682	43	0.0698455	0.110636
734	3	13.3333	81.4228	7.1945	4516	4475.33	0.0109287	0.0379758	0.0331013	0.0792421	0.0814228	0.141462	40	0.0591776	0.09802
735	3	30.3333	69.6051	5.18172	4273	5208.33	0.0117113	0.0301408	0.0330064	0.0636507	0.0696051	0.126492	87	0.0451535	0.0763423
736	3	5.33333	94.3059	17.8133	6496	6020	0.00173327	0.0358992	0.0327792	0.0591197	0.0943059	0.144614	17	0.0535244	0.0990226
737	4	13.5	92.8915	12.9084	3817	7739.75	0.0174708	0.0354797	0.0375103	0.0544556	0.0928915	0.150989	52	0.0610762	0.101628
738	4	6	100.927	18.3631	2056	5355.25	0.022443	0.032738	0.0385507	0.0437793	0.100927	0.161821	24	0.0591145	0.105784
739	4	19.25	70.427	9.89655	6208	6589.5	0.0063094	0.0177525	0.0280599	0.0324429	0.070427	0.122388	74	0.0507193	0.0978565
740	3	5.33333	105.138	21.9038	4611	5269	0.0237766	0.0519976	0.0392141	0.0710716	0.105138	0.165011	17	0.0758724	0.123996
741	4	6.75	123.304	22.6191	3439	4922	0.0395506	0.0558054	0.0366069	0.0681451	0.123304	0.187606	26	0.0817803	0.125211
742	3	4.66667	118.624	26.3608	5913	3437.33	0.0268516	0.036767	0.0403673	0.0490419	0.118624	0.179803	15	0.0584065	0.0918416
743	3	17	80.5887	5.23187	8014	5796	0.0167064	0.0217921	0.0303144	0.0255997	0.0805887	0.135491	49	0.0478323	0.0823709
744	3	19.6667	82.9979	4.92519	6160	6807.67	0.0145784	0.0179105	0.0354479	0.0195837	0.0829979	0.140388	57	0.0524837	0.0908448
745	4	6.75	110.573	19.9645	2407	5994.25	0.0281209	0.0583276	0.0378535	0.0764813	0.110573	0.176961	28	0.0809052	0.120082
746	3	14.3333	114.467	15.0503	3602	6475.67	0.0290052	0.0563268	0.0342029	0.0800586	0.114467	0.179031	41	0.0877631	0.127698
747	3	7.66667	81.1402	11.0763	3018	5167.67	0.00892008	0.0231728	0.0305042	0.0511349	0.0811402	0.138994	21	0.04137	0.0736816
748	3	9	110.576	20.3692	0	8303	0.0341109	0.044935	0.0366844	0.0594695	0.110576	0.16779	28	0.069272	0.109343
749	5	30.2	104.059	16.1568	6138	7126	0.0289359	0.049143	0.0360632	0.0719914	0.104059	0.158537	142	0.0872664	0.12535
750	3	11.6667	85.0396	12.3172	6254	7521.33	0.00129708	0.0200412	0.0295219	0.0397077	0.0850396	0.149342	34	0.0545573	0.0986688
751	4	9.25	89.1312	15.7306	3992	7080.75	0.0150269	0.0457414	0.0420862	0.0679006	0.0891312	0.143229	37	0.0737701	0.122426
752	3	36.6667	101.076	3.98588	4138	6761.33	0.0290309	0.0387138	0.0384453	0.0522937	0.101076	0.171734	107	0.0759528	0.125207
753	5	12.8	109.646	20.3321	2058	6733.8	0.0261935	0.0453291	0.0406798	0.0701819	0.109646	0.179425	64	0.0866958	0.134473
754	3	6.33333	94.7563	15.0407	4058	9633	0.0146468	0.0254111	0.0353423	0.04581	0.0947563	0.143591	19	0.0494616	0.0931384
755	3	26	85.0264	4.52687	5218	6440.67	0.0269787	0.0316442	0.0348353	0.034974	0.0850264	0.146336	75	0.0601369	0.0955305
756	4	10.5	94.4234	14.8901	8535	4267.25	0.0172018	0.0206185	0.0340896	0.0278706	0.0944234	0.156761	42	0.0548706	0.0948871
757	4	11.25	95.2964	15.5991	5648	5378	0.016022	0.0359599	0.0299268	0.0507987	0.0952964	0.153264	45	0.0655177	0.112646
758	3	10.6667	110.526	14.7269	5519	6109.33	0.0285511	0.0417079	0.034468	0.0524866	0.110526	0.178406	33	0.0731799	0.106665
759	3	12.3333	82.0921	9.26349	8727	5235.33	0.00523698	0.0234574	0.0386641	0.0511613	0.0820921	0.13805	38	0.0492992	0.0933998
760	4	14.75	89.7929	9.4051	5693	6620.25	0.0137299	0.0255784	0.0362851	0.0510622	0.0897929	0.154014	60	0.0564914	0.100011
761	3	33.6667	65.0127	5.83989	6530	3665	0.00137608	0.0139331	0.0340024	0.0203196	0.0650127	0.122095	99	0.0373697	0.0733943
762	4	21.25	88.1042	11.0513	2500	5035.5	0.0152837	0.0252875	0.0353194	0.0338595	0.0881042	0.145785	85	0.0625989	0.112256
763	3	12.6667	99.6803	16.0978	9135	6896.33	0.0111411	0.0171875	0.0397892	0.0292583	0.0996803	0.15877	39	0.0612149	0.105603
764	5	12.2	94.7351	19.3876	5159	6750.4	0.0143678	0.0255993	0.031496	0.0439813	0.0947351	0.148348	61	0.06417	0.0955817
765	3	17.6667	93.1632	10.4332	6162	4254	0.0207288	0.0303511	0.0371833	0.0383807	0.0931632	0.149375	53	0.0613997	0.106162
766	3	18.6667	82.6733	8.02128	3597	4604	0.0241972	0.0275589	0.0290367	0.0330522	0.0826733	0.139548	56	0.0562479	0.0939359
767	3	7	106.488	16.114	3293	6307.33	0.0286052	0.0370078	0.0335244	0.0413495	0.106488	0.166019	22	0.0623691	0.0905832
768	4	12	97.6883	17.723	5030	5754.75	0.0243917	0.0450703	0.0389495	0.0583768	0.0976883	0.15821	48	0.0684355	0.104362
769	3	15.3333	102.486	11.6957	3112	5187.33	0.0169957	0.0270295	0.0345841	0.032417	0.102486	0.166024	47	0.0586541	0.0976223
770	3	6.66667	106.071	16.2052	8942	5058.67	0.0106373	0.0375295	0.0363442	0.0522353	0.106071	0.17109	21	0.0663092	0.111597
771	3	6.33333	110.038	20.1737	5666	4337.67	0.0218907	0.0247592	0.0407504	0.0273819	0.110038	0.1695	20	0.056991	0.112461
772	3	6.33333	95.2052	15.4142	962	7241.33	0.00971509	0.0193094	0.0345073	0.0276189	0.0952052	0.154029	20	0.0454954	0.0922787
773	3	28	109.758	4.87814	8701	7494.33	0.0518152	0.057058	0.0340966	0.061832	0.109758	0.167915	83	0.0840926	0.120367
774	3	5.66667	111.579	20.1904	6137	5443.67	0.0222404	0.0357644	0.030205	0.0494785	0.111579	0.16501	17	0.055255	0.0918067
775	3	22.3333	90.9609	8.01739	4709	5499.67	0.0249049	0.0417159	0.0396194	0.0532521	0.0909609	0.145284	66	0.0640508	0.107517
776	5	13.8	93.1287	19.1549	8137	6444.2	0.0262483	0.0453313	0.0358124	0.0651897	0.0931287	0.147795	68	0.0658229	0.0965684
777	3	9.33333	112.306	17.6778	3300	4258.67	0.032701	0.0353045	0.0314719	0.0378079	0.112306	0.172186	29	0.0625744	0.0948946
778	4	10	112.234	18.4222	6382	3862.25	0.0317251	0.0356711	0.0355686	0.0407631	0.112234	0.179364	41	0.0658197	0.109258
779	3	33.6667	68.4214	6.14607	6784	5121	0.00818218	0.0193682	0.0273122	0.0359992	0.0684214	0.134642	99	0.0468706	0.0859414
780	3	4	127.392	31.8479	0	5589	0.032648	0.0566324	0.0400128	0.0693602	0.127392	0.183729	13	0.0742615	0.12568
781	5	5.4	98.6101	22.1012	3786	5271.8	0.0288079	0.039415	0.035815	0.0725394	0.0986101	0.166266	27	0.056312	0.100222
782	4	27	109.78	15.8789	5900	7189	0.0257958	0.0448617	0.0387965	0.0582617	0.10978	0.171538	106	0.0860311	0.12666
783	3	4	118.251	29.5627	6986	3897.33	0.0225258	0.0380601	0.0459244	0.0632781	0.118251	0.16919	13	0.0652369	0.121206
784	3	24.3333	100.125	8.01442	7091	5555	0.0330064	0.0448407	0.0341157	0.0530893	0.100125	0.155972	72	0.0772964	0.113128
785	3	7	116.496	16.8734	6657	5082	0.0385692	0.0445903	0.0376929	0.0481592	0.116496	0.176998	22	0.072235	0.11347
786	4	16.75	88.399	16.079	2123	4700.75	0.0291123	0.0378426	0.0420828	0.0472926	0.088399	0.146332	68	0.0619356	0.106226
787	3	21.6667	86.0211	9.87037	6693	5210.33	0.0176183	0.0291189	0.0318255	0.0426518	0.0860211	0.144306	62	0.0571261	0.0944383
788	3	24.6667	91.8392	13.2338	6814	5874	0.00433798	0.031974	0.0397155	0.0605176	0.0918392	0.15282	75	0.0628492	0.112042
789	3	23.6667	75.5225	5.92542	4009	5929.67	0.00584529	0.016082	0.0304333	0.0266455	0.0755225	0.140086	70	0.0461279	0.0930517
790	3	23	93.717	9.8733	5127	4954.67	0.0244176	0.0437087	0.0385878	0.0574588	0.093717	0.158112	70	0.0668645	0.119442
791	4	9.75	123.447	18.9988	4120	3944	0.0508508	0.059295	0.0388502	0.0723366	0.123447	0.192586	40	0.0856736	0.118063
792	3	12.3333	70.8378	9.51062	1695	4420.67	0.00538573	0.0471791	0.0420128	0.0756194	0.0708378	0.123977	37	0.0459314	0.10676
793	3	18.6667	120.252	13.0029	7851	3983	0.0408785	0.0470352	0.0404318	0.0543698	0.120252	0.187201	57	0.0835368	0.127149
794	3	7.33333	105.219	14.753	4137	6284	0.0302804	0.0464715	0.0325916	0.0642653	0.105219	0.171938	22	0.0661266	0.120729
795	4	17.75	90.0213	10.7856	7766	5878.25	0.0207663	0.0343506	0.0414764	0.0554168	0.0900213	0.144932	70	0.0607396	0.107863
796	3	38.3333	93.1524	4.74499	9509	3192	0.0310331	0.0380998	0.0349374	0.0457389	0.0931524	0.151752	111	0.0666944	0.108318
797	3	11.3333	103.648	11.5987	4099	4484	0.0283545	0.0438018	0.036995	0.0561534	0.103648	0.163961	33	0.0678527	0.101372
798	3	10.6667	116.764	12.3174	5538	3538.33	0.0368237	0.0427948	0.0370376	0.0510879	0.116764	0.174128	32	0.0736287	0.10021
799	3	32	86.2535	7.15687	7523	6040.33	0.0196361	0.0557436	0.0404235	0.0758689	0.0862535	0.141158	94	0.0681151	0.112821
800	3	15	93.4383	7.76471	6740	5685.67	0.0105879	0.0330246	0.0366613	0.0618909	0.0934383	0.163466	45	0.0661128	0.107985
801	3	6	76.1324	13.7461	6019	8000	0.00550423	0.0306372	0.0320923	0.0677674	0.0761324	0.136502	19	0.0460149	0.0783966
802	3	23	102.742	8.05222	4693	6671	0.0368343	0.0534406	0.0395465	0.0801906	0.102742	0.163551	70	0.0782414	0.122049
803	3	8.66667	99.1866	15.2913	6893	5220.67	0.0279153	0.0405669	0.0385881	0.0470803	0.0991866	0.155298	26	0.0656965	0.0978991
804	3	6	85.2951	15.4005	3913	3102.67	0.00441884	0.0242571	0.0334207	0.0406735	0.0852951	0.147197	19	0.0431911	0.0724525
805	4	26	84.1697	12.6847	7340	5384.5	0.0213631	0.0289468	0.0382846	0.0448946	0.0841697	0.142845	102	0.0556901	0.0941442
806	4	16	89.189	15.1436	1991	6787.25	0.011263	0.0317924	0.0416441	0.0534567	0.089189	0.14011	64	0.0589603	0.0860884
807	3	21	82.8444	6.39529	2038	3184.33	0.00797853	0.018766	0.0316689	0.0248147	0.0828444	0.138364	62	0.0507922	0.0772206
808	3	36.3333	92.0114	4.42257	5261	6822	0.0279949	0.0323292	0.0397949	0.0380185	0.0920114	0.159773	106	0.0669967	0.116415
809	3	12.3333	110.73	15.3177	8650	6351.33	0.0200265	0.0368654	0.0387534	0.0579804	0.11073	0.168791	38	0.0787208	0.133043
810	4	8.75	100.441	18.7592	9693	5804.75	0.0186109	0.032203	0.0323076	0.0406527	0.100441	0.169571	36	0.0607769	0.113168
811	3	7	82.7123	13.4025	8797	6395.67	0.0172775	0.0293271	0.0322858	0.0362632	0.0827123	0.146644	22	0.0545878	0.0973566
812	3	18.3333	91.5676	10.884	5287	4807.33	0.0148199	0.0395328	0.0284131	0.0679748	0.0915676	0.147026	52	0.0596889	0.0881838
813	5	5.4	99.5458	20.0988	6447	6389.4	0.00931416	0.0336865	0.035464	0.0765275	0.0995458	0.152776	28	0.0520603	0.0898018
814	4	6	108.517	21.7033	7492	7448	0.0204346	0.0405434	0.0375173	0.064192	0.108517	0.173386	25	0.0710565	0.123722
815	4	13.5	89.4207	12.7161	4722	3376.25	0.0179912	0.028292	0.0362796	0.0395099	0.0894207	0.150576	53	0.0570814	0.0982515
816	3	6.33333	99.683	17.2072	5380	4503.67	0.0194179	0.0500756	0.0404253	0.0753438	0.099683	0.162087	20	0.0624119	0.107147
817	3	9.66667	116.114	14.399	4374	4139.67	0.0282666	0.0410891	0.0336051	0.0547881	0.116114	0.179535	30	0.0695329	0.112315
818	3	9.66667	111.967	13.8626	4149	5583.67	0.0351452	0.0380462	0.0365989	0.0395516	0.111967	0.171566	30	0.0685501	0.122277
819	4	12.25	100.271	17.0321	6423	6476.5	0.00520765	0.0297687	0.0328762	0.0536076	0.100271	0.165892	50	0.0684573	0.117453
820	4	26.5	97.461	16.1275	4533	6176.25	0.0229195	0.0349398	0.0379456	0.0469069	0.097461	0.156133	104	0.0698418	0.121834
821	4	14.5	85.6884	10.8131	4442	7416.25	0.0112701	0.0208825	0.0322514	0.0359427	0.0856884	0.149934	57	0.0559807	0.104049
822	4	8.25	96.874	15.4393	6278	5626.25	0.0135217	0.0400501	0.0338321	0.0533698	0.096874	0.155613	34	0.0680623	0.0990184
823	3	10.3333	93.0057	11.2382	6342	3203.33	0.0220188	0.0424203	0.0374389	0.0761936	0.0930057	0.150196	31	0.0593649	0.116188
824	6	11.1667	104.258	23.3245	8809	6522.5	0.0303522	0.0440346	0.0414819	0.0636784	0.104258	0.165558	67	0.0799328	0.123917
825	3	13.6667	90.3988	12.0532	6530	6841	0.0237301	0.0337009	0.0346028	0.0534994	0.0903988	0.144112	42	0.058529	0.0915114
826	3	12	88.6985	12.0236	2150	3095	0.017715	0.0272741	0.0308048	0.0345477	0.0886985	0.145142	36	0.0556008	0.0883012
827	3	10	118.665	14.7782	5237	4938.67	0.0478901	0.0503969	0.0345153	0.0526419	0.118665	0.181559	29	0.0762265	0.115448
828	3	24.3333	70.0039	7.65502	3319	6821.33	0.0103832	0.0261525	0.035987	0.0354173	0.0700039	0.127603	72	0.0449676	0.0777349
829	3	18.3333	75.1476	4.48102	3879	4139	0.013553	0.0334031	0.0384132	0.0478611	0.0751476	0.128334	55	0.0524424	0.0910593
830	3	23	97.3419	6.87047	4680	7003.33	0.0339991	0.0408509	0.0344171	0.0500248	0.0973419	0.152662	69	0.0739895	0.105346
831	3	11.6667	107.303	12.831	4385	4689.33	0.0261935	0.0424728	0.0379001	0.0692076	0.107303	0.167457	36	0.0664294	0.145544
832	3	8	106.251	13.7733	8609	5006.33	0.0210822	0.0306355	0.0316111	0.0429261	0.106251	0.166403	25	0.056542	0.0839471
833	3	6	97.971	17.4948	5061	5313.33	0.0147197	0.0211291	0.0318963	0.0295733	0.097971	0.158417	19	0.0484029	0.0845618
834	5	7.8	106.874	20.2096	2416	5206.2	0.0297341	0.0385461	0.0356904	0.0508526	0.106874	0.163138	40	0.0666341	0.100451
835	3	15.3333	90.2207	9.99218	6589	7481.33	0.017659	0.0247108	0.0306785	0.0300401	0.0902207	0.147955	46	0.0532007	0.104046
836	4	12.25	87.9073	14.932	6876	4793.25	0.0223781	0.0273235	0.0331892	0.0364516	0.0879073	0.146258	49	0.0590266	0.103468
837	3	9.33333	82.1856	9.94706	5900	3621.67	0.00783353	0.0145196	0.0298516	0.0246418	0.0821856	0.147948	29	0.0384161	0.0801558
838	4	8.25	94.2929	18.3593	5306	5196.5	0.0210524	0.032754	0.0401116	0.0476136	0.0942929	0.15506	29	0.052612	0.0885825
839	3	13.3333	109.027	8.56756	2032	6676.67	0.0313519	0.0532159	0.0376923	0.0695513	0.109027	0.1704	39	0.0724594	0.125254
840	3	21	78.5116	6.63572	4455	5685.67	0.0108818	0.0221161	0.0299952	0.0285293	0.0785116	0.144577	64	0.0468132	0.0974492
841	3	10.6667	90.7214	10.9517	6248	9014.33	0.0191216	0.0255745	0.0400623	0.030542	0.0907214	0.155607	33	0.054393	0.0845135
842	3	7	119.363	22.9545	801	6627	0.0364311	0.0410202	0.0352717	0.0439335	0.119363	0.184536	22	0.0673318	0.103989
843	4	6.25	88.4315	15.5632	5605	6011	0.00595167	0.0344565	0.0353957	0.0905887	0.0884315	0.144372	26	0.0584742	0.127282
844	3	7	99.5432	16.8419	8119	5504	0.0143354	0.0258902	0.0329546	0.0399696	0.0995432	0.166959	22	0.055375	0.0998308
845	3	5.33333	111.755	21.7302	2839	6343.67	0.0267217	0.0437997	0.0316245	0.0551603	0.111755	0.170412	17	0.0597151	0.0897627
846	3	24.3333	81.6295	3.64162	9564	7212.67	0.011056	0.0265229	0.037805	0.0440697	0.0816295	0.131985	72	0.0584121	0.107915
847	3	8	99.3447	13.7728	5703	5009	0.00823785	0.0215885	0.0378136	0.0380215	0.0993447	0.156685	25	0.0544095	0.0942071
848	3	21.6667	83.7739	4.75615	7026	3117.33	0.0157199	0.0255666	0.0328451	0.0434774	0.0837739	0.149981	65	0.0580705	0.0950371
849	3	31.6667	98.7642	12.4631	6671	7275	0.037058	0.0469515	0.034387	0.0667021	0.0987642	0.157814	93	0.0709594	0.109086
850	3	12.3333	118.192	21.0572	8766	7347	0.042075	0.0551308	0.0399607	0.0679006	0.118192	0.175593	36	0.0785402	0.11842
851	3	9.33333	88.582	11.2954	6068	6757.67	0.00556444	0.0390856	0.0336764	0.0605409	0.088582	0.146303	29	0.0651511	0.111538
852	3	14.3333	77.0997	10.1372	0	4762	0.00643263	0.0375314	0.0350348	0.0719029	0.0770997	0.13629	42	0.0473231	0.090546
853	3	4.33333	106.986	24.9634	4742	5628.67	0.0140745	0.0288336	0.0321401	0.0546796	0.106986	0.164599	14	0.0464821	0.0953045
854	4	11	84.9119	14.6796	4639	3800.25	0.0213686	0.0429343	0.0346702	0.0709735	0.0849119	0.141035	44	0.0613494	0.104533
855	3	26.6667	90.1726	5.49973	4921	4675.33	0.00904294	0.0281819	0.0326566	0.0381581	0.0901726	0.155378	79	0.0615931	0.10551
856	3	14.3333	88.4156	12.4992	6233	3522	0.015283	0.0362933	0.0363482	0.0715248	0.0884156	0.156733	44	0.0511763	0.106024
857	4	28.75	89.0085	13.8149	4787	8120	0.0189167	0.0311052	0.0375329	0.0363483	0.0890085	0.150168	107	0.0656612	0.100195
858	3	16.3333	85.5405	5.40111	4803	5612.67	0.0175696	0.0328937	0.0379958	0.0416254	0.0855405	0.146758	50	0.0597518	0.0963697
859	3	6	94.5684	17.6878	7509	4357	0.00544007	0.0298282	0.0333461	0.0607265	0.0945684	0.158709	19	0.0585432	0.119252
860	4	6.75	94.0971	18.2766	7776	4655	0.0188038	0.0342976	0.0300779	0.0588348	0.0940971	0.159466	26	0.0622923	0.110203
861	3	10.3333	74.8338	10.6671	7902	5812.33	0.00951399	0.0205999	0.0273487	0.0325242	0.0748338	0.128892	32	0.0442743	0.0795384
862	3	17.6667	88.7472	10.8641	4994	3796.33	0.0102717	0.0253561	0.0395779	0.0368609	0.0887472	0.142551	54	0.0636898	0.104169
863	4	9.5	93.0618	14.8883	2850	4388.25	0.0105069	0.0259132	0.0346173	0.0455021	0.0930618	0.155054	38	0.0525594	0.099175
864	3	20.6667	88.6308	7.36954	876	5164	0.0263114	0.0488816	0.0288607	0.0631309	0.0886308	0.155445	60	0.0600017	0.0940963
865	3	38	78.1531	5.31876	10700	6475.67	0.01913	0.0270124	0.0364227	0.0338232	0.0781531	0.132213	107	0.0549085	0.0848001
866	3	7.33333	103.152	17.1921	8487	7300.67	0.00520765	0.0266158	0.0344228	0.0400516	0.103152	0.171099	23	0.0591681	0.106137
867	3	4	94.9986	23.7497	5900	4301.67	0.0189649	0.0236622	0.0481714	0.0300015	0.0949986	0.160629	13	0.0569378	0.101575
868	3	21	86.3849	9.23839	2296	6409	0.0246782	0.0327485	0.0375752	0.0417088	0.0863849	0.144932	61	0.0591916	0.094705
869	3	7	99.8323	16.401	7638	5493.67	0.00769307	0.0323041	0.0307952	0.0542949	0.0998323	0.164499	22	0.052655	0.0842316
870	4	5	109.209	24.7995	2593	5158.25	0.0209318	0.0298912	0.0381301	0.0351046	0.109209	0.172462	21	0.0590931	0.0986918
871	3	34.6667	102.907	11.1278	4226	5649	0.0323478	0.0397978	0.037262	0.0521603	0.102907	0.163797	103	0.0798364	0.124026
872	3	8	104.225	14.4494	875	3728	0.0323873	0.0411043	0.0357658	0.050783	0.104225	0.156792	25	0.0634812	0.108151
873	4	31.25	86.4859	11.5644	5531	6613.5	0.0204427	0.0403719	0.0323317	0.079304	0.0864859	0.144358	119	0.0714145	0.124895
874	3	20	97.7964	16.9263	8144	5620.33	0.0122249	0.0375047	0.0370182	0.0595471	0.0977964	0.156156	58	0.0688718	0.108094
875	3	9.33333	113.305	14.7927	0	5487.67	0.0263813	0.0436893	0.0344145	0.0616094	0.113305	0.185307	29	0.0747156	0.128333
876	3	18.3333	80.2495	5.08247	6461	2174	0.00648112	0.0189228	0.0370417	0.0288579	0.0802495	0.13827	55	0.0495925	0.0875995
877	3	23.3333	88.9216	4.93655	0	4051.67	0.0173774	0.0306967	0.0351269	0.0380299	0.0889216	0.153241	68	0.0622171	0.100973
878	3	5	108.492	23.2483	8142	3968.33	0.0140324	0.0230533	0.0333529	0.0352792	0.108492	0.159117	16	0.0509336	0.0818487
879	3	15	90.1602	6.46544	9515	2848	0.0139418	0.0278579	0.0408119	0.0410667	0.0901602	0.155677	45	0.062641	0.106116
880	3	6.66667	104.938	18.0727	4406	4665	0.024185	0.0284825	0.0392401	0.0358236	0.104938	0.169794	21	0.0590791	0.102696
881	4	9	98.03	16.5426	8407	5129.5	0.0138325	0.0305733	0.0320088	0.0445509	0.09803	0.157424	36	0.0624623	0.0933775
882	4	12.75	90.3507	16.3312	8633	7299.75	0.00763752	0.0268907	0.0415279	0.0474872	0.0903507	0.151299	51	0.061701	0.107449
883	3	17.3333	109.39	14.1023	8600	4524	0.0209318	0.0323355	0.0358973	0.0440204	0.10939	0.164761	53	0.0725917	0.118327
884	4	18.25	96.3917	18.4751	7108	4420	0.0363611	0.0523742	0.0396101	0.0718055	0.0963917	0.156301	72	0.068701	0.111809
885	4	22.5	100.358	13.3351	5021	4389.5	0.0365764	0.0517138	0.0411436	0.0726993	0.100358	0.166234	89	0.0745578	0.118491
886	3	9.66667	104.116	17.3526	7345	3723	0.0260414	0.0457591	0.0317929	0.0765275	0.104116	0.172679	30	0.0641322	0.110265
887	3	18	90.8619	12.6029	6066	5640.67	0.0290523	0.0326714	0.0348043	0.0345196	0.0908619	0.158186	53	0.0584149	0.0865771
888	3	12.3333	84.2735	13.6443	5921	4626	0.0103461	0.0240659	0.03381	0.0356032	0.0842735	0.14452	38	0.0571302	0.0927102
889	3	38	97.2806	4.24246	6361	4613.67	0.0420957	0.0443956	0.033077	0.0477782	0.0972806	0.163253	105	0.072067	0.110357
890	3	15	108.07	8.46976	8178	6008.33	0.0401023	0.0476379	0.0414354	0.0547443	0.10807	0.164337	45	0.0792554	0.1109
891	4	6.5	110.212	20.0087	1531	5624.25	0.013408	0.0395999	0.0367816	0.0599126	0.110212	0.168568	26	0.0694985	0.124834
892	5	15	104.075	23.5904	8051	5100.8	0.00931416	0.0473116	0.0349646	0.0770417	0.104075	0.16209	75	0.0789843	0.118075
893	3	20.3333	100.865	5.97505	7408	5032.67	0.0351922	0.039399	0.0360361	0.0456125	0.100865	0.160785	61	0.0681291	0.119756
894	3	8.66667	90.8445	12.2568	5411	4903	0.00315703	0.0212972	0.0359442	0.0334637	0.0908445	0.153294	26	0.0459005	0.0879252
895	3	7	98.5784	14.2782	4102	5734	0.0159624	0.0238272	0.0344305	0.0366696	0.0985784	0.158946	22	0.0537791	0.105061
896	3	24.6667	88.5831	7.01283	7652	3484.33	0.020092	0.0354949	0.0326062	0.0574286	0.0885831	0.156796	73	0.0710475	0.106427
897	3	5	106.756	22.8763	5737	5896.33	0.0151818	0.0212683	0.0351241	0.0281885	0.106756	0.16699	16	0.0488291	0.0846266
898	4	16.75	82.67	11.0199	7998	6680	0.018817	0.0332414	0.0360912	0.043176	0.08267	0.134435	66	0.0558678	0.100646
899	3	6.33333	112.253	20.5797	8520	4465.33	0.026234	0.0540861	0.0389543	0.0905706	0.112253	0.170054	20	0.0802796	0.130357
900	3	20	95.1804	11.2366	4703	5595.67	0.0263354	0.0421088	0.0419515	0.0665811	0.0951804	0.153664	59	0.0672375	0.103777
901	3	25	91.5313	8.98363	5922	4475.67	0.0192158	0.0292167	0.0347178	0.0350296	0.0915313	0.153344	73	0.0621002	0.0942679
902	3	36.3333	98.303	10.1424	4791	5743.33	0.0105069	0.0345884	0.0354892	0.0469351	0.098303	0.160293	105	0.0766708	0.113932
903	3	6.33333	104.023	20.4894	6986	6143.33	0.0164444	0.0409641	0.0376051	0.0615034	0.104023	0.165699	20	0.0706343	0.114675
904	4	4.25	101.226	24.0413	7303	6623	0.0181258	0.0323595	0.0310842	0.0463854	0.101226	0.168099	18	0.0523526	0.099924
905	3	20.6667	112.846	16.3964	6073	3985	0.0534121	0.0617526	0.0391188	0.0759786	0.112846	0.170632	63	0.0847226	0.120764
906	3	11.6667	93.3556	9.54093	7615	2102.33	0.00441027	0.0337817	0.0353617	0.05269	0.0933556	0.146139	35	0.065413	0.106744
907	3	5.66667	96.1469	18.4282	5020	5832.67	0.0247769	0.040643	0.0283518	0.0551849	0.0961469	0.152505	17	0.0521903	0.080167
908	3	15.6667	109.085	13.2936	564	7403.33	0.0447308	0.0512978	0.0410789	0.0574855	0.109085	0.163522	48	0.0756397	0.122343
909	3	15.3333	98.8662	13.0252	10633	5086.33	0.0303332	0.0418695	0.0370582	0.0505624	0.0988662	0.155568	45	0.0729212	0.114451
910	3	5.66667	106.934	20.4957	6650	5143.33	0.029245	0.0383641	0.036848	0.0526247	0.106934	0.168433	18	0.0650061	0.101857
911	4	5.5	97.4286	20.9742	4546	5284.75	0.00578471	0.0326406	0.0313955	0.0647709	0.0974286	0.162963	22	0.0498509	0.0839026
912	3	9.33333	107.766	18.0555	5891	4240.67	0.00864581	0.0436899	0.0295396	0.0625132	0.107766	0.171823	29	0.0732466	0.112184
913	3	8.66667	99.4495	14.799	6410	6236.67	0.013408	0.0322071	0.0379457	0.0531142	0.0994495	0.158938	27	0.0653597	0.101041
914	3	8.33333	121.247	16.503	6120	3933	0.0471817	0.0559929	0.039563	0.068391	0.121247	0.177833	26	0.081541	0.132068
915	3	5.66667	105.879	19.7472	8153	2941	0.017295	0.0316437	0.0302507	0.0504322	0.105879	0.160547	17	0.0524589	0.0979149
916	3	5.66667	97.6833	17.3659	5363	5441.33	0.0175491	0.0258771	0.0314226	0.0316804	0.0976833	0.162477	18	0.0479206	0.072344
917	4	10.5	92.1152	11.72	10155	6999.25	0.0171198	0.0416433	0.0393236	0.0603503	0.0921152	0.147811	42	0.0702742	0.111201
918	3	10.3333	80.2073	8.07214	11743	5783	0.0027067	0.0127476	0.0316911	0.0256981	0.0802073	0.139877	30	0.0388799	0.0779823
919	3	4.66667	113.712	25.2694	3787	7472	0.0329747	0.0442167	0.0485772	0.0621048	0.113712	0.172915	15	0.0689762	0.113993
920	3	7	96.58	14.3082	3939	4247	0.0142696	0.0157363	0.0330501	0.0164865	0.09658	0.165216	22	0.0437536	0.0735262
921	3	14.6667	107.814	17.1989	4324	6477	0.0352868	0.0411774	0.0419191	0.0464138	0.107814	0.165263	45	0.0705453	0.107978
922	3	13	87.2976	14.0646	6417	4823.33	0.0166418	0.0334436	0.0410881	0.049981	0.0872976	0.146499	39	0.055328	0.100305
923	3	25.3333	80.1513	4.39291	5780	6403.67	0.0087608	0.0285391	0.0332026	0.055965	0.0801513	0.132411	74	0.0526273	0.0952004
924	4	24.75	94.3259	16.0017	3846	5092	0.0316515	0.0414561	0.0341443	0.0487274	0.0943259	0.156887	97	0.0715265	0.109902
925	3	11.6667	104.57	11.0795	5709	2530.67	0.0305438	0.0331758	0.039009	0.0345997	0.10457	0.172722	36	0.0644878	0.103626
926	3	18.6667	95.1083	16.5119	4173	5939	0.0223781	0.0270957	0.031277	0.0348744	0.0951083	0.143666	57	0.0638498	0.0934291
927	3	9.33333	92.7405	10.3179	8715	4757.67	0.0194865	0.0268283	0.0365595	0.0323172	0.0927405	0.151013	29	0.0549625	0.0936028
928	3	29.3333	76.7218	8.07178	4042	4723.67	0.00813429	0.0308642	0.0357429	0.0647709	0.0767218	0.141442	87	0.0509675	0.098084
929	3	8.33333	112.732	16.4625	5443	6830	0.0345638	0.0452693	0.03589	0.0523297	0.112732	0.167689	25	0.0710017	0.121906
930	3	17	93.0365	10.6917	3035	7689.67	0.0291984	0.0387971	0.037769	0.0443403	0.0930365	0.146366	52	0.0622937	0.106811
931	3	32.3333	88.5756	9.94718	7506	5851.67	0.0129406	0.0288628	0.0306285	0.0414116	0.0885756	0.152955	96	0.0623192	0.100635
932	3	19	93.2764	6.11972	8897	2698	0.0190426	0.0400572	0.037152	0.0608295	0.0932764	0.15738	58	0.0677494	0.115264
933	3	6	101.549	18.9933	1644	3525.67	0.0149944	0.0333046	0.0352093	0.0458074	0.101549	0.158275	19	0.0500477	0.0939712
934	4	4.75	101.892	23.3503	5193	3543.5	0.0143661	0.0349902	0.0311387	0.0658843	0.101892	0.1545	19	0.0537438	0.0992397
935	3	7	86.9699	13.1605	3685	4126.67	0.00736754	0.0216254	0.0288811	0.045495	0.0869699	0.150648	22	0.0398821	0.0949581
936	4	14.25	92.0072	15.4144	6311	6102.25	0.0197231	0.0317529	0.0375139	0.0432573	0.0920072	0.157168	58	0.0618088	0.113074
937	3	9	77.7949	10.6196	3885	6072.33	0.0115751	0.0209751	0.031817	0.0258179	0.0777949	0.127654	28	0.0445132	0.0986935
938	3	14.3333	111.27	13.0993	11258	5152.33	0.0328707	0.0414021	0.0346424	0.0474463	0.11127	0.174699	42	0.0755436	0.114687
939	3	4.33333	135.366	31.5854	6235	5682.67	0.0474872	0.0639203	0.0324875	0.0725394	0.135366	0.198786	14	0.0764668	0.103309
940	3	9.66667	95.7902	13.5259	8279	7811.67	0.0175754	0.0344264	0.0432306	0.046068	0.0957902	0.159311	30	0.0618405	0.103901
941	3	5	96.5251	20.684	2596	6716.67	0.00875476	0.0187915	0.032549	0.0241095	0.0965251	0.149591	16	0.0429601	0.0899937
942	3	11	105.991	13.7957	10448	5740.67	0.024773	0.0504642	0.0403465	0.0707977	0.105991	0.162528	34	0.0830365	0.122426
943	3	4.33333	93.4376	21.8021	4433	6599.33	0.0147436	0.0259993	0.0338496	0.0326425	0.0934376	0.155142	14	0.0473842	0.0873747
944	3	8.66667	90.1746	13.0252	5778	5930	0.00835483	0.0307916	0.0382724	0.0546543	0.0901746	0.152472	27	0.0516549	0.101905
945	3	12.3333	98.0454	8.59843	0	7287.33	0.0254272	0.0437555	0.0411877	0.0595033	0.0980454	0.158232	38	0.0743814	0.116591
946	3	9	95.9006	16.161	6128	5927	0.0154668	0.0378625	0.0383032	0.0498745	0.0959006	0.151201	28	0.0547932	0.0993832
947	3	4.33333	129.778	30.2816	3853	5875.67	0.0376914	0.0520119	0.0470026	0.0710517	0.129778	0.193624	14	0.0789204	0.119357
948	3	16.3333	107.546	18.7987	2969	5234.33	0.0317251	0.0452333	0.034105	0.065637	0.107546	0.164127	50	0.0704292	0.111118
949	3	22.3333	106.469	9.55092	4780	5157.33	0.033618	0.0523996	0.0365122	0.0743069	0.106469	0.162745	66	0.0876983	0.138928
950	3	13.3333	91.9216	7.66013	9504	5907	0.0211418	0.0271806	0.0386831	0.0337003	0.0919216	0.153389	40	0.0580854	0.104772
951	3	29.6667	106.768	7.61749	6930	4489.33	0.0216875	0.0488483	0.0362831	0.0783966	0.106768	0.164672	89	0.091662	0.15131
952	3	5.33333	108.7	22.6458	4565	5931.67	0.0287569	0.0362718	0.037798	0.0484458	0.1087	0.168041	17	0.060349	0.0931806
953	3	17	95.9309	8.43071	8626	4175.33	0.0253008	0.040254	0.0373109	0.0662296	0.0959309	0.153478	51	0.0749785	0.124299
954	3	5.66667	106.347	19.8346	2047	5745.67	0.0315242	0.0379632	0.0298361	0.0477647	0.106347	0.172519	18	0.0573054	0.0984775
955	3	15	110.616	13.5621	5565	5800.67	0.0197333	0.0322256	0.0367336	0.0480886	0.110616	0.173413	46	0.0736041	0.117684
956	3	12.3333	94.1121	15.2372	4615	5236	0.0159216	0.0384583	0.0398047	0.056663	0.0941121	0.157016	38	0.0541881	0.101763
957	3	32.3333	98.7085	12.2733	3495	4410	0.0364311	0.0391436	0.0368963	0.0427665	0.0987085	0.15715	97	0.0703615	0.108422
958	3	30	94.333	6.16877	11453	6889.67	0.0321568	0.0438186	0.0404162	0.065322	0.094333	0.158297	90	0.0704813	0.121737
959	3	31.6667	112.888	14.2453	6887	5822	0.0303522	0.0378858	0.0445197	0.0524259	0.112888	0.173145	95	0.0837686	0.124444
960	3	12	105.808	13.226	3945	5874.33	0.0183431	0.0440413	0.0354149	0.0654313	0.105808	0.178038	36	0.0750779	0.132643
961	3	26.6667	122.006	10.8026	9622	5231	0.0451838	0.0574938	0.0397257	0.0679362	0.122006	0.188012	80	0.0958187	0.141658
962	3	17.6667	77.2755	8.65395	2917	4684	0.0140948	0.0286988	0.0389025	0.0533004	0.0772755	0.137815	54	0.0518931	0.0864825
963	4	6	92.9329	19.1498	8294	5473.5	0.025772	0.0445169	0.0319951	0.0560665	0.0929329	0.14791	24	0.0582089	0.0867918
964	3	24	85.1824	10.2084	11581	4579	0.0211272	0.0274592	0.0302326	0.033399	0.0851824	0.147791	73	0.056931	0.0897468
965	3	20.3333	121.671	12.9863	4610	7411.67	0.0330544	0.0521583	0.0353678	0.0653513	0.121671	0.179452	60	0.0907166	0.127664
966	3	11.3333	116.35	13.27	7414	4890.67	0.0441831	0.0511315	0.0386145	0.0627036	0.11635	0.179469	33	0.0797774	0.116989
967	3	6	82.8207	14.9537	3778	8757.33	0.00399945	0.030133	0.0393075	0.0433032	0.0828207	0.140072	19	0.0507413	0.10286
968	3	26.6667	104.841	12.1951	7746	4154	0.0462842	0.0496582	0.0327384	0.0534567	0.104841	0.167371	78	0.0786013	0.124402
969	3	6	119.139	20.2348	877	5894.33	0.0391988	0.0408148	0.0360113	0.0430489	0.119139	0.180035	19	0.0642306	0.108281
970	3	23.6667	93.4652	12.7587	7634	3748.67	0.00742284	0.0206881	0.0401196	0.0341988	0.0934652	0.154138	71	0.0627041	0.0981094
971	3	29.6667	81.4837	3.0768	0	5054.67	0.0193441	0.0259327	0.0386135	0.0343463	0.0814837	0.136712	88	0.0600866	0.109001
972	3	6.33333	108.616	19.1084	2096	2922	0.0321263	0.0362907	0.0270726	0.0402412	0.108616	0.163259	20	0.0537043	0.0848556
973	3	30.6667	66.5623	11.3579	5237	4884.33	0.00279125	0.0253335	0.0357183	0.0382773	0.0665623	0.12351	92	0.0385017	0.0748094
974	3	34.3333	98.0389	7.44487	713	5468.67	0.0282136	0.0405594	0.0313558	0.0494689	0.0980389	0.163881	103	0.0732146	0.116014
975	3	12.6667	82.9126	12.5027	7259	4002	0.0161096	0.017094	0.038394	0.018082	0.0829126	0.130738	36	0.0463827	0.0814609
976	3	7.33333	121.251	20.2085	3372	3497.67	0.034118	0.0403992	0.0353428	0.0451843	0.121251	0.186475	22	0.0659603	0.0939136
977	3	7.66667	125.988	21.8979	7366	5368.67	0.0297341	0.0412795	0.0420463	0.0522455	0.125988	0.191995	24	0.073285	0.122049
978	3	10.3333	107.491	16.6355	10092	7745	0.0342364	0.0425872	0.0338891	0.0503493	0.107491	0.161876	32	0.0643522	0.0961273
979	3	22	82.0704	6.96503	3262	4269.33	0.016307	0.0268556	0.0347001	0.0437342	0.0820704	0.136686	65	0.052514	0.0806531
980	3	6.66667	81.19	12.2429	5846	2411.33	0.00515054	0.0163653	0.0262635	0.0298957	0.08119	0.137547	21	0.0384901	0.0683557
981	4	19.5	101.261	17.2723	6946	6150.25	0.026825	0.0444876	0.0317184	0.0522886	0.101261	0.168791	77	0.0769655	0.122226
982	3	6.66667	120.053	20.0088	7270	5001.67	0.0448946	0.0499351	0.0352045	0.0566511	0.120053	0.186123	19	0.0734213	0.110285
983	3	21	82.5865	11.3443	6822	4217	0.0145474	0.0219071	0.0324954	0.0277898	0.0825865	0.140604	62	0.0530668	0.0907358
984	3	14.6667	100.627	14.9625	6499	6392	0.0309583	0.0369561	0.0310261	0.0432535	0.100627	0.15747	44	0.0643121	0.110507
985	3	36.3333	81.4341	5.70901	7122	5630	0.00670946	0.023377	0.0333615	0.0518287	0.0814341	0.14272	106	0.0640468	0.110788
986	3	15.3333	91.4666	10.1302	6959	6538	0.0265381	0.033951	0.0346475	0.0487558	0.0914666	0.148081	47	0.0570603	0.0962643
987	3	6.66667	102.117	19.856	6137	5332.67	0.0114353	0.0370022	0.0411707	0.0693406	0.102117	0.162823	21	0.0596271	0.0960601
988	3	10	98.3695	14.6075	6428	5661.67	0.0209995	0.0342937	0.0371014	0.0512155	0.0983695	0.162657	31	0.0592298	0.0969915
989	3	10	88.1989	9.83488	10757	5879	0.00936972	0.0311533	0.0316922	0.0488573	0.0881989	0.148997	31	0.054191	0.0910958
990	3	13.3333	89.5543	11.3009	6591	6187	0.0142139	0.0371373	0.0360426	0.0770417	0.0895543	0.155308	40	0.0487806	0.108281
991	3	8.33333	96.2111	12.8929	10007	5160	0.0126467	0.0239164	0.0381897	0.03581	0.0962111	0.152167	25	0.0519836	0.0899699
992	3	5.33333	99.9791	18.8849	5992	5734.33	0.0173322	0.0395148	0.0271516	0.073221	0.0999791	0.157244	17	0.0548635	0.10455
993	3	20.6667	80.1705	8.7726	2166	5808	0.0113373	0.041882	0.0354291	0.0862543	0.0801705	0.141382	61	0.0556274	0.104768
994	3	6.33333	139.302	22.83	5800	3446.67	0.0445769	0.0469943	0.04236	0.0487272	0.139302	0.198786	20	0.0783951	0.118883
995	3	16.6667	101.248	16.0104	5552	4929	0.0307474	0.0389861	0.0337428	0.0487274	0.101248	0.171145	51	0.0677891	0.107665
996	3	16	116.99	10.2218	5205	2214.67	0.043356	0.0592388	0.0380591	0.0679541	0.11699	0.181363	49	0.0844985	0.128463
997	3	14.6667	94.0597	12.7373	5304	5898.33	0.0164698	0.0232518	0.0344076	0.0288193	0.0940597	0.154885	44	0.0528607	0.105775
998	3	5.33333	118.097	23.3383	2469	4957.67	0.0290659	0.0430668	0.037278	0.0709735	0.118097	0.182804	17	0.0642577	0.12806
999	3	6.33333	120.307	23.6968	3967	4475.33	0.0452544	0.0538158	0.0355597	0.0630212	0.120307	0.172835	20	0.0766373	0.114675
