# Supplementary material for: The winner takes it all—Competitiveness of single nodes in globalized supply networks
Source: PLoS One. 2019 Nov 20;14(11):e0225346. doi: 10.1371/journal.pone.0225346 (PMC6867619; doi:10.1371/journal.pone.0225346)
Supplement: S1 Table — Legends can be found in te readme.txt file. (ZIP) [file pone.0225346.s001.zip › spatial_network_delaunay_randomized_scalefree_N_1000_r_2_edgelist.dat]

0	1	0.0230439
0	2	0.042474
0	3	0.0303272
0	4	0.0151121
0	5	0.046016
0	6	0.0470226
0	7	0.0370262
0	11	0.0178146
0	15	0.0308297
0	20	0.0332585
0	38	0.0529237
0	41	0.0243569
0	53	0.0379102
0	63	0.0429484
0	73	0.0456431
0	78	0.0123605
0	83	0.0166898
0	104	0.0344634
0	114	0.0160824
0	121	0.0241494
0	126	0.0367956
0	129	0.0150388
0	133	0.0813123
0	137	0.00795508
0	149	0.0288753
0	156	0.0514149
0	164	0.0333284
0	166	0.038422
0	182	0.0168504
0	190	0.0202565
0	198	0.0443216
0	259	0.0217202
0	261	0.0412253
0	311	0.00334369
0	363	0.0104363
0	364	0.0317827
0	428	0.0456672
0	463	0.0352123
0	492	0.0590576
0	566	0.0627395
0	607	0.0329357
0	668	0.0324378
0	674	0.0530375
0	728	0.0160732
0	731	0.00583684
0	738	0.0331795
0	807	0.0558208
0	814	0.0535648
0	845	0.043865
0	867	0.0247304
0	878	0.020032
0	908	0.0106369
0	986	0.0300188
0	992	0.0445173
1	2	0.0365389
1	3	0.0110415
1	4	0.0213052
1	5	0.0409314
1	6	0.0251547
1	7	0.0397633
1	9	0.0149962
1	14	0.0771939
1	15	0.0777532
1	16	0.0460058
1	17	0.036076
1	28	0.00928459
1	31	0.0283521
1	32	0.0127768
1	35	0.0502461
1	37	0.0058853
1	38	0.0387812
1	43	0.0306353
1	44	0.0191315
1	46	0.0502893
1	54	0.0455419
1	60	0.0339784
1	71	0.0200347
1	73	0.0259139
1	74	0.00140033
1	83	0.0586478
1	88	0.0238062
1	101	0.0345269
1	102	0.0264367
1	111	0.0337998
1	114	0.0595006
1	124	0.0493468
1	135	0.0237168
1	142	0.0318028
1	149	0.0154248
1	151	0.0502718
1	159	0.0316452
1	167	0.0105472
1	177	0.024151
1	178	0.0403469
1	190	0.0175168
1	191	0.0282293
1	207	0.0692436
1	213	0.0131054
1	221	0.0250372
1	222	0.0775989
1	225	0.0592772
1	228	0.0449218
1	241	0.0439557
1	244	0.0594275
1	246	0.0520675
1	250	0.0383257
1	251	0.0287495
1	252	0.0491879
1	261	0.0550175
1	262	0.059728
1	279	0.0582615
1	286	0.0292468
1	287	0.0609763
1	289	0.037985
1	309	0.0146574
1	332	0.0275966
1	341	0.0184022
1	366	0.042684
1	387	0.0664796
1	413	0.0425976
1	425	0.0317344
1	445	0.0486233
1	471	0.0504271
1	512	0.0237555
1	558	0.00973459
1	564	0.0402971
1	584	0.0540982
1	596	0.0446247
1	641	0.0484072
1	643	0.0413722
1	655	0.0313531
1	675	0.0441926
1	687	0.0534437
1	696	0.015554
1	718	0.0254622
1	745	0.0383676
1	759	0.0109301
1	790	0.0328532
1	808	0.0504132
1	847	0.0213548
1	858	0.0796209
1	871	0.0326704
1	889	0.0339351
1	890	0.0437476
1	899	0.0519581
1	919	0.0513523
1	921	0.0315814
1	940	0.0289413
1	941	0.0154863
1	945	0.0309864
1	972	0.0280767
1	980	0.0295598
1	994	0.0568952
1	995	0.058162
2	3	0.0254847
2	8	0.0461465
2	9	0.041456
2	11	0.0231963
2	12	0.0275426
2	21	0.0513811
2	26	0.0133349
2	27	0.0256579
2	49	0.0319964
2	96	0.0425033
2	123	0.0237972
2	179	0.0271016
2	193	0.0506176
2	222	0.0581695
2	255	0.0555906
2	260	0.0348252
2	300	0.0573479
2	320	0.0357907
2	359	0.0341847
2	388	0.067289
2	510	0.0548473
2	575	0.0222599
2	679	0.0176589
2	785	0.0636022
2	802	0.0399463
2	809	0.0596001
2	823	0.0197412
2	852	0.0739347
2	913	0.0112246
2	937	0.0292757
2	987	0.014997
3	4	0.013347
3	8	0.0198039
3	15	0.0464168
3	22	0.00790342
3	25	0.0516038
3	29	0.00524176
3	31	0.0099038
3	41	0.0203487
3	67	0.0134132
3	76	0.0590137
3	95	0.0146593
3	100	0.0119087
3	116	0.0600185
3	235	0.0337346
3	238	0.0175603
3	282	0.0440207
3	320	0.0127322
3	376	0.0450449
3	426	0.0170843
3	474	0.0238465
3	497	0.0353695
3	556	0.0542799
3	580	0.0638958
3	590	0.0221365
3	637	0.0149833
3	705	0.037523
3	724	0.0223359
3	753	0.043203
3	772	0.0423769
3	778	0.0309172
3	832	0.0556955
3	874	0.00940732
3	881	0.0240853
4	5	0.0450763
4	6	0.0605683
4	7	0.0593508
4	8	0.0112361
4	9	0.0428163
4	10	0.0307287
4	13	0.0411411
4	14	0.0646577
4	16	0.0314788
4	17	0.0346902
4	19	0.0264059
4	20	0.0594392
4	24	0.0363011
4	25	0.0527742
4	27	0.0109638
4	28	0.0203492
4	29	0.0290113
4	33	0.0307321
4	35	0.0276989
4	42	0.0233109
4	51	0.0261147
4	56	0.0194599
4	64	0.036689
4	66	0.0575976
4	71	0.0215892
4	79	0.00489919
4	84	0.0675219
4	88	0.0437027
4	99	0.0456192
4	108	0.0625005
4	115	0.051329
4	120	0.0181271
4	128	0.0558996
4	136	0.0464578
4	143	0.0211934
4	166	0.0396738
4	173	0.0510793
4	179	0.0221841
4	190	0.0726424
4	192	0.0434154
4	201	0.0122952
4	216	0.0494034
4	221	0.0721861
4	236	0.0428849
4	240	0.0777017
4	241	0.0367463
4	251	0.0338663
4	258	0.0317475
4	263	0.0532662
4	308	0.0636713
4	318	0.0290503
4	322	0.0263938
4	332	0.0278833
4	344	0.0203186
4	357	0.0370641
4	368	0.0345101
4	370	0.00193524
4	373	0.0611142
4	378	0.0354936
4	391	0.0199833
4	404	0.0431362
4	409	0.0218755
4	410	0.029748
4	417	0.0408247
4	419	0.0360882
4	440	0.0406101
4	488	0.00786815
4	497	0.0514627
4	522	0.0178096
4	529	0.041945
4	536	0.0224229
4	537	0.0238269
4	539	0.0293307
4	557	0.0386847
4	565	0.0235479
4	578	0.0580725
4	605	0.0262789
4	632	0.0473495
4	660	0.0173172
4	673	0.050784
4	709	0.109187
4	720	0.0720399
4	723	0.048596
4	734	0.0713595
4	749	0.0050495
4	761	0.0759226
4	805	0.0378087
4	825	0.0253057
4	826	0.0548323
4	848	0.0194189
4	863	0.0619518
4	894	0.027953
4	896	0.0549548
4	909	0.00849748
4	926	0.0357283
4	936	0.0194636
4	945	0.0476892
4	967	0.0228207
4	981	0.031927
5	10	0.0408966
5	19	0.0381429
5	20	0.0402889
5	23	0.021694
5	30	0.030865
5	44	0.02766
5	55	0.0154346
5	77	0.0239392
5	99	0.0139984
5	111	0.0416742
5	112	0.0282143
5	115	0.0088892
5	119	0.0174148
5	142	0.0139756
5	146	0.0495447
5	151	0.0422185
5	157	0.00897187
5	163	0.0413615
5	204	0.0433985
5	205	0.0650125
5	280	0.035311
5	311	0.0178778
5	316	0.0419399
5	346	0.0370206
5	362	0.0415478
5	379	0.0500245
5	382	0.03117
5	414	0.029752
5	449	0.0150992
5	461	0.0565636
5	495	0.0185862
5	547	0.0297836
5	548	0.0441358
5	572	0.00978969
5	573	0.0317962
5	581	0.0426093
5	600	0.0517418
5	628	0.0268043
5	643	0.0466431
5	682	0.0607232
5	699	0.04313
5	721	0.0424082
5	831	0.0184453
5	839	0.0230113
5	875	0.0495803
5	912	0.0322867
5	928	0.0673051
5	939	0.0226937
5	946	0.0534468
5	971	0.0532404
6	13	0.0382588
6	32	0.0362068
6	36	0.0173113
6	43	0.049798
6	45	0.0244208
6	47	0.0503533
6	51	0.0163296
6	70	0.0265841
6	82	0.0208727
6	89	0.0699737
6	98	0.0429557
6	104	0.027453
6	127	0.0273608
6	162	0.0520896
6	185	0.0185553
6	192	0.0574629
6	208	0.053601
6	232	0.0527051
6	274	0.0443591
6	287	0.0477033
6	290	0.0273626
6	302	0.0583362
6	340	0.0376097
6	348	0.0501819
6	374	0.012878
6	405	0.00887753
6	439	0.0526478
6	447	0.0311839
6	523	0.0254682
6	578	0.0410113
6	606	0.0176564
6	765	0.0493512
6	773	0.0405752
6	914	0.0723248
6	940	0.0208189
7	10	0.0143448
7	16	0.0352469
7	29	0.0608083
7	36	0.0594666
7	42	0.045317
7	47	0.0131345
7	59	0.0284731
7	61	0.0666502
7	70	0.0395017
7	74	0.0464918
7	82	0.0249321
7	86	0.0471896
7	89	0.0408777
7	94	0.0362021
7	126	0.0411297
7	188	0.0497882
7	210	0.0195582
7	231	0.0601171
7	279	0.065984
7	298	0.0244247
7	309	0.0365696
7	325	0.0386957
7	352	0.0168752
7	389	0.0315356
7	403	0.028352
7	412	0.0156778
7	413	0.0449385
7	450	0.0734288
7	514	0.0418659
7	526	0.0199802
7	597	0.076607
7	623	0.0255889
7	662	0.0246942
7	670	0.0525771
7	782	0.0563047
7	825	0.0661991
7	857	0.0148118
7	903	0.0105319
7	916	0.0110634
8	11	0.0233431
8	13	0.00994763
8	18	0.0145165
8	19	0.0656581
8	39	0.0482691
8	40	0.0411852
8	50	0.0253395
8	81	0.0117943
8	84	0.0166042
8	113	0.0602875
8	160	0.0595138
8	192	0.0309405
8	218	0.0434786
8	247	0.01395
8	294	0.0763502
8	418	0.043799
8	442	0.0459601
8	500	0.0734193
8	569	0.0111258
8	599	0.0533543
8	624	0.050538
8	633	0.00634397
8	745	0.0396562
8	834	0.0342942
8	992	0.0140277
9	12	0.0415502
9	17	0.0639725
9	21	0.0195562
9	35	0.0289261
9	39	0.0222051
9	75	0.00929662
9	96	0.0188177
9	115	0.0153065
9	264	0.0560293
9	316	0.0800195
9	431	0.0499166
9	478	0.0561291
9	578	0.100386
9	617	0.0475914
9	703	0.0368577
9	756	0.0361412
9	762	0.0548021
9	805	0.112026
9	905	0.047511
9	953	0.0115078
9	996	0.0133222
10	23	0.0336251
10	26	0.0385218
10	44	0.0381164
10	50	0.0199029
10	141	0.0153635
10	147	0.0256399
10	176	0.0336471
10	249	0.0207231
10	360	0.0507859
10	369	0.0439813
10	372	0.0333661
10	426	0.0245558
10	601	0.0298623
10	637	0.0414883
10	689	0.0523057
10	755	0.0621793
10	892	0.0303227
10	953	0.0559583
11	12	0.0234129
11	28	0.0467264
11	90	0.0274932
11	98	0.0357843
11	99	0.00821917
11	113	0.0380093
11	129	0.00762467
11	198	0.0369321
11	227	0.0788143
11	297	0.0172181
11	402	0.0302609
11	404	0.0422935
11	407	0.00653074
11	416	0.0467996
11	424	0.0113655
11	451	0.0427259
11	476	0.0578542
11	509	0.0293104
11	513	0.0265805
11	582	0.050159
11	603	0.00945622
11	645	0.00404882
11	717	0.0325457
11	735	0.0300412
11	836	0.0848128
11	883	0.0375454
11	993	0.0522393
12	14	0.0357027
12	18	0.0450683
12	21	0.0509467
12	30	0.0248898
12	38	0.0428276
12	56	0.0482002
12	69	0.0411101
12	117	0.0564534
12	127	0.0282622
12	136	0.074142
12	155	0.0100289
12	175	0.0504581
12	214	0.0372708
12	222	0.0814261
12	254	0.0933397
12	350	0.0534445
12	454	0.0122947
12	502	0.0573608
12	525	0.0237394
12	549	0.0275805
12	634	0.0419607
12	663	0.0390148
12	795	0.0667248
12	821	0.111562
12	851	0.00342928
12	914	0.0158006
12	995	0.0147301
13	22	0.00335606
13	24	0.0439427
13	54	0.0132786
13	61	0.0422217
13	64	0.00642901
13	157	0.048091
13	319	0.0257715
13	324	0.0167541
13	392	0.0248352
13	454	0.0474585
13	608	0.0152439
13	744	0.0114128
13	779	0.0106247
13	792	0.0369168
13	833	0.0450549
14	37	0.0380141
14	52	0.0348614
14	55	0.0221451
14	60	0.0251644
14	65	0.0527212
14	74	0.0324949
14	90	0.0244212
14	98	0.0289679
14	158	0.0332044
14	161	0.0314561
14	196	0.0373792
14	208	0.0257172
14	337	0.0272464
14	348	0.0330026
14	372	0.0452675
14	388	0.0605545
14	540	0.0155309
14	588	0.0367545
14	621	0.0710192
14	640	0.0391544
14	716	0.0326816
14	764	0.0384836
14	796	0.0123904
14	947	0.0302328
15	18	0.0134253
15	25	0.0385597
15	26	0.0307849
15	30	0.00947939
15	57	0.0364428
15	85	0.0362942
15	94	0.0175683
15	180	0.0591909
15	218	0.0648384
15	315	0.0170885
15	367	0.0481711
15	406	0.00767946
15	411	0.0255975
15	491	0.0570564
15	507	0.0364944
15	534	0.0522337
15	541	0.0361332
15	576	0.0125581
15	596	0.0535443
15	657	0.0405004
15	693	0.0445425
15	719	0.0118273
15	902	0.0164887
15	965	0.0367332
15	994	0.0233476
16	78	0.0152249
16	81	0.0542043
16	200	0.0465503
16	205	0.0808778
16	323	0.00344407
16	650	0.03761
16	741	0.0208588
17	22	0.0469538
17	23	0.0301838
17	34	0.0312851
17	43	0.0229064
17	49	0.0112575
17	50	0.0483776
17	57	0.0360265
17	58	0.0251715
17	60	0.0262811
17	71	0.0178654
17	80	0.0238389
17	82	0.0123256
17	91	0.0114633
17	93	0.0271656
17	94	0.0257788
17	106	0.0531886
17	111	0.0740399
17	123	0.0195816
17	125	0.0444258
17	140	0.0339363
17	142	0.0349796
17	150	0.0370123
17	154	0.0403409
17	160	0.0182738
17	211	0.0329618
17	245	0.0569099
17	256	0.0959857
17	292	0.0310461
17	295	0.0654499
17	303	0.00542899
17	339	0.0250178
17	344	0.0271627
17	346	0.0580074
17	355	0.0470756
17	360	0.00727289
17	386	0.0316432
17	500	0.0488896
17	512	0.0389272
17	520	0.0448549
17	528	0.0117868
17	533	0.0565051
17	544	0.0403409
17	557	0.0278167
17	559	0.0225462
17	563	0.014484
17	581	0.02454
17	619	0.034565
17	641	0.0525896
17	644	0.0368357
17	646	0.0453886
17	705	0.050319
17	722	0.0451591
17	771	0.0506005
17	817	0.0564619
17	838	0.0421897
17	854	0.0610013
17	874	0.0179187
17	912	0.0200057
18	31	0.0273417
18	37	0.0234648
18	101	0.0251434
18	148	0.0137842
18	151	0.0453131
18	223	0.0209842
18	286	0.0766779
18	355	0.0419893
18	436	0.0434896
18	441	0.0332165
18	458	0.0153633
18	468	0.0658366
18	574	0.010481
18	583	0.0274305
18	658	0.0419779
18	679	0.0309184
18	681	0.00159816
18	751	0.0348504
18	772	0.0502027
18	807	0.0257373
18	928	0.0212678
18	947	0.0258965
19	34	0.0319585
19	41	0.00536461
19	65	0.0358376
19	174	0.0311001
19	234	0.0281393
19	239	0.0323894
19	256	0.00522426
19	331	0.019985
19	708	0.0475147
19	788	0.04103
19	907	0.0269346
20	165	0.0351375
20	171	0.028793
20	327	0.0348672
20	871	0.0395252
20	961	0.0142735
21	32	0.052884
21	33	0.0405014
21	39	0.0546215
21	47	0.0182409
21	53	0.0646425
21	67	0.00765293
21	124	0.0104138
21	131	0.0287184
21	150	0.0328441
21	194	0.0549646
21	278	0.0732867
21	307	0.00962527
21	358	0.0453116
21	359	0.0120964
21	371	0.0149852
21	470	0.0424106
21	648	0.0053866
21	674	0.0546525
21	767	0.0467486
21	768	0.0631955
21	875	0.00924431
21	898	0.0297123
21	902	0.0232262
21	911	0.00799412
21	940	0.059414
21	985	0.0173138
22	57	0.0119189
22	62	0.0568339
22	105	0.0434793
22	107	0.0399204
22	147	0.0155631
22	152	0.0177016
22	161	0.0572444
22	266	0.0509502
22	625	0.0307417
22	863	0.0613355
22	935	0.025417
22	955	0.0681526
23	24	0.0250173
23	34	0.019425
23	52	0.0133969
23	56	0.0434164
23	86	0.0192046
23	101	0.0655368
23	159	0.0616475
23	189	0.0228048
23	203	0.0195443
23	213	0.0238533
23	236	0.0341971
23	326	0.0307918
23	494	0.0469724
23	511	0.0453621
23	584	0.0724363
23	589	0.0558714
23	610	0.0563557
23	632	0.0481989
23	824	0.0505254
23	844	0.0140104
23	868	0.0342717
24	68	0.0318412
24	133	0.0239351
25	33	0.0111019
25	40	0.0422842
25	77	0.0779791
25	93	0.0118842
25	124	0.0467817
25	199	0.0434127
25	219	0.0416084
25	221	0.0439681
25	245	0.0444769
25	278	0.0290076
25	313	0.0156594
25	324	0.0397549
25	342	0.0541654
25	384	0.030286
25	407	0.0391537
25	483	0.0278397
25	486	0.0196488
25	554	0.0182414
25	636	0.0509746
25	643	0.0282006
25	686	0.0533555
25	805	0.0703737
25	840	0.0611735
25	926	0.0694848
25	943	0.0290976
26	27	0.0513177
26	46	0.0294542
26	53	0.0648877
26	59	0.018871
26	63	0.071008
26	66	0.0170262
26	70	0.0170444
26	77	0.0794922
26	79	0.0155992
26	85	0.0507843
26	92	0.0295528
26	145	0.0504495
26	155	0.0384877
26	204	0.044995
26	256	0.0846561
26	305	0.0366875
26	330	0.0680509
26	448	0.0335168
26	575	0.0360336
26	723	0.051043
26	781	0.0278677
26	798	0.0308785
26	800	0.012132
27	106	0.0172365
27	107	0.0244996
27	188	0.0216717
27	199	0.0488329
27	212	0.0261784
27	262	0.0287282
27	270	0.0217147
27	283	0.0338394
27	452	0.0141569
27	538	0.0265743
27	697	0.0201866
27	707	0.0356269
27	773	0.0334728
27	778	0.0354598
27	958	0.0661396
27	988	0.0423884
28	40	0.00973949
28	125	0.0250435
28	168	0.0101114
28	255	0.0328506
28	285	0.0144917
28	288	0.0593322
28	312	0.0424306
28	343	0.0549215
28	471	0.0458899
28	593	0.0340634
28	917	0.0519467
28	943	0.0113449
28	954	0.0122267
29	49	0.0404995
30	48	0.0594456
30	55	0.021991
30	68	0.062117
30	105	0.0367067
30	106	0.0125846
30	117	0.0220083
30	161	0.0111685
30	247	0.0600141
30	268	0.0127652
30	281	0.0278332
30	312	0.0278203
30	314	0.0455058
30	349	0.0534102
30	429	0.0423558
30	442	0.023322
30	450	0.0899185
30	451	0.0348579
30	455	0.0333875
30	475	0.0209332
30	481	0.0304058
30	498	0.0270625
30	503	0.0321975
30	530	0.041168
30	666	0.0192197
30	667	0.0383886
30	780	0.00944263
30	904	0.0266019
31	52	0.0319851
31	118	0.0403991
31	160	0.0474564
31	179	0.0338639
31	189	0.0344867
31	195	0.0767196
31	248	0.0335244
31	249	0.0272817
31	270	0.0388515
31	272	0.0269195
31	302	0.031586
31	374	0.0176671
31	412	0.0193081
31	418	0.0477846
31	496	0.0231968
31	517	0.0590646
31	528	0.0286061
31	649	0.0498
31	782	0.0393173
31	883	0.0372448
31	990	0.0308996
32	45	0.0339737
32	73	0.0364975
32	154	0.0324171
32	187	0.0144117
32	210	0.0393498
32	213	0.0244789
32	214	0.0216993
32	240	0.0501212
32	276	0.0302589
32	353	0.0332773
32	387	0.0355736
32	471	0.0280186
32	494	0.0777334
32	572	0.0391595
32	598	0.0681913
32	645	0.0783279
32	653	0.0147287
32	716	0.043833
32	829	0.0378824
32	832	0.0363817
32	856	0.0170713
32	882	0.0193795
32	884	0.0537648
32	980	0.01793
32	990	0.0460664
33	48	0.0249708
33	147	0.0567705
33	230	0.0163457
33	272	0.0511686
33	613	0.0240296
33	631	0.0183021
33	767	0.0234811
33	900	0.0192567
34	36	0.0278817
34	42	0.012688
34	89	0.0165426
34	96	0.0201989
34	167	0.0389744
34	196	0.0257982
34	284	0.0303941
34	304	0.0410286
34	356	0.0197447
34	366	0.0527938
34	451	0.08532
34	663	0.0391878
34	677	0.0326624
34	693	0.0431275
34	710	0.0245523
34	749	0.0381921
34	750	0.0286995
34	795	0.0555001
34	799	0.0335331
34	816	0.00971384
35	48	0.0401359
35	112	0.0181025
35	195	0.0180769
35	244	0.0702498
35	311	0.0133961
35	327	0.04865
35	347	0.0697393
35	363	0.0367503
35	444	0.0159812
35	455	0.0433964
35	604	0.0387659
35	610	0.0196156
36	45	0.0351428
36	67	0.0341809
36	75	0.0563248
36	102	0.0422271
36	120	0.0375672
36	140	0.0361856
36	164	0.0198147
36	167	0.0459434
36	173	0.0461642
36	174	0.0337761
36	186	0.0210622
36	230	0.0220563
36	309	0.0437864
36	326	0.0248069
36	345	0.00840972
36	351	0.0110043
36	365	0.0172166
36	440	0.0182706
36	515	0.0546848
36	539	0.0337879
36	707	0.0287207
36	754	0.0143466
36	855	0.0220193
36	999	0.0254633
37	80	0.0219433
37	84	0.0153764
37	148	0.0184273
37	168	0.014578
37	169	0.0557382
37	183	0.00736104
37	215	0.0428845
37	230	0.0442944
37	294	0.0342365
37	306	0.0110131
37	328	0.0710159
37	359	0.0484538
37	373	0.0260949
37	390	0.0194745
37	396	0.062789
37	424	0.0388635
37	434	0.054959
37	441	0.0291009
37	447	0.017213
37	481	0.0439616
37	649	0.0371266
37	730	0.0519773
37	765	0.0181428
37	770	0.0280387
37	896	0.0153986
37	907	0.0476149
37	915	0.0499269
38	117	0.0396643
38	737	0.0241626
39	46	0.0620469
39	51	0.0307097
39	121	0.028174
39	139	0.0461937
39	146	0.0440198
39	152	0.0211167
39	199	0.0455772
39	231	0.0229551
39	589	0.0176152
39	631	0.0235438
39	933	0.0344873
39	934	0.0404479
40	58	0.0282496
40	85	0.0517412
40	100	0.0428724
40	140	0.0416572
40	277	0.0205916
40	321	0.0038983
40	372	0.0491362
40	423	0.0421616
40	438	0.00923659
40	625	0.0757377
40	652	0.0388523
40	919	0.0431415
41	185	0.00958488
41	248	0.0474139
41	314	0.0307639
41	504	0.0749917
41	639	0.0419829
42	66	0.0223907
42	107	0.0377633
42	109	0.0383271
42	129	0.0302132
42	153	0.0194613
42	208	0.038285
42	249	0.0117442
42	408	0.0367632
42	437	0.0216525
42	543	0.0686934
42	618	0.0632507
42	672	0.0504023
42	714	0.0447749
42	734	0.0329056
42	797	0.0352165
42	849	0.0246109
42	856	0.0292815
42	891	0.00636575
43	62	0.051645
43	114	0.0567948
43	134	0.0127599
43	163	0.0153752
43	169	0.0247184
43	489	0.0505415
43	570	0.00804657
43	586	0.0613005
43	728	0.030812
43	742	0.0148328
43	803	0.0535774
44	72	0.0402501
44	237	0.0359089
44	254	0.0943172
44	379	0.0331685
44	453	0.0203922
44	515	0.00962702
44	688	0.017189
44	744	0.069929
44	828	0.0282115
45	389	0.0474346
45	417	0.048593
45	651	0.0306017
45	810	0.0362725
45	964	0.0321932
45	970	0.00326601
46	64	0.0899435
46	69	0.0145881
46	187	0.0402952
46	357	0.0179894
47	86	0.0448675
47	97	0.0266182
47	141	0.0292197
47	165	0.0123392
47	195	0.0517156
47	219	0.0155517
47	375	0.0334821
47	393	0.0282403
47	479	0.0238216
47	507	0.0376602
47	510	0.0166194
47	519	0.043259
47	649	0.0410888
47	694	0.0319239
47	742	0.0373221
47	757	0.0287536
47	920	0.0254115
47	934	0.0138815
48	80	0.0327241
48	91	0.00802615
48	97	0.0305206
48	100	0.064398
48	103	0.0363253
48	118	0.0270066
48	139	0.0130624
48	220	0.0591267
48	270	0.0149573
48	281	0.0112264
48	292	0.0462396
48	335	0.0308971
48	347	0.0478624
48	487	0.0489912
48	532	0.0222975
48	648	0.0434264
48	708	0.0156827
49	83	0.0252693
49	217	0.052683
49	413	0.00854467
49	598	0.0263172
49	729	0.0381365
49	739	0.0143171
50	54	0.00617881
50	68	0.0648278
50	72	0.03142
50	75	0.0218004
50	76	0.0351388
50	104	0.00944423
50	252	0.0716533
50	257	0.0615248
50	385	0.0347624
50	444	0.0239714
50	604	0.0137717
50	666	0.0391162
50	718	0.0627049
50	747	0.0495209
50	795	0.0158271
50	835	0.0139062
50	856	0.0242614
50	886	0.0230868
50	926	0.0153717
50	991	0.0362493
51	58	0.0689347
51	121	0.0412627
51	172	0.0245082
51	477	0.03279
51	495	0.030456
51	501	0.0440592
51	750	0.053397
52	62	0.0494347
52	116	0.036952
52	137	0.00457715
52	159	0.0304736
52	185	0.036252
52	271	0.0213316
52	288	0.0463987
52	464	0.0601916
52	529	0.0403391
52	644	0.0323108
52	654	0.0199946
52	789	0.0161741
52	850	0.0264579
52	908	0.0220596
52	973	0.00942127
53	92	0.0176955
53	291	0.031061
54	69	0.010245
54	72	0.047179
54	109	0.028771
54	187	0.0369719
54	228	0.0510226
54	265	0.0317125
54	406	0.024039
54	434	0.00452503
54	476	0.0400988
54	496	0.0273674
54	564	0.0424005
54	756	0.0382761
54	846	0.0130611
54	960	0.0293539
55	59	0.022661
55	229	0.0611224
55	253	0.0592552
55	476	0.0206026
55	494	0.0357011
55	504	0.0400213
55	509	0.0133196
55	552	0.0634722
55	811	0.0500722
56	174	0.0524109
56	293	0.0615029
56	511	0.0510815
56	543	0.0364431
56	560	0.0169794
56	706	0.0299349
56	938	0.0420528
57	61	0.050988
57	65	0.0487376
57	91	0.0407733
57	103	0.0190868
57	134	0.0723434
57	149	0.0301408
57	252	0.00830625
57	253	0.0366587
57	263	0.0687502
57	273	0.0595203
57	275	0.0493273
57	313	0.0373255
57	353	0.0581637
57	378	0.0491645
57	432	0.0393748
57	462	0.0540042
57	487	0.0345598
57	492	0.072014
57	526	0.044354
57	616	0.0282112
57	890	0.0675232
57	930	0.03861
58	330	0.0414759
58	423	0.0367168
58	988	0.0131861
59	87	0.05355
59	130	0.0284527
60	87	0.0368329
60	203	0.0389973
60	210	0.0429286
60	262	0.0402236
60	323	0.034764
60	358	0.0607026
60	409	0.0506768
60	519	0.0312602
60	561	0.00631925
60	597	0.0161673
60	833	0.038894
60	888	0.0484735
60	891	0.0226802
61	79	0.0296263
61	184	0.055131
61	211	0.0156985
61	247	0.0373195
61	271	0.0256217
61	312	0.0416988
61	346	0.034567
61	488	0.0108485
61	513	0.0217266
61	648	0.0224111
61	835	0.0440492
61	893	0.0524407
62	63	0.0687706
62	95	0.0294538
62	144	0.028485
62	153	0.0607263
62	178	0.0654383
62	232	0.0157936
62	251	0.02867
62	367	0.0466463
62	421	0.0298329
62	478	0.0354732
62	522	0.0190286
62	550	0.0265402
62	555	0.0746448
62	712	0.00532094
62	826	0.0641459
62	957	0.0163299
63	76	0.0693787
63	697	0.0571696
64	95	0.0282681
64	118	0.00844402
64	126	0.0185498
64	189	0.0304907
64	197	0.065315
64	202	0.0424737
64	224	0.0188587
64	440	0.0241852
64	452	0.0109417
64	488	0.0160124
64	516	0.0395645
64	561	0.0250563
64	566	0.0152879
64	587	0.0164408
64	780	0.0311271
64	824	0.0259103
64	828	0.0165472
64	831	0.0604517
64	869	0.0465198
64	982	0.0391133
64	998	0.0284022
65	132	0.0326753
65	153	0.0491575
65	237	0.0590843
65	282	0.0428461
65	432	0.0748101
65	469	0.058156
65	807	0.0233105
65	967	0.0400009
65	974	0.00678962
66	78	0.0387136
66	134	0.0397391
66	217	0.0431871
66	437	0.0462549
66	474	0.0226843
66	836	0.037683
66	964	0.0339635
67	278	0.0615548
67	290	0.0261808
67	408	0.0466574
68	122	0.0172775
68	133	0.0208828
68	183	0.0539576
68	260	0.0585398
68	631	0.0101694
68	661	0.0323192
68	687	0.0403139
68	696	0.0248777
68	711	0.0463681
68	798	0.0425497
69	206	0.0796576
69	296	0.0361728
69	786	0.0573594
70	110	0.0377288
70	331	0.0158538
70	344	0.0629606
70	360	0.0219481
70	652	0.012881
70	669	0.0112101
70	728	0.0217174
70	821	0.06555
70	878	0.0503553
70	978	0.027542
71	88	0.0511875
71	400	0.0603281
71	456	0.0327059
72	87	0.0297829
72	141	0.0319106
72	181	0.034528
72	182	0.0605678
72	212	0.0354227
72	339	0.0186042
72	597	0.0262064
72	599	0.045034
72	616	0.0771482
72	618	0.0544443
73	127	0.0505316
73	172	0.0392412
73	181	0.0390353
73	209	0.00715374
73	218	0.0320952
73	425	0.0489036
73	446	0.0253647
73	881	0.0386711
75	97	0.0400941
75	216	0.0228226
75	457	0.0237489
75	886	0.0206583
76	103	0.0391353
76	136	0.0202562
76	148	0.0171465
76	165	0.0383416
76	435	0.0202491
76	462	0.0338031
76	944	0.0625944
77	146	0.0311741
77	178	0.0363898
77	241	0.0314174
77	298	0.0505529
77	464	0.0356527
77	484	0.0398845
77	555	0.0360856
78	92	0.0404775
78	130	0.0352703
78	405	0.0377821
78	614	0.032637
79	90	0.035825
79	93	0.0639382
79	122	0.0152925
79	233	0.0120394
79	234	0.0652866
79	542	0.0341042
79	630	0.0209363
79	851	0.0586469
80	81	0.0308309
80	267	0.0754295
80	419	0.0280299
80	579	0.0155397
80	859	0.0188434
80	924	0.0314208
80	988	0.0437973
81	108	0.0500876
81	116	0.0548302
81	778	0.0215968
81	876	0.0369548
82	135	0.0681666
82	176	0.0415601
82	207	0.0462266
82	268	0.0202943
82	279	0.0657433
82	402	0.0196802
82	486	0.0151983
82	684	0.070215
83	112	0.0402097
83	138	0.0746727
83	219	0.0349865
83	466	0.0819169
84	170	0.0225485
84	843	0.0544596
85	277	0.0443906
85	580	0.0198955
86	295	0.0207626
86	394	0.0361799
86	439	0.009187
86	710	0.0141228
86	909	0.0390936
87	175	0.0612546
87	209	0.0413069
87	214	0.0309856
87	299	0.0300898
87	396	0.0252558
87	638	0.0340364
87	658	0.0449488
87	698	0.0330284
88	102	0.028261
88	176	0.0195717
88	180	0.032684
88	272	0.0381096
88	310	0.034498
88	334	0.0198856
88	365	0.0199139
88	392	0.0230344
88	399	0.0212655
88	411	0.0114956
88	415	0.035944
88	460	0.0412895
88	466	0.0356503
88	472	0.0350414
88	493	0.0180372
88	544	0.0267678
88	672	0.0370281
88	680	0.0608161
88	733	0.0646863
88	843	0.0423443
88	865	0.019786
88	867	0.0306911
88	904	0.0200322
88	923	0.0311162
88	931	0.052103
89	138	0.0612583
89	170	0.0137553
89	191	0.0433328
89	206	0.0553314
89	280	0.0521167
89	287	0.0395894
89	306	0.033723
89	506	0.00603324
89	598	0.0265606
89	937	0.019965
89	965	0.0760198
90	110	0.0275832
90	119	0.0379733
90	130	0.0396801
90	193	0.0245277
90	267	0.00679765
90	337	0.0335746
90	822	0.0166356
90	870	0.0104318
91	108	0.0207117
91	175	0.025038
91	238	0.0385627
91	506	0.0353649
91	601	0.0236478
92	284	0.0207621
92	317	0.0504487
92	328	0.0758267
92	388	0.0462679
92	397	0.0353888
92	635	0.0504373
93	168	0.00678584
93	246	0.0556378
93	338	0.0173937
93	564	0.0331808
93	826	0.031837
93	872	0.0599192
94	105	0.0178915
94	200	0.0511898
94	209	0.0310152
94	274	0.0460862
94	340	0.0166166
94	383	0.0154876
94	743	0.0282685
94	906	0.0200906
95	409	0.0138249
95	833	0.0179633
96	198	0.0241747
96	217	0.0769512
96	259	0.0375954
96	273	0.0286812
96	293	0.00922637
96	329	0.0694151
96	475	0.0240912
96	636	0.0383584
96	659	0.0179724
96	717	0.0256177
96	754	0.0696171
96	825	0.0690887
96	862	0.0406538
96	987	0.0370128
97	144	0.0209191
97	722	0.036691
97	746	0.0400815
98	144	0.0394528
98	183	0.0223958
98	264	0.0369797
98	333	0.0212612
98	335	0.0774368
98	336	0.0350287
98	389	0.0415975
98	620	0.0487333
98	737	0.0291937
98	751	0.0420424
98	857	0.0535847
98	948	0.0329485
99	113	0.0611951
99	131	0.0506229
99	132	0.0422614
99	156	0.0486141
99	184	0.0401292
99	330	0.0410626
99	457	0.0144584
99	458	0.057684
99	504	0.0286647
99	528	0.0197395
99	608	0.0198496
99	666	0.0396112
99	730	0.0235102
99	742	0.042696
99	758	0.0497476
99	794	0.0210933
99	942	0.0449454
100	109	0.0350855
100	224	0.0211729
100	255	0.0446694
100	314	0.0817307
100	361	0.0482312
100	518	0.0544371
100	627	0.0483997
100	651	0.0341614
100	720	0.0603643
100	758	0.0164049
100	801	0.0414471
100	889	0.0574298
100	917	0.0486956
100	954	0.0226319
101	206	0.0221175
101	656	0.0121071
102	197	0.0405453
102	242	0.0791914
102	485	0.0134769
102	542	0.00659647
102	611	0.0364741
102	712	0.0258132
102	730	0.0323629
103	385	0.0410341
103	545	0.0276847
103	774	0.0122441
103	815	0.0293641
103	821	0.115398
103	881	0.0315936
104	110	0.0775581
104	119	0.0418433
104	196	0.0598984
104	220	0.0856689
104	308	0.026239
104	473	0.0507576
104	789	0.0326559
104	923	0.011429
104	950	0.00997173
105	122	0.0654234
105	132	0.0474083
105	154	0.0222661
105	164	0.0281883
105	177	0.0198752
105	227	0.0516186
105	285	0.0145035
105	322	0.0446017
105	430	0.0493158
105	689	0.0396674
105	741	0.0335857
105	755	0.0641452
105	756	0.0133874
105	785	0.0150897
105	809	0.0242065
106	194	0.01968
106	216	0.0214698
106	233	0.0140372
106	299	0.0744037
106	321	0.0164552
106	386	0.0582469
106	401	0.0276376
106	639	0.0315623
106	656	0.0156597
107	395	0.040488
108	170	0.0627362
108	177	0.0186944
108	223	0.0731132
108	759	0.0508752
108	797	0.0196554
108	847	0.0548924
109	128	0.00726265
109	135	0.0580783
109	162	0.0402876
109	263	0.0391243
109	289	0.0622012
109	296	0.0250996
109	301	0.0147733
109	337	0.0725939
109	421	0.0248344
109	562	0.0422971
109	678	0.0321948
109	725	0.0191451
110	201	0.0231397
110	223	0.0430603
110	233	0.0557881
110	267	0.0738566
110	329	0.0544551
110	339	0.0388057
110	361	0.0210615
111	238	0.0268535
111	310	0.0514098
111	341	0.0329509
111	392	0.0243381
111	443	0.0114595
111	587	0.059247
111	906	0.00151866
112	120	0.0337054
112	139	0.039603
112	229	0.021178
112	288	0.0194943
112	316	0.0749866
112	326	0.0408011
112	381	0.0360328
112	443	0.0183684
112	595	0.0349295
113	284	0.0276605
113	343	0.0440476
113	608	0.0314103
113	732	0.0197626
113	859	0.0299083
114	188	0.0568393
114	816	0.048975
114	984	0.0689717
115	207	0.0469712
115	229	0.0254892
115	294	0.0624212
115	302	0.0233812
115	352	0.0114553
115	378	0.0413137
115	398	0.0135901
115	466	0.0538007
115	473	0.0351411
115	870	0.0395496
115	950	0.0513558
115	955	0.0367787
116	226	0.0754764
116	283	0.0617013
116	370	0.0546736
117	180	0.0329112
117	239	0.0164875
117	681	0.0431664
117	854	0.0365337
118	290	0.0254979
118	533	0.0218297
118	810	0.0289974
119	248	0.0270899
119	384	0.0345592
119	541	0.0176552
119	718	0.0315496
120	123	0.0113714
120	137	0.0395884
120	143	0.0702571
120	145	0.059804
120	194	0.0259183
120	246	0.056854
120	275	0.0645708
120	283	0.0408604
120	298	0.0455556
120	417	0.0518419
120	427	0.0429482
120	469	0.0268909
120	516	0.0335208
120	520	0.0362579
120	553	0.0356636
120	554	0.0391815
120	576	0.0247272
120	626	0.0821213
120	684	0.0159346
120	725	0.0425368
120	966	0.0547151
121	163	0.0346319
121	191	0.091352
121	452	0.0194108
121	619	0.00583921
121	650	0.0846432
122	125	0.0234598
122	131	0.0452679
122	138	0.00774415
122	169	0.0250692
122	172	0.0299075
122	184	0.0246186
122	277	0.0653935
122	322	0.0425948
122	416	0.0261992
122	483	0.0505723
122	518	0.0154163
122	527	0.00205763
122	567	0.00533019
122	814	0.019406
122	830	0.0716789
122	850	0.0557962
122	971	0.00821017
123	445	0.0542002
123	727	0.0245151
124	128	0.00602627
124	227	0.0683786
124	253	0.0133198
124	539	0.00150616
124	972	0.0419034
125	201	0.0189844
125	211	0.0314962
125	362	0.0219423
125	400	0.0396779
125	581	0.0129407
125	642	0.0376241
125	932	0.0570965
126	155	0.043993
126	508	0.0471057
126	619	0.0129495
127	331	0.0448633
128	186	0.0219445
128	275	0.0456235
128	403	0.0491473
128	524	0.0422977
128	568	0.0704276
128	788	0.0197404
128	818	0.038393
128	885	0.0564853
129	171	0.0264966
129	416	0.0305244
129	562	0.0296123
129	813	0.0540623
129	827	0.0331246
130	382	0.0457632
130	497	0.0169229
130	908	0.088436
131	236	0.0280923
131	422	0.0172612
131	448	0.0401111
131	748	0.0352258
131	846	0.0324995
132	490	0.0431681
132	517	0.0315565
134	156	0.048916
134	259	0.0424374
134	305	0.0163861
134	609	0.0465481
134	814	0.0693847
134	845	0.029688
134	880	0.028256
135	387	0.0393343
137	840	0.0147228
138	181	0.03456
138	336	0.0457114
138	351	0.0468638
138	536	0.0344641
138	604	0.04761
138	665	0.0340229
139	226	0.0592742
139	384	0.0312054
139	593	0.0183486
139	885	0.0379257
139	925	0.00577585
140	308	0.061015
140	461	0.0320151
140	633	0.00686822
140	957	0.0143002
141	162	0.0221913
141	276	0.0213843
141	333	0.0372158
141	335	0.0370146
141	492	0.0219091
142	143	0.0687188
142	145	0.0213636
142	354	0.0186456
142	427	0.0165867
142	567	0.0112045
142	609	0.026366
142	729	0.0259238
143	197	0.0382096
143	228	0.0358228
143	273	0.0450984
143	449	0.0424224
143	457	0.0714695
143	544	0.0172603
144	971	0.0419035
145	173	0.0343753
145	204	0.00889828
145	349	0.0265398
145	490	0.0641489
145	607	0.0340479
146	150	0.0279901
146	323	0.0177978
146	449	0.025399
146	583	0.0407306
146	700	0.0396493
147	152	0.0443636
147	258	0.0290159
147	328	0.0581167
147	334	0.0251825
147	428	0.0658405
147	439	0.0208245
147	819	0.0417769
147	864	0.0466663
147	973	0.00910907
148	540	0.0119384
149	234	0.0520745
149	670	0.0208913
149	672	0.0485286
149	763	0.0248045
150	301	0.0424121
151	158	0.0486712
151	200	0.0395535
151	269	0.0570143
151	301	0.00904406
151	303	0.0256917
151	347	0.0334061
151	350	0.0333454
151	459	0.0391958
151	460	0.0158835
151	671	0.0202902
151	774	0.00860902
151	803	0.0429524
151	809	0.0246837
151	959	0.0375225
152	254	0.0938987
152	300	0.0687569
152	600	0.0458508
152	624	0.0496552
152	799	0.0594589
152	844	0.0431263
154	157	0.0519439
154	166	0.0385485
154	171	0.0158502
154	489	0.0329112
154	531	0.0357116
154	839	0.0226647
154	876	0.0171413
155	158	0.0265393
155	182	0.0205679
155	377	0.00255675
155	443	0.0323322
155	493	0.0309869
155	523	0.0260058
155	688	0.0322687
155	866	0.040723
156	266	0.0179409
156	269	0.0287171
156	459	0.0290782
156	502	0.0140722
156	574	0.033445
156	688	0.0488833
156	810	0.0335828
156	966	0.032251
157	427	0.040411
157	546	0.0498189
157	823	0.0586717
157	968	0.0391481
158	404	0.0184309
158	629	0.0205757
158	699	0.025562
158	976	0.0248156
159	295	0.00372532
159	618	0.00520152
159	630	0.0287008
159	679	0.0340083
159	771	0.0778992
160	444	0.0361492
160	571	0.0121908
160	627	0.0264164
161	518	0.0243122
161	776	0.0325214
162	203	0.0185666
162	280	0.0581313
162	286	0.0475866
163	186	0.0321439
163	220	0.0258819
163	315	0.0727312
163	329	0.03589
163	358	0.0550589
163	380	0.0176278
163	429	0.0281271
163	447	0.0270584
163	515	0.0655014
164	281	0.0529293
164	352	0.0548939
164	418	0.0547993
164	435	0.030689
164	489	0.0493535
164	853	0.0356924
164	996	0.0564412
165	215	0.037263
165	433	0.0321983
165	527	0.0292295
165	888	0.0540786
166	547	0.0318445
168	235	0.00933822
168	458	0.0153176
168	498	0.0435848
168	622	0.035311
168	901	0.0163104
169	355	0.0449025
169	482	0.0141666
169	534	0.0546474
169	748	0.0160935
169	858	0.0358945
169	946	0.0326773
170	982	0.0183696
171	296	0.0848552
171	565	0.0597538
172	292	0.0257356
172	475	0.0452829
172	543	0.0299498
173	376	0.01267
173	463	0.0115572
173	570	0.0151965
173	752	0.0303268
174	243	0.0390509
174	629	0.0210169
174	668	0.0209205
174	812	0.0321231
175	202	0.0536668
175	462	0.0505974
175	794	0.0290588
175	857	0.0324952
176	540	0.0481492
176	568	0.0636879
176	788	0.0325443
176	974	0.0391112
177	304	0.0402514
177	508	0.0449871
178	202	0.0255807
178	215	0.0231545
178	353	0.060148
178	385	0.0352588
178	399	0.0337973
178	401	0.0294672
178	434	0.0514941
178	479	0.051124
178	546	0.025725
178	577	0.0497842
178	726	0.0154896
178	842	0.0151461
178	866	0.00921708
179	227	0.0503447
179	723	0.0414319
179	829	0.0464904
179	938	0.0332187
181	375	0.0163146
181	453	0.0208167
181	512	0.0387213
181	901	0.0180635
182	535	0.0161455
183	743	0.0146974
184	225	0.0453787
184	393	0.0298448
184	777	0.0570693
[truncated: 1,000 more rows]
