# Supplementary material for: The winner takes it all—Competitiveness of single nodes in globalized supply networks
Source: PLoS One. 2019 Nov 20;14(11):e0225346. doi: 10.1371/journal.pone.0225346 (PMC6867619; doi:10.1371/journal.pone.0225346)
Supplement: S1 Table — Legends can be found in te readme.txt file. (ZIP) [file pone.0225346.s001.zip › spatial_network_delaunay_randomized_scalefree_N_1000_r_2_node_measures.dat]

0	54	13.0741	59.5364	11.2392	4584	5459.87	0.00334369	0.0328314	0.0359745	0.0813123	0.0595364	0.134567	497	0.0514054	0.0981549
1	101	11.099	55.56	10.6286	3530	5089.12	0.00140033	0.0370918	0.0376931	0.0796209	0.05556	0.122476	668	0.0505488	0.113449
2	33	15.0909	70.3928	11.9804	5093	6033.3	0.0112246	0.0381671	0.0356756	0.0739347	0.0703928	0.127329	377	0.0602404	0.120882
3	36	15.2222	56.1346	10.7003	6042	4896.47	0.00524176	0.0291852	0.0368266	0.0638958	0.0561346	0.120594	412	0.0470989	0.104039
4	102	11.1667	54.9461	10.1792	3662	5344.45	0.00193524	0.0378745	0.0355943	0.109187	0.0549461	0.132851	682	0.0508699	0.109187
5	53	12.3396	65.6426	11.8146	4137	4937.55	0.0088892	0.0352846	0.0358171	0.0673051	0.0656426	0.121977	491	0.0572676	0.121977
6	38	15.1842	68.9593	10.6224	7107	5665.37	0.00887753	0.0382469	0.036331	0.0723248	0.0689593	0.138603	430	0.0605203	0.115286
7	42	13.4286	71.2319	12.7912	3483	5330.31	0.0105319	0.039097	0.0351845	0.076607	0.0712319	0.146778	416	0.0618692	0.111423
8	28	14.1071	59.8008	10.6825	6984	5048.43	0.00634397	0.0353887	0.0372511	0.0763502	0.0598008	0.124904	315	0.0486883	0.0948274
9	24	19.9167	63.9296	11.3425	8668	4674.25	0.00929662	0.0425475	0.0404848	0.112026	0.0639296	0.128445	380	0.0556849	0.128445
10	21	17.2381	72.2006	11.4969	1038	5194.43	0.0143448	0.0350626	0.0352566	0.0621793	0.0722006	0.132434	304	0.0589477	0.132434
11	30	10.6667	66.8967	12.5171	6056	5363.37	0.00404882	0.0326386	0.0358691	0.0848128	0.0668967	0.126602	267	0.052612	0.116753
12	30	10.3667	75.5972	14.221	5986	5864.63	0.00342928	0.0426758	0.0397499	0.111562	0.0755972	0.138593	256	0.0616347	0.119031
13	18	15.6111	60.6782	11.5688	3882	6083.5	0.00335606	0.0267077	0.0335116	0.048091	0.0606782	0.122354	245	0.0465575	0.0872391
14	27	16.1481	76.5994	12.9842	4536	5509.52	0.0123904	0.0372748	0.036866	0.0771939	0.0765994	0.141748	358	0.065942	0.129042
15	28	14.9286	67.735	12.8167	9046	5109.43	0.00767946	0.0350564	0.0384066	0.0777532	0.067735	0.13365	346	0.0576715	0.107197
16	10	28.7	78.4192	11.3386	5159	4755.6	0.00344407	0.0371502	0.0367519	0.0808778	0.0784192	0.159454	245	0.0665351	0.122171
17	61	10.7377	64.1768	12.2059	4687	6181.15	0.00542899	0.0363129	0.0346878	0.0959857	0.0641768	0.124862	473	0.0566679	0.106845
18	25	9.48	65.575	13.3723	1546	5678.52	0.00159816	0.031039	0.0342433	0.0766779	0.065575	0.138408	205	0.0516802	0.138408
19	14	19.6429	69.8559	10.104	7250	6089.43	0.00522426	0.0311203	0.0336253	0.0656581	0.0698559	0.139722	242	0.0564525	0.100872
20	8	29.125	89.0062	13.6111	3194	3709.38	0.0142735	0.0356979	0.0357797	0.0594392	0.0890062	0.162266	211	0.0717823	0.113648
21	29	9.24138	67.2519	12.6327	4271	6089	0.0053866	0.0345508	0.0343856	0.0732867	0.0672519	0.138801	225	0.0556023	0.138801
22	15	15.3333	60.2097	9.00078	4739	5171.27	0.00335606	0.0358315	0.0399064	0.0681526	0.0602097	0.123879	210	0.0502321	0.112927
23	24	11.875	69.8551	11.8925	7401	4499.5	0.0133969	0.0370143	0.0362702	0.0724363	0.0698551	0.143671	241	0.0543199	0.0911851
24	5	32	84.7817	8.77122	4008	5784	0.0239351	0.0322075	0.0365132	0.0439427	0.0847817	0.158899	147	0.0654094	0.111253
25	28	10.75	76.2501	15.8409	3987	5682.43	0.0111019	0.0408161	0.0369343	0.0779791	0.0762501	0.151515	252	0.0633274	0.113632
26	26	9.5	68.9554	11.4601	2100	5263.12	0.012132	0.0400953	0.0367049	0.0846561	0.0689554	0.134217	211	0.0558938	0.115578
27	19	13.1579	63.2957	12.2401	6717	5498.84	0.0109638	0.0307709	0.0359558	0.0661396	0.0632957	0.136717	224	0.0486039	0.0931724
28	16	19.625	61.0908	10.2889	3406	5550.69	0.00928459	0.030047	0.0328887	0.0593322	0.0610908	0.122733	274	0.0476277	0.0968854
29	4	47.25	61.3458	2.64558	4433	4352	0.00524176	0.0338902	0.0334564	0.0608083	0.0613458	0.125836	172	0.046954	0.081667
30	30	9.6	69.2636	13.537	5442	5457.73	0.00944263	0.0329289	0.0360842	0.0899185	0.0692636	0.131978	253	0.0544053	0.118229
31	24	12.2083	63.2587	11.274	1262	5018.46	0.0099038	0.035065	0.0338459	0.0767196	0.0632587	0.129408	252	0.0504978	0.105085
32	28	10.6429	66.0566	13.5795	6819	5693.82	0.0127768	0.0368713	0.0352793	0.0783279	0.0660566	0.135253	248	0.052537	0.0923977
33	11	20.5455	75.7628	11.4317	10168	4256.73	0.0111019	0.0287873	0.0353428	0.0567705	0.0757628	0.156861	209	0.0576491	0.114887
34	23	10.8261	72.5336	14.2051	10635	5745.17	0.00971384	0.0330088	0.0386535	0.08532	0.0725336	0.156148	223	0.0549689	0.0978594
35	15	20.5333	71.7371	11.3387	1360	5583.07	0.0133961	0.0359821	0.0361403	0.0702498	0.0717371	0.151307	258	0.0606534	0.108854
36	27	10.037	75.0182	13.009	4376	5977.3	0.00840972	0.031023	0.0327061	0.0594666	0.0750182	0.155915	228	0.0561713	0.110473
37	30	9.56667	59.4302	13.0165	2277	5720.83	0.0058853	0.0331123	0.0341336	0.0710159	0.0594302	0.128361	245	0.0461933	0.0958912
38	5	39.2	91.092	8.28227	6453	5688	0.0241626	0.0396719	0.0343265	0.0529237	0.091092	0.161257	173	0.0737175	0.136167
39	15	10.6667	80.278	12.7468	1911	6255.8	0.0176152	0.0361322	0.0371818	0.0620469	0.080278	0.146002	146	0.0620818	0.115015
40	15	9.33333	69.2534	12.7839	8710	6086.87	0.0038983	0.0360323	0.0377916	0.0757377	0.0692534	0.132473	123	0.05677	0.123492
41	8	16.75	68.8983	9.33909	2057	5074.25	0.00536461	0.0318509	0.0338635	0.0749917	0.0688983	0.139852	121	0.0492919	0.0901224
42	21	12.9048	69.7108	14.5735	8184	6143.81	0.00636575	0.0330199	0.0353809	0.0686934	0.0697108	0.15459	238	0.0537069	0.0995367
43	14	19.7143	75.573	12.9537	3141	5840	0.00804657	0.0345531	0.0368356	0.0613005	0.075573	0.144084	238	0.0599033	0.125766
44	12	18	71.4702	15.0086	3593	4689.92	0.00962702	0.0361584	0.0393982	0.0943172	0.0714702	0.128877	195	0.0553073	0.128877
45	9	12.7778	86.7188	17.3348	5396	6753	0.00326601	0.0324331	0.0331161	0.048593	0.0867188	0.153471	107	0.0601516	0.111707
46	7	26.2857	86.8008	8.1431	6799	4694.14	0.0145881	0.0435152	0.0349018	0.0899435	0.0868008	0.150119	176	0.0728933	0.119533
47	21	9.04762	75.531	16.4638	6764	5397.43	0.0123392	0.0296907	0.0382525	0.0517156	0.075531	0.157042	168	0.0543469	0.104105
48	20	8.55	75.1053	12.0397	3218	5042.05	0.00802615	0.0338661	0.0335263	0.064398	0.0751053	0.144352	158	0.0575606	0.111605
49	9	14.7778	73.1374	12.1047	4221	5192	0.00854467	0.027669	0.0340832	0.052683	0.0731374	0.13612	122	0.0505517	0.096047
50	23	10.2609	70.627	14.2	3434	4357.74	0.00617881	0.0325286	0.0365202	0.0716533	0.070627	0.137746	207	0.0561338	0.105287
51	10	19.1	74.9749	11.7045	4453	4263.9	0.0163296	0.0368562	0.039725	0.0689347	0.0749749	0.148354	177	0.0577815	0.104103
52	18	8.66667	67.9089	13.9515	7073	5424.5	0.00457715	0.0295896	0.0347091	0.0601916	0.0679089	0.145694	146	0.0533612	0.0944769
53	5	24.4	94.1976	8.52628	3201	4052.8	0.0176955	0.0432394	0.0355509	0.0648877	0.0941976	0.172477	114	0.0725184	0.121502
54	17	12.8824	69.1153	13.8333	6056	5335.24	0.00452503	0.0288249	0.035172	0.0510226	0.0691153	0.135633	194	0.0544233	0.113811
55	12	12.4167	75.2277	14.2467	4844	5406.42	0.0133196	0.0354832	0.037276	0.0634722	0.0752277	0.137412	138	0.0525143	0.119626
56	10	18.6	73.5263	13.9283	7376	5874.5	0.0169794	0.0401482	0.0390071	0.0615029	0.0735263	0.141699	171	0.0581479	0.14154
57	25	9.48	69.3964	12.6305	5423	6257.8	0.00830625	0.043693	0.037983	0.0723434	0.0693964	0.133336	207	0.0594773	0.103011
58	6	16.3333	85.5966	13.7867	5774	5814.83	0.0131861	0.0356224	0.0375095	0.0689347	0.0855966	0.150034	93	0.0598784	0.106176
59	5	19.4	81.5053	6.57227	10856	3434.8	0.018871	0.0304016	0.0390751	0.05355	0.0815053	0.153088	96	0.0593694	0.101902
60	16	16.5	75.9739	13.2101	8763	5557.44	0.00631925	0.0346465	0.0341652	0.0607026	0.0759739	0.147427	239	0.0603834	0.1098
61	15	9.73333	70.9173	13.7199	7658	4720.4	0.0108485	0.0367333	0.0335185	0.0666502	0.0709173	0.148246	135	0.0592831	0.109742
62	19	6.89474	84.4059	17.9047	4292	4743.16	0.00532094	0.0406955	0.0355521	0.0746448	0.0844059	0.163617	120	0.0652051	0.11884
63	5	22.4	101.939	11.0694	4861	4939	0.0429484	0.0618551	0.0397632	0.071008	0.101939	0.177516	108	0.0821021	0.131973
64	24	9	64.5128	15.1903	2984	4972.08	0.00642901	0.0308759	0.0321802	0.0899435	0.0645128	0.126952	189	0.0485282	0.0925419
65	12	8.58333	98.3943	20.0763	7274	6259.92	0.00678962	0.0436772	0.0372961	0.0748101	0.0983943	0.172257	99	0.0739867	0.116821
66	10	19	81.6868	13.1141	1712	4271.3	0.0170262	0.035924	0.0363846	0.0575976	0.0816868	0.151243	175	0.0631302	0.108135
67	6	17.6667	65.2789	8.69622	6102	7241.83	0.00765293	0.0316067	0.0335668	0.0615548	0.0652789	0.134008	102	0.0436011	0.0933596
68	13	8.46154	80.6326	18.4637	4839	5924.46	0.0101694	0.0389263	0.0336106	0.0648278	0.0806326	0.148729	106	0.0635253	0.11731
69	6	12	78.2886	10.3879	7476	6664.5	0.010245	0.0398555	0.0429387	0.0796576	0.0782886	0.145878	70	0.0595299	0.13445
70	13	11.3077	76.097	16.7136	6397	4350.85	0.0112101	0.031606	0.0366187	0.06555	0.076097	0.151262	129	0.0562488	0.11293
71	6	50	67.135	6.77108	5776	5105	0.0178654	0.0339518	0.0375092	0.0603281	0.067135	0.133483	260	0.0534171	0.0996556
72	13	8.76923	90.0646	15.3761	4926	6076.15	0.0186042	0.0409614	0.0351626	0.0771482	0.0900646	0.160382	103	0.0604003	0.134567
73	11	21.3636	78.6344	10.5147	5024	5828.73	0.00715374	0.0353683	0.0342066	0.0505316	0.0786344	0.139363	207	0.0623338	0.109845
74	3	56.6667	56.9175	1.34226	9122	3849.67	0.00140033	0.0267957	0.0378212	0.0464918	0.0569175	0.123876	158	0.0428295	0.090372
75	7	13.8571	71.1816	9.29274	7106	5467.14	0.00929662	0.0278208	0.036696	0.0563248	0.0711816	0.137742	93	0.0525105	0.100678
76	10	10	84.7925	15.7592	4208	5913.6	0.0171465	0.0395057	0.0389756	0.0693787	0.0847925	0.154908	95	0.0653412	0.112072
77	10	15.5	87.93	12.3694	6292	3781.7	0.0239392	0.0442567	0.0393883	0.0794922	0.08793	0.145916	144	0.0689751	0.122456
78	7	14.1429	71.0779	9.10098	797	4171.71	0.0123605	0.0303523	0.0377363	0.0404775	0.0710779	0.146928	92	0.0502709	0.10154
79	11	19	58.7321	8.01045	3712	5434.09	0.00489919	0.0323812	0.0317773	0.0652866	0.0587321	0.131868	193	0.0421466	0.0836501
80	10	14.1	75.7414	14.0822	6846	4909.7	0.0155397	0.0322398	0.0330999	0.0754295	0.0757414	0.141277	137	0.0549795	0.0991346
81	7	10	71.1286	11.1451	3604	7296.14	0.0117943	0.0371856	0.0367833	0.0548302	0.0711286	0.136698	67	0.0507	0.100755
82	11	16.9091	71.2162	10.5993	8618	4588.55	0.0123256	0.0368377	0.0396971	0.070215	0.0712162	0.137188	169	0.0524233	0.105248
83	7	27.5714	74.2033	8.84053	7885	5958.57	0.0166898	0.0474847	0.0376606	0.0819169	0.0742033	0.151257	173	0.061111	0.112957
84	5	33.4	69.1879	9.16304	5745	5297.2	0.0153764	0.0353021	0.0360834	0.0675219	0.0691879	0.13471	154	0.0524614	0.0939077
85	5	15.2	101.175	14.6537	6920	5959.6	0.0198955	0.0406212	0.0395906	0.0517412	0.101175	0.164003	71	0.0732613	0.118835
86	8	13.25	84.1937	16.0995	3767	6506.38	0.009187	0.0288259	0.0339898	0.0471896	0.0841937	0.157175	98	0.0623374	0.116357
87	11	6.90909	96.8139	19.0846	3723	6305.55	0.0252558	0.0382793	0.036107	0.0612546	0.0968139	0.161596	74	0.0666786	0.12353
88	28	11.6429	71.8635	16.7179	4439	5128.79	0.0114956	0.0328125	0.0342768	0.0646863	0.0718635	0.142488	265	0.057184	0.104396
89	14	11.5	83.3853	15.0412	5698	6687.57	0.00603324	0.0396485	0.0397002	0.0760198	0.0833853	0.16407	146	0.0646171	0.114307
90	11	10.3636	83.3961	14.2677	5729	5361.55	0.00679765	0.0259039	0.0364103	0.0396801	0.0833961	0.153843	104	0.0548771	0.106133
91	8	17.375	72.7658	8.83624	3377	5877.75	0.00802615	0.0254485	0.0371625	0.0407733	0.0727658	0.136326	130	0.051002	0.0994197
92	9	6.77778	94.6977	21.8996	7019	4430.11	0.0176955	0.0407619	0.0413776	0.0758267	0.0946977	0.16377	57	0.0644856	0.101097
93	9	14.7778	71.734	11.5236	5705	4242.22	0.00678584	0.0341936	0.0353868	0.0639382	0.071734	0.139631	127	0.0530658	0.0893129
94	11	16.8182	73.9316	10.9732	3031	5305.36	0.0154876	0.0278359	0.0349309	0.0511898	0.0739316	0.145277	174	0.0548991	0.109631
95	5	18	70.1447	8.14253	4806	5711.2	0.0138249	0.0208339	0.0330525	0.0294538	0.0701447	0.135254	86	0.0483712	0.104099
96	17	8.64706	75.7642	15.6037	6494	6504.41	0.00922637	0.0382339	0.0359667	0.0769512	0.0757642	0.147263	132	0.0578647	0.104612
97	6	10.1667	92.8681	15.3306	5581	6851.33	0.0209191	0.0324874	0.0373506	0.0400941	0.0928681	0.174873	62	0.0576028	0.111232
98	15	10	80.9482	17.401	3977	4870.6	0.0212612	0.0392242	0.0359447	0.0774368	0.0809482	0.149091	137	0.0614402	0.120597
99	20	13.55	68.8089	14.0339	1589	4885.5	0.00821917	0.0356861	0.0354441	0.0611951	0.0688089	0.124972	243	0.0556928	0.10009
100	17	8.47059	67.3352	14.0392	5210	6390.35	0.0119087	0.0431789	0.0366235	0.0817307	0.0673352	0.132503	130	0.0545358	0.109433
101	5	32.4	82.4357	8.83731	1907	3837.8	0.0121071	0.0318863	0.0327867	0.0655368	0.0824357	0.147976	153	0.0655178	0.114148
102	10	19.2	77.8913	14.095	6435	4934.2	0.00659647	0.0331385	0.0322752	0.0791914	0.0778913	0.139885	181	0.0603882	0.117542
103	9	8.77778	84.22	17.1515	5304	4390.67	0.0122441	0.0390962	0.0379785	0.115398	0.08422	0.152422	74	0.0607591	0.115398
104	12	14	76.3891	12.8266	3196	5023.08	0.00944423	0.0389485	0.0367874	0.0856689	0.0763891	0.147191	159	0.058587	0.121585
105	18	8.72222	79.7167	14.7063	5699	5698.17	0.0133874	0.0350756	0.0349659	0.0654234	0.0797167	0.151729	147	0.0608122	0.1122
106	12	13.0833	71.151	12.6372	8272	5234	0.0125846	0.0301802	0.0325615	0.0744037	0.071151	0.139868	150	0.0559301	0.1112
107	4	15	85.212	7.81644	1935	5500.5	0.0244996	0.0356679	0.030644	0.040488	0.085212	0.151521	59	0.0604692	0.108073
108	9	15.7778	86.3898	17.2235	10458	4691.22	0.0186944	0.0459185	0.0330201	0.0731132	0.0863898	0.156294	135	0.0746673	0.113285
109	15	7.93333	79.5861	14.2319	4108	5424.13	0.00726265	0.036005	0.0392349	0.0725939	0.0795861	0.144292	114	0.0606565	0.100029
110	10	6.9	85.965	16.2717	3813	5860.4	0.0210615	0.0453037	0.0340668	0.0775581	0.085965	0.168286	65	0.0619227	0.112423
111	10	24.9	80.7045	13.3669	7778	3550.6	0.00151866	0.0357291	0.0342538	0.0740399	0.0807045	0.14716	220	0.066889	0.113421
112	12	11.75	82.8222	14.0763	7595	5261.83	0.0181025	0.0338021	0.0381137	0.0749866	0.0828222	0.150192	124	0.0604019	0.127797
113	8	12	95.9346	18.8157	6412	5027.5	0.0197626	0.0390352	0.0297425	0.0611951	0.0959346	0.154762	87	0.0703206	0.122822
114	6	30.6667	75.4342	10.1608	5901	4134.83	0.0160824	0.051194	0.0394887	0.0689717	0.0754342	0.15065	162	0.0627044	0.112674
115	15	15	68.2989	15.1943	3490	5773.87	0.0088892	0.0344515	0.040211	0.0624212	0.0682989	0.130866	199	0.0546562	0.098474
116	6	13	101.376	13.2755	7127	4777.83	0.036952	0.0572753	0.037911	0.0754764	0.101376	0.179522	75	0.077501	0.123914
117	7	11.7143	85.6779	17.0336	8620	7356.43	0.0164875	0.0353178	0.0352057	0.0564534	0.0856779	0.149371	77	0.0598201	0.140238
118	6	13.3333	72.0553	11.0084	3526	5630.83	0.00844402	0.0253625	0.0342419	0.0403991	0.0720553	0.135396	79	0.0480976	0.0861334
119	7	13.4286	81.311	13.859	6603	4268.14	0.0174148	0.0297265	0.0330954	0.0418433	0.081311	0.139392	90	0.0522458	0.0847199
120	24	10.4167	68.8296	13.3733	5544	4853.17	0.0113714	0.0412716	0.036841	0.0821213	0.0688296	0.150978	220	0.0557279	0.123953
121	8	13.625	77.7041	12.0899	5394	5505.5	0.00583921	0.0411829	0.0336271	0.091352	0.0777041	0.143189	103	0.0567579	0.101405
122	20	6.65	68.8322	13.8947	8736	5231.3	0.00205763	0.0308358	0.035527	0.0716789	0.0688322	0.14716	125	0.0498711	0.095948
123	5	25	74.4848	10.0062	7672	5339.8	0.0113714	0.0266931	0.0381222	0.0542002	0.0744848	0.144444	119	0.0528513	0.0988514
124	8	24.25	72.2242	10.013	8901	4385.88	0.00150616	0.0297096	0.0348834	0.0683786	0.0722242	0.144992	180	0.060566	0.11064
125	10	12.5	76.7079	15.3075	2227	5430.3	0.0129407	0.0312691	0.0348586	0.0570965	0.0767079	0.147777	115	0.0572537	0.0943905
126	6	23	78.6817	9.94323	4715	5365.83	0.0129495	0.0334205	0.0332958	0.0471057	0.0786817	0.145502	131	0.0597551	0.0991171
127	4	20.5	91.1564	11.0275	5548	6164.25	0.0273608	0.0377545	0.0357979	0.0505316	0.0911564	0.153884	78	0.0649389	0.121602
128	11	14.2727	76.3429	16.3198	4596	5632.09	0.00602627	0.037568	0.0376677	0.0704276	0.0763429	0.149249	148	0.0591879	0.101402
129	8	15.625	68.9884	12.2121	8815	6180.75	0.00762467	0.0283371	0.0357215	0.0540623	0.0689884	0.131899	115	0.0469256	0.0936398
130	6	5.5	97.5059	21.9459	3024	5678.83	0.0169229	0.0424209	0.0318645	0.088436	0.0975059	0.171796	33	0.0567708	0.088436
131	8	11.125	90.1754	17.2161	6550	3934	0.0172612	0.0347249	0.0312713	0.0506229	0.0901754	0.167519	84	0.0639515	0.113659
132	5	11.6	106.929	14.7325	5659	4490	0.0315565	0.0394139	0.040234	0.0474083	0.106929	0.167233	59	0.0731804	0.107485
133	3	24	99.7344	9.82189	9136	4477	0.0208828	0.0420434	0.034655	0.0813123	0.0997344	0.169611	70	0.083708	0.126502
134	10	8.2	86.4072	17.7337	9376	3955.5	0.0127599	0.0406459	0.0366813	0.0723434	0.0864072	0.156844	78	0.0677576	0.118657
135	4	33	79.0621	7.26337	2217	5455.25	0.0237168	0.047324	0.0395368	0.0681666	0.0790621	0.146193	123	0.0607195	0.103338
136	3	47.3333	95.8843	4.57487	5839	4618.67	0.0202562	0.046952	0.0400187	0.074142	0.0958843	0.167482	139	0.079021	0.167482
137	4	24.75	65.6352	7.36877	4660	5177.5	0.00457715	0.0167108	0.0343967	0.0395884	0.0656352	0.142522	98	0.0445455	0.0999167
138	9	7.55556	76.0716	14.2886	10175	6470.44	0.00774415	0.0429897	0.0352584	0.0746727	0.0760716	0.154904	69	0.0561878	0.10204
139	8	8.5	85.764	15.9021	2915	5332.12	0.00577585	0.0314236	0.0366655	0.0592742	0.085764	0.157414	68	0.0567865	0.113085
140	7	17.1429	70.049	11.5424	6176	5477.57	0.00686822	0.0322825	0.0292461	0.061015	0.070049	0.138116	116	0.0567075	0.0949376
141	8	10.875	84.0342	10.7371	6055	5154.75	0.0153635	0.0270261	0.0375707	0.0372158	0.0840342	0.147797	83	0.0558744	0.0892041
142	10	25.3	69.8103	10.3408	6097	3804.6	0.0112045	0.0269567	0.0347447	0.0687188	0.0698103	0.135953	222	0.0563454	0.0918895
143	9	18.4444	75.302	12.5029	4829	5160.56	0.0172603	0.0456058	0.035973	0.0714695	0.075302	0.154044	153	0.0588748	0.10368
144	4	10.75	101.036	15.6429	8082	4453.25	0.0209191	0.0326901	0.0367146	0.0419035	0.101036	0.188544	44	0.0642998	0.10313
145	8	10.625	85.5548	13.8938	2501	5253.38	0.00889828	0.0374534	0.037225	0.0641489	0.0855548	0.157316	79	0.0687549	0.124375
146	8	12.75	92.6637	15.0834	3907	4880.75	0.0177978	0.0345382	0.0347068	0.0495447	0.0926637	0.159035	98	0.0672721	0.102673
147	12	7.08333	71.4461	15.4778	1801	5908.83	0.00910907	0.0365725	0.0371965	0.0658405	0.0714461	0.139442	81	0.0547786	0.127163
148	4	17	72.1066	9.1335	7344	3493	0.0119384	0.0153241	0.0322158	0.0184273	0.0721066	0.140708	65	0.0457615	0.0894433
149	7	28.4286	69.5853	11.615	8859	4792.57	0.0154248	0.0315343	0.0391972	0.0520745	0.0695853	0.137901	177	0.053504	0.0950457
150	4	25.75	91.7822	8.62469	3466	3648.25	0.0279901	0.0350647	0.0343844	0.0424121	0.0917822	0.161875	102	0.0668332	0.10312
151	17	14.2941	81.8993	16.3212	6347	4248.12	0.00860902	0.0337451	0.0340875	0.0570143	0.0818993	0.155983	214	0.0685892	0.11464
152	9	7.55556	76.7607	14.0728	11660	4011.33	0.0177016	0.0493254	0.0429591	0.0938987	0.0767607	0.139118	66	0.0602303	0.128459
153	3	17.3333	88.887	5.43941	3497	6583.33	0.0194613	0.0431151	0.0391309	0.0607263	0.088887	0.174052	53	0.0659545	0.133293
154	10	13.6	86.1663	16.8069	3630	4932.4	0.0158502	0.0309796	0.0349074	0.0519439	0.0861663	0.158643	130	0.0639376	0.101763
155	11	9	78.8486	15.2774	6627	4386.64	0.00255675	0.0276809	0.0300355	0.043993	0.0788486	0.140099	97	0.0529028	0.103369
156	11	11.0909	91.8732	17.4157	6667	5269.91	0.0140722	0.0351741	0.0341769	0.0514149	0.0918732	0.16039	114	0.0685538	0.120368
157	7	13.4286	74.2384	15.1067	7108	3509.57	0.00897187	0.0424366	0.0355435	0.0586717	0.0742384	0.130949	92	0.0506894	0.091275
158	7	10.5714	93.152	16.1625	5510	6157.57	0.0184309	0.028257	0.027536	0.0486712	0.093152	0.1556	71	0.0582878	0.100657
159	8	19.875	83.5692	17.6588	3323	5582.25	0.00372532	0.0341627	0.0363695	0.0778992	0.0835692	0.141198	147	0.0636988	0.111266
160	6	20.5	81.5276	13.7298	9404	4233.5	0.0121908	0.0333334	0.0333132	0.0595138	0.0815276	0.143136	114	0.0598614	0.10693
161	5	16.2	79.0369	10.0699	7286	6534.6	0.0111685	0.0313405	0.0353486	0.0572444	0.0790369	0.143146	79	0.0541623	0.101087
162	6	13	96.0626	13.8078	8224	5782.33	0.0185666	0.0398088	0.0389288	0.0581313	0.0960626	0.169988	76	0.0700724	0.121068
163	12	10.0833	85.6994	16.2459	6992	5718.33	0.0153752	0.0376158	0.0415945	0.0727312	0.0856994	0.159459	115	0.0653494	0.102655
164	10	12.6	83.8224	17.2767	10178	5903.5	0.0198147	0.041613	0.0365686	0.0564412	0.0838224	0.167896	121	0.0592648	0.106792
165	7	8	84.226	15.3125	5399	4742.57	0.0123392	0.034084	0.0335698	0.0540786	0.084226	0.169381	56	0.0511314	0.105448
166	4	42.5	90.6645	8.57511	4909	3009.25	0.0318445	0.0371222	0.0345872	0.0396738	0.0906645	0.172525	160	0.0698157	0.114625
167	3	50.3333	65.7687	1.98219	7203	6180.33	0.0105472	0.0318217	0.0337079	0.0459434	0.0657687	0.133023	144	0.0489179	0.0941317
168	8	9.625	67.6735	12.4051	3180	4487.5	0.00678584	0.0189171	0.0325588	0.0435848	0.0676735	0.132845	75	0.0422445	0.0855939
169	9	9.44444	87.7899	19.3928	6471	4592.33	0.0141666	0.0337675	0.036995	0.0557382	0.0877899	0.168802	81	0.0634817	0.126754
170	4	7.75	86.475	15.4763	6847	7823.5	0.0137553	0.0293524	0.0378191	0.0627362	0.086475	0.157259	31	0.0510233	0.089775
171	5	7	91.2616	14.6019	3513	7108	0.0158502	0.0431498	0.0343721	0.0848552	0.0912616	0.150874	34	0.0568813	0.109093
172	6	8.83333	92.5323	15.2818	1652	5981.67	0.0245082	0.0324375	0.0342866	0.0452829	0.0925323	0.170233	54	0.0579323	0.0953016
173	7	21.5714	85.7544	16.3976	9297	3501.29	0.0115572	0.0287671	0.0288103	0.0510793	0.0857544	0.158924	142	0.069799	0.108651
174	7	9.85714	94.236	15.9482	4814	6277.14	0.0209205	0.0329141	0.0304958	0.0524109	0.094236	0.160551	67	0.060114	0.103492
175	7	9	93.56	18.9246	6260	5434.43	0.025038	0.0432241	0.0347911	0.0612546	0.09356	0.154477	62	0.0731956	0.143798
176	7	10.2857	86.755	18.6842	9249	5138	0.0195717	0.0397531	0.0354718	0.0636879	0.086755	0.156827	70	0.0579699	0.0973361
177	5	27.6	77.3522	10.0985	0	6624	0.0186944	0.0295918	0.0403577	0.0449871	0.0773522	0.141172	135	0.0567252	0.103772
178	16	12	82.1823	16.8922	5740	4792.5	0.00921708	0.0354726	0.0370094	0.0654383	0.0821823	0.153309	183	0.0671218	0.114962
179	7	26.1429	75.8007	11.5853	5374	3904.29	0.0221841	0.0363765	0.0392343	0.0503447	0.0758007	0.147984	170	0.0581955	0.0985504
180	3	21	101.493	7.24952	6884	7368.33	0.032684	0.0415954	0.0343956	0.0591909	0.101493	0.175172	61	0.0714759	0.111425
181	7	6.85714	93.424	18.6262	10542	5464.86	0.0163146	0.0288628	0.033126	0.0390353	0.093424	0.156833	47	0.0608331	0.0936641
182	4	20.25	74.9379	9.73601	4472	4674.25	0.0161455	0.0285329	0.0297955	0.0605678	0.0749379	0.133711	81	0.0502749	0.0965529
183	4	15.25	66.4794	8.48039	3169	3753.25	0.00736104	0.024603	0.033358	0.0539576	0.0664794	0.135722	61	0.0483335	0.100046
184	6	11.3333	91.1608	13.6741	2981	6108.17	0.0246186	0.0420286	0.0416768	0.0570693	0.0911608	0.165101	67	0.0650311	0.108859
185	6	13.3333	75.2624	9.70306	9645	4134.33	0.00958488	0.0245225	0.0329021	0.0428534	0.0752624	0.149437	78	0.0523979	0.0964437
186	6	10.6667	88.6929	12.7316	7386	5102.67	0.0210622	0.0328565	0.0352584	0.0481956	0.0886929	0.159642	64	0.0545237	0.095188
187	6	11.6667	79.2817	11.2118	9907	6353.67	0.0144117	0.0380919	0.0348507	0.0546879	0.0792817	0.149664	68	0.0560212	0.0968713
188	8	10.75	83.5804	17.3406	2431	5441.38	0.0216717	0.0375325	0.0350269	0.0568393	0.0835804	0.154874	82	0.0632307	0.125811
189	6	14.1667	84.0401	12.2558	3699	4436	0.0228048	0.03643	0.0335972	0.0588559	0.0840401	0.143895	83	0.0590667	0.102049
190	8	35.625	69.1257	10.3557	5511	4593.62	0.0157527	0.040259	0.0370324	0.0726424	0.0691257	0.13369	240	0.0556988	0.106398
191	7	19.5714	83.0717	16.6895	6561	5765.14	0.0282293	0.0473842	0.0364431	0.091352	0.0830717	0.150705	133	0.0632901	0.10785
192	9	21.5556	89.3851	15.611	2392	5343.44	0.0188043	0.0471372	0.040556	0.0775503	0.0893851	0.15337	177	0.0740048	0.124207
193	9	9.33333	87.5545	15.8643	5268	5929.56	0.0115375	0.035678	0.03434	0.0608529	0.0875545	0.168773	81	0.0656672	0.111273
194	7	11.8571	86.3788	15.6789	3952	4400.57	0.01968	0.0384779	0.0419479	0.0624457	0.0863788	0.150494	84	0.0649269	0.109617
195	4	15.75	89.1879	10.9096	7249	3802.75	0.0180769	0.0497254	0.0380816	0.0767196	0.0891879	0.169384	61	0.0710278	0.108344
196	11	9.45455	87.6195	16.9041	3149	5048.36	0.0107071	0.0379915	0.0328814	0.0598984	0.0876195	0.164558	99	0.0620999	0.0998277
197	5	11.2	96.9757	13.3072	7554	4069.8	0.0186343	0.0431072	0.0349221	0.065315	0.0969757	0.174954	56	0.072144	0.119737
198	7	17.5714	87.9833	13.4269	7415	5529.57	0.00924847	0.0288309	0.0352136	0.0443216	0.0879833	0.153685	115	0.065379	0.117135
199	5	13.6	95.1401	15.6349	4773	5275.2	0.0223466	0.0381499	0.0300385	0.0488329	0.0951401	0.160593	66	0.0711549	0.114973
200	4	10.25	112.501	16.3989	3203	4328.5	0.0354663	0.04319	0.0365937	0.0511898	0.112501	0.195537	40	0.070912	0.126407
201	3	40.6667	66.9218	4.68015	4830	3234	0.0122952	0.0181398	0.0381491	0.0231397	0.0669218	0.145146	121	0.0459748	0.0872467
202	4	12.5	92.7053	13.4505	6707	5354.5	0.00249956	0.0310552	0.0342974	0.0536668	0.0927053	0.163859	51	0.063555	0.106198
203	9	7.66667	86.4858	19.1905	4226	6320.44	0.0185666	0.0298518	0.034255	0.0412888	0.0864858	0.163216	67	0.0564519	0.0996999
204	7	15.4286	83.3245	11.8065	3759	4843.57	0.00889828	0.0325536	0.0338701	0.0560697	0.0833245	0.149954	101	0.0655629	0.106189
205	12	9.25	94.9726	20.375	4982	5961.08	0.0138675	0.0459961	0.0385185	0.0808778	0.0949726	0.179923	108	0.0777281	0.126407
206	9	6.11111	96.8592	19.722	4480	4439.44	0.00844249	0.0446227	0.0400622	0.0796576	0.0968592	0.170093	56	0.0714814	0.126644
207	3	42.3333	107.041	5.97564	3420	5212.67	0.0462266	0.0541471	0.036127	0.0692436	0.107041	0.177838	120	0.0927819	0.142071
208	14	10.2143	86.2546	14.8199	2365	4911	0.0150701	0.0394706	0.0371685	0.0694388	0.0862546	0.15476	131	0.0656747	0.113846
209	8	6.75	84.149	16.3676	8362	5062.5	0.00715374	0.037635	0.0370335	0.0822234	0.084149	0.146516	55	0.0590171	0.108004
210	6	16.1667	87.5716	14.4302	5521	5465.33	0.00949891	0.0257883	0.033596	0.0429286	0.0875716	0.165575	92	0.0608619	0.106393
211	5	18.6	82.7107	12.6778	4277	5044.2	0.0156985	0.0357407	0.0360399	0.0635014	0.0827107	0.157824	89	0.0595767	0.105194
212	10	6.5	79.967	17.8291	3800	5785.1	0.0133304	0.0348898	0.0364317	0.0639252	0.079967	0.157056	65	0.0540381	0.092318
213	12	16.0833	66.5016	13.3684	4607	6156	0.0131054	0.0314672	0.0326064	0.057313	0.0665016	0.134934	174	0.0495845	0.0927263
214	5	15.6	80.988	10.6897	3637	5138.8	0.0122851	0.0297874	0.0417242	0.0466961	0.080988	0.138945	75	0.0601692	0.13061
215	4	14	96.1033	13.7433	6819	3354	0.0231545	0.040781	0.0368319	0.059822	0.0961033	0.162219	54	0.0657863	0.1139
216	8	20	79.6649	10.423	8466	5252.62	0.0115948	0.0386311	0.0370745	0.0893299	0.0796649	0.152284	151	0.0645419	0.115476
217	10	7.1	86.697	15.7164	2755	5454.9	0.00718802	0.0385736	0.0338352	0.0769512	0.086697	0.147972	70	0.0661153	0.12032
218	9	11	78.8166	12.8063	5177	4689.22	0.00784183	0.0331481	0.0320752	0.0648384	0.0788166	0.138837	95	0.0585846	0.0981266
219	4	15.5	88.9204	8.73325	5047	6780	0.0155517	0.0358716	0.0421781	0.0513398	0.0889204	0.172593	63	0.0625653	0.110817
220	7	8.85714	107.579	17.1614	6041	5385.57	0.0258819	0.0547355	0.0394948	0.0856689	0.107579	0.185341	63	0.0795319	0.113369
221	5	48.4	77.7679	6.9723	4132	4255.6	0.00766389	0.0350822	0.0355834	0.0721861	0.0777679	0.13459	214	0.0638956	0.105627
222	6	29	97.5286	16.0955	5900	5221.17	0.0180374	0.0475535	0.0337741	0.0814261	0.0975286	0.168019	158	0.0806784	0.158992
223	5	10	86.1036	15.8048	5405	5775.4	0.0209842	0.0410375	0.0385531	0.0731132	0.0861036	0.159392	50	0.0575498	0.0975154
224	6	10.5	81.1869	13.3123	5137	2577.5	0.0188587	0.0318952	0.0346854	0.0433017	0.0811869	0.145811	64	0.0544264	0.0877556
225	5	24.2	111.61	20.1514	4791	4776.8	0.0290885	0.0410274	0.0407256	0.0592772	0.11161	0.174651	120	0.0888872	0.130961
226	4	6.5	99.3934	16.5656	3584	6023.75	0.0203604	0.0583033	0.0391876	0.0781021	0.0993934	0.176085	27	0.0721188	0.11835
227	14	8.07143	75.2869	15.0489	4532	6133.29	0.00557807	0.0406926	0.0321998	0.0788143	0.0752869	0.158412	109	0.0614224	0.110727
228	3	42.3333	97.4049	5.83896	0	4805	0.0358228	0.0439224	0.0371742	0.0510226	0.0974049	0.158371	123	0.0767905	0.124543
229	5	9.8	90.3639	11.7473	6548	6807.2	0.021178	0.0356184	0.0340604	0.0611224	0.0903639	0.156356	46	0.0599006	0.11082
230	14	8.28571	79.5542	17.0235	6403	5769.07	0.00439242	0.0295491	0.0328255	0.0695484	0.0795542	0.149099	111	0.0534998	0.118765
231	11	8.45455	95.3123	21.8063	3141	5810.64	0.0196667	0.041102	0.0397328	0.0601171	0.0953123	0.162416	89	0.0700391	0.132556
232	11	8.81818	90.797	19.2925	0	6456.55	0.00698939	0.039111	0.0402143	0.0585574	0.090797	0.158739	90	0.0664901	0.115276
233	3	11	69.0371	6.31097	4864	5265.67	0.0120394	0.0272882	0.035955	0.0557881	0.0690371	0.143907	33	0.0436391	0.106829
234	10	6	85.8811	18.5091	6078	6017.6	0.00566037	0.0378923	0.0349069	0.0652866	0.0858811	0.158808	57	0.0559678	0.100603
235	5	12.6	75.8958	11.7945	5176	3990	0.00933822	0.033555	0.0367294	0.0516209	0.0758958	0.142183	64	0.0545078	0.0998254
236	7	21.7143	91.233	15.023	328	4876.14	0.00956208	0.0363995	0.0390195	0.0637123	0.091233	0.17295	141	0.0710295	0.106633
237	5	8.8	90.086	12.3118	9302	5530.6	0.0101423	0.0388187	0.0379454	0.060462	0.090086	0.152107	43	0.0653777	0.130226
238	9	8.88889	72.3391	14.4327	4781	6035.89	0.0175603	0.0322306	0.0341349	0.0539852	0.0723391	0.138155	77	0.0481897	0.0814561
239	8	6.375	78.9717	18.4502	8633	6467.25	0.00966017	0.0231825	0.0332708	0.0620046	0.0789717	0.156725	50	0.0440413	0.101246
240	4	37	87.4094	5.91146	4070	6144.25	0.0122971	0.0396731	0.0320094	0.0777017	0.0874094	0.169022	144	0.0720136	0.114011
241	5	44.2	87.1765	11.3859	3797	5766.4	0.0186818	0.0374224	0.0371761	0.0563108	0.0871765	0.157404	198	0.071276	0.117902
242	13	4.84615	110.559	27.5789	2423	5556.46	0.013748	0.0484491	0.0379891	0.0893299	0.110559	0.189834	59	0.0760589	0.119737
243	7	5.57143	81.8846	16.8783	5744	3866	0.00766389	0.027979	0.0327864	0.0427177	0.0818846	0.142254	39	0.0478979	0.0902088
244	4	32.75	84.3655	7.26439	3891	3391.75	0.0157527	0.042652	0.0370963	0.0702498	0.0843655	0.149442	123	0.0656787	0.11289
245	3	33.3333	113.447	5.40827	11517	2891.33	0.0444769	0.0522031	0.0387467	0.0569099	0.113447	0.181772	97	0.0863701	0.122456
246	9	17.6667	86.1793	16.5593	3748	4638.78	0.00320852	0.0332652	0.0314055	0.056854	0.0861793	0.159039	152	0.0727085	0.114936
247	4	19.25	70.944	6.84103	6242	6447.75	0.0103404	0.030406	0.0302136	0.0600141	0.070944	0.138854	75	0.0545135	0.0966327
248	6	8.33333	91.4356	17.4163	4389	2313.17	0.0270899	0.0358281	0.035333	0.0474139	0.0914356	0.162932	50	0.0614413	0.0938555
249	12	8.33333	75.6571	16.7301	4087	4591.75	0.00528028	0.0232274	0.0329406	0.0556006	0.0756571	0.153157	95	0.0506404	0.102079
250	5	24.2	91.5751	15.4438	1444	5750	0.0177671	0.034058	0.0308561	0.0428534	0.0915751	0.160802	118	0.0691598	0.117947
251	4	56.25	80.0433	8.11779	5036	4620.75	0.02867	0.0331494	0.0381958	0.0413117	0.0800433	0.142198	199	0.062797	0.10837
252	7	23.4286	74.7458	12.9208	1946	4622	0.00830625	0.0299756	0.0311799	0.0716533	0.0747458	0.140758	155	0.0619258	0.110549
253	5	11	83.6441	11.1247	6510	5067.6	0.0133198	0.032649	0.0379571	0.0592552	0.0836441	0.144323	55	0.0631065	0.106128
254	4	13.5	155.19	21.7697	4277	6668.5	0.0345599	0.0790289	0.0433412	0.0943172	0.15519	0.216512	55	0.1224	0.183737
255	5	14.8	92.0316	11.994	4557	5463.8	0.0145216	0.0401694	0.0354077	0.0555906	0.0920316	0.15437	68	0.0704698	0.112938
256	11	12.0909	72.714	15.1572	5929	3976.91	0.00522426	0.0387138	0.0352422	0.0959857	0.072714	0.136944	128	0.0613195	0.113599
257	4	11.25	120.663	18.7149	222	5038.25	0.031927	0.0473164	0.037386	0.0615248	0.120663	0.191832	46	0.0788092	0.11731
258	3	41.6667	85.4764	5.24387	4995	2870.67	0.0290159	0.0369226	0.0374795	0.0500045	0.0854764	0.156179	123	0.064884	0.106699
259	6	15.1667	80.0525	14.5963	3372	4935.33	0.0217202	0.0444294	0.0385172	0.0693037	0.0800525	0.156287	87	0.0576514	0.108272
260	5	11.6	104.143	18.549	9604	4274.2	0.0286603	0.0442041	0.0380268	0.0585398	0.104143	0.16089	57	0.0721625	0.104908
261	5	35.6	98.1504	10.7936	2685	4248.4	0.0412253	0.0502543	0.0359383	0.0642128	0.0981504	0.168466	155	0.0811188	0.134638
262	6	24.3333	90.5923	15.7283	6530	6684.33	0.0287282	0.0431712	0.0354903	0.059728	0.0905923	0.165445	138	0.0779789	0.125057
263	6	25.6667	101.238	16.026	5780	5191.33	0.0189207	0.0422045	0.0353035	0.0687502	0.101238	0.180179	148	0.0812816	0.122754
264	9	8.55556	106.117	19.6185	2172	5390.22	0.0215693	0.0458883	0.0422162	0.0729826	0.106117	0.180801	75	0.0781888	0.122067
265	3	14	99.8816	7.36331	8760	5200	0.0317125	0.0485662	0.0331587	0.0695484	0.0998816	0.167345	43	0.0716471	0.119966
266	10	6.3	85.0514	18.0197	6216	5386.2	0.00246083	0.0355817	0.0323152	0.0731979	0.0850514	0.159502	63	0.0575222	0.102302
267	5	7.6	90.0035	15.737	6667	5827.6	0.00679765	0.0495617	0.0371272	0.0754295	0.0900035	0.16064	37	0.0608408	0.10685
268	6	10.5	76.6053	13.3405	3829	5854	0.00784183	0.0199645	0.0366635	0.0396673	0.0766053	0.140048	62	0.0454812	0.102684
269	5	8.2	93.6259	17.9623	6117	5488.2	0.00924847	0.0314867	0.0327408	0.0570143	0.0936259	0.162933	39	0.0594664	0.100657
270	7	11	79.0146	15.1742	6951	4013	0.0149573	0.0286909	0.0324808	0.0460484	0.0790146	0.158431	74	0.0533648	0.0979161
271	3	12.6667	86.5287	9.29382	10504	6712	0.0213316	0.0299939	0.0357868	0.0430284	0.0865287	0.167025	39	0.0541324	0.0970873
272	8	10.25	85.1792	15.9884	2809	4851.12	0.00774302	0.0349368	0.0301274	0.0538962	0.0851792	0.156327	77	0.0597196	0.0989258
273	7	9.28571	96.6749	19.0118	12097	5470.57	0.0204389	0.0325104	0.0352228	0.0595203	0.0966749	0.175707	66	0.0703961	0.119558
274	5	13.8	99.3446	14.5816	7805	6516.8	0.029488	0.0417748	0.0344537	0.05629	0.0993446	0.181548	69	0.0686717	0.113824
275	5	13.4	112.496	17.0074	2791	3948.2	0.0262287	0.0453817	0.0407046	0.0645708	0.112496	0.182653	67	0.0855526	0.129861
276	6	10	91.7541	15.7111	6756	6504.5	0.0213843	0.0348584	0.0378034	0.0466473	0.0917541	0.165512	58	0.0629449	0.108223
277	3	13.3333	89.6454	9.46257	6886	8122	0.0205916	0.0434586	0.0358298	0.0653935	0.0896454	0.153064	39	0.0662051	0.107062
278	6	13.1667	96.5597	14.9878	7401	4979.83	0.0188811	0.0398769	0.0352821	0.0732867	0.0965597	0.180522	73	0.0706703	0.120829
279	9	19.4444	92.8307	19.3358	3848	6107.56	0.00704727	0.0429523	0.0360855	0.065984	0.0928307	0.164951	161	0.0794747	0.130293
280	3	24.3333	100.264	8.58801	4612	6019.67	0.035311	0.0485196	0.0382473	0.0581313	0.100264	0.157288	73	0.0711529	0.112389
281	5	14	82.6061	9.63737	4771	6153.4	0.0112264	0.0363104	0.0360823	0.0529293	0.0826061	0.147672	68	0.0572798	0.117752
282	5	12.6	95.2014	16.9247	8049	6976.4	0.0218586	0.0365567	0.0338696	0.0494984	0.0952014	0.163524	62	0.066332	0.107916
283	6	10.3333	94.6462	15.6844	4810	6002	0.0189441	0.0427003	0.0369503	0.0617013	0.0946462	0.164813	62	0.0665474	0.10615
284	3	13.3333	99.6901	9.29077	6007	8022	0.0207621	0.0262722	0.037602	0.0303941	0.0996901	0.182422	41	0.059369	0.108396
285	8	8	73.7291	14.982	6131	4830.25	0.0105259	0.0261659	0.033642	0.0439108	0.0737291	0.137225	63	0.0477713	0.0786487
286	5	27.6	84.4339	14.915	8586	4294.2	0.0292468	0.0539234	0.0390868	0.0766779	0.0844339	0.151723	133	0.066476	0.124434
287	5	32	105.366	14.5612	6135	4827.8	0.0239827	0.0519723	0.0344902	0.08761	0.105366	0.174425	147	0.0865968	0.120704
288	4	13	98.1212	9.02851	3285	5617.5	0.0194943	0.036227	0.0308552	0.0593322	0.0981212	0.169686	52	0.06482	0.106894
289	7	20.1429	86.9353	16.5244	4917	5456.29	0.0217422	0.041649	0.0322626	0.0622012	0.0869353	0.151434	137	0.0689793	0.117606
290	5	11.4	85.1326	16.0557	11226	5413.4	0.021769	0.0279002	0.0325089	0.0386908	0.0851326	0.160188	56	0.0569178	0.0987863
291	4	7.5	96.0309	15.948	2290	5107.25	0.018574	0.0295149	0.0334572	0.038007	0.0960309	0.166536	29	0.049672	0.0881224
292	4	23	93.4353	10.1158	7414	4556.25	0.0138285	0.0292124	0.0334074	0.0462396	0.0934353	0.155909	90	0.0641034	0.096496
293	6	9.66667	82.15	10.0473	10854	6309.17	0.00922637	0.0356393	0.0334679	0.0615029	0.08215	0.156489	58	0.0556823	0.112131
294	3	24.3333	93.3383	4.22245	7476	4250.33	0.0342365	0.0576693	0.0343175	0.0763502	0.0933383	0.162598	71	0.075133	0.125087
295	3	25.6667	86.4058	7.67264	7954	3925.67	0.00372532	0.0299793	0.0331005	0.0654499	0.0864058	0.144923	74	0.0715955	0.117913
296	4	7.25	102.463	19.6388	9796	5985.25	0.0242379	0.0425914	0.0392797	0.0848552	0.102463	0.169392	29	0.0647658	0.113648
297	6	9.83333	81.5374	14.9544	8728	5772	0.0172181	0.0298007	0.0359594	0.047203	0.0815374	0.14382	59	0.0500438	0.102031
298	3	25.3333	94.2296	5.19758	2322	5106.33	0.0244247	0.0401777	0.0415418	0.0505529	0.0942296	0.171203	75	0.0690228	0.110845
299	9	6.77778	106.483	23.1188	2986	5594.78	0.0253185	0.0491043	0.039485	0.0793861	0.106483	0.180979	60	0.076852	0.127652
300	5	12.8	118.416	15.1907	4687	6537.6	0.0479877	0.0557805	0.0398687	0.0687569	0.118416	0.183209	65	0.0860456	0.162656
301	5	8.8	83.1867	15.1204	1728	5342	0.00904406	0.0321359	0.0353483	0.0607077	0.0831867	0.156449	44	0.0484234	0.106466
302	5	19	82.1732	6.32157	3873	3409	0.00978707	0.0359777	0.0346204	0.0583362	0.0821732	0.154248	92	0.0647453	0.111387
303	5	18.2	68.9305	12.1971	5139	5018.8	0.00542899	0.0186702	0.0294208	0.0268162	0.0689305	0.130291	88	0.0416914	0.0827059
304	7	8.57143	88.3452	16.5951	5279	5473.43	0.0109499	0.0339005	0.0302503	0.0588597	0.0883452	0.15784	58	0.0573744	0.0983099
305	3	14.6667	92.3386	8.10922	1979	6703	0.0163861	0.025168	0.0346412	0.0366875	0.0923386	0.170905	44	0.0611462	0.109822
306	6	10.3333	69.0771	12.1433	5724	4859.5	0.00271957	0.0230687	0.0353511	0.0515742	0.0690771	0.139374	62	0.04452	0.0858397
307	5	11.4	73.445	12.9922	4944	5679.8	0.00962527	0.0207438	0.0332609	0.0328175	0.073445	0.147622	57	0.044312	0.0805935
308	5	25.4	100.824	18.202	5749	3956.2	0.0239498	0.0437895	0.035285	0.0636713	0.100824	0.170097	123	0.0833275	0.126875
309	5	35.2	69.4379	10.2409	6780	5419.6	0.0146574	0.0303014	0.0342919	0.0437864	0.0694379	0.137133	162	0.052232	0.0942783
310	4	12.25	99.3798	14.7591	381	5377.75	0.0234707	0.0408187	0.032444	0.0538962	0.0993798	0.171753	44	0.0655799	0.103475
311	6	22.1667	62.1364	9.70763	5735	4714.5	0.00334369	0.0324755	0.0361481	0.0848778	0.0621364	0.137911	122	0.0424277	0.0848778
312	8	10	90.6538	17.3281	3742	5655.38	0.0241862	0.043058	0.0370459	0.0654462	0.0906538	0.159798	76	0.0635582	0.117739
313	4	16.5	89.0465	8.92055	4976	5336.5	0.0156594	0.0292479	0.0372747	0.0398206	0.0890465	0.160845	65	0.0624022	0.10934
314	10	7.8	93.4797	22.5955	2764	4604.9	0.00631165	0.0416854	0.0349023	0.0817307	0.0934797	0.161035	70	0.0681481	0.113991
315	3	16.3333	84.7277	6.50027	3636	6839.33	0.0170885	0.0560297	0.0390983	0.0782694	0.0847277	0.150738	50	0.0622661	0.108621
316	9	13	87.8632	14.7467	7819	6457.78	0.0199221	0.0513372	0.0370078	0.0800195	0.0878632	0.159776	111	0.0741245	0.109441
317	5	6.4	99.9427	18.9574	6182	4953	0.0283146	0.0427186	0.0409016	0.0506488	0.0999427	0.165379	33	0.0705816	0.126275
318	6	21	81.4871	16.8078	4448	5568	0.0101423	0.0282061	0.0332797	0.0662	0.0814871	0.147288	121	0.0584019	0.104002
319	4	9.25	71.0258	10.3579	5204	5775.75	0.00271957	0.0160562	0.0325782	0.0257715	0.0710258	0.142094	38	0.0444445	0.0776979
320	4	20.25	68.6994	8.63079	6825	5208	0.0127322	0.0374936	0.0380239	0.0528866	0.0686994	0.133327	75	0.0512691	0.102725
321	3	12.3333	72.1694	6.01412	6573	6582	0.0038983	0.024258	0.035966	0.0524203	0.0721694	0.136371	35	0.0443693	0.100036
322	4	36	79.1277	7.22751	2439	5645.5	0.00845789	0.030512	0.0304105	0.0446017	0.0791277	0.140135	142	0.0598383	0.101345
323	5	8.2	81.2291	14.1474	7286	5044.4	0.00344407	0.0222891	0.0358534	0.034764	0.0812291	0.162899	41	0.0523271	0.0993728
324	5	12.8	76.2378	11.6722	8030	4510	0.0167541	0.0306341	0.0334843	0.0457888	0.0762378	0.139108	62	0.054752	0.0939203
325	5	13.4	90.5851	15.2269	5551	5399.4	0.0173021	0.0320777	0.0373406	0.0407331	0.0905851	0.170459	64	0.0621741	0.113969
326	4	16.75	92.322	9.51002	6391	6196.75	0.0248069	0.0412369	0.0368557	0.0685478	0.092322	0.174463	65	0.0618587	0.113644
327	6	7	116.288	20.5119	3960	3858.5	0.0237216	0.0377123	0.0417289	0.0540917	0.116288	0.197133	42	0.07143	0.118389
328	3	17	123.913	9.40819	5143	3699	0.0581167	0.0683198	0.0368156	0.0758267	0.123913	0.196101	52	0.096541	0.126754
329	4	10.5	118.133	16.996	4393	5769.75	0.0332436	0.0482509	0.0400897	0.0694151	0.118133	0.195349	43	0.0834916	0.121585
330	4	14	107.982	13.6361	5234	3282.75	0.0410626	0.0517185	0.0380185	0.0680509	0.107982	0.166034	57	0.0815685	0.119094
331	3	10.3333	84.6432	11.2393	6540	6398.33	0.0158538	0.0269007	0.0334936	0.0448633	0.0846432	0.159707	31	0.0466757	0.0826537
332	4	53.75	75.6554	7.46539	11336	5574.5	0.0115948	0.0232116	0.0392273	0.0278833	0.0756554	0.141045	192	0.0592168	0.107218
333	10	5.5	77.9499	18.1976	5463	5455.8	0.00566745	0.0301093	0.0344054	0.046846	0.0779499	0.154418	53	0.0513984	0.0997699
334	4	12.5	86.7784	12.9135	5931	5640.75	0.0198856	0.0338192	0.0376947	0.0474912	0.0867784	0.159289	51	0.0548786	0.0930774
335	6	9.33333	98.1126	15.3982	3889	4727.33	0.0114213	0.0475586	0.0376664	0.0916693	0.0981126	0.175249	55	0.0694465	0.12617
336	3	11	109.284	10.5236	974	5514.67	0.0345086	0.0384163	0.043117	0.0457114	0.109284	0.162954	33	0.073344	0.112465
337	3	17.6667	101.473	6.58265	6164	4791	0.0272464	0.0444716	0.0330613	0.0725939	0.101473	0.159694	52	0.0681608	0.111718
338	5	5.4	87.6859	19.4858	5249	6929.6	0.0173937	0.0291523	0.0359588	0.0425383	0.0876859	0.157024	28	0.0532481	0.0889799
339	8	12.625	85.0583	18.0038	7180	5033.62	0.0117944	0.0285332	0.0376262	0.0532466	0.0850583	0.147752	98	0.0564159	0.0932607
340	7	9.57143	87.1391	19.5095	3166	4405.71	0.0166166	0.0350524	0.0370108	0.0537275	0.0871391	0.161894	65	0.0615339	0.104918
341	4	30.5	73.5919	10.4544	6386	5200.25	0.0184022	0.0340828	0.0345822	0.0490152	0.0735919	0.131851	116	0.0526994	0.0980231
342	6	8.83333	100.215	20.5468	5416	4454.67	0.0225737	0.0426724	0.0401614	0.0570813	0.100215	0.178298	54	0.0731714	0.107521
343	5	7.4	83.6498	15.6843	4461	7328.2	0.00906357	0.0306081	0.0306269	0.0549215	0.0836498	0.143419	37	0.056579	0.0973521
344	4	45.25	71.8428	5.44426	10546	4458.5	0.0203186	0.0334562	0.0347182	0.0629606	0.0718428	0.146666	172	0.0548961	0.0965189
345	12	6.91667	81.3346	19.6516	5889	4211.42	0.00840972	0.0302498	0.0354918	0.054644	0.0813346	0.164324	80	0.0521258	0.101048
346	6	23.6667	94.3184	13.3921	3840	3438.83	0.0153949	0.03518	0.0343398	0.0580074	0.0943184	0.158998	130	0.0732871	0.119009
347	7	10.4286	89.2022	12.977	2586	5606.29	0.00995389	0.0343418	0.033891	0.0697393	0.0892022	0.158951	68	0.0637207	0.118389
348	7	12.2857	100.198	20.1284	5927	6210.29	0.0141967	0.0294564	0.0355289	0.0501819	0.100198	0.16545	81	0.0678608	0.107645
349	4	11.75	107.367	16.3287	1581	5418.25	0.0265398	0.0411881	0.0387738	0.0534102	0.107367	0.17164	48	0.0745216	0.143329
350	5	14.2	100.149	11.2885	5733	5890	0.0178293	0.0383049	0.0355097	0.0536663	0.100149	0.158756	68	0.0723163	0.146784
351	4	11	85.4014	14.5499	7843	6826.25	0.0110043	0.0333442	0.0315199	0.0468638	0.0854014	0.166919	44	0.0492065	0.0925752
352	4	17.75	76.3536	8.40799	7879	5752	0.0114553	0.0306811	0.0361908	0.0548939	0.0763536	0.142322	69	0.0524027	0.0996457
353	5	15.4	96.6939	12.9869	10152	6704.8	0.0326124	0.0447442	0.0332636	0.060148	0.0966939	0.159503	77	0.0759819	0.112785
354	5	7.4	87.4811	13.7129	1711	3858.8	0.0186456	0.0398154	0.0312965	0.0524445	0.0874811	0.154598	37	0.0613987	0.107667
355	6	17.5	93.1752	16.8363	6026	4313.5	0.00982718	0.0372087	0.0308207	0.0514436	0.0931752	0.171938	104	0.0713204	0.108077
356	7	8.14286	84.7221	15.8905	5638	6420.14	0.0156349	0.0316452	0.0331307	0.0775888	0.0847221	0.150227	55	0.0518347	0.104965
357	6	20.6667	85.3132	18.7593	4951	5660.17	0.0153261	0.0221703	0.0358256	0.0370641	0.0853132	0.161259	117	0.0627643	0.103369
358	8	9.25	107.265	22.5299	5966	6359.12	0.0185764	0.0428411	0.0376637	0.0607026	0.107265	0.184112	72	0.0757726	0.109954
359	5	19.6	73.4538	11.2353	8274	4316.6	0.00711689	0.0248666	0.0299547	0.0484538	0.0734538	0.150897	93	0.0556937	0.114746
360	3	31.6667	71.045	3.33759	6186	4040.67	0.00727289	0.026669	0.0343272	0.0507859	0.071045	0.132135	90	0.0464013	0.091255
361	5	7.8	89.488	16.8623	9943	4734.2	0.012714	0.0313986	0.0361022	0.0482312	0.089488	0.15206	40	0.0635629	0.108595
362	6	13	90.0321	19.2899	3643	4693.67	0.00686732	0.0286345	0.0322207	0.0442046	0.0900321	0.163525	73	0.0636302	0.102271
363	6	14.3333	69.736	13.0002	10880	4529	0.0104363	0.0304649	0.0313907	0.040255	0.069736	0.145004	82	0.0448735	0.0862875
364	6	13.5	86.0024	14.3944	4799	6735.83	0.0230943	0.0306637	0.0336188	0.0359787	0.0860024	0.146305	80	0.0587265	0.105247
365	6	12.8333	80.9446	13.8999	3443	5184.33	0.0097248	0.0257525	0.0363458	0.0401739	0.0809446	0.157134	75	0.0495654	0.082203
366	5	29	94.2644	13.3505	4798	6098.4	0.0123771	0.0328029	0.0336221	0.0527938	0.0942644	0.16516	140	0.0739128	0.126188
367	6	11.6667	96.3379	18.6217	3802	7052.33	0.0183202	0.0340867	0.038745	0.0481711	0.0963379	0.17308	70	0.0686713	0.121291
368	5	26.4	86.4305	12.5578	8472	4515.6	0.0138675	0.0360071	0.0391704	0.0551325	0.0864305	0.167361	127	0.0648713	0.0981814
369	6	8.16667	98.8409	16.5715	8969	5189.33	0.00485853	0.0325174	0.037824	0.0439939	0.0988409	0.168469	49	0.0647694	0.112857
370	7	18.7143	56.7393	10.9642	3554	4664	0.00193524	0.0305019	0.0338369	0.0637123	0.0567393	0.134786	129	0.0371169	0.0771436
371	4	11.5	81.9262	13.9055	4455	3872.5	0.0149852	0.0373967	0.0393696	0.053215	0.0819262	0.153786	46	0.0518428	0.0888492
372	5	14.2	99.3893	12.9469	8319	4677	0.0289416	0.0427985	0.0347007	0.0572809	0.0993893	0.1658	70	0.0712776	0.105311
373	5	29.2	84.9627	13.0728	5684	4353	0.0260949	0.0425455	0.0331835	0.0611142	0.0849627	0.154456	142	0.0701212	0.109502
374	8	11.625	75.2345	14.7458	6542	5496.75	0.012878	0.030467	0.0377185	0.0634852	0.0752345	0.147075	89	0.0521533	0.103548
375	5	8.6	98.9786	19.1673	4702	6461	0.0163146	0.0386985	0.0368434	0.0665099	0.0989786	0.168697	43	0.0616974	0.112051
376	3	18.3333	86.0957	7.28853	497	6475.33	0.01267	0.0239473	0.0270599	0.0450449	0.0860957	0.164549	54	0.0573742	0.108941
377	6	5.66667	79.8574	17.53	2531	5325.17	0.00255675	0.0187573	0.0264613	0.0370502	0.0798574	0.139225	35	0.0391344	0.0959061
378	4	36.75	88.0446	6.96588	3309	5027.75	0.0213522	0.036831	0.0373967	0.0491645	0.0880446	0.168344	141	0.0698529	0.110445
379	4	18.5	101.855	14.0611	3392	3411.75	0.0331685	0.0410884	0.0396595	0.0500245	0.101855	0.162046	69	0.077125	0.127486
380	4	8.75	97.8771	13.3222	1578	5911.25	0.0176278	0.0371528	0.0369033	0.0613239	0.0978771	0.17005	35	0.057324	0.085292
381	3	7	118.609	21.0861	5825	7810	0.0360328	0.0515885	0.045817	0.066343	0.118609	0.186224	21	0.0737384	0.11393
382	4	18	87.9351	13.605	6611	3852.5	0.00566037	0.029567	0.0380241	0.0457632	0.0879351	0.153147	72	0.0592851	0.0918932
383	5	5.8	70.9117	15.134	8194	4033.2	0.0154876	0.0215316	0.0265124	0.0398206	0.0709117	0.152248	30	0.0405847	0.0721358
384	6	9.16667	89.8698	17.0289	6195	5864.17	0.00286241	0.0242247	0.0309754	0.0345592	0.0898698	0.161545	55	0.0563389	0.0939568
385	7	9	93.7573	17.4177	1586	4982	0.00734225	0.0360918	0.0368494	0.0616145	0.0937573	0.159071	63	0.0620646	0.100697
386	5	18.4	92.9971	14.2545	9220	5111.6	0.0258358	0.0376057	0.0348288	0.0582469	0.0929971	0.156506	91	0.0659318	0.0995438
387	5	27.8	100.358	19.3145	5565	4971	0.0355736	0.0482127	0.036928	0.0664796	0.100358	0.170826	131	0.0783325	0.127971
388	6	13.5	98.6068	15.8064	5462	7401.83	0.00945815	0.0445633	0.0377161	0.067289	0.0986068	0.166255	77	0.0794534	0.124637
389	3	22	100.475	6.7515	7403	4285.33	0.0315356	0.0401892	0.0369181	0.0474346	0.100475	0.177183	64	0.0694979	0.108143
390	7	8.71429	76.1276	15.2687	6360	4992.29	0.0111459	0.0281525	0.0331008	0.0494618	0.0761276	0.138809	61	0.0507182	0.0904904
391	3	40.3333	71.1367	6.66865	9691	5489.33	0.00557807	0.0108927	0.0344779	0.0199833	0.0711367	0.152834	121	0.0493482	0.0836546
392	3	18.6667	81.9623	5.22564	1931	5366.33	0.0230344	0.0240692	0.0317498	0.0248352	0.0819623	0.14719	54	0.0500347	0.0853235
393	5	7.8	100.855	20.123	5480	5938.8	0.0282403	0.0577451	0.0457402	0.0990483	0.100855	0.185282	39	0.0629469	0.122067
394	6	6.16667	93.6629	18.429	4651	6099	0.0215595	0.0438865	0.0401288	0.0749151	0.0936629	0.161717	36	0.0669716	0.115437
395	5	6.2	86.3195	17.168	2362	4493	0.00320852	0.0229538	0.0346431	0.040488	0.0863195	0.161354	31	0.045702	0.0901661
396	3	16.3333	83.8906	6.9697	9229	4043.67	0.0105259	0.0328569	0.0325192	0.062789	0.0838906	0.147751	50	0.0601376	0.111203
397	3	7.33333	94.878	13.7925	6115	8262.33	0.0201895	0.031423	0.033043	0.0386908	0.094878	0.167264	22	0.0572519	0.111216
398	5	8.8	81.172	12.8399	6368	5183	0.0135901	0.0332739	0.0380895	0.0543058	0.081172	0.144457	45	0.0589471	0.0962147
399	12	7.08333	82.5463	17.9874	3598	6508.42	0.00978707	0.0271975	0.0321188	0.045477	0.0825463	0.15852	80	0.052343	0.0911259
400	3	7.33333	115.434	16.6738	6776	4844.33	0.0396779	0.0473958	0.0361307	0.0603281	0.115434	0.187455	21	0.0679528	0.0978122
401	4	9.5	59.0122	9.17674	3674	6451.5	0.00240466	0.0333519	0.0369996	0.0738981	0.0590122	0.137191	39	0.0460971	0.0811637
402	6	10.3333	83.7402	13.9461	2664	7457.17	0.0196802	0.033059	0.0351787	0.0518945	0.0837402	0.147013	61	0.0565096	0.113821
403	4	15.25	98.5001	15.1375	7548	4314.75	0.028352	0.0419943	0.0388197	0.0491473	0.0985001	0.17513	61	0.0675658	0.119575
404	9	17.6667	90.4748	20.2998	4013	6121.33	0.0104948	0.0277224	0.0334601	0.0431362	0.0904748	0.153337	151	0.0694475	0.118344
405	5	11.6	76.7865	13.3481	6043	4128.8	0.00887753	0.033855	0.0319918	0.0600819	0.0767865	0.147481	58	0.0487998	0.0803011
406	3	19	73.8798	4.38036	3882	6997	0.00767946	0.026707	0.031377	0.0484027	0.0738798	0.141329	57	0.0475109	0.0882675
407	5	13.6	72.9407	14.3797	3088	6577.8	0.00653074	0.0330793	0.037311	0.0731361	0.0729407	0.133133	67	0.0499818	0.0913435
408	3	10.6667	100.382	13.8623	10135	6249	0.0331739	0.0388648	0.0317449	0.0466574	0.100382	0.176593	33	0.0644285	0.108212
409	8	17.625	74.6808	16.0779	7167	5948.25	0.0138249	0.0305353	0.0351818	0.0783988	0.0746808	0.147988	134	0.0552411	0.0991502
410	5	25	81.2767	13.77	5688	5293.2	0.0223184	0.0290885	0.0327431	0.0457832	0.0812767	0.162599	119	0.0590553	0.1047
411	7	11.7143	76.6125	13.7329	8209	5707.86	0.00566745	0.0272159	0.0396679	0.0647325	0.0766125	0.148751	78	0.0480051	0.105361
412	8	11.375	75.9886	15.1864	4449	5949.75	0.013832	0.020206	0.030477	0.034736	0.0759886	0.148716	89	0.0483315	0.0891066
413	6	27	79.4025	14.0475	6830	4127.33	0.00854467	0.0309545	0.0331449	0.0460878	0.0794025	0.144665	148	0.065823	0.110007
414	4	18	91.1354	13.8109	3607	4299.25	0.00734225	0.0349784	0.0403967	0.0751642	0.0911354	0.151729	72	0.0601801	0.102129
415	5	10.6	94.482	18.4015	7371	3467	0.0150701	0.0292093	0.0361476	0.046781	0.094482	0.16135	50	0.0582996	0.0982331
416	5	13	86.7055	13.7284	7078	7212.8	0.0188698	0.031821	0.0279656	0.0467996	0.0867055	0.154902	63	0.0584222	0.1118
417	5	28.4	92.1966	13.7542	6282	4493.4	0.0157115	0.0361921	0.0335246	0.0518419	0.0921966	0.159063	138	0.0726582	0.116413
418	3	20.6667	100.731	5.9559	8322	6141.33	0.043799	0.0487943	0.0373556	0.0547993	0.100731	0.168703	60	0.0769195	0.117218
419	4	30.5	87.3119	12.7911	6010	4245.5	0.0010625	0.0226948	0.0333725	0.0360882	0.0873119	0.168939	120	0.0650978	0.11104
420	6	5.33333	101.823	22.9574	1407	4216.67	0.0123443	0.0347065	0.0366547	0.0483347	0.101823	0.153585	33	0.0647157	0.125885
421	6	8.66667	88.5258	17.1292	7389	4100.17	0.017061	0.0407205	0.0398965	0.0855045	0.0885258	0.164136	51	0.0595509	0.109315
422	3	7.33333	88.2695	12.2597	8635	5675	0.00982718	0.014106	0.0307132	0.0172612	0.0882695	0.163945	23	0.040731	0.0678842
423	5	6.2	101.124	23.2585	8668	6105.6	0.0138285	0.0310131	0.0320831	0.0421616	0.101124	0.169737	29	0.0597989	0.110846
424	6	13.1667	76.4486	11.892	4500	5270.83	0.0113655	0.0400673	0.0352849	0.0919539	0.0764486	0.137302	78	0.0548331	0.109879
425	6	22.5	85.0622	16.6189	5314	4093.67	0.0115913	0.0334261	0.037855	0.0489036	0.0850622	0.15421	128	0.0643591	0.111355
426	6	11.8333	71.9517	15.2945	1588	4086.5	0.0170843	0.0381409	0.0345319	0.0631607	0.0719517	0.137679	69	0.0490675	0.0809801
427	4	11	85.8651	13.2631	2199	6175	0.0165867	0.0321947	0.0378821	0.0429482	0.0858651	0.15254	41	0.0627378	0.107519
428	5	15.6	92.7876	17.3547	6171	4878.2	0.0164299	0.0392509	0.0292288	0.0658405	0.0927876	0.150774	77	0.0721212	0.123957
429	8	8.25	103.582	24.5289	12363	5117.5	0.0239266	0.0478239	0.0392927	0.105379	0.103582	0.16527	64	0.0696354	0.134869
430	3	9.66667	107.785	15.1697	12308	4916.67	0.0235902	0.0341022	0.0327715	0.0493158	0.107785	0.180614	30	0.0667607	0.102585
431	4	10	109.376	17.09	9290	6712.25	0.0278896	0.0401092	0.0413981	0.0499166	0.109376	0.173714	40	0.0764641	0.131079
432	4	13	100.478	13.5645	9711	4884.75	0.0213298	0.042084	0.033952	0.0748101	0.100478	0.162894	50	0.0742343	0.115316
433	4	8.5	87.2916	11.7688	8170	5711.25	0.00774302	0.0267699	0.035992	0.0483527	0.0872916	0.16407	35	0.0526766	0.0961287
434	4	17.25	73.5191	5.90585	4053	4681	0.00452503	0.0331344	0.0353241	0.054959	0.0735191	0.140158	67	0.0569054	0.101278
435	6	6.33333	87.2377	19.063	5609	6060.83	0.00548661	0.0363041	0.0381422	0.064898	0.0872377	0.15155	39	0.0596981	0.111133
436	4	10.25	103.361	16.3531	3269	6472.5	0.0204389	0.0337388	0.0343187	0.0454985	0.103361	0.181897	42	0.064674	0.102087
437	4	10	90.3735	13.5022	7227	4908.5	0.0216525	0.0361004	0.0356018	0.0464468	0.0903735	0.176243	38	0.0582292	0.0903459
438	6	6.33333	78.1964	17.6252	6328	6609	0.00923659	0.044047	0.037127	0.0735921	0.0781964	0.141709	39	0.0530116	0.0901094
439	4	15.25	87.0644	12.3628	10522	4204.5	0.009187	0.0266647	0.0316743	0.0526478	0.0870644	0.147988	61	0.063951	0.108915
440	7	23.7143	81.5622	15.5959	3675	4974.43	0.0182706	0.0366851	0.0330292	0.056428	0.0815622	0.151137	156	0.0617524	0.100643
441	4	16.25	84.0099	11.5414	7869	2949.25	0.00769626	0.0247416	0.0306691	0.0332165	0.0840099	0.156361	63	0.0581359	0.100117
442	3	22.3333	90.8131	5.45359	3053	5137.33	0.023322	0.0362366	0.0391406	0.0459601	0.0908131	0.1553	65	0.0632962	0.118814
443	6	7.5	87.0291	16.0652	5689	7465.67	0.0114595	0.027457	0.0311486	0.0373541	0.0870291	0.149313	43	0.0495441	0.0847994
444	4	12	83.2142	10.9596	2347	5252.5	0.0159812	0.0303465	0.0343731	0.045284	0.0832142	0.158385	46	0.051499	0.0857205
445	4	28.25	98.4068	19.5149	6640	6505.75	0.0257718	0.0433116	0.0319262	0.0542002	0.0984068	0.162072	108	0.0790171	0.128244
446	9	5.44444	94.2079	21.0559	4396	4391.67	0.0126544	0.034764	0.0347378	0.0828043	0.0942079	0.153805	49	0.0615899	0.127771
447	3	26.6667	75.3022	3.58896	9883	5458.67	0.017213	0.0251517	0.036325	0.0311839	0.0753022	0.145574	78	0.0545136	0.0910624
448	4	11	97.7103	15.6251	2551	3886	0.00956208	0.0398645	0.0443495	0.0762683	0.0977103	0.167734	42	0.0636527	0.111232
449	6	13.5	79.9857	14.5082	4653	3668.5	0.0150992	0.0307813	0.0399388	0.0424224	0.0799857	0.137076	76	0.0509917	0.0867938
450	5	18	115.019	15.8836	5684	5277.4	0.0477159	0.0619162	0.0366814	0.0899185	0.115019	0.183473	89	0.0977334	0.143329
451	3	27.6667	100.117	3.67578	4617	7377.67	0.0348579	0.0543013	0.0328588	0.08532	0.100117	0.153087	83	0.0752158	0.126188
452	3	17	71.2983	5.21186	7863	5031.67	0.0109417	0.0148365	0.0342766	0.0194108	0.0712983	0.137894	51	0.0411962	0.0942096
453	3	8.33333	89.1314	11.672	5586	6194.33	0.0203922	0.0209876	0.0310758	0.0217538	0.0891314	0.149269	24	0.0464424	0.114709
454	3	17.6667	86.7972	8.35825	7260	5144.33	0.0122947	0.039877	0.0391987	0.0598778	0.0867972	0.150888	54	0.0590182	0.108252
455	3	18	98.6699	6.94344	6490	3605	0.0221874	0.0329904	0.0322111	0.0433964	0.0986699	0.160099	53	0.0620488	0.123306
456	5	5.6	96.3061	22.4714	7536	4912.6	0.0213522	0.0335677	0.0360272	0.0425681	0.0963061	0.166189	27	0.0538314	0.093034
457	6	7.83333	79.6288	15.0937	2099	4541.5	0.0144584	0.0392095	0.0350252	0.0714695	0.0796288	0.13943	46	0.0518415	0.0941917
458	7	9.42857	75.8828	15.8812	4607	1992.86	0.0123414	0.0339242	0.034946	0.057684	0.0758828	0.148162	64	0.0532994	0.102629
459	4	9.5	109.839	15.5532	5137	6329.25	0.0290782	0.0413666	0.0360584	0.0614027	0.109839	0.189468	38	0.0652755	0.103136
460	5	11.8	94.2722	14.9806	4522	4727	0.0114213	0.0327526	0.0387572	0.0650339	0.0942722	0.171867	59	0.0622892	0.104581
461	6	12.6667	90.4839	18.7763	7819	5228.5	0.00286241	0.02439	0.0299609	0.0565636	0.0904839	0.158683	75	0.0695913	0.11556
462	4	11.25	114.198	17.5919	8481	4848.25	0.0338031	0.0464678	0.0427403	0.0540042	0.114198	0.178326	44	0.0833554	0.126018
463	4	17.25	85.9426	14.9263	4269	6223.25	0.0115572	0.0370244	0.0334583	0.08761	0.0859426	0.16002	66	0.0607878	0.107886
464	5	9	117.661	21.488	7159	3849.8	0.0272503	0.0493629	0.0365358	0.0651626	0.117661	0.181569	45	0.0798638	0.115162
465	3	7.66667	106.209	18.4602	3485	5323.33	0.0123771	0.0407083	0.0389357	0.0650967	0.106209	0.177537	23	0.0729163	0.115116
466	4	13.5	104.2	12.901	6558	6239.75	0.0356503	0.0533688	0.0367187	0.0819169	0.1042	0.175092	53	0.0718917	0.110817
467	4	8.25	116.66	16.9897	7924	3718.25	0.0351428	0.0651405	0.0458206	0.0942232	0.11666	0.187529	34	0.0901196	0.127652
468	3	12.6667	121.049	14.7276	1874	5566.67	0.0239266	0.0386639	0.0414149	0.0658366	0.121049	0.189196	39	0.0811057	0.124434
469	5	9.4	91.7824	18.2035	9148	5771.4	0.024609	0.0371707	0.0394829	0.058156	0.0917824	0.169066	47	0.065525	0.104189
470	5	11	106.318	16.8581	6217	4621.6	0.0358151	0.0402973	0.0418715	0.0431287	0.106318	0.176172	56	0.0718883	0.107053
471	4	37.25	91.1092	8.1569	5993	4090.25	0.0204188	0.0361886	0.0341975	0.0504271	0.0911092	0.15805	140	0.0709762	0.120416
472	4	12.25	104.175	16.1224	7539	4069.25	0.0350414	0.0416221	0.036884	0.045477	0.104175	0.172296	48	0.0667174	0.0979739
473	4	9.5	86.3059	13.1257	5724	4340.5	0.015201	0.0317215	0.0344574	0.0507576	0.0863059	0.163189	37	0.058546	0.111274
474	4	15.75	78.8235	10.4942	1438	3709	0.0226843	0.0288285	0.0337098	0.0398106	0.0788235	0.144441	61	0.0555094	0.0980242
475	4	14.25	85.5086	10.8772	4257	4484.75	0.0128531	0.0257901	0.0331545	0.0452829	0.0855086	0.152911	58	0.0540327	0.110852
476	4	15.5	92.28	11.7386	9249	5114.5	0.0151293	0.0334212	0.0353712	0.0578542	0.09228	0.158014	61	0.0680124	0.111901
477	4	7.5	103.735	14.9839	5330	5556.5	0.0261888	0.0421059	0.0356536	0.058535	0.103735	0.159796	31	0.0635345	0.108993
478	3	18	97.4825	6.01816	5936	4320	0.00698939	0.0328639	0.0407847	0.0561291	0.0974825	0.165728	53	0.0682251	0.112158
479	5	9.8	97.9946	17.5107	7782	6835	0.0238216	0.0417021	0.0386828	0.051124	0.0979946	0.17337	49	0.0631869	0.111272
480	4	5.25	83.8811	18.349	4485	4592	0.00845789	0.017856	0.0299922	0.0252592	0.0838811	0.143636	21	0.0381425	0.0698145
481	4	18.5	82.678	10.1468	4573	5827.25	0.014649	0.0261307	0.0321276	0.0439616	0.082678	0.140068	73	0.0589699	0.114977
482	3	7.66667	98.3313	13.8392	3535	5451.33	0.0141666	0.0204392	0.0396683	0.0239827	0.0983313	0.174536	23	0.0481763	0.0788061
483	3	20.6667	83.3916	4.36813	8404	6375.33	0.00439242	0.0276015	0.0337337	0.0505723	0.0833916	0.153491	62	0.0579951	0.092241
484	7	6.57143	90.7384	17.2004	2098	3810.29	0.0155626	0.0374437	0.036749	0.0532531	0.0907384	0.155611	47	0.0640047	0.110402
485	3	7	90.7444	14.1158	3640	5890	0.0134769	0.0303122	0.0343787	0.0425681	0.0907444	0.153362	22	0.0522842	0.0937476
486	5	9.8	83.3059	17.3825	4856	5918.6	0.0151983	0.0401784	0.0479572	0.0777225	0.0833059	0.152386	49	0.0575743	0.108125
487	4	15.5	84.5827	10.4621	5722	4305.75	0.0111772	0.0328874	0.0340329	0.0489912	0.0845827	0.158079	61	0.0634658	0.108118
488	3	47	61.805	2.43382	4176	4768	0.00786815	0.0115763	0.0351612	0.0160124	0.061805	0.137398	135	0.0412225	0.0715395
489	3	11.3333	115.387	10.4398	4317	5649.67	0.0329112	0.0442687	0.0357152	0.0505415	0.115387	0.191554	33	0.0734934	0.111842
490	4	5.75	141.563	25.6583	7888	4929.25	0.0431681	0.0509115	0.0470126	0.0641489	0.141563	0.210401	24	0.0858184	0.123953
491	4	11.5	114.47	19.1464	9102	7664.25	0.0320384	0.0427644	0.0378484	0.0570564	0.11447	0.184765	46	0.0781035	0.110601
492	4	23	101.815	9.76201	4178	4842	0.0170819	0.0425157	0.0334118	0.072014	0.101815	0.169706	91	0.0828524	0.126018
493	4	11.75	83.9101	13.8443	7043	6044.75	0.00906357	0.0206649	0.0311948	0.0309869	0.0839101	0.14443	48	0.0486658	0.0842542
494	4	17.25	106.328	9.58855	382	6044.5	0.0357011	0.056023	0.0387505	0.0777334	0.106328	0.173113	68	0.0854868	0.123254
495	4	18.75	82.6526	11.6398	2851	3738.75	0.0185862	0.0300378	0.0349017	0.0440476	0.0826526	0.140563	73	0.0552639	0.120588
496	5	10.4	84.0753	16.2628	4489	4684.4	0.0231968	0.033803	0.0347999	0.0473238	0.0840753	0.152604	51	0.0546456	0.0915757
497	3	48	90.5728	6.16645	4791	4242.67	0.0169229	0.034585	0.0364935	0.0514627	0.0905728	0.155964	138	0.0722112	0.106789
498	3	14.6667	90.9745	9.85557	4694	6500.67	0.0270625	0.0346153	0.027437	0.0435848	0.0909745	0.157068	45	0.0564286	0.116981
499	4	7.5	116.589	20.4592	9506	5951.75	0.028249	0.0422048	0.0412375	0.0563591	0.116589	0.171192	28	0.0717651	0.113067
500	3	33.3333	111.622	5.32129	4682	4937.33	0.0484456	0.0569182	0.0376012	0.0734193	0.111622	0.173752	96	0.085294	0.126774
501	4	7.25	115.697	19.8797	6037	4214.25	0.035047	0.0474322	0.0447426	0.0697064	0.115697	0.192413	30	0.0764531	0.108067
502	4	13.75	94.2846	12.9284	1410	5093.75	0.0140722	0.0322709	0.0333484	0.0573608	0.0942846	0.1507	54	0.0708431	0.1507
503	4	13.75	90.5725	10.0007	4126	5084.25	0.0114864	0.0326956	0.0328465	0.0654462	0.0905725	0.152561	54	0.058833	0.12211
504	3	13.3333	96.4771	8.30775	1925	2830	0.0286647	0.0478926	0.0343401	0.0749917	0.0964771	0.153636	40	0.0668549	0.105756
505	3	8	85.8911	11.9076	3190	4825.67	0.0137971	0.0245811	0.035911	0.0379926	0.0858911	0.150741	25	0.0505368	0.085769
506	4	9.5	88.1148	11.67	5608	4768.5	0.00603324	0.0354416	0.0299816	0.0556006	0.0881148	0.170103	38	0.0534933	0.0949958
507	3	17.6667	99.4775	11.0531	0	7543	0.0364944	0.0446589	0.0351761	0.059822	0.0994775	0.164203	53	0.0657387	0.0956853
508	3	7.66667	116.916	17.5374	8154	3107.33	0.0449871	0.0498019	0.0314932	0.057313	0.116916	0.184923	23	0.0739822	0.103548
509	3	16	84.3342	7.9649	5250	5503	0.00548661	0.0160389	0.0348086	0.0293104	0.0843342	0.146063	48	0.0521911	0.104618
510	4	16.5	84.0667	8.84338	9096	5875.75	0.0155249	0.0280445	0.033114	0.0548473	0.0840667	0.154333	66	0.0594754	0.112195
511	3	16	110.516	7.85015	5318	6436.33	0.0453621	0.0488211	0.039285	0.0510815	0.110516	0.189033	47	0.0785424	0.117798
512	4	43	77.9468	9.79177	5124	5921.25	0.0237555	0.0340383	0.0325287	0.0389272	0.0779468	0.137204	162	0.0602915	0.103376
513	3	16.6667	86.0015	8.60015	4385	7644.67	0.0217266	0.0247143	0.0356592	0.0265805	0.0860015	0.143333	51	0.0547798	0.111393
514	6	11.1667	100.044	17.6269	4396	6556	0.00485853	0.0299819	0.0395243	0.046636	0.100044	0.173327	65	0.0681601	0.118892
515	3	17	80.7954	5.48611	4702	4987	0.00962702	0.0432711	0.0349324	0.0655014	0.0807954	0.138504	50	0.0635038	0.106178
516	5	12.2	95.3041	15.884	7414	5762.4	0.0132567	0.0389129	0.0376977	0.0758483	0.0953041	0.16095	61	0.06657	0.104879
517	4	9.5	106.637	19.7723	0	4369.25	0.0153949	0.0358198	0.038587	0.0590646	0.106637	0.174393	39	0.0750443	0.108865
518	6	8.66667	81.7615	16.6997	10424	5762.33	0.0126419	0.0361229	0.0318317	0.0557407	0.0817615	0.15371	53	0.0568419	0.102837
519	3	14.3333	102.911	9.49477	2742	6390	0.0312602	0.0395746	0.0309906	0.0442046	0.102911	0.178687	44	0.0658576	0.0949745
520	3	31.3333	97.0988	5.47544	7199	5166.33	0.0246846	0.0352658	0.0377542	0.0448549	0.0970988	0.169717	93	0.0737443	0.110305
521	5	6.4	91.4508	17.274	4636	6354.6	0.0175208	0.0432462	0.0378006	0.0807889	0.0914508	0.165509	33	0.0637926	0.0973435
522	5	27.2	71.9656	10.1514	3323	4309.2	0.0150974	0.0324676	0.043324	0.0571491	0.0719656	0.15066	134	0.0520119	0.0936735
523	4	14	89.1457	15.6129	5912	5180.5	0.0254682	0.031602	0.0337218	0.0447679	0.0891457	0.153096	54	0.0565709	0.0838044
524	5	5.6	104.748	24.1011	3306	3622	0.0170819	0.0300968	0.0366391	0.0422977	0.104748	0.173511	29	0.0610038	0.112725
525	3	15.6667	79.8831	8.43211	7390	5244	0.0138139	0.0256374	0.0309377	0.0393588	0.0798831	0.137219	48	0.0586078	0.117079
526	4	20.75	89.5196	8.88802	7007	4662.75	0.0199802	0.0379815	0.0437449	0.0469253	0.0895196	0.166759	80	0.0646353	0.113104
527	6	8.5	70.567	13.8894	3974	5887.5	0.00205763	0.0199077	0.0364261	0.0292295	0.070567	0.149218	52	0.0448179	0.0865224
528	6	19.3333	72.3336	11.3491	5356	4153.67	0.0117868	0.026176	0.0352595	0.0405993	0.0723336	0.136649	113	0.0494262	0.0851892
529	6	22.6667	94.3945	18.0717	7656	4375.5	0.0358742	0.0409233	0.0374508	0.049766	0.0943945	0.174796	134	0.0718813	0.116897
530	4	11.75	106.048	15.0235	10208	6063.75	0.0337646	0.0364336	0.0407764	0.041168	0.106048	0.167717	47	0.06941	0.131086
531	4	7.75	93.4684	15.9675	2938	5617.75	0.0159861	0.0274024	0.030732	0.0357116	0.0934684	0.171467	32	0.0506508	0.101283
532	3	11	91.4708	11.4338	6838	4559.67	0.0222975	0.0274426	0.0340109	0.0361859	0.0914708	0.158743	34	0.0543401	0.0929766
533	3	26	92.994	8.4925	6657	2737.67	0.0218297	0.0449799	0.0335955	0.0566049	0.092994	0.157226	78	0.0763325	0.117211
534	3	14.3333	116.392	12.1626	8995	7424.33	0.0466473	0.0511762	0.0345608	0.0546474	0.116392	0.185883	44	0.0789798	0.111425
535	3	4.66667	89.7316	19.4418	2560	6041.67	0.0157115	0.0177084	0.0313114	0.0212683	0.0897316	0.149856	15	0.0417691	0.0767133
536	4	30	76.4228	11.863	3170	5178	0.0219825	0.0277543	0.0325491	0.0344641	0.0764228	0.155274	121	0.0553143	0.0973744
537	5	24.6	77.5237	15.1399	7890	6056.6	0.0140138	0.0290421	0.0352622	0.0433994	0.0775237	0.156678	122	0.0555147	0.0987784
538	9	6.77778	87.744	18.7119	6561	5954	0.0166315	0.040227	0.0423668	0.0632172	0.087744	0.163291	62	0.0616394	0.108828
539	3	45.6667	72.7192	4.16538	1948	5646.33	0.00150616	0.0215416	0.032869	0.0337879	0.0727192	0.146498	130	0.0548213	0.0903116
540	3	12.6667	80.8783	11.5897	5941	7043	0.0119384	0.0252062	0.030784	0.0481492	0.0808783	0.152646	38	0.0491697	0.0983239
541	3	14	88.1031	9.43962	4099	6401	0.0176552	0.0315724	0.0317616	0.0409287	0.0881031	0.157047	43	0.0600431	0.0956022
542	5	7.4	80.1908	14.1994	8360	5822.4	0.00659647	0.0218012	0.0331463	0.0341042	0.0801908	0.146482	37	0.0470676	0.0857878
543	4	10.25	105.805	14.9261	6006	6089.75	0.0299498	0.0476567	0.0354152	0.0686934	0.105805	0.177983	41	0.0797147	0.119096
544	3	32.6667	85.701	4.66267	4739	4651.67	0.0172603	0.028123	0.0382437	0.0403409	0.085701	0.164023	94	0.0649646	0.101342
545	3	9	92.3567	13.316	3244	7139.33	0.0147066	0.0212404	0.0369098	0.0276847	0.0923567	0.163806	27	0.0491425	0.131626
546	3	10	103.823	12.0509	1827	5818.33	0.025725	0.040072	0.0372778	0.0498189	0.103823	0.179034	31	0.0645092	0.108491
547	4	16.75	93.1354	15.9619	161	4800	0.0297836	0.0366632	0.0348083	0.0444254	0.0931354	0.151761	65	0.0621547	0.0970887
548	8	11.125	82.7387	19.033	5453	4087.25	0.0128379	0.0316823	0.0364696	0.0635898	0.0827387	0.161204	85	0.0625458	0.104859
549	3	16	91.2482	10.7905	9661	5654	0.0155066	0.0237553	0.0327852	0.0281789	0.0912482	0.150155	47	0.0598781	0.12092
550	3	10.3333	105.433	13.8991	6221	5301	0.0141967	0.0321256	0.0375658	0.0556399	0.105433	0.176242	32	0.0595849	0.101185
551	3	4.66667	126.672	27.4456	8240	5809	0.0405846	0.0518436	0.035739	0.0738981	0.126672	0.207237	15	0.0700638	0.103365
552	6	6.33333	90.9123	19.1926	7738	3504.5	0.00633168	0.0474522	0.0361585	0.0919539	0.0909123	0.151104	39	0.0709069	0.113544
553	4	11.75	98.1828	15.0489	1643	6159	0.0248094	0.0497209	0.0365275	0.0855045	0.0981828	0.165232	46	0.0730587	0.119966
554	3	19.3333	92.9709	7.56311	2973	5046.67	0.0182414	0.0364399	0.039464	0.0518967	0.0929709	0.169756	58	0.0656714	0.103752
555	4	9.5	121.302	19.7914	2570	4038.25	0.0237216	0.0432693	0.042703	0.0746448	0.121302	0.182002	38	0.0844886	0.138791
556	3	17.6667	109.452	9.62776	7389	5887	0.0542799	0.0652235	0.033824	0.0793861	0.109452	0.174874	54	0.0837868	0.134869
557	3	56.3333	85.2229	5.47881	1786	5362.33	0.00633168	0.0242777	0.0405465	0.0386847	0.0852229	0.144772	164	0.0658947	0.113636
558	5	24.4	64.9199	12.6797	4137	2315.6	0.00973459	0.0382494	0.0429552	0.0727242	0.0649199	0.13221	121	0.0458565	0.0893555
559	5	16.2	81.5717	14.8338	8050	4118.6	0.0097248	0.0319902	0.0372254	0.0589404	0.0815717	0.147409	82	0.0545386	0.103551
560	4	8	89.7133	12.834	7622	5311.25	0.0169794	0.0407816	0.0375977	0.0734882	0.0897133	0.158678	32	0.0606655	0.0953109
561	5	10.6	78.6279	14.3683	6332	4153.6	0.00631925	0.0297333	0.0372864	0.0596221	0.0786279	0.146442	54	0.0483523	0.0946692
562	4	7.5	96.1727	18.6335	4798	4530.5	0.0296123	0.0406504	0.0345958	0.0462667	0.0961727	0.15399	30	0.0633765	0.0983048
563	3	23.6667	78.2681	10.8634	3574	6467.67	0.012714	0.0165149	0.0352872	0.0223466	0.0782681	0.139347	72	0.0478252	0.079934
564	5	26.6	87.9168	14.8843	7994	5563.6	0.0117224	0.0354347	0.034485	0.0495729	0.0879168	0.153746	129	0.0689104	0.119918
565	5	23.4	77.8098	17.5301	10105	5719.2	0.0180679	0.0342546	0.0318274	0.0597538	0.0778098	0.156399	114	0.0559412	0.0984994
566	3	27.6667	79.6476	6.9077	5753	4090	0.0152879	0.0372966	0.0341353	0.0627395	0.0796476	0.14224	82	0.0624217	0.107318
567	4	9.25	70.525	12.9296	5707	6198.5	0.00533019	0.0158034	0.0380168	0.0363386	0.070525	0.147157	36	0.0344348	0.0902203
568	3	8	129.424	17.2752	6172	5882.33	0.0387557	0.0576237	0.0371359	0.0704276	0.129424	0.204841	24	0.0851435	0.126913
569	4	10.75	70.7798	12.0073	5415	6335	0.0111258	0.0455832	0.0420831	0.0685478	0.0707798	0.13603	44	0.051545	0.0959237
570	4	7.5	81.432	13.5235	7389	5722.25	0.00804657	0.0141244	0.0346505	0.0229997	0.081432	0.143728	29	0.0395917	0.0693471
571	3	6.33333	91.2531	14.9554	7652	7455	0.0121908	0.021239	0.0376715	0.0326124	0.0912531	0.155327	19	0.0495996	0.0927604
572	4	22.25	74.8971	10.3842	7147	4845	0.00978969	0.0360552	0.0382364	0.0555403	0.0748971	0.131767	89	0.0516219	0.0928891
573	3	21.6667	90.3319	10.8918	5590	5195.67	0.0109499	0.0209558	0.0361453	0.0317962	0.0903319	0.153773	65	0.0610118	0.0991013
574	5	11	74.9109	11.9494	6935	4087.6	0.00358194	0.0221567	0.0298567	0.0372336	0.0749109	0.148889	56	0.04607	0.0763176
575	5	13.8	88.6065	17.4631	5264	5196	0.0114864	0.0251492	0.0329236	0.0360336	0.0886065	0.148325	67	0.0598655	0.106219
576	7	10.1429	76.8801	17.0627	8427	4468.43	0.0116199	0.0294583	0.0362317	0.0535281	0.0768801	0.140267	71	0.0520204	0.0900169
577	4	8	127.148	24.061	6852	6057	0.0278896	0.0492098	0.0404814	0.0775503	0.127148	0.199684	33	0.0826996	0.146721
578	3	54.6667	104.503	2.70965	3431	6479	0.0410113	0.06649	0.0395563	0.100386	0.104503	0.179615	151	0.0874808	0.133024
579	3	8.66667	89.9321	10.611	7153	5934.33	0.0126544	0.0237574	0.0381293	0.0430781	0.0899321	0.14481	27	0.0497278	0.0909691
580	4	12.75	111.229	19.5753	3056	5899.5	0.0198955	0.0433103	0.0376342	0.0638958	0.111229	0.1834	51	0.0794752	0.123914
581	4	32	81.4759	7.84738	9660	3736.25	0.0129407	0.0360781	0.0401804	0.0642224	0.0814759	0.149402	118	0.0617296	0.103332
582	4	11.25	112.992	19.7735	1989	6540.5	0.0369123	0.0478969	0.0432682	0.0605224	0.112992	0.167799	45	0.0756027	0.134972
583	6	8.5	91.7337	19.5104	8070	4742.5	0.0184421	0.0324913	0.0354009	0.0526065	0.0917337	0.165838	51	0.0613719	0.115824
584	4	33.25	108.457	15.8591	5234	5532.25	0.0435705	0.0568135	0.0336436	0.0724363	0.108457	0.176129	126	0.0887507	0.133719
585	4	5	119.056	24.3073	3232	7085.25	0.0300848	0.0369406	0.0368429	0.0434283	0.119056	0.186578	21	0.0628416	0.101675
586	4	6.75	120.427	24.7306	6013	4684	0.0182485	0.0467402	0.0338478	0.0613239	0.120427	0.185301	25	0.0754444	0.114878
587	4	10.25	80.7896	14.6431	3190	5258	0.0164408	0.037845	0.0371939	0.059247	0.0807896	0.143393	40	0.0501465	0.103475
588	5	9.2	101.861	19.4291	9205	5501	0.0252487	0.0476835	0.0387294	0.0936429	0.101861	0.177698	46	0.0664441	0.11444
589	4	11.75	95.6624	15.3458	9155	4852.75	0.0145216	0.0282488	0.0384899	0.0558714	0.0956624	0.163617	48	0.067122	0.108915
590	3	17.3333	77.9463	7.65029	1307	6149.33	0.0221365	0.0435154	0.0370415	0.0735921	0.0779463	0.142731	53	0.0526582	0.0978697
591	5	4.4	101.099	24.9378	4100	5618.8	0.0142729	0.0413314	0.0316413	0.0650339	0.101099	0.179848	23	0.0578172	0.0951685
592	3	6.33333	100.853	17.1823	8565	5547.67	0.0104948	0.0469522	0.0354678	0.0807889	0.100853	0.163832	20	0.0591815	0.126644
593	5	7.2	90.3979	18.4562	10406	3748.2	0.00945815	0.0274291	0.0383878	0.041243	0.0903979	0.156797	37	0.0557962	0.105197
594	3	8.33333	98.6324	12.0029	4559	4661.67	0.00844249	0.0239361	0.036125	0.0437486	0.0986324	0.178536	26	0.0520449	0.0881001
595	3	10	102.667	12.3289	5744	4605	0.013748	0.0224531	0.0398912	0.0349295	0.102667	0.176086	31	0.0589267	0.102178
596	4	34.5	87.1217	11.8837	4201	5493	0.020067	0.0444917	0.0318777	0.0597308	0.0871217	0.158073	132	0.072704	0.110601
597	5	15.4	86.0853	14.2884	9221	6711.8	0.0161673	0.0387871	0.0381582	0.076607	0.0860853	0.160774	74	0.066707	0.109345
598	5	11.6	95.8271	15.3628	6679	5555	0.0263172	0.0383324	0.0353653	0.0681913	0.0958271	0.162437	57	0.0726097	0.114011
599	3	15.3333	111.451	11.6146	8416	6571.67	0.045034	0.0515594	0.039375	0.05629	0.111451	0.178258	46	0.0813826	0.126774
600	3	22.6667	97.3465	9.6258	6983	6542	0.0236556	0.0404161	0.0348582	0.0517418	0.0973465	0.151762	68	0.0774058	0.13975
601	4	9.5	89.1243	14.9867	6587	2355.75	0.0179169	0.0266132	0.033458	0.0350259	0.0891243	0.159974	39	0.0552402	0.0907322
602	4	5.5	112.77	24.2769	5924	7005	0.0295614	0.0369714	0.0403675	0.0450958	0.11277	0.181126	23	0.0678779	0.113644
603	3	14.3333	76.2639	8.71587	5984	4879.33	0.00945622	0.0391271	0.0367878	0.0541977	0.0762639	0.136058	44	0.049096	0.100525
604	5	10.8	83.552	13.445	9718	5148.8	0.0137717	0.0303085	0.0351471	0.04761	0.083552	0.151518	53	0.0538038	0.0933215
605	5	23.4	80.1199	18.0506	5286	8354	0.0251862	0.0364459	0.0320404	0.0517385	0.0801199	0.15913	113	0.0586918	0.100585
606	3	19	86.2774	7.76225	5937	5046.33	0.0176564	0.0439183	0.041	0.064898	0.0862774	0.15626	58	0.0612423	0.103679
607	3	23.6667	91.4	7.75772	5761	3955.33	0.0329357	0.0360562	0.0341718	0.041185	0.0914	0.167503	71	0.0636959	0.1064
608	3	15.3333	72.7634	5.592	1835	3961	0.0152439	0.022168	0.0338097	0.0314103	0.0727634	0.130938	42	0.0443385	0.0704725
609	4	7.5	95.2662	14.2899	5305	5854	0.0239892	0.0383353	0.0362514	0.0564378	0.0952662	0.162319	31	0.0612358	0.112326
610	4	11.75	89.1566	14.3022	4217	6253	0.0196156	0.0359055	0.0355157	0.0563557	0.0891566	0.170923	48	0.0651043	0.113498
611	4	8.5	92.2586	14.4795	7680	4821.25	0.0131882	0.0221964	0.0326024	0.0364741	0.0922586	0.154674	34	0.0485066	0.115665
612	4	5.25	99.748	21.4043	6439	5529.5	0.0129856	0.0277526	0.0320713	0.0377548	0.099748	0.170247	22	0.0486936	0.0869164
613	4	5.75	99.5936	21.7672	3894	9039.75	0.0240296	0.0578551	0.039632	0.0936429	0.0995936	0.180891	24	0.0663992	0.118892
614	5	5.6	101.76	20.4328	1661	4777.8	0.0158616	0.0412109	0.0401724	0.0564378	0.10176	0.179565	29	0.0648784	0.133901
615	4	6.25	96.5569	15.8917	8603	5050.5	0.00782712	0.0452327	0.0326328	0.0916693	0.0965569	0.154921	25	0.0594931	0.105321
616	3	14	94.8712	11.6035	6218	4944.67	0.021139	0.0421661	0.0341701	0.0771482	0.0948712	0.156157	42	0.0682452	0.101345
617	3	11	109.657	17.9715	6029	5804	0.0457832	0.0468062	0.0383154	0.0475914	0.109657	0.176036	33	0.0764455	0.128754
618	3	14	88.4949	7.36107	6280	5477.67	0.00520152	0.0409655	0.036048	0.0632507	0.0884949	0.1464	43	0.0718497	0.114055
619	4	19.75	80.2298	11.1933	6363	5090	0.00583921	0.0194875	0.0324423	0.034565	0.0802298	0.149029	79	0.0584836	0.0955663
620	3	10.3333	117.159	13.9644	3756	4289	0.0239498	0.0366919	0.0413719	0.0487333	0.117159	0.180136	32	0.0748046	0.12617
621	3	11.6667	107.332	19.2137	3502	7422	0.0151293	0.0445383	0.0390546	0.0710192	0.107332	0.173144	35	0.0798685	0.118432
622	4	6	96.8182	18.9602	7318	5070.75	0.0205944	0.0421845	0.0328008	0.0706074	0.0968182	0.167076	25	0.05775	0.106074
623	3	19.6667	91.0153	9.31823	1427	4691.33	0.0189909	0.0370299	0.0360151	0.0665099	0.0910153	0.172367	58	0.0599257	0.104748
624	5	9.8	73.1096	14.3318	2394	6839.8	0.00407136	0.0383806	0.0362831	0.050538	0.0731096	0.143446	49	0.0566879	0.134418
625	4	10	90.4585	13.7842	5555	5085.75	0.0306077	0.0548181	0.0436104	0.0821851	0.0904585	0.154621	40	0.0686958	0.110846
626	5	10.2	108.995	18.4513	5987	4218.2	0.0233855	0.043602	0.0377037	0.0821213	0.108995	0.184479	51	0.0794635	0.129861
627	3	9.66667	104.282	13.6317	2469	7423.33	0.0264164	0.0415274	0.0391452	0.049766	0.104282	0.169553	30	0.0737336	0.111421
628	6	13.5	86.3889	17.7785	3163	4953.67	0.0182227	0.0406019	0.0376785	0.0681319	0.0863889	0.148782	79	0.0590146	0.093444
629	3	6	105.756	18.8851	10853	4420.67	0.0205757	0.0224891	0.0295245	0.0258748	0.105756	0.161523	19	0.0452876	0.0734277
630	4	7.25	79.1856	12.5227	2357	3795	0.0209363	0.030082	0.0354871	0.0392211	0.0791856	0.144073	30	0.0495801	0.1066
631	3	13	85.949	6.71831	3006	5639.33	0.0101694	0.0173384	0.0346153	0.0235438	0.085949	0.147805	39	0.0484965	0.0855907
632	5	28	99.1417	15.4197	4574	6792	0.0189997	0.0414536	0.0366942	0.0494618	0.0991417	0.1802	134	0.078074	0.122301
633	3	15.3333	64.9485	5.83412	1973	6363	0.00634397	0.00969885	0.0354617	0.0158844	0.0649485	0.131248	44	0.0383858	0.0797633
634	5	9.6	106.473	22.0044	11098	4639.2	0.0189441	0.0363764	0.0386522	0.0596427	0.106473	0.159022	48	0.0725532	0.1353
635	3	9.33333	118.625	12.7412	4864	6347.67	0.0389595	0.0454143	0.0370328	0.0504373	0.118625	0.201264	29	0.0747166	0.126264
636	3	17	107.564	9.36536	7861	4641.33	0.0383584	0.0429028	0.0349342	0.0509746	0.107564	0.185621	52	0.0769266	0.121348
637	3	20.6667	70.9143	6.50986	5880	4254.67	0.0149833	0.034789	0.0420547	0.0478955	0.0709143	0.135578	60	0.0493446	0.0907165
638	3	9.66667	108.117	12.286	4549	4966.67	0.0199639	0.0409901	0.0361667	0.0689701	0.108117	0.181509	30	0.0720362	0.138122
639	5	7.4	97.4998	17.3875	3995	4696.8	0.0170281	0.0278427	0.0359314	0.0419829	0.0974998	0.162376	33	0.0554581	0.105966
640	3	13	111.663	13.7856	2730	5225.33	0.0391544	0.04927	0.0343387	0.0570813	0.111663	0.180903	39	0.0713332	0.100525
641	4	43.25	99.3349	10.4091	4069	4458.25	0.0173723	0.0436097	0.03389	0.0560697	0.0993349	0.161856	163	0.0803393	0.128028
642	4	6.5	107.979	20.4711	4381	3059.75	0.0158616	0.0366717	0.0370151	0.0502289	0.107979	0.185401	27	0.063576	0.0969442
643	4	46.25	91.1068	9.06095	333	3796.75	0.0279513	0.0360418	0.0369001	0.0466431	0.0911068	0.157553	172	0.0732735	0.120993
644	5	19.8	92.2906	14.9519	5117	5943.8	0.0230711	0.0425623	0.0403395	0.0709651	0.0922906	0.161698	99	0.0671326	0.114751
645	4	16.75	70.8836	10.084	8147	5545.75	0.00404882	0.0456278	0.035745	0.0783279	0.0708836	0.130651	67	0.0512656	0.0888616
646	3	23	109.24	18.8037	7248	3427.67	0.0453886	0.0603584	0.0397294	0.0751642	0.10924	0.170251	70	0.0789977	0.110839
647	3	8	111.001	15.7692	4877	5701.67	0.0328614	0.04268	0.0324308	0.0589404	0.111001	0.197186	25	0.0620247	0.105781
648	5	14	72.2863	11.8234	3125	5458.2	0.0053866	0.025671	0.0387972	0.0434264	0.0722863	0.144187	70	0.0471861	0.101797
649	3	25	94.142	3.84787	6350	3434.33	0.0371266	0.0426718	0.0326227	0.0498	0.094142	0.163571	73	0.0703097	0.108865
650	4	7.25	100.367	15.5031	5317	3855.75	0.0201979	0.0438732	0.0334999	0.0846432	0.100367	0.174074	30	0.0656424	0.117466
651	4	10.25	97.6711	14.3235	8162	4945.75	0.0289016	0.0340114	0.034409	0.0423809	0.0976711	0.166665	41	0.0648056	0.0971827
652	4	10.5	86.9429	12.3422	5231	5745.75	0.012881	0.0280312	0.035072	0.0407249	0.0869429	0.157637	42	0.0554512	0.102416
653	4	11.25	80.3979	13.28	2356	5246.5	0.00288276	0.0188551	0.0368899	0.0397715	0.0803979	0.149981	45	0.0492531	0.0924621
654	3	10.3333	86.2868	10.9456	3962	9143.33	0.0117224	0.0253624	0.0376161	0.0443703	0.0862868	0.165468	32	0.0538343	0.0998529
655	3	37.3333	85.541	10.7373	2991	4743.33	0.0164569	0.0306274	0.0343505	0.0440722	0.085541	0.152373	110	0.0632753	0.110974
656	3	8.33333	83.1297	11.3149	2232	5210.67	0.0121071	0.0141655	0.0312496	0.0156597	0.0831297	0.155527	26	0.0422633	0.0900634
657	3	12.6667	103.37	15.5876	2171	6990.33	0.033321	0.0364986	0.0326832	0.0405004	0.10337	0.17415	38	0.0656236	0.0996913
658	4	11.75	97.4624	14.3572	5494	5377	0.0188012	0.0357296	0.0318962	0.0449488	0.0974624	0.166554	47	0.0639095	0.107814
659	3	11.3333	90.8138	10.3575	5310	5994	0.0179724	0.0285377	0.0314912	0.0433994	0.0908138	0.165235	35	0.0524988	0.0902059
660	3	39	71.0383	7.33598	6165	6410	0.0173172	0.018045	0.0340795	0.0187499	0.0710383	0.150168	115	0.0494554	0.0922687
661	3	9.33333	107.076	12.66	5335	4948.33	0.0308135	0.0355215	0.0369942	0.0434318	0.107076	0.181048	29	0.0635523	0.102958
662	3	20	84.1238	7.67796	2565	4363.67	0.0111478	0.0216545	0.0293709	0.0291216	0.0841238	0.164304	56	0.0510728	0.098123
663	3	19.6667	104.966	8.51901	4347	6069.67	0.0390148	0.0471211	0.0379418	0.0631607	0.104966	0.165296	59	0.0746562	0.134972
664	4	6.75	115.084	22.3528	5444	5745.75	0.0201653	0.0382756	0.0364495	0.0466186	0.115084	0.182542	27	0.0667689	0.117542
665	4	5.25	108.93	24.358	3668	7515.5	0.0296891	0.0406704	0.0416534	0.0562848	0.10893	0.188927	22	0.0655773	0.0977607
666	3	24.3333	86.2907	3.64756	6475	3488.33	0.0192197	0.032649	0.0337145	0.0396112	0.0862907	0.144583	72	0.0594046	0.109138
667	3	15.6667	88.9744	7.99122	6628	4579.67	0.015257	0.0336815	0.0320291	0.0473988	0.0889744	0.160407	47	0.0605044	0.104364
668	4	17	89.9687	16.7501	5081	4465.75	0.0209205	0.0330612	0.0306457	0.0484687	0.0899687	0.149298	67	0.0601935	0.105902
669	4	7.5	86.2265	15.5502	1545	4959.25	0.0112101	0.0266462	0.0418145	0.0481574	0.0862265	0.162472	31	0.0510524	0.104705
670	3	19.6667	89.462	7.95218	4479	5035.33	0.0208913	0.0406193	0.0374389	0.0525771	0.089462	0.158792	58	0.071109	0.110236
671	5	6.8	101.03	21.0578	6378	6188.8	0.0202902	0.0399258	0.0362039	0.0536663	0.10103	0.176273	33	0.0590377	0.0973687
672	3	18.6667	104.842	7.90474	3073	7160.67	0.0370281	0.0453197	0.0324555	0.0504023	0.104842	0.174884	55	0.0720152	0.119096
673	4	29.25	104.946	17.9981	8229	4235.25	0.050784	0.0623545	0.0399801	0.078013	0.104946	0.183635	116	0.0827977	0.125736
674	4	22.75	107.174	15.7099	6111	5390.75	0.0286731	0.0447902	0.0349475	0.0546525	0.107174	0.187605	87	0.0806227	0.126502
675	3	39	94.3543	8.69845	2024	3926	0.0254552	0.0322779	0.0333959	0.0441926	0.0943543	0.157641	116	0.0732961	0.11532
676	3	7	93.2873	13.9931	4999	5266	0.0219792	0.0423945	0.0274346	0.0634852	0.0932873	0.166167	22	0.0599882	0.0990503
677	4	9.5	103.998	18.711	7277	7052.5	0.0326624	0.0549015	0.0382916	0.0758483	0.103998	0.18881	39	0.0709878	0.117982
678	4	7.25	101.292	19.4144	3207	6286.75	0.0313343	0.0423233	0.0323153	0.0718414	0.101292	0.15128	30	0.060514	0.104789
679	3	22	84.9711	5.53171	7254	3320.67	0.0176589	0.0275285	0.0344563	0.0340083	0.0849711	0.143724	64	0.0559537	0.111513
680	4	10.25	98.5701	18.9513	5380	6921.25	0.0177671	0.035474	0.0337816	0.0608161	0.0985701	0.170496	41	0.0730201	0.112919
681	3	12.3333	67.0118	8.55198	11156	5036.67	0.00159816	0.0238809	0.0290335	0.0431664	0.0670118	0.140006	37	0.0366096	0.0797001
682	3	21	122.759	17.1399	2712	4463.67	0.0607232	0.0681375	0.0386988	0.0727242	0.122759	0.1827	63	0.0926007	0.128028
683	4	5	79.5901	16.5813	5587	4772.5	0.0178135	0.0294202	0.0419017	0.0569333	0.0795901	0.155724	21	0.053556	0.0832896
684	5	9	84.3305	17.6966	5114	4890.6	0.0159346	0.0456331	0.0374435	0.070215	0.0843305	0.166912	46	0.0599925	0.10544
685	4	4.25	102.66	24.3816	5857	4937	0.0167712	0.0296018	0.0340167	0.0447639	0.10266	0.179228	18	0.0541379	0.104846
686	3	14.6667	115.055	11.5968	0	3801.33	0.0414483	0.0454355	0.037761	0.0533555	0.115055	0.178579	45	0.081011	0.123729
687	3	39.3333	103.569	11.6282	5951	3522.67	0.0288327	0.0408634	0.0360709	0.0534437	0.103569	0.170192	117	0.0833644	0.118555
688	3	11.3333	86.993	7.68877	4091	5629	0.017189	0.0327803	0.0330045	0.0488833	0.086993	0.146066	35	0.0572851	0.111506
689	3	15	108.055	9.71921	6316	4355	0.036431	0.0428014	0.0380617	0.0523057	0.108055	0.17814	45	0.0744953	0.103813
690	4	5.75	79.2398	16.5869	5564	5433.5	0.00822822	0.0188528	0.024821	0.0323964	0.0792398	0.147065	24	0.0384315	0.08707
691	4	7.5	82.9887	14.1772	5678	4296.5	0.0126739	0.0291993	0.0323851	0.0590251	0.0829887	0.148878	31	0.0470649	0.11216
692	3	5.66667	107.56	19.1217	7363	6153	0.0184421	0.0287332	0.0379493	0.0373081	0.10756	0.18428	18	0.0549563	0.0909408
693	4	15.25	104.849	12.9976	3830	7608.25	0.0358742	0.0427884	0.0352603	0.0476093	0.104849	0.172251	62	0.0720959	0.103733
694	3	13.6667	104.599	8.63355	1912	6352.67	0.0319239	0.0466021	0.0343882	0.0731979	0.104599	0.188966	42	0.0663485	0.105573
695	4	4.5	101.91	22.9298	4355	5996.25	0.0168469	0.0341554	0.0378725	0.0569333	0.10191	0.161146	19	0.0560893	0.0917248
696	3	39.3333	70.5891	7.92537	7875	4534.33	0.015554	0.0280007	0.0442772	0.0435705	0.0705891	0.13803	116	0.049711	0.0951749
697	3	10.6667	83.3631	10.4935	9511	5106.67	0.0201866	0.045688	0.045228	0.0597079	0.0833631	0.156903	32	0.0551426	0.107067
698	3	7	86.5814	14.6489	4299	7490.67	0.00769626	0.0218398	0.0311619	0.0330284	0.0865814	0.156131	22	0.0532091	0.0942831
699	4	17.75	86.2415	13.3687	5123	4522	0.013832	0.0264689	0.0273642	0.04313	0.0862415	0.15707	71	0.0636625	0.103853
700	3	8.33333	109.365	13.9468	3231	4426.33	0.0396493	0.0413546	0.0330015	0.0442406	0.109365	0.178738	26	0.0641591	0.107726
701	3	8.33333	80.2875	11.8944	4050	5025.67	0.00528028	0.0178798	0.0305976	0.0368216	0.0802875	0.158437	26	0.0370489	0.0745419
702	3	5.33333	101.453	20.049	4926	5813.67	0.0209976	0.0278473	0.034672	0.0347493	0.101453	0.171225	17	0.0493683	0.0801134
703	3	10.6667	100.312	18.1119	2777	6396.33	0.0354663	0.0476438	0.0426406	0.0706074	0.100312	0.165303	33	0.0718204	0.11802
704	6	5.33333	106.491	22.8478	8484	4653	0.0142707	0.0507209	0.0359268	0.101843	0.106491	0.173696	30	0.0748424	0.146721
705	4	27.75	92.0662	10.7813	5423	3994	0.037523	0.0525058	0.0403325	0.0628693	0.0920662	0.158117	107	0.0744389	0.114934
706	3	6.66667	101.992	16.9986	3549	8816.67	0.0299349	0.0322861	0.0328635	0.0340322	0.101992	0.171634	21	0.0586096	0.0914378
707	3	16.6667	92.8756	10.5156	7596	5512.33	0.0287207	0.0369887	0.0333565	0.0466186	0.0928756	0.172344	51	0.0603009	0.101766
708	3	13.6667	84.4608	7.4406	3775	6225.67	0.0156827	0.0267406	0.0307341	0.0475147	0.0844608	0.160035	42	0.0518946	0.0833523
709	4	28.75	89.3552	15.8562	4763	6142	0.0102548	0.0461934	0.0306574	0.109187	0.0893552	0.145764	112	0.0774059	0.12115
710	3	13	92.4724	9.04621	5117	7189.67	0.0141228	0.0390246	0.03079	0.0783988	0.0924724	0.171298	39	0.0572067	0.109872
711	5	6.4	115.476	24.3219	6724	6470.8	0.0234754	0.0459059	0.0385571	0.101843	0.115476	0.186532	32	0.0691906	0.124207
712	3	11.6667	87.7851	9.34321	5108	5472	0.00532094	0.020008	0.0337637	0.0288898	0.0877851	0.164591	36	0.0476475	0.0959357
713	3	5.33333	100.566	19.5545	6175	5072	0.0123443	0.0273224	0.0325228	0.0484687	0.100566	0.156624	17	0.0474981	0.0788864
714	4	10.5	106.402	16.1187	10758	7037.75	0.0185764	0.0358386	0.0334221	0.0447749	0.106402	0.194209	42	0.0676611	0.113468
715	3	5	105.963	21.7813	508	6525	0.0179169	0.0332536	0.032988	0.0426492	0.105963	0.17789	16	0.0549708	0.100805
716	4	15.5	93.6751	15.3647	4351	4949.5	0.0128531	0.0290179	0.0326362	0.043833	0.0936751	0.165764	61	0.0652959	0.100246
717	3	17.3333	92.814	9.03875	7849	5708	0.0256177	0.0338071	0.037442	0.0432579	0.092814	0.150186	51	0.06078	0.117358
718	3	43.6667	80.0622	5.23704	2132	4522.33	0.0254622	0.0399055	0.0331156	0.0627049	0.0800622	0.147938	127	0.0617574	0.112226
719	5	11.2	78.6012	14.1295	5174	5218.6	0.0118273	0.0320059	0.0285522	0.0491045	0.0786012	0.145477	57	0.0487882	0.0890924
720	3	42.6667	107.968	6.46867	9770	3754.67	0.0188043	0.0504028	0.0427302	0.0720399	0.107968	0.172174	124	0.0900458	0.131153
721	3	23	106.964	11.045	3118	4047.33	0.0424082	0.0558142	0.0378182	0.0777225	0.106964	0.164385	70	0.0766843	0.112865
722	6	14.5	95.2364	19.0429	9372	4946.17	0.0154865	0.0338576	0.0369891	0.0451591	0.0952364	0.170022	88	0.070747	0.10616
723	4	34.75	102.322	11.2842	3468	5255.25	0.0414319	0.0492279	0.04107	0.0558409	0.102322	0.181447	133	0.0816614	0.123547
724	4	12.25	78.1844	15.2025	6738	5416.25	0.0223359	0.0406978	0.0304656	0.054598	0.0781844	0.14293	49	0.0519292	0.0862317
725	4	11.75	96.8967	14.7364	3096	5570	0.01892	0.0320528	0.0424059	0.0476093	0.0968967	0.161131	48	0.0662094	0.107826
726	4	7.75	95.5795	17.4233	535	5740.5	0.0154896	0.0335357	0.0354796	0.0424198	0.0955795	0.168798	32	0.0547646	0.0921598
727	3	4.66667	98.0852	21.2518	4735	6296.67	0.0245151	0.0315477	0.0327755	0.0407249	0.0980852	0.168959	14	0.0492803	0.0810242
728	3	27	74.0359	4.11813	6092	4707.33	0.0160732	0.0228675	0.0329968	0.030812	0.0740359	0.15064	76	0.0478171	0.0921125
729	4	7.75	89.1846	14.6164	3440	5102.25	0.0119754	0.02955	0.0333117	0.0421643	0.0891846	0.161877	30	0.0512602	0.0928132
730	3	20	89.5414	5.47198	2232	3433.67	0.0235102	0.0359501	0.033979	0.0519773	0.0895414	0.148482	60	0.0674405	0.122993
731	3	24	65.3198	5.30219	5279	4612.33	0.00583684	0.0321694	0.0331345	0.0553851	0.0653198	0.140404	72	0.0428915	0.0971748
732	3	6.33333	99.1405	17.1135	4143	7961.67	0.0197626	0.0230519	0.0314636	0.0253939	0.0991405	0.171987	20	0.0478384	0.0766471
733	3	12.6667	93.0557	13.5152	8133	5336.67	0.0238255	0.0405146	0.0347137	0.0646863	0.0930557	0.160959	37	0.0764899	0.114392
734	3	42.6667	101.842	8.73882	9163	6998	0.0329056	0.0459379	0.0360217	0.0713595	0.101842	0.187496	124	0.081761	0.131168
735	3	16	95.8774	9.91552	4947	4158	0.0284752	0.037665	0.0363101	0.0544788	0.0958774	0.156643	48	0.0646453	0.114854
736	3	5.33333	112.029	21.7833	6806	5456.67	0.0363379	0.0392068	0.0322104	0.0416153	0.112029	0.177875	17	0.0580141	0.119166
737	4	7	86.3323	17.2665	5720	6413.5	0.0167825	0.0237157	0.0354971	0.0291937	0.0863323	0.16033	29	0.0540011	0.106631
738	3	22	85.5243	10.0306	8131	4580.67	0.0201596	0.0255218	0.0310313	0.0331795	0.0855243	0.156809	66	0.0600568	0.105734
739	3	8.33333	81.6573	9.93713	4926	5498.67	0.0116199	0.0134836	0.0333599	0.0145138	0.0816573	0.150437	26	0.0411931	0.0674985
740	3	6	96.1106	16.3235	7671	5873	0.00686732	0.0222912	0.0315492	0.0354467	0.0961106	0.170392	18	0.0461627	0.0856286
741	3	11	96.7617	11.4681	11692	5381.33	0.0208588	0.0305695	0.0362239	0.037264	0.0967617	0.180313	33	0.0600493	0.100715
742	3	18.3333	87.2039	4.91387	7037	3831.33	0.0148328	0.0316169	0.03331	0.042696	0.0872039	0.158917	55	0.0612183	0.0890376
743	3	7.33333	79.4179	12.8066	3920	4538.33	0.0146974	0.0221691	0.0270899	0.0282685	0.0794179	0.14435	23	0.0459693	0.0794583
744	3	12	71.9936	7.33268	9833	4601	0.0114128	0.0392962	0.0356377	0.069929	0.0719936	0.133767	37	0.0486302	0.126369
745	3	45.6667	90.0914	5.12366	4129	5493.33	0.0383676	0.043697	0.0384405	0.0530673	0.0900914	0.152063	134	0.0711862	0.117988
746	3	4.66667	132.49	29.4422	6566	4562.33	0.0400815	0.0661783	0.04239	0.0821851	0.13249	0.214954	14	0.0785342	0.123492
747	3	12	118.408	15.9689	1609	4188.33	0.0386252	0.0481476	0.038675	0.0562968	0.118408	0.185028	37	0.0786588	0.119514
748	3	8	101.393	12.8083	896	5876	0.0160935	0.0336683	0.0341389	0.0496854	0.101393	0.184896	23	0.0566139	0.0943575
749	3	43	59.9468	6.06026	8870	7011.67	0.0050495	0.0326132	0.0371937	0.054598	0.0599468	0.1379	126	0.0425509	0.084618
750	4	10	100.628	18.2843	2921	6121.25	0.0286995	0.0561776	0.0407332	0.0835886	0.100628	0.184847	41	0.0668368	0.114019
751	3	17.3333	93.2635	5.90669	5508	3203.33	0.0247174	0.0338701	0.0311635	0.0420424	0.0932635	0.173258	52	0.0615545	0.100687
752	3	5.66667	78.2497	14.1595	1815	7135.33	0.00358194	0.0202249	0.0276432	0.0303268	0.0782497	0.152471	18	0.0401139	0.076491
753	3	17.6667	91.6481	9.50425	251	6432.67	0.0224815	0.0330506	0.0333493	0.043203	0.0916481	0.162707	53	0.0660122	0.107099
754	4	12.75	88.2008	14.9764	2606	5209	0.0143466	0.0327798	0.0314436	0.0696171	0.0882008	0.166969	50	0.0556204	0.103443
755	5	10	100.178	19.4313	3271	4908	0.00679535	0.0426735	0.0382468	0.0641452	0.100178	0.161093	49	0.0763458	0.109119
756	4	15.5	88.6389	10.8445	5148	7300	0.0133874	0.0378721	0.0348828	0.0636836	0.0886389	0.164586	62	0.061006	0.117303
757	4	9.5	93.8139	15.7753	3689	6501.75	0.0267298	0.0308617	0.0315908	0.0399494	0.0938139	0.163955	39	0.0541761	0.0804692
758	4	11.5	76.2194	11.601	9086	4739.5	0.0134647	0.0364543	0.030167	0.0662	0.0762194	0.142376	45	0.0612303	0.0946929
759	3	38	66.4072	8.21263	4717	5142	0.0109301	0.0302593	0.0372796	0.0508752	0.0664072	0.133406	111	0.0458394	0.090551
760	4	6.5	97.4799	16.7205	9559	4149.25	0.00704727	0.0348477	0.042866	0.070148	0.0974799	0.171998	27	0.0572993	0.109373
761	3	37	106.869	16.3796	7145	5431	0.028249	0.0464411	0.0352501	0.0759226	0.106869	0.179339	111	0.0926769	0.133024
762	3	11	88.2823	14.4685	2715	5994.67	0.0010625	0.030822	0.0317797	0.0548021	0.0882823	0.170001	33	0.0673868	0.110831
763	3	7.66667	93.8558	12.2906	6381	8911	0.0248045	0.0369332	0.0398724	0.0527485	0.0938558	0.162705	22	0.0652221	0.116615
764	3	14	113.027	11.8608	7149	5519.67	0.0384836	0.0462301	0.0406884	0.0501608	0.113027	0.178892	41	0.0729465	0.113378
765	3	24.3333	77.419	6.70059	3825	6196.33	0.0181428	0.0328959	0.0396809	0.0493512	0.077419	0.146504	71	0.059953	0.0974726
766	3	7.66667	91.3486	14.4998	2182	3720	0.0255574	0.0381355	0.0354358	0.0479266	0.0913486	0.160491	24	0.0590142	0.0934101
767	3	17.6667	96.8678	6.5326	8415	5620.67	0.0234811	0.0345533	0.0372624	0.0467486	0.0968678	0.180342	52	0.0677429	0.101401
768	3	15	105.911	11.4876	4741	5125.33	0.0318133	0.0528316	0.0356065	0.0634859	0.105911	0.173996	46	0.0812876	0.121502
769	3	5	111.292	22.8767	8844	6095	0.0230711	0.0381084	0.0431943	0.0670162	0.111292	0.184769	16	0.0696956	0.13632
770	4	11.25	86.3749	15.3213	6683	5068	0.01878	0.0320008	0.0348644	0.0522428	0.0863749	0.151878	45	0.0589753	0.113857
771	3	26.3333	113.413	9.12569	2809	3591.33	0.0476158	0.0587052	0.037387	0.0778992	0.113413	0.175463	77	0.0827501	0.111602
772	3	23.3333	96.7378	5.76844	4762	3253.33	0.0373188	0.0432995	0.0353708	0.0502027	0.0967378	0.162971	67	0.0716593	0.116039
773	3	21.3333	94.0349	6.95245	4373	6247	0.0334728	0.0392794	0.0368889	0.0437903	0.0940349	0.17019	63	0.0696217	0.102474
774	3	10.3333	87.2289	10.7563	4860	5588.33	0.00860902	0.025384	0.0394915	0.0552988	0.0872289	0.15485	32	0.0470158	0.112588
775	3	8.66667	102.645	12.8306	6487	5491.67	0.0272648	0.0428628	0.0328778	0.0706693	0.102645	0.177729	27	0.0706683	0.138122
776	3	5.33333	94.3196	17.8159	7532	7899.33	0.0115913	0.0345851	0.0337143	0.0596427	0.0943196	0.165802	17	0.0532187	0.0951034
777	3	6	117.897	20.0238	8395	5687.67	0.0315914	0.0480333	0.0401404	0.0570693	0.117897	0.185276	19	0.0686486	0.109742
778	4	16.25	84.0867	11.7007	8050	5417	0.00937251	0.0243366	0.0305795	0.0354598	0.0840867	0.150421	62	0.0569186	0.0978367
779	3	10	71.1447	10.2106	9907	3757	0.0106247	0.0327382	0.0348531	0.059723	0.0711447	0.132979	30	0.0399941	0.09165
780	3	20.3333	77.3107	5.61423	266	3864	0.00944263	0.0259882	0.0329524	0.0373949	0.0773107	0.141421	62	0.0483399	0.0993611
781	3	12	95.5954	13.9716	5081	6219.33	0.0244509	0.0272621	0.0333835	0.0294677	0.0955954	0.162085	37	0.0586021	0.0992343
782	3	25	100.24	5.90038	4289	2990.33	0.0379475	0.0445232	0.0346713	0.0563047	0.10024	0.168725	74	0.0758659	0.116636
783	3	5	84.4813	17.3656	8652	4248.33	0.0157531	0.0336775	0.0242361	0.0607077	0.0844813	0.158927	16	0.045793	0.10312
784	4	6.25	114.591	21.7029	8798	4656	0.01892	0.0495587	0.0390519	0.0648374	0.114591	0.180051	26	0.0781517	0.115051
785	4	14.75	93.3468	14.4499	4521	5358.25	0.0150897	0.0388039	0.0342636	0.0636022	0.0933468	0.166818	58	0.0680852	0.118003
786	5	5.4	126.021	26.7444	6870	6164.2	0.0456104	0.0554024	0.0400168	0.0632172	0.126021	0.190905	28	0.0821019	0.119514
787	4	5.75	113.27	25.9578	7599	5435.25	0.0168469	0.0374256	0.0393638	0.0578123	0.11327	0.171246	24	0.0660349	0.108736
788	3	10.6667	93.734	9.5357	6270	7031.67	0.0197404	0.0311049	0.0361471	0.04103	0.093734	0.154154	31	0.058555	0.090168
789	3	14	82.4288	6.10584	5498	4622.33	0.0161741	0.0277872	0.0319119	0.0345315	0.0824288	0.161868	43	0.0516043	0.113369
790	3	37	82.5181	11.7332	4877	4876.33	0.0137181	0.0202626	0.0350236	0.0328532	0.0825181	0.146302	107	0.0621491	0.109131
791	3	6	93.635	15.9031	7576	5950	0.00995389	0.0237329	0.0384547	0.0326679	0.093635	0.160774	17	0.0495078	0.0948369
792	3	10.6667	97.0252	13.1164	7126	4618	0.0369168	0.0459791	0.0408184	0.0514949	0.0970252	0.159271	33	0.0648208	0.11444
793	3	8.33333	93.2768	11.8951	4971	3443.33	0.0189181	0.0413694	0.0367494	0.0622742	0.0932768	0.166906	26	0.0636064	0.101473
794	3	12.6667	88.5179	8.37279	6871	3666	0.0210933	0.0259805	0.0389672	0.0290588	0.0885179	0.146065	39	0.0569413	0.0839487
795	3	25.3333	86.1068	3.45259	7391	6685	0.0158271	0.0460173	0.0360711	0.0667248	0.0861068	0.153573	75	0.0690467	0.150241
796	4	10.5	87.5626	16.3167	6008	7077.25	0.0123904	0.0395678	0.0367159	0.0734882	0.0875626	0.144838	42	0.0514428	0.103186
797	5	8.2	94.4884	18.7477	8877	6339.6	0.0116099	0.0309269	0.0347506	0.058535	0.0944884	0.170914	40	0.059962	0.10391
798	3	14.3333	96.7093	11.7787	4598	3820	0.016442	0.0299567	0.0392752	0.0425497	0.0967093	0.165096	43	0.0649712	0.110371
799	4	10.25	94.1205	15.4026	6058	7893.5	0.00532522	0.0348235	0.0366302	0.0594589	0.0941205	0.161194	42	0.0624528	0.153358
800	3	12.6667	80.6717	10.2539	10187	4608	0.012132	0.0259586	0.0356454	0.0351635	0.0806717	0.146349	37	0.0498047	0.0916242
801	3	11	88.5089	9.60293	4511	3847	0.0128664	0.0252519	0.0322753	0.0414471	0.0885089	0.143692	34	0.0579375	0.101811
802	3	13.6667	109.19	19.3013	12084	5465.67	0.0295614	0.0379476	0.0368708	0.044335	0.10919	0.167276	42	0.0720619	0.107235
803	3	12	106.933	11.7716	2556	4964.33	0.0250016	0.0405105	0.0364453	0.0535774	0.106933	0.184394	35	0.0726391	0.114878
804	3	5.66667	91.3834	16.536	6251	4844.67	0.0132567	0.026581	0.0336314	0.0491045	0.0913834	0.158139	18	0.0472057	0.089105
805	3	51.3333	92.6081	2.69134	2652	5439	0.0378087	0.0734029	0.0404127	0.112026	0.0926081	0.170659	142	0.0768124	0.123729
806	4	6	114.157	23.9989	110	6420.75	0.0389684	0.0551359	0.0414875	0.070148	0.114157	0.179068	25	0.0775464	0.13632
807	3	30.3333	90.1273	4.26157	4193	4468	0.0233105	0.0349562	0.0358492	0.0558208	0.0901273	0.164145	91	0.0694814	0.114878
808	3	37	104.565	14.868	6999	4822	0.0196396	0.0371215	0.0392649	0.0504132	0.104565	0.172889	106	0.081426	0.130034
809	3	22.6667	97.6422	4.70903	4794	5713	0.0242065	0.0361634	0.0356626	0.0596001	0.0976422	0.175935	67	0.0694409	0.116948
810	4	7.5	98.2471	15.1961	8438	6368.5	0.0289974	0.0327641	0.0357259	0.0362725	0.0982471	0.164393	31	0.0607018	0.0895641
811	4	6	117.699	25.5015	2304	3545.75	0.0255284	0.0423266	0.0406436	0.0525477	0.117699	0.187484	25	0.0725451	0.113544
812	4	7.25	102.085	19.0802	3260	6208.25	0.0116099	0.0276495	0.0340986	0.0464455	0.102085	0.182523	29	0.0626162	0.115884
813	3	8.66667	96.1173	11.2137	6840	6598.33	0.0117944	0.0432606	0.0305867	0.0639252	0.0961173	0.159547	26	0.0628772	0.111641
814	3	28	88.1129	4.94955	3287	7565.33	0.019406	0.0474518	0.034771	0.0693847	0.0881129	0.166566	82	0.0687079	0.107599
815	4	5.25	102.021	22.8131	6812	5011	0.0293641	0.0356481	0.0299493	0.045284	0.102021	0.17197	22	0.0562601	0.132735
816	4	9	82.1367	16.2934	5547	6395	0.00971384	0.0404562	0.0435747	0.0614027	0.0821367	0.165861	37	0.0518287	0.117947
817	3	23.3333	111.511	17.336	8366	5394.33	0.0320384	0.0445257	0.0391526	0.0564619	0.111511	0.179495	71	0.0847773	0.117463
818	3	6.66667	96.5189	17.4027	7086	6130	0.0215509	0.0332978	0.0342281	0.0399494	0.0965189	0.172806	20	0.0601829	0.108821
819	3	10	112.363	13.4932	4460	2498.33	0.0417769	0.0502986	0.042565	0.0568624	0.112363	0.181219	30	0.0789312	0.115476
820	3	5.33333	140.969	27.4107	5435	4474	0.0345599	0.0452053	0.0537292	0.0561543	0.140969	0.198487	17	0.0804727	0.128877
821	4	13.75	109.815	15.2286	1973	4740.5	0.00719768	0.0749269	0.035564	0.115398	0.109815	0.183737	56	0.0976822	0.183737
822	3	7.33333	97.2845	14.8383	6268	6270.67	0.0166356	0.0252594	0.0251477	0.0339004	0.0972845	0.160881	23	0.0421434	0.0663464
823	3	14.6667	89.7636	12.6615	1460	6086.33	0.0197412	0.0397966	0.0384758	0.0586717	0.0897636	0.147071	45	0.0595846	0.108491
824	3	20.6667	87.2719	4.50212	6117	5596	0.0249262	0.0337873	0.0324798	0.0505254	0.0872719	0.152862	62	0.0610028	0.108739
825	4	41	78.7761	8.38513	3828	4553	0.00372203	0.0410789	0.0331894	0.0690887	0.0787761	0.158156	155	0.0641514	0.115196
826	3	43.3333	99.4788	5.75474	3767	4553	0.031837	0.0502717	0.0375878	0.0641459	0.0994788	0.171468	126	0.0826333	0.138791
827	3	7.33333	99.1635	14.4154	8393	6030.67	0.0213528	0.0284005	0.0270696	0.0331246	0.0991635	0.165024	22	0.0482835	0.0871868
828	3	13.6667	80.3977	8.70975	1465	2990.33	0.0165472	0.0291067	0.0351383	0.0425616	0.0803977	0.143499	42	0.0473355	0.122529
829	3	13	102.943	14.7062	5780	5528.67	0.0332436	0.0392055	0.0404996	0.0464904	0.102943	0.169845	40	0.0703768	0.115616
830	3	9.33333	106.748	19.5705	3719	5788	0.0363386	0.0638687	0.0342723	0.0835886	0.106748	0.183496	27	0.0693913	0.11216
831	3	27	83.7815	8.67235	5300	2921.33	0.0184453	0.0345688	0.0386271	0.0604517	0.0837815	0.140423	81	0.0604982	0.109315
832	3	23	101.155	8.8845	7539	7360.67	0.0363817	0.0483794	0.0349479	0.0556955	0.101155	0.170213	69	0.0752503	0.119591
833	3	13	87.4757	9.27404	8071	5817	0.0179633	0.0339707	0.027396	0.0450549	0.0874757	0.153217	38	0.0597648	0.0990003
834	3	13.3333	90.7777	11.4553	1090	6562.67	0.025314	0.0410365	0.0335293	0.0635014	0.0907777	0.159198	41	0.0610879	0.107713
835	3	14.3333	84.3055	8.71564	2346	6559.33	0.0139062	0.035906	0.0410618	0.0497627	0.0843055	0.151653	44	0.052675	0.107994
836	3	15.6667	114.752	10.5645	1869	3906.67	0.0370428	0.0531795	0.0356802	0.0848128	0.114752	0.187537	48	0.0896261	0.137052
837	4	6.5	103.905	16.7402	1707	7814.5	0.0192485	0.0333439	0.0400165	0.054189	0.103905	0.170353	27	0.0610179	0.10993
838	3	23	105.673	18.1896	7187	5713	0.0182485	0.032731	0.0369352	0.0421897	0.105673	0.167052	69	0.0729326	0.10764
839	3	22.6667	81.2396	8.6349	2885	5320.33	0.0181051	0.0212604	0.0292653	0.0230113	0.0812396	0.144989	68	0.0526332	0.0858802
840	3	12	80.1176	14.3067	3509	4790.33	0.0147228	0.0338942	0.0297495	0.0611735	0.0801176	0.157245	37	0.0644259	0.110679
841	3	7.33333	106.24	18.6602	5049	3735	0.0230322	0.027701	0.0449175	0.0303818	0.10624	0.189945	23	0.0662451	0.102694
842	3	8	96.4978	18.0933	8777	4716	0.0151461	0.0330831	0.0336647	0.0636836	0.0964978	0.168455	25	0.0499608	0.0805845
843	3	12.3333	111.699	18.0846	6716	3394.67	0.0372631	0.044689	0.0346448	0.0544596	0.111699	0.183471	37	0.0693718	0.104633
844	5	8.8	82.6217	16.8456	3252	6983.4	0.0140104	0.0296659	0.0393433	0.0538804	0.0826217	0.143031	45	0.0554796	0.137025
845	3	22.6667	100.233	12.3126	6029	6690.33	0.0286731	0.0340754	0.0394225	0.043865	0.100233	0.178432	64	0.0707999	0.117329
846	3	10	81.7085	10.4539	4466	7161	0.0130611	0.0250594	0.0314922	0.0324995	0.0817085	0.148694	31	0.0457839	0.0881525
847	3	40.6667	76.1257	5.18531	5732	6625.67	0.0213548	0.0355046	0.0377534	0.0548924	0.0761257	0.143831	119	0.0557364	0.100976
848	3	38.6667	72.8346	7.31916	8242	5748.67	0.0153261	0.0178691	0.0277425	0.0194189	0.0728346	0.15227	112	0.0500473	0.0880434
849	3	10.3333	91.6545	14.1846	6434	8438.33	0.00249956	0.027617	0.0333993	0.0557407	0.0916545	0.166359	32	0.0553985	0.10993
850	3	14.3333	92.4102	9.41215	4439	7019.33	0.02557	0.0359414	0.0298592	0.0557962	0.0924102	0.172152	44	0.0627329	0.101064
851	4	12.5	78.0901	12.1868	4526	4984.25	0.00342928	0.0268502	0.0339049	0.0586469	0.0780901	0.142023	49	0.0492801	0.0993866
852	4	11.5	86.551	16.5234	6260	5135.75	0.0150974	0.0437927	0.0382413	0.0739347	0.086551	0.158722	45	0.0690572	0.11595
853	3	7	96.5131	15.0131	6269	6388.33	0.0151722	0.0361363	0.0345848	0.0575442	0.0965131	0.152197	21	0.0604599	0.105572
854	3	25	106.299	10.7046	6941	6622.67	0.0299778	0.0425043	0.0396716	0.0610013	0.106299	0.171656	75	0.0849094	0.119009
855	4	10.5	84.0777	15.6673	2772	4982	0.00776268	0.0182227	0.034147	0.022911	0.0840777	0.153877	42	0.0485923	0.0867962
856	3	24	79.0241	3.34039	7456	6145.67	0.0170713	0.0235381	0.0341399	0.0292815	0.0790241	0.152324	73	0.0531452	0.0979749
857	3	21.3333	85.6279	6.65995	2896	4573.33	0.0148118	0.0336306	0.0405151	0.0535847	0.0856279	0.16159	64	0.0592837	0.102318
858	3	38	119.105	14.7298	2404	3848.67	0.0358945	0.0545576	0.0325019	0.0796209	0.119105	0.19307	113	0.10184	0.142071
859	4	6.25	93.9976	18.9954	9145	6273	0.0188434	0.0321262	0.0408544	0.0421073	0.0939976	0.160121	26	0.0534257	0.0942728
860	3	6	90.8937	15.4375	5972	3579	0.0231932	0.0359969	0.0298907	0.056428	0.0908937	0.146476	19	0.0553739	0.105905
861	3	5.66667	117.757	23.9875	5542	5761.33	0.024987	0.0406437	0.0327286	0.0502289	0.117757	0.188604	18	0.0625757	0.103569
862	3	9	109.974	16.8195	4523	4054	0.0275491	0.034846	0.0304282	0.0406538	0.109974	0.187916	28	0.0642532	0.112887
863	3	41.3333	92.7529	6.78109	2675	5536.67	0.0163782	0.0465552	0.0336406	0.0619518	0.0927529	0.165129	120	0.079517	0.121319
864	4	7.5	95.0183	16.4962	3593	5178.25	0.0142707	0.0285715	0.0342364	0.0466663	0.0950183	0.159426	31	0.0593813	0.110158
865	3	14.6667	85.1393	8.5815	277	5155	0.00246083	0.0268551	0.0370315	0.0583185	0.0851393	0.157041	45	0.0513029	0.114206
866	3	11	89.8249	9.58359	204	5246.33	0.00921708	0.0261478	0.035861	0.040723	0.0898249	0.159117	34	0.053263	0.097807
867	3	28.6667	82.473	8.36367	6485	3134.67	0.0234707	0.0262974	0.0354875	0.0306911	0.082473	0.159298	82	0.0567302	0.0981945
868	3	12	97.0232	12.1279	2537	6785.67	0.0156735	0.0278905	0.0310998	0.0342717	0.0970232	0.17397	36	0.0601336	0.106708
869	3	11.6667	109.74	15.8949	3043	3375.33	0.0292454	0.0460703	0.0357329	0.0624457	0.10974	0.172638	34	0.0728022	0.111001
870	3	10.3333	90.1199	10.7416	6866	5859.67	0.0104318	0.0257965	0.0273855	0.0395496	0.0901199	0.154677	31	0.0508298	0.100563
871	3	39	87.4221	7.5737	3145	4059	0.0326704	0.0364228	0.034824	0.0395252	0.0874221	0.155146	114	0.0657168	0.112291
872	3	7.66667	88.1985	11.6665	1856	6246.33	0.0123414	0.0419296	0.0325254	0.0599192	0.0881985	0.160504	23	0.0565832	0.0949073
873	3	7.66667	101.579	17.6554	4186	4667.33	0.0241055	0.0306086	0.0302592	0.0410166	0.101579	0.17872	23	0.0612638	0.110455
874	3	33.6667	63.4488	6.2216	7711	6605	0.00940732	0.0135969	0.0339841	0.0179187	0.0634488	0.130002	97	0.0435325	0.0786559
875	3	29.3333	76.095	5.58074	7545	4017	0.00924431	0.0297248	0.0328233	0.0495803	0.076095	0.148045	86	0.0590108	0.110304
876	3	8	91.6536	11.784	6449	4531.33	0.0171413	0.025174	0.0321059	0.0369548	0.0916536	0.160234	25	0.0503084	0.0917851
877	3	4.33333	87.6532	20.4524	4724	5251.33	0.00776268	0.0214329	0.0234124	0.0297197	0.0876532	0.157108	13	0.0368159	0.0765835
878	3	23.6667	79.3164	9.13306	1380	5631	0.020032	0.0335179	0.0320131	0.0503553	0.0793164	0.154599	68	0.0527042	0.0934961
879	5	5	101.1	24.6009	6207	6154.6	0.00782712	0.0205091	0.0392423	0.0322892	0.1011	0.162748	26	0.0523252	0.0927512
880	3	7.33333	98.879	14.2825	2640	6101.67	0.0264276	0.0280084	0.0369366	0.0293417	0.098879	0.165858	23	0.0566868	0.0978971
881	3	18.6667	79.4746	6.0877	8192	5456.67	0.0240853	0.03145	0.0345499	0.0386711	0.0794746	0.14468	54	0.0544748	0.107274
882	3	12.3333	80.7789	13.0785	6640	6487	0.0101904	0.0161466	0.0291817	0.0193795	0.0807789	0.145693	38	0.0483463	0.0967178
883	3	19.6667	94.3564	8.64934	7356	3529.67	0.00679535	0.0271952	0.0367924	0.0375454	0.0943564	0.154298	60	0.0652287	0.122358
884	4	11	104.215	15.6943	9092	6724	0.03503	0.0423079	0.0346985	0.0537648	0.104215	0.172814	45	0.0745329	0.121038
885	3	10.3333	100.144	9.98908	4723	4466.67	0.0207896	0.0384002	0.0330805	0.0564853	0.100144	0.185114	32	0.063068	0.126913
886	3	12.3333	86.8166	9.52645	5646	5392.67	0.0206583	0.0404447	0.0306649	0.0775888	0.0868166	0.157501	35	0.0545551	0.0867873
887	5	5.2	103.582	25.8956	8343	6089.2	0.0283484	0.0358211	0.0351542	0.0442722	0.103582	0.179282	27	0.0568233	0.0902763
888	3	9.33333	116.396	15.7274	69	8420	0.025356	0.042636	0.0350356	0.0540786	0.116396	0.182755	29	0.0733728	0.109176
889	3	40.6667	89.3011	9.48748	3279	3681.33	0.0339351	0.0479708	0.0408658	0.0574298	0.0893011	0.156411	122	0.0700966	0.114525
890	3	44	94.3139	6.80844	4732	4038.67	0.0182227	0.0431645	0.0404623	0.0675232	0.0943139	0.157196	127	0.0787979	0.123369
891	3	14.3333	75.438	6.96006	9312	7714	0.00636575	0.0185058	0.0306304	0.0264715	0.075438	0.160956	44	0.0441126	0.0750592
892	3	10	101.366	16.8139	7525	4862.33	0.0303227	0.0388551	0.0394874	0.0528866	0.101366	0.162756	31	0.0641793	0.1169
893	4	6.75	116.714	24.8017	8688	6651.5	0.0189997	0.0466229	0.0455531	0.0648374	0.116714	0.1992	28	0.0763696	0.120459
894	4	29	80.9831	14.3705	5058	4365.25	0.0155087	0.025297	0.0332022	0.0330004	0.0809831	0.158517	114	0.0590975	0.102904
895	3	5	123.233	25.3313	4823	5759.33	0.0360155	0.0429429	0.0377306	0.0506488	0.123233	0.204041	16	0.0679061	0.101097
896	3	45.6667	74.7679	6.05962	5946	3598.33	0.0153986	0.0411776	0.037055	0.0549548	0.0747679	0.14376	133	0.0609909	0.102884
897	3	10.3333	86.5103	8.62918	5308	4629	0.0107071	0.0193071	0.0318748	0.0272967	0.0865103	0.155929	30	0.0481669	0.0846097
898	4	10.25	95.5439	19.5343	1757	3894.25	0.0167712	0.027921	0.0349547	0.0346149	0.0955439	0.168513	41	0.0585708	0.09892
899	3	37.6667	100.733	12.924	9609	3989.67	0.0262359	0.0383404	0.038064	0.0519581	0.100733	0.161511	110	0.0815583	0.131579
900	3	8.66667	94.1464	11.2589	5358	7421.67	0.0192567	0.0308583	0.0329899	0.0454279	0.0941464	0.176118	27	0.0554352	0.0986746
901	3	6.66667	81.9914	12.7868	2717	5658	0.0163104	0.0188381	0.0258153	0.0221404	0.0819914	0.149155	21	0.0387058	0.0760208
902	4	16.5	79.5093	10.3401	5817	6314.5	0.0164887	0.0318697	0.0337809	0.051052	0.0795093	0.144198	67	0.0510509	0.0864217
903	3	18.3333	81.5531	9.06146	4211	8495.67	0.0105319	0.0316975	0.0365664	0.0546879	0.0815531	0.15731	56	0.0496716	0.0871389
904	3	20.6667	86.2256	9.17003	5422	4694	0.0200322	0.035455	0.0367443	0.0597308	0.0862256	0.15858	61	0.0543019	0.11652
905	3	12.6667	108.786	12.7924	3974	7086	0.0286603	0.0349481	0.0452853	0.047511	0.108786	0.175956	38	0.076825	0.128673
906	4	8.25	81.396	12.9288	794	5958	0.00151866	0.0373452	0.0342113	0.0828043	0.081396	0.148679	33	0.0534536	0.108993
907	4	13.5	92.8152	13.4803	8464	6665.5	0.0229775	0.0362204	0.0335302	0.0476149	0.0928152	0.166656	55	0.0644758	0.118631
908	3	26	70.0881	5.62436	5289	4893.67	0.0106369	0.0403775	0.0349473	0.088436	0.0700881	0.145204	77	0.0452583	0.088436
909	3	39	63.3116	5.85972	6159	3125	0.00849748	0.0265616	0.0322253	0.0390936	0.0633116	0.141348	116	0.042612	0.083449
910	3	8	120.627	15.6369	7669	5528.33	0.0297337	0.0365568	0.0475487	0.0402185	0.120627	0.193207	25	0.076485	0.119104
911	3	15.3333	74.5491	6.89181	7130	5134.67	0.00799412	0.0174674	0.0372605	0.0226661	0.0745491	0.146795	47	0.0427585	0.0825951
912	3	39.6667	81.0299	6.3544	6923	5722.33	0.0200057	0.0289022	0.0358062	0.0344143	0.0810299	0.144868	113	0.0577959	0.0930099
913	3	14.6667	81.2764	10.7548	5030	5931.33	0.0112246	0.0229277	0.0401964	0.0411285	0.0812764	0.138554	42	0.0493346	0.0881658
914	5	15.8	90.9735	16.2476	8700	5785.6	0.0158006	0.0417269	0.0385684	0.0723248	0.0909735	0.154394	78	0.0704356	0.121068
915	3	14.6667	104.983	11.3731	3768	7570	0.0218611	0.0404971	0.0378092	0.0499269	0.104983	0.176215	44	0.0750432	0.120943
916	3	17.3333	82.248	12.0761	8575	5137	0.0110634	0.0451531	0.0459617	0.0749151	0.082248	0.157842	52	0.0535725	0.110389
917	3	14	101.854	7.89148	6576	4465.67	0.0307182	0.0437869	0.0351522	0.0519467	0.101854	0.168873	39	0.0734731	0.10906
918	3	7	114.792	16.6267	3900	7264.67	0.0318048	0.0391948	0.0373921	0.0444002	0.114792	0.181646	21	0.0667124	0.104855
919	3	40.3333	102.717	9.46941	5286	6537	0.0269832	0.0404924	0.0341112	0.0513523	0.102717	0.173828	119	0.0815031	0.129044
920	3	10.3333	93.5806	14.4827	7062	6223.67	0.00949891	0.0279752	0.029854	0.0490152	0.0935806	0.175074	31	0.0505149	0.0819661
921	3	39.3333	85.8815	8.39447	2432	5963.67	0.0315814	0.0399539	0.0344496	0.0551325	0.0858815	0.154057	117	0.0648743	0.111202
922	3	7.33333	111.952	16.5263	4860	3437.67	0.0301346	0.0383387	0.0330871	0.0457401	0.111952	0.193559	23	0.0611329	0.0951685
923	3	15.3333	85.5663	8.14917	2931	5669	0.011429	0.0273626	0.0352062	0.0395426	0.0855663	0.158619	47	0.0568504	0.0970979
924	4	5.75	102.237	21.2993	3199	5066.25	0.021785	0.0292576	0.0355556	0.0347362	0.102237	0.172698	24	0.0561471	0.10685
925	3	5.33333	91.5015	19.0628	5025	3446.33	0.00577585	0.0411664	0.0365508	0.0718414	0.0915015	0.16319	17	0.052394	0.0993728
926	3	51	82.0571	2.43426	3004	3694.33	0.0153717	0.040195	0.0370731	0.0694848	0.0820571	0.149786	145	0.0649861	0.12284
927	3	8.66667	85.5615	11.2498	8346	4137.67	0.0101658	0.0297135	0.0314702	0.0447388	0.0855615	0.163322	27	0.0468217	0.0946883
928	4	22.5	85.9396	8.4264	6350	5197.5	0.0154865	0.0472343	0.0331642	0.0848778	0.0859396	0.159676	87	0.0704715	0.128028
929	3	6.66667	101.67	16.945	2106	6412.67	0.0190967	0.0547298	0.0406077	0.0822234	0.10167	0.1803	21	0.072385	0.12353
930	3	11.3333	107.166	17.5038	2515	5930.67	0.035047	0.0444264	0.0402862	0.0596221	0.107166	0.171946	35	0.0763477	0.110624
931	3	12.3333	117.645	19.0473	5579	6441.67	0.0234754	0.0348267	0.0375766	0.052103	0.117645	0.189489	37	0.0748671	0.114392
932	3	7.33333	118.746	18.8014	3907	3838.67	0.0417332	0.0487296	0.0382611	0.0570965	0.118746	0.193409	22	0.0761615	0.107377
933	3	10	105.415	12.8841	9176	3405.67	0.0262884	0.0303233	0.0355945	0.0344873	0.105415	0.171677	31	0.0613979	0.0965342
934	3	14.6667	89.0795	7.10515	9535	7012.67	0.0138815	0.053236	0.0378823	0.105379	0.0890795	0.155463	44	0.0609523	0.120415
935	3	9	85.3927	11.3857	3940	5814	0.025417	0.0441155	0.0366594	0.0589314	0.0853927	0.149296	27	0.0605004	0.100458
936	3	37.3333	73.9863	10.1066	8848	6056.33	0.0194636	0.0277064	0.0377025	0.041762	0.0739863	0.152314	109	0.0524713	0.0944151
937	3	17.3333	93.94	9.44822	5001	5723	0.019965	0.0303512	0.0392471	0.0418127	0.09394	0.155341	53	0.0626601	0.0965647
938	3	7	105.85	17.3896	3533	4361	0.0279513	0.0344076	0.0375222	0.0420528	0.10585	0.181203	21	0.0664488	0.103556
939	3	22.3333	83.7005	9.20647	2301	5622.67	0.0147757	0.0301004	0.03718	0.052832	0.0837005	0.144671	68	0.0540918	0.0883222
940	3	56	80.5869	1.89915	9317	4969.33	0.0208189	0.0363914	0.0366298	0.059414	0.0805869	0.14432	157	0.063674	0.106771
941	3	37.3333	70.9201	8.90207	3822	4270	0.0154863	0.0413727	0.0363935	0.0681319	0.0709201	0.137962	110	0.0500514	0.0951072
942	3	12	107.318	10.8738	2829	1782.33	0.0203877	0.0289675	0.0392221	0.0449454	0.107318	0.169917	37	0.0677649	0.102629
943	3	16	71.9162	8.34741	6415	3662	0.0113449	0.02193	0.0331449	0.0290976	0.0719162	0.134078	47	0.0504609	0.0837606
944	3	8.66667	132.389	19.1229	6823	3100	0.0389684	0.0479591	0.0468793	0.0625944	0.132389	0.21559	27	0.084988	0.131973
945	3	69	85.7291	7.70718	5276	5445.67	0.0309864	0.0387738	0.0356975	0.0476892	0.0857291	0.14886	188	0.0695602	0.110607
946	3	22.3333	110.866	12.1945	5321	5605	0.0260874	0.0374038	0.0298537	0.0534468	0.110866	0.175424	68	0.0766051	0.120752
947	3	20	88.8723	5.98517	3452	4814.67	0.0258965	0.0294435	0.0353163	0.0322011	0.0888723	0.159275	59	0.0578137	0.0969736
948	3	8.66667	109.454	15.8101	6328	5479	0.0248578	0.0436475	0.035387	0.0731361	0.109454	0.182039	26	0.0668852	0.110385
949	3	6	95.3467	16.1938	853	5704.67	0.0187074	0.0388373	0.0347164	0.0514436	0.0953467	0.169544	19	0.0583465	0.119085
950	3	10.6667	85.9996	10.0333	5644	4518.67	0.00997173	0.039424	0.0429341	0.0569444	0.0859996	0.157162	32	0.0626898	0.102555
951	3	5	109.381	21.8761	3920	7133.33	0.0333555	0.0421415	0.0349114	0.0479094	0.109381	0.163162	16	0.0632211	0.104782
952	4	5	128.183	30.2654	9885	6550.25	0.0322038	0.0499338	0.0465695	0.0577757	0.128183	0.195098	21	0.0805236	0.127797
953	3	16.3333	74.3195	8.40518	5440	4744	0.0115078	0.0298988	0.0348201	0.0559583	0.0743195	0.135305	48	0.0544788	0.09267
954	3	14.3333	72.9029	5.37838	9880	3793.33	0.0122267	0.026833	0.0383038	0.0456404	0.0729029	0.13496	39	0.0496711	0.0932562
955	3	11.3333	104.09	13.3003	6476	6038	0.0367787	0.0529487	0.0400723	0.0681526	0.10409	0.167645	35	0.0785506	0.11884
956	3	4.33333	118.684	27.693	5038	6489.67	0.0185122	0.0373778	0.0324599	0.0473545	0.118684	0.18126	14	0.0545225	0.0949695
957	3	10.3333	83.0302	10.9458	5029	5344.33	0.0143002	0.023476	0.0403969	0.0397981	0.0830302	0.152416	32	0.0518131	0.0909747
958	3	9.33333	107.661	18.0379	7030	5642	0.024724	0.0415608	0.0294299	0.0661396	0.107661	0.185054	29	0.0756023	0.114973
959	3	10.3333	106.11	12.3968	4742	4633.67	0.0233864	0.0335821	0.0382423	0.0398374	0.10611	0.176989	32	0.0652707	0.102998
960	3	10.3333	95.4121	11.7654	5395	6507.33	0.0245129	0.0287614	0.0307995	0.0324173	0.0954121	0.164987	30	0.0531358	0.0813669
961	3	5.66667	103.05	19.7512	1275	4108.67	0.00719768	0.0288779	0.0533292	0.0651626	0.10305	0.17654	18	0.059414	0.115276
962	4	4.75	83.1389	19.2506	2418	5472.25	0.0096054	0.0331331	0.0337729	0.0572809	0.0831389	0.150363	20	0.0483503	0.0952715
963	3	7	117.084	17.7174	4609	5894.67	0.0272503	0.0408435	0.0365242	0.0539852	0.117084	0.183549	22	0.0691543	0.0951702
964	3	7.66667	91.6019	14.0796	5305	5052.67	0.00937251	0.0251764	0.0308979	0.0339635	0.0916019	0.159793	24	0.0540677	0.0807863
965	3	15.3333	103.774	12.354	10579	6891.67	0.0367332	0.0534147	0.0361747	0.0760198	0.103774	0.170383	47	0.0751025	0.115609
966	3	13.6667	109.283	10.9007	4076	6533.33	0.0281588	0.038375	0.0390554	0.0547151	0.109283	0.192295	41	0.0751903	0.120005
967	4	30.25	77.4907	13.105	4863	6149.25	0.0209075	0.0336953	0.0349764	0.051052	0.0774907	0.155672	118	0.05646	0.0977722
968	3	5.66667	111.58	20.8105	7432	3435.67	0.0391481	0.0437693	0.0363438	0.0518945	0.11158	0.170097	18	0.066948	0.0978199
969	3	6.66667	84.6091	16.4518	3992	4309.67	0.0190399	0.0257092	0.0290645	0.0347362	0.0846091	0.153974	21	0.0464424	0.0763529
970	3	6.66667	88.2288	14.0513	6885	5236.33	0.00326601	0.0235701	0.0309642	0.0468868	0.0882288	0.151188	21	0.0430695	0.0975092
971	3	25.6667	76.9743	8.18154	3963	6985	0.00821017	0.0344513	0.0329368	0.0532404	0.0769743	0.15537	78	0.0566613	0.0994436
972	3	39.3333	82.5979	6.77336	5713	5609	0.0280767	0.0341572	0.0338551	0.0419034	0.0825979	0.141525	116	0.0610198	0.107698
973	3	11.3333	73.6063	9.54155	2486	4014.67	0.00910907	0.0135043	0.0313054	0.0219825	0.0736063	0.136273	35	0.0395154	0.0696129
974	3	8	103.998	14.7743	3488	6874.33	0.00678962	0.0296549	0.0415872	0.0430639	0.103998	0.179046	25	0.0588128	0.102799
975	3	9.66667	92.6236	10.7816	5201	6323	0.0126419	0.0246743	0.034846	0.0367132	0.0926236	0.166352	29	0.0545	0.10181
976	3	8	97.4394	12.5279	5604	6790.33	0.00631165	0.0173704	0.034151	0.0248156	0.0974394	0.154723	25	0.0460744	0.0772465
977	3	6	90.9674	18.1935	3973	2737.33	0.00718802	0.0203288	0.0337971	0.0270614	0.0909674	0.152673	18	0.0423345	0.0794214
978	3	8.66667	102.946	13.261	565	4820.33	0.027542	0.040285	0.0347064	0.0546106	0.102946	0.178804	27	0.0619875	0.105905
979	3	5.33333	122.74	24.2558	3409	7529	0.041243	0.0536191	0.0427538	0.078013	0.12274	0.192095	17	0.0719996	0.133901
980	3	44.3333	81.8357	8.06396	4954	5135.67	0.0155087	0.0209995	0.0330867	0.0295598	0.0818357	0.144632	125	0.0602851	0.109181
981	3	39	85.6951	10.0181	8090	4495.33	0.01878	0.0274549	0.0369924	0.031927	0.0856951	0.164778	117	0.0640501	0.106879
982	3	11.6667	97.9389	14.1856	9393	4502	0.0183696	0.0304073	0.0323045	0.0391133	0.0979389	0.164165	33	0.0611442	0.104428
983	3	5.33333	116.884	23.0985	8627	4923.33	0.021083	0.0385162	0.0344528	0.0494984	0.116884	0.183128	16	0.0575672	0.127771
984	3	4.66667	138.9	30.8667	5576	7376	0.0442157	0.054467	0.0464796	0.0689717	0.1389	0.216512	15	0.0841921	0.125811
985	3	13.6667	80.8127	11.0305	7785	7887.33	0.0113289	0.0222456	0.0311906	0.0380942	0.0808127	0.156115	41	0.0446434	0.0805093
986	3	20.6667	80.7459	13.9561	4573	3274	0.00372203	0.0175523	0.0353937	0.0300188	0.0807459	0.161878	60	0.0561761	0.0890765
987	3	18	84.6844	9.57291	9059	5693.67	0.014997	0.0297334	0.0373769	0.0371904	0.0846844	0.142326	52	0.0563859	0.106428
988	3	11.6667	94.6445	10.0733	3137	6445.67	0.0131861	0.0331239	0.0328777	0.0437973	0.0946445	0.16322	35	0.0628763	0.108528
989	3	7	103.721	15.6954	4565	5050.67	0.0328175	0.0415159	0.0306162	0.0529847	0.103721	0.177554	22	0.0619413	0.100383
990	3	18.6667	93.2546	10.1766	3738	3279.33	0.0305857	0.0358506	0.0332858	0.0460664	0.0932546	0.160307	55	0.0686134	0.123254
991	3	11.3333	105.171	14.3784	5310	6615.67	0.033877	0.0373707	0.0336137	0.0419857	0.105171	0.173996	35	0.0636688	0.101077
992	3	28.6667	73.7405	7.47809	7844	5477	0.0140277	0.0264842	0.0339718	0.0445173	0.0737405	0.138932	82	0.056481	0.0934134
993	3	14.3333	115.395	13.7832	4666	5624.33	0.0466961	0.0507274	0.0303197	0.0532466	0.115395	0.16988	42	0.0772799	0.137052
994	3	44.6667	90.2189	7.38638	6474	6018.67	0.0233476	0.0597637	0.0432978	0.0990483	0.0902189	0.156997	130	0.0774985	0.130544
995	3	45	89.5076	8.7489	2825	5258.67	0.0147301	0.0435117	0.0411868	0.058162	0.0895076	0.153324	130	0.0766718	0.132019
996	3	12.6667	76.5515	9.99422	7209	8997.67	0.0133222	0.0342606	0.0432627	0.0564412	0.0765515	0.141767	39	0.0542593	0.105795
997	3	5	83.23	17.835	5458	5243	0.00288276	0.0281979	0.0339625	0.0510001	0.08323	0.152864	16	0.0500507	0.0873045
998	3	10.6667	90.7327	16.3823	4856	6087.67	0.019714	0.0353095	0.030166	0.0578123	0.0907327	0.155354	33	0.0547362	0.102949
999	3	12.3333	91.7556	13.8766	4477	2794	0.0254633	0.0262624	0.034099	0.0274092	0.0917556	0.164043	38	0.0538998	0.0905698
