# Supplementary material for: The winner takes it all—Competitiveness of single nodes in globalized supply networks
Source: PLoS One. 2019 Nov 20;14(11):e0225346. doi: 10.1371/journal.pone.0225346 (PMC6867619; doi:10.1371/journal.pone.0225346)
Supplement: S1 Table — Legends can be found in te readme.txt file. (ZIP) [file pone.0225346.s001.zip › spatial_network_delaunay_randomized_scalefree_N_1000_r_3_edgelist.dat]

0	1	0.013114
0	2	0.0233473
0	3	0.033911
0	4	0.0204343
0	5	0.0266446
0	10	0.0429027
0	12	0.0204442
0	18	0.00984987
0	19	0.0203496
0	20	0.0211213
0	27	0.0580146
0	30	0.0309058
0	31	0.0612724
0	38	0.0466113
0	47	0.077155
0	56	0.0690596
0	58	0.097615
0	61	0.023268
0	63	0.0351
0	78	0.0364709
0	87	0.0248038
0	89	0.0527863
0	97	0.0489524
0	114	0.0470563
0	138	0.00954128
0	148	0.048863
0	161	0.0389214
0	178	0.0631607
0	196	0.0269981
0	211	0.0281289
0	224	0.0859279
0	234	0.0588473
0	244	0.021178
0	254	0.061103
0	262	0.0442879
0	272	0.0420346
0	277	0.0639207
0	301	0.0134577
0	305	0.0368964
0	307	0.0218513
0	314	0.0330324
0	321	0.0269141
0	328	0.0355157
0	330	0.0612992
0	339	0.0159035
0	364	0.020149
0	375	0.0563268
0	379	0.00474676
0	383	0.0234937
0	384	0.0290866
0	387	0.058851
0	390	0.0286948
0	393	0.0318037
0	408	0.0491583
0	429	0.024842
0	438	0.0174544
0	440	0.0521789
0	451	0.0187567
0	459	0.03645
0	471	0.0227519
0	472	0.0309982
0	486	0.042352
0	491	0.0301906
0	506	0.0353212
0	543	0.0284896
0	550	0.0512838
0	557	0.0163221
0	565	0.0247582
0	625	0.0399363
0	645	0.031713
0	659	0.0733454
0	685	0.0370535
0	693	0.0361983
0	726	0.0394919
0	752	0.0375147
0	762	0.0422424
0	763	0.014438
0	768	0.0106839
0	802	0.036037
0	805	0.0292194
0	809	0.0402316
0	821	0.0540464
0	826	0.0354381
0	834	0.029364
0	851	0.0264029
0	859	0.0261079
0	899	0.0222808
0	946	0.0297027
0	947	0.0112796
0	954	0.0706112
0	979	0.0211854
0	989	0.0221873
0	993	0.0413462
1	2	0.0310025
1	3	0.0375564
1	5	0.0275751
1	6	0.0312804
1	7	0.021531
1	8	0.0262432
1	9	0.02652
1	15	0.0349974
1	23	0.0287633
1	31	0.0653969
1	33	0.0237975
1	35	0.00496162
1	36	0.0289684
1	37	0.0546596
1	42	0.0534596
1	46	0.0698464
1	49	0.0191019
1	51	0.0537852
1	54	0.0198672
1	57	0.0763402
1	58	0.0987151
1	60	0.0260237
1	72	0.0289983
1	80	0.0378991
1	85	0.0560936
1	89	0.0498015
1	94	0.0191339
1	98	0.0501097
1	99	0.0344061
1	112	0.0145645
1	117	0.0295594
1	133	0.0479589
1	142	0.0198482
1	154	0.0340932
1	161	0.0542229
1	170	0.0476972
1	187	0.0474981
1	205	0.0367901
1	209	0.0802056
1	210	0.054489
1	213	0.0183822
1	222	0.0100384
1	226	0.0174783
1	262	0.016693
1	263	0.0527527
1	267	0.0162495
1	276	0.0625063
1	289	0.0427348
1	290	0.0569651
1	299	0.0654843
1	311	0.0696336
1	316	0.0692433
1	323	0.0278282
1	325	0.0105947
1	328	0.0182339
1	332	0.0666483
1	343	0.017198
1	355	0.0388185
1	360	0.0293023
1	384	0.049446
1	385	0.0502739
1	389	0.0502256
1	398	0.023331
1	402	0.0112637
1	456	0.0708537
1	462	0.0536808
1	476	0.0475495
1	480	0.0314564
1	496	0.0218239
1	506	0.0160735
1	546	0.0522057
1	559	0.00954375
1	577	0.0142467
1	600	0.0337924
1	609	0.0205226
1	610	0.010782
1	611	0.022756
1	616	0.039909
1	618	0.0315105
1	621	0.0562465
1	661	0.0480627
1	683	0.0595512
1	711	0.0154336
1	716	0.0349494
1	744	0.039643
1	755	0.039887
1	815	0.0251522
1	817	0.034673
1	842	0.0326234
1	850	0.028808
1	918	0.0385186
1	919	0.037856
1	940	0.0283601
1	972	0.0657478
1	973	0.0248198
1	997	0.0469197
2	3	0.0296063
2	4	0.0348476
2	5	0.0247706
2	6	0.0215014
2	8	0.0475703
2	11	0.0234265
2	18	0.0349106
2	24	0.0293756
2	38	0.0304939
2	46	0.0731464
2	54	0.0343244
2	81	0.0695528
2	84	0.0662559
2	97	0.0438739
2	116	0.0310822
2	121	0.0220817
2	166	0.0362583
2	215	0.00379121
2	233	0.00847351
2	260	0.0396628
2	297	0.0505047
2	324	0.0338648
2	329	0.011512
2	340	0.0751392
2	344	0.0597021
2	346	0.00264489
2	391	0.0248954
2	400	0.0192903
2	417	0.0310654
2	452	0.0366186
2	533	0.0403399
2	608	0.0224522
2	681	0.055025
2	709	0.0117537
2	768	0.0639892
2	812	0.0386338
2	835	0.0501176
2	877	0.0391025
2	898	0.00863061
2	971	0.0302773
3	4	0.00831012
3	6	0.044936
3	7	0.0425543
3	12	0.0271867
3	13	0.0374367
3	18	0.0489698
3	19	0.0342078
3	26	0.0170961
3	28	0.0254058
3	29	0.0375565
3	35	0.0146441
3	39	0.040168
3	52	0.0410391
3	60	0.0794928
3	64	0.034175
3	66	0.0406763
3	68	0.0457743
3	77	0.0509469
3	96	0.0558092
3	117	0.0173448
3	125	0.0273959
3	139	0.0193406
3	155	0.0516019
3	159	0.0262947
3	179	0.0564422
3	186	0.0295341
3	190	0.0530205
3	204	0.0257776
3	228	0.00916239
3	235	0.0433756
3	248	0.0310489
3	281	0.0378067
3	285	0.05314
3	291	0.0207835
3	296	0.029341
3	304	0.00470144
3	345	0.0632779
3	350	0.017699
3	353	0.0344661
3	355	0.0357995
3	379	0.089672
3	436	0.0284152
3	450	0.054642
3	504	0.0382465
3	536	0.015547
3	568	0.0570474
3	573	0.0393744
3	602	0.0443246
3	606	0.0317811
3	608	0.024535
3	635	0.0572887
3	639	0.0324648
3	667	0.0274609
3	672	0.0109838
3	673	0.0443684
3	695	0.0646571
3	706	0.0469759
3	708	0.0369764
3	728	0.0344364
3	744	0.0504047
3	745	0.0466221
3	772	0.0542647
3	801	0.0603648
3	819	0.0286635
3	844	0.0358608
3	904	0.0257064
3	916	0.042046
4	15	0.042485
4	17	0.0345547
4	28	0.0197876
4	32	0.0282003
4	42	0.0480928
4	45	0.00402155
4	51	0.0369609
4	57	0.0704684
4	67	0.0488308
4	71	0.00955054
4	95	0.0300904
4	99	0.0359692
4	111	0.0551888
4	132	0.0468705
4	137	0.0342578
4	149	0.0338013
4	151	0.0448491
4	152	0.00910196
4	165	0.0146327
4	182	0.0691435
4	217	0.0158084
4	249	0.0497281
4	250	0.0153982
4	253	0.0519972
4	266	0.00739953
4	299	0.0811216
4	310	0.0260442
4	322	0.0394719
4	337	0.0385322
4	391	0.0222407
4	398	0.0317791
4	399	0.0245525
4	421	0.0179935
4	459	0.0594045
4	507	0.00490236
4	540	0.0516728
4	625	0.0365934
4	660	0.0373512
4	686	0.0637208
4	735	0.0286641
4	819	0.0220094
4	930	0.0473895
5	7	0.0754633
5	8	0.0164446
5	9	0.0367011
5	10	0.0652823
5	19	0.0455487
5	25	0.051482
5	27	0.0197796
5	28	0.0531322
5	46	0.0732442
5	50	0.0461436
5	59	0.0619018
5	61	0.00797838
5	92	0.0100534
5	121	0.0275263
5	130	0.0276695
5	134	0.0352953
5	153	0.0261786
5	206	0.046795
5	211	0.0389523
5	218	0.0481348
5	223	0.019988
5	253	0.0500143
5	317	0.0206501
5	373	0.0228038
5	409	0.0569182
5	431	0.00752895
5	522	0.054135
5	633	0.027756
5	634	0.0179664
5	644	0.0173469
5	648	0.0409864
5	733	0.0100069
5	772	0.0333311
5	792	0.0139097
5	840	0.0166807
5	924	0.0270627
5	950	0.0489074
5	959	0.0221928
6	13	0.00725025
6	35	0.0438269
6	70	0.0318335
6	152	0.0392003
6	212	0.018286
6	239	0.0286382
6	242	0.0287527
6	254	0.0147325
6	412	0.0215179
6	413	0.0554195
6	529	0.0581538
6	547	0.0177333
6	582	0.0499524
6	658	0.0531279
6	781	0.0528786
6	847	0.018921
6	853	0.0583741
6	953	0.0523962
6	959	0.0496089
6	982	0.0672072
6	984	0.0310746
6	992	0.0207798
7	9	0.0205465
7	10	0.0465524
7	11	0.0107883
7	13	0.0220325
7	14	0.030755
7	16	0.0599565
7	17	0.0290626
7	21	0.0256533
7	22	0.0211817
7	33	0.0259649
7	34	0.0122043
7	36	0.0655097
7	37	0.0655884
7	41	0.0444607
7	48	0.069248
7	57	0.033738
7	65	0.0384098
7	69	0.00845157
7	73	0.00846619
7	76	0.0315302
7	77	0.0435668
7	81	0.0330529
7	88	0.0335135
7	92	0.0486279
7	93	0.0808255
7	101	0.0310421
7	166	0.0402243
7	221	0.0611247
7	243	0.0280773
7	251	0.0610289
7	252	0.0504068
7	267	0.0183501
7	269	0.0395268
7	276	0.0453214
7	294	0.0511077
7	322	0.0362341
7	377	0.0360519
7	382	0.0525439
7	406	0.0370831
7	446	0.00679308
7	453	0.022064
7	516	0.0194446
7	602	0.0169796
7	653	0.0504857
7	669	0.0115263
7	776	0.04795
7	804	0.0261964
7	851	0.0433153
7	856	0.0420258
7	863	0.051461
7	930	0.0535014
8	14	0.0109965
8	17	0.0429667
8	32	0.0395178
8	42	0.0528137
8	53	0.034295
8	62	0.0292926
8	71	0.036787
8	86	0.0419206
8	96	0.0431873
8	128	0.0190485
8	167	0.0233438
8	272	0.0764447
8	310	0.029989
8	327	0.0113335
8	344	0.0273261
8	402	0.0120822
8	436	0.0214408
8	542	0.0276592
8	545	0.0289114
8	696	0.0166768
8	753	0.0415182
8	816	0.0324165
8	880	0.0373989
8	902	0.0236254
9	30	0.0421571
9	40	0.0233541
9	44	0.0368457
9	54	0.0508949
9	75	0.0611673
9	87	0.029903
9	120	0.0528755
9	156	0.0440338
9	255	0.0595348
9	274	0.0380056
9	300	0.0621503
9	306	0.0167962
9	312	0.0535469
9	349	0.0450644
9	397	0.017834
9	466	0.0095564
9	641	0.0454228
9	661	0.0769157
9	714	0.0302937
9	765	0.0384718
9	775	0.0365023
9	786	0.0750606
9	946	0.0204071
10	11	0.0585346
10	16	0.055166
10	20	0.0149601
10	26	0.0542844
10	49	0.0490915
10	53	0.0393956
10	80	0.0078665
10	81	0.0280044
10	169	0.0268866
10	348	0.037405
10	386	0.0372054
10	391	0.0303192
10	401	0.0515119
10	404	0.0477507
10	464	0.0424439
10	612	0.0229246
10	732	0.0530751
10	766	0.05978
10	883	0.0103673
10	920	0.0300362
11	12	0.0321365
11	16	0.0684518
11	20	0.0234139
11	25	0.0190418
11	29	0.0328097
11	41	0.0301691
11	48	0.0635586
11	52	0.0433665
11	58	0.0699849
11	62	0.0217738
11	118	0.0479311
11	136	0.0764831
11	139	0.0462226
11	141	0.0416916
11	151	0.047701
11	176	0.0411414
11	191	0.0299009
11	221	0.0527891
11	231	0.0464167
11	286	0.0466215
11	295	0.037004
11	302	0.0322337
11	305	0.0242747
11	338	0.014106
11	343	0.0410315
11	362	0.032533
11	405	0.077234
11	417	0.0155711
11	463	0.0510503
11	472	0.0119922
11	477	0.0329478
11	481	0.0156585
11	500	0.0547306
11	503	0.0516647
11	524	0.0191983
11	566	0.0546615
11	567	0.0529203
11	572	0.0395653
11	584	0.0432921
11	595	0.0420486
11	670	0.0394021
11	680	0.0314579
11	723	0.0361279
11	760	0.0391581
11	808	0.0657323
11	810	0.0298683
11	941	0.00743225
12	15	0.066706
12	21	0.0424849
12	22	0.0368514
12	24	0.0196991
12	53	0.0393465
12	69	0.011433
12	71	0.0214024
12	74	0.0442981
12	86	0.0477549
12	114	0.0148882
12	147	0.0226175
12	207	0.0245091
12	217	0.0227195
12	246	0.029615
12	247	0.00868464
12	259	0.0151388
12	265	0.0253897
12	271	0.0183007
12	309	0.0278264
12	332	0.0567047
12	356	0.0638102
12	366	0.0252544
12	378	0.0481349
12	421	0.0329044
12	443	0.0156597
12	469	0.0444765
12	534	0.0487152
12	563	0.0365013
12	591	0.0352545
12	606	0.0262793
12	632	0.0418077
12	659	0.0468428
12	727	0.0259867
12	773	0.0413556
12	798	0.0271768
12	837	0.0647971
12	924	0.0397779
12	946	0.0542378
12	983	0.0444254
13	14	0.0186051
13	22	0.0226188
13	23	0.0697061
13	26	0.0561021
13	34	0.00843595
13	39	0.0537216
13	64	0.0250641
13	72	0.0221629
13	83	0.0571513
13	85	0.0112288
13	101	0.021283
13	104	0.0549608
13	116	0.0311163
13	120	0.0327765
13	122	0.0293552
13	131	0.033164
13	137	0.0387057
13	167	0.0133871
13	174	0.066188
13	177	0.0470866
13	255	0.0185178
13	301	0.0371074
13	341	0.0191867
13	368	0.0228115
13	409	0.0429636
13	434	0.0473646
13	460	0.0122109
13	482	0.0331283
13	495	0.0662216
13	505	0.00546306
13	562	0.035813
13	590	0.0584457
13	607	0.0326324
13	710	0.0660596
13	722	0.0446887
13	737	0.0143106
13	780	0.0174141
13	814	0.0191754
13	862	0.00668119
13	880	0.0112353
13	913	0.0452767
14	23	0.030347
14	30	0.0555504
14	40	0.0448341
14	47	0.0239026
14	77	0.0355155
14	144	0.0397416
14	380	0.051177
14	458	0.0401166
15	29	0.0387002
15	45	0.00598947
15	48	0.0412597
15	85	0.0412457
15	105	0.046886
15	173	0.027922
15	226	0.0232553
15	235	0.01495
15	292	0.0233716
15	325	0.0157232
15	427	0.0565945
15	535	0.0287148
15	619	0.0182832
15	767	0.0135257
15	793	0.0604306
15	797	0.0238026
16	25	0.0349484
16	55	0.0265226
16	110	0.0305823
16	119	0.0578758
16	122	0.0547152
16	171	0.0247661
16	187	0.0490178
16	194	0.0857894
16	230	0.065358
16	273	0.0579291
16	314	0.0171579
16	418	0.0255137
16	441	0.0369209
16	473	0.0427305
16	477	0.0248174
16	535	0.0224041
16	589	0.0627482
16	628	0.030877
16	789	0.0569712
16	927	0.0422261
16	929	0.0877923
17	43	0.0365744
17	44	0.0269409
17	101	0.0303152
17	149	0.0230428
17	164	0.0172466
17	165	0.0356948
17	211	0.0398258
17	241	0.0382247
17	323	0.0454677
17	409	0.0370953
17	450	0.0447227
17	474	0.0285164
17	594	0.0242727
17	603	0.0266428
17	653	0.02167
17	673	0.0380741
17	727	0.0367344
17	790	0.0610108
17	885	0.0215655
17	996	0.0173982
18	21	0.0627609
18	36	0.055608
18	72	0.0507803
18	167	0.0458555
18	260	0.0360865
18	578	0.0277198
18	587	0.0332917
18	631	0.0438875
18	787	0.014222
18	915	0.00529843
19	39	0.0180822
19	45	0.00907389
19	55	0.0231347
19	68	0.0243792
19	82	0.0223771
19	90	0.0122333
19	92	0.0249993
19	100	0.0595636
19	105	0.0496422
19	107	0.0330663
19	112	0.0524051
19	125	0.022349
19	153	0.0178068
19	339	0.0733299
19	407	0.0205024
19	411	0.028619
19	461	0.0350282
19	561	0.0123363
19	738	0.00612595
19	775	0.0726814
19	791	0.0398008
19	821	0.0469551
19	853	0.0155438
19	909	0.0523009
19	950	0.0306605
20	50	0.0536108
20	70	0.0387174
20	90	0.0357153
20	166	0.0129045
20	230	0.040008
20	641	0.0339333
20	676	0.015581
20	859	0.0691256
20	864	0.0686712
20	878	0.00380729
21	100	0.0467233
21	179	0.0302264
21	382	0.00545222
22	27	0.0621649
22	47	0.0408124
22	56	0.0567973
22	102	0.0336536
22	113	0.0442455
22	123	0.0338071
22	133	0.0487423
22	139	0.0379925
22	145	0.0212625
22	154	0.00556627
22	213	0.0238423
22	225	0.0131352
22	258	0.0173724
22	265	0.0406212
22	271	0.0439253
22	274	0.0470365
22	293	0.0366508
22	334	0.0117559
22	353	0.0239661
22	394	0.0277175
22	439	0.0155777
22	455	0.0547068
22	486	0.0657766
22	493	0.0230109
22	537	0.0391685
22	619	0.0524582
22	658	0.0305532
22	913	0.0427135
22	932	0.0541632
22	937	0.0105043
22	969	0.0332913
22	984	0.0307541
23	24	0.0550153
23	31	0.0620159
23	135	0.053283
23	142	0.0361832
23	160	0.0311198
23	208	0.0529229
23	261	0.040669
23	270	0.0129496
23	284	0.0208964
23	352	0.0608
23	452	0.0175
23	482	0.0468179
23	515	0.0205768
23	538	0.0037981
23	896	0.0601109
23	898	0.0472181
24	32	0.0364247
24	37	0.0669183
24	51	0.0562205
24	63	0.0324038
24	160	0.0442245
24	346	0.0332842
24	617	0.0151151
24	836	0.0383405
24	893	0.0568815
24	932	0.0275009
24	966	0.0294364
25	75	0.0392906
25	79	0.0521957
25	127	0.0561099
25	141	0.0249267
25	330	0.0577557
25	333	0.0626046
25	383	0.0342283
25	456	0.0108737
25	547	0.0203796
25	586	0.0232163
25	703	0.0409796
25	731	0.0206451
25	923	0.0329785
25	978	0.0542224
26	50	0.032072
26	168	0.0426401
26	505	0.0217805
26	803	0.0161133
26	817	0.0290669
26	955	0.0352232
27	67	0.0662885
27	87	0.00846702
27	123	0.0589193
27	475	0.037726
27	643	0.0270123
28	38	0.00439192
28	75	0.0219696
28	89	0.0721079
28	154	0.0280198
28	155	0.0628948
28	159	0.0167908
28	196	0.0539297
28	242	0.0286691
28	478	0.033125
28	481	0.055119
28	523	0.0481466
28	587	0.0448736
28	667	0.0327543
28	785	0.0421009
28	816	0.0232052
28	978	0.0553205
29	34	0.0132215
29	84	0.0594094
29	98	0.00374375
29	106	0.0621103
29	170	0.0224209
29	186	0.0254937
29	308	0.00432859
29	349	0.0239366
29	369	0.0840479
29	382	0.0248071
29	595	0.0275097
29	652	0.0494702
29	725	0.0391127
29	926	0.0061227
30	43	0.0446766
30	61	0.0357079
30	67	0.048868
30	94	0.0367916
30	108	0.0616551
30	115	0.00986128
30	169	0.0400184
30	660	0.0524464
30	688	0.0398811
30	750	0.0103547
31	93	0.0517603
31	215	0.0104447
31	232	0.0133244
31	237	0.0344782
31	292	0.058036
31	296	0.0308909
31	338	0.0309414
31	373	0.0186556
31	508	0.0210254
31	516	0.0303808
31	614	0.0524693
31	691	0.0155522
31	784	0.0385101
31	902	0.0201813
31	923	0.0415631
31	994	0.0167492
32	33	0.0351547
32	49	0.019542
32	128	0.0455657
32	175	0.00755643
32	228	0.0258229
32	249	0.0578705
32	293	0.0131335
32	499	0.0217588
32	514	0.0126476
32	640	0.0197227
32	725	0.0319423
33	64	0.0486605
33	157	0.0697927
33	478	0.0227884
33	603	0.0501923
34	44	0.0476111
34	118	0.022117
34	132	0.0383108
34	144	0.0203372
34	149	0.0136473
34	185	0.0186558
34	237	0.0477034
34	282	0.062178
34	294	0.0493524
34	379	0.0625316
34	438	0.0125503
34	572	0.0276747
34	622	0.0216773
34	758	0.0245243
34	883	0.0406756
34	922	0.0430123
34	963	0.0188446
34	964	0.00793823
35	59	0.0298072
35	63	0.0675613
35	107	0.046056
35	111	0.0403848
35	162	0.0218966
35	163	0.0357346
35	301	0.0314387
35	333	0.0484354
35	359	0.0181183
35	614	0.0449204
35	632	0.0645046
35	856	0.0420497
35	861	0.0488312
36	40	0.0473494
36	150	0.0579344
36	151	0.0263258
36	220	0.0335043
36	293	0.0526112
36	311	0.0404712
36	334	0.0145279
36	350	0.021729
36	444	0.035049
36	521	0.0809203
36	532	0.0445058
36	552	0.019802
36	616	0.0392942
36	620	0.025241
36	696	0.0200675
36	834	0.00166298
36	837	0.100534
36	866	0.0699654
36	935	0.0236817
37	41	0.0375114
37	62	0.0587984
37	65	0.0411758
37	79	0.0240142
37	83	0.0261878
37	111	0.0334199
37	153	0.0176546
37	158	0.0858531
37	174	0.0679802
37	177	0.0544174
37	216	0.0246282
37	250	0.0320565
37	331	0.0262686
37	513	0.0159199
37	542	0.0439556
37	658	0.0407625
37	677	0.0125227
37	695	0.0506868
37	697	0.0272136
37	778	0.0299081
37	957	0.00719614
37	991	0.0487379
38	43	0.0185162
38	79	0.0356726
38	136	0.0215034
38	147	0.0477542
38	190	0.064939
38	236	0.0558092
38	331	0.0525652
38	428	0.0273845
38	477	0.0373487
38	519	0.0491811
38	538	0.0180922
38	598	0.0556448
38	681	0.0324926
38	723	0.0315198
38	786	0.0536495
38	844	0.0397411
38	885	0.0138431
38	999	0.0771372
39	60	0.0286588
39	66	0.0491411
39	73	0.0131062
39	82	0.0392379
39	91	0.017896
39	99	0.0352793
39	162	0.0233486
39	175	0.0494055
39	179	0.0344974
39	194	0.0260264
39	201	0.0544682
39	265	0.0312356
39	422	0.00836586
39	600	0.0107841
39	609	0.00342797
39	642	0.0229799
39	677	0.00658281
39	832	0.0462157
39	846	0.0124277
39	920	0.0170833
39	928	0.0813493
39	976	0.0648288
40	52	0.0520353
40	91	0.0189316
40	140	0.0387494
40	276	0.0232065
40	303	0.0229781
40	392	0.0215009
40	668	0.0325974
41	261	0.0452671
41	280	0.066761
41	289	0.0565322
41	393	0.0231288
41	410	0.0250551
41	512	0.0516735
41	592	0.0569347
41	684	0.0392901
41	858	0.042065
42	201	0.0510277
42	224	0.0792038
42	298	0.047475
42	347	0.0266874
42	434	0.00767716
42	452	0.0384502
42	561	0.0528242
42	662	0.00133353
42	981	0.0254067
43	59	0.0197547
43	163	0.0151089
43	273	0.0134993
43	457	0.0511371
43	471	0.0470239
43	653	0.0273686
43	752	0.0260441
43	862	0.0275403
43	987	0.0344066
44	114	0.0248024
44	272	0.0592015
44	498	0.0144608
44	536	0.0120169
44	546	0.0290769
44	736	0.00841832
45	165	0.0428747
45	185	0.0371735
45	196	0.0135479
45	833	0.0337896
46	186	0.0642238
46	189	0.0213635
46	214	0.0102673
46	232	0.0407279
46	279	0.0298657
46	489	0.00666365
46	550	0.0262889
46	613	0.0448879
47	65	0.0346803
47	88	0.0177847
47	227	0.0265022
47	238	0.0443344
47	345	0.0606928
47	424	0.0310291
47	454	0.0411188
47	519	0.0519773
47	726	0.021787
48	78	0.0348429
48	91	0.0173571
48	113	0.0164215
48	256	0.0244661
48	320	0.0383977
48	386	0.0258137
48	425	0.0410486
48	476	0.0537032
48	581	0.0592625
48	684	0.0139026
48	717	0.00292686
48	819	0.0513538
49	80	0.0246724
49	119	0.0690537
49	124	0.0577828
49	131	0.0473742
49	135	0.0790619
49	148	0.0318108
49	185	0.0192168
49	226	0.0161309
49	244	0.0324773
49	617	0.0148803
49	670	0.0320991
49	866	0.0646176
50	122	0.0162767
50	140	0.0306373
50	203	0.0398982
50	205	0.0493491
50	225	0.0297754
50	241	0.0393528
50	246	0.00904379
50	281	0.0128251
50	283	0.00761323
50	363	0.0183244
50	399	0.0144986
50	418	0.03116
50	455	0.0414811
50	458	0.0423908
50	466	0.0601938
50	475	0.0365958
50	500	0.0779688
50	558	0.0356086
50	692	0.0066508
50	721	0.0418155
50	803	0.028844
50	889	0.00794089
51	214	0.00761865
52	55	0.0328186
52	56	0.0281124
52	76	0.0800022
52	106	0.0309204
52	107	0.0593576
52	124	0.0289583
52	150	0.00437132
52	157	0.049493
52	221	0.0323946
52	234	0.0367786
52	317	0.0218509
52	371	0.0421356
52	388	0.059121
52	411	0.0384812
52	432	0.00256031
52	465	0.036028
53	119	0.0549483
54	94	0.0219909
54	146	0.0492892
54	218	0.0174246
54	300	0.0590255
54	367	0.0371059
54	376	0.00743653
54	423	0.0365809
54	431	0.0495297
54	502	0.038851
54	606	0.0281472
54	975	0.0344919
55	70	0.053385
55	82	0.0573917
55	102	0.0369384
55	260	0.0376853
55	336	0.0335534
55	483	0.023095
55	724	0.0156772
55	802	0.00396504
55	915	0.0503218
55	981	0.033198
56	84	0.0337991
56	95	0.0228345
56	147	0.0730163
56	172	0.023853
56	433	0.0313328
56	495	0.0277302
56	601	0.0179792
56	700	0.0632725
56	832	0.0403918
57	66	0.0274059
57	115	0.0481646
57	264	0.0300592
57	319	0.0460608
57	358	0.0666253
57	403	0.0393644
57	421	0.0257423
57	555	0.038457
57	618	0.0132413
57	832	0.0335136
57	841	0.0229933
57	859	0.0445945
57	867	0.0289489
58	73	0.035889
58	96	0.0422689
58	113	0.0565383
58	129	0.0699494
58	225	0.0413768
58	299	0.0327567
58	447	0.0463981
58	761	0.0522136
58	950	0.0171968
59	126	0.0196645
59	158	0.0290793
59	474	0.0263394
59	687	0.0569438
59	781	0.0457288
59	900	0.0649889
60	168	0.042842
60	197	0.0525453
60	426	0.0508333
60	850	0.0253024
61	68	0.0556699
61	74	0.0385021
61	76	0.0253631
61	78	0.0547681
61	102	0.0285315
61	110	0.0259128
61	123	0.0273497
61	126	0.0336982
61	164	0.051594
61	236	0.0222445
61	287	0.0534885
61	390	0.0424051
61	395	0.0719549
61	419	0.00868744
61	570	0.040617
61	719	0.0271014
61	895	0.0553652
61	904	0.0548594
62	128	0.0518488
62	412	0.0615705
62	647	0.0418015
62	674	0.00755519
62	823	0.041575
62	891	0.0327604
62	897	0.0458692
63	192	0.011867
63	218	0.0245269
63	264	0.0527488
63	420	0.0225768
63	454	0.0486509
63	626	0.0356515
63	661	0.0130513
63	942	0.0568802
64	69	0.0823661
64	227	0.0140675
64	461	0.0304958
64	503	0.0259262
64	939	0.0539012
65	534	0.0533244
65	960	0.0489148
66	74	0.0323789
66	93	0.0379387
66	197	0.0567476
66	202	0.0459978
66	231	0.0311447
66	243	0.0392207
66	397	0.0262952
66	951	0.0535284
67	116	0.0212135
67	493	0.0542288
67	699	0.0332315
68	115	0.0161302
68	135	0.00452919
68	194	0.0184167
68	401	0.0262333
68	418	0.0183796
68	443	0.0315581
68	445	0.0515244
68	446	0.0651907
68	456	0.0321381
68	485	0.0252448
68	520	0.03782
68	907	0.0550204
69	109	0.0485012
69	124	0.0528529
69	390	0.0423659
69	518	0.0325112
69	774	0.0445049
70	86	0.0584625
70	806	0.0316006
71	129	0.0422525
71	209	0.0726717
71	414	0.0396687
71	610	0.0563693
72	146	0.0172924
72	422	0.0329457
72	931	0.0584463
73	103	0.0318296
73	234	0.0225366
73	513	0.0764549
73	599	0.0511891
73	774	0.0579187
73	877	0.0090262
74	133	0.0357869
74	203	0.0552684
74	671	0.0300916
74	740	0.0299131
74	917	0.0539328
74	933	0.0231685
74	977	0.0400886
75	100	0.0616654
75	229	0.0464073
75	308	0.00643441
75	377	0.0204424
75	492	0.0243646
75	614	0.0496218
76	195	0.0272165
76	208	0.0350575
76	229	0.0384344
76	231	0.035899
76	245	0.0315934
76	252	0.0323638
76	257	0.0273707
76	323	0.0015923
76	341	0.0114451
76	370	0.0724485
76	394	0.0505595
76	420	0.032535
76	442	0.0372968
76	524	0.00682402
76	545	0.040013
76	718	0.0307309
76	746	0.032578
76	780	0.0396932
76	908	0.0582096
76	919	0.0486766
77	142	0.0347201
77	146	0.00763674
77	282	0.0359474
77	295	0.0367127
77	324	0.0565006
77	366	0.0158172
77	370	0.00731633
77	460	0.00788436
77	552	0.0120678
77	853	0.0399854
77	895	0.0488615
77	945	0.0424844
78	109	0.0867086
78	130	0.0274765
78	358	0.0406171
78	970	0.0616148
79	83	0.0436205
79	223	0.0553351
79	228	0.0193411
79	304	0.0161755
79	365	0.0266104
79	673	0.0316793
79	716	0.0347157
79	741	0.0365119
79	955	0.0530271
80	90	0.0128188
80	97	0.0390947
80	138	0.0225723
80	159	0.042245
80	202	0.0325186
80	233	0.0110001
80	240	0.018747
80	244	0.0442015
80	255	0.0283318
80	375	0.0185051
80	400	0.0209866
80	451	0.0510404
80	541	0.0266986
80	542	0.014653
80	548	0.0157941
80	573	0.0280886
80	649	0.017363
80	691	0.0379935
80	702	0.0462914
80	754	0.0266959
80	836	0.042124
80	879	0.0447323
80	968	0.0406076
80	988	0.0196499
81	98	0.0252114
81	112	0.0351893
81	134	0.0345163
81	195	0.0201975
81	208	0.0289822
81	222	0.0425393
81	236	0.0395261
81	347	0.0321192
81	536	0.0276791
81	879	0.0412174
81	948	0.0543697
81	998	0.0369928
82	627	0.0556006
82	751	0.0275188
83	177	0.0326185
83	183	0.0289546
83	241	0.0446372
83	769	0.0180991
83	848	0.0373538
84	95	0.0399022
84	117	0.0183931
84	134	0.0558072
84	161	0.0456677
84	183	0.0732597
84	188	0.0887154
84	222	0.0588773
84	229	0.0465396
84	240	0.0338095
84	300	0.0696493
84	326	0.0375109
84	415	0.0334776
84	441	0.0521184
84	548	0.0279166
84	563	0.0389779
84	619	0.0449201
84	639	0.0770863
84	655	0.0220722
84	701	0.0779588
84	705	0.0217899
84	766	0.0669075
84	796	0.0434709
84	799	0.0722891
84	823	0.0607993
84	944	0.0355194
85	103	0.0187815
85	118	0.024254
85	125	0.0260257
85	132	0.0392421
85	164	0.00424857
85	405	0.0525083
85	417	0.0530632
85	497	0.0529618
85	528	0.0147963
85	529	0.00950411
85	556	0.0221229
85	613	0.0294979
85	685	0.0123749
85	704	0.0143238
85	721	0.0373271
85	970	0.0237236
86	88	0.0326536
86	213	0.00932109
86	238	0.0214358
86	285	0.0311822
86	327	0.0854522
86	470	0.0478002
86	494	0.0314015
86	800	0.0161167
86	812	0.0396965
86	939	0.0391162
86	983	0.0336806
87	104	0.016712
87	109	0.0303764
87	156	0.0237389
87	160	0.0258464
87	189	0.0301289
87	216	0.0373212
87	245	0.0161361
87	259	0.000358411
87	261	0.0358487
87	342	0.0165837
87	454	0.0351391
87	525	0.0170829
87	566	0.0527441
87	790	0.0275501
87	858	0.0448114
87	913	0.032529
88	268	0.0193441
88	426	0.0146433
88	887	0.0163157
89	169	0.0211576
89	491	0.0611462
89	805	0.00955346
90	173	0.038609
90	232	0.0161023
90	243	0.0502921
90	760	0.00613497
90	764	0.0142395
90	985	0.0442123
91	174	0.0173274
91	240	0.0521325
91	242	0.0217276
91	369	0.00623817
91	380	0.0533962
91	678	0.00978843
92	145	0.0480161
92	479	0.0288738
92	633	0.0468597
93	108	0.065765
93	170	0.0207085
93	193	0.0280931
93	282	0.0614993
93	371	0.0862209
93	656	0.0138261
93	751	0.0283992
93	762	0.00841951
93	867	0.0388118
93	900	0.0482147
94	140	0.0457302
94	210	0.0330642
94	372	0.0327257
94	511	0.0230003
94	629	0.0543959
94	871	0.0287473
95	207	0.0215835
95	284	0.0154324
95	761	0.0113726
95	778	0.0432354
96	162	0.0459693
96	199	0.0358612
96	200	0.05417
96	210	0.0523076
96	345	0.0508347
96	381	0.0379159
96	476	0.04286
96	576	0.0324389
96	749	0.0304236
96	830	0.0154441
96	870	0.0461393
96	921	0.0337179
97	712	0.00856289
98	105	0.051564
98	130	0.0493263
98	137	0.0308276
98	330	0.0194228
98	515	0.041481
98	571	0.0569016
98	630	0.0519609
98	692	0.0335692
98	711	0.0357
98	716	0.0176235
98	719	0.0359813
98	990	0.032702
99	104	0.0187525
99	176	0.0402499
99	336	0.039056
99	378	0.0967951
99	400	0.032438
99	567	0.0458626
99	575	0.0237331
99	779	0.00673189
100	103	0.0788562
100	143	0.0335097
100	192	0.0527079
100	312	0.0245763
100	388	0.0112582
100	461	0.0182115
100	516	0.0397764
100	553	0.0381944
100	560	0.0602674
100	637	0.0189954
100	748	0.0437934
101	494	0.00688903
101	618	0.0171771
101	771	0.0343382
101	797	0.0135144
101	829	0.0399279
101	884	0.00792751
102	108	0.0645054
102	217	0.0243481
102	268	0.0360458
102	269	0.05199
102	297	0.0289915
102	357	0.0211147
102	413	0.0414025
102	466	0.0315858
102	677	0.0201078
102	824	0.075772
102	882	0.0337122
103	220	0.0455299
103	694	0.0412222
103	708	0.0514195
103	777	0.0131738
103	972	0.0235438
104	110	0.0554928
104	120	0.0446486
104	126	0.0530153
104	145	0.0399044
104	372	0.0250172
104	535	0.0478797
104	576	0.0273344
104	709	0.0542856
104	814	0.0377347
105	106	0.0205494
105	127	0.0736637
105	339	0.0766793
105	360	0.00263946
105	468	0.0669407
105	747	0.0236652
105	793	0.0148112
106	131	0.0323032
106	138	0.0394236
106	143	0.0530086
106	172	0.0540443
106	447	0.0537468
106	524	0.0234518
106	590	0.0569753
106	674	0.0578523
106	690	0.0194414
106	726	0.0261629
106	872	0.0528073
106	924	0.0238959
107	152	0.0203289
107	523	0.037737
108	181	0.0242786
108	204	0.016004
108	275	0.0656446
108	278	0.0231075
108	288	0.0430996
108	386	0.0106009
108	484	0.0370366
108	936	0.0237086
109	183	0.0171467
109	199	0.0156738
109	215	0.00920304
109	247	0.0290489
109	336	0.0477586
109	354	0.0144386
109	585	0.0582817
109	686	0.0251253
110	136	0.0730642
110	171	0.0149092
110	175	0.0495666
110	295	0.0539741
110	351	0.0258348
110	357	0.0279056
110	432	0.00376975
110	539	0.020163
110	729	0.0468306
110	874	0.0489373
110	898	0.0235527
110	997	0.0231497
111	419	0.0136581
111	624	0.0591512
111	649	0.02903
111	711	0.0438015
111	755	0.0233907
112	378	0.0725396
112	641	0.022601
112	761	0.0251402
113	155	0.0158224
113	237	0.054759
113	406	0.011335
113	462	0.0500226
113	554	0.0537589
113	567	0.0394878
113	636	0.0371474
113	698	0.0289788
113	739	0.0237507
113	976	0.0373956
113	995	0.0741313
114	157	0.0523583
114	212	0.0341487
114	246	0.0430034
114	510	0.03393
114	517	0.00720413
114	773	0.0459353
115	129	0.0418743
115	288	0.038232
115	569	0.0573938
115	730	0.029093
115	907	0.0488467
116	176	0.0201128
116	258	0.0375924
116	343	0.049161
116	604	0.0369642
116	615	0.048127
117	181	0.0547764
117	313	0.00720129
117	509	0.043115
117	526	0.0312475
118	173	0.0369893
118	251	0.0669369
118	437	0.020395
118	475	0.0389251
118	492	0.0316059
118	557	0.0365795
118	731	0.0522546
119	121	0.0710955
119	127	0.0470057
119	250	0.0383942
119	335	0.0173474
119	698	0.00997827
119	817	0.0575758
119	851	0.0429725
121	180	0.0367494
121	266	0.0323806
121	354	0.0204574
121	368	0.0299471
121	490	0.0337977
121	539	0.0235008
121	592	0.047169
121	910	0.0231636
121	962	0.0612453
122	319	0.0391646
122	416	0.0514098
122	759	0.0462469
123	249	0.0507818
123	583	0.0231357
123	596	0.0199145
124	144	0.0329073
124	214	0.0471373
124	219	0.00319758
124	259	0.0201222
124	313	0.0211989
124	419	0.0220307
124	562	0.0163463
124	788	0.00367282
124	808	0.0190833
124	809	0.0849727
124	971	0.0376028
125	284	0.015838
125	574	0.0126396
126	440	0.0132692
126	995	0.0490297
127	163	0.0377232
127	288	0.0374836
127	491	0.0568162
127	530	0.0166202
127	647	0.0376445
127	666	0.0445006
127	687	0.032882
127	957	0.0303192
128	481	0.0243039
129	150	0.0624093
129	254	0.0541076
129	292	0.0452982
129	332	0.0589875
129	798	0.0294541
129	818	0.0279436
129	838	0.0354379
129	888	0.0155402
129	914	0.00683555
129	933	0.0301629
130	178	0.0727162
130	298	0.0257523
130	324	0.00706759
130	361	0.0352642
130	367	0.0302174
130	549	0.0159206
130	671	0.0822823
130	734	0.0266912
131	191	0.0446423
131	239	0.0292717
131	389	0.0313176
131	392	0.0173567
131	520	0.0451137
131	568	0.0813171
131	605	0.0738423
131	648	0.0311241
131	664	0.0209352
131	709	0.0365687
131	846	0.0320698
131	876	0.0561397
131	963	0.0307431
133	141	0.0353951
133	287	0.0066639
133	408	0.0510486
133	891	0.0531184
134	158	0.051446
134	172	0.0520229
134	184	0.0333387
134	205	0.0527459
134	207	0.00669122
134	405	0.0535314
134	427	0.0660478
134	646	0.0303444
134	715	0.022686
134	740	0.0607099
134	745	0.024476
135	143	0.00872622
135	182	0.0789658
135	195	0.01679
135	201	0.0223071
135	224	0.0822191
135	380	0.0328506
135	395	0.0362158
135	444	0.0262971
135	518	0.0265114
135	671	0.00900194
135	687	0.0175637
135	791	0.0436246
136	230	0.03307
136	319	0.0428786
136	527	0.0565113
136	713	0.0638644
137	277	0.0692339
137	435	0.0535648
137	622	0.0129287
137	649	0.0214556
137	747	0.0371128
137	854	0.0105944
137	910	0.0484567
137	963	0.0696368
138	200	0.0483146
138	632	0.0125248
138	665	0.0191959
139	189	0.0207086
139	289	0.0464497
139	438	0.0134605
139	591	0.0230138
139	901	0.0568805
140	202	0.0529852
140	204	0.070159
140	911	0.0442157
141	148	0.0712575
141	219	0.0486329
141	307	0.0207387
141	352	0.0492933
141	364	0.0131568
141	375	0.0176935
141	890	0.0266355
142	156	0.0786769
142	200	0.0256299
142	408	0.00665178
142	465	0.0430117
142	559	0.0108083
142	587	0.0215089
142	640	0.0425543
142	857	0.0340429
142	869	0.0235274
143	326	0.0310467
143	337	0.0368351
143	374	0.0225471
143	995	0.0260782
144	180	0.0347676
144	478	0.0424941
144	505	0.0627526
144	642	0.0281665
144	861	0.0722545
144	886	0.0185438
144	930	0.00141732
145	181	0.0377677
145	269	0.0468788
145	298	0.0214654
145	413	0.0390803
145	512	0.0404642
145	600	0.0338875
145	603	0.0385021
145	713	0.0369333
145	877	0.0409221
145	909	0.0180468
145	973	0.0523161
146	180	0.0345646
146	188	0.0733316
146	191	0.0233779
146	588	0.0347275
146	786	0.0403417
146	922	0.0369513
147	198	0.0475052
147	437	0.055309
147	698	0.0418515
147	746	0.0123456
147	897	0.0265786
148	178	0.0582608
148	318	0.039466
148	448	0.0233807
149	209	0.05614
149	286	0.0487788
149	303	0.0133932
149	305	0.0458102
149	399	0.0263808
149	441	0.0679813
149	464	0.0313941
149	638	0.0328761
149	657	0.0607987
149	675	0.00884144
149	729	0.0365295
149	751	0.0300906
150	287	0.0222864
150	348	0.044051
150	782	0.0129242
151	193	0.0586472
151	315	0.0207776
151	329	0.0233042
151	392	0.0392565
151	480	0.0258087
151	496	0.0220222
151	519	0.0461919
151	815	0.0370524
151	894	0.0393004
152	171	0.0529986
152	206	0.0310206
152	248	0.0409747
152	318	0.0445899
152	351	0.0099397
152	412	0.0220186
152	492	0.010414
152	541	0.035279
152	611	0.0209289
152	629	0.0542857
152	979	0.0318158
154	238	0.0335049
154	489	0.0269626
154	504	0.015661
154	718	0.0306726
154	835	0.0452933
155	219	0.0470939
155	351	0.0302558
155	361	0.0500581
155	728	0.0328009
155	756	0.0250417
155	991	0.0738504
156	168	0.0252328
156	551	0.0674212
156	574	0.0292072
156	610	0.0105881
156	623	0.0354311
156	683	0.0572471
156	824	0.0676324
156	964	0.0243765
157	280	0.0456366
157	365	0.0174629
157	534	0.0183372
157	664	0.0331965
157	899	0.0174906
158	216	0.0424249
158	263	0.0730169
158	551	0.00651877
158	555	0.0222159
159	227	0.00935502
159	297	0.0161535
159	352	0.0313352
159	694	0.0671804
159	855	0.0438698
160	184	0.087597
160	544	0.00952647
160	615	0.03841
160	789	0.0153312
160	978	0.0481265
161	340	0.0256217
161	350	0.0482909
161	363	0.0149806
161	605	0.0513354
161	682	0.0417614
161	888	0.00887841
161	925	0.0739132
161	971	0.018984
162	315	0.0667101
162	341	0.0286752
162	396	0.00682394
162	465	0.0207684
162	666	0.0357398
163	389	0.0571672
163	638	0.0164703
163	997	0.0237123
164	267	0.0150543
164	357	0.0292155
164	564	0.0341731
164	770	0.0105251
164	833	0.017486
164	836	0.0703476
164	904	0.0170774
165	245	0.0247609
165	443	0.0498396
165	595	0.025453
165	906	0.0251825
166	188	0.047488
166	252	0.0673455
166	258	0.00542166
166	290	0.0501158
166	439	0.0120348
166	448	0.027762
166	558	0.0424657
166	643	0.00296907
166	660	0.0380267
166	881	0.0246941
166	944	0.0305332
166	991	0.0196929
167	193	0.0224719
167	273	0.0871951
167	291	0.0454699
167	403	0.0513527
167	494	0.0539093
167	515	0.040701
167	564	0.0746283
168	506	0.0257231
169	262	0.0205784
169	275	0.0204529
169	308	0.0168846
169	450	0.0127083
169	517	0.0225018
169	754	0.0349942
169	949	0.0143412
170	184	0.0373526
170	203	0.0111565
170	312	0.0430287
170	320	0.0501189
170	327	0.0505933
170	415	0.0415941
170	487	0.0613325
170	528	0.0432082
170	540	0.00945714
170	753	0.0215283
170	839	0.0503085
170	925	0.0390502
170	992	0.0379885
171	190	0.0502531
171	248	0.025032
171	257	0.012254
171	281	0.0139577
171	415	0.0139575
171	459	0.019679
171	679	0.017165
171	749	0.0858999
[truncated: 1,000 more rows]
