# Supplementary material for: The winner takes it all—Competitiveness of single nodes in globalized supply networks
Source: PLoS One. 2019 Nov 20;14(11):e0225346. doi: 10.1371/journal.pone.0225346 (PMC6867619; doi:10.1371/journal.pone.0225346)
Supplement: S1 Table — Legends can be found in te readme.txt file. (ZIP) [file pone.0225346.s001.zip › spatial_network_delaunay_randomized_scalefree_N_1000_r_3_node_measures.dat]

0	93	9.68817	58.3955	11.695	4661	5099.51	0.00474676	0.0362526	0.0363757	0.097615	0.0583955	0.126777	591	0.0511064	0.111947
1	97	10.5155	57.6161	10.9098	2714	5451.25	0.00496162	0.037548	0.0361743	0.0987151	0.0576161	0.116786	622	0.0515703	0.109889
2	42	16.8571	62.919	10.0858	5962	5130.02	0.00264489	0.0348789	0.03436	0.0751392	0.062919	0.128255	505	0.0553023	0.109714
3	70	12.7	61.3575	11.2619	7304	5502.33	0.00470144	0.0376849	0.0354291	0.089672	0.0613575	0.120348	579	0.0546561	0.114244
4	45	11.8222	60.9745	10.7229	3147	5300.02	0.00402155	0.0345383	0.0358612	0.0811216	0.0609745	0.114908	402	0.0496075	0.0961664
5	41	15.5366	66.5806	11.5269	3808	5934.98	0.00752895	0.0341679	0.0357606	0.0754633	0.0665806	0.134109	470	0.0575351	0.108914
6	25	14.48	66.3409	13.9671	6987	6205.28	0.00725025	0.0366953	0.0368303	0.0672072	0.0663409	0.130644	305	0.0552054	0.109344
7	54	14.7963	60.6391	9.44806	9803	5290.72	0.00679308	0.037576	0.0362292	0.0808255	0.0606391	0.138317	533	0.0549014	0.108572
8	27	13.4444	69.2344	11.4232	4943	6049.48	0.0109965	0.0315278	0.0361426	0.0764447	0.0692344	0.123144	290	0.0559683	0.113163
9	26	13.2308	71.8665	13.3386	8271	5043.31	0.0095564	0.0404062	0.0391974	0.0769157	0.0718665	0.140406	280	0.0580119	0.111666
10	23	17.0435	74.006	13.376	6546	5260.09	0.0078665	0.0396412	0.0361785	0.0652823	0.074006	0.131246	315	0.0621393	0.109517
11	50	10.02	65.653	11.815	2852	5891.54	0.00743225	0.039345	0.0368489	0.077234	0.065653	0.142797	378	0.056462	0.104829
12	42	11.4286	63.3319	12.3917	6695	5118.14	0.00868464	0.0342747	0.0369165	0.066706	0.0633319	0.132229	375	0.0534814	0.0956583
13	44	11.0227	63.0611	11.236	4606	5375.23	0.00546306	0.032642	0.0347719	0.0697061	0.0630611	0.137894	367	0.0521472	0.112515
14	11	19.2727	71.9006	7.13235	3115	6826.27	0.0109965	0.0346856	0.0358307	0.0555504	0.0719006	0.129324	180	0.0548167	0.0957298
15	19	16.2105	65.8166	10.5733	3177	5183.37	0.00598947	0.0328865	0.0340138	0.066706	0.0658166	0.121846	260	0.0536243	0.104914
16	24	11.1667	88.3936	16.4608	722	5873.83	0.0171579	0.0467183	0.0404066	0.0877923	0.0883936	0.152684	225	0.0727352	0.123991
17	23	10.2609	76.1682	16.2035	7720	5404.74	0.0172466	0.03294	0.0330751	0.0610108	0.0761682	0.140897	196	0.057242	0.106174
18	13	21	67.5144	10.8766	2849	6003.38	0.00529843	0.0360955	0.0343924	0.0627609	0.0675144	0.136626	235	0.053976	0.106683
19	28	13.2857	63.9898	12.2295	354	5228.11	0.00612595	0.0322537	0.032718	0.0733299	0.0639898	0.128004	303	0.0506899	0.117263
20	13	18.5385	71.5191	12.3343	7064	5724.23	0.00380729	0.0331977	0.0366	0.0691256	0.0715191	0.144723	215	0.0545511	0.0982371
21	6	22.1667	83.1872	9.24585	2831	5142.33	0.00545222	0.0355502	0.0349624	0.0627609	0.0831872	0.140121	122	0.0640075	0.107282
22	35	9.6	69.1276	13.1946	0	5414.94	0.00556627	0.0344114	0.0330088	0.0657766	0.0691276	0.127926	263	0.0550763	0.106242
23	19	14.3158	76.8757	13.2092	10490	4857.05	0.0037981	0.0395102	0.033844	0.0697061	0.0768757	0.145549	239	0.063657	0.104672
24	14	13.2143	77.8095	14.1405	3057	6514.71	0.0151151	0.0386315	0.0368228	0.0669183	0.0778095	0.148156	168	0.0602959	0.111543
25	17	12.4706	79.6043	12.6132	6889	4727.29	0.0108737	0.0374046	0.0376196	0.0626046	0.0796043	0.155187	188	0.0646576	0.117841
26	9	20.1111	73.5913	12.569	5232	5886	0.0161133	0.0338198	0.0348466	0.0561021	0.0735913	0.132047	164	0.056021	0.114064
27	8	26.125	74.9438	8.42817	11324	3535.88	0.00846702	0.0422965	0.0340569	0.0662885	0.0749438	0.145218	184	0.0584857	0.09952
28	19	13.8421	71.508	12.3623	8513	5036.47	0.00439192	0.0379865	0.0379788	0.0721079	0.071508	0.127003	228	0.0561668	0.101715
29	17	15.8824	69.8102	12.0205	2694	4650.35	0.00374375	0.0326354	0.0362173	0.0840479	0.0698102	0.144389	237	0.0577468	0.114351
30	13	16.6923	82.6143	11.3209	4812	5394.38	0.00986128	0.0391442	0.0366585	0.0616551	0.0826143	0.142853	191	0.0648884	0.116842
31	19	15.1053	73.4093	15.4355	7293	5481.21	0.0104447	0.0354552	0.034549	0.0653969	0.0734093	0.137612	257	0.0635517	0.110723
32	14	10.8571	79.8356	13.4085	7102	4578.79	0.00755643	0.0282043	0.0344411	0.0578705	0.0798356	0.143109	136	0.0567543	0.104128
33	7	26.7143	76.6117	11.1297	4100	5227.71	0.0227884	0.0394787	0.0359828	0.0697927	0.0766117	0.133686	172	0.0587499	0.100704
34	21	10.381	63.1282	13.2748	4313	5071.71	0.00793823	0.0292002	0.0359851	0.0625316	0.0631282	0.135557	186	0.0438077	0.0875281
35	16	17.0625	60.9809	10.1361	7707	4865.88	0.00496162	0.0376982	0.0390344	0.0675613	0.0609809	0.121747	236	0.0470191	0.103449
36	22	11.6818	74.5514	16.0311	8177	4876.82	0.00166298	0.0411483	0.0364821	0.100534	0.0745514	0.143887	215	0.0607312	0.106277
37	25	11.36	80.7801	16.9416	7088	6020.4	0.00719614	0.0397614	0.0361515	0.0858531	0.0807801	0.148153	238	0.0665034	0.107579
38	21	11.7143	73.4567	15.6751	3449	5084.71	0.00439192	0.0387758	0.0371499	0.0771372	0.0734567	0.131395	211	0.0603012	0.107774
39	25	10.72	67.2554	13.2188	3699	5605.84	0.00342797	0.0315327	0.0351553	0.0813493	0.0672554	0.135104	225	0.0542011	0.100223
40	10	11.5	84.052	11.401	5900	6181	0.0189316	0.0325537	0.0343707	0.0520353	0.084052	0.151573	107	0.0629538	0.12827
41	12	14.75	90.4211	15.599	7011	5071.08	0.0231288	0.0432374	0.0368673	0.066761	0.0904211	0.172966	160	0.0677397	0.108144
42	12	17.5833	93.4492	17.8039	5239	5679.92	0.00133353	0.040371	0.0361448	0.0792038	0.0934492	0.15708	184	0.0766957	0.128319
43	12	8.25	83.9492	16.9437	5264	5753.08	0.0134993	0.0301376	0.0380681	0.0511371	0.0839492	0.149038	91	0.059319	0.114544
44	9	11.2222	82.2064	13.1591	2682	6307.67	0.00841832	0.0288194	0.0370609	0.0592015	0.0822064	0.143979	96	0.0618431	0.113975
45	7	17.5714	62.8378	7.19083	3956	3742.86	0.00402155	0.0209244	0.03244	0.0428747	0.0628378	0.11893	113	0.0404186	0.0908244
46	11	19.7273	94.834	17.5554	7205	4792.45	0.00666365	0.041866	0.0362499	0.0732442	0.094834	0.149711	194	0.0835139	0.127379
47	12	14.8333	89.5137	17.8263	9763	5023.75	0.0177847	0.0393147	0.0357359	0.077155	0.0895137	0.150606	161	0.0749241	0.118026
48	15	12.6	84.2362	16.0978	5126	5468	0.00292686	0.0369042	0.0339215	0.069248	0.0842362	0.146948	168	0.0680596	0.12086
49	15	17.2667	72.3289	9.60822	6570	5468.2	0.0148803	0.0384609	0.0361423	0.0790619	0.0723289	0.128991	234	0.0573048	0.104621
50	25	6.96	77.7407	16.31	2826	5439.8	0.0066508	0.0324029	0.0319925	0.0779688	0.0777407	0.139079	152	0.0573974	0.10578
51	4	39.75	93.5295	10.225	5176	3376.5	0.00761865	0.0386463	0.0330981	0.0562205	0.0935295	0.151869	146	0.0771289	0.119057
52	19	14.1579	76.1653	10.9282	4254	5622.32	0.00256031	0.0378855	0.0362084	0.0800022	0.0761653	0.140384	240	0.0628003	0.110089
53	4	25.5	93.6111	4.78177	8173	5030.25	0.034295	0.0419964	0.0380171	0.0549483	0.0936111	0.15196	96	0.0690395	0.104144
54	14	16.1429	74.6387	12.9452	12624	6394.64	0.00743653	0.03464	0.0354069	0.0590255	0.0746387	0.124476	198	0.0578516	0.100256
55	13	9.69231	81.7189	14.1527	6261	4882.77	0.00396504	0.032899	0.0354324	0.0573917	0.0817189	0.151138	117	0.058681	0.109415
56	12	18.4167	92.6422	12.8508	6307	4532.25	0.0179792	0.0406816	0.0369705	0.0730163	0.0926422	0.150115	201	0.0791148	0.132875
57	16	16.3125	85.8121	16.8575	1750	5062	0.0132413	0.0403574	0.0389568	0.0763402	0.0858121	0.150078	227	0.0702496	0.114191
58	12	25.8333	95.5251	13.8022	941	6100.5	0.0171968	0.0550752	0.0379616	0.0987151	0.0955251	0.167295	273	0.0862737	0.132128
59	9	10.4444	85.4855	16.7464	8671	5397.11	0.0196645	0.0393565	0.0381228	0.0649889	0.0854855	0.151555	89	0.066553	0.115476
60	7	30	81.442	12.1091	4327	4200.71	0.0253024	0.0436712	0.0356056	0.0794928	0.081442	0.142809	186	0.0645405	0.110008
61	21	13.8571	69.3916	11.1115	4943	4124.43	0.00797838	0.0373842	0.0346009	0.0719549	0.0693916	0.135215	251	0.0545303	0.111683
62	10	12.9	83.4339	17.0792	7662	5596.4	0.00755519	0.0392845	0.0353781	0.0615705	0.0834339	0.142858	119	0.0628565	0.109485
63	11	14.7273	83.1102	15.8263	6589	3921.36	0.011867	0.0364562	0.0364042	0.0675613	0.0831102	0.143106	153	0.0628466	0.0989457
64	8	18.625	81.4538	13.4555	2771	5428	0.0140675	0.0393321	0.0363741	0.0823661	0.0814538	0.147302	138	0.0620651	0.0991253
65	5	19.4	96.9698	15.6804	7203	8073.4	0.0346803	0.043301	0.0406605	0.0533244	0.0969698	0.176727	91	0.0702525	0.106965
66	11	15.1818	94.14	13.7208	11062	5236.73	0.0262952	0.0400432	0.0387362	0.0567476	0.09414	0.161025	152	0.0707708	0.13049
67	6	13.3333	98.4608	16.6696	4187	6671.83	0.0212135	0.0454435	0.0360602	0.0662885	0.0984608	0.157133	76	0.0731304	0.129952
68	15	12.4667	80.0404	14.223	3716	4837.73	0.00452919	0.0338673	0.0369332	0.0651907	0.0800404	0.146131	164	0.0602825	0.110431
69	8	18	64.9707	7.89819	8168	5385.88	0.00845157	0.0403733	0.0377029	0.0823661	0.0649707	0.143662	134	0.0489017	0.0996307
70	5	13.6	94.3379	11.2943	10634	7260.2	0.0316006	0.0427998	0.0362962	0.0584625	0.0943379	0.162477	69	0.0698781	0.106263
71	7	19.7143	67.7779	9.61792	5808	5450.57	0.00955054	0.0398146	0.0375338	0.0726717	0.0677779	0.124459	122	0.050429	0.0906721
72	6	28.3333	76.9134	10.3116	4349	5347	0.0172924	0.0351043	0.0346199	0.0584463	0.0769134	0.145784	159	0.0582274	0.0972702
73	9	13.3333	66.5368	11.4605	8008	5473.22	0.00846619	0.0340463	0.0399709	0.0764549	0.0665368	0.146783	114	0.0466737	0.0944554
74	10	9.9	95.9302	22.1138	5584	5562.8	0.0231685	0.0383429	0.0354261	0.0552684	0.0959302	0.171992	94	0.0685088	0.109095
75	9	11.1111	76.6415	12.7661	5775	5400.11	0.00643441	0.0368182	0.0361616	0.0616654	0.0766415	0.148099	96	0.0606398	0.117794
76	23	8.52174	72.2093	14.6141	3431	5578.09	0.0015923	0.0359754	0.0342193	0.0800022	0.0722093	0.133291	171	0.0566724	0.0997415
77	15	13.2	75.6598	14.551	10046	5034.6	0.00731633	0.0317309	0.0360715	0.0565006	0.0756598	0.157989	178	0.0608927	0.107302
78	7	22.7143	91.5867	10.9929	1427	4737.43	0.0274765	0.0489284	0.0379518	0.0867086	0.0915867	0.158851	152	0.0704895	0.111816
79	12	9	78.6264	15.2106	9250	5174.58	0.0161755	0.0357416	0.0340655	0.0553351	0.0786264	0.131742	101	0.0601879	0.095385
80	27	9.14815	70.3627	15.9356	4244	5439.89	0.0078665	0.0286367	0.0337238	0.0510404	0.0703627	0.139112	213	0.0546359	0.108518
81	15	13.0667	79.8682	13.8823	1911	5677.8	0.0201975	0.03661	0.0365138	0.0695528	0.0798682	0.138142	172	0.0623587	0.114476
82	5	15	85.6921	10.3283	4833	4597.6	0.0223771	0.0404252	0.0345777	0.0573917	0.0856921	0.150381	70	0.0600649	0.120587
83	8	13.125	99.3281	15.678	6405	5861.62	0.0180991	0.0360779	0.0352791	0.0571513	0.0993281	0.166926	98	0.0702688	0.108601
84	28	7.17857	86.6011	18.0337	2935	5738.68	0.0183931	0.0501036	0.0395836	0.0887154	0.0866011	0.148865	172	0.071624	0.112268
85	19	12.6316	70.5168	14.4876	6444	5926.74	0.00424857	0.028596	0.0365204	0.0560936	0.0705168	0.146934	210	0.0535737	0.101037
86	14	8.64286	80.5834	17.2344	6291	5758.21	0.00932109	0.0382853	0.0349072	0.0854522	0.0805834	0.137592	107	0.0636145	0.111565
87	19	12	69.5928	12.15	5650	5695.16	0.000358411	0.0266358	0.0364892	0.0527441	0.0695928	0.136751	207	0.0533591	0.104547
88	6	15	90.5126	16.4423	10882	6568.33	0.0146433	0.0223758	0.0341466	0.0335135	0.0905126	0.148898	87	0.0599926	0.0946382
89	6	37.6667	89.0107	11.2306	5931	5634.67	0.00955346	0.0444255	0.0359266	0.0721079	0.0890107	0.165549	202	0.0737517	0.121767
90	9	10.2222	71.3706	13.7429	6924	5883.89	0.00613497	0.0255953	0.0295552	0.0502921	0.0713706	0.140237	90	0.0434416	0.0849147
91	9	8.55556	75.6019	14.3364	9055	5451.56	0.00623817	0.0238661	0.0340118	0.0533962	0.0756019	0.153	75	0.046587	0.0992453
92	6	24.1667	73.7195	7.98691	4350	4561.5	0.0100534	0.0345717	0.0340616	0.0486279	0.0737195	0.144163	129	0.056965	0.0997357
93	13	10.9231	95.9665	19.246	8485	6279.62	0.00841951	0.0438833	0.0399917	0.0862209	0.0959665	0.150306	132	0.0752408	0.128728
94	9	17.2222	75.3873	12.3113	9336	5457.67	0.0191339	0.0328422	0.0381789	0.0543959	0.0753873	0.124434	144	0.0557767	0.0990802
95	7	15	84.7267	14.0155	5877	4782.14	0.0113726	0.0263501	0.034111	0.0432354	0.0847267	0.144999	101	0.061722	0.109551
96	15	11.0667	99.1177	20.1233	7758	4154.33	0.0154441	0.0412899	0.0374219	0.0558092	0.0991177	0.160852	154	0.0759793	0.120466
97	4	41.25	96.9615	9.81572	3796	6085.5	0.00856289	0.035121	0.0327071	0.0489524	0.0969615	0.1609	149	0.075295	0.116239
98	15	13.4	72.6712	13.3815	6958	4944	0.00374375	0.0357417	0.035587	0.0569016	0.0726712	0.145592	183	0.0617023	0.114775
99	11	19.1818	82.5427	14.4354	8170	4119.36	0.00673189	0.0372067	0.0360876	0.0967951	0.0825427	0.144295	191	0.0644855	0.117022
100	14	7.21429	97.6395	19.979	3168	4822.71	0.0112582	0.0420071	0.0358164	0.0788562	0.0976395	0.159209	95	0.0693789	0.114625
101	9	15.7778	77.9165	16.1725	7816	6281.89	0.00688903	0.0224905	0.0300414	0.0399279	0.0779165	0.143005	128	0.053807	0.0921668
102	14	9.78571	80.1045	14.8644	2083	4486	0.0201078	0.0377642	0.0368294	0.075772	0.0801045	0.140215	130	0.0626855	0.10804
103	8	7.25	84.7086	19.2554	11202	5818.5	0.0131738	0.0380446	0.0346151	0.0788562	0.0847086	0.164455	58	0.0554202	0.108387
104	12	11.1667	82.8091	14.5984	3882	6254.33	0.016712	0.0396448	0.0357397	0.0554928	0.0828091	0.148618	123	0.0652642	0.106465
105	10	11.1	82.591	12.7089	9213	4527.7	0.00263946	0.0427041	0.0355208	0.0766793	0.082591	0.140616	100	0.0636654	0.103525
106	15	7.4	86.7717	17.6995	7817	5466.07	0.0194414	0.0404462	0.0333429	0.0621103	0.0867717	0.154663	99	0.0644005	0.11362
107	5	16	86.4787	9.60965	3571	4182.2	0.0203289	0.0393092	0.0377154	0.0593576	0.0864787	0.144339	76	0.0642851	0.105748
108	11	8.09091	92.5313	15.6345	584	5444.82	0.0106009	0.0395824	0.033296	0.065765	0.0925313	0.154909	87	0.0709269	0.136698
109	11	6.54545	72.8932	14.3358	2730	4837.91	0.00920304	0.0347512	0.0357026	0.0867086	0.0728932	0.141249	71	0.0523431	0.0978879
110	15	8.13333	75.4543	14.9411	8782	5251.93	0.00376975	0.0349097	0.0362703	0.0730642	0.0754543	0.135265	113	0.0546927	0.100809
111	8	12.875	86.0283	17.83	458	5936.12	0.0136581	0.0372531	0.0331795	0.0591512	0.0860283	0.155235	98	0.0690766	0.110831
112	6	25.8333	71.7496	9.03504	6327	4734.5	0.0145645	0.0370733	0.0368748	0.0725396	0.0717496	0.13135	146	0.0537608	0.093227
113	14	7.78571	91.1656	19.7939	9496	5016.29	0.011335	0.0388425	0.0420464	0.0741313	0.0911656	0.149253	103	0.0646697	0.109762
114	9	20.4444	74.8092	9.66153	2462	5269.56	0.00720413	0.033703	0.0348532	0.0523583	0.0748092	0.147117	171	0.0573793	0.100843
115	8	9.125	87.0393	14.8657	3488	5625.62	0.00986128	0.0361995	0.0379006	0.0573938	0.0870393	0.152714	68	0.0597586	0.111365
116	8	14.125	84.7391	16.8229	4336	5587.38	0.0201128	0.0344212	0.0362732	0.049161	0.0847391	0.150452	106	0.0599953	0.098428
117	7	31.1429	73.9077	9.61126	7740	5468.86	0.00720129	0.0288054	0.0375053	0.0547764	0.0739077	0.131589	202	0.0575092	0.0988027
118	10	11.9	82.5746	15.4435	4465	4890.2	0.020395	0.0377988	0.0333994	0.0669369	0.0825746	0.157464	110	0.0628381	0.0998402
119	10	8.9	89.3274	15.7106	1937	6044.6	0.00997827	0.0466247	0.0367508	0.0710955	0.0893274	0.160135	84	0.0732141	0.140769
120	3	27.3333	94.6428	4.55932	5690	5586.33	0.0327765	0.0434335	0.0375643	0.0528755	0.0946428	0.17067	77	0.0695174	0.116647
121	12	10.1667	79.6868	19.7991	10509	4832.17	0.0204574	0.0357595	0.033893	0.0710955	0.0796868	0.131576	115	0.0553861	0.0978919
122	6	17.6667	84.7904	12.9152	5009	4751.67	0.0162767	0.0395281	0.0404032	0.0547152	0.0847904	0.155356	104	0.0612094	0.11161
123	6	13.5	88.7671	12.0176	1562	5365.17	0.0199145	0.0356513	0.0386877	0.0589193	0.0887671	0.142689	77	0.0651538	0.118774
124	14	6.5	77.9327	17.5561	5857	5960.93	0.00319758	0.0319904	0.0318266	0.0849727	0.0779327	0.136977	90	0.0540736	0.121277
125	5	24.6	77.8118	11.9721	8607	5063.6	0.0126396	0.0208497	0.0294147	0.0273959	0.0778118	0.142058	117	0.0545276	0.0950304
126	5	10	91.1972	14.1428	3442	6606.8	0.0132692	0.0337354	0.0384783	0.0530153	0.0911972	0.146586	48	0.0634353	0.100895
127	11	6.45455	97.3109	20.7198	5416	5958.09	0.0166202	0.0427972	0.0345254	0.0736637	0.0973109	0.166363	69	0.0687237	0.111146
128	4	15	86.2332	6.88953	7883	5664.75	0.0190485	0.0351917	0.033485	0.0518488	0.0862332	0.139452	56	0.0571536	0.103436
129	13	4.92308	95.9126	23.741	7427	5431.38	0.00683555	0.0400195	0.0357694	0.0699494	0.0959126	0.162578	61	0.0645786	0.115761
130	11	8.63636	88.336	18.7426	7993	5296.73	0.00706759	0.0363986	0.0376591	0.0822823	0.088336	0.139289	91	0.060683	0.106173
131	16	8.1875	85.872	18.6381	4609	5696	0.0173567	0.0402052	0.0362558	0.0813171	0.085872	0.145058	123	0.0610049	0.111335
132	3	28.3333	95.4824	3.898	6348	4634.67	0.0383108	0.0414744	0.0307782	0.0468705	0.0954824	0.153213	82	0.0696709	0.127627
133	7	23.7143	92.579	12.4172	0	3407.57	0.0066639	0.0398163	0.0347974	0.0531184	0.092579	0.155086	159	0.0749279	0.117202
134	14	10.5714	86.759	15.3662	4647	5003.71	0.00669122	0.0414042	0.0390845	0.0660478	0.086759	0.13913	135	0.0676165	0.122301
135	15	7.6	82.192	15.5918	5389	5041	0.00452919	0.0358632	0.0393367	0.0822191	0.082192	0.141601	109	0.0578637	0.130714
136	7	14.5714	94.4067	17.2244	10623	4549.71	0.0215034	0.0524821	0.0386543	0.0764831	0.0944067	0.152025	92	0.0809998	0.127515
137	11	12	83.0334	19.0847	3073	5603.91	0.0105944	0.0387977	0.0351261	0.0696368	0.0830334	0.1406	125	0.0627457	0.115379
138	6	24.5	67.0449	10.5908	5071	5004	0.00954128	0.0252621	0.0362568	0.0483146	0.0670449	0.136318	140	0.0463328	0.0946012
139	8	22.75	72.9065	11.0785	7544	4574.5	0.0134605	0.0330086	0.0379214	0.0568805	0.0729065	0.133585	167	0.0604723	0.100953
140	6	10	101.858	15.439	2690	4937	0.0306373	0.0470795	0.0330966	0.070159	0.101858	0.158903	61	0.0668476	0.108606
141	10	11.3	82.6583	13.2766	5162	3632.2	0.0131568	0.0349422	0.0337222	0.0712575	0.0826583	0.149827	107	0.0644846	0.116515
142	12	14.5833	75.391	14.16	4982	5480.33	0.00665178	0.0314303	0.0335884	0.0786769	0.075391	0.136634	162	0.0550467	0.108851
143	7	9.14286	88.823	15.4987	6579	5004.71	0.00872622	0.0302502	0.0381022	0.0530086	0.088823	0.150328	64	0.0588248	0.107053
144	10	7.1	80.4057	18.4394	7647	5908.1	0.00141732	0.0353383	0.036211	0.0722545	0.0804057	0.144333	68	0.0534172	0.0909186
145	14	7.64286	85.1984	19.5074	4207	4535.07	0.0180468	0.0368177	0.0356597	0.0523161	0.0851984	0.149189	100	0.0591587	0.107965
146	9	6.55556	81.4734	16.9413	7714	6643.67	0.00763674	0.0352792	0.0376783	0.0733316	0.0814734	0.163076	58	0.0536645	0.108315
147	8	12.75	84.2625	13.9184	3954	5029.88	0.0123456	0.0408722	0.0365755	0.0730163	0.0842625	0.154847	98	0.0657345	0.109951
148	6	22	98.9148	13.6407	3471	5699	0.0233807	0.0455065	0.04058	0.0712575	0.0989148	0.160801	125	0.0769026	0.116799
149	15	9.33333	72.4535	14.6815	8837	6328	0.00884144	0.0353004	0.0356995	0.0679813	0.0724535	0.140143	130	0.0541151	0.106986
150	6	11.1667	80.0517	12.3414	4143	4891.17	0.00437132	0.0339961	0.0354707	0.0624093	0.0800517	0.144755	67	0.0597824	0.127739
151	12	13.5	85.0421	15.9171	7144	5318.42	0.0207776	0.0359364	0.0335706	0.0586472	0.0850421	0.149146	155	0.0693579	0.12406
152	14	9.64286	68.0701	13.0078	3723	5351.57	0.00910196	0.0302069	0.0339356	0.0542857	0.0680701	0.12401	122	0.0511241	0.106408
153	3	31.3333	77.9866	2.60227	6940	3750	0.0176546	0.0205467	0.0353943	0.0261786	0.0779866	0.14581	88	0.0514886	0.0904882
154	8	21.5	71.6289	12.0114	3638	4797.5	0.00556627	0.0274717	0.0354656	0.0452933	0.0716289	0.133492	162	0.0549504	0.102032
155	9	14.4444	95.8528	17.0178	7171	7732.67	0.0158224	0.0432689	0.0357254	0.0738504	0.0958528	0.150748	121	0.0736066	0.118215
156	11	7.72727	74.8021	17.6199	4862	6043.55	0.0105881	0.0421442	0.0351975	0.0786769	0.0748021	0.137838	81	0.0577817	0.111184
157	8	7	93.6562	18.6134	5680	4910.25	0.0174629	0.037971	0.0339603	0.0697927	0.0936562	0.166548	55	0.0678627	0.119985
158	7	10.4286	86.4351	11.5972	9930	6800.14	0.00651877	0.044365	0.0402877	0.0858531	0.0864351	0.1512	70	0.070972	0.11774
159	8	17.25	80.1115	13.9757	2216	5417.88	0.00935502	0.0316531	0.0362543	0.0671804	0.0801115	0.140539	130	0.0588577	0.0909518
160	8	9	92.0267	18.055	7301	6440.75	0.00952647	0.0375227	0.0404465	0.087597	0.0920267	0.162597	70	0.0645631	0.133877
161	11	23	89.0032	17.9903	4682	5266.27	0.00887841	0.0384161	0.0377532	0.0739132	0.0890032	0.152881	232	0.0747364	0.11752
162	8	10.375	78.0429	12.8961	2950	5018.62	0.00682394	0.0312415	0.0350832	0.0667101	0.0780429	0.143644	81	0.0573076	0.104698
163	6	8.5	88.6653	15.0742	5870	5533.5	0.0151089	0.0309861	0.037113	0.0571672	0.0886653	0.157482	49	0.0584307	0.118772
164	10	9.1	71.7319	14.8479	2758	5464.2	0.00424857	0.0266968	0.0334003	0.0703476	0.0717319	0.14809	86	0.0475298	0.0937121
165	7	13.1429	74.5999	13.235	5985	4586.86	0.0146327	0.0312055	0.0317933	0.0498396	0.0745999	0.129541	87	0.0515772	0.0957543
166	15	10.5333	76.4454	16.8312	2777	6361.47	0.00296907	0.0305291	0.0381076	0.0673455	0.0764454	0.15072	139	0.0584126	0.0985689
167	10	11.6	74.2519	13.8234	6796	4323.9	0.0133871	0.0458314	0.0391224	0.0871951	0.0742519	0.136909	108	0.0512948	0.0989358
168	4	8	95.7767	13.0466	5895	4889	0.0252328	0.0341095	0.0373348	0.042842	0.0957767	0.158582	31	0.0608759	0.0953873
169	10	8.9	78.024	12.9898	9800	5676	0.0127083	0.0230524	0.0343813	0.0400184	0.078024	0.147952	84	0.0525447	0.0924648
170	16	11.5625	85.0249	17.8317	7836	5709	0.00945714	0.0367215	0.0368544	0.0613325	0.0850249	0.136269	170	0.0677296	0.117137
171	14	7.92857	80.6095	15.3565	4157	4571.57	0.012254	0.032602	0.0374981	0.0858999	0.0806095	0.150174	100	0.0561348	0.107574
172	7	9.85714	103.524	14.2434	6084	5647.14	0.023853	0.0386233	0.0391286	0.0540443	0.103524	0.162513	64	0.0727735	0.115296
173	6	9	90.744	13.7114	7764	4167	0.027922	0.0389132	0.0333336	0.0587565	0.090744	0.149768	54	0.0615512	0.103926
174	6	15	89.7644	14.32	3833	6970.83	0.0149408	0.0402728	0.0284774	0.0679802	0.0897644	0.164816	86	0.072184	0.118081
175	4	14.5	86.0113	9.20525	779	5498.75	0.00755643	0.0400264	0.030695	0.053577	0.0860113	0.150665	58	0.0619144	0.130755
176	8	10.875	89.6473	18.8922	3942	4757.75	0.0114476	0.0318267	0.0362905	0.0635068	0.0896473	0.158468	81	0.06725	0.107057
177	6	14.6667	104.073	18.289	5237	5591	0.0181589	0.034751	0.0333831	0.0544174	0.104073	0.18498	81	0.0728692	0.111502
178	4	29	112.206	12.2023	5275	4739	0.0377413	0.0579697	0.039885	0.0727162	0.112206	0.187755	112	0.0911199	0.130448
179	7	18.1429	90.0997	12.283	4146	4853	0.00494779	0.0322203	0.0305846	0.0564422	0.0900997	0.143632	114	0.0675667	0.115847
180	4	8.5	100.28	15.7384	5272	8188	0.0299802	0.0340154	0.0334142	0.0367494	0.10028	0.16798	35	0.0629208	0.107896
181	10	6.6	98.8731	19.673	7625	5500.5	0.0144514	0.0368105	0.0379981	0.0608743	0.0988731	0.153684	67	0.0662894	0.122496
182	6	14.3333	99.6012	14.6635	2310	5670.17	0.00889983	0.0453173	0.0338398	0.0789658	0.0996012	0.158796	84	0.0809918	0.137829
183	6	10	88.9944	14.8565	5988	5468.17	0.0171467	0.0347505	0.039299	0.0732597	0.0889944	0.158396	61	0.0695657	0.125315
184	7	7.57143	106.434	20.9157	6661	5078.86	0.00326466	0.0475252	0.0401293	0.087597	0.106434	0.16695	54	0.0736369	0.135724
185	14	6.64286	75.6196	15.8527	5986	5540.71	0.00515392	0.0340804	0.0357462	0.0545853	0.0756196	0.133782	90	0.0529106	0.101549
186	5	20.8	83.9269	13.9434	0	6039.4	0.0254937	0.041151	0.0363334	0.0642238	0.0839269	0.142661	101	0.0614991	0.0970067
187	9	17.8889	87.1481	16.1231	6701	4879.22	0.0150901	0.0426881	0.0363199	0.0584855	0.0871481	0.15543	151	0.0725653	0.116938
188	5	12	103.073	15.3955	6274	5008.6	0.00901531	0.0534196	0.0405314	0.0887154	0.103073	0.167455	59	0.0875991	0.147155
189	9	8.55556	86.4658	13.3882	3470	5591.11	0.0207086	0.0405365	0.0376825	0.0781734	0.0864658	0.153176	73	0.0607274	0.108795
190	7	16.8571	98.8612	19.5369	1529	5046.29	0.0275464	0.0448597	0.0360102	0.064939	0.0988612	0.166148	112	0.0808597	0.136153
191	4	19.5	91.8348	12.098	5467	4658	0.0109706	0.0272229	0.0380214	0.0446423	0.0918348	0.172698	78	0.0657082	0.117654
192	12	5.58333	74.7678	17.3298	2533	5471.08	0.0098272	0.0300969	0.0366431	0.0527079	0.0747678	0.131239	61	0.0521806	0.10698
193	8	7	94.4123	17.8234	8825	6560.75	0.0224719	0.042873	0.0367881	0.0725589	0.0944123	0.159381	57	0.0673106	0.112393
194	7	11.4286	88.1357	15.2978	4994	3549.14	0.0151922	0.0342516	0.0368485	0.0857894	0.0881357	0.156171	77	0.0618667	0.131969
195	10	8.9	78.8958	14.5443	4549	4597.3	0.00944481	0.0307079	0.0373567	0.0749651	0.0788958	0.132506	85	0.0524454	0.100183
196	7	19.4286	73.9834	14.07	2948	6021	0.0135479	0.0429871	0.0379603	0.0658736	0.0739834	0.132478	130	0.058508	0.0995803
197	7	5.85714	120.531	24.1136	1751	6307	0.030966	0.0448376	0.0395931	0.0567476	0.120531	0.173042	39	0.0752394	0.110276
198	12	6.16667	101.763	18.8417	4068	5375.5	0.0135099	0.0495398	0.0407033	0.0820269	0.101763	0.157577	72	0.0758254	0.122926
199	7	7.42857	84.8468	17.0612	998	4397.71	0.0156738	0.0337549	0.034693	0.0543374	0.0848468	0.155839	51	0.0600133	0.0960367
200	6	8.33333	91.274	14.6207	2448	4592.83	0.0167266	0.0389383	0.0322894	0.05417	0.091274	0.162264	50	0.0636073	0.105005
201	10	8	98.3204	20.0574	6244	6158.4	0.0193654	0.0421911	0.0370446	0.0640427	0.0983204	0.163908	74	0.0662645	0.135817
202	8	8.125	98.6903	18.8492	4157	6116.38	0.0236872	0.0362803	0.0388327	0.0529852	0.0986903	0.161874	64	0.0640452	0.104195
203	3	17	94.739	6.39488	9400	5415.33	0.0111565	0.035441	0.0358224	0.0552684	0.094739	0.147425	52	0.0624343	0.0959416
204	5	19.4	83.2923	11.4698	3911	4578.6	0.016004	0.0315336	0.035688	0.070159	0.0832923	0.138905	97	0.0586786	0.104195
205	11	15.5455	80.4462	16.2482	6002	4804.73	0.00637859	0.0315964	0.0324908	0.0531496	0.0804462	0.132617	160	0.0632161	0.10856
206	4	16.75	95.7055	11.265	5967	4046	0.0310206	0.0399179	0.0339541	0.0471661	0.0957055	0.155031	67	0.0690141	0.103713
207	10	9.5	83.8294	17.0952	4943	4978.9	0.00669122	0.0369198	0.0378919	0.0652224	0.0838294	0.145821	93	0.0575607	0.116052
208	4	15.75	99.9837	8.23474	6800	5133	0.0289822	0.0387559	0.0364766	0.0529229	0.0999837	0.153481	62	0.0694324	0.113034
209	4	30.75	108.029	12.689	6120	4858.75	0.0439046	0.0632305	0.0349781	0.0802056	0.108029	0.163126	120	0.0931166	0.135662
210	4	31	105.774	13.7882	4302	7957.75	0.0232907	0.0407879	0.035548	0.054489	0.105774	0.157498	118	0.0826918	0.121638
211	4	40	84.4421	8.69657	0	6185	0.0281289	0.0378718	0.0335876	0.0445802	0.0844421	0.142657	149	0.0631013	0.101116
212	6	10	78.0082	12.2935	4410	5439.17	0.0152274	0.0255705	0.0347032	0.0444051	0.0780082	0.13892	61	0.0503907	0.086507
213	4	37.25	72.9933	8.09574	2567	4554.75	0.00932109	0.0176792	0.0331026	0.0238423	0.0729933	0.128271	143	0.0515766	0.0878219
214	3	9.66667	96.5309	13.2678	4588	6079.33	0.00761865	0.0216744	0.0375009	0.0471373	0.0965309	0.155644	29	0.0565173	0.105245
215	5	15.6	65.8701	10.9874	9811	4605.8	0.00379121	0.0217753	0.0351676	0.0554513	0.0658701	0.132046	77	0.039085	0.0819483
216	5	11.6	97.5968	15.9829	8190	7042.2	0.0246282	0.0394971	0.0362947	0.0676995	0.0975968	0.171883	57	0.0611238	0.115442
217	13	11.7692	69.9786	12.6991	2436	4581.85	0.0148028	0.0334805	0.0340163	0.0601895	0.0699786	0.130717	139	0.0524384	0.10012
218	4	17.5	90.2535	9.85406	1137	7010.75	0.0174246	0.0347648	0.0340522	0.0489729	0.0902535	0.1419	65	0.0644419	0.105053
219	7	6.85714	80.8797	16.7445	4158	5216.29	0.00319758	0.0321855	0.0393692	0.0486329	0.0808797	0.140174	48	0.052554	0.0958614
220	4	11.5	90.4793	10.436	3323	6827	0.0129238	0.0295841	0.0369772	0.0455299	0.0904793	0.145541	46	0.0600732	0.114425
221	3	41	104.107	3.16313	5823	5636.33	0.0323946	0.0487695	0.0382688	0.0611247	0.104107	0.172778	114	0.0831365	0.128728
222	6	25	67.3868	11.5608	1615	3512	0.0100384	0.0347726	0.0406412	0.0588773	0.0673868	0.126824	142	0.0515544	0.104612
223	10	8.8	76.6495	16.0279	5685	5418.1	0.00766015	0.035701	0.035285	0.0575054	0.0766495	0.140305	87	0.0525793	0.0983204
224	6	22	113.986	17.9355	5848	5827.17	0.0353002	0.0622011	0.0384414	0.0859279	0.113986	0.18533	127	0.0929177	0.131274
225	5	16	80.3625	11.0135	9720	2710	0.0131352	0.0256598	0.0369449	0.0413768	0.0803625	0.141061	77	0.0522508	0.0998359
226	8	18.25	72.3111	16.2363	8449	5990.75	0.00176703	0.0295848	0.0390392	0.0568708	0.0723111	0.127367	136	0.0507348	0.0869179
227	4	8	85.7568	12.5062	3173	6058.75	0.00935502	0.0287158	0.0404161	0.0649386	0.0857568	0.149894	31	0.051191	0.087195
228	5	21.2	67.5205	7.68447	3353	6025.8	0.00796551	0.0264287	0.0300929	0.0698516	0.0675205	0.129511	101	0.0439518	0.0738195
229	6	11.6667	105.386	19.4432	8958	4043.5	0.0336023	0.0431952	0.041901	0.0559065	0.105386	0.168017	70	0.077832	0.133317
230	3	14.6667	108.766	9.47886	6793	6136.33	0.03307	0.0461453	0.0441327	0.065358	0.108766	0.184731	41	0.0830712	0.128918
231	3	28	102.005	5.24944	6766	5781.67	0.0311447	0.0378201	0.0384545	0.0464167	0.102005	0.163299	82	0.0764252	0.12184
232	4	10.5	80.8755	11.8884	6671	6367.75	0.0133244	0.0274093	0.0360873	0.0407279	0.0808755	0.150937	42	0.0465373	0.0856158
233	10	11.6	68.6846	12.3181	5958	4911.1	0.00847351	0.0313864	0.0384509	0.0462255	0.0686846	0.136729	110	0.0460715	0.110897
234	6	22.1667	85.4839	14.3589	3523	4173	0.0194856	0.0323752	0.0326391	0.0588473	0.0854839	0.16932	131	0.0732607	0.121521
235	12	11	75.6045	17.2226	2169	6076.92	0.00944481	0.0350761	0.0308725	0.0670005	0.0756045	0.134256	127	0.0553112	0.0979282
236	5	13	78.5561	10.923	2490	4959.6	0.00855231	0.0272189	0.0310436	0.0558092	0.0785561	0.133927	64	0.0621177	0.111454
237	4	14.25	100.946	12.7447	2553	6548.5	0.0344782	0.044039	0.0338254	0.054759	0.100946	0.162829	57	0.0722517	0.12889
238	4	9.5	96.8395	12.8255	2883	5887	0.0214358	0.0366443	0.0356107	0.047302	0.0968395	0.151059	37	0.0609153	0.105027
239	8	8.875	73.0695	15.6438	7949	5223.12	0.0136352	0.0280499	0.0347066	0.0479287	0.0730695	0.140692	67	0.0514501	0.0959688
240	6	12.5	87.4668	14.8285	8783	5648.5	0.018747	0.0385864	0.0330033	0.0521325	0.0874668	0.157859	74	0.0606795	0.106099
241	5	12.6	87.0764	13.7896	2949	6973.4	0.00824424	0.0380506	0.0340709	0.0597938	0.0870764	0.140157	64	0.0629116	0.117322
242	6	10.8333	78.2521	12.8735	7426	6456	0.00893592	0.0223649	0.0263813	0.0287527	0.0782521	0.140807	64	0.0516489	0.0959599
243	4	20	87.4667	8.46689	4662	7729.5	0.0218967	0.0348717	0.0349667	0.0502921	0.0874667	0.166394	77	0.0616372	0.0959683
244	6	24.5	78.07	11.6817	3364	5253.33	0.017697	0.0316309	0.0315103	0.0558939	0.07807	0.133125	135	0.0550167	0.097095
245	6	9.83333	81.8734	15.7693	0	5301.17	0.0161361	0.035998	0.0365323	0.0610353	0.0818734	0.152887	59	0.0517572	0.089803
246	8	12	81.2636	15.3208	6189	6381.38	0.00904379	0.0367558	0.0382301	0.0639896	0.0812636	0.147748	90	0.0546329	0.0944121
247	6	13.6667	69.9428	9.145	2445	4658.17	0.00571282	0.0271128	0.0313087	0.0454121	0.0699428	0.140914	80	0.0451764	0.0873306
248	8	14.75	87.4448	16.2918	3254	5132.12	0.0209169	0.0314371	0.0337296	0.0493159	0.0874448	0.151397	109	0.061738	0.110932
249	9	9.33333	95.4713	23.0933	4058	4555.11	0.00719454	0.0416175	0.0342683	0.0657141	0.0954713	0.159958	80	0.0710799	0.130382
250	6	15.6667	75.554	10.8574	4641	5547.17	0.0153982	0.0343061	0.0416813	0.0478305	0.075554	0.130306	94	0.0544479	0.0965197
251	4	18.5	107.414	14.3716	8424	6083.5	0.0217621	0.0442827	0.0380056	0.0669369	0.107414	0.169601	73	0.0846728	0.122154
252	6	18.3333	93.4649	11.87	8411	5428.5	0.0138743	0.0353985	0.0312617	0.0673455	0.0934649	0.159764	105	0.0698396	0.117461
253	3	31	106.044	6.69735	2960	3704.33	0.0445965	0.0488693	0.0336306	0.0519972	0.106044	0.166905	91	0.0796111	0.133119
254	4	33.75	79.3517	7.49231	9511	6564	0.0132059	0.0357873	0.0352197	0.061103	0.0793517	0.145376	131	0.071642	0.113534
255	3	32.3333	79.3751	2.59889	4168	5707	0.0185178	0.0354615	0.033895	0.0595348	0.0793751	0.150229	95	0.0580521	0.121685
256	5	7	86.305	15.2472	6485	4527.6	0.00996247	0.0295699	0.0389578	0.0473797	0.086305	0.14389	35	0.0544781	0.0982193
257	8	7.625	82.0051	19.4012	5306	6066.5	0.00775909	0.0239995	0.0371936	0.0458726	0.0820051	0.143891	59	0.0508335	0.0981539
258	3	19.3333	77.8736	5.71691	6577	2371	0.00542166	0.0201288	0.0331205	0.0375924	0.0778736	0.145299	55	0.0470167	0.0857193
259	4	19.75	69.6429	6.9272	5232	5974.5	0.000358411	0.0240028	0.0332867	0.0603917	0.0696429	0.137109	77	0.0421953	0.0799359
260	5	15	95.0977	14.4737	2942	5794	0.0337663	0.0366766	0.0333189	0.0396628	0.0950977	0.159033	70	0.0670142	0.110479
261	8	8.375	77.4794	16.6768	6262	5766.38	0.0152857	0.0272299	0.029548	0.0452671	0.0774794	0.156885	63	0.0549602	0.102202
262	6	35.3333	73.026	11.0074	7865	5229.67	0.016693	0.0334121	0.0306329	0.0572537	0.073026	0.133479	195	0.0542422	0.097094
263	10	14.5	104.732	22.5831	6172	4702.4	0.0223952	0.0498163	0.039505	0.0739416	0.104732	0.165527	137	0.0838752	0.122192
264	5	8.2	111.402	19.5979	1859	4756.4	0.0243233	0.0433569	0.0380585	0.0632397	0.111402	0.180137	42	0.0720674	0.128393
265	6	19	84.7601	12.3709	250	5107.17	0.0172765	0.0370225	0.0359721	0.0730963	0.0847601	0.157619	107	0.0617951	0.112585
266	3	21.6667	68.1632	5.23847	4807	5636.67	0.00739953	0.0248067	0.0339117	0.0346399	0.0681632	0.122308	63	0.0445195	0.0885211
267	7	25	68.002	12.909	6528	5344.57	0.0150543	0.034501	0.0437028	0.0734452	0.068002	0.133035	160	0.0491742	0.0856891
268	3	8.66667	95.1724	12.8407	6658	6943.33	0.0193441	0.0271461	0.0311841	0.0360458	0.0951724	0.159527	27	0.0571558	0.111818
269	13	8.69231	91.431	23.9927	4384	4669.15	0.00397936	0.0440822	0.0401772	0.103638	0.091431	0.165229	105	0.0672072	0.127762
270	8	7.625	79.115	15.9589	3463	5414.88	0.00552009	0.0362101	0.0384672	0.0781734	0.079115	0.137172	60	0.0530717	0.10369
271	4	22	79.9487	8.89905	3974	3125.5	0.0106305	0.0244635	0.0324258	0.0439253	0.0799487	0.15053	86	0.0565586	0.0915974
272	6	24.8333	99.3581	12.8432	8407	3617.83	0.0389359	0.0569682	0.0359296	0.0764447	0.0993581	0.168811	144	0.0782121	0.119632
273	3	15.3333	97.1558	7.28668	5073	4260.67	0.0134993	0.0528745	0.0408958	0.0871951	0.0971558	0.162537	47	0.0737778	0.140822
274	4	18	102.412	13.4509	6714	4779	0.023865	0.0400964	0.037054	0.0514785	0.102412	0.174963	72	0.0740696	0.113066
275	12	5	91.2026	22.2249	4118	5702.17	0.00689292	0.0415343	0.0362829	0.070419	0.0912026	0.162669	60	0.0621759	0.115845
276	7	25.4286	80.8857	13.4289	7421	6081.71	0.00505604	0.0388251	0.0367007	0.0625063	0.0808857	0.160352	159	0.0648892	0.109972
277	4	27.75	116.229	19.904	9485	4155.25	0.00736431	0.0513644	0.0306387	0.0692339	0.116229	0.186292	110	0.0911928	0.132875
278	6	6.33333	94.1964	18.6966	2309	4422.5	0.00327919	0.0278256	0.0343852	0.0587565	0.0941964	0.167067	39	0.0564286	0.0981883
279	3	7.66667	115.996	16.4035	5920	3948.67	0.0298657	0.0462438	0.03739	0.0610353	0.115996	0.175242	24	0.0709957	0.119774
280	5	7.4	92.1848	15.3641	4251	5490.2	0.013627	0.0352247	0.0378257	0.066761	0.0921848	0.157131	37	0.0654625	0.116653
281	5	23.4	82.0367	10.2663	4570	4227.6	0.0128251	0.0250154	0.0377685	0.04409	0.0820367	0.150934	114	0.0581189	0.102464
282	3	16.3333	110.661	7.0531	3985	7614.67	0.0359474	0.0532082	0.0349381	0.062178	0.110661	0.193936	48	0.0792398	0.127264
283	8	8.125	83.4651	15.8932	5316	5680.5	0.00761323	0.0352512	0.0333527	0.0630775	0.0834651	0.13746	63	0.049901	0.085582
284	3	10.3333	87.694	11.5607	5072	8324.67	0.0154324	0.0173889	0.0289033	0.0208964	0.087694	0.15302	32	0.0476192	0.0816964
285	4	25.75	105.321	8.67062	8041	5277	0.0298653	0.0409329	0.0391762	0.05314	0.105321	0.168774	102	0.0802783	0.127886
286	7	13.1429	107.144	19.6941	5535	5925.57	0.0430869	0.0502129	0.0408258	0.0630833	0.107144	0.176216	91	0.0817643	0.122045
287	6	7.33333	90.3281	19.1768	4258	4473.67	0.0066639	0.0232689	0.0329082	0.0534885	0.0903281	0.148422	42	0.0597239	0.114628
288	6	7.33333	82.4053	14.1876	10182	4582.33	0.0101283	0.0301048	0.0331436	0.0430996	0.0824053	0.156755	42	0.0555933	0.0956319
289	8	17.5	86.9126	16.2572	4507	5043.88	0.0104777	0.0452591	0.0413822	0.0565322	0.0869126	0.159521	131	0.0709826	0.113467
290	4	30.75	111.064	14.8633	4007	3167	0.0501158	0.0571864	0.0387243	0.0700526	0.111064	0.173751	120	0.0882178	0.126405
291	5	18.4	78.3332	14.0627	3494	5518.4	0.00855475	0.0311956	0.0302905	0.0698516	0.0783332	0.137823	87	0.0545035	0.0968226
292	5	11.6	86.4331	13.2332	4741	5926.4	0.0138158	0.0341347	0.0309531	0.058036	0.0864331	0.145218	58	0.0623428	0.0995991
293	6	13.3333	89.1491	17.0194	2941	4855	0.0131335	0.0349908	0.038108	0.0526112	0.0891491	0.140954	75	0.0643844	0.133532
294	4	21.5	101.977	13.3709	3257	5586.5	0.0275448	0.0434004	0.0308324	0.0511077	0.101977	0.171721	82	0.0761682	0.112137
295	5	17.8	98.4007	11.8737	6426	6948	0.0353164	0.0457349	0.0386855	0.0656675	0.0984007	0.179801	86	0.0720601	0.112428
296	9	13.2222	83.7313	17.2138	6567	5738.33	0.0128352	0.0297082	0.0347368	0.0448704	0.0837313	0.140551	112	0.0583001	0.0939981
297	4	17.5	91.3791	8.83875	8702	2565.25	0.0161535	0.0323032	0.0335629	0.0505047	0.0913791	0.155575	69	0.0666851	0.116168
298	3	12.3333	101.824	8.33837	5437	5813	0.0214654	0.0315643	0.0378624	0.047475	0.101824	0.157126	38	0.0624883	0.126679
299	3	51.3333	118.147	4.56302	2354	2267.33	0.0327567	0.0597875	0.0423872	0.0811216	0.118147	0.18227	143	0.098378	0.137829
300	6	13	121.045	21.4304	4616	6687.67	0.0271087	0.0486072	0.0411982	0.0696493	0.121045	0.183501	74	0.0942778	0.141938
301	7	24.1429	69.3024	11.6756	4531	4282.57	0.0108447	0.0313962	0.0317288	0.0567485	0.0693024	0.140234	160	0.0515595	0.0942587
302	3	23.6667	92.2617	6.825	6526	4412.33	0.0303997	0.0327468	0.0336251	0.0356072	0.0922617	0.157758	68	0.0663505	0.107057
303	4	9.25	82.3735	11.1547	5436	7175.5	0.0133932	0.0288335	0.0352418	0.0483013	0.0823735	0.153537	38	0.0543134	0.12086
304	4	22.75	65.8475	9.01483	2076	7644.75	0.00470144	0.0272493	0.0434199	0.0442155	0.0658475	0.12505	89	0.0411942	0.0821268
305	4	40.25	83.2475	8.96477	13054	5390.5	0.00460274	0.027896	0.0342048	0.0458102	0.0832475	0.155797	154	0.0651771	0.113609
306	6	8.16667	84.9049	17.8959	4700	6640.17	0.0167962	0.0338107	0.0357987	0.0467058	0.0849049	0.156991	49	0.0553928	0.0959822
307	5	24.2	78.7348	11.7171	8988	6700.6	0.0207387	0.0376437	0.0361127	0.0706772	0.0787348	0.133799	119	0.0547692	0.100739
308	9	7.11111	72.4049	14.0603	1471	5429	0.00432859	0.0245545	0.0351453	0.0451522	0.0724049	0.148717	64	0.0432901	0.0942772
309	4	15	83.5562	14.5816	7181	7224	0.0132059	0.0279113	0.0346942	0.0460504	0.0835562	0.156084	60	0.0567048	0.0975289
310	4	21.5	84.2884	8.62395	7888	6026.25	0.0260442	0.0525948	0.0395143	0.0903033	0.0842884	0.140952	80	0.0601849	0.107166
311	4	32.25	112.84	15.0064	4642	5654.25	0.030966	0.0456134	0.040947	0.0696336	0.11284	0.180377	125	0.0926106	0.138683
312	4	14.75	112.509	14.2246	6041	5491	0.0245763	0.0417351	0.0391752	0.0535469	0.112509	0.172627	58	0.075892	0.128607
313	6	7.16667	77.5159	12.7809	7871	5351.17	0.00720129	0.0262188	0.0310992	0.0701762	0.0775159	0.13879	42	0.0472966	0.0929896
314	4	31.75	87.5339	10.2652	5022	3600	0.0171579	0.0309449	0.0389741	0.0489729	0.0875339	0.14498	123	0.0632974	0.101239
315	8	5.625	99.0039	22.9094	7212	4978.12	0.0135786	0.0393857	0.0396487	0.0667101	0.0990039	0.156012	46	0.0640071	0.116853
316	5	23.6	105.278	18.2897	4233	4877.4	0.020306	0.048561	0.0345264	0.0692433	0.105278	0.178774	115	0.0896194	0.138683
317	8	11.25	80.3724	13.7626	4838	3871.62	0.0136223	0.0251099	0.0337095	0.0467569	0.0803724	0.145218	82	0.0506922	0.085393
318	5	8.2	107.197	17.0749	8540	4985.2	0.0188939	0.0381922	0.0340009	0.0643241	0.107197	0.1686	41	0.0694679	0.116625
319	7	5.85714	99.7624	24.3044	3378	6027.71	0.00303292	0.0399937	0.0388315	0.0780989	0.0997624	0.160939	39	0.0676875	0.112357
320	6	9.16667	98.55	18.351	4713	6477.5	0.0134731	0.030569	0.0371941	0.0501189	0.09855	0.155	55	0.0660054	0.100427
321	4	27.5	84.4078	13.4156	2942	3612.75	0.0269141	0.0384446	0.044635	0.0540614	0.0844078	0.153691	108	0.0600332	0.0959737
322	5	23.2	79.7793	10.4009	3950	5571.8	0.00841449	0.0231205	0.028253	0.0394719	0.0797793	0.14376	112	0.0584628	0.113346
323	3	47.6667	72.7848	2.35982	6960	4621.67	0.0015923	0.0249627	0.0354878	0.0454677	0.0727848	0.133128	140	0.0562428	0.0972678
324	4	18.25	90.0114	8.58225	1708	7500.75	0.00706759	0.028626	0.0353256	0.0565006	0.0900114	0.140881	72	0.0619709	0.102153
325	4	34.25	65.8022	4.23413	3549	2532.5	0.0098272	0.0177841	0.0339121	0.0349915	0.0658022	0.121412	133	0.0447805	0.0865465
326	4	11.25	109.18	17.8718	4527	4196.5	0.0310467	0.0395139	0.0360302	0.0532898	0.10918	0.168348	45	0.0747469	0.121714
327	6	11.6667	79.7226	12.0155	6299	5843	0.00899146	0.0369075	0.0363215	0.0854522	0.0797226	0.131711	64	0.0568937	0.100902
328	4	50.5	74.0611	6.56173	6737	4757.25	0.0178787	0.0246289	0.0329118	0.0355157	0.0740611	0.13502	189	0.0562756	0.098635
329	5	13.6	69.0571	10.4572	2979	5932.8	0.00796551	0.0176379	0.0304679	0.0247471	0.0690571	0.129632	64	0.0424238	0.0863949
330	9	16	86.6283	19.76	3406	6145.44	0.0129133	0.0357163	0.0349974	0.0612992	0.0866283	0.161271	141	0.0724125	0.117095
331	3	17.6667	99.1337	7.61599	3839	5177	0.0151922	0.031342	0.0375963	0.0525652	0.0991337	0.171363	53	0.0671804	0.10821
332	4	39.25	101.229	7.87163	8207	5314	0.0217642	0.0510262	0.0349535	0.0666483	0.101229	0.172035	151	0.0862319	0.127615
333	10	7.5	96.3309	19.5519	1884	4907.4	0.0211919	0.0453101	0.0376676	0.064531	0.0963309	0.163147	73	0.0744858	0.117233
334	5	14.2	75.6637	11.2087	2164	5365.8	0.0117559	0.0211315	0.0345263	0.0350194	0.0756637	0.139682	68	0.0464059	0.0954482
335	7	5.14286	73.4348	16.7851	8574	4275.43	0.00328941	0.0166069	0.0304712	0.0340516	0.0734348	0.146627	36	0.0411439	0.0752232
336	4	9.5	108.396	16.0446	4775	6304	0.0335534	0.0443783	0.0350504	0.0571454	0.108396	0.183351	39	0.0673728	0.110026
337	3	19.3333	95.2246	10.5301	3803	5341.67	0.0325001	0.0359558	0.0338987	0.0385322	0.0952246	0.15344	59	0.0672203	0.119654
338	6	13.8333	78.9026	16.2973	0	6132.67	0.014106	0.0299552	0.0360546	0.0457235	0.0789026	0.141063	81	0.0526117	0.0895297
339	7	21.4286	73.4867	11.9482	3452	4908.43	0.0141312	0.0386355	0.0333423	0.0766793	0.0734867	0.14268	144	0.0518638	0.0920398
340	8	10.25	106.465	21.7107	5698	6355.62	0.0229109	0.0485052	0.0346805	0.0751392	0.106465	0.163781	76	0.0814219	0.125001
341	9	10.7778	75.3358	16.1096	4287	6055.22	0.0114451	0.0313325	0.0348498	0.0492255	0.0753358	0.138845	93	0.0494169	0.0967094
342	4	9.5	83.6061	13.641	4391	4757.25	0.0165837	0.0335951	0.0317724	0.0590143	0.0836061	0.148853	39	0.0474047	0.0872507
343	3	51.6667	74.3472	3.84894	7909	3300.67	0.017198	0.0357968	0.0371047	0.049161	0.0743472	0.133984	151	0.0584772	0.102764
344	7	13.4286	95.0003	17.3377	4619	4458.43	0.0273261	0.047671	0.0340713	0.0688319	0.0950003	0.146086	89	0.0716601	0.117015
345	7	16.4286	103.092	16.4106	6108	7310.57	0.0233901	0.0437829	0.0360762	0.0632779	0.103092	0.170137	111	0.083639	0.127935
346	5	14	65.3891	11.5988	5388	5327.4	0.00264489	0.0259715	0.0346156	0.0557316	0.0653891	0.1309	68	0.0416	0.0856705
347	3	11.3333	107.274	10.472	4417	3366	0.0266874	0.0361434	0.0399894	0.0496234	0.107274	0.164434	35	0.0661148	0.115497
348	4	11.5	103.238	15.8705	325	6538	0.037405	0.0416747	0.0379657	0.0461516	0.103238	0.156329	46	0.0691016	0.097185
349	3	18.6667	92.9208	5.39585	6074	5116.33	0.0239366	0.0490656	0.0390413	0.0781959	0.0929208	0.168325	56	0.0727248	0.115939
350	8	15.125	76.7174	15.3497	4406	6134.5	0.017699	0.0374045	0.0345329	0.0497353	0.0767174	0.131943	114	0.054754	0.102649
351	5	9.8	75.2644	9.27066	6991	5870.8	0.0099397	0.0277656	0.0335222	0.0590017	0.0752644	0.13395	48	0.048056	0.0883795
352	8	7.125	86.7364	16.9241	1857	5488.5	0.00692017	0.031238	0.0329157	0.0608	0.0867364	0.138833	57	0.061341	0.105883
353	3	36.3333	86.3618	8.43056	3126	3943.67	0.0239661	0.0315467	0.0372034	0.036208	0.0863618	0.147593	105	0.0632196	0.0991232
354	3	10.3333	86.4025	8.61844	4234	6185	0.0144386	0.0326578	0.035254	0.0630775	0.0864025	0.144207	32	0.0554777	0.107828
355	4	45.5	90.0516	9.93408	5448	4097.25	0.0287266	0.0338787	0.0341866	0.0388185	0.0900516	0.148927	168	0.0696405	0.108258
356	3	20.6667	120.256	9.7644	2323	5869	0.0377434	0.0583329	0.0376193	0.0734452	0.120256	0.196039	62	0.0899213	0.141381
357	4	10.5	89.9565	12.8509	5367	4788.75	0.0211147	0.0325342	0.0327542	0.0519008	0.0899565	0.161329	41	0.0555185	0.10097
358	5	8.4	108.559	20.6033	2450	3882.8	0.016386	0.03894	0.0384809	0.0666253	0.108559	0.172668	42	0.0755194	0.112357
359	5	9.2	78.3184	14.1066	10516	6196.8	0.0181183	0.0279766	0.0337196	0.0343214	0.0783184	0.139866	47	0.0542899	0.0889067
360	6	20.6667	80.7927	16.634	195	6283.33	0.00263946	0.0231029	0.0339659	0.0410604	0.0807927	0.137977	120	0.0584959	0.098742
361	5	6.6	106.823	20.3395	8683	6165.4	0.0221483	0.0337311	0.0365624	0.0500581	0.106823	0.166638	33	0.0651967	0.123909
362	9	10.1111	79.4467	17.1693	4167	5639.56	0.0104777	0.0323517	0.0331213	0.050126	0.0794467	0.149639	85	0.0568222	0.107356
363	3	15.6667	83.6619	6.18591	7037	4503.33	0.00637859	0.0132279	0.0341385	0.0183244	0.0836619	0.138996	45	0.044659	0.0962932
364	6	20.1667	74.5904	13.187	6400	7147.83	0.0131568	0.0268403	0.035719	0.0673893	0.0745904	0.13918	115	0.051097	0.0940404
365	6	6.33333	98.5369	20.5285	9847	6951.83	0.0174629	0.0305263	0.0369299	0.03834	0.0985369	0.15399	39	0.0595417	0.110899
366	6	13	80.3184	13.1845	4562	5935.5	0.00446447	0.0217631	0.0308295	0.0360355	0.0803184	0.149827	75	0.0511101	0.0900515
367	5	8.6	95.1077	17.3541	5758	7957.8	0.0280664	0.0307929	0.0385879	0.0371059	0.0951077	0.161582	44	0.06221	0.1099
368	4	17	81.8981	11.2713	3834	5456.75	0.018616	0.0266409	0.0346872	0.035189	0.0818981	0.160705	68	0.0524141	0.095081
369	3	11	75.0846	7.82861	2931	6774.33	0.00328941	0.0311918	0.0243695	0.0840479	0.0750846	0.149916	34	0.0489961	0.112467
370	6	8.83333	82.7372	16.4575	2831	6019.5	0.00731633	0.0413822	0.0406936	0.0724485	0.0827372	0.165305	52	0.0606042	0.111303
371	3	12.6667	106.839	10.5493	8147	5817.33	0.0134731	0.0472765	0.0374459	0.0862209	0.106839	0.166919	38	0.0771313	0.132515
372	9	5.44444	93.813	23.1637	11357	6092.44	0.0250172	0.049001	0.0431167	0.105157	0.093813	0.149047	49	0.0634506	0.105219
373	4	17.25	81.2804	10.7091	6191	5698.25	0.0172515	0.0221468	0.0335866	0.0298762	0.0812804	0.131737	67	0.0503639	0.0841449
374	10	4.9	88.5899	20.6077	2353	5974.9	0.0117935	0.0231826	0.0318079	0.0423182	0.0885899	0.148247	49	0.0499432	0.0885437
375	4	33.25	84.3929	10.1508	1505	5049.5	0.0176935	0.0301597	0.0332664	0.0563268	0.0843929	0.14174	124	0.0668949	0.113061
376	4	7.75	80.892	13.0727	8944	5138	0.00692017	0.0212063	0.0350709	0.0622244	0.080892	0.131912	32	0.0420709	0.0819265
377	3	23	90.3845	8.92686	5494	6938.33	0.0204424	0.0287683	0.0363817	0.0360519	0.0903845	0.168542	67	0.0632599	0.0971767
378	7	10.4286	101.819	21.5475	5957	5752	0.0126898	0.0458103	0.0330867	0.0967951	0.101819	0.163242	71	0.0755848	0.122814
379	4	47	63.0433	5.08534	5448	5956	0.00474676	0.0410049	0.0341881	0.089672	0.0630433	0.131523	177	0.0480296	0.0981483
380	3	11.6667	107.57	9.63417	3470	5853	0.0328506	0.0458079	0.0314716	0.0533962	0.10757	0.174452	34	0.0676571	0.11507
381	6	6.66667	103.244	19.3787	4564	5084.83	0.0135695	0.0349707	0.0352594	0.0542673	0.103244	0.174934	41	0.0658855	0.101847
382	3	25.6667	86.0076	6.99554	4193	5109.33	0.00545222	0.0276011	0.0352538	0.0525439	0.0860076	0.145573	73	0.0589213	0.0922302
383	5	25.4	80.5711	10.1375	4420	5227.2	0.0217642	0.027972	0.0396067	0.0342283	0.0805711	0.15027	122	0.0571682	0.0925533
384	4	50.5	86.5214	10.0691	4762	3909.5	0.0290866	0.042886	0.0343829	0.049446	0.0865214	0.155863	191	0.0675152	0.111444
385	5	25.4	80.2418	11.4302	1638	3947.4	0.0107171	0.0308047	0.0334685	0.0558459	0.0802418	0.140609	124	0.0667914	0.114741
386	3	16.3333	96.3025	6.454	5489	4085.33	0.0106009	0.02454	0.0387092	0.0372054	0.0963025	0.16551	48	0.0606981	0.0969855
387	4	27	97.8071	16.5641	10297	4248	0.0242052	0.0503015	0.0370454	0.0724264	0.0978071	0.163385	105	0.0737455	0.112561
388	5	10.6	98.0715	13.6026	9064	5262.2	0.0112582	0.0329995	0.0386935	0.059121	0.0980715	0.16657	52	0.0647344	0.108614
389	5	25	96.9385	17.568	2806	5721.6	0.0274333	0.0492933	0.0362731	0.0803229	0.0969385	0.158466	121	0.0747042	0.115761
390	7	19.5714	85.4035	15.8611	5757	5755.29	0.0184133	0.0369737	0.0393811	0.0454934	0.0854035	0.154088	130	0.0631106	0.0977703
391	4	28.25	77.5138	8.19405	2361	6102.25	0.0174386	0.0237235	0.0365595	0.0303192	0.0775138	0.137149	106	0.0554089	0.103362
392	8	7.125	84.4616	17.0243	4637	6683.5	0.00439818	0.0236106	0.0300862	0.0392565	0.0844616	0.146503	56	0.0513004	0.0986738
393	8	16.5	86.074	18.5857	2875	6228.25	0.0119592	0.0296427	0.0386568	0.0618775	0.086074	0.15858	131	0.0628079	0.101816
394	5	14	92.5881	16.7655	6407	4681.4	0.0240349	0.0319354	0.0331112	0.0505595	0.0925881	0.155644	69	0.0626734	0.108769
395	5	9.4	101.245	19.1883	1927	5191.8	0.0154546	0.0371196	0.0335681	0.0719549	0.101245	0.154735	46	0.0724916	0.12732
396	3	8	83.9749	10.9634	2560	2631	0.00682394	0.027119	0.0327055	0.0443036	0.0839749	0.150468	25	0.0532967	0.0843542
397	8	8	87.5664	18.2257	4630	6469.12	0.017834	0.0322668	0.0392995	0.0443094	0.0875664	0.157797	63	0.0578317	0.0953429
398	5	31.6	77.888	11.3245	8109	4570	0.023331	0.0296197	0.0328724	0.0386839	0.077888	0.138121	147	0.0572828	0.0956753
399	4	22.25	78.2572	7.4127	9125	5426	0.0144986	0.0200508	0.0320324	0.0263808	0.0782572	0.134681	87	0.0517193	0.105674
400	3	26.6667	79.8646	4.03997	7144	6125.33	0.0192903	0.0242383	0.0335741	0.032438	0.0798646	0.147545	76	0.0504066	0.0941733
401	4	11.5	104.053	16.739	6247	6801.5	0.0262333	0.0455484	0.0350929	0.0676995	0.104053	0.166377	47	0.0713234	0.111292
402	3	43.3333	66.8627	4.76983	1911	5027.67	0.0112637	0.0150039	0.0304803	0.0216657	0.0668627	0.125647	125	0.0442613	0.080507
403	3	10	117.283	16.1264	0	3829.33	0.0393644	0.0482595	0.0415445	0.0540614	0.117283	0.188262	31	0.0755375	0.11439
404	4	10.25	112.712	18.445	4732	5827.25	0.0344155	0.0401037	0.0356424	0.0477507	0.112712	0.177972	42	0.0726122	0.107531
405	5	17.8	113.834	18.4576	4891	5466.6	0.0262978	0.0508538	0.0349556	0.077234	0.113834	0.191326	88	0.0919668	0.13498
406	4	19	92.7932	14.459	1469	8633.75	0.011335	0.041588	0.039096	0.0831628	0.0927932	0.153695	73	0.064433	0.105189
407	5	9.6	82.4967	16.4011	5543	4014.6	0.0149909	0.0204372	0.0288245	0.0301657	0.0824967	0.148506	47	0.0465764	0.0931838
408	5	23.6	81.9321	14.8069	3380	5625.4	0.00665178	0.039797	0.0358332	0.0510486	0.0819321	0.143286	117	0.0644335	0.106901
409	3	36	101.791	3.07394	5321	5378	0.0370953	0.045659	0.0332499	0.0569182	0.101791	0.160623	104	0.0752801	0.111053
410	3	9.33333	111.658	12.5542	7889	8150.67	0.0250551	0.0361244	0.0436206	0.0566577	0.111658	0.168283	29	0.0718943	0.131202
411	4	14	89.8629	13.2176	3568	3408	0.0203082	0.0330452	0.0348844	0.0447725	0.0898629	0.156623	54	0.059205	0.1013
412	5	11.2	80.8291	12.848	5111	5262.6	0.0215179	0.0368108	0.0453534	0.0615705	0.0808291	0.137055	55	0.0578947	0.109126
413	6	10.6667	94.9847	16.6148	6427	4789.17	0.0142875	0.0374524	0.0299589	0.0554195	0.0949847	0.172538	63	0.0670067	0.117174
414	4	6.25	95.2903	18.4908	3851	4202.5	0.0117935	0.0332331	0.0316441	0.0464136	0.0952903	0.155561	26	0.0517096	0.106135
415	5	13	92.689	13.9585	5447	4510.2	0.0139575	0.0353666	0.0404919	0.0732307	0.092689	0.164132	63	0.0659025	0.111204
416	3	7	114.504	16.5849	10016	4829	0.0305867	0.0421282	0.0374792	0.0514098	0.114504	0.180038	22	0.0691456	0.105606
417	3	37	79.6173	2.55946	15250	5086	0.0155711	0.0332332	0.0342733	0.0530632	0.0796173	0.150436	107	0.0584444	0.105948
418	5	14.2	91.8271	13.4374	5493	2904.8	0.0183796	0.0256538	0.0339121	0.0343655	0.0918271	0.144564	69	0.0583567	0.108406
419	3	14.3333	77.0536	6.26825	7155	3752.67	0.00868744	0.0147921	0.0355426	0.0220307	0.0770536	0.143903	44	0.0452959	0.0806424
420	4	11.5	93.1225	11.8589	5421	4901.5	0.0147839	0.0234861	0.0342209	0.032535	0.0931225	0.159935	47	0.0570804	0.0934993
421	6	19.5	76.7595	9.9173	6223	4806.67	0.0179935	0.0406488	0.0384256	0.0585662	0.0767595	0.132902	110	0.0586844	0.109469
422	4	10.75	75.3462	10.3511	8409	3197.25	0.00836586	0.0296935	0.0346241	0.0473106	0.0753462	0.14347	43	0.04598	0.0927468
423	4	7.25	98.1835	18.1172	9260	6891	0.0208721	0.0298893	0.0328298	0.0366012	0.0981835	0.161057	30	0.0592798	0.0956064
424	3	9.33333	111.058	13.8542	5799	6071.67	0.016386	0.0303206	0.0366171	0.0435467	0.111058	0.175068	29	0.0626154	0.0966963
425	3	9	93.6456	13.7867	8754	5312	0.0174386	0.0371795	0.0300708	0.0530515	0.0936456	0.154588	27	0.060074	0.109922
426	4	5.75	103.12	20.2557	5742	6288	0.0146433	0.039393	0.0348073	0.0559188	0.10312	0.163542	24	0.0597754	0.103379
427	3	15.6667	80.73	5.2606	5983	4603.33	0.00515392	0.0425988	0.0361237	0.0660478	0.08073	0.138936	47	0.0600418	0.107591
428	3	11.6667	98.3602	10.9289	2927	3815.33	0.00303292	0.0330831	0.0421469	0.0688319	0.0983602	0.157906	34	0.0631474	0.103471
429	4	28	82.156	11.0609	3122	5376.25	0.024842	0.0363552	0.0287275	0.0622244	0.082156	0.151619	108	0.056703	0.0930488
430	3	6	122.631	20.4384	2387	5189.33	0.0266453	0.0442379	0.0421585	0.0547733	0.122631	0.181645	19	0.0731585	0.115845
431	10	8.8	73.7824	17.4398	7123	6320.9	0.0062316	0.042239	0.0397998	0.0636885	0.0737824	0.141638	81	0.0518349	0.10638
432	10	6.8	75.2583	17.0365	8431	6379.7	0.00256031	0.0249627	0.030246	0.0449417	0.0752583	0.139035	64	0.0414257	0.0897445
433	5	6.6	91.6182	16.9712	5101	4889.2	0.00494779	0.0239994	0.0331641	0.0337657	0.0916182	0.14858	34	0.0511837	0.0946054
434	5	14.4	94.8214	16.5506	6309	6337.4	0.00767716	0.026425	0.0338141	0.0483794	0.0948214	0.159535	69	0.0647831	0.113586
435	6	7.33333	107.265	16.3741	7295	5613.33	0.0301919	0.0437422	0.0348726	0.0639896	0.107265	0.163795	45	0.0706967	0.121829
436	5	22.6	83.0219	13.5822	9397	8339.6	0.00398761	0.0310731	0.0338368	0.0565801	0.0830219	0.139768	110	0.0588379	0.0978855
437	4	8.25	100.929	13.2469	2001	5538.5	0.020395	0.0395894	0.0381423	0.055309	0.100929	0.177859	34	0.0702393	0.128645
438	4	31.25	66.9585	8.64945	5698	6130	0.0125503	0.021518	0.0344447	0.0426068	0.0669585	0.144231	124	0.0470082	0.086514
439	6	11.5	79.5538	13.1958	6417	4192.5	0.0120348	0.0354316	0.0376469	0.0667541	0.0795538	0.143504	67	0.0508137	0.0951243
440	5	22.2	82.5566	15.8633	7562	3555	0.00829364	0.0262594	0.0305992	0.0521789	0.0825566	0.153843	109	0.0642962	0.104945
441	4	17.5	110.434	13.1798	6455	5084.5	0.0316763	0.0471742	0.0405676	0.0679813	0.110434	0.167322	71	0.0869749	0.138896
442	3	12	106.429	13.0722	3475	4339.33	0.0372968	0.0470238	0.03161	0.0558459	0.106429	0.170587	36	0.0675937	0.0955064
443	5	14	77.874	14.0173	2976	6040.4	0.0156597	0.0319151	0.0367008	0.0498396	0.077874	0.147889	69	0.0511412	0.0865784
444	5	9.4	97.2448	20.0089	7905	6253.2	0.0261151	0.0370224	0.0395629	0.0534355	0.0972448	0.152073	47	0.0634122	0.115969
445	3	11	101.109	9.83	6492	4683	0.0302694	0.0487749	0.0362541	0.064531	0.101109	0.157636	34	0.0738233	0.122926
446	6	13.8333	67.2511	14.0314	3783	6327.33	0.00679308	0.0316276	0.0384266	0.0651907	0.0672511	0.14511	78	0.0456068	0.0914241
447	4	10	105.182	15.3391	5326	4240.75	0.0190857	0.0368228	0.0380102	0.0537468	0.105182	0.167332	40	0.0686447	0.1128
448	5	7.6	96.0748	17.6137	3986	5168.4	0.0233807	0.0376622	0.0403106	0.0636888	0.0960748	0.154867	38	0.0627087	0.103831
449	3	6.33333	104.666	19.1888	8002	4702	0.02912	0.0393174	0.0306148	0.0462255	0.104666	0.157122	20	0.0627483	0.0957453
450	4	26.5	89.5438	10.9937	8263	7043	0.0127083	0.0365795	0.033767	0.054642	0.0895438	0.160661	104	0.0722508	0.119299
451	5	28.2	76.7935	9.69323	7049	4963.8	0.0187567	0.0403523	0.0391697	0.0568291	0.0767935	0.133787	134	0.057194	0.108369
452	4	19	89.6985	11.0578	8427	6481.25	0.0175	0.0384602	0.0370076	0.061272	0.0896985	0.155989	70	0.061947	0.117654
453	4	18.75	80.2379	10.2579	0	5339.5	0.022064	0.0310186	0.0361306	0.0432067	0.0802379	0.160381	73	0.0565351	0.0999552
454	3	14	102.719	7.76807	6454	7334	0.0351391	0.0416363	0.0341356	0.0486509	0.102719	0.17189	41	0.0653134	0.105531
455	5	15.2	99.5027	15.1844	7951	5001.6	0.0105809	0.0286393	0.0304399	0.0547068	0.0995027	0.151969	76	0.0698187	0.120483
456	4	34	87.2478	6.07804	5359	5571.75	0.0108737	0.0350457	0.0366618	0.0708537	0.0872478	0.153641	135	0.0749616	0.122695
457	7	5.28571	82.4618	20.1246	8968	6099.29	0.0141449	0.0378274	0.0385784	0.0686204	0.0824618	0.152737	37	0.0557833	0.0909344
458	5	10.2	101.389	17.018	3609	3786.6	0.00966077	0.0289924	0.033717	0.0423908	0.101389	0.163065	50	0.0622678	0.112856
459	9	19.3333	86.0321	17.2485	3642	3657	0.0192996	0.0341822	0.0318913	0.0594045	0.0860321	0.148397	160	0.0677604	0.115048
460	5	14.6	72.135	12.7111	1714	6360.8	0.00788436	0.0212399	0.0333647	0.0447154	0.072135	0.150105	68	0.0404049	0.0784325
461	3	16.6667	94.407	7.3053	2179	2097.67	0.0182115	0.0279118	0.0378643	0.0350282	0.094407	0.160364	48	0.0593072	0.10771
462	6	21.8333	91.157	14.8069	7880	6548.17	0.00284921	0.0381608	0.0330315	0.0673893	0.091157	0.150291	128	0.0724316	0.124154
463	4	15.5	97.0753	19.496	6123	6181.5	0.0147839	0.028242	0.0377882	0.0510503	0.0970753	0.163519	62	0.0757868	0.125874
464	3	14.3333	99.9235	10.3303	4931	5747.33	0.0243233	0.0327204	0.0394328	0.0424439	0.0999235	0.171538	44	0.068361	0.102224
465	4	10.5	95.3077	14.1603	4307	4150.25	0.0207684	0.0405682	0.0351149	0.0624645	0.0953077	0.164412	43	0.0619579	0.107162
466	5	14.2	80.0283	13.0695	1443	5032.8	0.0095564	0.040138	0.0427179	0.0833771	0.0800283	0.149962	70	0.0610209	0.107358
467	3	5.33333	129.227	24.4096	10247	4584.33	0.0478912	0.0501474	0.0467915	0.0534355	0.129227	0.190553	16	0.0774516	0.128319
468	4	9.75	98.1212	14.4261	6545	6446.75	0.0123315	0.0372885	0.0355565	0.0669407	0.0981212	0.156743	40	0.0638954	0.104411
469	3	17.3333	88.8662	13.0478	9214	5714	0.00284921	0.0221656	0.0300382	0.0444765	0.0888662	0.147442	50	0.0651102	0.109274
470	5	6.8	101.138	18.9755	6285	6296.6	0.012648	0.0329359	0.0375238	0.0478002	0.101138	0.153668	32	0.063224	0.106263
471	3	37.6667	80.8381	5.9035	8042	4622.33	0.0227519	0.0444275	0.032739	0.0635068	0.0808381	0.149528	110	0.0573284	0.0918115
472	4	38.25	74.0546	7.9748	3781	3727	0.0119922	0.0246414	0.031216	0.0309982	0.0740546	0.136677	146	0.0561763	0.0941588
473	7	6.42857	95.3661	24.8633	0	5676	0.0159526	0.0377248	0.0316892	0.0500904	0.0953661	0.153389	44	0.0669116	0.125623
474	3	13	92.424	9.16374	4303	8321.67	0.0254169	0.0267576	0.0296345	0.0285164	0.092424	0.169413	39	0.0549286	0.0913284
475	4	11.75	101.363	13.0505	3037	5425	0.0243728	0.0344049	0.0355316	0.0389251	0.101363	0.161648	47	0.0641729	0.114565
476	3	42.3333	103.102	4.93662	3796	5199.33	0.04286	0.0480376	0.0385807	0.0537032	0.103102	0.164335	122	0.0800345	0.116989
477	4	24.75	91.6425	8.23146	5638	3567.5	0.0248174	0.0307599	0.0368221	0.0373487	0.0916425	0.151495	92	0.0669998	0.107771
478	3	12	94.3881	9.29688	3714	6753.33	0.0227884	0.0328025	0.0376012	0.0424941	0.0943881	0.151675	37	0.0639726	0.100379
479	4	5.5	98.9751	19.5888	3856	4810	0.0265509	0.0373709	0.0292657	0.047302	0.0989751	0.173036	22	0.0569653	0.090271
480	3	39.3333	88.0614	6.0103	2930	7071.67	0.0258087	0.0328393	0.0408285	0.0412528	0.0880614	0.148242	115	0.0657878	0.103631
481	9	10.4444	79.8599	18.6869	2952	5883.11	0.0144775	0.0349234	0.0372482	0.0551269	0.0798599	0.148011	91	0.0576945	0.103266
482	3	22.3333	94.7933	10.2806	6715	6221.33	0.0331283	0.0415729	0.0350658	0.0468179	0.0947933	0.171022	65	0.0657855	0.106929
483	6	7.16667	94.9339	17.9624	6022	5812.5	0.0135786	0.036148	0.0395934	0.0598807	0.0949339	0.149999	44	0.0570225	0.106918
484	4	6	102.819	20.3302	3085	3680	0.0229258	0.0296282	0.0373138	0.0370366	0.102819	0.176769	25	0.0602112	0.102802
485	4	8	94.7539	14.8335	6501	5586.5	0.018136	0.0280732	0.0369773	0.0455218	0.0947539	0.164708	31	0.055112	0.0910498
486	4	34.25	96.7429	13.0439	4151	2794	0.0158822	0.0369337	0.0356335	0.0657766	0.0967429	0.169129	133	0.0759106	0.120483
487	5	7	81.5272	16.9363	6121	5766.6	0.00611108	0.0401552	0.0304135	0.0667541	0.0815272	0.150265	35	0.0598804	0.0911675
488	3	5.66667	105.959	21.5843	8055	4757.33	0.0123315	0.0353447	0.0388634	0.0571454	0.105959	0.169074	18	0.0623366	0.0926632
489	6	6.83333	93.121	18.8711	6955	3548.67	0.00666365	0.0267969	0.0369587	0.0373808	0.093121	0.148294	40	0.0549447	0.101893
490	3	8.66667	99.8447	13.1277	8975	6268.67	0.0164961	0.0255305	0.0407765	0.0337977	0.0998447	0.165029	27	0.0580439	0.104893
491	3	36.6667	88.449	7.91112	3761	5336	0.0301906	0.0493843	0.0411584	0.0611462	0.088449	0.156967	107	0.064495	0.0992502
492	3	11	77.0428	7.25588	4021	4654.33	0.010414	0.0221282	0.0349413	0.0316059	0.0770428	0.130499	34	0.049453	0.0985428
493	3	15.3333	90.8783	11.9729	5367	4635.67	0.0163802	0.0312066	0.0351716	0.0542288	0.0908783	0.150937	44	0.056798	0.103097
494	5	7.8	84.4755	16.0369	5624	5659.8	0.00688903	0.034804	0.0378558	0.0670277	0.0844755	0.147646	38	0.0538552	0.085441
495	5	14	100.22	17.994	2464	6203.8	0.0190821	0.0413409	0.0394778	0.0662216	0.10022	0.150337	68	0.0768154	0.124667
496	3	38	76.9355	7.53051	5099	4450.67	0.00855475	0.0174669	0.0348933	0.0220222	0.0769355	0.13861	110	0.0543887	0.0910671
497	4	9.75	88.4969	12.5953	4295	3720	0.0224354	0.0357706	0.0312297	0.0529618	0.0884969	0.150781	38	0.0608721	0.10547
498	5	4.8	95.7638	23.5153	8050	5570.4	0.00901531	0.038197	0.0423041	0.100612	0.0957638	0.15844	25	0.05454	0.109449
499	5	6.6	90.1065	17.9784	7976	5472.8	0.00563734	0.0157144	0.0305099	0.0291878	0.0901065	0.150062	33	0.0425829	0.099865
500	8	12.125	112.874	25.3025	6564	4978.25	0.028618	0.045955	0.0364871	0.0779688	0.112874	0.197527	96	0.0852825	0.129554
501	6	4.83333	92.1876	20.6325	6379	5172.17	0.0143381	0.0356254	0.0358233	0.0679526	0.0921876	0.154512	29	0.0561154	0.12591
502	3	9	110.436	14.5934	6461	6878	0.0363573	0.0411549	0.035568	0.0482564	0.110436	0.163327	27	0.0659015	0.099305
503	10	8.8	95.366	22.6812	7861	4782.1	0.0147499	0.0392226	0.0367833	0.0643241	0.095366	0.157636	89	0.0726096	0.114727
504	4	23	83.0351	10.157	7033	4671.25	0.0155661	0.0245024	0.0299577	0.0382465	0.0830351	0.149153	91	0.0614044	0.102904
505	6	12	68.211	14.0269	7333	5834.67	0.00546306	0.0338596	0.038241	0.0627526	0.068211	0.143357	68	0.0423999	0.0977865
506	5	40	73.5242	13.7892	5135	4518.4	0.0160735	0.0297041	0.0369852	0.0380001	0.0735242	0.132859	188	0.0546588	0.0964746
507	3	19.3333	65.845	7.62095	7804	5968.33	0.00490236	0.030379	0.0301827	0.0483794	0.065845	0.119811	57	0.040334	0.0947261
508	6	8.16667	92.3547	17.1188	6050	7083.17	0.0135099	0.0321758	0.038441	0.0624597	0.0923547	0.153382	49	0.0578538	0.113888
509	4	7	112.147	22.3627	3537	5735.5	0.0341778	0.0490086	0.031437	0.0641563	0.112147	0.171486	29	0.0715433	0.108236
510	4	5.75	107.057	20.8166	4078	4862.25	0.0274029	0.0418971	0.0389227	0.0556242	0.107057	0.17996	23	0.0660376	0.108686
511	5	5.6	73.6187	15.1327	3657	6010.8	0.00807826	0.0249056	0.0257807	0.0356116	0.0736187	0.125485	27	0.0441225	0.0860692
512	4	9.75	101.449	13.0837	4307	4458.5	0.0214727	0.0393015	0.0337145	0.0516735	0.101449	0.16801	39	0.0696359	0.108608
513	3	13.3333	95.8821	10.1564	5138	6502	0.0159199	0.0455933	0.0331261	0.0764549	0.0958821	0.164073	40	0.0572814	0.10605
514	4	8	91.5746	16.1346	2436	6062.25	0.0126476	0.0417939	0.0414599	0.0654943	0.0915746	0.155756	33	0.056183	0.102051
515	3	14.6667	94.0141	6.87237	1558	8081.33	0.0205768	0.0342529	0.0403611	0.041481	0.0940141	0.166126	43	0.0636116	0.103738
516	4	22.5	78.4667	9.33581	3342	5776.5	0.0194446	0.0315097	0.0355565	0.0397764	0.0784667	0.140502	88	0.0548301	0.100044
517	10	5.8	77.3152	15.7422	5289	6232.4	0.00552009	0.0305355	0.036896	0.0739757	0.0773152	0.142692	56	0.0465346	0.104548
518	4	7.75	92.5564	16.0045	4496	6859.25	0.0265114	0.0351614	0.0419062	0.0469331	0.0925564	0.149535	32	0.0615832	0.115859
519	4	12.25	118.346	13.7366	3938	5797.75	0.0428789	0.0475573	0.0381392	0.0519773	0.118346	0.179703	49	0.0797458	0.124758
520	4	10	107.112	16.8479	3857	3536.5	0.03782	0.0438333	0.0344851	0.0469875	0.107112	0.176143	41	0.0698586	0.110271
521	3	12.6667	142.22	14.1946	3647	5706	0.0582071	0.066369	0.0423591	0.0809203	0.14222	0.22125	39	0.101645	0.150886
522	5	11.8	114.524	23.6816	5855	4981.8	0.0286153	0.0434404	0.0355716	0.054135	0.114524	0.170408	57	0.0778335	0.127379
523	3	11	117.056	14.1927	4873	5380.67	0.037737	0.0505326	0.0396377	0.0657141	0.117056	0.17351	33	0.0799198	0.116592
524	6	16.3333	75.1122	13.1047	6475	5879.67	0.00682402	0.0202174	0.0337367	0.0373333	0.0751122	0.134224	92	0.0506104	0.0946221
525	5	8.8	85.4649	13.7872	8264	4571	0.0170829	0.0252282	0.0353316	0.0325558	0.0854649	0.153834	45	0.0505706	0.0891906
526	3	5.66667	96.4762	17.4576	6296	7157.67	0.0188298	0.025163	0.0295799	0.0312475	0.0964762	0.15877	18	0.0479218	0.0899447
527	3	6.33333	98.7187	15.983	3137	6541.67	0.0147925	0.0341545	0.0424266	0.0565113	0.0987187	0.162439	18	0.0584945	0.104383
528	3	13.3333	84.8317	8.91105	6547	6556	0.0147963	0.037912	0.0304297	0.0557316	0.0848317	0.161731	40	0.0528387	0.0912707
529	3	16.3333	80.0019	7.80369	3418	5048.33	0.00950411	0.0374578	0.0288437	0.0581538	0.0800019	0.156438	47	0.0480968	0.0951904
530	4	6	86.4592	18.1761	7169	5951.75	0.00893592	0.0207368	0.0341673	0.0308402	0.0864592	0.149743	25	0.0470237	0.0767416
531	5	5	94.5616	19.7229	4416	6335.2	0.0256462	0.0316284	0.0339227	0.0439935	0.0945616	0.165565	26	0.0522067	0.0883777
532	3	11.6667	107.582	12.7297	4353	8033.33	0.0303832	0.0367621	0.0352575	0.0445058	0.107582	0.166774	36	0.0695522	0.125426
533	4	15.25	89.3057	12.8111	718	5143.75	0.0156127	0.0255823	0.0295942	0.0403399	0.0893057	0.140841	61	0.06061	0.108937
534	3	18.3333	105.706	12.2904	7125	6526	0.0183372	0.0401256	0.0385156	0.0533244	0.105706	0.180944	55	0.0750902	0.113512
535	4	14.5	91.398	11.6753	5361	4374.5	0.0224041	0.0424489	0.0442869	0.070797	0.091398	0.150561	57	0.0640656	0.105297
536	4	24.5	75.4977	8.34369	9333	4227	0.0120169	0.0260146	0.0367798	0.0488154	0.0754977	0.132293	97	0.0502822	0.0820488
537	6	9.16667	101.741	22.2457	3129	5060.5	0.0217844	0.0366525	0.040531	0.0706904	0.101741	0.167095	55	0.0664076	0.104945
538	5	10.4	78.5327	14.6634	3192	5433.8	0.0037981	0.0191644	0.0387006	0.0341911	0.0785327	0.148614	52	0.0478377	0.0830312
539	3	10.6667	93.3965	10.8963	3898	7411	0.020163	0.0266153	0.0357819	0.0361822	0.0933965	0.154732	32	0.0541019	0.0945962
540	6	12.8333	91.8819	18.7987	4622	5086.5	0.00945714	0.0324081	0.0340062	0.0516728	0.0918819	0.145726	75	0.0654402	0.122639
541	4	12.75	89.5562	11.7572	9383	4430	0.0151141	0.0239442	0.0283633	0.035279	0.0895562	0.157626	51	0.0526289	0.0895647
542	3	26.3333	82.2266	3.12664	3332	5425	0.014653	0.0287559	0.0333087	0.0439556	0.0822266	0.145324	77	0.0552984	0.098373
543	4	27.5	85.6067	12.5361	4398	3341.25	0.0278732	0.030337	0.0332673	0.035594	0.0856067	0.155266	110	0.0592923	0.0966965
544	3	5.66667	101.263	19.4087	8551	5117	0.00952647	0.0309901	0.0378638	0.0445802	0.101263	0.172124	18	0.0520354	0.114164
545	6	10.8333	92.286	18.4138	6081	4743.67	0.0190985	0.0329771	0.0411571	0.0526227	0.092286	0.149288	64	0.062291	0.107421
546	4	28.5	100.242	16.4085	5543	4162.5	0.0255205	0.034558	0.0308057	0.0522057	0.100242	0.162094	114	0.0795843	0.121645
547	5	10.6	81.5258	15.7425	6952	5834.8	0.0177333	0.0307152	0.0365069	0.0561162	0.0815258	0.148377	53	0.0529715	0.0854224
548	4	17.25	83.7584	10.4068	5673	5436.5	0.0157941	0.0287856	0.0416701	0.0535786	0.0837584	0.145201	65	0.0538618	0.100206
549	5	7.6	102.386	17.2195	5320	5352.6	0.0159206	0.0448102	0.0428324	0.0733552	0.102386	0.155209	39	0.0708449	0.121973
550	3	38	105.765	7.10955	2625	6575.67	0.0262889	0.043291	0.0391137	0.0523004	0.105765	0.164329	112	0.0809801	0.119491
551	6	5.66667	80.6023	17.0219	6274	6046	0.00625109	0.0241801	0.0329306	0.0674212	0.0806023	0.144682	35	0.0526915	0.121763
552	4	12.5	79.8043	10.8824	6261	7157.25	0.0120678	0.0228371	0.038195	0.039394	0.0798043	0.159119	50	0.0484479	0.104547
553	6	6.33333	102.478	19.723	6643	5077.5	0.0247162	0.0412503	0.0330454	0.0564069	0.102478	0.172742	39	0.0638385	0.108686
554	3	7.66667	116.998	20.3353	8344	7889.67	0.0217357	0.0587022	0.0350938	0.100612	0.116998	0.185255	24	0.0821658	0.128645
555	4	8	107.279	18.9175	6559	6140.75	0.0222159	0.0479981	0.0415737	0.0679526	0.107279	0.173416	33	0.0714249	0.11449
556	7	7.42857	91.7381	19.6926	2923	5920.71	0.0221229	0.0517199	0.0420655	0.0646443	0.0917381	0.169057	51	0.0655464	0.101087
557	4	28.75	74.4084	10.3278	5237	4188	0.0163221	0.0302723	0.0377526	0.0424974	0.0744084	0.143099	115	0.0517309	0.100413
558	3	16.3333	91.7456	6.66005	2415	2851.67	0.0144775	0.0308506	0.0326184	0.0424657	0.0917456	0.162489	49	0.0586713	0.0925815
559	4	29.25	66.5618	10.4332	3240	3493	0.00807826	0.0108523	0.0314059	0.0149787	0.0665618	0.12633	113	0.042776	0.0789834
560	3	8.33333	117.879	18.2432	1975	5363.33	0.039394	0.0549382	0.0374565	0.0651531	0.117879	0.198513	26	0.084731	0.133877
561	4	13	75.7003	10.6641	6945	4504.75	0.0123363	0.0251916	0.0356007	0.0528242	0.0757003	0.14034	52	0.0478097	0.0965555
562	3	20.6667	87.4433	10.0314	7645	5335.33	0.0163463	0.0278628	0.0330635	0.035813	0.0874433	0.143597	63	0.0589558	0.101319
563	5	16.6	97.4637	16.9401	3964	5124.2	0.0332167	0.040594	0.0401453	0.0554346	0.0974637	0.16873	81	0.0717994	0.111267
564	5	6.4	102.952	21.2767	6267	4648.8	0.0211026	0.0466992	0.0347304	0.0746283	0.102952	0.182263	33	0.0653073	0.11439
565	4	27.5	81.4308	12.9425	7088	5044	0.0206699	0.0328745	0.0318091	0.0611355	0.0814308	0.150742	109	0.0558536	0.092965
566	5	17.8	104.211	15.275	6145	4168	0.0120463	0.0377661	0.0351398	0.0546615	0.104211	0.171685	88	0.0806916	0.110322
567	3	25	112.623	6.84512	3815	6839.33	0.0394878	0.0460902	0.0384647	0.0529203	0.112623	0.175349	73	0.0830415	0.127744
568	5	20	108.295	17.3916	7127	5690	0.0165334	0.0426589	0.0375157	0.0813171	0.108295	0.177396	98	0.08508	0.140408
569	4	5.5	69.8837	14.8711	7546	5411.25	0.00706907	0.0336146	0.0393703	0.0573938	0.0698837	0.138592	23	0.0511366	0.0990525
570	4	10	104.135	16.8599	3589	5412.75	0.0190985	0.0478789	0.0426268	0.088323	0.104135	0.165674	39	0.0684219	0.104351
571	5	9.2	102.161	16.7836	5841	6168.6	0.0296721	0.0426427	0.0340333	0.0569016	0.102161	0.158212	47	0.0724319	0.108862
572	5	18	88.9457	11.8764	5227	4418.2	0.0276747	0.0364212	0.0336716	0.0518178	0.0889457	0.163231	85	0.0672207	0.100003
573	3	34.3333	92.632	6.73093	7751	5845.33	0.0280886	0.0356082	0.0336907	0.0393744	0.092632	0.159723	102	0.0665294	0.104032
574	3	9.66667	88.7911	10.8867	6144	5951	0.0126396	0.0311498	0.035692	0.0516027	0.0887911	0.154698	30	0.0641757	0.113978
575	4	6.75	99.0146	18.5465	4773	5406.75	0.0182896	0.0308736	0.0348085	0.0441653	0.0990146	0.163883	27	0.0609071	0.120528
576	3	11	108.227	11.424	7927	5418.67	0.0271087	0.0289607	0.0431806	0.0324389	0.108227	0.175952	34	0.0664785	0.0967579
577	3	35.6667	71.7001	9.8064	8444	3168.67	0.0142467	0.0241373	0.0415012	0.0307319	0.0717001	0.131032	105	0.0493983	0.107756
578	4	7.5	85.0309	14.626	6894	6621.75	0.0147714	0.0258881	0.0314766	0.0454565	0.0850309	0.145666	30	0.0477385	0.0785001
579	4	5.5	106.49	21.9636	4683	2130.75	0.0345156	0.0389339	0.0353677	0.0489681	0.10649	0.174702	22	0.0652255	0.107612
580	3	6.66667	94.5034	14.738	756	6724.67	0.0126898	0.028627	0.0349967	0.043205	0.0945034	0.150682	20	0.0547852	0.0901749
581	3	10	114.548	14.0003	4851	5979.33	0.0165334	0.0402515	0.0384214	0.0592625	0.114548	0.185264	31	0.0756815	0.112966
582	4	9.75	107.025	18.9077	5696	5296.5	0.0146033	0.0402457	0.0286453	0.0603917	0.107025	0.180596	39	0.07001	0.11716
583	4	7.75	87.4488	15.2255	3953	4809.25	0.0142913	0.0249464	0.0316054	0.0357534	0.0874488	0.142716	32	0.0493074	0.0782433
584	6	12.6667	97.498	17.7934	6352	4786.33	0.0101655	0.0406733	0.0319652	0.0621164	0.097498	0.173789	75	0.0721981	0.118115
585	4	8.5	108.835	16.9848	5672	5156	0.0357044	0.0446442	0.0342485	0.0582817	0.108835	0.174739	35	0.0699379	0.111816
586	9	5.22222	90.0537	22.6017	1706	5893.89	0.0176032	0.0351171	0.0331547	0.0641946	0.0900537	0.154639	46	0.0535754	0.106226
587	4	12	86.4672	10.0062	7263	5973.5	0.0154858	0.02879	0.0319206	0.0448736	0.0864672	0.158143	48	0.0582943	0.107342
588	5	6.2	102.253	19.6796	9426	5499.8	0.016664	0.0290932	0.0361478	0.0473083	0.102253	0.176642	31	0.0602309	0.108059
589	3	14.6667	105.271	8.48015	3562	3874.33	0.0389173	0.0470886	0.0383415	0.0627482	0.105271	0.176329	45	0.0810791	0.145641
590	4	17.25	104.635	14.795	7281	4724.5	0.00594799	0.0422371	0.0349458	0.0584457	0.104635	0.175137	69	0.0808701	0.124667
591	3	18.3333	90.8175	10.5593	8957	7640.67	0.0221483	0.0268055	0.0336715	0.0352545	0.0908175	0.155482	53	0.0624935	0.100052
592	3	9.66667	116.56	14.2463	5377	8475	0.0261151	0.0434063	0.0386731	0.0569347	0.11656	0.173364	30	0.079071	0.118264
593	5	5.6	86.1801	17.879	9424	4400.4	0.0161842	0.030454	0.0333036	0.0551269	0.0861801	0.141153	28	0.0587242	0.110508
594	4	9	99.1243	19.2502	6692	7741.75	0.0120463	0.0351854	0.0384048	0.0753921	0.0991243	0.16517	37	0.0564294	0.116775
595	3	24.6667	89.388	6.6052	8728	3843.67	0.025453	0.0316704	0.0343953	0.0420486	0.089388	0.146428	73	0.0679653	0.104817
596	4	6	98.7633	18.9296	7913	3703	0.0199145	0.0514705	0.0407557	0.104238	0.0987633	0.159906	25	0.0656812	0.148584
597	3	5	79.7091	16.3846	4415	4327	0.0125442	0.0399021	0.0410165	0.0624645	0.0797091	0.157654	16	0.048804	0.0777349
598	3	11.3333	125.092	15.5372	4147	5289.33	0.0365176	0.0438941	0.0427237	0.0556448	0.125092	0.186167	35	0.0829514	0.131222
599	5	5.4	101.988	23.5139	6002	5810.8	0.0121417	0.0382941	0.0378472	0.0670779	0.101988	0.155513	28	0.0666062	0.109108
600	3	45.3333	77.5873	3.14844	1782	3540	0.0107841	0.0261547	0.0352995	0.0338875	0.0775873	0.145888	132	0.0593417	0.103232
601	4	6.5	95.312	18.6653	6098	5467.75	0.0179792	0.031919	0.0346897	0.0511552	0.095312	0.145575	26	0.0535638	0.0953429
602	5	27.4	76.2832	12.8511	5016	7013.4	0.00505604	0.0284833	0.0357185	0.048983	0.0762832	0.155296	128	0.0596994	0.108344
603	3	14.6667	101.022	8.67995	4810	5342.33	0.0266428	0.0384457	0.0364121	0.0501923	0.101022	0.163489	44	0.0645364	0.119985
604	3	7.33333	113.676	15.5627	6505	3805.67	0.0369642	0.0454636	0.0394422	0.0574114	0.113676	0.172884	23	0.0741463	0.122056
605	3	11.6667	106.718	9.90377	8548	4251.33	0.0285618	0.0512465	0.0382771	0.0738423	0.106718	0.165734	36	0.082076	0.140408
606	3	42	83.7082	3.05601	10432	8874.33	0.0262793	0.0287359	0.0355332	0.0317811	0.0837082	0.151649	122	0.061915	0.0964382
607	3	20.6667	89.1308	8.90269	7759	5852.67	0.0294751	0.0311404	0.0313663	0.0326324	0.0891308	0.153464	63	0.0603708	0.098854
608	5	24.6	78.7499	14.25	3278	7068	0.019444	0.0323851	0.0316515	0.0590017	0.0787499	0.144883	114	0.0556972	0.0973352
609	4	33.75	68.4489	7.04032	6164	5779.5	0.00342797	0.0322778	0.039205	0.0535845	0.0684489	0.137308	128	0.0501137	0.107422
610	3	38.3333	67.835	5.51895	5971	4461.33	0.0105881	0.0259131	0.0398356	0.0563693	0.067835	0.127568	111	0.0457724	0.087236
611	5	25.4	74.7524	12.6841	4446	5343.2	0.00766015	0.03524	0.0392384	0.0699075	0.0747524	0.132645	125	0.0542849	0.0921957
612	3	11.6667	93.5357	12.0454	4516	6863	0.0161842	0.0245827	0.0392554	0.0346392	0.0935357	0.149668	36	0.0565364	0.103471
613	4	9.25	98.2669	17.8569	10004	7684.75	0.0294979	0.0450513	0.0393345	0.0542432	0.0982669	0.176432	36	0.0610389	0.112268
614	3	14.6667	102.602	7.73769	1816	6925	0.0449204	0.0490038	0.0366572	0.0524693	0.102602	0.16259	44	0.0752424	0.111287
615	4	5.75	115.479	24.0582	5011	7011.25	0.03841	0.0440049	0.031625	0.0488154	0.115479	0.17749	24	0.0666156	0.126007
616	3	41.6667	95.5814	7.08674	1100	4610.67	0.0392942	0.0411699	0.0378957	0.0443064	0.0955814	0.145439	120	0.0727669	0.120215
617	3	12.6667	83.1319	6.90567	7661	4598	0.0148803	0.0263963	0.0364814	0.0491934	0.0831319	0.143871	38	0.0536918	0.0953994
618	3	40.6667	83.2215	5.10205	6399	4093.33	0.0132413	0.0206429	0.0334653	0.0315105	0.0832215	0.148296	119	0.0607602	0.10095
619	4	21.25	83.1477	9.35933	3884	3085.5	0.0182832	0.0387995	0.0397989	0.0524582	0.0831477	0.14013	82	0.069278	0.112014
620	3	13	99.502	9.33878	937	5583.33	0.025241	0.0417008	0.0369682	0.050126	0.099502	0.169128	38	0.0663716	0.106161
621	5	23.8	87.7827	16.5671	5900	6105.2	0.00899146	0.0425029	0.0394694	0.0749907	0.0877827	0.140702	116	0.0707221	0.111883
622	3	12.3333	82.5264	9.31251	4877	3944	0.0129287	0.0348379	0.0344126	0.0699075	0.0825264	0.153529	36	0.0491677	0.0838554
623	3	9.33333	79.8998	8.88928	9359	3995	0.0062316	0.0287477	0.0407027	0.0445805	0.0798998	0.14787	29	0.0566779	0.103063
624	3	10	102.177	10.5015	5920	2892	0.0284812	0.0442873	0.0343503	0.0591512	0.102177	0.15972	31	0.0642566	0.102735
625	5	30.4	89.3914	14.7432	6320	5163.6	0.0281502	0.0362976	0.037687	0.0449174	0.0893914	0.151502	146	0.0687885	0.117715
626	4	6.25	112.091	21.2294	2340	4790	0.0309437	0.0401542	0.0380222	0.0484999	0.112091	0.178757	26	0.0652275	0.102464
627	5	4.6	114.122	27.3894	9169	4978.6	0.0249821	0.0467716	0.0368219	0.0730963	0.114122	0.174205	23	0.0702303	0.107612
628	4	11.25	110.218	14.5427	7872	3861.75	0.030877	0.0443144	0.0346465	0.0586108	0.110218	0.167637	45	0.0725646	0.114333
629	4	8	117.92	20.1213	3759	5546	0.041997	0.0488407	0.0358399	0.0543959	0.11792	0.178137	32	0.0760568	0.107436
630	6	7.16667	106.852	22.7555	7299	4771	0.0333638	0.043949	0.0387365	0.0519609	0.106852	0.176056	41	0.0699149	0.116264
631	3	9.33333	74.0604	8.51153	6659	5685	0.00176703	0.0303071	0.034218	0.045267	0.0740604	0.129134	28	0.0478985	0.0907604
632	3	21.3333	79.4987	6.70376	3523	6491	0.0125248	0.0396124	0.0324117	0.0645046	0.0794987	0.148843	63	0.0641244	0.105618
633	4	15.25	91.2698	11.0145	5341	5524	0.00720695	0.0261834	0.0367799	0.0468597	0.0912698	0.160353	56	0.0567499	0.101
634	4	13.5	82.7395	15.6734	6020	6305.5	0.0166728	0.0391613	0.0432445	0.0974054	0.0827395	0.131446	55	0.0506459	0.0974054
635	3	28	93.8312	10.1775	6425	7282.33	0.0128352	0.0285605	0.0277025	0.0572887	0.0938312	0.153386	82	0.0676866	0.106833
636	4	7	117.099	22.5835	8827	6295.5	0.0353164	0.0388808	0.0394514	0.0474064	0.117099	0.176228	29	0.0684548	0.111279
637	3	10.6667	94.8699	10.1646	5447	4042.67	0.0189954	0.0216526	0.0365188	0.024399	0.0948699	0.155638	31	0.0515336	0.0806608
638	4	7.25	95.8318	17.5692	5390	7231.5	0.0164703	0.0314915	0.0319364	0.0480837	0.0958318	0.17302	30	0.0570753	0.100857
639	3	34	93.7026	9.37026	10926	6747.67	0.0324648	0.0545981	0.0442799	0.0770863	0.0937026	0.152813	100	0.0741035	0.13511
640	4	9.25	95.9383	14.7048	8547	4874	0.0197227	0.0293841	0.0305664	0.0425543	0.0959383	0.148183	38	0.0549852	0.0924559
641	4	12	91.828	14.1274	10943	6130	0.022601	0.0353563	0.041392	0.0454228	0.091828	0.153951	47	0.0682761	0.120483
642	3	13.3333	88.5482	10.0355	6734	4603.33	0.0229799	0.0278882	0.0360706	0.0325181	0.0885482	0.158084	40	0.0533949	0.104329
643	5	7.8	78.2083	13.8603	5382	5513	0.00296907	0.0254874	0.0344191	0.0461211	0.0782083	0.150497	38	0.0421042	0.0803336
644	3	18.3333	83.594	10.4323	4234	4706.33	0.0173469	0.0332703	0.0393127	0.061272	0.083594	0.151456	54	0.0517797	0.0905911
645	3	34.6667	89.8374	11.3021	5765	4847	0.031713	0.0484421	0.039329	0.0568291	0.0898374	0.15849	102	0.065218	0.102464
646	5	6.6	101.301	19.006	2916	6223.6	0.0228115	0.0332054	0.0378732	0.0401696	0.101301	0.149365	33	0.063347	0.109355
647	6	6	93.6173	20.402	8240	5795.17	0.00294618	0.0298747	0.0349125	0.0518178	0.0936173	0.153146	35	0.0585773	0.0917981
648	3	22.3333	99.8274	6.21892	5762	4887	0.0193654	0.030492	0.0388547	0.0409864	0.0998274	0.169092	68	0.0682164	0.114231
649	3	15.3333	85.9382	7.24591	6652	2591.67	0.017363	0.0226162	0.0348959	0.02903	0.0859382	0.139448	46	0.0490237	0.0906895
650	3	4.33333	86.9537	20.2892	9975	6910.33	0.00398761	0.0402542	0.0372907	0.0753921	0.0869537	0.143756	14	0.0511908	0.0894502
651	3	7.33333	115.953	20.366	5505	5171.67	0.0353156	0.0787862	0.0400181	0.103638	0.115953	0.17237	23	0.0972057	0.141381
652	4	7.5	113.796	21.5879	2796	4945	0.04409	0.0608236	0.0377608	0.104238	0.113796	0.193859	30	0.075545	0.118774
653	4	23	96.2729	11.5206	4724	7230	0.02167	0.0406662	0.0366596	0.0631404	0.0962729	0.162567	88	0.0698184	0.11161
654	3	7	99.1942	17.6345	12023	3283.67	0.0232907	0.0305119	0.0385537	0.0438701	0.0991942	0.158631	22	0.0565832	0.0921265
655	3	14	97.0266	11.2171	6625	3177.67	0.0220722	0.0301393	0.0349947	0.0453318	0.0970266	0.170937	43	0.0643146	0.105311
656	3	7	108.591	20.8829	6688	7460	0.0138261	0.0371183	0.037297	0.0514785	0.108591	0.164132	22	0.0583037	0.0985149
657	5	6.8	105.952	22.0985	6363	7352	0.0316518	0.047101	0.0367838	0.0621164	0.105952	0.172576	35	0.0761184	0.12878
658	3	28.3333	97.4767	3.52773	7822	4691.67	0.0305532	0.0414812	0.036956	0.0531279	0.0974767	0.158479	82	0.0705771	0.120335
659	4	37	109.966	12.8632	4457	5745.5	0.0356132	0.0574443	0.0387079	0.0739757	0.109966	0.179072	143	0.0908497	0.131208
660	3	24.3333	95.6843	5.28853	4909	3578.67	0.0373512	0.0426081	0.0347372	0.0524464	0.0956843	0.152259	71	0.0690087	0.118473
661	4	34.25	96.0431	11.3574	0	5476.5	0.0130513	0.0466211	0.0382872	0.0769157	0.0960431	0.156157	130	0.0777769	0.131973
662	4	6.25	94.3674	19.6599	7186	4948.25	0.00133353	0.0369567	0.0324114	0.0610762	0.0943674	0.158414	26	0.0494831	0.106865
663	3	6	103.231	19.308	2096	7792.67	0.021658	0.0273798	0.0281068	0.0371567	0.103231	0.167727	19	0.0508725	0.0820271
664	4	8.25	102.306	17.5839	3753	5834.25	0.0209352	0.0350486	0.0382946	0.0584768	0.102306	0.158903	34	0.0603905	0.102252
665	3	8.33333	85.8126	10.806	7331	4690.67	0.0191959	0.0336546	0.0345998	0.0420819	0.0858126	0.155514	26	0.0594057	0.1054
666	3	7.66667	81.3666	12.6365	2619	3868.67	0.0149787	0.0317397	0.028297	0.0445006	0.0813666	0.141308	24	0.0536123	0.089146
667	3	31.3333	87.3922	7.77549	5756	7589.67	0.0274609	0.0387771	0.0354622	0.0561162	0.0873922	0.147809	89	0.0627278	0.0949783
668	3	6.33333	106.444	19.5146	8754	6699.33	0.0127524	0.0273662	0.0355805	0.0367488	0.106444	0.164721	20	0.055278	0.104448
669	3	23.6667	71.8394	6.25902	1938	6151.67	0.0115263	0.0291085	0.0415582	0.0426756	0.0718394	0.138851	70	0.049634	0.105822
670	3	24.3333	92.4265	6.52121	4818	4753.33	0.0227675	0.0314229	0.0343053	0.0394021	0.0924265	0.145597	72	0.0689128	0.114826
671	3	12	90.8644	7.80149	4980	6322	0.00900194	0.0404586	0.0368682	0.0822823	0.0908644	0.150603	37	0.0641683	0.121421
672	3	30.3333	72.2143	5.02443	0	5160	0.0109838	0.0357565	0.0402789	0.0619772	0.0722143	0.131332	91	0.0503114	0.108786
673	3	35	100.661	4.73431	4618	8091.33	0.0316793	0.0380406	0.0354555	0.0443684	0.100661	0.163421	101	0.0739948	0.107646
674	3	11	89.6936	8.72021	4740	6473.67	0.00755519	0.0285848	0.0371858	0.0578523	0.0896936	0.150413	33	0.0624781	0.111599
675	4	8.75	79.9004	11.6521	7550	6488.25	0.00884144	0.0221701	0.0323992	0.0352255	0.0799004	0.148985	36	0.0489165	0.0980628
676	3	8.33333	85.9252	12.9439	5532	5912.33	0.015581	0.031646	0.0299104	0.0519008	0.0859252	0.160304	26	0.0473084	0.0796796
677	3	21.3333	73.0862	3.68911	5537	4290	0.00658281	0.0130711	0.0363528	0.0201078	0.0730862	0.141687	65	0.0432545	0.0958798
678	3	6.66667	83.5728	13.3097	7896	7118.33	0.00978843	0.0268912	0.0310698	0.0485399	0.0835728	0.161525	21	0.0413263	0.090546
679	3	8.33333	93.7709	14.5122	6553	4051.33	0.017165	0.0462344	0.0362304	0.0831628	0.0937709	0.167339	25	0.0574906	0.117934
680	5	14.2	84.3628	16.6476	3154	4709	0.00583303	0.0293033	0.0357621	0.0508395	0.0843628	0.153699	71	0.0608359	0.106281
681	3	24	98.2844	5.98027	6313	4489.67	0.00719454	0.0315707	0.0384241	0.055025	0.0982844	0.154084	69	0.072479	0.123262
682	4	8.5	119.889	18.9598	5410	5267.25	0.00812311	0.042313	0.0410443	0.0725589	0.119889	0.178074	35	0.0810105	0.12406
683	3	38.3333	108.043	8.79021	6898	4701.33	0.0404922	0.0524301	0.0380644	0.0595512	0.108043	0.173527	110	0.0876709	0.126181
684	6	7	94.6368	19.9789	179	5429.67	0.00662747	0.0280658	0.0341911	0.0423221	0.0946368	0.159333	40	0.0560978	0.104583
685	4	30	79.3074	11.831	4190	4832.25	0.0123749	0.0268378	0.029381	0.0370535	0.0793074	0.159309	118	0.0608454	0.104341
686	3	20.6667	87.1635	8.12939	4049	2497.33	0.0243041	0.0377167	0.0346874	0.0637208	0.0871635	0.151128	63	0.0717671	0.111932
687	3	11.6667	98.719	8.8415	2600	6492	0.0175637	0.0357965	0.0393389	0.0569438	0.098719	0.159165	36	0.0642219	0.121933
688	4	8.75	105.197	16.3415	4899	5220	0.019602	0.035767	0.0358794	0.0530343	0.105197	0.167849	35	0.0639342	0.11152
689	4	6.5	125.747	24.1151	6229	4638.25	0.0439935	0.0543456	0.0352164	0.0625658	0.125747	0.184671	27	0.0773569	0.122318
690	3	12.6667	91.471	7.42713	1945	6877.33	0.00397936	0.0167751	0.0364971	0.0269046	0.091471	0.165939	38	0.0507495	0.107617
691	3	18	84.597	6.05344	8553	5391.33	0.00439818	0.0193147	0.0292342	0.0379935	0.084597	0.150901	54	0.0505511	0.0842849
692	3	15	83.4402	8.52944	4912	5213	0.0066508	0.0298862	0.037195	0.0494384	0.0834402	0.14573	45	0.0496689	0.0944486
693	3	34.6667	89.6885	11.2834	5422	4942	0.0149909	0.0314646	0.0296993	0.0432045	0.0896885	0.154931	102	0.0656982	0.103485
694	3	7.66667	122.38	16.026	8225	6946.33	0.0412222	0.0532771	0.0361742	0.0671804	0.12238	0.205678	24	0.0766396	0.113888
695	3	34.3333	120.254	7.18658	5972	6299.67	0.0506868	0.0559542	0.0409018	0.0646571	0.120254	0.185005	99	0.0926164	0.127935
696	4	14.25	82.7802	12.7445	8360	5676.25	0.0166768	0.0250722	0.0363146	0.040733	0.0827802	0.135004	56	0.0500644	0.100988
697	4	10.75	83.0896	11.7364	4444	5806	0.0123366	0.0278747	0.0325264	0.0467494	0.0830896	0.154261	44	0.0555951	0.095358
698	4	8.75	98.0118	15.431	4655	5873.75	0.00997827	0.0328609	0.0403859	0.0506349	0.0980118	0.163905	36	0.0631881	0.11065
699	3	7	112.351	17.4769	11045	7069.67	0.0144514	0.0347543	0.0377757	0.0565801	0.112351	0.168135	22	0.0592005	0.09952
700	7	5.71429	101.7	24.4565	6443	5847.29	0.0192409	0.0418476	0.0385227	0.0632725	0.1017	0.170498	41	0.0690088	0.105367
701	5	11.2	80.7765	13.1422	4236	5014	0.00853074	0.0447931	0.0359314	0.0820269	0.0807765	0.14625	57	0.0737904	0.132038
702	3	15.6667	105.279	8.31836	6234	5235	0.0333524	0.0405042	0.0363295	0.0462914	0.105279	0.168188	47	0.070725	0.11581
703	3	10.3333	96.1984	11.8624	7472	4256.67	0.0261033	0.037763	0.0303321	0.046206	0.0961984	0.176208	31	0.0656129	0.103584
704	5	7.2	83.1894	18.0682	5316	6389.8	0.0142875	0.0235026	0.0346011	0.0378984	0.0831894	0.158251	35	0.0430216	0.0940705
705	3	12.3333	93.4856	15.1358	8568	4433.67	0.019444	0.0220561	0.0384544	0.0249343	0.0934856	0.157591	37	0.0610053	0.095019
706	3	27.3333	103.057	13.3729	5241	6116.67	0.035189	0.045793	0.0345705	0.0552141	0.103057	0.16122	82	0.0773727	0.111633
707	3	6.33333	108.989	19.9814	3741	6847.33	0.0334971	0.0424493	0.0341804	0.0558506	0.108989	0.170859	20	0.0642403	0.107955
708	3	27.6667	90.717	10.2597	4990	7160.67	0.0194114	0.0359357	0.0358815	0.0514195	0.090717	0.157325	82	0.0685172	0.101633
709	4	18.25	74.2906	9.3416	4130	5303	0.0117537	0.0302257	0.0360691	0.0542856	0.0742906	0.140009	72	0.0513948	0.0985537
710	4	15.25	97.5586	15.7978	7907	4548.5	0.032552	0.0446971	0.0334946	0.0660596	0.0975586	0.162974	60	0.0750675	0.114182
711	5	25.2	72.4656	12.5893	6444	4649.8	0.0154336	0.0349877	0.0383837	0.0512219	0.0724656	0.132219	121	0.0518845	0.0876609
712	3	7	102.343	16.8135	9475	4929.33	0.00856289	0.0310602	0.0358922	0.0483942	0.102343	0.163413	22	0.0611133	0.111667
713	3	8.33333	101.433	15.6979	3457	6765.67	0.0109706	0.0372561	0.0388409	0.0638644	0.101433	0.183668	25	0.0665552	0.106743
714	4	10.75	99.2043	16.4546	2730	6893.75	0.0135695	0.0284048	0.0348792	0.037985	0.0992043	0.170699	44	0.0634669	0.110544
715	3	8.33333	107.638	15.7186	8377	5883	0.022686	0.0331792	0.0428162	0.040571	0.107638	0.161816	26	0.0631519	0.0948999
716	3	41.3333	83.2918	4.45081	5507	6307.33	0.0176235	0.0290962	0.0363438	0.0349494	0.0832918	0.151735	121	0.0647343	0.104389
717	4	7.75	86.218	14.0104	5137	4917.5	0.00292686	0.015156	0.0372965	0.0239142	0.086218	0.149875	30	0.0432639	0.0865692
718	3	12.3333	95.3421	10.6511	6376	4944.33	0.0306726	0.031058	0.0341201	0.0317706	0.0953421	0.158131	38	0.0595851	0.0905272
719	3	13.6667	91.9799	9.63599	5743	6062	0.012648	0.0252436	0.0353539	0.0359813	0.0919799	0.141224	42	0.0599725	0.0990564
720	4	5	121.515	25.3156	2835	5873	0.0336023	0.03853	0.0428052	0.0437632	0.121515	0.188445	21	0.0658478	0.111184
721	3	17.3333	103.218	7.48783	6638	6031.67	0.0365867	0.0385764	0.034624	0.0418155	0.103218	0.180895	53	0.0673726	0.119784
722	3	17.6667	106.592	16.7963	6792	6179	0.0249821	0.0391766	0.0407665	0.047859	0.106592	0.182583	54	0.0720873	0.11091
723	4	20.25	94.681	11.4632	3888	5358	0.0146685	0.0348925	0.0365914	0.0572537	0.094681	0.161876	78	0.069561	0.110951
724	4	8.75	90.0441	11.5489	6973	5082.75	0.0156772	0.0263878	0.0351667	0.0340467	0.0900441	0.15825	36	0.0527015	0.0959016
725	3	13.3333	99.6392	8.01641	4313	4479.33	0.0319423	0.0343914	0.0316739	0.0391127	0.0996392	0.147315	40	0.0606333	0.10211
726	3	40	92.4358	4.9531	6069	7413.67	0.021787	0.0291473	0.0386712	0.0394919	0.0924358	0.166268	118	0.0687305	0.107699
727	3	24.3333	87.9265	5.63573	6428	6704.33	0.0259867	0.0339514	0.0385733	0.0391331	0.0879265	0.158216	74	0.0612912	0.0907838
728	3	28.3333	94.685	9.21801	7443	6951.33	0.0328009	0.0379249	0.0388597	0.0465373	0.094685	0.154785	82	0.068146	0.11449
729	4	10.75	103.231	14.6244	6276	6973.75	0.0309867	0.0385019	0.0362686	0.0468306	0.103231	0.176673	44	0.0690606	0.116014
730	3	5.66667	106.986	20.5057	4186	4493.67	0.0236136	0.0362085	0.0369391	0.0559188	0.106986	0.166726	18	0.0602413	0.106752
731	4	8.5	87.54	16.2421	4809	5768.5	0.0106305	0.0272623	0.031179	0.0522546	0.08754	0.16116	34	0.0558746	0.0906214
732	3	12	125.434	16.9164	8565	7858.67	0.0530751	0.0563438	0.0391426	0.0623778	0.125434	0.182838	36	0.0863158	0.119036
733	3	19.3333	76.5384	6.81823	11883	4158.33	0.0100069	0.0464755	0.034899	0.0780989	0.0765384	0.144116	59	0.0513548	0.100594
734	3	7	107.114	17.5278	8910	6921	0.0240349	0.0274593	0.0384783	0.0316518	0.107114	0.158065	22	0.0584193	0.108974
735	3	20	87.5096	9.39918	5126	5447.67	0.0286641	0.0380288	0.0358149	0.056118	0.0875096	0.143572	59	0.0610685	0.109786
736	3	6.33333	90.5428	15.9288	2670	4662.67	0.00841832	0.0415608	0.0433183	0.0700526	0.0905428	0.152397	20	0.0522151	0.098067
737	3	18	75.3315	10.6149	8010	4137.33	0.00855231	0.0128779	0.0277878	0.0157709	0.0753315	0.14248	54	0.0422995	0.0805323
738	3	14	69.5804	8.04409	8339	2919	0.00612595	0.0141072	0.0364662	0.0240757	0.0695804	0.13413	43	0.0397779	0.0823212
739	4	6.5	87.0227	18.5959	7247	6513.75	0.00841449	0.0224493	0.035303	0.0297059	0.0870227	0.152174	27	0.0516261	0.10786
740	3	12.3333	102.72	8.50356	3868	4871.67	0.0126249	0.0344159	0.0412764	0.0607099	0.10272	0.177854	37	0.0686549	0.116263
741	3	9.66667	101.685	11.0562	2480	7089.67	0.0254243	0.0354249	0.0357165	0.0443385	0.101685	0.165599	30	0.0664553	0.108663
742	4	4.75	115.054	26.3664	4405	6029.5	0.0146033	0.03212	0.0395903	0.050751	0.115054	0.191395	19	0.0583951	0.100739
743	5	6.8	108.298	22.0206	6871	4919.8	0.0250236	0.038771	0.0372727	0.0539744	0.108298	0.170621	34	0.0704904	0.120975
744	4	43.75	95.8856	13.3743	7289	5495	0.039643	0.0546298	0.0366179	0.0732307	0.0958856	0.156429	164	0.0770964	0.115062
745	3	29.6667	99.101	9.43819	1743	5726	0.024476	0.0330185	0.0385034	0.0466221	0.099101	0.159749	89	0.0748237	0.111279
746	4	9.75	92.4163	16.2147	6667	5241.75	0.0123456	0.0269736	0.0355908	0.0463068	0.0924163	0.16342	39	0.0568555	0.0907877
747	3	9	103.033	12.2807	6853	5636	0.0236652	0.0343654	0.03797	0.0423181	0.103033	0.164282	26	0.0631863	0.106347
748	3	8.66667	125.278	18.6425	3553	4632	0.0437934	0.0464193	0.0353977	0.0511552	0.125278	0.186904	27	0.0732206	0.108387
749	3	12	126.115	11.8108	3187	4304.33	0.0304236	0.056887	0.0358823	0.0858999	0.126115	0.191275	35	0.085317	0.146546
750	3	9.66667	92.8503	10.6341	6670	3499	0.0103547	0.0421995	0.0369477	0.0587384	0.0928503	0.153208	30	0.0641831	0.119774
751	4	9	98.3048	16.6362	3505	6375.75	0.0275188	0.0294316	0.0402499	0.0317177	0.0983048	0.169334	37	0.0617841	0.111961
752	3	36.6667	92.6249	9.0799	4278	5598.67	0.0252079	0.0295889	0.0350537	0.0375147	0.0926249	0.164291	108	0.0671204	0.106574
753	4	14.5	88.3762	11.405	6678	4793	0.017331	0.0293932	0.0374497	0.0415182	0.0883762	0.139466	57	0.0589694	0.104761
754	3	14	92.6029	10.4035	3847	8186.67	0.0266959	0.029978	0.0265552	0.0349942	0.0926029	0.148593	42	0.0521499	0.0775662
755	3	36.3333	95.1552	12.2214	3376	2343	0.0233907	0.0367551	0.0395448	0.0469875	0.0951552	0.156673	107	0.0723795	0.109327
756	4	7	110.749	19.6887	6516	5523	0.0217844	0.0279807	0.0388307	0.0399857	0.110749	0.17579	29	0.0627704	0.10431
757	3	8.33333	97.7698	13.3076	4253	4196.33	0.00689292	0.0328373	0.0424625	0.0527795	0.0977698	0.169561	26	0.0619279	0.105298
758	3	11	85.1537	10.8132	7336	6399.67	0.0138743	0.0215359	0.028272	0.0262093	0.0851537	0.160081	32	0.0467261	0.0867023
759	3	6.66667	117.808	17.7647	6962	4688.33	0.0462469	0.0485343	0.0420993	0.0509791	0.117808	0.174891	21	0.0771695	0.116853
760	3	23.6667	76.4434	5.46428	5159	4631.33	0.00613497	0.0233852	0.0354916	0.0391581	0.0764434	0.143987	71	0.0614013	0.113981
761	4	7	89.9547	16.3311	6528	4540.75	0.0113726	0.0336707	0.0401489	0.0522136	0.0899547	0.149593	28	0.0600938	0.106583
762	3	37.3333	95.0477	8.05822	5822	5948.67	0.00841951	0.0323212	0.0379822	0.0463018	0.0950477	0.158726	111	0.0709563	0.111302
763	3	36.6667	71.6223	5.89365	7647	5070	0.014438	0.0264446	0.031605	0.0492255	0.0716223	0.141215	109	0.0479247	0.0977746
764	4	6.25	81.9268	14.2234	8893	6211.75	0.006228	0.0159903	0.0293325	0.0247162	0.0819268	0.149118	26	0.0401556	0.0811231
765	3	13	109.661	13.2858	5756	7540	0.0384718	0.0567777	0.037498	0.0749907	0.109661	0.170685	38	0.0765011	0.113532
766	3	20	121.529	7.70914	5529	4144.33	0.0465957	0.0577611	0.041556	0.0669075	0.121529	0.189543	59	0.094928	0.139197
767	4	8.25	79.0302	15.3876	4468	3682.75	0.0135257	0.0383675	0.036594	0.0545484	0.0790302	0.135372	33	0.0482194	0.0851351
768	5	29	68.9451	13.1165	6175	5433.8	0.0106839	0.0358949	0.0326411	0.0639892	0.0689451	0.13746	137	0.0483424	0.0841488
769	3	6.33333	116.838	20.1685	4509	3971.67	0.0180991	0.0317031	0.0432521	0.0446842	0.116838	0.185025	20	0.0620515	0.0990802
770	3	8.33333	78.6582	9.645	2348	3569	0.0105251	0.0194013	0.0308239	0.0323442	0.0786582	0.150985	26	0.0433957	0.0824346
771	3	9.33333	104.356	12.3383	2931	7460.67	0.0335492	0.0356026	0.0322258	0.0389204	0.104356	0.177344	28	0.0624431	0.119705
772	3	40	95.2294	4.75471	4175	4272.67	0.0176032	0.0350663	0.0356566	0.0542647	0.0952294	0.158555	114	0.0741181	0.118922
773	4	14.75	99.4239	15.7816	7742	5554.5	0.0298762	0.0416027	0.0287596	0.0492438	0.0994239	0.156385	56	0.0695358	0.106153
774	4	6.25	108.887	20.9455	4978	6529.25	0.0401426	0.0515638	0.0398969	0.0636888	0.108887	0.188167	25	0.0774157	0.109108
775	4	15.25	106.957	17.5813	3239	4367.25	0.0309437	0.0461773	0.0396903	0.0726814	0.106957	0.176908	61	0.0807626	0.119637
776	3	21	107.523	16.7921	9717	6536.67	0.04795	0.0578981	0.0384216	0.070797	0.107523	0.186267	62	0.0789975	0.116505
777	3	7	86.3231	13.9875	6790	6446.67	0.0124366	0.0202223	0.0342034	0.0350565	0.0863231	0.151282	22	0.0443432	0.0814701
778	3	12.6667	96.2688	11.2161	4543	5091.33	0.00327919	0.0254742	0.0313124	0.0432354	0.0962688	0.170346	39	0.057409	0.0969612
779	3	9	88.5568	11.2709	1465	6782.33	0.00673189	0.0304822	0.0348993	0.0550778	0.0885568	0.151027	27	0.0502037	0.103527
780	4	19	80.0921	11.3372	6527	4604	0.0174141	0.0382359	0.0364221	0.0585662	0.0800921	0.155308	74	0.0552106	0.106757
781	3	13.3333	115.603	12.2454	7767	7226.67	0.0457288	0.0509	0.0374	0.0540925	0.115603	0.183522	40	0.0809719	0.120086
782	3	7	86.9809	13.5304	4906	4403.67	0.0129242	0.0288274	0.0369815	0.0575808	0.0869809	0.157679	22	0.0595304	0.100072
783	4	6	106.3	21.956	4920	4508.75	0.00326466	0.028459	0.0387441	0.0501517	0.1063	0.170215	25	0.0631072	0.114683
784	3	9.66667	107.195	16.7689	6521	4875	0.0282363	0.0419202	0.0346803	0.0590143	0.107195	0.16919	30	0.0660599	0.100526
785	3	9.66667	107.722	16.8512	5168	6011.67	0.0421009	0.0460981	0.0391521	0.0489193	0.107722	0.168231	30	0.0733691	0.108547
786	3	18.6667	115.589	7.59774	1495	6478	0.0403417	0.0563506	0.0381537	0.0750606	0.115589	0.184171	56	0.0911607	0.137211
787	3	9.66667	81.5286	11.1492	3838	3488.67	0.014222	0.0314165	0.0350167	0.0513009	0.0815286	0.142039	28	0.054481	0.112878
788	4	8.25	79.7563	14.7169	7703	4773.5	0.00367282	0.0214995	0.0352588	0.0388593	0.0797563	0.140649	34	0.0433919	0.0886455
789	3	14.6667	106.288	8.85732	7243	4047	0.0153312	0.0437181	0.0419251	0.0588518	0.106288	0.177929	45	0.0837373	0.139864
790	3	15.6667	95.0962	9.38631	7906	5099	0.0154546	0.0346718	0.0322318	0.0610108	0.0950962	0.159456	48	0.064888	0.10035
791	3	15.6667	101.34	11.9035	3931	4086.33	0.025111	0.0361788	0.0320325	0.0436246	0.10134	0.167804	47	0.0666252	0.122365
792	4	14	79.6034	14.5818	11107	5687	0.0139097	0.0340437	0.0293135	0.0466748	0.0796034	0.133622	56	0.0477969	0.0879731
793	3	11.6667	96.9603	10.3198	4510	6876.67	0.0148112	0.037691	0.0351551	0.0604306	0.0969603	0.155428	33	0.0644459	0.10169
794	3	10	121.792	13.2103	6727	8160.67	0.0313321	0.0540014	0.0398101	0.0686204	0.121792	0.169446	31	0.0843243	0.146546
795	4	6.75	93.3909	18.1394	703	5595.75	0.00563734	0.0259207	0.0267671	0.037435	0.0933909	0.1557	28	0.0509254	0.0976246
796	4	12	84.9856	11.4663	5626	3982.5	0.00845621	0.0302461	0.0331936	0.0434709	0.0849856	0.146887	48	0.0666149	0.11312
797	3	12	82.2791	7.91917	7617	4622.67	0.0135144	0.022738	0.0283399	0.0308971	0.0822791	0.139601	37	0.0460309	0.0927746
798	3	21	86.0919	6.47791	4690	6794.67	0.0160104	0.0242138	0.0338414	0.0294541	0.0860919	0.159406	62	0.0566662	0.0919739
799	3	13	120.525	16.1656	4877	4128	0.0318909	0.0582901	0.0410179	0.0722891	0.120525	0.183393	40	0.0981932	0.141938
800	3	7.33333	92.9305	17.7011	2842	4607.67	0.0161167	0.0271879	0.0322109	0.0364368	0.0929305	0.153709	23	0.0493007	0.0762132
801	4	21.5	88.7461	14.9231	5441	4624.75	0.00853074	0.0345737	0.0408623	0.0603648	0.0887461	0.15478	84	0.0694885	0.107723
802	4	28.25	83.0826	13.9373	2974	4671.25	0.00396504	0.0206207	0.0348323	0.036037	0.0830826	0.147984	112	0.0613148	0.103324
803	3	12.6667	87.8735	11.749	7075	4356.33	0.0161133	0.0285416	0.0367425	0.0406675	0.0878735	0.146337	37	0.0541136	0.106813
804	3	24.3333	84.331	8.15051	5989	6064.33	0.0261729	0.0340198	0.0395797	0.0496899	0.084331	0.164513	72	0.0583022	0.112073
805	4	26.5	83.7668	15.9315	4359	5069	0.00955346	0.0313355	0.0361113	0.0677271	0.0837668	0.155996	102	0.059326	0.098279
806	3	8	117.675	16.1258	9698	7515.33	0.0316006	0.0404035	0.0369809	0.0485491	0.117675	0.187394	25	0.0699037	0.101087
807	3	4.66667	103.14	22.92	5092	2491	0.025168	0.0318039	0.0341511	0.0392152	0.10314	0.166231	14	0.0505678	0.0939742
808	3	22.6667	95.2312	10.8382	4049	5126.67	0.0190833	0.0414326	0.0329149	0.0657323	0.0952312	0.15606	68	0.0794782	0.13498
809	3	37	98.4697	10.9033	2858	7153.67	0.039468	0.0548908	0.0345331	0.0849727	0.0984697	0.167008	111	0.0740156	0.109291
810	3	20.3333	95.2035	12.2707	5654	4411	0.0298683	0.0448877	0.0384569	0.0554346	0.0952035	0.172665	60	0.0669946	0.105292
811	3	6.33333	99.9012	16.3727	8295	3940.33	0.0187267	0.0342442	0.0278	0.0449174	0.0999012	0.162618	19	0.0481471	0.0815108
812	4	15.75	99.3788	16.8589	2340	5918.5	0.0192635	0.0370563	0.0374784	0.0506313	0.0993788	0.166889	63	0.0691795	0.113517
813	3	6.66667	93.0897	14.222	7624	4485.67	0.0129046	0.0331127	0.0315548	0.0443464	0.0930897	0.150882	21	0.0543269	0.0973011
814	3	20	81.4162	9.66304	5730	4318.67	0.0191754	0.0328593	0.0368848	0.0416677	0.0814162	0.157069	58	0.0522731	0.09075
815	3	39	82.2814	5.99674	5917	4244.33	0.0251522	0.0312412	0.0343757	0.0370524	0.0822814	0.141938	114	0.0593282	0.0945918
816	5	12	88.1371	15.5357	8291	5484.8	0.0163731	0.0429605	0.0445981	0.0872025	0.0881371	0.148927	60	0.0573127	0.0902114
817	3	38.6667	89.8495	6.6315	6691	3294.33	0.0290669	0.0404386	0.0393309	0.0575758	0.0898495	0.151459	115	0.0684246	0.104113
818	3	7.66667	94.8572	15.6068	5725	8073	0.020516	0.0270901	0.0319125	0.0328106	0.0948572	0.160856	24	0.0551271	0.0869311
819	3	43.3333	82.2348	2.82818	6806	5192.33	0.0220094	0.0340089	0.0363758	0.0513538	0.0822348	0.136918	124	0.0604432	0.103131
820	3	6.66667	105.741	17.6236	6699	7514	0.0121417	0.0316818	0.0309589	0.0442198	0.105741	0.167655	20	0.0561443	0.0891615
821	3	42.3333	105.729	7.51149	4610	3210.33	0.0317127	0.0442381	0.0390378	0.0540464	0.105729	0.166393	123	0.0819749	0.121333
822	3	4.33333	90.0274	21.0064	2689	5460.33	0.00583303	0.0375659	0.0359984	0.0610762	0.0900274	0.159532	14	0.0503759	0.0876846
823	3	14	122.969	15.8103	5955	5191.67	0.0401426	0.0475056	0.046984	0.0607993	0.122969	0.184433	43	0.0930278	0.147155
824	3	11	128.975	12.3531	4618	4719	0.0337067	0.0590371	0.0397647	0.075772	0.128975	0.189719	34	0.0912824	0.136698
825	3	6.33333	114.519	18.1776	3992	3497	0.0275464	0.0334043	0.0371707	0.0394775	0.114519	0.180768	19	0.0592186	0.0924854
826	3	34	88.0625	13.525	3196	5793.33	0.0264517	0.0296543	0.0287451	0.0354381	0.0880625	0.147385	102	0.0650344	0.102725
827	3	7.33333	106.013	15.4112	334	5217.67	0.014573	0.0284027	0.0385012	0.042017	0.106013	0.178705	22	0.060036	0.0883161
828	3	4.33333	121.863	28.4347	6504	5401.67	0.0298921	0.045947	0.0420369	0.0633669	0.121863	0.185536	14	0.0692633	0.12591
829	4	6	105.823	20.8287	6861	6500	0.0105809	0.0283109	0.0339105	0.0480875	0.105823	0.16255	25	0.0576622	0.106295
830	3	8	96.7684	16.6657	3326	7253	0.0138158	0.0167107	0.0351046	0.0208721	0.0967684	0.159034	25	0.0491172	0.0718519
831	3	7.33333	113.819	16.546	6288	6027	0.0306273	0.0421258	0.0342825	0.0554513	0.113819	0.176017	23	0.0650683	0.0954984
832	3	17.6667	109.586	6.78824	6516	3918.67	0.0335136	0.0400404	0.0375239	0.0462157	0.109586	0.175824	53	0.0709143	0.127565
833	3	7.33333	80.8896	11.9408	4603	4278.33	0.00611108	0.0191289	0.0292588	0.0337896	0.0808896	0.144153	23	0.0404822	0.0878336
834	3	40	75.3565	6.43563	2754	6800	0.00166298	0.0131069	0.0345534	0.029364	0.0753565	0.14555	117	0.0546976	0.096651
835	4	15.75	107.206	15.6023	3906	5257.75	0.0452933	0.0547775	0.0392997	0.0739416	0.107206	0.169488	62	0.0794133	0.125001
836	3	17	106.896	7.42802	4951	3353	0.0383405	0.0502707	0.0313217	0.0703476	0.106896	0.181236	52	0.0723459	0.104521
837	4	17.75	118.404	19.3176	4322	6363.25	0.025946	0.056288	0.0347505	0.100534	0.118404	0.193514	70	0.0877396	0.130548
838	3	7.33333	114.493	20.1096	6971	5826.67	0.0297059	0.0484889	0.037254	0.0803229	0.114493	0.18188	23	0.0712389	0.118772
839	3	9.33333	102.964	13.5855	1270	5532	0.0181589	0.0293177	0.0346159	0.0503085	0.102964	0.179906	29	0.0648493	0.100902
840	3	19.6667	82.2716	6.83925	5875	5095.33	0.0166807	0.0281183	0.0359946	0.0451415	0.0822716	0.15079	59	0.0516098	0.0915689
841	3	11.3333	104.84	10.0472	8313	3555.67	0.0229933	0.0344323	0.0364983	0.0513416	0.10484	0.173071	35	0.0597065	0.10578
842	4	27.25	84.0463	16.6757	5040	4186	0.011318	0.0240407	0.028963	0.0371072	0.0840463	0.145229	107	0.0624247	0.102063
843	4	6.25	87.9637	16.5805	3559	5061	0.0162489	0.0243703	0.0315176	0.0425933	0.0879637	0.151463	26	0.0464662	0.0819631
844	3	34.3333	93.9722	4.54945	8141	4428.67	0.0307609	0.0354543	0.0355192	0.0397411	0.0939722	0.156209	97	0.067995	0.100518
845	3	4	97.1615	24.2904	4156	6143.67	0.0256904	0.0364224	0.0318273	0.0463068	0.0971615	0.168789	12	0.0512873	0.0804402
846	3	17	79.1706	5.34401	7871	5579.67	0.0124277	0.0286833	0.0322336	0.0415525	0.0791706	0.147532	50	0.0524017	0.105912
847	3	11	84.9143	15.2846	6669	6366.67	0.018921	0.0393769	0.032272	0.0584768	0.0849143	0.149565	34	0.0541633	0.0916734
848	4	5.5	101.614	20.1112	7266	5024	0.0146685	0.0348326	0.0381733	0.0712475	0.101614	0.163996	23	0.0574843	0.0888464
849	3	7	97.8794	14.6819	7857	5148	0.0119592	0.0409897	0.038973	0.0611293	0.0978794	0.170539	21	0.0601159	0.104012
850	3	36	85.8007	11.5307	2300	3938	0.0182896	0.0241333	0.0373643	0.028808	0.0858007	0.145594	105	0.062097	0.0982476
851	3	52.3333	83.3192	3.59026	4495	5467	0.0264029	0.0375636	0.0401511	0.0433153	0.0833192	0.153179	153	0.0635956	0.10444
852	4	4.5	130.321	30.9512	4603	4824.5	0.0256146	0.0419219	0.0440458	0.0564069	0.130321	0.185214	19	0.0741482	0.148584
853	3	22.6667	78.6111	3.73091	4122	5795.67	0.0155438	0.0379678	0.03356	0.0583741	0.0786111	0.143547	67	0.0589764	0.111253
854	3	6.33333	85.0309	16.7485	5212	7452	0.00460274	0.025921	0.0403464	0.0625658	0.0850309	0.151194	20	0.0469939	0.0826518
855	3	7	114.898	16.6419	1325	4721.67	0.0373808	0.0401917	0.0309005	0.0438698	0.114898	0.176094	22	0.0618285	0.11105
856	3	25.6667	95.1358	7.09953	4864	8310.33	0.0217969	0.0352908	0.0380331	0.0420497	0.0951358	0.163797	72	0.0717621	0.110581
857	3	6.66667	108.547	21.1063	1602	5112.33	0.0340429	0.0380575	0.0383361	0.0428973	0.108547	0.170677	21	0.0612184	0.0978879
858	3	13	111.117	9.6659	5463	5606	0.0375367	0.0414711	0.0353845	0.0448114	0.111117	0.177063	38	0.0695989	0.0989998
859	4	31.5	84.037	8.40739	4749	5811.5	0.0261079	0.0443521	0.0399019	0.0691256	0.084037	0.152884	122	0.061636	0.103196
860	4	6	108.699	22.6456	9771	4642.5	0.0340579	0.0498	0.041422	0.0903033	0.108699	0.168497	25	0.0662859	0.126301
861	3	10.3333	109.551	13.2374	5606	7881.67	0.0488312	0.0694294	0.0386657	0.0872025	0.109551	0.170579	32	0.0840029	0.139623
862	4	15.75	69.419	11.9643	2412	4326.25	0.00668119	0.0281333	0.0327418	0.053577	0.069419	0.139275	62	0.0405761	0.0729028
863	3	21.3333	80.7759	11.7175	6656	6230	0.00828758	0.0281611	0.0286422	0.051461	0.0807759	0.142511	62	0.0590497	0.0993031
864	4	8.75	98.7121	15.3341	3321	4601.25	0.0302719	0.0512923	0.0371193	0.0686712	0.0987121	0.167	35	0.0705627	0.114333
865	3	5	115.223	23.6847	6230	3326.33	0.0350064	0.0417941	0.0343645	0.0508395	0.115223	0.169893	15	0.0611109	0.0982193
866	3	14	121.638	12.6552	9876	6835	0.0298157	0.0547995	0.0368007	0.0699654	0.121638	0.181632	42	0.0913839	0.150886
867	3	11	112.53	14.6073	4332	3411.67	0.0289489	0.0387385	0.0436206	0.0484547	0.11253	0.179027	31	0.0662174	0.123112
868	4	7	99.7713	19.8949	4571	4841	0.00963496	0.0271362	0.0240146	0.0373321	0.0997713	0.16795	29	0.0526413	0.123232
869	3	8.66667	86.6266	10.6564	6865	3937.33	0.0141312	0.0257397	0.0366865	0.0395605	0.0866266	0.156811	27	0.0506236	0.0856213
870	3	9.33333	107.105	15.2724	2651	5662	0.0283618	0.0380539	0.0382384	0.0461393	0.107105	0.176373	29	0.0708923	0.100309
871	3	9.33333	90.0451	10.1241	3204	5982.67	0.0170008	0.021663	0.0365886	0.0287473	0.0900451	0.151257	29	0.0526479	0.0840013
872	3	9.66667	114.461	14.4136	3567	5187.33	0.0442889	0.048548	0.0394735	0.0528073	0.114461	0.193006	29	0.0763642	0.11066
873	3	7.66667	125.745	21.8556	9460	6459.67	0.0300621	0.0514634	0.0346147	0.0706772	0.125745	0.187433	24	0.0776742	0.116441
874	3	10.3333	118.565	15.8087	3444	5453.67	0.00812311	0.0413536	0.0374329	0.0670005	0.118565	0.173514	32	0.0775302	0.122002
875	3	7	88.158	13.3403	3122	3437	0.0245615	0.0336059	0.0297205	0.0391561	0.088158	0.146577	22	0.0537542	0.0888888
876	3	11.3333	120.772	12.5804	7134	5325.33	0.0225321	0.0384377	0.0445647	0.0561397	0.120772	0.178052	34	0.0781374	0.137457
877	3	21.6667	74.7852	5.14395	3973	6059	0.0090262	0.0296836	0.0352476	0.0409221	0.0747852	0.155809	66	0.0585889	0.102497
878	3	8	74.6096	11.6834	5857	7567.33	0.00380729	0.0204423	0.0328792	0.0466748	0.0746096	0.148531	24	0.0389984	0.0679059
879	4	13.5	103.083	14.1262	6804	5775	0.0300288	0.0552838	0.0354811	0.105157	0.103083	0.161598	54	0.0736341	0.138104
880	3	25.3333	73.9167	6.40031	5178	5102.33	0.0112353	0.0255669	0.0316542	0.0373989	0.0739167	0.149129	75	0.0488783	0.0917106
881	3	9.66667	100.672	13.9823	9477	3408.33	0.0246941	0.0441453	0.0381476	0.0615901	0.100672	0.162256	30	0.0644812	0.112316
882	3	10	113.069	12.2641	5444	2825.33	0.0337122	0.0520907	0.0433402	0.0646443	0.113069	0.173927	31	0.0809546	0.122496
883	3	18	82.5817	5.26038	4698	5994	0.0103673	0.033656	0.0370268	0.049925	0.0825817	0.140131	53	0.0573035	0.102854
884	3	6.66667	84.8153	14.2481	4976	4023.67	0.00792751	0.0251165	0.0332153	0.0455968	0.0848153	0.150933	20	0.0392891	0.0761625
885	3	18	83.3854	5.31157	5084	4507.33	0.0138431	0.0205159	0.0316328	0.026139	0.0833854	0.144365	54	0.0498193	0.0894204
886	3	7.66667	97.6236	15.0051	7109	6291.33	0.0185438	0.0341363	0.0325642	0.0530251	0.0976236	0.162877	24	0.0584816	0.116592
887	3	5.33333	100.327	19.5081	1153	6848	0.01607	0.0231643	0.0262749	0.0371072	0.100327	0.155125	17	0.0410657	0.0697306
888	3	12.6667	94.2091	7.51351	5157	6031.67	0.00887841	0.0210041	0.0375053	0.0385937	0.0942091	0.155494	39	0.0560094	0.093179
889	3	12.6667	84.9326	10.3335	2747	2256	0.00794089	0.0193335	0.0351268	0.0386119	0.0849326	0.14702	39	0.0416825	0.090044
890	3	7.33333	84.0925	12.1467	202	4415.67	0.00446447	0.0170821	0.0296935	0.0266355	0.0840925	0.154292	23	0.0430973	0.097893
891	3	7.33333	111.158	16.409	2755	5696	0.0199355	0.0352714	0.0360647	0.0531184	0.111158	0.175618	23	0.0640077	0.103672
892	5	7.4	83.8412	16.369	5514	4181.6	0.0146053	0.0305731	0.0310497	0.0622733	0.0838412	0.153012	38	0.0576603	0.0991967
893	3	9.66667	120.661	14.939	5487	6157	0.0507261	0.0544043	0.041277	0.0568815	0.120661	0.192364	30	0.084776	0.139623
894	3	7	84.3335	14.9926	8108	5991.33	0.0156769	0.0352041	0.0348974	0.0506349	0.0843335	0.153137	22	0.0569502	0.0979476
895	3	13.6667	107.214	11.2319	4157	6060.33	0.0341911	0.0461393	0.0294265	0.0553652	0.107214	0.167048	42	0.0757897	0.12732
896	3	10.3333	103.098	13.5913	4259	7290.33	0.0184133	0.0485173	0.037096	0.0670277	0.103098	0.172501	32	0.073808	0.113034
897	3	8	100.475	13.1176	6397	3955.33	0.0172765	0.0299081	0.0390597	0.0458692	0.100475	0.174895	24	0.0638189	0.10474
898	3	25.3333	70.4713	3.36166	6222	8411.33	0.00863061	0.0264672	0.0364329	0.0472181	0.0704713	0.136886	74	0.0476666	0.0929573
899	3	36.6667	79.2317	6.51981	3490	4661	0.0174906	0.0196903	0.0361352	0.0222808	0.0792317	0.149057	106	0.0537093	0.0904876
900	4	7.25	126.743	24.4414	3753	6717.25	0.0137371	0.0495471	0.0370775	0.0712475	0.126743	0.197206	30	0.0810294	0.132515
901	3	7.33333	125.807	17.4732	3808	5696	0.0526227	0.0578111	0.0340653	0.06393	0.125807	0.180186	22	0.0775089	0.116052
902	3	17.6667	86.3923	6.69615	864	6226.33	0.0201813	0.0264166	0.0362768	0.0354431	0.0863923	0.141953	53	0.0530575	0.099799
903	3	5	150.299	32.2069	6078	4156	0.0544968	0.069438	0.0438401	0.088323	0.150299	0.22125	16	0.086949	0.117769
904	3	33.6667	80.5036	4.34464	5471	5001.67	0.0170774	0.0325478	0.033922	0.0548594	0.0805036	0.139951	98	0.0603161	0.110789
905	3	6.33333	112.446	20.615	7343	4533.33	0.0192635	0.0348524	0.0359102	0.048983	0.112446	0.175205	20	0.062998	0.100353
906	3	6.66667	96.3537	15.0266	5581	5606	0.0251825	0.0345667	0.0364716	0.045115	0.0963537	0.154723	21	0.0582391	0.104012
907	3	9.66667	110.216	13.1646	5386	3662.33	0.0457985	0.0498885	0.0338981	0.0550204	0.110216	0.176523	26	0.0738476	0.106545
908	3	10.3333	117.41	21.2698	3348	5066.33	0.0317177	0.0413907	0.0339955	0.0582096	0.11741	0.185609	32	0.0785341	0.111303
909	3	15.3333	88.6142	10.5493	6759	2897	0.0180468	0.0295474	0.033099	0.0523009	0.0886142	0.149418	45	0.0638395	0.11754
910	3	9	96.8971	13.7026	3456	5518.67	0.0210081	0.0308762	0.031726	0.0484567	0.0968971	0.154395	28	0.0600503	0.109829
911	3	7	89.8857	13.3164	3492	4476.33	0.0220416	0.0329668	0.0388851	0.0442157	0.0898857	0.165398	22	0.0586953	0.0972008
912	4	7	106.225	19.6959	10000	4277	0.0329643	0.0361058	0.0372531	0.0423837	0.106225	0.164908	29	0.0645962	0.105728
913	4	25.5	93.9783	8.31544	3400	5006.75	0.032529	0.0386443	0.0358723	0.0452767	0.0939783	0.164435	98	0.0689729	0.111498
914	3	8.33333	99.0876	13.5504	4695	6735.33	0.00683555	0.0233207	0.0393817	0.0529609	0.0990876	0.164981	26	0.0520754	0.0943634
915	5	7.2	72.4829	15.5188	10368	5728.2	0.00529843	0.0275725	0.0338224	0.0503218	0.0724829	0.141925	36	0.0471367	0.0838751
916	3	28	93.8832	9.57459	6615	7244.33	0.00294618	0.0270979	0.0347718	0.042046	0.0938832	0.1502	84	0.0705272	0.106703
917	3	9.33333	108.685	13.6553	2133	4525.67	0.00966077	0.0316874	0.0371392	0.0539328	0.108685	0.1684	28	0.0665041	0.132466
918	3	37	95.2862	10.209	8972	4076.67	0.0385186	0.0477276	0.0351023	0.0597938	0.0952862	0.155304	110	0.0725139	0.107958
919	3	41.6667	93.3948	7.90081	3651	3748.67	0.025512	0.0373482	0.0325076	0.0486766	0.0933948	0.147745	124	0.0718045	0.107296
920	3	19.3333	78.8724	4.82379	8749	6225.33	0.0170833	0.0216186	0.0320455	0.0300362	0.0788724	0.152187	58	0.0501742	0.0984326
921	4	6.5	87.5562	19.7001	6870	7498.25	0.006228	0.0249138	0.0330338	0.0492438	0.0875562	0.155346	27	0.0552905	0.0878879
922	3	13	101.364	9.11735	4840	6242.67	0.032619	0.0375275	0.0357225	0.0430123	0.101364	0.178569	39	0.0664735	0.110283
923	3	14.3333	106.23	9.00517	6508	4727.33	0.0329785	0.041544	0.0368615	0.0500904	0.10623	0.16573	42	0.0693901	0.103579
924	3	32.6667	89.3673	3.42177	8084	6106.67	0.0238959	0.0302455	0.0362963	0.0397779	0.0893673	0.161172	98	0.064035	0.104575
925	3	12.3333	111.772	9.44136	5808	5820.33	0.0332127	0.0487254	0.0373525	0.0739132	0.111772	0.168648	37	0.0741723	0.115675
926	3	9	75.5919	11.5611	5358	4776.33	0.0061227	0.0131147	0.0344546	0.0242785	0.0755919	0.150511	27	0.0370494	0.0691199
927	3	11.6667	123.925	17.9494	7014	4094	0.0305507	0.0385025	0.0433368	0.0427308	0.123925	0.185651	35	0.0790335	0.125119
928	3	12.6667	134.899	16.4127	7078	3777	0.0578393	0.0741886	0.0361422	0.0833771	0.134899	0.205587	38	0.0998289	0.146178
929	3	12.3333	127.141	15.5395	11515	2830.67	0.0458726	0.0649391	0.0373529	0.0877923	0.127141	0.189379	36	0.0964061	0.145641
930	3	36.3333	81.5642	3.82647	10028	6865.67	0.00141732	0.0341028	0.0358175	0.0535014	0.0815642	0.14575	104	0.0630041	0.111071
931	3	7	94.4954	13.6868	5790	3913.67	0.00785078	0.0364613	0.0388517	0.0584463	0.0944954	0.146683	22	0.0583254	0.105303
932	3	19	101.028	7.57712	3278	3423	0.0171378	0.032934	0.0374762	0.0541632	0.101028	0.15859	57	0.0725561	0.10887
933	3	9.33333	110.737	13.9131	6531	6485	0.0231685	0.0348511	0.0377834	0.0512219	0.110737	0.173354	29	0.0633899	0.100112
934	3	6.66667	115.862	18.4521	6075	6415.67	0.0382813	0.0489268	0.0376073	0.0670779	0.115862	0.180266	20	0.0705352	0.103319
935	3	10	95.7176	17.4032	7746	5769.33	0.0236817	0.025049	0.0415662	0.025946	0.0957176	0.167568	29	0.0538033	0.104602
936	3	8	99.6848	13.8199	7794	3766.33	0.00844972	0.0234875	0.0344706	0.0383042	0.0996848	0.167984	25	0.0559673	0.0894736
937	4	12	77.4235	15.0699	9045	4156	0.00625109	0.0139925	0.0276738	0.0307583	0.0774235	0.13843	49	0.0407501	0.0762809
938	3	5.33333	99.7868	20.7889	4724	7529.33	0.00594799	0.0218575	0.0278198	0.0307583	0.0997868	0.169189	17	0.0439359	0.0741334
939	3	10	115.036	12.3253	6033	4564	0.0391162	0.0449633	0.0366281	0.0539012	0.115036	0.176708	31	0.0707857	0.0975787
940	3	37.3333	81.2822	7.53666	3026	3647.67	0.00775909	0.0273361	0.0377558	0.045889	0.0812822	0.145146	110	0.0604646	0.110533
941	3	19.3333	72.9785	12.6496	6131	2631.33	0.00743225	0.033234	0.0395045	0.0641563	0.0729785	0.150229	58	0.046154	0.0983341
942	3	8	90.1952	12.039	7966	4287.67	0.0104093	0.0277474	0.0327871	0.0568802	0.0901952	0.155091	25	0.0577346	0.10766
943	3	5	122.974	25.2779	3210	7976.67	0.0198439	0.0410523	0.0399474	0.0559065	0.122974	0.191529	16	0.0690407	0.102446
944	3	15.6667	103.436	12.1497	4248	3090.33	0.0305332	0.0362153	0.035001	0.0425933	0.103436	0.181253	46	0.0696116	0.107808
945	3	10.6667	112.913	13.1732	6835	6476.67	0.0352325	0.0455183	0.0349244	0.058838	0.112913	0.193483	33	0.0767025	0.121973
946	3	53.6667	83.8909	2.04201	4257	6542.33	0.0204071	0.0347825	0.0369778	0.0542378	0.0838909	0.156479	153	0.0646864	0.113957
947	4	26.25	69.4416	13.207	5140	2973.5	0.0112796	0.0302399	0.0333641	0.0527264	0.0694416	0.138056	105	0.04518	0.0869389
948	3	10.3333	127.284	14.1426	3105	5127.33	0.0326856	0.0456069	0.0434585	0.0543697	0.127284	0.186684	31	0.0805747	0.109714
949	3	9.33333	89.1486	10.4007	8618	5409	0.0143412	0.0240082	0.0271325	0.0428725	0.0891486	0.14489	29	0.0477942	0.096847
950	3	27	92.1356	4.40524	6362	1701	0.0171968	0.0322549	0.0404989	0.0489074	0.0921356	0.158664	75	0.0666823	0.105826
951	3	7.66667	117.943	17.0533	8816	7668.67	0.0431069	0.0482208	0.0365952	0.0535284	0.117943	0.190996	23	0.076965	0.116648
952	3	6	107.101	21.4202	5915	4491	0.00963496	0.021267	0.0351191	0.031771	0.107101	0.177585	19	0.0549642	0.0963367
953	3	13	117.546	13.7572	7228	7888	0.0523962	0.0564156	0.0435022	0.0622612	0.117546	0.18304	40	0.0860983	0.138104
954	3	35.6667	95.5379	9.63084	4205	4411	0.00889983	0.0332444	0.0362666	0.0706112	0.0955379	0.166843	104	0.0758753	0.114251
955	3	8.33333	106.452	15.7707	4698	7114.33	0.0146475	0.0342993	0.0326241	0.0530271	0.106452	0.165446	26	0.0648619	0.105223
956	3	5	113.09	23.2464	6943	6111.67	0.0256146	0.0409041	0.0337084	0.0558939	0.11309	0.183129	16	0.0615071	0.0915255
957	3	13.3333	87.573	11.1191	7059	5485.67	0.00719614	0.0244229	0.035835	0.0357534	0.087573	0.155349	41	0.0497079	0.0871355
958	3	5	129.28	26.5742	6133	6978	0.0334167	0.0459848	0.0394311	0.0631404	0.12928	0.187407	16	0.0680677	0.103514
959	3	24.6667	82.2898	5.19496	1350	4752.67	0.0112748	0.0276922	0.0356911	0.0496089	0.0822898	0.143656	73	0.058884	0.116816
960	3	6	100.965	17.6689	6588	5507.33	0.0287814	0.0465246	0.0359772	0.0618775	0.100965	0.161001	19	0.0677754	0.102239
961	3	6	116.612	20.8237	2447	4747	0.0137371	0.0302374	0.0422512	0.0567485	0.116612	0.183469	19	0.0653524	0.117022
962	3	8.33333	101.201	13.2526	6426	6930	0.0382831	0.0464954	0.0375354	0.0612453	0.101201	0.163869	26	0.0733757	0.111319
963	3	16	81.5437	5.46419	3102	3998.33	0.0188446	0.0397415	0.0360677	0.0696368	0.0815437	0.154401	46	0.0586091	0.11277
964	3	12.3333	70.8385	7.99361	2417	5147.33	0.00793823	0.0331323	0.0393478	0.067082	0.0708385	0.143495	38	0.0427422	0.0920089
965	3	6	113.778	21.2807	5714	6577	0.00736431	0.0187885	0.0415579	0.0301074	0.113778	0.178928	19	0.0553158	0.0943021
966	3	8.33333	104.856	15.3124	8038	5607	0.0294364	0.0362876	0.0351472	0.0467058	0.104856	0.177592	26	0.0636355	0.0963547
967	3	4.33333	107.231	25.0205	6515	4906	0.0158822	0.0358719	0.0413162	0.0552409	0.107231	0.174155	13	0.0564582	0.111204
968	3	13.6667	110.225	14.2204	3677	4896	0.0406076	0.0487759	0.0407227	0.0636885	0.110225	0.17972	41	0.0716518	0.114415
969	3	16.3333	90.0269	10.1935	7168	2354.33	0.0129133	0.0246842	0.0316778	0.0332913	0.0900269	0.153333	50	0.05928	0.0990678
970	3	10	94.0563	13.967	5259	3925.67	0.0237236	0.045032	0.0441006	0.0616148	0.0940563	0.170658	31	0.0580488	0.102232
971	3	22.3333	89.9737	5.58278	5555	5500.33	0.018984	0.0289547	0.0350952	0.0376028	0.0899737	0.157143	64	0.0592739	0.0950073
972	3	36.3333	94.3935	12.1236	5600	6928.67	0.0104656	0.0332524	0.0335021	0.0657478	0.0943935	0.162604	109	0.0825615	0.135014
973	3	41	82.0695	4.51577	6298	3679.67	0.0248198	0.0403094	0.0386333	0.0523161	0.0820695	0.141606	123	0.0620923	0.100034
974	3	7.66667	113.016	18.5946	5642	6821.67	0.0269559	0.0333971	0.0377217	0.0423837	0.113016	0.175055	24	0.0633431	0.130594
975	4	7	106.427	21.222	1797	7003.75	0.0279763	0.0373518	0.0377002	0.0527264	0.106427	0.158968	28	0.0642961	0.0968082
976	3	14.3333	117.038	14.1003	4224	6624.33	0.0371954	0.0464733	0.0332562	0.0648288	0.117038	0.17192	44	0.0805132	0.146178
977	3	8	100.849	13.1664	6016	4365.33	0.0166614	0.025889	0.0310163	0.0400886	0.100849	0.165083	23	0.052407	0.095357
978	3	14.6667	120.099	9.466	4863	7567.67	0.0481265	0.0525565	0.037638	0.0553205	0.120099	0.18145	43	0.0836335	0.135724
979	3	37	79.0822	8.75654	5588	5062.67	0.0211854	0.0276767	0.0405811	0.0318158	0.0790822	0.14726	111	0.0547674	0.090245
980	3	8	95.9949	12.5327	6724	4225.67	0.00662747	0.0146706	0.0302997	0.0226344	0.0959949	0.163904	25	0.0429533	0.079074
981	3	10	107.891	12.9562	6542	5664.33	0.0254067	0.03099	0.0329746	0.0343655	0.107891	0.17038	30	0.058241	0.10461
982	3	12.6667	127.671	17.0701	6337	6048.33	0.0356132	0.0537686	0.0456092	0.0672072	0.127671	0.197851	38	0.0926449	0.120335
983	3	20	103.798	11.945	4547	5781.67	0.0336806	0.048611	0.0346318	0.0677271	0.103798	0.171273	58	0.072209	0.109223
984	3	22.3333	91.7739	6.46788	6443	4314.67	0.0307541	0.0350947	0.0389723	0.0434556	0.0917739	0.15868	65	0.0634481	0.0982818
985	3	6.33333	98.133	16.719	8144	7853	0.0211026	0.0313389	0.033289	0.0442123	0.098133	0.170627	20	0.0551207	0.0828213
986	3	4.33333	121.346	28.3142	5632	3970.33	0.0342126	0.0382497	0.0343143	0.0461211	0.121346	0.19318	14	0.058744	0.0869389
987	3	8.66667	116.09	16.7685	5018	4558.67	0.0344066	0.0420971	0.0363728	0.0459563	0.11609	0.183445	27	0.0692111	0.110459
988	4	10.25	85.636	15.7792	4055	5317	0.0163974	0.0253292	0.0304476	0.0386656	0.085636	0.141547	42	0.0478238	0.0950725
989	3	34	80.3285	12.3372	6882	5258	0.0221873	0.0272799	0.0376369	0.0299802	0.0803285	0.148964	103	0.0552482	0.0912469
990	3	10.6667	98.8427	12.9678	5852	4906.67	0.0280605	0.0333368	0.0353483	0.0392481	0.0988427	0.161399	33	0.0642189	0.0994376
991	3	16.3333	95.2716	6.91601	10490	5678.67	0.0196929	0.0474271	0.0378531	0.0738504	0.0952716	0.170413	49	0.0690375	0.123909
992	3	15	86.2592	10.1355	7844	7092.67	0.0207798	0.0301482	0.040197	0.0379885	0.0862592	0.151423	45	0.057413	0.088297
993	3	34.3333	99.3452	14.154	3705	5374.67	0.0413462	0.0495341	0.0356581	0.0598807	0.0993452	0.168123	103	0.0735447	0.113973
994	3	11.6667	89.9521	9.57385	7605	6391.67	0.0167492	0.0481837	0.0333409	0.0749651	0.0899521	0.154361	36	0.0622249	0.114075
995	3	8.66667	113.178	15.6293	7976	6505.67	0.0260782	0.0497464	0.034276	0.0741313	0.113178	0.167684	27	0.0810541	0.12889
996	3	11	92.1022	14.1268	5016	2872.67	0.0173982	0.0310768	0.0273212	0.0410604	0.0921022	0.148203	34	0.0495129	0.0801488
997	3	39.3333	92.2564	7.49253	6618	5788.67	0.0231497	0.0312606	0.0344813	0.0469197	0.0922564	0.158415	117	0.0734129	0.115131
998	3	8	96.3927	16.601	5811	3826.67	0.0170668	0.0268878	0.0308375	0.0369928	0.0963927	0.157374	25	0.0554046	0.0913625
999	3	12.3333	90.5512	11.4986	5931	5426.33	0.0158364	0.0551333	0.0397247	0.0771372	0.0905512	0.147075	36	0.0729158	0.131222
