# Supplementary material for: The winner takes it all—Competitiveness of single nodes in globalized supply networks
Source: PLoS One. 2019 Nov 20;14(11):e0225346. doi: 10.1371/journal.pone.0225346 (PMC6867619; doi:10.1371/journal.pone.0225346)
Supplement: S1 Table — Legends can be found in te readme.txt file. (ZIP) [file pone.0225346.s001.zip › spatial_network_delaunay_randomized_scalefree_N_1000_r_4_edgelist.dat]

0	1	0.048316
0	2	0.0236198
0	3	0.0448521
0	4	0.0205159
0	5	0.0392251
0	7	0.0214641
0	8	0.0239719
0	10	0.0222805
0	16	0.0530693
0	18	0.0644197
0	21	0.0311914
0	31	0.0190803
0	34	0.0419516
0	35	0.0367753
0	39	0.0567848
0	41	0.0702595
0	45	0.0241951
0	55	0.0573848
0	56	0.0389935
0	63	0.0914508
0	71	0.052936
0	77	0.0310941
0	91	0.0337616
0	93	0.00259643
0	94	0.0276841
0	100	0.0134397
0	101	0.0609711
0	126	0.0109141
0	162	0.0151085
0	172	0.0592382
0	193	0.0183475
0	208	0.0281717
0	210	0.0239034
0	225	0.0151112
0	237	0.0079985
0	243	0.0335066
0	246	0.0636815
0	259	0.0426891
0	260	0.0494509
0	267	0.0150233
0	276	0.00620108
0	297	0.0579906
0	318	0.0298213
0	334	0.0301416
0	359	0.0237773
0	408	0.0339456
0	418	0.0336593
0	440	0.0387445
0	497	0.0244229
0	506	0.0231827
0	522	0.00431788
0	531	0.0229028
0	537	0.0700573
0	566	0.0220729
0	587	0.0570679
0	632	0.0340499
0	639	0.0246415
0	657	0.070691
0	672	0.0166328
0	690	0.0558904
0	716	0.00689382
0	732	0.0270567
0	768	0.038566
0	821	0.0571503
0	822	0.0260964
0	859	0.0476206
0	872	0.0434107
0	919	0.0645934
0	928	0.0305067
0	993	0.0334469
0	994	0.0265986
1	2	0.0198842
1	3	0.0159362
1	4	0.0464103
1	5	0.0610253
1	9	0.0489851
1	11	0.0366961
1	12	0.0279923
1	14	0.0556449
1	15	0.0577624
1	22	0.0416244
1	25	0.0385633
1	32	0.0388169
1	34	0.0427245
1	43	0.0201532
1	44	0.0191395
1	45	0.0484158
1	65	0.0233456
1	112	0.0605344
1	113	0.0447176
1	120	0.0369056
1	137	0.0411521
1	161	0.0458361
1	165	0.0108373
1	173	0.0513576
1	188	0.0266877
1	195	0.0187089
1	253	0.0240503
1	268	0.0295864
1	324	0.0277021
1	345	0.0198153
1	346	0.0257894
1	371	0.0812273
1	377	0.0210117
1	433	0.0203842
1	481	0.07179
1	520	0.0503265
1	533	0.0380633
1	543	0.035064
1	559	0.0406641
1	599	0.0234741
1	648	0.039244
1	672	0.0278177
1	682	0.0600573
1	687	0.0330202
1	718	0.0392649
1	766	0.0340217
1	797	0.0299438
1	866	0.023426
1	880	0.0122048
1	935	0.0210022
1	954	0.0502195
2	3	0.043703
2	6	0.0188529
2	8	0.0116568
2	10	0.0510851
2	17	0.0534047
2	19	0.0560661
2	28	0.0313324
2	29	0.042224
2	33	0.0518578
2	36	0.0402087
2	39	0.0332143
2	43	0.0279692
2	50	0.0552988
2	55	0.0390714
2	61	0.0701749
2	82	0.048224
2	104	0.034228
2	106	0.0276091
2	122	0.0235556
2	138	0.0144918
2	143	0.0530706
2	150	0.0412059
2	155	0.00584192
2	181	0.050705
2	193	0.0260929
2	232	0.0184318
2	242	0.0108655
2	243	0.00761468
2	296	0.035398
2	323	0.0684035
2	327	0.0138209
2	335	0.056041
2	356	0.030169
2	372	0.0168986
2	409	0.0620654
2	431	0.0106573
2	447	0.0608128
2	452	0.0477182
2	462	0.0318999
2	463	0.0605327
2	491	0.046614
2	516	0.0313322
2	549	0.0440694
2	555	0.036924
2	567	0.0362713
2	592	0.0316513
2	617	0.0556909
2	642	0.0758043
2	698	0.00809762
2	705	0.0956915
2	738	0.0410119
2	743	0.0168712
2	745	0.0127845
2	785	0.0262444
2	796	0.0543852
2	816	0.05458
2	829	0.0278927
2	836	0.0249721
2	862	0.0435145
2	872	0.0631721
2	917	0.0385729
2	960	0.0244035
2	981	0.0488092
3	4	0.0632538
3	5	0.0263672
3	6	0.0261808
3	7	0.0543282
3	8	0.0127515
3	9	0.0434668
3	11	0.0123166
3	13	0.0732881
3	14	0.0582503
3	18	0.0644125
3	19	0.0120145
3	20	0.066778
3	21	0.0578597
3	23	0.0418555
3	25	0.0138662
3	32	0.029062
3	34	0.0388378
3	41	0.025613
3	42	0.0195447
3	51	0.0319552
3	57	0.0541652
3	65	0.0775008
3	71	0.039583
3	77	0.0338095
3	88	0.0380855
3	91	0.0747194
3	92	0.0193863
3	101	0.0770988
3	120	0.0302612
3	142	0.0310053
3	143	0.0269128
3	146	0.0304256
3	162	0.0526144
3	188	0.0144448
3	196	0.0304244
3	214	0.0361776
3	216	0.0247485
3	224	0.0375583
3	257	0.0436185
3	283	0.0332479
3	309	0.0325666
3	312	0.0493969
3	338	0.0228544
3	346	0.025899
3	376	0.0623526
3	446	0.0171481
3	468	0.0101068
3	507	0.0307554
3	509	0.01962
3	519	0.0392212
3	529	0.0122264
3	535	0.016249
3	585	0.0423928
3	626	0.0464128
3	633	0.0595146
3	654	0.0304494
3	662	0.0395084
3	712	0.0475867
3	728	0.0387714
3	730	0.0334265
3	767	0.0355456
3	823	0.00426318
3	850	0.052169
3	860	0.0300137
3	944	0.0218854
3	982	0.0653797
3	996	0.0319171
4	10	0.016721
4	12	0.0391464
4	13	0.0450667
4	20	0.055768
4	29	0.0288917
4	30	0.0370465
4	37	0.0490904
4	45	0.0425628
4	54	0.0182557
4	59	0.0134874
4	68	0.0237838
4	74	0.0379116
4	79	0.0233791
4	94	0.0383509
4	98	0.0321851
4	127	0.0587986
4	132	0.076608
4	154	0.00967186
4	180	0.0192415
4	191	0.0273865
4	199	0.0129321
4	201	0.0108046
4	203	0.0456584
4	240	0.0338598
4	245	0.0128178
4	255	0.0299226
4	263	0.0421102
4	265	0.0231127
4	282	0.062313
4	371	0.0373147
4	410	0.0191169
4	413	0.0288501
4	417	0.0255343
4	455	0.0386265
4	458	0.0449589
4	486	0.0222666
4	508	0.0550186
4	515	0.0680243
4	546	0.0301874
4	551	0.037228
4	578	0.0137791
4	581	0.0187473
4	599	0.0238011
4	699	0.0558842
4	707	0.0551838
4	722	0.0496404
4	728	0.0386914
4	768	0.037159
4	801	0.0468144
4	822	0.0141559
4	948	0.0256381
5	6	0.0658548
5	7	0.0523534
5	17	0.0713488
5	18	0.02515
5	38	0.0281914
5	44	0.0236454
5	49	0.032261
5	67	0.0290732
5	73	0.0203717
5	78	0.0495283
5	103	0.0304532
5	145	0.0381901
5	151	0.0496496
5	161	0.0252163
5	200	0.0484174
5	204	0.0161281
5	220	0.0479475
5	228	0.0648558
5	248	0.0338498
5	258	0.0562876
5	294	0.0395067
5	324	0.0414437
5	352	0.00681479
5	379	0.0495946
5	389	0.0132882
5	409	0.0203075
5	415	0.0197964
5	489	0.0610986
5	524	0.0162739
5	532	0.00924865
5	582	0.0321449
5	617	0.0729515
5	716	0.00844778
5	739	0.0298409
5	790	0.0296831
5	876	0.0260839
5	889	0.059431
5	891	0.0449547
5	907	0.0216216
5	979	0.0719622
6	133	0.0400563
7	14	0.0406262
7	15	0.052697
7	29	0.0492432
7	30	0.0450843
7	36	0.0361153
7	59	0.0508343
7	93	0.0512311
7	107	0.0264296
7	115	0.0224843
7	156	0.0402484
7	161	0.0352555
7	279	0.030708
7	456	0.0163902
7	505	0.0445284
7	518	0.0383203
7	527	0.0263168
7	780	0.0235691
7	859	0.0701694
8	9	0.0308333
8	11	0.0494497
8	12	0.0393285
8	13	0.0692415
8	16	0.0244915
8	20	0.0331779
8	24	0.0404918
8	26	0.0509329
8	27	0.0439428
8	52	0.0344051
8	63	0.0647087
8	97	0.0473905
8	123	0.0384171
8	137	0.0188822
8	139	0.0249612
8	147	0.0438352
8	211	0.057417
8	227	0.0624361
8	235	0.0259678
8	302	0.0149167
8	313	0.0620811
8	366	0.0365528
8	397	0.0511194
8	407	0.050865
8	490	0.031658
8	551	0.0269964
8	576	0.0704655
8	625	0.0362545
8	649	0.0287795
8	675	0.0547835
8	698	0.0281482
8	877	0.0266879
8	900	0.0698568
8	935	0.0373408
8	950	0.0279678
9	17	0.065976
9	70	0.0478664
9	98	0.0211878
9	111	0.0409753
9	127	0.0159458
9	212	0.0196368
9	223	0.0363245
9	281	0.017463
9	321	0.0249805
9	334	0.0656071
9	342	0.0574916
9	452	0.0496018
9	464	0.0661698
9	591	0.0273029
9	697	0.0127251
9	820	0.0412628
9	958	0.0293079
10	16	0.0312047
10	24	0.0414489
10	27	0.0336228
10	43	0.0313964
10	86	0.0401478
10	134	0.0331445
10	153	0.026312
10	178	0.0298355
10	198	0.0105397
10	295	0.0248054
10	369	0.0297021
10	473	0.049117
10	493	0.0316916
10	542	0.047044
10	655	0.0403704
10	693	0.0517624
10	915	0.0269581
10	942	0.0231509
11	15	0.0104814
11	22	0.0176073
11	23	0.0384197
11	28	0.0198172
11	30	0.0364136
11	35	0.0368578
11	46	0.0262833
11	52	0.0169836
11	56	0.0365296
11	95	0.0348174
11	139	0.0164221
11	145	0.0665203
11	187	0.0168589
11	198	0.021264
11	216	0.0559717
11	231	0.08137
11	234	0.0208154
11	235	0.0286865
11	258	0.039963
11	270	0.0562334
11	274	0.0488739
11	284	0.0309385
11	286	0.0531035
11	307	0.0620837
11	386	0.0402726
11	454	0.0334019
11	473	0.0350903
11	559	0.0315599
11	560	0.0276619
11	622	0.0204943
11	623	0.0254218
11	624	0.0260312
11	635	0.071185
11	636	0.0146566
11	651	0.040127
11	881	0.00699868
11	973	0.0288983
12	23	0.0242922
12	32	0.0188686
12	42	0.019023
12	48	0.0545474
12	58	0.00561666
12	64	0.0561125
12	74	0.0386881
12	87	0.0298249
12	99	0.060792
12	144	0.0648298
12	183	0.0232423
12	209	0.0371273
12	246	0.03786
12	254	0.0140152
12	282	0.0335095
12	298	0.0520897
12	301	0.0134115
12	318	0.0401355
12	338	0.0783335
12	358	0.0211962
12	370	0.0329243
12	441	0.0711478
12	464	0.0128569
12	492	0.0731142
12	576	0.0407022
12	635	0.0538279
12	646	0.0483305
12	653	0.0222974
12	664	0.0308649
12	678	0.0580905
12	725	0.068274
12	761	0.0308276
12	765	0.0306207
12	779	0.0181788
12	818	0.0501479
12	855	0.0391351
12	862	0.0350804
12	999	0.0247102
13	24	0.0536615
13	26	0.0441061
13	28	0.0125267
13	35	0.0317497
13	42	0.0820277
13	44	0.0175292
13	62	0.0644701
13	76	0.00747656
13	105	0.0155307
13	111	0.0817167
13	196	0.0177041
13	329	0.0328203
13	398	0.0550983
13	414	0.0350194
13	451	0.0534076
13	506	0.0590752
13	514	0.0389454
13	535	0.0641183
13	586	0.0358035
13	657	0.0559553
13	700	0.0202655
13	839	0.0430123
14	21	0.0337656
14	31	0.0376267
14	51	0.061973
14	72	0.0277886
14	85	0.0287124
14	232	0.0782038
14	237	0.0275746
14	252	0.00746956
14	260	0.0268919
14	317	0.0526966
14	406	0.0164191
14	517	0.0330056
14	556	0.0636727
14	766	0.0328457
14	825	0.0264772
14	829	0.0184508
14	842	0.0432996
14	871	0.0300497
14	893	0.0523915
14	926	0.0188819
14	938	0.0303694
15	31	0.0321782
15	47	0.0571578
15	48	0.0559325
15	60	0.0472185
15	68	0.0276012
15	116	0.0330048
15	138	0.0099627
15	227	0.0439283
15	263	0.0467423
15	275	0.00440987
15	372	0.0559232
15	408	0.0562232
15	412	0.0349071
15	456	0.0121603
15	460	0.0292292
15	479	0.0291159
15	781	0.0386352
15	834	0.00999323
15	980	0.0198872
16	19	0.0271073
16	33	0.0403153
16	38	0.0304034
16	55	0.0312543
16	75	0.0416848
16	99	0.0234546
16	106	0.0600753
16	129	0.0206782
16	133	0.0595156
16	181	0.0298551
16	420	0.0433658
16	533	0.019916
16	536	0.0553937
16	725	0.0391486
16	800	0.0212666
16	818	0.0637926
16	919	0.0447235
16	989	0.0331798
17	46	0.00594824
17	109	0.0432516
17	135	0.0497119
17	294	0.0294897
17	306	0.0177701
17	607	0.062127
17	929	0.0454439
18	25	0.0273562
18	40	0.0421224
18	41	0.034945
18	49	0.0392449
18	58	0.0390023
18	62	0.0682627
18	77	0.0432423
18	85	0.0430302
18	149	0.0329062
18	159	0.0601803
18	174	0.0323916
18	266	0.0329089
18	277	0.0884438
18	315	0.0278741
18	381	0.0381279
18	436	0.0391251
18	448	0.043183
18	556	0.0526501
18	589	0.0318367
18	618	0.0192272
18	636	0.0424833
18	672	0.0494125
18	706	0.0235594
18	858	0.00207102
18	971	0.038128
19	26	0.0349928
19	38	0.0284246
19	40	0.0648791
19	60	0.0220063
19	64	0.0851088
19	70	0.0292767
19	89	0.0337829
19	107	0.0151908
19	114	0.0194939
19	139	0.0143555
19	152	0.0302799
19	166	0.0467595
19	169	0.0547583
19	178	0.0328281
19	285	0.0176161
19	309	0.00888457
19	321	0.00659509
19	326	0.015245
19	336	0.0654296
19	356	0.0228202
19	357	0.0281932
19	364	0.0191693
19	485	0.0184997
19	493	0.0159383
19	525	0.0264203
19	575	0.0282981
19	630	0.0645978
19	642	0.0196554
19	686	0.0256449
19	714	0.031757
19	736	0.0144117
19	775	0.0243417
19	806	0.0222936
19	812	0.0426353
19	826	0.0445751
19	961	0.0217527
19	967	0.0544557
20	22	0.0310311
20	46	0.0282359
20	66	0.039385
20	185	0.0174885
20	205	0.0498753
20	238	0.0108828
20	271	0.0251521
20	477	0.0482461
20	715	0.0486146
20	756	0.0403322
20	965	0.00403365
21	60	0.0574419
21	154	0.00735954
21	968	0.0349623
22	58	0.0383736
22	66	0.0821626
22	111	0.0627378
22	217	0.0594721
22	251	0.00897451
22	399	0.0496583
22	437	0.0294973
22	449	0.0505649
22	966	0.0156372
22	982	0.0352781
23	70	0.0570714
23	89	0.0292816
23	96	0.0552995
23	103	0.017325
23	108	0.017176
23	109	0.0329758
23	119	0.0538029
23	128	0.0254207
23	148	0.0127596
23	167	0.0133413
23	197	0.015331
23	252	0.0316491
23	280	0.0329605
23	348	0.018097
23	352	0.0372664
23	355	0.0643093
23	368	0.0288823
23	471	0.0316559
23	472	0.00954239
23	562	0.0191533
23	574	0.0332795
23	670	0.0272539
23	722	0.034245
23	734	0.0204154
23	983	0.0334848
24	27	0.00599867
24	53	0.0215852
24	54	0.0298946
24	59	0.0656339
24	66	0.034317
24	73	0.038596
24	76	0.0489164
24	79	0.0548814
24	86	0.0627204
24	90	0.0358131
24	95	0.0523231
24	159	0.0403692
24	186	0.0434574
24	189	0.0308297
24	202	0.0385748
24	229	0.0287387
24	234	0.0531114
24	261	0.0102145
24	316	0.0176885
24	332	0.0413447
24	355	0.0206088
24	362	0.0863233
24	403	0.0238594
24	409	0.0387852
24	418	0.0502425
24	435	0.0120483
24	438	0.0184329
24	461	0.0368586
24	483	0.051523
24	512	0.0448331
24	561	0.0488054
24	580	0.0235144
24	606	0.0194537
24	611	0.0329268
24	633	0.0608416
24	657	0.0301953
24	740	0.0307998
24	795	0.0355307
24	796	0.0161366
24	844	0.0268927
24	848	0.0124882
24	854	0.0404851
24	910	0.0786459
24	939	0.0300846
25	69	0.0498474
25	123	0.0327842
25	273	0.0427369
25	325	0.0490336
25	452	0.0381683
25	521	0.0490745
25	630	0.0270051
26	81	0.0627127
26	130	0.0128844
26	136	0.0649444
26	171	0.00548373
26	189	0.0225872
26	262	0.0442604
26	264	0.0344437
26	289	0.0607701
26	290	0.0342599
26	382	0.0210984
26	397	0.0176505
26	696	0.0433876
26	759	0.0343225
26	766	0.0233521
26	859	0.0326395
27	52	0.0640822
27	84	0.0128969
27	87	0.0550099
27	108	0.0144376
27	110	0.0446468
27	113	0.0413535
27	128	0.0507381
27	134	0.0467596
27	166	0.0162458
27	281	0.0407508
27	284	0.0329504
27	292	0.038377
27	333	0.0382291
27	334	0.0284943
27	335	0.0753802
27	349	0.0400105
27	404	0.0321342
27	412	0.0538998
27	485	0.0309148
27	496	0.0155166
27	625	0.0532647
27	666	0.0275466
27	716	0.0270271
27	771	0.0604469
27	815	0.0716322
27	824	0.0311697
27	939	0.0492059
28	37	0.0244699
28	76	0.0291828
28	92	0.0470903
28	94	0.0332314
28	227	0.0613647
28	270	0.0336094
28	340	0.0283197
28	360	0.023239
28	433	0.0238089
28	494	0.0368456
28	569	0.0465566
28	596	0.0317165
28	747	0.021054
28	817	0.0529885
28	936	0.0456143
29	36	0.0363407
29	117	0.0225799
29	174	0.0451464
29	202	0.0500283
29	214	0.031356
29	257	0.00370056
29	305	0.0443505
29	539	0.0417221
29	595	0.0180013
29	607	0.0175547
29	705	0.0370129
29	801	0.0606615
29	922	0.0379001
30	40	0.0244869
30	53	0.0277617
30	80	0.0671326
30	93	0.0216072
30	116	0.0847382
30	211	0.0221377
30	229	0.0139712
30	288	0.0147653
30	309	0.0203802
30	352	0.0497699
30	419	0.017021
30	436	0.00409039
30	453	0.0496979
30	563	0.0301851
30	588	0.00451996
30	609	0.0623427
30	702	0.0471072
30	744	0.0263129
30	776	0.0331048
30	907	0.0456841
30	980	0.0597359
31	92	0.0445083
31	112	0.0838031
31	396	0.0183011
31	449	0.041886
31	518	0.0679847
32	33	0.0467628
32	57	0.0443811
32	78	0.035439
32	118	0.0460619
32	179	0.0327331
32	263	0.0345955
32	277	0.052953
32	505	0.0233884
32	508	0.0398911
32	593	0.0633399
32	626	0.0454058
32	897	0.0166425
32	930	0.0431157
32	976	0.0268549
33	49	0.0242296
33	56	0.0198832
33	57	0.0583426
33	72	0.0529402
33	81	0.0479436
33	98	0.0188353
33	115	0.0431615
33	118	0.0661606
33	168	0.0312856
33	203	0.0437962
33	205	0.0246477
33	215	0.0324862
33	223	0.0183148
33	325	0.0351854
33	342	0.0481993
33	370	0.0338495
33	377	0.0591782
33	395	0.0350248
33	401	0.0750797
33	563	0.0319147
33	628	0.0486008
33	641	0.010675
33	660	0.0351181
33	798	0.0585677
33	914	0.00609748
33	920	0.0307083
34	37	0.0184689
34	39	0.0462319
34	47	0.00350714
34	50	0.00370806
34	72	0.0471465
34	109	0.0156942
34	131	0.0176283
34	236	0.0259998
34	438	0.0150865
34	478	0.0266576
34	694	0.0347798
34	711	0.0712352
34	882	0.0387256
34	930	0.0197799
35	50	0.032131
35	121	0.0299306
35	142	0.0320314
35	173	0.056435
35	237	0.0251913
35	277	0.0555059
35	367	0.0103098
35	459	0.0176905
35	529	0.0206802
35	547	0.0168673
35	661	0.0446862
35	699	0.0387665
35	947	0.0808839
36	152	0.0200895
36	163	0.0419799
36	595	0.0281655
36	598	0.0365804
36	703	0.0465401
36	799	0.039466
37	48	0.00771074
37	155	0.0348022
37	291	0.02517
37	355	0.0361854
37	487	0.0296492
37	545	0.0189912
38	47	0.051665
38	64	0.0286447
38	162	0.0634723
38	458	0.0189314
38	503	0.0603031
38	552	0.0240919
38	576	0.0126001
38	619	0.026942
38	868	0.0428299
38	940	0.0608822
39	53	0.021755
39	104	0.0357718
39	107	0.0258547
39	130	0.0113406
39	178	0.0340328
39	226	0.040298
39	228	0.0127816
39	276	0.0164435
39	310	0.00727096
39	405	0.0229462
39	439	0.0225265
39	494	0.0203873
39	528	0.0218474
39	604	0.0438397
39	693	0.0248368
39	735	0.055723
39	849	0.0221263
40	54	0.042321
40	95	0.0600076
40	119	0.0402819
40	123	0.0500021
40	124	0.0290739
40	164	0.0767125
40	247	0.0587721
40	291	0.0274793
40	349	0.0170215
40	454	0.0263031
40	700	0.0144601
41	100	0.0751169
41	185	0.0176427
41	244	0.0372616
41	306	0.0502138
41	429	0.0598411
41	443	0.00806494
41	470	0.0289458
41	573	0.0260722
41	635	0.0360451
41	731	0.00975363
41	851	0.0655304
42	110	0.00199191
42	179	0.00786954
42	246	0.0145527
42	870	0.0251531
43	435	0.0295273
43	762	0.0357198
44	115	0.02704
44	229	0.0361074
44	242	0.0180156
44	325	0.0290728
44	331	0.0552777
44	392	0.0329277
44	394	0.0318325
44	665	0.0329841
45	158	0.0305498
45	170	0.0592307
45	208	0.059304
45	262	0.0313216
45	294	0.0284976
45	337	0.0235453
45	363	0.037425
45	458	0.0271021
45	846	0.0420932
45	909	0.0348003
46	124	0.0105333
46	187	0.0518101
46	408	0.0311817
46	753	0.085069
47	51	0.0141971
47	61	0.0441556
47	63	0.0338232
47	67	0.0156102
47	71	0.0139591
47	102	0.0669224
47	153	0.0155024
47	159	0.0341906
47	160	0.0183672
47	168	0.0328134
47	359	0.0211394
47	425	0.0254135
47	512	0.0163599
47	546	0.0391246
47	558	0.0324006
47	564	0.0295938
47	605	0.0227356
47	616	0.0247018
47	619	0.0274599
47	646	0.0652147
47	679	0.0546371
47	701	0.0180366
47	717	0.0385218
47	814	0.0238288
47	885	0.0173906
47	952	0.0389719
47	985	0.0165769
48	345	0.00643728
48	384	0.0520774
48	541	0.0322395
48	587	0.0297553
48	647	0.0631564
49	300	0.0340126
49	311	0.0501273
50	73	0.00724697
50	81	0.0243342
50	83	0.0416837
50	103	0.0783292
50	170	0.0247616
50	296	0.0435829
50	299	0.014681
50	376	0.0444293
50	405	0.0480357
50	418	0.0248522
50	510	0.0169656
50	522	0.0250618
50	525	0.0161843
50	629	0.0424911
50	719	0.0580221
50	721	0.0565535
50	756	0.0469858
50	765	0.0106469
51	122	0.0215855
51	505	0.00401518
51	673	0.0647412
51	774	0.0566819
52	69	0.0297198
52	153	0.0619784
52	194	0.0172104
52	204	0.057085
52	217	0.0212296
52	255	0.0228748
52	344	0.0163883
52	384	0.0380354
52	388	0.0298117
52	608	0.0230909
52	695	0.0399306
52	732	0.0720227
52	843	0.0270828
52	848	0.0380323
52	927	0.0525871
53	68	0.016324
53	163	0.0440536
53	206	0.0499801
53	343	0.0556605
53	357	0.013024
53	372	0.0554085
53	446	0.048442
53	721	0.0481224
53	728	0.0263925
53	965	0.0659686
53	984	0.0357362
54	62	0.072527
54	141	0.00549892
54	235	0.0487853
54	570	0.010265
54	667	0.0533578
54	675	0.0277966
54	788	0.0535875
54	899	0.0218395
55	83	0.0203092
55	91	0.023944
55	142	0.0298857
55	160	0.0255851
55	186	0.0595996
55	199	0.054167
55	221	0.0131505
55	369	0.0155947
55	379	0.0344222
55	482	0.0474613
55	625	0.0414577
55	719	0.0566551
55	830	0.0206599
56	125	0.0378602
56	221	0.0419467
56	230	0.0599426
56	256	0.0255701
56	267	0.0206397
56	373	0.0355861
56	678	0.0138517
56	705	0.00115827
57	61	0.0244967
57	80	0.0411518
57	206	0.0244816
57	303	0.0515043
57	314	0.0304238
57	375	0.0327594
57	656	0.0134323
57	660	0.0207177
57	670	0.0623403
57	804	0.0145718
58	84	0.0432447
58	113	0.0618288
58	118	0.0231147
58	128	0.0590049
58	148	0.0591089
58	656	0.0299481
58	928	0.0312459
59	69	0.0519315
59	156	0.0383913
59	269	0.0305905
59	272	0.0322789
59	495	0.0342297
59	824	0.0256061
59	887	0.0595211
60	65	0.0679729
60	89	0.0333258
60	181	0.0355456
60	216	0.0463572
60	288	0.0504716
60	915	0.0558559
61	87	0.0375032
61	110	0.0415983
61	125	0.0241125
61	247	0.0305495
61	261	0.0427918
61	275	0.0182868
61	393	0.0500164
61	536	0.0394824
61	554	0.0550399
61	734	0.0634655
61	810	0.0183452
61	925	0.0294589
62	67	0.0167444
62	102	0.0618822
62	249	0.0137161
62	268	0.0139888
62	627	0.0695266
62	932	0.0203081
62	967	0.0207995
63	97	0.0472246
63	105	0.0529454
63	112	0.0583881
63	163	0.0393884
63	211	0.0502448
63	234	0.0446438
63	293	0.0455128
63	326	0.0325697
63	361	0.0117825
63	374	0.0360174
63	395	0.028923
63	445	0.00758288
63	465	0.0408892
63	532	0.00778019
63	571	0.0607452
63	668	0.0213399
63	720	0.037124
63	762	0.0590387
63	767	0.00768968
64	132	0.0400759
64	210	0.0534153
64	213	0.0467815
64	215	0.0206672
64	285	0.0438312
64	410	0.081441
64	429	0.0312815
64	450	0.0441916
64	776	0.0391556
65	175	0.00953816
65	226	0.0573549
65	245	0.0311214
65	391	0.00488384
65	616	0.0300131
65	734	0.0600619
65	882	0.0392706
65	887	0.0155324
66	83	0.0362351
66	84	0.0458459
66	90	0.0249061
66	114	0.037103
66	170	0.0464887
66	196	0.0255521
66	368	0.0191814
66	373	0.0818632
66	421	0.0235448
66	475	0.0244694
66	618	0.0132359
66	640	0.0597954
66	724	0.0384846
66	731	0.0457589
67	80	0.0252455
67	99	0.0578605
67	102	0.0754072
67	292	0.0305385
67	476	0.0260732
67	483	0.0471927
67	688	0.0588288
67	724	0.0268729
67	913	0.0437432
68	74	0.0322591
68	75	0.0334962
68	82	0.059619
68	96	0.0277318
68	131	0.0214915
68	135	0.0217582
68	150	0.0624907
68	160	0.0385646
68	174	0.0282299
68	191	0.0135945
68	207	0.0562682
68	210	0.0720909
68	233	0.0264941
68	254	0.0251102
68	320	0.0295438
68	322	0.0440907
68	333	0.0388976
68	412	0.036062
68	414	0.00828981
68	417	0.0202812
68	527	0.0200473
68	643	0.0145039
68	742	0.0492907
68	787	0.0322225
68	820	0.0373896
68	822	0.0160851
68	843	0.00471285
68	916	0.0449631
69	692	0.056066
70	78	0.0468136
70	151	0.0529397
70	152	0.0489187
70	222	0.0211639
70	248	0.0200261
70	328	0.0210151
70	364	0.0323742
70	460	0.0346884
70	467	0.0255321
70	489	0.0299932
70	503	0.063399
70	527	0.0227298
70	531	0.0463431
70	632	0.0274824
70	814	0.0516483
70	863	0.0426363
70	896	0.0347685
70	970	0.0563702
71	88	0.0400834
71	168	0.0455759
71	172	0.0129753
71	209	0.0593621
71	222	0.0117489
71	271	0.0566
71	286	0.0123188
71	291	0.0283039
71	354	0.0230011
71	378	0.0588681
71	419	0.0145805
71	426	0.019595
71	434	0.0237577
71	475	0.0474784
71	490	0.0112838
71	515	0.0155296
71	623	0.059389
71	682	0.0393836
71	740	0.0220997
71	846	0.0329543
71	911	0.0388512
71	997	0.0363218
72	340	0.0582841
73	75	0.0258732
73	86	0.0677101
73	125	0.0131103
73	129	0.0262902
73	157	0.0451425
73	158	0.0125433
73	184	0.0144209
73	185	0.0142513
73	207	0.0472875
73	279	0.0136879
73	300	0.0507516
73	340	0.027609
73	691	0.0096757
73	736	0.0455371
73	775	0.0583133
73	783	0.0336154
74	82	0.032036
74	106	0.0167903
74	155	0.034549
74	193	0.0416164
74	251	0.00864947
74	336	0.0735875
74	349	0.0564925
74	986	0.0215206
75	85	0.00953683
75	96	0.0538332
75	108	0.0372187
75	126	0.0731191
75	129	0.0121039
75	179	0.03583
75	197	0.00659718
75	221	0.0292616
75	225	0.0347758
75	261	0.0117227
75	292	0.0408009
75	304	0.0462597
75	337	0.0113468
75	342	0.020935
75	353	0.02005
75	383	0.0482205
75	387	0.0342291
75	413	0.0236069
75	504	0.0632375
75	513	0.0229877
75	522	0.00760836
75	614	0.0503755
75	621	0.0300942
75	676	0.0362341
75	683	0.0318878
75	747	0.0245073
75	833	0.0337574
75	874	0.0392796
75	933	0.00596379
76	79	0.0535127
76	122	0.0372158
76	141	0.0473596
76	184	0.0292421
76	244	0.0300378
76	305	0.0315848
76	308	0.020138
76	314	0.0516202
76	396	0.0349389
76	422	0.0585548
76	457	0.00227265
76	562	0.0504654
76	727	0.0265577
76	737	0.0369849
76	783	0.04354
76	784	0.00948971
76	866	0.0782526
77	212	0.0248574
77	317	0.0649891
77	571	0.0717678
77	987	0.0170871
78	126	0.0714362
78	205	0.0556713
78	252	0.0178038
78	878	0.0318173
78	964	0.059456
78	973	0.0378842
79	104	0.0332907
79	117	0.0435456
79	130	0.0170779
79	140	0.0246481
79	169	0.0513619
79	269	0.0388576
79	286	0.029067
79	288	0.034402
79	304	0.0664688
79	306	0.0338624
79	347	0.0588806
79	560	0.00259775
79	618	0.00991221
79	651	0.0466825
79	684	0.0389019
79	951	0.00437538
79	992	0.0399656
79	994	0.0410165
80	120	0.0470239
80	387	0.0373948
80	574	0.0363558
81	219	0.0551273
81	236	0.0300913
81	482	0.0174972
81	658	0.0442571
81	867	0.0574805
81	990	0.0475494
82	208	0.0514141
82	256	0.00983835
82	466	0.0159608
82	555	0.0236717
82	792	0.0486595
82	794	0.0336887
82	810	0.026478
83	88	0.0126021
83	121	0.0312384
83	190	0.0129977
83	250	0.062218
83	322	0.0325523
83	439	0.0185651
83	590	0.00311315
83	627	0.0271985
83	631	0.0344903
83	744	0.0132256
83	894	0.0507948
84	377	0.0153857
84	533	0.0255629
84	711	0.0307639
84	785	0.0531772
85	127	0.0532961
85	146	0.0526502
85	148	0.0444068
85	158	0.0435422
85	201	0.016029
85	207	0.041317
85	209	0.0406169
85	267	0.017512
85	351	0.0198887
85	432	0.0100156
85	481	0.034684
85	688	0.0616824
85	907	0.0262793
85	940	0.0254331
85	975	0.0389907
86	186	0.0248251
86	219	0.0491015
86	310	0.0381358
86	578	0.0300725
88	90	0.0523946
88	144	0.0685145
88	147	0.060435
88	427	0.0255671
88	534	0.00733003
88	686	0.042113
88	911	0.0518252
89	165	0.0154222
89	175	0.0128335
89	200	0.0113133
89	380	0.0259156
89	402	0.0498143
89	462	0.0288342
89	507	0.0557048
89	548	0.0150992
89	600	0.0192056
89	669	0.051423
89	761	0.0461547
89	850	0.01219
90	382	0.0164122
90	466	0.0317799
90	717	0.0521195
90	865	0.00950846
91	194	0.0143198
91	669	0.0306731
91	805	0.0458472
92	135	0.0380049
92	225	0.044327
92	521	0.0332643
92	871	0.0270898
93	100	0.0256196
93	117	0.0242945
93	157	0.0390683
93	192	0.0309148
93	204	0.0506548
93	264	0.0476337
93	266	0.0379295
93	378	0.05671
93	461	0.0498895
93	631	0.0244342
93	808	0.0120516
93	817	0.0557742
93	984	0.0326027
94	138	0.0348305
94	166	0.00375566
94	394	0.0538486
94	404	0.0350968
94	440	0.0206847
94	641	0.0384527
94	768	0.0312329
94	931	0.015954
95	101	0.062161
95	105	0.0451065
95	140	0.0271463
95	147	0.0596155
95	150	0.0497682
95	184	0.0126253
95	295	0.0467624
95	426	0.0221872
95	782	0.0623623
96	97	0.0239428
96	200	0.00387031
96	385	0.0581244
96	396	0.0231188
96	567	0.00800862
97	428	0.0427385
97	684	0.012685
97	795	0.0184582
97	829	0.0204658
98	189	0.0170871
98	243	0.0195171
98	341	0.0171742
98	388	0.0303787
98	674	0.0496289
98	872	0.0249527
99	324	0.0147795
100	124	0.0337809
100	203	0.0341127
100	278	0.046033
100	839	0.0694958
100	843	0.0343607
100	927	0.021072
100	929	0.0343721
100	948	0.0554577
101	136	0.0145583
101	223	0.0224944
101	238	0.061102
101	379	0.0572189
101	451	0.0386653
101	470	0.04863
101	529	0.0125099
101	563	0.0512718
101	668	0.0507707
101	791	0.0492486
101	799	0.0129802
101	853	0.0614451
101	926	0.041765
102	119	0.0433099
102	146	0.0203978
102	164	0.0315802
102	341	0.0238783
102	416	0.0445715
102	558	0.0399112
102	673	0.0229008
102	753	0.0108425
102	960	0.0091284
103	778	0.0414736
103	901	0.0160612
104	114	0.0324763
104	131	0.0264555
104	134	0.0323636
104	137	0.0350363
104	141	0.0274135
104	149	0.0398283
104	182	0.0213434
104	358	0.0239591
104	431	0.0229594
104	444	0.0158414
104	445	0.0163604
104	508	0.0528245
104	540	0.044859
104	568	0.0169822
104	638	0.0133209
104	649	0.0120021
104	683	0.01747
104	738	0.0352498
104	816	0.0371025
104	910	0.0498844
105	959	0.0299523
106	133	0.0604686
106	218	0.0215345
106	253	0.0117592
106	265	0.0206654
106	282	0.0236448
106	290	0.0313911
106	353	0.00988381
106	541	0.034286
106	655	0.0526868
106	746	0.0512086
106	754	0.0403905
106	821	0.00502056
106	987	0.0125175
107	167	0.00908682
107	272	0.0350925
107	328	0.0637805
107	440	0.0679033
107	514	0.0563227
107	637	0.0561053
108	116	0.0211747
108	540	0.0163237
108	567	0.0408315
108	628	0.0351948
108	955	0.00851823
109	140	0.0171273
109	241	0.0359188
109	381	0.0336767
109	427	0.0203646
109	566	0.0254274
109	602	0.0381179
109	770	0.0316871
109	946	0.0511303
110	287	0.0208324
110	383	0.0226982
110	852	0.00746082
111	164	0.0248848
111	176	0.0198408
111	531	0.0326526
112	190	0.0160123
112	330	0.0299141
112	406	0.0343427
112	463	0.0434548
112	499	0.0398499
112	523	0.0279274
113	149	0.0270376
113	171	0.0625446
113	301	0.0312311
113	459	0.0193928
113	487	0.0428088
113	596	0.0426664
114	173	0.0312551
114	276	0.0477097
114	424	0.0822602
114	451	0.0753559
114	674	0.052679
114	688	0.0402741
114	906	0.0369683
114	985	0.053115
115	230	0.029232
115	420	0.0258417
115	442	0.0290461
115	457	0.0245116
115	468	0.0350363
115	610	0.0434502
115	703	0.0159603
115	800	0.040103
115	886	0.0534681
116	807	0.0237547
116	812	0.050644
117	132	0.0168633
117	151	0.0242975
117	361	0.0524914
117	570	0.0316896
117	632	0.0575934
117	690	0.0346318
117	772	0.0362757
117	787	0.0263921
117	937	0.0469941
117	993	0.0144262
118	136	0.0249977
118	381	0.0543921
118	955	0.0537274
118	984	0.0247559
119	121	0.0367856
119	197	0.00817425
119	199	0.0222957
119	273	0.0455529
119	386	0.0254435
119	555	0.0124033
119	706	0.021745
119	811	0.0450881
120	280	0.0135536
120	299	0.0341197
120	316	0.023445
120	400	0.078113
120	411	0.0319096
120	453	0.0446602
120	589	0.0325159
120	726	0.0185001
120	772	0.0185827
120	824	0.0211606
120	832	0.0269783
120	964	0.0833306
121	182	0.0615594
121	220	0.0419694
121	363	0.0332652
121	453	0.0130511
121	634	0.0409298
122	183	0.0520401
122	433	0.00361925
122	477	0.018785
122	648	0.0282148
122	681	0.0369843
122	757	0.0574077
123	685	0.0252173
124	498	0.0158921
125	956	0.0173594
126	302	0.0322765
126	356	0.0208051
126	472	0.0152258
126	677	0.0371123
126	735	0.0194827
126	749	0.0610855
126	789	0.0626964
126	955	0.0229386
127	400	0.0183852
127	417	0.0450675
127	430	0.0536601
127	459	0.0701763
127	650	0.0215686
127	837	0.0196703
128	154	0.0628318
128	156	0.0225016
128	182	0.0129955
128	192	0.0216185
128	202	0.0236284
128	212	0.032508
128	259	0.00819236
128	329	0.0264394
128	357	0.0361919
128	374	0.0449825
128	386	0.0400102
128	668	0.0310325
128	727	0.0547667
128	744	0.0228028
128	777	0.00305944
128	781	0.0157982
129	571	0.060771
129	783	0.0292223
129	863	0.0051847
129	943	0.0423203
130	143	0.0733806
130	169	0.0525987
130	290	0.0506782
130	350	0.0291023
130	602	0.0214874
130	614	0.0393982
130	745	0.0145665
130	778	0.0161593
130	875	0.0568202
131	144	0.0711357
131	250	0.0528453
131	299	0.0377925
131	834	0.0336454
131	854	0.0467803
131	901	0.016786
132	603	0.0210983
134	165	0.0225961
134	176	0.0114303
134	557	0.0375129
134	745	0.0419817
135	398	0.0594947
135	423	0.0855792
135	479	0.0091354
135	704	0.0402337
135	858	0.0222206
136	503	0.0498103
136	977	0.0406317
136	988	0.032307
137	175	0.0194988
137	336	0.0749484
137	358	0.0411629
137	404	0.0187467
137	537	0.0373911
137	583	0.0733889
137	631	0.0392105
137	790	0.0197309
137	811	0.0516958
137	900	0.0672174
137	961	0.0688206
138	145	0.0770556
138	187	0.0706012
138	195	0.0263577
138	240	0.0280645
138	262	0.0130243
138	318	0.0672219
138	331	0.0690971
138	370	0.00617041
138	376	0.0224823
138	419	0.0495308
138	478	0.0341033
138	480	0.0263787
138	500	0.0444122
138	651	0.0681043
138	798	0.0849033
138	803	0.0484648
138	831	0.0380697
138	852	0.0176865
138	913	0.0162642
138	916	0.028651
138	959	0.0304565
141	180	0.0380175
141	183	0.0374141
141	218	0.0482176
141	303	0.0358982
141	320	0.0697208
141	327	0.0470455
141	649	0.0257636
141	680	0.0262305
142	218	0.0541356
142	265	0.043123
142	272	0.0583278
142	534	0.00849551
142	551	0.0553936
143	231	0.0751814
143	416	0.0282669
143	425	0.0116619
143	557	0.0432976
143	787	0.0141254
143	893	0.00976375
144	157	0.0490132
144	201	0.0507798
144	213	0.0757338
144	293	0.022419
144	406	0.0193108
144	543	0.0400639
144	575	0.0503888
144	746	0.0459567
144	899	0.0800405
145	287	0.0212107
145	407	0.0328711
145	495	0.0217341
145	553	0.056789
145	601	0.0874482
145	710	0.0642487
145	825	0.0708256
146	177	0.0385781
146	335	0.057146
146	337	0.0195655
147	239	0.0230892
147	399	0.0213453
147	483	0.0566028
147	707	0.0316185
147	969	0.0305575
149	177	0.0246364
149	180	0.023832
149	228	0.0183249
149	397	0.0173323
149	411	0.039581
149	415	0.019268
149	474	0.02376
149	539	0.0328516
149	549	0.0345658
149	613	0.0296011
149	944	0.0230336
149	991	0.030045
150	239	0.0521554
150	268	0.0424769
151	369	0.0144335
151	401	0.0329561
151	890	0.0257388
152	171	0.0409747
152	281	0.0343206
152	289	0.0247127
152	517	0.0444243
152	564	0.016258
152	825	0.0544399
152	826	0.0495897
152	962	0.0511823
153	354	0.0323695
154	222	0.0643123
154	414	0.036933
154	845	0.0442047
154	910	0.0470083
155	195	0.0138704
155	558	0.0507699
155	693	0.0368681
155	830	0.00454511
155	836	0.0313296
155	957	0.0421909
156	191	0.043656
156	278	0.0236827
156	313	0.0462345
156	338	0.00638813
156	388	0.0309101
156	530	0.0486075
156	781	0.0160281
157	390	0.0162715
158	350	0.0423096
158	430	0.0308489
158	603	0.0431456
159	176	0.0243985
159	188	0.0202326
159	198	0.0163814
159	283	0.0443965
159	389	0.00782141
159	457	0.0308947
159	523	0.0154029
160	249	0.021344
160	501	0.023452
161	468	0.0257176
161	622	0.018035
161	871	0.0306958
162	167	0.0619328
162	172	0.0356543
162	190	0.0038391
162	238	0.0402737
162	305	0.0174506
162	354	0.0292429
162	430	0.0595372
162	455	0.0559284
162	493	0.0324217
162	565	0.0467206
162	718	0.0441222
162	772	0.0716129
162	901	0.0722156
163	365	0.0391977
164	257	0.00365265
164	296	0.0466291
164	330	0.0307676
165	347	0.0343432
165	365	0.0528892
165	450	0.041815
165	646	0.0483969
165	713	0.0267652
165	816	0.0501586
166	245	0.0468567
166	647	0.0342219
166	840	0.0159948
168	266	0.0207488
168	367	0.049351
168	799	0.0402564
169	219	0.0107616
169	520	0.0109578
169	639	0.0637913
169	676	0.0366815
169	809	0.0265498
169	951	0.0511424
170	256	0.0106188
170	577	0.0248492
170	846	0.0405136
170	897	0.0272346
171	226	0.00964485
171	518	0.0382188
172	224	0.0181926
172	269	0.0237718
172	611	0.00847885
172	867	0.0192405
174	177	0.0375552
174	295	0.0501351
174	362	0.0174873
174	509	0.026062
175	213	0.0331049
175	259	0.0475787
175	371	0.0875778
175	627	0.0423158
175	735	0.0101832
175	794	0.0272384
176	331	0.0338407
176	362	0.0571561
176	421	0.0467684
176	434	0.0395201
176	497	0.0170847
176	663	0.0122429
176	731	0.0617305
176	858	0.0298783
176	924	0.0177395
177	255	0.029075
177	495	0.0549926
177	676	0.0415912
177	681	0.0185357
178	329	0.0301115
178	502	0.0441421
178	644	0.0366671
178	733	0.073533
178	815	0.0253443
178	956	0.0480829
179	509	0.0473697
179	585	0.0586339
179	605	0.0654564
179	723	0.0343483
179	888	0.0713233
179	889	0.0367876
180	428	0.0177864
180	564	0.0129069
180	593	0.0225669
180	642	0.0258837
181	250	0.02633
181	348	0.0461235
181	360	0.0201695
181	434	0.0270665
181	499	0.0227046
181	556	0.0563665
181	701	0.0100929
181	956	0.0611825
181	999	0.0211922
182	741	0.0283865
183	330	0.0353553
183	435	0.0257993
184	206	0.0554662
184	274	0.0778717
184	280	0.0145031
184	339	0.0762651
184	510	0.0155572
184	593	0.0604754
184	620	0.0162661
184	702	0.0594309
184	850	0.038957
184	909	0.0198966
185	280	0.0366905
185	375	0.0375367
185	792	0.0645963
185	853	0.0135897
185	952	0.0477745
186	217	0.0529546
186	271	0.043425
[truncated: 1,000 more rows]
