# Supplementary material for: The winner takes it all—Competitiveness of single nodes in globalized supply networks
Source: PLoS One. 2019 Nov 20;14(11):e0225346. doi: 10.1371/journal.pone.0225346 (PMC6867619; doi:10.1371/journal.pone.0225346)
Supplement: S1 Table — Legends can be found in te readme.txt file. (ZIP) [file pone.0225346.s001.zip › spatial_network_delaunay_randomized_scalefree_N_1000_r_4_node_measures.dat]

0	71	12.3099	59.2423	10.1261	6013	5258.51	0.00259643	0.0354589	0.0355245	0.0914508	0.0592423	0.125122	566	0.052967	0.106589
1	52	13.9423	66.1332	12.0487	4938	4828.58	0.0108373	0.0366797	0.0353454	0.0812273	0.0661332	0.132174	494	0.0573413	0.109809
2	65	11.2154	62.5345	12.1726	4540	5447.37	0.00584192	0.0379283	0.0362374	0.0956915	0.0625345	0.130704	496	0.0538539	0.107071
3	70	13.8	60.3187	9.27879	1009	5289.73	0.00426318	0.0371416	0.0356513	0.0775008	0.0603187	0.117664	609	0.0540164	0.103981
4	54	11.7037	66.9514	11.9148	6241	5507.19	0.00967186	0.0348831	0.0351843	0.076608	0.0669514	0.137536	449	0.0572752	0.11164
5	43	10.6512	64.0753	13.182	3331	5664.51	0.00681479	0.0374392	0.035207	0.0729515	0.0640753	0.127163	339	0.0531434	0.107938
6	4	45.25	77.3092	7.46535	6452	3798	0.0188529	0.0377362	0.041464	0.0658548	0.0773092	0.141463	165	0.0587815	0.0975027
7	21	17.5238	73.8754	10.2991	5804	4545.38	0.0163902	0.0394475	0.0341026	0.0701694	0.0738754	0.133804	284	0.060934	0.110863
8	38	16.4211	63.1789	10.4432	4953	5043.55	0.0116568	0.039557	0.0377141	0.0704655	0.0631789	0.122962	447	0.054577	0.110614
9	20	13.7	82.5551	13.8243	6013	4357.6	0.0127251	0.0381555	0.0365219	0.0661698	0.0825551	0.147234	224	0.0668315	0.118699
10	21	17.381	69.9898	11.9976	4343	5821.9	0.0105397	0.0329686	0.035802	0.0517624	0.0699898	0.128983	293	0.0561065	0.100463
11	40	12	64.3388	10.674	6974	5122.62	0.00699868	0.0343394	0.0375681	0.08137	0.0643388	0.128334	358	0.0521688	0.0987563
12	41	9.02439	73.3691	15.6763	2970	5179.17	0.00561666	0.0383199	0.0384128	0.0783335	0.0733691	0.132973	287	0.0589135	0.112276
13	25	14.8	76.9245	13.3705	4089	6210.4	0.00747656	0.0443847	0.0390483	0.0820277	0.0769245	0.13673	298	0.0650752	0.105184
14	24	10.625	78.7403	16.5285	5477	4706.42	0.00746956	0.0376286	0.036645	0.0782038	0.0787403	0.13793	202	0.0638172	0.111552
15	22	13.4545	66.4223	10.3464	4006	5452.23	0.00440987	0.0347796	0.0345464	0.0577624	0.0664223	0.126779	245	0.0521593	0.0974076
16	21	15.8571	77.6029	12.7128	8774	5870.29	0.019916	0.0378046	0.0385728	0.0637926	0.0776029	0.139179	277	0.0626275	0.111284
17	10	17	89.693	13.2812	5279	4480.6	0.00594824	0.0444472	0.0359282	0.0713488	0.089693	0.154155	157	0.0763038	0.118591
18	28	12.75	78.6133	14.2321	3702	4917.82	0.00207102	0.0409178	0.0348726	0.0884438	0.0786133	0.147991	286	0.0635092	0.106424
19	40	10.025	66.5727	13.323	9655	5219.43	0.00659509	0.0311639	0.0362131	0.0851088	0.0665727	0.127533	325	0.0543156	0.106361
20	14	17.6429	83.6155	11.6824	7094	4457.07	0.00403365	0.0356429	0.0363476	0.066778	0.0836155	0.139549	217	0.0694615	0.118296
21	6	30.6667	80.0691	8.77208	624	4661	0.00735954	0.0370967	0.0380452	0.0578597	0.0800691	0.154567	157	0.0659794	0.117374
22	13	13.2308	78.04	13.2608	3741	6590.38	0.00897451	0.0402015	0.0390052	0.0821626	0.07804	0.145941	153	0.0607813	0.108569
23	28	11.7857	71.6617	13.199	5878	5623.75	0.00954239	0.030591	0.0341721	0.0643093	0.0716617	0.124464	283	0.0574641	0.12047
24	47	8.87234	68.5612	12.8978	6761	5680.09	0.00599867	0.0374665	0.035065	0.0863233	0.0685612	0.129968	320	0.0563335	0.114685
25	10	17.9	73.4602	13.609	6164	5022.9	0.0138662	0.0368436	0.0391277	0.0498474	0.0734602	0.13153	151	0.0544831	0.10842
26	18	10.5556	80.1148	14.1899	6036	5524.61	0.00548373	0.0358238	0.0353955	0.0649444	0.0801148	0.145801	172	0.0635372	0.12079
27	30	8.93333	70.498	14.0592	7533	5479.2	0.00599867	0.0392228	0.0344927	0.0753802	0.070498	0.127697	225	0.0557611	0.1138
28	18	13.2778	73.7266	11.902	4399	5375.72	0.0125267	0.0334871	0.0351004	0.0613647	0.0737266	0.135747	210	0.0559209	0.101187
29	16	14.125	82.4094	13.1243	3291	6272.56	0.00370056	0.0354196	0.0341965	0.0606615	0.0824094	0.140531	202	0.0630106	0.103037
30	24	10	71.6968	14.4796	7980	5397.25	0.00409039	0.0352124	0.0353213	0.0847382	0.0716968	0.133593	207	0.0572294	0.103654
31	8	18.25	75.038	10.3663	9596	5391.25	0.0183011	0.0431711	0.0395192	0.0838031	0.075038	0.127276	131	0.0548996	0.107004
32	17	15.9412	79.1806	12.6971	3394	4878.12	0.0166425	0.0375478	0.0392574	0.0633399	0.0791806	0.138558	221	0.0621981	0.110268
33	29	9.2069	82.618	14.8098	4929	6246.93	0.00609748	0.0389366	0.0372376	0.0750797	0.082618	0.144715	226	0.0664622	0.109407
34	17	19.1176	66.1573	10.1507	3955	5317.06	0.00350714	0.029892	0.0346557	0.0712352	0.0661573	0.126174	264	0.0528893	0.10404
35	16	13.125	77.2119	15.4908	9559	6231.44	0.0103098	0.0354058	0.038198	0.0808839	0.0772119	0.132567	186	0.0604262	0.101931
36	9	14.5556	93.6884	17.0001	3997	6140.56	0.0200895	0.0361651	0.0333943	0.0465401	0.0936884	0.161403	120	0.0679474	0.101022
37	9	13.7778	77.8523	11.4098	4288	4574.56	0.00771074	0.0271709	0.0329203	0.0490904	0.0778523	0.140039	115	0.0594474	0.104274
38	13	14.2308	83.2301	15.6326	7764	6186.85	0.0126001	0.0367217	0.0372909	0.0634723	0.0832301	0.145012	170	0.0627078	0.10284
39	20	13.8	71.5855	12.3798	3457	5433.75	0.00727096	0.0288007	0.0322174	0.0567848	0.0715855	0.142575	229	0.0553555	0.097128
40	14	11.7143	87.8413	13.3908	4316	5708.29	0.0144601	0.0409945	0.034324	0.0767125	0.0878413	0.142479	153	0.0686748	0.12237
41	14	16.0714	80.4188	15.2576	3442	5140.64	0.00806494	0.0389504	0.0401051	0.0751169	0.0804188	0.143277	194	0.0672771	0.118227
42	7	23	73.615	8.75644	5655	3395.14	0.00199191	0.024309	0.0357073	0.0820277	0.073615	0.135542	144	0.0540231	0.119303
43	5	29	80.3103	10.6904	7315	4931.6	0.0201532	0.0289532	0.0336595	0.0357198	0.0803103	0.150579	137	0.0572306	0.0919432
44	11	14.8182	74.0227	12.8361	5018	4614.27	0.0175292	0.0294156	0.0350766	0.0552777	0.0740227	0.137417	149	0.052706	0.0955611
45	13	17.1538	80.026	14.7414	6182	5091.38	0.0235453	0.0376187	0.0332411	0.059304	0.080026	0.136017	196	0.0632912	0.108473
46	7	11.8571	85.9908	13.6737	2729	5809.14	0.00594824	0.0341516	0.0365043	0.085069	0.0859908	0.154617	78	0.0558934	0.0974684
47	30	7.73333	67.0051	13.9062	7471	5652.37	0.00350714	0.030466	0.0340478	0.0669224	0.0670051	0.122667	210	0.0509122	0.110271
48	8	11.75	81.4186	14.3937	107	5093.5	0.00643728	0.0377321	0.0341662	0.0631564	0.0814186	0.141768	90	0.0670322	0.114607
49	5	22.8	90.2474	7.30217	4277	5463.2	0.0242296	0.0359751	0.0369086	0.0501273	0.0902474	0.153401	110	0.0663207	0.113808
50	21	10.0476	66.5867	11.8579	7867	4869.14	0.00370806	0.0340946	0.0338648	0.0783292	0.0665867	0.129882	186	0.0526386	0.102253
51	7	20.5714	75.549	11.1568	3030	4672.71	0.00401518	0.0364499	0.0375011	0.0647412	0.075549	0.132734	134	0.0582123	0.113592
52	18	10	76.0109	14.7201	3163	5982.28	0.0163883	0.0368084	0.0340109	0.0720227	0.0760109	0.144089	165	0.0581117	0.104262
53	14	11.7143	76.2585	14.1361	4756	5662.86	0.013024	0.0378724	0.0350793	0.0659686	0.0762585	0.138791	158	0.0546509	0.0986141
54	11	14.4545	79.8631	14.7262	2660	5551.36	0.00549892	0.0349208	0.0384324	0.072527	0.0798631	0.14458	146	0.0577944	0.106377
55	16	14.6875	81.7075	14.9012	11949	5678.81	0.0131505	0.0356627	0.0348513	0.0595996	0.0817075	0.147823	201	0.0631597	0.113733
56	11	16.6364	81.3155	12.9641	8645	5446.64	0.00115827	0.0301783	0.036218	0.0599426	0.0813155	0.139713	172	0.0612913	0.107715
57	13	13.1538	92.8571	17.3161	8041	4568	0.0134323	0.0363668	0.0375219	0.0623403	0.0928571	0.157932	157	0.0729414	0.130916
58	10	13.4	78.0244	11.7283	9381	5069.4	0.00561666	0.0390489	0.0364565	0.0618288	0.0780244	0.13859	122	0.0585421	0.104312
59	10	15.3	79.2152	15.3473	3674	5736.3	0.0134874	0.0402505	0.0361211	0.0656339	0.0792152	0.149811	140	0.0606936	0.122479
60	9	14	86.0748	10.2232	5396	5191.11	0.0220063	0.046244	0.0341224	0.0679729	0.0860748	0.143517	116	0.0614478	0.103442
61	15	11.4667	81.1228	15.5134	5058	5259.73	0.0182868	0.0392985	0.0354981	0.0701749	0.0811228	0.140896	166	0.0626778	0.10937
62	10	11	90.4815	14.175	7785	3984.7	0.0137161	0.0422226	0.0381261	0.072527	0.0904815	0.142561	102	0.0742401	0.126908
63	22	10.1364	75.2846	16.4635	2619	5587.45	0.00758288	0.0399915	0.0356283	0.0914508	0.0752846	0.12717	199	0.0603734	0.125844
64	12	11.1667	104.886	19.9794	2479	5955.17	0.0206672	0.0475589	0.041886	0.0851088	0.104886	0.170383	125	0.0797315	0.12726
65	11	15.5455	77.7126	13.8169	2054	6061.55	0.00488384	0.0378723	0.0373229	0.0775008	0.0777126	0.143049	145	0.0583204	0.0987965
66	17	10	83.4572	13.0634	3789	5235	0.0132359	0.0399017	0.0363556	0.0821626	0.0834572	0.145081	157	0.0639886	0.113193
67	12	11.25	79.173	12.9719	4157	4320.75	0.0156102	0.0377659	0.0386217	0.0754072	0.079173	0.138277	128	0.0584994	0.113401
68	31	9.09677	72.1115	13.6087	8211	5667.29	0.00471285	0.031719	0.0355597	0.0720909	0.0721115	0.135262	232	0.0553563	0.105847
69	4	10.25	104.534	15.3897	3068	4498.75	0.0297198	0.0468912	0.0394606	0.056066	0.104534	0.163	42	0.0715609	0.102049
70	21	8.2381	84.4955	18.2245	2040	5849.81	0.0200261	0.038717	0.0364243	0.063399	0.0844955	0.144651	148	0.0621425	0.10627
71	25	11.28	73.767	14.9648	6006	4881	0.0112838	0.0326616	0.0348939	0.059389	0.073767	0.127002	234	0.057196	0.110325
72	4	19.75	99.6979	6.13352	7578	5196.5	0.0277886	0.0465398	0.0354492	0.0582841	0.0996979	0.155646	78	0.0730574	0.12802
73	19	12.7368	68.2417	10.5403	8986	6081.37	0.00724697	0.0301071	0.033805	0.0677101	0.0682417	0.129347	211	0.0523068	0.104923
74	11	17.2727	81.7581	9.90099	4595	6513.18	0.00864947	0.0358273	0.0354027	0.0735875	0.0817581	0.144553	171	0.0624052	0.111802
75	32	7.3125	64.0902	12.9722	8382	5595.72	0.00596379	0.0311386	0.0329125	0.0731191	0.0640902	0.118846	198	0.0489702	0.0967416
76	20	9.8	80.5894	16.264	6163	6399.9	0.00227265	0.0363672	0.036257	0.0782526	0.0805894	0.144207	175	0.0629741	0.111824
77	7	27	81.4912	11.9026	2789	4712.29	0.0170871	0.0409782	0.038052	0.0717678	0.0814912	0.143085	164	0.0622727	0.115825
78	9	13.1111	91.723	15.0648	5001	3841.56	0.0178038	0.0450944	0.0388591	0.0714362	0.091723	0.148264	111	0.0733893	0.12149
79	21	11.9048	74.6429	13.0779	5223	5771.57	0.00259775	0.0355566	0.034309	0.0664688	0.0746429	0.132967	218	0.0584422	0.106404
80	6	12	101.131	13.5165	2373	5382.83	0.0252455	0.0423841	0.0369881	0.0671326	0.101131	0.156594	70	0.075228	0.127605
81	9	10	88.6206	18.5873	4369	6134.67	0.0174972	0.0429993	0.0368421	0.0627127	0.0886206	0.147288	87	0.0703094	0.123023
82	10	14	90.0294	16.8025	4944	6028.7	0.00983835	0.034959	0.0361042	0.059619	0.0900294	0.15637	130	0.0701766	0.111865
83	14	8.14286	78.5265	14.9769	7260	5703.36	0.00311315	0.0283731	0.0365163	0.062218	0.0785265	0.138339	110	0.0550984	0.103194
84	7	10	80.3101	16.5457	8163	6240.29	0.0128969	0.032411	0.0375361	0.0531772	0.0803101	0.136185	66	0.0572327	0.118067
85	18	9.11111	70.8072	14.691	6956	6594.78	0.00953683	0.0337569	0.0356149	0.0616824	0.0708072	0.128383	146	0.0527639	0.110159
86	7	16.2857	99.5524	12.3947	10122	5824.57	0.0248251	0.0446733	0.0308281	0.0677101	0.0995524	0.162059	106	0.0759641	0.123562
87	3	28.6667	100.022	4.14724	4863	5187	0.0298249	0.0407794	0.0389471	0.0550099	0.100022	0.162798	85	0.0723033	0.13039
88	10	14.9	84.1183	14.5264	3121	5565.7	0.00733003	0.039895	0.0343989	0.0685145	0.0841183	0.144456	139	0.064644	0.115168
89	15	9.4	79.9176	14.7594	6408	6216.2	0.0113133	0.0293534	0.0369258	0.0557048	0.0799176	0.144971	129	0.0559934	0.1065
90	7	12.5714	92.9169	18.3192	7836	5567.14	0.00950846	0.0318477	0.0344602	0.0523946	0.0929169	0.153214	85	0.0652378	0.11692
91	6	28.3333	86.5674	11.8915	3856	5662.17	0.0143198	0.0372108	0.0321514	0.0747194	0.0865674	0.145693	148	0.0679411	0.120345
92	7	17.1429	78.852	10.8444	4444	5433.14	0.0193863	0.0362387	0.0374605	0.0470903	0.078852	0.135624	113	0.0586623	0.109055
93	16	11.8125	61.33	11.4848	2481	5061.62	0.00259643	0.0351883	0.0355513	0.05671	0.06133	0.127718	170	0.0437774	0.0900955
94	11	18	77.1576	13.1857	6061	4987.64	0.00375566	0.0302838	0.0340004	0.0538486	0.0771576	0.140686	178	0.0602935	0.107695
95	12	13.4167	83.4565	13.901	2342	4974.67	0.0126253	0.0445736	0.0399466	0.0623623	0.0834565	0.137285	147	0.0684933	0.130969
96	8	15.375	84.6141	9.80047	8248	7074.5	0.00387031	0.0317412	0.0319211	0.0581244	0.0846141	0.145686	118	0.0627187	0.118871
97	7	11.7143	93.8901	18.2876	6560	5073.43	0.012685	0.0304151	0.0329517	0.0473905	0.0938901	0.151688	77	0.0694424	0.117247
98	9	15	78.7123	13.0721	1563	5304.67	0.0170871	0.0256608	0.0350872	0.0496289	0.0787123	0.139803	125	0.0558016	0.0945057
99	4	20	94.4677	7.60487	6763	6151.5	0.0147795	0.0392217	0.0365264	0.060792	0.0944677	0.151365	76	0.0741206	0.121476
100	11	12.3636	71.9204	14.5345	4662	5898.64	0.0134397	0.0402601	0.0382458	0.0751169	0.0719204	0.138561	127	0.0526176	0.111162
101	16	13	81.4032	17.8382	2753	5757.62	0.0125099	0.0451807	0.0383782	0.0770988	0.0814032	0.140974	178	0.0660784	0.124523
102	12	7.83333	89.4016	19.0543	4028	5968.33	0.0091284	0.037561	0.036234	0.0754072	0.0894016	0.16032	87	0.0703266	0.1226
103	5	19.8	83.4765	11.5185	3236	4750.8	0.0160612	0.0367284	0.0328025	0.0783292	0.0834765	0.141364	97	0.0598141	0.110737
104	23	10.4348	75.0249	12.7966	2463	5085.3	0.0120021	0.0294358	0.0344949	0.0528245	0.0750249	0.135736	205	0.0587643	0.109985
105	4	15.5	91.6826	11.5089	7377	3809.25	0.0155307	0.0358837	0.0398668	0.0529454	0.0916826	0.152261	60	0.066997	0.113691
106	16	9.4375	78.6277	18.2077	6354	6058.31	0.00502056	0.0299958	0.0352812	0.0604686	0.0786277	0.140851	129	0.0567169	0.105626
107	9	11.5556	76.0227	14.6917	6259	5892.11	0.00908682	0.0395296	0.0356063	0.0679033	0.0760227	0.141181	98	0.0508028	0.0934937
108	8	13.75	79.043	13.6708	10613	7286.25	0.00851823	0.0238594	0.0342519	0.0408315	0.079043	0.141215	104	0.0517758	0.100456
109	11	8.27273	78.5034	16.0978	3918	6118.36	0.0156942	0.0313974	0.0313109	0.0511303	0.0785034	0.141868	88	0.0526718	0.0886954
110	6	11.5	74.7335	11.0519	4754	7511.17	0.00199191	0.0232047	0.0343394	0.0446468	0.0747335	0.137183	69	0.055864	0.0956801
111	6	13.1667	96.6798	12.0891	11067	4380.67	0.0198408	0.0438013	0.0372303	0.0817167	0.0966798	0.162716	76	0.0754275	0.135124
112	9	13.2222	86.1251	13.2985	5628	4762.89	0.0160123	0.043803	0.0373837	0.0838031	0.0861251	0.142723	114	0.0726788	0.119133
113	9	14.2222	93.829	15.6649	4968	5906.33	0.0193928	0.041509	0.0340812	0.0625446	0.093829	0.162038	122	0.0701656	0.116734
114	11	10.4545	82.445	16.9524	5215	5568	0.0194939	0.0462446	0.037813	0.0822602	0.082445	0.145484	111	0.0578538	0.115941
115	12	8.91667	85.8567	14.6615	6728	5402.83	0.0159603	0.0324446	0.0339556	0.0534681	0.0858567	0.142939	99	0.0616803	0.118241
116	5	12	90.6202	15.9272	3902	6289.4	0.0211747	0.0426633	0.0317331	0.0847382	0.0906202	0.144908	58	0.0676048	0.127007
117	13	7.15385	82.0536	17.921	209	5847.31	0.0144262	0.0332365	0.03401	0.0575934	0.0820536	0.152013	86	0.0566128	0.0959945
118	7	10.4286	96.9576	16.5286	7261	5764.71	0.0231147	0.0418872	0.0357839	0.0661606	0.0969576	0.161705	69	0.0738319	0.124728
119	11	8.36364	75.2342	14.6397	5655	5213.36	0.00817425	0.0322621	0.0334018	0.0538029	0.0752342	0.133617	87	0.0539396	0.0890867
120	15	11.8	80.9488	20.1136	2786	4504.47	0.0135536	0.0360707	0.0353002	0.0833306	0.0809488	0.138841	157	0.0596796	0.107292
121	8	8.25	96.7202	17.9224	7809	6340.62	0.0130511	0.0360912	0.0367989	0.0615594	0.0967202	0.162498	66	0.0628561	0.10904
122	9	13.4444	77.2587	13.172	8762	6036.67	0.00361925	0.0310453	0.0349593	0.0574077	0.0772587	0.141395	115	0.0553829	0.0957706
123	4	16.25	98.3739	13.061	6084	4609	0.0252173	0.0366052	0.0356323	0.0500021	0.0983739	0.158398	64	0.0711194	0.108274
124	4	9	90.1598	12.5141	1730	3886.5	0.0105333	0.02232	0.0337258	0.0337809	0.0901598	0.149371	37	0.0543111	0.103277
125	4	12.25	79.5255	9.14955	1721	7039	0.0131103	0.0231106	0.0372738	0.0378602	0.0795255	0.142457	50	0.0495601	0.0978028
126	11	13.0909	68.2513	14.2664	3151	5565.45	0.0109141	0.0388265	0.0327398	0.0731191	0.0682513	0.136036	134	0.0478252	0.10351
127	9	12.7778	93.6585	18.6353	2563	6170.44	0.0159458	0.0396187	0.035363	0.0701763	0.0936585	0.15532	107	0.0730261	0.120975
128	19	8	83.2501	16.8969	1819	6200.74	0.00305944	0.0312907	0.0319092	0.0628318	0.0832501	0.147872	141	0.0579084	0.123997
129	7	12	73.2808	15.3349	651	5958.86	0.0051847	0.0280815	0.038683	0.060771	0.0732808	0.128117	79	0.0459521	0.0864585
130	12	9	75.0261	13.0353	5428	5530.25	0.0113406	0.0329579	0.0349783	0.0733806	0.0750261	0.137852	100	0.0500824	0.093043
131	9	11.2222	77.7005	14.1118	6137	5331	0.016786	0.0360623	0.0382415	0.0711357	0.0777005	0.136019	99	0.0539511	0.117092
132	4	20.5	96.274	12.3257	5498	3030.5	0.0168633	0.0386614	0.0349571	0.076608	0.096274	0.166196	79	0.0755203	0.119454
133	3	13.6667	115.665	13.8844	6312	7193.33	0.0400563	0.0533468	0.0351788	0.0604686	0.115665	0.181519	39	0.0823857	0.123308
134	7	15	84.9368	9.64719	6661	4727.29	0.0114303	0.0322555	0.0322331	0.0467596	0.0849368	0.158866	99	0.0614725	0.109359
135	8	8.25	86.5353	18.6604	2968	7088.5	0.0091354	0.0407673	0.0382523	0.0855792	0.0865353	0.145912	65	0.056677	0.0956432
136	6	8.33333	94.4921	19.8577	3413	5621.33	0.0145583	0.0378749	0.0411345	0.0649444	0.0944921	0.155532	51	0.0656021	0.0993881
137	14	11.7143	78.5308	15.4265	2562	5594.43	0.0187467	0.0433487	0.0400068	0.0749484	0.0785308	0.14113	144	0.0608294	0.110202
138	24	8.08333	67.926	15.4377	5184	5673.71	0.00617041	0.0385994	0.0390698	0.0849033	0.067926	0.12889	173	0.0497483	0.1072
139	3	39.3333	74.2857	1.88972	555	7194	0.0143555	0.0185796	0.0350201	0.0249612	0.0742857	0.141889	110	0.0486384	0.094818
140	3	14.6667	88.8539	6.57108	7087	3827.67	0.0171273	0.0229739	0.0371759	0.0271463	0.0888539	0.149833	44	0.0563847	0.091117
141	11	8.45455	82.7945	14.8823	5560	5707.82	0.00549892	0.0371436	0.035637	0.0697208	0.0827945	0.150079	86	0.0588834	0.103502
142	8	15.25	85.6943	15.7744	5322	6600.38	0.00849551	0.0390497	0.0349042	0.0583278	0.0856943	0.148669	111	0.0617676	0.106485
143	9	19.6667	82.1382	14.6558	6794	5266.56	0.00976375	0.0372957	0.0340931	0.0751814	0.0821382	0.144577	166	0.0667129	0.130201
144	12	8.75	104.996	20.0807	8127	4702.08	0.0193108	0.0531822	0.0394921	0.0800405	0.104996	0.169216	102	0.0838737	0.135978
145	10	13.9	97.6205	17.7445	183	4650	0.0212107	0.0536893	0.040997	0.0874482	0.0976205	0.165353	132	0.0795653	0.152094
146	6	19.1667	82.4834	11.4015	6544	5136	0.0195655	0.0364605	0.0347296	0.057146	0.0824834	0.141829	112	0.0604323	0.102131
147	8	10.5	104.461	17.3186	4943	4371.62	0.0213453	0.0408874	0.0440968	0.060435	0.104461	0.166797	79	0.0785642	0.128949
148	3	18.6667	84.3958	5.38079	10066	7405	0.0127596	0.0387584	0.0344656	0.0591089	0.0843958	0.137223	54	0.0535071	0.105356
149	15	7.33333	84.3084	18.9751	3723	5721	0.0173323	0.0277736	0.0332862	0.0398283	0.0843084	0.154713	103	0.0562942	0.119627
150	5	23.8	101.421	10.0942	2711	4764	0.0412059	0.0496194	0.036216	0.0624907	0.101421	0.163816	116	0.0778279	0.112131
151	6	15.8333	95.3032	12.0544	8947	3257.83	0.0144335	0.0333359	0.0333287	0.0529397	0.0953032	0.16301	89	0.0706239	0.116339
152	11	9.45455	87.6948	17.7509	4508	5343.27	0.016258	0.0377446	0.0357718	0.0544399	0.0876948	0.149978	93	0.061421	0.112318
153	4	18.75	80.0601	6.06804	5590	4456.75	0.0155024	0.0340406	0.0337089	0.0619784	0.0800601	0.138169	73	0.0551877	0.0971654
154	7	13.4286	76.0253	14.7107	5101	3897.29	0.00735954	0.0389031	0.0352248	0.0643123	0.0760253	0.147208	90	0.0517496	0.0985756
155	9	12.2222	67.7378	14.3894	6777	4328.67	0.00454511	0.0283075	0.0329872	0.0507699	0.0677378	0.136545	98	0.0430809	0.107694
156	10	8.7	83.429	14.6022	4367	5976.8	0.00638813	0.0316648	0.0354083	0.0486075	0.083429	0.138739	81	0.0586882	0.133072
157	4	12.5	95.5328	12.701	6582	6811	0.0162715	0.0373739	0.0369521	0.0490132	0.0955328	0.149353	51	0.0688774	0.115349
158	6	10.1667	80.2568	14.0687	3034	5816.17	0.0125433	0.0338232	0.0332577	0.0435422	0.0802568	0.14189	59	0.0539907	0.084509
159	10	15.2	74.5454	10.9798	8344	5004.2	0.00782141	0.0294268	0.0314438	0.0601803	0.0745454	0.138445	144	0.0584294	0.116692
160	5	17.4	82.5856	8.72255	5406	6217.8	0.0183672	0.0254626	0.0339089	0.0385646	0.0825856	0.141034	87	0.0551445	0.0915258
161	6	21.6667	82.9025	11.2788	2657	5270.17	0.018035	0.030126	0.034992	0.0458361	0.0829025	0.140275	115	0.0623005	0.105893
162	16	13.625	70.3222	14.0249	4970	5119.12	0.0038391	0.0438842	0.0355024	0.0722156	0.0703222	0.13055	184	0.0551291	0.118945
163	4	12.25	108.214	12.9314	4834	4327.25	0.0391977	0.0411549	0.0399031	0.0440536	0.108214	0.166197	50	0.0739415	0.109265
164	6	8.33333	86.2749	12.4106	6492	6428.67	0.00365265	0.0357045	0.036058	0.0767125	0.0862749	0.147885	50	0.0575295	0.10034
165	9	10.8889	74.6774	15.5297	5390	6059.44	0.0108373	0.0336915	0.0397	0.0528892	0.0746774	0.13627	96	0.0485827	0.101397
166	6	15.6667	78.0656	11.7	2224	5581.83	0.00375566	0.0273057	0.0340602	0.0468567	0.0780656	0.13693	92	0.0579194	0.112189
167	3	17.6667	78.9153	5.50633	6819	5702.33	0.00908682	0.0281203	0.0380016	0.0619328	0.0789153	0.13738	53	0.0503506	0.104535
168	6	16	93.8745	13.9427	5796	7191.83	0.0207488	0.0366719	0.0316536	0.049351	0.0938745	0.148552	95	0.0651508	0.106365
169	9	10.5556	102.863	21.7835	9790	6705	0.0107616	0.0398448	0.0330285	0.0637913	0.102863	0.1672	91	0.073424	0.120188
170	7	10.1429	86.4752	13.9325	2263	6429.29	0.0106188	0.0333853	0.0341483	0.0592307	0.0864752	0.147716	69	0.0581364	0.106284
171	5	9.6	85.2095	11.4904	8286	5970.4	0.00548373	0.0313734	0.0401578	0.0625446	0.0852095	0.151284	47	0.0546066	0.105353
172	7	18.5714	77.8858	12.8873	3734	6437.86	0.00847885	0.0253645	0.0329886	0.0592382	0.0778858	0.131995	122	0.0551094	0.102602
173	3	26.3333	108.726	6.25683	3715	6570.67	0.0312551	0.0463493	0.0394434	0.056435	0.108726	0.17226	78	0.0826923	0.132585
174	7	13.7143	90.8757	11.9869	6954	4932.29	0.0174873	0.0338582	0.0363335	0.0501351	0.0908757	0.155178	94	0.0639639	0.120835
175	9	7.77778	80.2276	14.026	12580	4502.22	0.00953816	0.0322077	0.0409642	0.0875778	0.0802276	0.141682	68	0.05401	0.10388
176	12	4.91667	84.3619	19.7514	2236	5960.58	0.0114303	0.0309692	0.0330396	0.0617305	0.0843619	0.155288	57	0.0498576	0.105245
177	7	6.28571	103.374	20.8155	6822	5122.86	0.0185357	0.0349949	0.0330532	0.0549926	0.103374	0.168796	44	0.0556635	0.0957241
178	9	11.6667	88.3053	16.7383	7347	5357.11	0.0253443	0.0393975	0.0351426	0.073533	0.0883053	0.156145	97	0.0597522	0.0982577
179	9	8.77778	79.0642	16.9806	308	5275.89	0.00786954	0.0433724	0.0345917	0.0713233	0.0790642	0.141099	74	0.0589181	0.0990675
180	7	13.5714	80.8676	14.9346	6376	5269.29	0.0129069	0.0228907	0.0333176	0.0380175	0.0808676	0.146371	94	0.0520803	0.0845541
181	12	11	84.6611	17.7575	8966	5374.25	0.0100929	0.0339445	0.0366373	0.0611825	0.0846611	0.143697	124	0.0666655	0.111518
182	4	13.75	88.5692	9.32434	2899	4103.25	0.0129955	0.0310712	0.0312933	0.0615594	0.0885692	0.15708	56	0.0505148	0.102489
183	5	14.2	91.1314	11.7209	5786	5356.2	0.0232423	0.0347702	0.0329699	0.0520401	0.0911314	0.152533	71	0.0611207	0.109448
184	13	8.15385	77.6518	14.1638	10201	4931.77	0.0126253	0.0377675	0.0358594	0.0778717	0.0776518	0.133992	98	0.0543107	0.094982
185	8	9.5	79.0012	13.3882	4132	6649.25	0.0135897	0.0311963	0.0361458	0.0645963	0.0790012	0.142048	75	0.0505853	0.0916174
186	12	9.5	94.3539	18.0505	6581	6632.58	0.00884322	0.0336605	0.0354264	0.0595996	0.0943539	0.158143	108	0.0669977	0.119296
187	6	13.6667	80.6055	14.4578	3865	6342	0.0148673	0.0406291	0.0374525	0.0706012	0.0806055	0.13791	78	0.0558829	0.122206
188	11	15	72.7851	14.8891	3923	4911.64	0.0144448	0.0358829	0.0370485	0.0738878	0.0727851	0.132109	146	0.0514375	0.101189
189	10	10.8	81.2472	14.4588	4076	5032.6	0.0170871	0.0313005	0.0335792	0.0663228	0.0812472	0.143545	104	0.0556745	0.123467
190	10	7.1	72.3024	14.5049	7637	6139.2	0.0038391	0.0244636	0.0334406	0.0442297	0.0723024	0.126711	70	0.0452893	0.0878724
191	10	12.2	81.7104	17.6519	6340	7299.2	0.0135945	0.035802	0.0365059	0.0894163	0.0817104	0.148857	115	0.0549895	0.109564
192	6	9.33333	81.6246	15.2734	6916	4851	0.00811164	0.0221755	0.0356597	0.0337041	0.0816246	0.145477	57	0.0512387	0.0876247
193	8	20.625	74.3483	14.2846	8201	6115.38	0.0183475	0.0367968	0.0353244	0.052685	0.0743483	0.143469	148	0.0541525	0.109384
194	5	8.4	84.6877	14.491	6854	5201.8	0.00988958	0.0165811	0.0293538	0.0234716	0.0846877	0.146748	42	0.0456678	0.0897945
195	9	12.3333	76.0955	16.3147	3645	5375.44	0.0138704	0.0433108	0.0365237	0.0714645	0.0760955	0.143982	107	0.0570118	0.111261
196	11	13.0909	81.2703	16.7203	5129	5035.55	0.0177041	0.0360983	0.0355555	0.0651185	0.0812703	0.146422	129	0.0592893	0.100621
197	8	11.125	68.6511	14.2269	5007	5827.5	0.00659718	0.0261066	0.0336321	0.0503419	0.0686511	0.125443	83	0.040136	0.0860816
198	8	11.875	71.5257	11.8997	5030	6005.88	0.0105397	0.0324984	0.0322089	0.0590125	0.0715257	0.133818	91	0.0495997	0.092449
199	4	22.25	78.5612	5.83175	4809	7708.5	0.0129321	0.0377501	0.034216	0.0616057	0.0785612	0.150468	89	0.0540344	0.100279
200	7	12	84.6237	15.191	6436	6126.14	0.00387031	0.0306437	0.0363997	0.0490966	0.0846237	0.147545	81	0.0605049	0.104705
201	7	14.7143	74.5352	11.4366	6961	5122.43	0.0108046	0.0304748	0.0368947	0.0553536	0.0745352	0.140848	101	0.0495305	0.101169
202	8	12.625	96.168	18.6695	8629	6132.62	0.0154853	0.0329738	0.0348301	0.0525089	0.096168	0.157009	97	0.0671324	0.112662
203	8	14.375	94.7886	16.9108	11176	5627.25	0.0183502	0.0404313	0.0369785	0.0694151	0.0947886	0.168116	111	0.0731197	0.118876
204	5	17	77.9127	9.99326	4604	4591	0.0161281	0.033376	0.0351988	0.057085	0.0779127	0.143291	83	0.0564309	0.0970156
205	11	9	95.9604	16.7273	1902	5915	0.0160337	0.0397154	0.0388073	0.0750045	0.0959604	0.153085	95	0.0665601	0.14119
206	6	9.5	105.926	16.0408	8246	6287	0.0244816	0.0421199	0.0391586	0.0554662	0.105926	0.16369	56	0.0712059	0.131731
207	16	7.1875	88.3186	21.8429	13041	5249	0.00675594	0.036806	0.0329811	0.0693075	0.0883186	0.145156	103	0.0642317	0.108405
208	6	17.3333	86.6252	15.9921	5295	6097.83	0.018544	0.0400352	0.0326041	0.059304	0.0866252	0.153293	96	0.0612531	0.100074
209	4	22	101.431	9.38096	8123	5343.5	0.0371273	0.0470173	0.0379029	0.0593621	0.101431	0.163507	89	0.0758038	0.11823
210	5	24.4	82.6066	10.9538	3257	5475.8	0.0239034	0.0433368	0.0352987	0.0720909	0.0826066	0.149025	119	0.0635391	0.104955
211	6	16.3333	83.8378	12.647	5546	5546.67	0.0133784	0.0417431	0.035613	0.0680483	0.0838378	0.155731	93	0.0667893	0.11099
212	8	7.875	91.9159	20.0548	5234	4565.75	0.0169877	0.0266749	0.0339306	0.0401022	0.0919159	0.140682	63	0.0558653	0.0966252
213	5	8.4	102.601	15.9602	1930	7457.6	0.01906	0.0409073	0.0340429	0.0757338	0.102601	0.161615	42	0.07007	0.119627
214	10	12	85.8781	17.6919	8117	3953.6	0.0160357	0.0286216	0.0322258	0.037284	0.0858781	0.144607	110	0.0606004	0.10138
215	5	12	106.01	15.7332	6561	4570	0.0206672	0.0423934	0.0396484	0.0613385	0.10601	0.166917	61	0.0694172	0.107566
216	6	21.8333	84.2714	13.8167	6302	4111.83	0.00456424	0.0342205	0.0375464	0.0559717	0.0842714	0.140986	121	0.0608443	0.0991488
217	7	9.57143	85.6388	11.1022	3169	5407	0.0104479	0.0398265	0.0404459	0.0594721	0.0856388	0.143733	66	0.0667042	0.127959
218	6	8.66667	98.0801	13.6974	2142	5530.83	0.0215345	0.0398641	0.0368929	0.0552839	0.0980801	0.162385	52	0.0644488	0.114328
219	6	6.83333	99.651	16.4437	8254	5968	0.0107616	0.03063	0.0344284	0.0551273	0.099651	0.164154	42	0.0580593	0.112608
220	11	8.18182	90.3999	20.4854	6752	5461.09	0.0138743	0.0354408	0.0341546	0.0673216	0.0903999	0.148373	88	0.064774	0.122969
221	3	19.6667	86.0836	5.29871	7359	9658.67	0.0131505	0.0281196	0.0323265	0.0419467	0.0860836	0.144543	58	0.0542405	0.101889
222	5	11.8	80.7477	14.4884	6407	3489	0.0104643	0.0270207	0.0335084	0.0643123	0.0807477	0.134544	59	0.0503614	0.107958
223	9	9.66667	86.8435	18.3045	4690	5967.11	0.00855009	0.0247909	0.0328175	0.0457767	0.0868435	0.14585	81	0.0546879	0.0933945
224	8	13.375	85.346	16.0024	6752	6169.12	0.011496	0.0377811	0.0356618	0.0819644	0.085346	0.138437	102	0.0624354	0.111747
225	7	18.4286	73.6006	11.4417	3580	6795	0.0129833	0.0367875	0.0340734	0.0539139	0.0736006	0.140233	123	0.0510598	0.107775
226	6	7.83333	93.6334	18.3247	7337	4341.83	0.00964485	0.0381153	0.0328516	0.0573549	0.0936334	0.160929	47	0.06126	0.103738
227	10	10.9	93.4548	18.1156	5822	5628.7	0.0111147	0.0458112	0.035189	0.0638399	0.0934548	0.156033	103	0.0759461	0.132293
228	5	17.4	82.8682	9.77716	5326	4435.8	0.0127816	0.0300699	0.0335659	0.0648558	0.0828682	0.155357	83	0.0599081	0.110199
229	4	21.25	81.9874	9.98578	3813	5495.5	0.0139712	0.0270413	0.0337936	0.0361074	0.0819874	0.143424	84	0.056494	0.102751
230	5	6.8	107.552	22.3905	6856	6159	0.0282758	0.0429927	0.033515	0.0642381	0.107552	0.16348	34	0.0646278	0.101889
231	10	9.2	102.815	20.241	5287	4757.9	0.0180078	0.0391287	0.0366398	0.08137	0.102815	0.169684	90	0.0789915	0.124634
232	5	22.6	80.0532	8.15056	6771	5044.8	0.0184318	0.0516055	0.036588	0.0782038	0.0800532	0.141042	108	0.0609689	0.125503
233	6	11	95.6846	16.7941	4062	8656.67	0.0184363	0.0359862	0.039012	0.0661709	0.0956846	0.159502	61	0.0606065	0.103955
234	4	28.25	82.9636	7.08781	3808	5400	0.0208154	0.03493	0.0368633	0.0531114	0.0829636	0.149149	110	0.0665552	0.118472
235	7	14.8571	84.6633	15.226	5263	5801.29	0.0259678	0.0457937	0.0384755	0.0663361	0.0846633	0.14893	92	0.0622359	0.110057
236	3	11.6667	89.439	8.37881	7317	4338	0.025699	0.0272633	0.0325607	0.0300913	0.089439	0.145246	34	0.0537464	0.0972349
237	6	20.3333	66.4491	10.5387	2183	6534.33	0.0079985	0.0348864	0.041039	0.0646132	0.0664491	0.13312	114	0.0458092	0.0912473
238	4	12.25	92.198	12.2107	6166	6339.5	0.0108828	0.0423268	0.0443109	0.061102	0.092198	0.150073	46	0.0674574	0.11983
239	5	4.8	113.098	26.955	2305	4945	0.0230892	0.0385826	0.0397578	0.0521554	0.113098	0.17686	23	0.0617763	0.0946323
240	5	18	87.2201	14.7143	7776	4742.4	0.0180139	0.0256493	0.0289805	0.0338598	0.0872201	0.150132	89	0.0608257	0.112968
241	6	5.5	90.0034	21.2394	7827	6371.17	0.0072295	0.0211875	0.0381513	0.0359188	0.0900034	0.147216	34	0.0532107	0.0947938
242	8	13.75	70.7754	12.4028	8097	4677.75	0.0108655	0.0318567	0.0351458	0.0470766	0.0707754	0.131414	106	0.0484639	0.115187
243	8	20.625	69.1301	12.7365	4442	4379	0.00761468	0.0296837	0.0375382	0.0500252	0.0691301	0.138318	149	0.0490461	0.10808
244	3	13.3333	105.219	10.1044	9804	4966.67	0.0300378	0.036455	0.0384509	0.0420657	0.105219	0.174244	40	0.0653822	0.102792
245	6	14	78.1511	12.7138	2026	3579	0.0128178	0.0366707	0.0363122	0.0566159	0.0781511	0.150354	82	0.0507332	0.0876035
246	7	19.2857	86.0496	14.9316	4022	4836.43	0.0145527	0.0322763	0.0322154	0.0636815	0.0860496	0.150095	127	0.0713974	0.119572
247	6	8.66667	87.5971	13.7131	4966	4800.33	0.0103478	0.0310663	0.0326035	0.0587721	0.0875971	0.155571	53	0.0586467	0.0984968
248	4	19	91.676	9.48233	6617	4813.25	0.0200261	0.0325221	0.0395634	0.048287	0.091676	0.153242	72	0.0624168	0.105812
249	5	6.6	98.6034	18.406	2625	6606.8	0.0137161	0.0354975	0.0355269	0.0638399	0.0986034	0.15545	34	0.0631961	0.119185
250	4	9.5	109.276	16.3698	3758	6915.25	0.02633	0.0564585	0.0382902	0.0844409	0.109276	0.159386	39	0.0728245	0.123981
251	8	7.625	82.096	15.8448	7902	5438.62	0.00864947	0.0384755	0.0363305	0.0678575	0.082096	0.153202	60	0.055023	0.0946467
252	6	12	77.5052	13.6301	6287	4710.83	0.00619467	0.0160298	0.0322702	0.0316491	0.0775052	0.13046	69	0.0463896	0.0772599
253	8	12.5	81.8565	14.5196	307	4556	0.0107521	0.0228775	0.0332678	0.0447163	0.0818565	0.144819	96	0.0526612	0.0997257
254	6	15	78.3929	14.35	5437	5929.33	0.0140152	0.0263972	0.0315557	0.0366093	0.0783929	0.145781	87	0.0510031	0.0876009
255	4	20.5	89.6591	12.3341	5919	5699.75	0.0228748	0.0268576	0.0345763	0.0299226	0.0896591	0.149429	83	0.0599165	0.0979469
256	9	5.33333	89.3687	21.519	6625	5901.56	0.00983835	0.0309015	0.0361356	0.0462015	0.0893687	0.150631	49	0.0520819	0.0862243
257	8	14.25	83.289	14.8545	8645	4795.62	0.00365265	0.0241391	0.0357379	0.0436185	0.083289	0.144232	108	0.0608188	0.108266
258	3	30	101.822	6.48652	9713	5189.33	0.039963	0.0541956	0.0391908	0.0663361	0.101822	0.168297	84	0.077741	0.121333
259	9	14.1111	86.7575	16.4416	7761	5925.33	0.00819236	0.038004	0.0394969	0.0563013	0.0867575	0.156064	123	0.0636662	0.114117
260	3	37	99.235	3.91155	2139	8177	0.0268919	0.0366706	0.0366312	0.0494509	0.099235	0.160378	104	0.0728684	0.119508
261	7	15.7143	69.3743	11.9178	7007	6154.14	0.00566933	0.0230718	0.037954	0.0692323	0.0693743	0.127485	106	0.0458261	0.0943881
262	4	14.5	80.4134	10.202	3375	5752.25	0.0130243	0.0370547	0.0383913	0.0596128	0.0804134	0.141914	59	0.0575928	0.0979275
263	6	17	90.0511	16.8515	5633	4353.67	0.0135675	0.0317069	0.0315771	0.0467423	0.0900511	0.148815	96	0.0680941	0.100909
264	5	11	101.187	12.3633	3889	5229.8	0.0241809	0.0515982	0.0407089	0.0782175	0.101187	0.175352	55	0.0727297	0.134701
265	3	26	86.4302	5.93541	9940	5972.33	0.0206654	0.028967	0.0346429	0.043123	0.0864302	0.1478	74	0.0542549	0.091137
266	5	12.2	92.0518	13.3146	3486	4698.4	0.0207488	0.0303639	0.0379542	0.0379295	0.0920518	0.157433	61	0.0632105	0.121353
267	4	26	72.4815	7.4393	3539	6574.25	0.0150233	0.0210135	0.0324775	0.030879	0.0724815	0.140145	100	0.0465725	0.0850806
268	6	13.3333	90.4389	15.8655	6422	4352.67	0.0139888	0.0282764	0.0391161	0.0445111	0.0904389	0.150214	78	0.0609737	0.110814
269	4	10.5	94.8997	12.8228	7988	4489.75	0.0188215	0.0280104	0.0353729	0.0388576	0.0948997	0.153666	41	0.0600925	0.105326
270	9	10.1111	91.2036	18.5504	6348	6201.67	0.0140055	0.0376391	0.0363302	0.0562334	0.0912036	0.149282	90	0.0682429	0.124612
271	7	10.4286	102.429	15.4503	4328	7216.29	0.0251521	0.043233	0.0341011	0.0587312	0.102429	0.157227	70	0.0723975	0.115962
272	4	7.5	101.845	17.045	8988	4633.75	0.0281254	0.0384561	0.0363687	0.0583278	0.101845	0.169201	30	0.066919	0.111079
273	4	8	81.1848	13.1771	4900	5885.5	0.0123684	0.0345966	0.0345672	0.0455529	0.0811848	0.150687	33	0.0570085	0.0925843
274	8	10.375	87.511	16.247	5372	7697	0.0162942	0.0471916	0.0318917	0.0778717	0.087511	0.150422	82	0.0681271	0.10746
275	15	5.8	68.7579	17.436	1013	4874.67	0.00440987	0.0247379	0.0314724	0.0450489	0.0687579	0.131188	84	0.0431057	0.0892779
276	8	15.625	64.4239	10.3749	10130	5605.75	0.00128394	0.0245512	0.0343321	0.0646072	0.0644239	0.131323	117	0.0409202	0.105837
277	3	20.3333	125.738	6.58187	7749	5551.67	0.052953	0.0656342	0.0379571	0.0884438	0.125738	0.18452	60	0.0969538	0.141094
278	5	8	98.8289	16.1121	6676	5476.8	0.0188365	0.0396601	0.0390983	0.0672083	0.0988289	0.162422	41	0.0624838	0.115529
279	5	11.2	77.6951	13.471	4101	5041.2	0.0136879	0.0224295	0.0291899	0.0310361	0.0776951	0.130623	55	0.0480129	0.0815423
280	13	7.76923	79.9521	17.1102	5532	5196.23	0.00791116	0.0280632	0.0330285	0.0777623	0.0799521	0.148495	94	0.0512382	0.102366
281	5	14	95.0464	11.8664	4012	5643.6	0.017463	0.0305714	0.0382517	0.0407508	0.0950464	0.161174	67	0.0642465	0.115994
282	4	28.5	96.5625	10.5915	7428	5228.25	0.0236448	0.0395882	0.0342197	0.062313	0.0965625	0.159516	109	0.0744374	0.118197
283	6	16	73.1829	15.3336	6755	5480.83	0.00566933	0.0347278	0.0346931	0.0566646	0.0731829	0.132461	92	0.056151	0.101475
284	11	9.72727	83.0754	20.2596	4905	5929.91	0.0135048	0.0325487	0.0355767	0.0567536	0.0830754	0.138192	102	0.0609033	0.115624
285	4	15.5	83.8654	12.2553	5461	5221.25	0.0176161	0.0381072	0.0409872	0.0603047	0.0838654	0.145149	60	0.0540717	0.101084
286	11	11.4545	80.6763	14.3535	411	6266.27	0.0123188	0.0354494	0.0369053	0.0678125	0.0806763	0.135114	113	0.0595873	0.12373
287	9	5.77778	92.6797	19.8354	8038	4453.67	0.00401141	0.0315677	0.0397822	0.0756866	0.0926797	0.158015	53	0.0605433	0.108659
288	11	8.90909	76.5974	12.6723	5079	6047.45	0.00230031	0.0312323	0.0362523	0.0508287	0.0765974	0.136928	88	0.0529862	0.103696
289	7	7.42857	95.8673	19.0109	9241	6233.29	0.0107112	0.0341114	0.0334993	0.0609618	0.0958673	0.154226	49	0.0625348	0.10845
290	7	9	101.35	18.2561	9871	4921.71	0.0254882	0.0404955	0.0391677	0.0585174	0.10135	0.164138	61	0.0658769	0.103965
291	5	11.2	95.7765	14.479	5607	4535.2	0.02517	0.0336976	0.0367086	0.0560362	0.0957765	0.150042	56	0.0592419	0.109674
292	4	19.5	95.9123	9.54128	3974	6329	0.0305385	0.0426103	0.0349077	0.0607248	0.0959123	0.155869	78	0.0694822	0.113757
293	4	11.5	106.981	13.4739	6573	6557.75	0.022419	0.0396751	0.0398631	0.0519264	0.106981	0.172322	46	0.0726157	0.106258
294	5	14.8	94.6776	13.2583	8631	4865.6	0.00816939	0.0239596	0.0378274	0.0395067	0.0946776	0.164514	69	0.0644017	0.111469
295	4	10.75	93.7463	14.2293	3901	4309.5	0.0151636	0.0342166	0.0372297	0.0501351	0.0937463	0.153166	43	0.0629533	0.109125
296	4	24.25	89.529	9.61699	6409	5750	0.0141231	0.0349333	0.0342122	0.0466291	0.089529	0.143262	95	0.0668154	0.101605
297	9	12	103.964	24.068	6944	6966.56	0.0243619	0.0448627	0.0358376	0.0681104	0.103964	0.175684	103	0.0795814	0.12139
298	5	12.8	86.6918	16.4477	5447	4518.6	0.0108928	0.0301548	0.0306798	0.0520897	0.0866918	0.141353	62	0.0652079	0.113373
299	4	12	80.8237	11.2897	2555	6133.75	0.014681	0.0315891	0.0344392	0.0397634	0.0808237	0.144563	48	0.0551183	0.11745
300	5	7.6	83.3414	16.3153	8606	4621.2	0.00742202	0.0294071	0.0316165	0.0507516	0.0833414	0.139916	37	0.0554298	0.0935522
301	6	11.5	83.1028	17.1123	2076	5031.67	0.0134115	0.0261595	0.0346689	0.036388	0.0831028	0.144701	68	0.0522535	0.0865257
302	7	10.2857	76.8765	14.9238	4869	5260	0.0149167	0.0311113	0.0357815	0.0464173	0.0768765	0.137879	71	0.0531674	0.106153
303	3	9.66667	117.299	14.3822	4764	6759	0.0358982	0.051537	0.0377235	0.0672083	0.117299	0.185977	30	0.0766967	0.113845
304	4	15.75	109.238	13.5328	6907	4416.75	0.0462597	0.0563164	0.0348548	0.0664688	0.109238	0.165105	62	0.0793942	0.123629
305	7	9.57143	84.9497	16.282	4600	5066.14	0.0174506	0.0370324	0.035925	0.0636511	0.0849497	0.140146	68	0.0629477	0.105178
306	4	12.5	100.132	10.49	5608	5342.5	0.0177701	0.0342966	0.0393846	0.0502138	0.100132	0.155349	51	0.0670902	0.115744
307	5	12.6	104.687	18.8278	5219	5718.2	0.0130716	0.033354	0.0369966	0.0620837	0.104687	0.158912	62	0.0773575	0.133269
308	3	11.3333	99.1469	11.9343	7265	4037.67	0.020138	0.0342414	0.0394202	0.042027	0.0991469	0.160797	35	0.0615941	0.107382
309	4	34.5	73.3685	6.07037	3827	6222	0.00888457	0.0266014	0.0369255	0.0445743	0.0733685	0.134875	131	0.0479889	0.090116
310	3	12.6667	78.0834	7.38581	1336	6236	0.00727096	0.0235099	0.0365241	0.0381358	0.0780834	0.149846	39	0.0437139	0.0842954
311	9	4.77778	92.4038	21.402	6748	5121.44	0.00607643	0.0378421	0.0341449	0.0587312	0.0924038	0.141049	43	0.0581698	0.103802
312	5	19.8	99.6013	15.5568	4131	2890.4	0.0176707	0.040148	0.0300891	0.053346	0.0996013	0.15712	98	0.0726883	0.112826
313	3	18	106.363	10.3875	6590	5358.33	0.0353379	0.0478845	0.0353165	0.0620811	0.106363	0.167798	54	0.0835952	0.131938
314	6	9.66667	106.319	16.7278	8646	4665.67	0.0210039	0.0396349	0.037488	0.0583949	0.106319	0.158929	58	0.0721767	0.11622
315	4	11.75	93.6493	15.4511	9536	5850	0.00816939	0.0194009	0.0332179	0.0278741	0.0936493	0.165133	46	0.0558173	0.116318
316	5	16.6	82.0783	10.753	7050	4643.2	0.00804203	0.0252909	0.0373575	0.0466927	0.0820783	0.143008	80	0.0545282	0.111847
317	6	8.5	90.5588	16.4946	6559	5980.5	0.0105235	0.0428767	0.0299741	0.0649891	0.0905588	0.149712	51	0.0663216	0.1089
318	3	45.3333	87.3548	2.33358	3307	4722.33	0.0298213	0.0457262	0.0374594	0.0672219	0.0873548	0.154943	130	0.0697426	0.143935
319	7	5.28571	105.446	23.9107	2939	6192.29	0.0251592	0.0382902	0.0347583	0.0583949	0.105446	0.17787	38	0.0602189	0.100846
320	3	16	101.451	9.80134	9434	5878.67	0.0295438	0.0532047	0.0364972	0.0697208	0.101451	0.164806	49	0.0666288	0.105619
321	4	18.25	72.6469	7.26469	7829	7364.5	0.00659509	0.0210147	0.0369925	0.0361891	0.0726469	0.134128	72	0.0430269	0.0845039
322	7	9.14286	103.184	23.2884	4114	6436.71	0.0254882	0.0390861	0.0354314	0.0455078	0.103184	0.164406	63	0.0656231	0.106581
323	4	20.75	98.9835	13.7847	1887	3529.75	0.0185002	0.043971	0.0310933	0.0684035	0.0989835	0.163319	82	0.0778303	0.118681
324	6	18.1667	86.2144	17.3744	8705	4328.67	0.011404	0.0322155	0.0353337	0.0683405	0.0862144	0.147513	99	0.0625637	0.10852
325	5	11.4	96.0431	15.5345	3702	5468	0.0173635	0.0362012	0.0319502	0.0503505	0.0960431	0.152066	56	0.0644251	0.110265
326	3	25	79.3977	3.90048	7328	5935.33	0.015245	0.0231812	0.0330729	0.0325697	0.0793977	0.142778	75	0.049814	0.093315
327	5	18	72.0479	11.9957	6887	5642.6	0.00301359	0.0371771	0.0360284	0.0788727	0.0720479	0.130611	88	0.0497572	0.092575
328	5	9	102.844	15.6061	2996	3525.6	0.0210151	0.0352969	0.0382836	0.0637805	0.102844	0.165666	45	0.0625144	0.119886
329	6	10.8333	94.4917	15.5451	8283	4900	0.0110754	0.0356262	0.0379018	0.0630573	0.0944917	0.152501	66	0.0632369	0.103644
330	6	5	96.6319	22.458	4107	6509	0.00802989	0.0349186	0.0352862	0.0717732	0.0966319	0.159446	31	0.0570026	0.088417
331	4	13.25	113.323	10.8387	4591	5453.5	0.0255002	0.0459289	0.0349318	0.0690971	0.113323	0.174479	54	0.0812886	0.152836
332	4	18	88.5919	9.37517	5522	5286	0.00817268	0.0189849	0.0322697	0.0413447	0.0885919	0.153865	71	0.063601	0.119991
333	4	17.25	97.7145	13.8166	0	7401.5	0.0234585	0.0367379	0.0404931	0.0463662	0.0977145	0.157763	66	0.0680186	0.113609
334	5	25.8	85.9082	10.8373	3632	5552.4	0.0284943	0.0462942	0.0393298	0.0656071	0.0859082	0.149178	121	0.0655533	0.10687
335	5	21.4	116.337	20.523	6858	4523.8	0.0129353	0.0467705	0.0408164	0.0753802	0.116337	0.186745	105	0.0911198	0.132521
336	5	14.2	125.967	21.5153	2942	5627.4	0.0410333	0.0627093	0.0369136	0.0749484	0.125967	0.181758	71	0.0940718	0.145013
337	3	17	74.3288	6.8095	5143	7036	0.0113468	0.0181525	0.0350726	0.0235453	0.0743288	0.12899	51	0.0428233	0.0767115
338	6	22	80.1087	13.4228	4906	4600.5	0.00638813	0.0312018	0.036105	0.0783335	0.0801087	0.140293	126	0.0615689	0.11157
339	4	7.75	108.692	20.4114	5328	7558.25	0.0188215	0.0403199	0.033534	0.0762651	0.108692	0.164073	32	0.0735912	0.134277
340	9	7.11111	77.9165	18.0453	6425	6738.33	0.0108414	0.0353397	0.0327122	0.0783548	0.0779165	0.139603	64	0.051531	0.088417
341	4	8	93.1412	13.6755	5912	2951	0.0171742	0.0267167	0.0319449	0.0337798	0.0931412	0.156977	33	0.051801	0.0959068
342	6	15	84.0386	15.6274	7865	5989.17	0.020935	0.0472788	0.0382698	0.0612076	0.0840386	0.139781	87	0.0648468	0.109971
343	5	7.4	102.473	16.6641	1775	3901.6	0.0246835	0.0392483	0.0372327	0.0556605	0.102473	0.164108	38	0.0681247	0.105641
344	8	5.375	88.0878	23.0007	6989	5175.25	0.0163883	0.0340562	0.0295049	0.0616057	0.0880878	0.146989	44	0.0507937	0.0875641
345	3	22.6667	80.935	7.2634	7416	4011.33	0.00643728	0.0225134	0.036156	0.0412877	0.080935	0.142192	67	0.0533916	0.100553
346	3	44	82.2561	3.66085	2340	4688	0.0173038	0.0229974	0.0341476	0.025899	0.0822561	0.143563	116	0.0569072	0.107017
347	7	7.71429	96.3482	18.8163	3193	4746.86	0.0212902	0.0396407	0.0324808	0.0588806	0.0963482	0.156865	54	0.0681112	0.123629
348	7	9	86.3267	18.1169	9473	5979	0.00820535	0.0271891	0.0299851	0.0461235	0.0863267	0.142561	63	0.0525869	0.124334
349	5	12.4	97.1316	15.1332	7050	4630.8	0.0138173	0.0332806	0.0372826	0.0564925	0.0971316	0.159501	62	0.0696371	0.13008
350	5	7.2	96.7558	19.3512	7188	5750.2	0.0158309	0.0258981	0.0367309	0.0423096	0.0967558	0.154975	37	0.0550003	0.090225
351	3	12.6667	88.2104	7.51422	6891	6372.67	0.0111147	0.0229051	0.0384567	0.0377119	0.0882104	0.148037	39	0.0553041	0.124849
352	3	31.6667	70.549	2.36661	5608	5729.67	0.00681479	0.0312837	0.0344142	0.0497699	0.070549	0.133978	91	0.0512952	0.0960579
353	3	18.6667	78.9132	5.75409	7920	6656.67	0.00988381	0.0187027	0.0292697	0.0261743	0.0789132	0.137483	56	0.0443516	0.0832875
354	6	9.66667	89.9691	16.5318	2850	5641.33	0.0230011	0.0345926	0.0359015	0.0420213	0.0899691	0.142021	54	0.0582814	0.100856
355	6	15.8333	82.4808	14.2248	4925	5530.67	0.0138403	0.0356083	0.0338598	0.0643093	0.0824808	0.147111	95	0.0587935	0.0992547
356	3	38.6667	78.4649	3.43398	4183	5782	0.0208051	0.0245981	0.0359729	0.030169	0.0784649	0.144331	112	0.0567945	0.0909818
357	4	19.25	82.9604	8.27655	8200	5153.5	0.013024	0.0350689	0.0353921	0.0628667	0.0829604	0.151815	78	0.0559164	0.0936228
358	5	17.2	85.4733	11.4984	2150	2918	0.00196946	0.023051	0.0345142	0.0411629	0.0854733	0.14925	82	0.0576646	0.116111
359	3	37.3333	76.872	3.54449	5744	6129.67	0.0211394	0.022874	0.0328245	0.0237773	0.076872	0.137891	109	0.0527918	0.0938346
360	3	12.3333	92.8512	8.72016	7096	5434.67	0.0201695	0.0276497	0.0352406	0.0395407	0.0928512	0.148897	37	0.0553832	0.0954081
361	6	8.66667	86.2122	16.9824	4043	3109.17	0.0117825	0.0249536	0.0379441	0.0524914	0.0862122	0.138953	52	0.0546283	0.0994855
362	5	15.2	105.986	13.7245	4629	5566.6	0.0174873	0.0513031	0.0369551	0.0863233	0.105986	0.172666	75	0.0867685	0.129452
363	4	7.75	113.99	17.6283	5188	5809	0.0332652	0.042917	0.0363544	0.0630573	0.11399	0.173442	32	0.0694691	0.113311
364	3	22.6667	84.9828	6.10392	7439	7056	0.0191693	0.0299663	0.0323567	0.0383553	0.0849828	0.146367	65	0.0532251	0.0957732
365	4	6.25	119.12	20.6805	5937	5830.25	0.0359396	0.0455835	0.0381058	0.0543074	0.11912	0.183049	26	0.0734961	0.114524
366	7	10.2857	87.2968	14.7193	6529	4740	0.00941038	0.0287441	0.0363124	0.0532546	0.0872968	0.1521	72	0.0614377	0.10641
367	3	12.6667	87.0598	8.46415	10938	9465.33	0.0103098	0.0310589	0.0362945	0.049351	0.0870598	0.141752	39	0.0543752	0.096378
368	4	13.75	92.4576	11.8162	2325	4471	0.0175458	0.0268354	0.0361246	0.0417321	0.0924576	0.153346	56	0.0566332	0.101045
369	9	6.88889	86.3414	21.0429	4567	6481.56	0.00821604	0.0252304	0.0314288	0.051172	0.0863414	0.152894	56	0.0497804	0.0788191
370	5	20.8	73.0867	7.31656	9036	5766.2	0.00617041	0.0369076	0.0415259	0.0652132	0.0730867	0.13506	101	0.0582795	0.115528
371	4	29.75	103.09	10.2796	8884	7818	0.0268063	0.0582316	0.0344091	0.0875778	0.10309	0.174851	111	0.0840578	0.139831
372	4	26	79.125	9.21017	2314	4467.5	0.00911544	0.0343364	0.0357644	0.0559232	0.079125	0.147602	101	0.0564384	0.105389
373	7	6.85714	115.91	24.2814	4382	4804.43	0.0270347	0.0597775	0.0451068	0.0818632	0.11591	0.175299	48	0.0855369	0.1374
374	3	17.3333	104.943	6.61122	5496	3730	0.0188246	0.0332748	0.0355743	0.0449825	0.104943	0.162826	51	0.0662739	0.100312
375	6	6.5	92.5354	19.1793	2405	6509.33	0.00533743	0.0310124	0.0337115	0.0471672	0.0925354	0.149128	39	0.0576724	0.102133
376	8	16.625	86.9485	16.8851	5863	4652	0.0224823	0.0378301	0.035598	0.0623526	0.0869485	0.144601	128	0.0695481	0.114758
377	3	29.3333	82.6504	5.41555	3663	6010	0.0153857	0.0318585	0.0360091	0.0591782	0.0826504	0.146444	86	0.0629442	0.117746
378	3	15.3333	106.781	10.7671	6603	5179	0.0305864	0.0487215	0.0310469	0.0588681	0.106781	0.17342	45	0.0798234	0.11823
379	3	25	107.131	5.29426	4664	6011	0.0344222	0.0470786	0.0394275	0.0572189	0.107131	0.171721	73	0.0789756	0.121557
380	3	10.3333	99.8765	11.9045	5412	6121	0.0138173	0.0259058	0.0317276	0.0379844	0.0998765	0.155974	31	0.0545721	0.094738
381	4	12.25	103.182	15.5499	4986	6879	0.0263774	0.0381435	0.0362427	0.0543921	0.103182	0.16017	49	0.0698267	0.126572
382	3	10	89.9617	11.9473	7138	6908.67	0.00988958	0.0158001	0.0280842	0.0210984	0.0899617	0.153545	30	0.0458476	0.0860428
383	5	10.4	94.3067	18.6649	9099	6146	0.0226982	0.039072	0.0325979	0.0694151	0.0943067	0.15792	52	0.0675085	0.111458
384	6	7.5	97.6182	17.8515	8740	3341.67	0.0115578	0.0387531	0.0401269	0.0707451	0.0976182	0.156139	44	0.0660337	0.115234
385	8	5	93.0911	23.6745	5598	5662.38	0.00828644	0.039969	0.0386143	0.0721931	0.0930911	0.15155	41	0.061629	0.0993139
386	3	23.3333	92.1321	5.176	4830	4816	0.0254435	0.0352421	0.0326308	0.0402726	0.0921321	0.146611	69	0.0660224	0.120453
387	5	10.4	95.8559	17.7162	8765	4081.6	0.0342291	0.0438575	0.0380404	0.0663844	0.0958559	0.151873	52	0.063394	0.0974666
388	4	10.25	98.0022	12.6586	5677	3282	0.0298117	0.0317789	0.0309347	0.0360153	0.0980022	0.155739	42	0.0580692	0.101834
389	3	21.3333	75.0929	5.36075	4220	5601.33	0.00782141	0.0199058	0.0343215	0.0386077	0.0750929	0.135359	63	0.0477876	0.087937
390	3	9	94.1774	13.865	7650	4200.67	0.0162715	0.0293311	0.0294061	0.0428177	0.0941774	0.153145	28	0.0561522	0.0878665
391	5	8.2	78.581	12.1682	2948	4033.8	0.00488384	0.0236218	0.0331985	0.0449932	0.078581	0.141049	40	0.0433713	0.087852
392	4	7	90.6426	16.223	5285	4959.5	0.0231927	0.0309329	0.0281422	0.0341756	0.0906426	0.1502	29	0.0549658	0.0887196
393	5	7.4	110.314	18.2281	8088	6258	0.0291148	0.0485217	0.0411484	0.0750457	0.110314	0.170175	37	0.0765712	0.134701
394	3	11	99.9584	9.08713	2850	5402.67	0.0252155	0.0369655	0.0319326	0.0538486	0.0999584	0.154632	33	0.0622226	0.0923013
395	4	17.25	94.9004	7.8278	4009	5667.5	0.0165449	0.0245086	0.036976	0.0350248	0.0949004	0.155732	70	0.0629482	0.110105
396	6	7.83333	86.3219	16.7848	8757	6273.83	0.0146759	0.0330505	0.0383516	0.088703	0.0863219	0.145577	48	0.0563124	0.113527
397	5	15.6	84.3164	12.3418	6943	5659.6	0.0173323	0.0279076	0.0323401	0.0511194	0.0843164	0.139204	74	0.0592804	0.120976
398	3	13	124.367	13.7495	9579	3994	0.0512003	0.0552644	0.0402534	0.0594947	0.124367	0.184407	39	0.087718	0.131434
399	6	5.83333	113.933	25.988	9376	5102.83	0.0213453	0.0407428	0.0399669	0.0699911	0.113933	0.172613	35	0.0687224	0.149102
400	3	9.66667	109.107	13.7395	4524	2945	0.0183852	0.0429371	0.0353511	0.078113	0.109107	0.173705	30	0.0774138	0.145797
401	6	8.66667	113.938	22.8094	7725	4571.83	0.0188494	0.0459449	0.0354451	0.0750797	0.113938	0.182474	53	0.086385	0.133647
402	6	7	103.635	19.9319	5002	5377	0.0181798	0.0449929	0.0322453	0.0576669	0.103635	0.173673	42	0.0677471	0.105519
403	9	9.44444	79.5701	18.8452	5974	5834.22	0.0151428	0.0247371	0.0297739	0.0469096	0.0795701	0.142294	86	0.0511593	0.102505
404	6	11	90.5766	16.0372	5611	5448.83	0.0187467	0.0405913	0.0376564	0.0728913	0.0905766	0.152818	65	0.0658419	0.106245
405	6	10.1667	90.2247	14.5004	3505	4785.5	0.0115578	0.040365	0.037769	0.0671399	0.0902247	0.148598	60	0.0621142	0.1092
406	10	7.9	90.8289	16.4609	2134	6947	0.0164191	0.0392703	0.0444442	0.0685012	0.0908289	0.149905	76	0.0602003	0.0998334
407	3	21	96.7185	6.22166	6748	2049.67	0.0295965	0.0377775	0.0393281	0.050865	0.0967185	0.152934	63	0.0710518	0.120722
408	6	18.6667	88.8389	15.3355	8795	5548.17	0.0113691	0.0284668	0.034111	0.0562232	0.0888389	0.152826	109	0.0635479	0.104003
409	4	39.5	83.1612	8.1758	7201	5508	0.0203075	0.040096	0.0399505	0.0620654	0.0831612	0.147471	147	0.0684049	0.120082
410	3	23.3333	85.9415	10.0796	10541	4962	0.0191169	0.0525356	0.0415896	0.081441	0.0859415	0.156653	68	0.0590727	0.118179
411	3	13.6667	107.46	8.03236	5358	3804.67	0.0319096	0.0385593	0.032131	0.0441873	0.10746	0.161109	42	0.0656619	0.11524
412	4	22	95.7782	7.44785	4326	6018	0.0349071	0.0431198	0.0335192	0.0538998	0.0957782	0.153107	86	0.0707592	0.115403
413	5	20.6	82.0336	12.0278	4305	6617.2	0.0189617	0.0230005	0.0341264	0.0288501	0.0820336	0.14125	103	0.0561026	0.092981
414	4	16.5	79.6233	10.9173	3689	5659.75	0.00828981	0.0321288	0.0358817	0.0482729	0.0796233	0.143552	65	0.0519935	0.0932033
415	4	16.75	81.6528	12.0422	5086	4726.25	0.0105235	0.0170576	0.0352517	0.0197964	0.0816528	0.139468	66	0.05041	0.0917586
416	3	8.33333	105.141	15.5764	5938	6786	0.0228494	0.0318959	0.0314192	0.0445715	0.105141	0.164676	26	0.0590556	0.103448
417	4	24.25	86.0207	10.6498	5771	6183.75	0.0202812	0.0330668	0.0330083	0.0450675	0.0860207	0.155544	91	0.0560879	0.0987276
418	4	36	84.2519	5.9604	3746	5996	0.018537	0.0318227	0.0347126	0.0502425	0.0842519	0.147773	137	0.0653366	0.113397
419	5	15.8	80.9584	12.7914	4412	5597.8	0.0145805	0.0291144	0.0358716	0.0495308	0.0809584	0.134293	78	0.0563511	0.133355
420	6	9	98.1694	17.4134	4734	4356	0.0258417	0.0368586	0.0342326	0.0517069	0.0981694	0.158503	51	0.0653349	0.107158
421	6	8.66667	93.715	14.8892	2195	3878.5	0.012844	0.0311665	0.0397161	0.0467684	0.093715	0.161824	51	0.0598334	0.103925
422	5	8.8	108.271	16.6274	8312	5498.6	0.0240937	0.0585836	0.0416813	0.0819644	0.108271	0.167827	45	0.0829559	0.119114
423	5	7.2	98.7279	17.7561	5705	4965.6	0.0202368	0.0497419	0.0391466	0.0855792	0.0987279	0.169094	36	0.0691046	0.115084
424	5	6.4	99.1556	19.1551	3185	4599.6	0.0308261	0.0455787	0.0354479	0.0822602	0.0991556	0.167892	31	0.0720988	0.142406
425	4	12.25	85.1313	11.5873	7963	6019	0.0116619	0.0336259	0.0370724	0.0735148	0.0851313	0.146417	49	0.0537308	0.123007
426	4	12.5	89.0122	12.3875	190	4478.25	0.019595	0.0267383	0.0328485	0.0345143	0.0890122	0.144953	50	0.0533841	0.0845495
427	3	9.66667	92.9071	9.7834	6688	4015.33	0.0203646	0.0280053	0.0324664	0.0380841	0.0929071	0.15975	29	0.0547577	0.0940816
428	3	7	97.7215	13.9602	4417	5376.33	0.0177864	0.0341234	0.0309822	0.0427385	0.0977215	0.164158	22	0.0541705	0.0836866
429	7	7	118.261	26.6764	5445	3149.29	0.0312815	0.0547463	0.0452993	0.0791111	0.118261	0.172379	48	0.0822258	0.149102
430	3	10.3333	109.007	12.3642	2392	3522.33	0.0308489	0.0480154	0.0391087	0.0595372	0.109007	0.168474	31	0.0780289	0.115466
431	4	25.5	71.2615	8.6067	2094	4809.75	0.0106573	0.0263381	0.0359062	0.050454	0.0712615	0.141361	96	0.0466413	0.075784
432	3	9.66667	80.7433	12.0688	7745	4363.67	0.0100156	0.0315292	0.0340445	0.0448087	0.0807433	0.138398	29	0.0480591	0.0875884
433	5	17.4	77.9051	10.687	9256	7139	0.00361925	0.0187995	0.0327955	0.0311306	0.0779051	0.140806	81	0.0511447	0.101611
434	5	11.2	93.5099	14.7746	7406	4432.4	0.0210621	0.0304696	0.0314652	0.0409416	0.0935099	0.146772	57	0.0564251	0.0966762
435	4	15	79.4802	14.9941	5382	6004.5	0.0120483	0.0234219	0.0324712	0.0295273	0.0794802	0.142016	60	0.0480265	0.0906942
436	4	14.75	75.5876	12.4855	5244	4747.25	0.00409039	0.0315037	0.0361771	0.0607248	0.0755876	0.137684	59	0.0511481	0.11699
437	3	9	105.752	12.993	8685	6490	0.0294973	0.0442149	0.0332882	0.0678575	0.105752	0.175439	26	0.0631304	0.0999134
438	6	14	75.9745	13.0737	8508	5201.17	0.0150865	0.0317075	0.036627	0.0529451	0.0759745	0.14126	83	0.0509591	0.105974
439	3	13	89.3288	9.57094	8371	4658	0.0185651	0.0231744	0.0335035	0.0284315	0.0893288	0.156904	39	0.0471328	0.0818467
440	4	24	90.5823	9.42293	3488	6623.5	0.00343389	0.0326916	0.0360588	0.0679033	0.0905823	0.161136	91	0.0656173	0.121165
441	3	18.6667	113.595	11.4416	9127	5425.67	0.0180814	0.0468004	0.0341011	0.0711478	0.113595	0.17028	55	0.0908568	0.143256
442	5	6	112.63	23.2768	5885	6878.8	0.0290461	0.0458977	0.0404132	0.0533825	0.11263	0.171985	31	0.0670012	0.127878
443	3	8.33333	87.0973	12.719	3012	4402	0.00806494	0.0249928	0.0369351	0.053346	0.0870973	0.151342	25	0.046766	0.0886236
444	9	7.33333	77.4281	16.9937	4123	2934.44	0.00230031	0.0326436	0.0365854	0.0584266	0.0774281	0.134627	64	0.047165	0.123623
445	5	12	79.2479	11.5986	4641	4542.4	0.00758288	0.0248558	0.033297	0.0449716	0.0792479	0.134753	61	0.0459522	0.0884957
446	4	23.25	76.0998	10.1919	8679	3387.75	0.0163543	0.0323191	0.038785	0.048442	0.0760998	0.134812	92	0.0528462	0.0965643
447	4	21.25	122.045	18.0496	7497	6834.5	0.0391089	0.0534462	0.0437611	0.0608128	0.122045	0.191516	82	0.0917032	0.121346
448	4	11.75	102.916	13.1708	2710	5969.5	0.00631584	0.0359615	0.0378337	0.0553536	0.102916	0.176008	47	0.071974	0.131627
449	3	9.66667	110.3	12.0199	1802	6114.67	0.041886	0.0475976	0.0364931	0.0505649	0.1103	0.169162	30	0.075853	0.113303
450	4	7.25	115.224	20.9644	5524	5889.5	0.033208	0.0485343	0.0433716	0.0749227	0.115224	0.178085	30	0.0763627	0.127878
451	3	17.3333	116.175	7.48977	5434	4019	0.0386653	0.0558096	0.04527	0.0753559	0.116175	0.177161	52	0.0873457	0.142406
452	3	31.6667	103.399	5.70019	5982	5572.33	0.0381683	0.0451628	0.0376425	0.0496018	0.103399	0.161531	90	0.078266	0.108531
453	3	15.6667	106.427	8.27766	6381	6191.67	0.0130511	0.0358031	0.0357914	0.0496979	0.106427	0.170365	47	0.071598	0.127991
454	5	14.4	83.0499	12.8008	9548	6401.2	0.00818252	0.0335972	0.0339601	0.0667435	0.0830499	0.139382	67	0.0569147	0.112307
455	5	16.6	99.8036	16.2551	2718	4907.2	0.00532293	0.0297233	0.0370163	0.0559284	0.0998036	0.166494	81	0.0704848	0.117463
456	3	16.3333	74.1695	6.42161	1627	5365.67	0.00619467	0.0115817	0.0300856	0.0163902	0.0741695	0.128846	47	0.0421541	0.085475
457	3	14	82.4902	6.4159	5605	7078.33	0.00227265	0.0192263	0.0327462	0.0308947	0.0824902	0.146479	42	0.044145	0.0756051
458	4	20.75	95.2155	12.0376	7044	6572.75	0.0189314	0.0336188	0.0358883	0.0449589	0.0952155	0.156787	80	0.0687595	0.105743
459	4	9.25	92.739	14.3295	8620	5419.25	0.0176905	0.0395146	0.0393219	0.0701763	0.092739	0.150257	38	0.0613271	0.100461
460	6	10.5	92.2355	14.3877	4688	5436.33	0.0292292	0.0391972	0.0347273	0.0636511	0.0922355	0.148156	64	0.0643693	0.109749
461	8	11.75	83.265	15.1752	2506	4015.88	0.00397762	0.024618	0.0317825	0.0498895	0.083265	0.146447	90	0.0607393	0.105664
462	4	22.25	91.5664	13.3241	5660	4949.5	0.0288342	0.0447044	0.033377	0.0709163	0.0915664	0.154969	88	0.0640381	0.0927127
463	3	27.3333	116.241	9.74469	1914	6023.33	0.0434548	0.0517265	0.0400689	0.0605327	0.116241	0.174953	82	0.0891735	0.121346
464	4	17	85.5666	14.0698	6244	4501.25	0.0128569	0.0441841	0.0399194	0.0661698	0.0855666	0.14583	66	0.0590401	0.105554
465	5	8.2	110.217	20.1062	7426	5267.8	0.00779227	0.0385842	0.0406778	0.0603594	0.110217	0.167698	41	0.0713742	0.114862
466	5	6.6	93.0851	16.1569	7262	5404.2	0.0143541	0.0357065	0.0350971	0.0626911	0.0930851	0.157835	33	0.0518274	0.0851076
467	5	9.2	92.3777	15.8142	8161	3452	0.00343389	0.0389627	0.0382945	0.0679522	0.0923777	0.157702	47	0.0662278	0.114752
468	7	14.4286	69.9818	15.1389	7114	5257.57	0.0101068	0.0298957	0.0367552	0.0428612	0.0699818	0.127771	98	0.0458562	0.0902929
469	3	7.33333	96.1052	14.6585	5035	5970.33	0.0238071	0.0404913	0.040417	0.0502532	0.0961052	0.155916	23	0.0628874	0.113311
470	5	8.2	107.261	21.465	7660	6182.4	0.0231561	0.0432519	0.0427263	0.0652132	0.107261	0.168649	40	0.0719648	0.118425
471	5	9.2	98.9664	20.6887	5943	3439.2	0.0269675	0.0464447	0.0371208	0.0831278	0.0989664	0.155695	46	0.0612378	0.108912
472	4	12.75	76.008	9.53185	7126	6071	0.00954239	0.0290422	0.0355909	0.052685	0.076008	0.133581	51	0.0443117	0.0850834
473	5	15.2	91.0441	13.6349	1115	6376.4	0.00941038	0.0436385	0.0352051	0.0725521	0.0910441	0.150572	74	0.0659462	0.11646
474	3	11.3333	100.573	9.31228	4643	5390	0.019061	0.0255015	0.0348287	0.0336834	0.100573	0.164922	35	0.0550405	0.0829009
475	3	16	94.4829	8.36142	9426	4066.67	0.00533743	0.0257618	0.0345252	0.0474784	0.0944829	0.146534	49	0.0636258	0.106841
476	4	7	103.612	17.2687	1080	5826.75	0.0260732	0.0391818	0.03828	0.0496259	0.103612	0.157422	29	0.0654205	0.10148
477	7	5.71429	85.525	20.9643	6655	6205.29	0.00804203	0.0290796	0.0303317	0.0482461	0.085525	0.14783	38	0.0516567	0.0968607
478	5	12.8	85.5689	12.7724	4255	7091	0.00675594	0.0252138	0.0327507	0.0446408	0.0855689	0.140436	62	0.0538608	0.119007
479	4	10.25	88.0192	13.8363	8960	4284	0.0091354	0.0255218	0.0346414	0.0325752	0.0880192	0.148173	40	0.0546702	0.08704
480	3	12.6667	90.1876	10.0208	8049	7713.67	0.0072295	0.0327385	0.0281127	0.0646072	0.0901876	0.154446	39	0.0575663	0.111282
481	3	25.3333	102.729	8.26808	7730	6846.67	0.0210039	0.0424926	0.0366905	0.07179	0.102729	0.161864	76	0.0837761	0.123148
482	4	8.5	99.9372	15.5805	5367	6522.25	0.0174972	0.0394132	0.0392378	0.0751483	0.0999372	0.160022	35	0.0672862	0.108892
483	6	12.6667	113.246	23.2081	3342	5657.83	0.028622	0.0529356	0.041903	0.0688192	0.113246	0.176843	74	0.0829461	0.130169
484	5	6	104.321	18.7779	6839	4660.8	0.0147253	0.0365889	0.0380643	0.0613385	0.104321	0.162136	31	0.0627985	0.109748
485	5	16.6	82.0476	12.9909	5522	5815.2	0.0184997	0.037105	0.0436141	0.0587928	0.0820476	0.146033	82	0.0555551	0.106295
486	5	15.2	87.0042	15.1337	5228	5403.8	0.0171381	0.0255598	0.0346743	0.0347538	0.0870042	0.159803	75	0.0556361	0.10109
487	3	9	102.03	11.3366	1914	4459.67	0.0296492	0.0357788	0.0337745	0.0428088	0.10203	0.163924	28	0.0617746	0.105353
488	6	5.16667	94.1924	21.3677	3480	4910.83	0.00855009	0.0356126	0.036181	0.0721353	0.0941924	0.152026	32	0.0523227	0.101562
489	4	20.5	95.9817	11.2988	4988	2230.75	0.0299932	0.0409019	0.0323082	0.0610986	0.0959817	0.153839	79	0.0721376	0.120465
490	5	14.8	81.6192	14.6857	4101	6152.2	0.0112838	0.0291216	0.0352453	0.061106	0.0816192	0.134079	70	0.0566766	0.112149
491	5	18.2	72.4584	11.2125	3876	7351	0.00828281	0.0323277	0.0298564	0.046614	0.0724584	0.139606	89	0.0589293	0.0989165
492	3	19.3333	109.084	10.2527	5715	2474.67	0.0238735	0.0549334	0.0329076	0.0731142	0.109084	0.162465	59	0.0922942	0.143256
493	4	20	79.3004	9.28712	6966	5994	0.0159383	0.0347632	0.0354172	0.0590013	0.0793004	0.143472	75	0.0522048	0.091959
494	8	8.5	81.0758	15.2017	4440	5284.75	0.00834707	0.026714	0.0329034	0.0416978	0.0810758	0.137729	66	0.050215	0.0887906
495	3	9	108.572	12.4082	3285	3559.67	0.0217341	0.0369855	0.0429782	0.0549926	0.108572	0.174621	28	0.0713465	0.109182
496	3	18.3333	83.6228	5.76842	6274	8073	0.0155166	0.0242477	0.0397799	0.0301446	0.0836228	0.141406	56	0.056032	0.0939263
497	4	23	81.298	12.1422	5486	6454	0.0170847	0.027781	0.0352658	0.0399933	0.081298	0.149545	91	0.0531713	0.0890163
498	4	5.25	93.3034	20.8637	3839	3911.75	0.0158921	0.0194968	0.0297168	0.0255592	0.0933034	0.161466	22	0.0418807	0.0736471
499	4	8.25	101.299	14.421	5582	8459.25	0.0227046	0.0338544	0.0379254	0.0398499	0.101299	0.154705	34	0.0623619	0.103205
500	4	10.25	109.374	18.7606	5310	5473.75	0.0397817	0.0467632	0.0416923	0.0564163	0.109374	0.167325	41	0.0740652	0.129315
501	5	4.4	102.871	25.3749	833	3967	0.023452	0.0361994	0.0374668	0.0502768	0.102871	0.157558	22	0.0565642	0.102049
502	4	6.25	101.709	17.234	4812	5463.75	0.0181798	0.0308236	0.0416364	0.0441421	0.101709	0.176469	24	0.0648732	0.117675
503	3	13.3333	134.201	13.0268	6672	4405.67	0.0498103	0.0578375	0.0377712	0.063399	0.134201	0.202267	40	0.0914788	0.121185
504	5	12.4	107.659	15.3536	6093	6761	0.0298207	0.0507016	0.0365296	0.0660351	0.107659	0.174589	62	0.0798994	0.11388
505	4	12	78.9706	11.5027	2757	4967.25	0.00401518	0.0320326	0.0397235	0.0561983	0.0789706	0.13378	46	0.0581838	0.102428
506	3	34	82.0478	6.03738	3038	5132.33	0.018544	0.0336006	0.0399596	0.0590752	0.0820478	0.148304	95	0.0596723	0.114174
507	6	17.5	89.8632	17.5512	7522	3226.33	0.00644151	0.0481735	0.0425629	0.0798211	0.0898632	0.148419	100	0.0655503	0.109647
508	8	13.875	103.167	21.3318	5595	5676.62	0.0191449	0.0326103	0.0334577	0.0550186	0.103167	0.166658	105	0.075414	0.118761
509	5	19	78.5536	12.0698	3970	3475	0.0063636	0.0257638	0.035107	0.0473697	0.0785536	0.137284	92	0.0530283	0.084822
510	5	10.2	80.8251	12.4307	5044	7303.8	0.0155572	0.0187031	0.0393727	0.0241962	0.0808251	0.14248	51	0.0512946	0.0993213
511	6	5.33333	95.3035	22.2375	5475	6282.5	0.00884322	0.0280224	0.0369599	0.047892	0.0953035	0.15852	32	0.050499	0.104161
512	4	22.25	82.0499	10.2368	3341	5625.75	0.00938293	0.0262345	0.0343133	0.0448331	0.0820499	0.139027	89	0.0591873	0.105675
513	3	16	84.2813	8.01286	4756	7156.67	0.0229877	0.0358159	0.0285905	0.0469096	0.0842813	0.138269	49	0.0535181	0.0862252
514	3	13	112.224	13.1343	8650	6002.67	0.0231561	0.0394747	0.0423887	0.0563227	0.112224	0.175675	40	0.0758597	0.120662
515	4	21.75	88.1834	12.313	6955	4179.5	0.0155296	0.0347143	0.0343529	0.0680243	0.0881834	0.142532	84	0.0700357	0.123208
516	4	20	87.074	13.396	4583	6481	0.0150548	0.0300168	0.032446	0.0545343	0.087074	0.155861	76	0.0616179	0.111923
517	3	13.3333	101.407	11.2418	716	5464	0.0274138	0.0349479	0.0341313	0.0444243	0.101407	0.151961	39	0.0639086	0.097781
518	4	9.5	107.456	16.7261	7003	7938.25	0.0382188	0.0475964	0.0368787	0.0679847	0.107456	0.172125	35	0.0699484	0.109871
519	4	20.75	96.2101	18.383	4035	4703.25	0.0182408	0.0296049	0.0337432	0.0392212	0.0962101	0.155219	84	0.0676592	0.104423
520	3	23	105.476	8.97752	3048	7608.33	0.0109578	0.0357796	0.0361271	0.0503265	0.105476	0.174504	68	0.076288	0.123014
521	6	5.33333	104.456	23.0882	9035	5846.67	0.00218954	0.0415906	0.0415192	0.0602164	0.104456	0.162069	32	0.0675977	0.099449
522	4	31.75	61.4728	6.55126	3081	7148.5	0.00431788	0.0184138	0.0348794	0.0366671	0.0614728	0.121717	119	0.0376284	0.0816153
523	4	6.75	88.651	16.4989	4339	6375.5	0.0154029	0.0323777	0.0440984	0.0563597	0.088651	0.146293	28	0.0522061	0.0958558
524	3	19.3333	79.6064	7.98807	5075	4510.33	0.0162739	0.0220799	0.0314588	0.0256736	0.0796064	0.143437	58	0.0488924	0.0882361
525	4	17.75	78.298	10.7427	1925	6976.75	0.0161843	0.034347	0.0398013	0.0507577	0.078298	0.146066	71	0.0534482	0.0918499
526	3	6.66667	108.662	18.1104	6573	6089.67	0.0255582	0.031619	0.0348692	0.0357573	0.108662	0.17298	21	0.059463	0.105735
527	3	24.3333	86.8582	3.69136	9219	5351.67	0.0200473	0.0230313	0.0366278	0.0263168	0.0868582	0.1549	73	0.0547839	0.0954016
528	3	11.6667	87.8127	9.59435	7319	4159	0.0161658	0.0240881	0.0332743	0.0342512	0.0878127	0.160867	35	0.0501054	0.102362
529	4	26.25	71.2218	8.4152	4631	4446.25	0.0122264	0.0181284	0.038639	0.027097	0.0712218	0.128464	97	0.0469229	0.0896786
530	6	5.83333	84.707	17.2943	11771	5059.67	0.0150557	0.0332799	0.0298488	0.0486075	0.084707	0.140133	36	0.0558087	0.098321
531	3	32.6667	81.6816	6.21788	3713	6373.33	0.0229028	0.0339662	0.0393257	0.0463431	0.0816816	0.148025	97	0.0585162	0.109742
532	4	18.5	71.6589	10.1883	5883	3425	0.00778019	0.0282623	0.0404605	0.0634052	0.0716589	0.13495	73	0.044302	0.0892308
533	3	26.6667	91.0037	6.36137	6104	7291.67	0.019916	0.0278474	0.0356318	0.0380633	0.0910037	0.156293	79	0.0645537	0.105156
534	3	8	88.4551	11.5483	6628	5939.67	0.00733003	0.0171641	0.0398959	0.0356668	0.0884551	0.151786	23	0.0488535	0.0987916
535	4	25.75	76.4874	11.2364	6864	5208.25	0.016249	0.0445637	0.0364103	0.0667435	0.0764874	0.133913	96	0.0552971	0.116008
536	4	11.5	115.477	15.3282	4199	4998	0.0394824	0.0523502	0.0377468	0.0666326	0.115477	0.179125	46	0.0794945	0.123543
537	5	19.8	110.778	17.4035	7739	5020.8	0.024514	0.0493648	0.037405	0.0700573	0.110778	0.178521	97	0.0888792	0.127125
538	4	7.25	99.8698	16.9917	8004	7158.25	0.00988842	0.0345506	0.0346243	0.0462215	0.0998698	0.167904	30	0.0574697	0.0941479
539	4	10	101	14.624	13013	5379	0.0252906	0.0327487	0.0299881	0.0417221	0.101	0.171936	41	0.0607234	0.102384
540	4	10	93.9836	15.7065	6891	7293.25	0.0163237	0.0365902	0.0306666	0.0498231	0.0939836	0.157539	39	0.0617407	0.099449
541	5	8	100.348	17.7002	4065	4800.4	0.0201874	0.0379356	0.042792	0.0688085	0.100348	0.16129	41	0.0626602	0.113527
542	3	12.6667	106.802	10.3411	5011	4550.67	0.0277742	0.0365393	0.0347912	0.047044	0.106802	0.175405	38	0.0670117	0.0988064
543	5	16	97.4385	13.5522	6544	5806.8	0.0235553	0.0384477	0.0400862	0.0597754	0.0974385	0.160497	79	0.0687793	0.120104
544	3	6	100.818	17.123	9634	6621.67	0.0202102	0.0564375	0.0380641	0.0791111	0.100818	0.16269	19	0.0759707	0.128591
545	4	6	93.5605	17.0228	7246	3822.25	0.0139114	0.0268967	0.0336528	0.0423199	0.0935605	0.152754	24	0.0501046	0.108641
546	4	23.5	91.897	12.1314	8482	6420.25	0.0301874	0.0387386	0.0385077	0.0505469	0.091897	0.149396	93	0.0632065	0.104339
547	4	8.5	85.5084	14.8749	3650	8175.75	0.00742202	0.019219	0.0317046	0.0365511	0.0855084	0.145675	35	0.0443074	0.0913208
548	3	10	93.7766	12.7404	12635	5491	0.0150992	0.0307684	0.0329097	0.0508287	0.0937766	0.16007	30	0.0542127	0.0906289
549	3	29.6667	103.274	6.64952	3633	3969.33	0.0345658	0.0500332	0.0363375	0.0714645	0.103274	0.174773	86	0.0753107	0.119429
550	4	5.25	115.198	25.1995	2437	3000.25	0.0327987	0.0364959	0.0350093	0.040206	0.115198	0.184287	22	0.0599703	0.104934
551	4	25.75	87.4289	10.9978	2588	6519.75	0.0269964	0.0465724	0.03934	0.0666715	0.0874289	0.149959	96	0.0662172	0.100746
552	3	9.66667	91.9285	10.1394	8434	6352.67	0.0227892	0.0238539	0.0343909	0.0246807	0.0919285	0.158207	30	0.0530257	0.0942694
553	4	6.5	121.035	24.0389	3182	4579	0.0278693	0.0467499	0.0439246	0.056789	0.121035	0.182144	27	0.0813298	0.133456
554	4	8	111.216	20.8529	4384	6332.5	0.0102924	0.0412415	0.0323812	0.0628667	0.111216	0.166603	33	0.0704951	0.118505
555	3	28.6667	83.2355	5.72365	6806	5046.33	0.0124033	0.024333	0.0350498	0.036924	0.0832355	0.144818	85	0.0616339	0.0977368
556	4	16.75	124.147	15.3337	3066	5902.5	0.035972	0.0521653	0.0400019	0.0636727	0.124147	0.18758	66	0.0882168	0.141094
557	7	5.14286	95.73	21.7075	5916	5916.14	0.00965065	0.0362324	0.0323732	0.0601751	0.09573	0.150525	35	0.0581587	0.100439
558	3	17	97.5943	7.40993	4102	6092	0.0324006	0.0410272	0.0321115	0.0507699	0.0975943	0.155067	49	0.0612908	0.0976153
559	3	33	93.7823	5.84851	5620	5725	0.0315599	0.0426484	0.0389376	0.0557213	0.0937823	0.159894	91	0.0687365	0.117033
560	5	14.4	75.7709	14.2341	8108	5827	0.00259775	0.0278681	0.0338489	0.0491373	0.0757709	0.134149	71	0.0500665	0.098847
561	4	15.75	103.033	17.5056	1461	5228.5	0.0235961	0.0403578	0.0320408	0.0488054	0.103033	0.163491	62	0.073281	0.115593
562	4	14.5	89.9404	10.9213	7339	5652.25	0.0191533	0.041736	0.0396949	0.0552746	0.0899404	0.143192	58	0.0624906	0.117096
563	3	23	97.5711	4.50939	7243	5220.67	0.0301851	0.0377905	0.0397766	0.0512718	0.0975711	0.157076	69	0.0694954	0.112717
564	3	16	85.5928	7.6206	7774	6118.33	0.0129069	0.0195862	0.0303671	0.0295938	0.0855928	0.141736	49	0.0522049	0.0965163
565	6	6.66667	99.4104	23.2522	4569	4515.67	0.00631584	0.0403072	0.0380255	0.0719226	0.0994104	0.169692	40	0.0724678	0.117027
566	9	12.8889	76.2414	14.7359	8526	5547.22	0.00834707	0.026585	0.0320149	0.0425517	0.0762414	0.130268	113	0.0514369	0.102672
567	4	21	87.9377	13.1625	6774	7895.75	0.00800862	0.0278422	0.0310892	0.0408315	0.0879377	0.153694	83	0.0634415	0.0970842
568	5	9.6	81.3432	14.9876	6916	6113.8	0.014718	0.0309176	0.0324189	0.0676565	0.0813432	0.143	48	0.0464943	0.0980969
569	5	6.8	114.068	24.8415	4352	4165.6	0.0154952	0.0474067	0.0356249	0.0684244	0.114068	0.182304	32	0.0690887	0.107456
570	3	9.33333	89.453	12.4588	5008	3278.33	0.010265	0.033652	0.0343069	0.0590013	0.089453	0.154845	29	0.0517423	0.0830865
571	3	12	128.123	14.1434	3954	2019.67	0.0607452	0.064428	0.0363504	0.0717678	0.128123	0.184317	36	0.0889444	0.119784
572	3	7	127.568	21.5834	2706	3891.33	0.0278693	0.0518477	0.04098	0.0719226	0.127568	0.18786	22	0.0804897	0.122647
573	5	7.2	104.498	19.9542	3635	2856.8	0.0260722	0.0513345	0.0400612	0.0663228	0.104498	0.163841	35	0.0699155	0.112366
574	3	13	98.8865	13.2633	568	4221	0.0283303	0.0326552	0.0340298	0.0363558	0.0988865	0.157318	39	0.0584935	0.0915006
575	4	15	94.3563	15.1363	5406	6672	0.0282981	0.0474403	0.0433725	0.0556801	0.0943563	0.155831	60	0.0640085	0.130429
576	3	30.6667	93.8142	3.99114	2816	5229	0.0126001	0.0412559	0.0381995	0.0704655	0.0938142	0.157612	89	0.0746397	0.135648
577	4	6.25	97.4592	18.1286	6704	4447	0.0217786	0.0294741	0.0314628	0.0427559	0.0974592	0.155907	26	0.0506668	0.083339
578	6	13.6667	79.4288	12.6323	4511	6210.17	0.0104479	0.0274539	0.0428709	0.0401884	0.0794288	0.145841	79	0.0505861	0.0970335
579	5	5.8	88.7672	18.0493	5003	5623.8	0.00642894	0.0211518	0.0305241	0.0315686	0.0887672	0.148615	30	0.0476963	0.103379
580	3	21	89.4529	8.20715	5646	6035.33	0.0235144	0.0282326	0.0304457	0.0318621	0.0894529	0.144745	62	0.0576569	0.10216
581	3	22	85.4779	10.2965	1706	7239.67	0.0187473	0.0373395	0.0363587	0.0560362	0.0854779	0.156283	66	0.0547361	0.0957525
582	3	19.6667	94.5112	8.60858	7676	5941	0.0321449	0.0336945	0.0360811	0.0347341	0.0945112	0.159308	59	0.0636312	0.104107
583	4	8	106.372	18.7417	6142	5890	0.0183089	0.0419321	0.0332477	0.0733889	0.106372	0.161856	32	0.074264	0.145013
584	3	7.33333	96.621	13.5474	1019	6129	0.00401141	0.0473543	0.0358584	0.0692323	0.096621	0.162027	22	0.0587867	0.102967
585	3	27.6667	102.481	12.8237	5437	1885.33	0.0423928	0.0524621	0.0376306	0.0586339	0.102481	0.160057	81	0.0754789	0.107595
586	5	8	109.545	25.3414	2480	4817.6	0.0297132	0.0433	0.0446197	0.0563555	0.109545	0.171794	39	0.0713112	0.11752
587	5	18	98.603	19.834	4099	5802	0.0122373	0.029572	0.0365568	0.0570679	0.098603	0.151538	90	0.0767026	0.127125
588	4	8.75	76.148	16.6574	8067	7277	0.00451996	0.0335228	0.0410801	0.0458619	0.076148	0.138113	35	0.0435181	0.0844197
589	3	16.6667	95.698	7.82293	3326	3696	0.018129	0.0274939	0.0380069	0.0325159	0.095698	0.153879	50	0.0636724	0.12028
590	4	8.5	80.8137	12.9478	1527	5253.75	0.00311315	0.0411075	0.0390898	0.0731368	0.0808137	0.141452	35	0.0510089	0.10814
591	5	7.8	90.789	17.2499	2069	5113	0.0119565	0.0307216	0.0350075	0.0614601	0.090789	0.141904	39	0.0545464	0.095095
592	4	19.75	93.4578	16.7146	1298	6119.5	0.0316513	0.0444627	0.0366597	0.0707451	0.0934578	0.162355	80	0.0651814	0.0990965
593	5	8.6	100.948	19.0846	4241	5329.4	0.0188062	0.0403519	0.0327064	0.0633399	0.100948	0.157164	44	0.0748039	0.119906
594	3	5.66667	95.0895	16.9048	6275	3667.67	0.00802989	0.0160781	0.0356307	0.0298565	0.0950895	0.165919	18	0.0442122	0.0896502
595	3	10.6667	89.963	9.49015	9233	4800.67	0.0180013	0.0242982	0.0338268	0.0281655	0.089963	0.153073	29	0.0518177	0.0786628
596	3	11.6667	96.3171	9.36417	6686	3224.67	0.0191564	0.0311798	0.0326245	0.0426664	0.0963171	0.163975	34	0.0582583	0.093833
597	4	4.5	108.139	25.6831	7054	8041.5	0.0188494	0.0361491	0.0326693	0.0626911	0.108139	0.165746	19	0.0595373	0.116438
598	3	8.66667	96.5655	11.3937	6780	5771.33	0.0107112	0.0224517	0.033859	0.0365804	0.0965655	0.150291	25	0.0508716	0.0863864
599	3	40.3333	73.847	2.57027	2874	4064	0.00946632	0.0189139	0.0321002	0.0238011	0.073847	0.132803	113	0.0513526	0.0880713
600	5	7.2	98.3855	21.138	4180	4534.4	0.0192056	0.0520855	0.0392281	0.0750045	0.0983855	0.15822	35	0.0670212	0.133898
601	4	6.25	108.575	21.0686	0	4736	0.0141349	0.0502308	0.0483129	0.0874482	0.108575	0.178649	25	0.0807246	0.133456
602	5	6.6	90.9689	19.8478	8418	5547.6	0.0214874	0.031459	0.0308246	0.0381179	0.0909689	0.150318	34	0.0544785	0.0892482
603	3	5.66667	93.0084	17.3468	3193	6001.67	0.00820535	0.0241497	0.0332246	0.0431456	0.0930084	0.150766	18	0.0455581	0.0854551
604	4	8.5	106.987	20.0601	5905	6905.25	0.0315686	0.0367292	0.0295727	0.0438397	0.106987	0.174786	35	0.0613993	0.0968811
605	6	9.83333	86.0311	13.7809	1794	4035.33	0.00858208	0.0267679	0.0315494	0.0654564	0.0860311	0.138303	59	0.0522661	0.107473
606	4	16.5	87.7494	12.0448	6609	6201.5	0.0163002	0.0464705	0.0353977	0.0783548	0.0877494	0.149422	66	0.0598244	0.102326
607	4	8.25	89.8954	16.7617	1344	5139	0.0175547	0.0334464	0.0298055	0.062127	0.0898954	0.155433	33	0.0551789	0.106356
608	3	10.6667	94.7215	11.5771	6549	3814	0.0230909	0.0307041	0.033376	0.0382664	0.0947215	0.161719	33	0.0556927	0.0904217
609	7	8	107.57	23.0935	5621	5170.43	0.0138496	0.0406769	0.0355586	0.0639542	0.10757	0.171544	55	0.0761497	0.132455
610	6	5.66667	94.0044	20.1065	4859	7311.83	0.0196516	0.0382556	0.03488	0.0663214	0.0940044	0.16403	35	0.060152	0.114862
611	3	21.3333	75.0639	6.60897	6796	6044	0.00511813	0.0155079	0.0290982	0.0329268	0.0750639	0.128681	64	0.0518739	0.110856
612	3	5.66667	103.234	18.3528	3447	6634	0.0230256	0.0415001	0.0368671	0.0684244	0.103234	0.165511	18	0.0626873	0.111923
613	3	7.66667	111.855	21.1281	7641	4987.33	0.0296011	0.0454488	0.0328483	0.0561983	0.111855	0.17893	24	0.0587924	0.100727
614	4	12.75	100.383	17.5147	962	6295	0.0166319	0.0360815	0.034848	0.0503755	0.100383	0.165444	52	0.0706248	0.113613
615	5	4.4	92.1039	23.026	5922	5712.8	0.00515568	0.0289297	0.0354624	0.0752167	0.0921039	0.147568	23	0.0487679	0.0974283
616	4	13.25	87.8114	12.4843	9983	5365.75	0.00607643	0.0314595	0.0429598	0.0650468	0.0878114	0.139001	54	0.0533698	0.0916242
617	3	38	88.8265	6.0789	4282	4724.33	0.00456424	0.0444022	0.0365293	0.0729515	0.0888265	0.145551	108	0.0757406	0.114534
618	6	12.8333	80.0807	13.0197	3617	6493.5	0.00991221	0.0233785	0.035585	0.0360578	0.0800807	0.139603	77	0.050457	0.107671
619	4	14	81.3471	8.85172	9435	7036.75	0.0122527	0.0233489	0.0314951	0.0274599	0.0813471	0.14788	55	0.0524012	0.0926746
620	3	7.33333	93.2009	16.3699	6182	6006.33	0.0162661	0.0323787	0.0389473	0.0642381	0.0932009	0.150258	23	0.054665	0.0925313
621	5	10.2	65.6409	13.429	9128	6145	0.00128394	0.0287711	0.0284412	0.0453596	0.0656409	0.132607	51	0.042991	0.0830144
622	4	14.25	83.3873	13.5504	2989	5439	0.018035	0.0372112	0.0322773	0.0590125	0.0833873	0.148828	55	0.0536819	0.101864
623	5	16.4	87.2622	14.356	4364	4312.4	0.0220343	0.0411845	0.0345531	0.0684054	0.0872622	0.149046	77	0.0614545	0.106792
624	3	16.6667	88.9212	12.5972	8251	4776	0.0260312	0.0402293	0.0420544	0.0585476	0.0889212	0.154365	50	0.0568429	0.107401
625	3	28	97.2396	3.95924	4096	8145	0.0362545	0.043659	0.0381475	0.0532647	0.0972396	0.158502	78	0.075954	0.119193
626	5	21	104.276	15.5862	8439	4302.2	0.035478	0.0445944	0.0402801	0.0543838	0.104276	0.162651	97	0.0782309	0.114596
627	5	7.8	102.814	19.5183	3129	8128.2	0.0271985	0.0486138	0.0369403	0.0695266	0.102814	0.165538	40	0.0666625	0.116974
628	4	12	105.608	16.3116	10869	8125.75	0.0244744	0.0375723	0.0327122	0.0486008	0.105608	0.170317	47	0.072506	0.119478
629	4	8.75	96.772	18.0872	4609	5961.25	0.00850598	0.0330066	0.0270353	0.0449716	0.096772	0.163749	36	0.0620915	0.100513
630	3	18.6667	93.5708	9.09716	7809	6561.33	0.0148673	0.0354901	0.0362122	0.0645978	0.0935708	0.149819	56	0.0709399	0.116305
631	3	14.6667	84.9103	5.81231	5513	4101	0.0244342	0.0327117	0.0356367	0.0392105	0.0849103	0.152152	45	0.0614413	0.114159
632	4	27	90.8845	10.7235	6152	2887.25	0.0274824	0.0393817	0.0350401	0.0575934	0.0908845	0.159172	103	0.065181	0.104107
633	3	40.3333	114.674	10.9155	5748	2590	0.0471194	0.0558252	0.041613	0.0608416	0.114674	0.177179	120	0.0917666	0.139487
634	3	7.33333	135.993	19.7693	7031	7471	0.0409298	0.0531182	0.0414019	0.0681104	0.135993	0.199647	23	0.0834501	0.120303
635	4	24.5	111.828	12.6967	8632	4714.75	0.0360451	0.0498353	0.0347655	0.071185	0.111828	0.175748	95	0.0876301	0.133269
636	4	18.75	77.4404	12.4688	4683	4969.75	0.0146566	0.0305159	0.0317571	0.0424833	0.0774404	0.132641	72	0.0535718	0.10702
637	4	6.5	111.821	21.1218	3172	6242.5	0.0234038	0.0470049	0.0377029	0.0663844	0.111821	0.163436	27	0.077212	0.121165
638	5	8.6	87.7714	16.1441	3834	4059.6	0.0133209	0.0394259	0.0360745	0.0587289	0.0877714	0.149057	44	0.0533874	0.105172
639	3	30.3333	82.0199	5.90829	6830	6902.67	0.0183703	0.035601	0.0359508	0.0637913	0.0820199	0.146488	91	0.0563351	0.0946989
640	4	8	110.122	20.2352	5178	5589.5	0.0282545	0.0534341	0.0407538	0.0828252	0.110122	0.170632	33	0.0768961	0.1374
641	6	9.5	90.085	16.8968	6352	4010.17	0.010675	0.0350779	0.0318754	0.0531943	0.090085	0.150428	56	0.0517274	0.0923013
642	4	28.75	84.1085	10.8621	4929	6558.75	0.0196554	0.0393614	0.0306852	0.0758043	0.0841085	0.147189	111	0.0644805	0.116891
643	3	14.6667	86.1978	10.265	4226	9182.67	0.0145039	0.0336021	0.0370377	0.0679522	0.0861978	0.149766	43	0.0491419	0.0877653
644	3	6.33333	86.5801	14.7507	652	4833.33	0.00196946	0.0150218	0.0278668	0.0366671	0.0865801	0.151219	20	0.0446761	0.1102
645	3	8	100.081	12.8675	6129	5018	0.0197392	0.0313716	0.0373068	0.0379622	0.100081	0.168596	24	0.0590211	0.109155
646	3	26.6667	112.461	6.32908	4351	5277	0.0483305	0.0539807	0.0341591	0.0652147	0.112461	0.172137	80	0.0850146	0.121445
647	3	6.33333	111.02	18.195	5164	3590	0.0342219	0.0442854	0.0365441	0.0631564	0.11102	0.169712	20	0.0694755	0.115234
648	3	22	99.7337	10.9821	3699	6547.67	0.0282148	0.0339913	0.0380566	0.039244	0.0997337	0.164677	65	0.0704807	0.120471
649	4	18.75	81.1062	10.0174	5313	4283	0.0120021	0.0261724	0.0337078	0.0381442	0.0811062	0.147738	72	0.0543993	0.0986363
650	6	4.83333	95.4303	23.9207	8541	4703.83	0.00621351	0.0353153	0.0351342	0.068103	0.0954303	0.154695	30	0.0567544	0.108402
651	3	28.3333	102.141	3.89107	4954	5793.67	0.040127	0.0516379	0.0361651	0.0681043	0.102141	0.162521	81	0.077874	0.145474
652	3	7.33333	117.178	16.9258	4902	6219	0.0392326	0.0484975	0.0382114	0.0602164	0.117178	0.179363	23	0.0738731	0.114524
653	3	19	92.6547	8.47452	2786	5203.67	0.0222974	0.0337071	0.0339435	0.0416978	0.0926547	0.155271	57	0.0593814	0.0954116
654	5	17.8	74.0313	14.4009	5923	6219	0.00825458	0.0247364	0.0297765	0.0574131	0.0740313	0.139946	89	0.0529676	0.0956514
655	3	14	84.2658	8.71081	3629	4889	0.0063636	0.0331403	0.029576	0.0526868	0.0842658	0.143648	41	0.0632395	0.103895
656	4	8.75	92.2808	14.3351	2290	7473.5	0.0134323	0.0278229	0.0371323	0.0438431	0.0922808	0.158695	36	0.0524472	0.0824945
657	3	47.6667	97.9276	2.45998	8239	5621	0.0301953	0.0522806	0.0391034	0.070691	0.0979276	0.160163	133	0.0788898	0.128652
658	3	9	116.534	14.0273	1711	5767.33	0.0292989	0.0395603	0.0372459	0.0451249	0.116534	0.171583	27	0.0660362	0.101738
659	3	4.66667	129.464	28.0505	1612	7442.33	0.03235	0.038563	0.040034	0.0427559	0.129464	0.190355	15	0.065737	0.106967
660	3	17	93.8376	6.96015	5306	7165.33	0.0207177	0.0263398	0.0339628	0.0351181	0.0938376	0.153452	49	0.0605473	0.110198
661	4	7.75	103.259	18.8233	11924	5385.5	0.0223507	0.031914	0.0342971	0.0446862	0.103259	0.160201	32	0.0635316	0.117135
662	4	20.75	99.3233	18.564	6815	5206.75	0.0395084	0.0463275	0.0396886	0.0597754	0.0993233	0.157172	78	0.0710703	0.10471
663	3	8	85.5467	13.0696	4790	4567.33	0.00397762	0.0158271	0.0270364	0.0312608	0.0855467	0.150424	25	0.0370784	0.0739734
664	3	16.6667	103.284	16.3323	9563	3219	0.0308649	0.0438702	0.0381547	0.0666715	0.103284	0.163838	48	0.06536	0.103979
665	3	7.33333	91.6695	14.7822	3333	6578.33	0.0220744	0.0259681	0.0293695	0.0329841	0.0916695	0.159758	23	0.0497432	0.0882617
666	3	12.6667	94.636	16.8242	7720	5971	0.00850598	0.0258123	0.0350988	0.0413843	0.094636	0.155243	39	0.0607388	0.102927
667	3	7.33333	105.647	16.1138	3208	5833.33	0.0214244	0.0341966	0.0315521	0.0533578	0.105647	0.171639	22	0.0607785	0.106945
668	4	15	93.7447	11.5756	4604	3634.75	0.0213399	0.0389746	0.0379672	0.0527553	0.0937447	0.14851	59	0.0634203	0.102042
669	5	7.4	105.028	18.0298	2856	6189.4	0.0210902	0.0351471	0.0307614	0.051423	0.105028	0.16868	36	0.0614786	0.101237
670	3	15.6667	98.0034	9.12425	5726	7486.67	0.0272539	0.0454889	0.034091	0.0623403	0.0980034	0.151718	47	0.0640294	0.114975
671	5	4.2	104.304	26.4237	6360	4778.2	0.00532293	0.0453767	0.0418846	0.0781759	0.104304	0.163947	22	0.0621168	0.111865
672	3	50.3333	73.2898	1.68639	5711	4884.33	0.0166328	0.0312876	0.0376854	0.0494125	0.0732898	0.141755	137	0.0544234	0.105328
673	3	8	111.151	15.7905	6548	4472.67	0.0229008	0.0483315	0.0397959	0.0647412	0.111151	0.182809	24	0.0689114	0.133709
674	3	9.33333	115.887	12.6324	8067	4124.33	0.0191449	0.0404843	0.0348386	0.052679	0.115887	0.18013	27	0.0697552	0.128035
675	4	14.25	102.383	16.6515	5627	4198	0.0277966	0.0388285	0.040442	0.0547835	0.102383	0.172377	56	0.0769333	0.12464
676	4	12.75	98.8059	15.2791	5334	8269.75	0.0356523	0.0375398	0.0363341	0.0415912	0.0988059	0.15508	52	0.0640425	0.0994716
677	3	7.33333	92.4498	14.1009	5154	5871.33	0.00515568	0.0161605	0.0343572	0.0371123	0.0924498	0.151863	23	0.0497266	0.0981977
678	4	15.75	93.9918	11.3252	3572	5360	0.0138517	0.0377153	0.0371875	0.0580905	0.0939918	0.153565	64	0.0743377	0.118335
679	3	16.6667	102.674	8.0549	8993	6316	0.0140055	0.042605	0.0347345	0.0591724	0.102674	0.160535	51	0.0746457	0.119852
680	6	6.33333	99.5173	22.2406	10798	5167.5	0.0204675	0.0256675	0.034423	0.0359377	0.0995173	0.172654	39	0.0535925	0.0959513
681	5	5.4	102.39	22.9484	4101	5954	0.0185357	0.0318972	0.0362237	0.0466608	0.10239	0.165044	28	0.0571043	0.0943919
682	4	21.25	107.257	15.8891	4945	6512.25	0.0316808	0.0427815	0.040749	0.0600573	0.107257	0.158269	83	0.0813026	0.139831
683	3	21.6667	85.8738	5.00153	8551	6160.67	0.01747	0.0292814	0.028346	0.0384864	0.0858738	0.147169	65	0.0531407	0.085721
684	4	8.75	101.045	19.5474	5246	7118.5	0.012685	0.0379597	0.0344818	0.0749614	0.101045	0.164373	36	0.0621212	0.105371
685	3	5.33333	105.556	20.8598	3003	5454.67	0.0220343	0.0251342	0.0380074	0.0281509	0.105556	0.165956	17	0.0539496	0.0904397
686	4	16.5	85.4886	11.4396	3843	6384	0.015295	0.0292013	0.0313365	0.042113	0.0854886	0.151635	64	0.0536966	0.104332
687	3	22.3333	95.9411	9.49844	4447	7494.67	0.0284597	0.0303109	0.0333964	0.0330202	0.0959411	0.155397	67	0.0644114	0.114247
688	7	7.71429	99.8726	21.113	5186	5503.71	0.00201275	0.0367968	0.0345899	0.0616824	0.0998726	0.159877	54	0.0730006	0.106627
689	3	8	115.226	15.38	3454	7578.67	0.021535	0.0328375	0.032635	0.0484346	0.115226	0.186839	25	0.0609242	0.0971432
690	4	24.25	110.741	12.5171	7135	4152	0.0315132	0.042937	0.0352805	0.0558904	0.110741	0.170004	95	0.0812549	0.125948
691	4	9.25	76.9005	12.7605	7309	6344.75	0.0096757	0.0293198	0.0303106	0.0531943	0.0769005	0.136453	37	0.0453491	0.0867742
692	3	6	118.079	22.0851	4994	3508.67	0.029772	0.0439402	0.0379973	0.056066	0.118079	0.180403	19	0.0651041	0.107997
693	3	16.6667	92.2578	6.419	5178	4859	0.0248368	0.0378224	0.0300256	0.0517624	0.0922578	0.167412	47	0.0614502	0.099063
694	3	9.66667	97.1827	14.0534	5607	5325	0.0301769	0.0415232	0.0303619	0.0596128	0.0971827	0.154026	29	0.0589324	0.106015
695	5	7.2	99.8667	21.9152	4823	5786.2	0.0215402	0.0352588	0.0337407	0.0665798	0.0998667	0.165772	37	0.0604702	0.0971654
696	4	9.75	99.2518	15.4499	4588	5344.5	0.0219546	0.0286842	0.0340046	0.0433876	0.0992518	0.165548	40	0.05951	0.1061
697	4	8.5	91.4346	17.144	0	3733.75	0.00608078	0.026331	0.0339127	0.0619684	0.0914346	0.157492	33	0.049274	0.119113
698	3	36.3333	70.5505	4.90014	4862	4742.33	0.00809762	0.0229375	0.0381146	0.0325666	0.0705505	0.138801	105	0.0476935	0.0896112
699	3	25.6667	111.274	8.30382	2421	7081.67	0.0387665	0.0518101	0.0416784	0.0607797	0.111274	0.170209	76	0.0840489	0.119673
700	3	14.3333	92.5749	11.1531	6445	4688.33	0.0144601	0.0352139	0.0433612	0.0709163	0.0925749	0.156084	44	0.0585933	0.101982
701	3	19	79.0618	4.83155	3032	5816.67	0.0100929	0.017346	0.0297161	0.0239086	0.0790618	0.133725	56	0.044767	0.084959
702	4	11.25	114.535	18.6669	4681	8205	0.0313607	0.0479114	0.0355847	0.0594309	0.114535	0.167775	46	0.0791783	0.134277
703	4	8.5	100.884	15.8331	5954	5510	0.0159603	0.0356692	0.0404706	0.0465401	0.100884	0.158899	34	0.0618155	0.098797
704	3	7	113.712	18.4255	7157	3895.67	0.0402337	0.0450286	0.0326689	0.050454	0.113712	0.176434	22	0.066718	0.0997283
705	7	15.2857	82.0262	14.6725	7943	6128.14	0.00115827	0.046032	0.0351076	0.0956915	0.0820262	0.140871	102	0.0674343	0.118025
706	3	14.6667	90.4878	9.85181	850	5711	0.021745	0.0248223	0.0329431	0.0291626	0.0904878	0.154089	44	0.0543619	0.112003
707	4	18	117.78	18.2473	5025	4483	0.0316185	0.0510658	0.0405305	0.0628887	0.11778	0.177512	72	0.0833769	0.123208
708	4	6.5	98.2838	18.8484	7007	5702.75	0.0206234	0.0413482	0.0309789	0.0532546	0.0982838	0.154809	27	0.0615683	0.100572
709	5	4.2	114.175	28.5437	7446	4373.6	0.037936	0.0514538	0.0370557	0.0751483	0.114175	0.183777	21	0.070591	0.123543
710	5	5.6	108.477	23.8649	4291	3264.4	0.0112447	0.0515169	0.0394737	0.0728913	0.108477	0.170535	29	0.0791759	0.127722
711	4	8.25	88.634	15.5482	7255	5992.25	0.00811164	0.0368798	0.0312758	0.0712352	0.088634	0.153589	33	0.0620357	0.109961
712	3	27.6667	95.1549	10.7616	5168	3271	0.0195505	0.0451809	0.0350134	0.0684054	0.0951549	0.155956	82	0.0722354	0.112789
713	3	7.66667	89.5897	12.6089	9322	4795	0.0189617	0.0239919	0.027161	0.0267652	0.0895897	0.15785	24	0.0475543	0.0796544
714	3	16.3333	97.9479	15.5084	2539	6311.33	0.0112447	0.0283386	0.0411942	0.042014	0.0979479	0.15929	49	0.0591888	0.0971866
715	3	9	104.209	15.0248	8182	7302	0.0176115	0.0308278	0.0316843	0.0486146	0.104209	0.166163	28	0.059395	0.0984899
716	3	48	62.9967	1.48407	7563	5625.67	0.00689382	0.0141229	0.0373736	0.0270271	0.0629967	0.121008	136	0.0433913	0.0865546
717	3	13.6667	104.095	14.788	5994	6978	0.0344932	0.0417115	0.033714	0.0521195	0.104095	0.161189	42	0.0663225	0.105444
718	3	24	93.2608	10.3125	4464	4846.33	0.027097	0.036828	0.0328974	0.0441222	0.0932608	0.155561	70	0.0689569	0.117061
719	3	15	105.421	8.26214	5641	8350	0.0169877	0.0438883	0.032144	0.0580221	0.105421	0.156718	44	0.0745278	0.114576
720	3	11.3333	111.19	14.0392	5288	4654.67	0.037124	0.0533772	0.040961	0.0721353	0.11119	0.164294	35	0.0767764	0.11208
721	4	11	113.312	17.5364	4470	6297	0.033121	0.0470721	0.035274	0.0565535	0.113312	0.171139	45	0.0797652	0.114576
722	3	30	97.1304	5.80298	7111	6290.33	0.0227462	0.0355439	0.0344184	0.0496404	0.0971304	0.156696	88	0.0706203	0.108439
723	3	6.33333	81.4971	13.8847	3582	5281	0.0104643	0.0223124	0.0330547	0.0343483	0.0814971	0.140988	19	0.0469058	0.0929822
724	6	8.16667	89.6145	18.4168	3669	5308.83	0.0227906	0.03694	0.0366087	0.0543765	0.0896145	0.154899	49	0.0603015	0.0902034
725	3	23.6667	114.203	6.97098	3930	6030.67	0.0391486	0.0520798	0.0379212	0.068274	0.114203	0.178327	69	0.0876808	0.141388
726	3	8.66667	97.014	14.0131	6488	4546.67	0.0122373	0.029134	0.0334568	0.0566646	0.097014	0.154929	26	0.0531163	0.101831
727	3	14.3333	103.852	12.2072	3873	4005.67	0.0249423	0.0354222	0.0324209	0.0547667	0.103852	0.170764	44	0.0661132	0.104312
728	4	35.25	77.438	8.47106	4433	3001.5	0.0118078	0.0289158	0.0303324	0.0387714	0.077438	0.133053	133	0.0628451	0.103973
729	5	5	100.688	22.6548	3343	5334.4	0.018537	0.0318304	0.0323429	0.0445111	0.100688	0.16631	26	0.0545363	0.0903547
730	3	26.6667	93.4729	13.4275	1562	4760	0.0334265	0.0495548	0.0434424	0.0628887	0.0934729	0.151091	78	0.0670948	0.105209
731	3	14.3333	89.8711	6.39838	4741	3155.67	0.00975363	0.039081	0.0366071	0.0617305	0.0898711	0.153031	43	0.0637345	0.119799
732	5	20.6	84.3695	14.5336	2984	5726	0.0204501	0.0353625	0.0316582	0.0720227	0.0843695	0.152179	99	0.059518	0.101834
733	4	5.5	117.671	25.332	5442	5545	0.0228083	0.0468731	0.036083	0.073533	0.117671	0.186029	23	0.0753293	0.121616
734	3	18	91.856	5.91828	9422	4330	0.0204154	0.0479809	0.0359206	0.0634655	0.091856	0.144879	54	0.0625976	0.118505
735	4	10.75	82.0926	12.0133	3403	6579.5	0.0101832	0.0259792	0.0341229	0.055723	0.0820926	0.149151	43	0.0552238	0.0968811
736	4	16.75	80.3983	11.6101	5246	7272.5	0.0144117	0.0356558	0.0311821	0.061525	0.0803983	0.141945	66	0.0507247	0.100864
737	3	13	94.6459	11.5678	2185	3449.33	0.0234038	0.0294207	0.0360367	0.0369849	0.0946459	0.159062	40	0.0596698	0.0955396
738	5	20.2	84.9309	13.7395	8144	3940.2	0.00858208	0.0295189	0.0328819	0.0482399	0.0849309	0.141271	96	0.0646199	0.101825
739	3	18.3333	89.4503	10.9163	7095	5255.67	0.024841	0.0284546	0.0361801	0.030682	0.0894503	0.149233	56	0.0610044	0.101803
740	3	26.3333	88.5178	6.02316	4106	6227.67	0.00965065	0.0208501	0.0354535	0.0307998	0.0885178	0.140874	79	0.0582114	0.109446
741	5	6	96.2733	20.1104	4322	4191.6	0.0121528	0.0283553	0.0360057	0.0476105	0.0962733	0.15798	31	0.0547228	0.0899459
742	4	11	112.431	21.519	3814	5443.75	0.00779227	0.0368594	0.036873	0.0497594	0.112431	0.175491	45	0.0713346	0.111781
743	3	25.6667	77.9505	9.06091	4449	5872.33	0.0168712	0.0237043	0.0366477	0.0273386	0.0779505	0.142789	78	0.0511104	0.0988258
744	3	19	86.719	4.79055	4797	5686.33	0.0132256	0.0207804	0.0316254	0.0263129	0.086719	0.151565	58	0.0508315	0.0934455
745	3	28	73.166	5.89169	5210	5543	0.0127845	0.0231109	0.0343806	0.0419817	0.073166	0.143488	81	0.0467458	0.0794946
746	3	10.6667	126.036	16.6298	5493	6811.67	0.0452192	0.0474615	0.0396157	0.0512086	0.126036	0.192059	33	0.0805527	0.125997
747	3	19.3333	81.9758	5.78765	0	4362.67	0.021054	0.0242965	0.0291677	0.0273283	0.0819758	0.142151	58	0.0505904	0.0877448
748	4	5	81.1211	17.7694	4197	6933.25	0.00825458	0.0175658	0.024756	0.0257592	0.0811211	0.1482	21	0.0383893	0.0790138
749	4	6.5	121.387	22.9899	5045	5352	0.0328119	0.0447687	0.0364099	0.0610855	0.121387	0.180195	27	0.0745665	0.121933
750	4	6	116.002	23.9034	9260	4696	0.00695413	0.0362379	0.038119	0.061106	0.116002	0.175657	24	0.0643885	0.104425
751	3	7.33333	112.824	15.8192	6731	5641.67	0.0362603	0.043701	0.038977	0.0584266	0.112824	0.177132	23	0.0724037	0.110941
752	3	4.66667	117.94	26.2088	7377	4093.67	0.0313607	0.0336522	0.0408684	0.036388	0.11794	0.170565	15	0.0612257	0.108131
753	3	10.3333	99.7459	10.2912	6927	4446	0.0108425	0.0496845	0.0351244	0.085069	0.0997459	0.171162	32	0.0665898	0.102895
754	3	8.33333	110.825	18.9327	7348	5392.33	0.0130716	0.0354058	0.0341081	0.0527553	0.110825	0.167989	26	0.0622696	0.103526
755	4	5.5	92.9774	19.0382	8711	6484	0.0201874	0.035302	0.0354713	0.0628701	0.0929774	0.151047	23	0.0569984	0.0991304
756	5	9.4	99.1651	18.8886	4841	7392.4	0.0242562	0.0395157	0.0321409	0.0537047	0.0991651	0.159764	47	0.0668815	0.105008
757	4	6.25	120.815	20.4714	11100	5931	0.0333472	0.0553508	0.0385376	0.0660351	0.120815	0.182386	25	0.0789296	0.115624
758	4	7.25	87.392	14.8688	7601	6537.5	0.010687	0.0281909	0.0336232	0.0521923	0.087392	0.154919	30	0.0504538	0.120303
759	3	10.3333	104.262	14.4808	2223	4805.33	0.0293478	0.0330798	0.0293652	0.035569	0.104262	0.172772	32	0.060273	0.0992669
760	3	7.66667	105.579	17.3709	3599	5719.33	0.0151636	0.0375182	0.0360749	0.0590437	0.105579	0.16833	24	0.0638908	0.114328
761	4	16.25	98.4362	13.3149	4471	6031	0.0236891	0.0331291	0.0323733	0.0461547	0.0984362	0.154634	62	0.0655124	0.103942
762	3	10.6667	100.66	14.9465	5455	5054	0.0171381	0.0372989	0.0315015	0.0590387	0.10066	0.176941	33	0.0725343	0.119784
763	3	5	118.4	24.3379	6418	7702	0.0183089	0.0372707	0.042761	0.0612076	0.1184	0.175923	15	0.0697928	0.118699
764	3	4.33333	87.8317	20.4941	4568	3511.33	0.00911544	0.0324774	0.0364383	0.0620637	0.0878317	0.156718	14	0.0502964	0.102107
765	4	17.75	75.7963	9.89159	6395	4745.25	0.0106469	0.0248552	0.0350719	0.0436426	0.0757963	0.140529	70	0.0555638	0.0988947
766	3	31.3333	91.9483	3.56922	4534	5483.67	0.0233521	0.0300732	0.0367107	0.0340217	0.0919483	0.159454	92	0.0639307	0.114008
767	3	34.3333	79.5817	3.99631	6034	3460	0.00768968	0.0190365	0.0375246	0.0355456	0.0795817	0.13486	100	0.0573169	0.100748
768	3	45.3333	92.2055	3.79616	8219	6105	0.0312329	0.0356526	0.0335419	0.038566	0.0922055	0.163688	125	0.0682059	0.108623
769	3	9.66667	108.242	11.5258	7154	7278.33	0.0154853	0.0309139	0.0325119	0.0462015	0.108242	0.170859	29	0.058308	0.0906546
770	3	8.66667	93.6177	11.5052	6668	4651.33	0.0184363	0.0232156	0.0307069	0.0316871	0.0936177	0.152392	27	0.0498257	0.0846072
771	4	11.5	97.4742	16.4778	8161	5758.75	0.021926	0.0317664	0.0334244	0.0604469	0.0974742	0.157821	46	0.0709149	0.126148
772	3	14.6667	97.1756	6.67563	8287	2655	0.0185827	0.0421571	0.0377305	0.0716129	0.0971756	0.15508	44	0.0683017	0.117463
773	3	6	111.965	19.5939	0	6424.33	0.0227306	0.0309444	0.039569	0.0392765	0.111965	0.177348	19	0.0613655	0.0984738
774	4	4.75	89.1582	20.6444	685	5549	0.0032221	0.0458618	0.0395808	0.0666326	0.0891582	0.154153	20	0.0660906	0.121418
775	4	18	89.7777	11.4683	5486	7478	0.0243417	0.0417133	0.031386	0.0583133	0.0897777	0.151875	71	0.0600112	0.110794
776	3	13.6667	103.729	11.2374	6856	4313	0.0331048	0.0372045	0.0420238	0.0393531	0.103729	0.166698	42	0.0682383	0.113005
777	3	10.3333	86.1399	12.2787	7521	2511.33	0.00305944	0.0180693	0.0365503	0.0479264	0.0861399	0.150931	32	0.0430963	0.0941479
778	4	6.5	88.8817	17.406	760	5141.75	0.0153776	0.0268668	0.0387375	0.0414736	0.0888817	0.154011	27	0.0535233	0.0935005
779	5	11	87.0484	20.7359	7791	5369.4	0.00817268	0.0271058	0.0350058	0.0507003	0.0870484	0.151152	54	0.0525258	0.0912931
780	3	10.3333	96.2856	14.9013	6104	7882	0.0235691	0.0343298	0.0329112	0.0434827	0.0962856	0.157374	32	0.0560202	0.0926539
781	3	17	89.5178	5.91075	6511	3397.33	0.0157982	0.0234872	0.0325784	0.0386352	0.0895178	0.146296	49	0.0541631	0.0874594
782	3	7.66667	143.9	21.585	2482	5054.67	0.0623623	0.0732913	0.0385199	0.088703	0.1439	0.199647	24	0.0961744	0.124523
783	3	15.3333	94.6714	7.74692	2548	5266.67	0.0292223	0.0354592	0.0315186	0.04354	0.0946714	0.15055	42	0.0646842	0.110721
784	3	12.6667	88.8601	9.68348	6669	5512	0.00948971	0.0210584	0.0346487	0.0294293	0.0888601	0.153696	38	0.0481537	0.0914438
785	3	25.6667	88.4932	10.5673	5957	5277.33	0.0262444	0.0479932	0.039651	0.0645579	0.0884932	0.156948	78	0.062464	0.104028
786	3	5	99.9427	20.5438	7130	4265	0.018528	0.0366568	0.0338484	0.0665798	0.0999427	0.167679	16	0.059061	0.0967851
787	3	17.6667	89.1712	6.54791	5970	5071.33	0.0141254	0.0242467	0.0340837	0.0322225	0.0891712	0.15469	54	0.0576031	0.0947132
788	3	8.66667	96.2523	11.829	8722	4085.33	0.0176338	0.0389993	0.0303045	0.0535875	0.0962523	0.156486	27	0.0635362	0.106945
789	4	6.5	107.076	18.9412	3983	4073.25	0.0419354	0.0483915	0.037296	0.0626964	0.107076	0.164021	26	0.073174	0.121933
790	3	21.3333	88.7364	7.02619	6308	2944	0.0197309	0.0350938	0.0396927	0.0558674	0.0887364	0.156846	64	0.0638566	0.114262
791	3	9.66667	114.775	16.2066	8543	6193.67	0.0446359	0.0476574	0.0389025	0.0492486	0.114775	0.173772	29	0.0776024	0.11141
792	3	8.33333	123.969	15.201	7611	4899	0.0236569	0.0456376	0.0356107	0.0645963	0.123969	0.187714	26	0.0734252	0.112371
793	3	8	138.839	20.8258	11093	4473	0.0400042	0.0630832	0.0392846	0.0894163	0.138839	0.191394	25	0.0951052	0.146886
794	3	8	104.728	14.3516	4389	7961.33	0.0272384	0.0463676	0.0375144	0.0781759	0.104728	0.166207	25	0.0671748	0.133709
795	4	16	93.1448	14.9107	2731	5894.75	0.0169785	0.0250194	0.0400055	0.0355307	0.0931448	0.156761	64	0.0642199	0.114177
796	3	40	83.9937	4.52617	9084	5633	0.0161366	0.0354906	0.0384546	0.0543852	0.0839937	0.146105	118	0.0668957	0.115198
797	3	21	95.1301	12.2368	4394	4890.67	0.0289336	0.0351794	0.0334279	0.0466608	0.0951301	0.162118	61	0.0622675	0.108359
798	3	21	136.687	8.02579	9485	4082.33	0.0585677	0.0706574	0.0389354	0.0849033	0.136687	0.203283	62	0.102886	0.152836
799	4	8.75	92.4815	13.6475	10321	4081.5	0.0129802	0.0264344	0.0369893	0.0402564	0.0924815	0.153954	36	0.0558239	0.0860061
800	6	8.33333	93.5063	17.6252	6220	4971.67	0.0212666	0.0288866	0.0336639	0.040103	0.0935063	0.144998	49	0.0557577	0.0913686
801	3	25.3333	102.128	8.43183	8893	5786.33	0.0181306	0.0418688	0.0304967	0.0606615	0.102128	0.165347	75	0.0751503	0.11069
802	3	4.33333	134.327	31.3429	5190	5677.33	0.0587928	0.0656588	0.0365573	0.0731368	0.134327	0.203283	14	0.0801974	0.123623
803	3	11.3333	116.003	17.7227	7105	5341	0.0391089	0.0508092	0.0483271	0.064854	0.116003	0.177355	34	0.0827815	0.133368
804	3	9.33333	99.8039	13.9004	5238	5545	0.0145718	0.0285202	0.0336814	0.0482729	0.0998039	0.159657	29	0.0517547	0.0852059
805	3	4.66667	99.6579	22.1462	5292	4756.67	0.0186426	0.0329172	0.0315294	0.0458472	0.0996579	0.158111	15	0.0481227	0.0765203
806	3	19	88.1479	8.30282	8264	6838	0.0222936	0.0348912	0.0338411	0.0487087	0.0881479	0.149827	58	0.0553267	0.0971605
807	3	5.66667	110.455	21.1706	5473	6043	0.020319	0.0274522	0.0417029	0.038283	0.110455	0.168662	18	0.0536413	0.103654
808	3	11.3333	71.6543	6.80052	4031	4960	0.0108414	0.0134062	0.031755	0.0173257	0.0716543	0.128762	35	0.0403783	0.0691254
809	3	7.66667	101.006	13.5611	6151	8512	0.0185654	0.024387	0.0356505	0.0280458	0.101006	0.159997	24	0.0550372	0.107268
810	4	9	96.4173	15.0652	4953	5472.25	0.0183452	0.0325859	0.0350788	0.0585263	0.0964173	0.154597	36	0.0565945	0.109954
811	5	8.6	110.443	17.5753	8114	5591.8	0.0258593	0.0393309	0.0354551	0.0516958	0.110443	0.16712	44	0.0709635	0.126644
812	3	16.6667	104.868	14.8562	3375	5932.67	0.0188062	0.0373618	0.0380597	0.050644	0.104868	0.170169	51	0.0678359	0.108065
813	3	7.66667	121.233	19.9464	5195	6432.67	0.0442577	0.0566007	0.0401403	0.0724091	0.121233	0.180991	24	0.0758084	0.15223
814	5	14	90.4268	14.9121	4766	4468.4	0.0238288	0.0477904	0.0320167	0.0777623	0.0904268	0.146496	69	0.065303	0.115047
815	3	15.6667	109.722	9.8547	6103	6914.33	0.0253443	0.0454942	0.0388168	0.0716322	0.109722	0.174024	47	0.0837612	0.132521
816	3	32.3333	105.857	5.99766	8201	4131	0.0371025	0.0472804	0.0336852	0.05458	0.105857	0.172839	91	0.0806391	0.115393
817	3	14	113.021	9.15678	5999	4159.33	0.0529885	0.0603186	0.0362148	0.0721931	0.113021	0.172484	43	0.0842076	0.118871
818	3	23	121.932	8.73303	719	5729.67	0.0501479	0.057086	0.0436236	0.0637926	0.121932	0.183121	66	0.0885567	0.128591
819	3	6	137.137	25.6497	5465	3886.67	0.035972	0.0475167	0.0421229	0.0563013	0.137137	0.202267	18	0.0780138	0.105389
820	3	19.3333	105.42	7.91052	2896	6202	0.0373896	0.0490423	0.0432173	0.0684746	0.10542	0.172652	59	0.0736603	0.129801
821	3	30.3333	83.6282	9.10389	8054	6458	0.00502056	0.0362883	0.0356009	0.0571503	0.0836282	0.145871	90	0.0633815	0.102771
822	3	52	75.4087	1.63036	7666	6821.67	0.0141559	0.0187791	0.0340203	0.0260964	0.0754087	0.151218	143	0.0512287	0.0961537
823	3	26.6667	64.5189	9.26819	4687	5052.33	0.00426318	0.0238061	0.0329469	0.0366093	0.0645189	0.121927	81	0.0391411	0.0727376
824	3	18.3333	90.9826	6.0655	2872	4664.33	0.0211606	0.0259788	0.0385147	0.0311697	0.0909826	0.148682	55	0.0619856	0.10655
825	4	12	104.147	14.7344	5467	3410.5	0.0264772	0.044764	0.0420304	0.0708256	0.104147	0.162012	48	0.071402	0.128878
826	4	15.25	109.712	16.2401	4180	5673	0.0360712	0.0476028	0.0352837	0.0601751	0.109712	0.172108	59	0.0734665	0.110005
827	3	7.33333	95.0816	13.3315	3730	5657	0.0205208	0.0290442	0.0372083	0.0391059	0.0950816	0.159062	23	0.0545417	0.0980025
828	3	4.66667	109.768	24.3929	8760	7555.33	0.0244744	0.031256	0.0351215	0.0353552	0.109768	0.17279	14	0.0538748	0.093147
829	3	32	85.7812	5.71613	7300	5525.67	0.0184508	0.0222698	0.035324	0.0278927	0.0857812	0.151936	93	0.0572252	0.0887055
830	4	8.5	71.6652	12.0686	6606	7523.75	0.00421339	0.0175325	0.029161	0.0407116	0.0716652	0.141091	33	0.0422608	0.0827773
831	4	9	104.558	21.5651	7284	5801	0.0124356	0.0294817	0.0394567	0.0519264	0.104558	0.16696	37	0.0668643	0.122973
832	3	8.66667	105.911	15.2983	4484	4184	0.0269783	0.0343845	0.0385366	0.0420597	0.105911	0.163407	27	0.0620216	0.110309
833	5	10.2	96.0396	19.0078	6686	8316.2	0.0333472	0.0375171	0.0380237	0.0457403	0.0960396	0.151401	50	0.0598025	0.09762
834	4	10.5	75.3122	10.3446	4130	5888.25	0.00999323	0.0344561	0.0415963	0.0714211	0.0753122	0.136772	42	0.046867	0.0804257
835	4	7.5	99.7015	19.0056	5301	7473.5	0.0114653	0.0342389	0.0326571	0.0693075	0.0997015	0.169949	30	0.0683351	0.109333
836	3	27	82.0606	7.36776	1855	6092.67	0.0169589	0.0244202	0.0322369	0.0313296	0.0820606	0.155676	80	0.0569755	0.085785
837	3	7.33333	99.3713	13.933	6476	4769.33	0.00201275	0.0126219	0.0397641	0.0196703	0.0993713	0.16189	22	0.0476241	0.0898466
838	3	6	127.158	21.5966	6324	4658	0.0270347	0.0462748	0.0404846	0.0574131	0.127158	0.19633	18	0.0732561	0.105252
839	3	14	112.871	11.1959	5407	4990.33	0.028738	0.047082	0.0378438	0.0694958	0.112871	0.172148	43	0.0800617	0.124729
840	4	5.75	90.561	17.9235	3052	6513	0.0133313	0.0227342	0.0288707	0.0421332	0.090561	0.152925	24	0.047146	0.0892098
841	3	4.33333	114.527	26.7229	7095	4538.67	0.0124356	0.0321455	0.0328411	0.0513031	0.114527	0.175398	14	0.0518286	0.0888327
842	4	10	111.962	19.5933	3985	4298.25	0.0210902	0.0334983	0.0342223	0.0432996	0.111962	0.176785	41	0.0677194	0.108075
843	6	11.5	76.4257	15.0141	6727	4737.67	0.00471285	0.03139	0.0358916	0.0554429	0.0764257	0.139975	68	0.0462475	0.0910343
844	3	20	91.8888	11.7124	4178	5186.33	0.0153776	0.039319	0.031967	0.0756866	0.0918888	0.156861	61	0.0638311	0.105539
845	3	9.33333	97.2948	13.1464	3969	6953.33	0.0106768	0.0256407	0.0351441	0.0442047	0.0972948	0.155833	28	0.0503289	0.104014
846	3	15	103.404	8.95414	7197	4817	0.0329543	0.0385204	0.0345552	0.0420932	0.103404	0.158128	43	0.0640676	0.0944601
847	3	8.66667	99.3747	15.8723	1515	9025.67	0.021982	0.0294723	0.0325053	0.033858	0.0993747	0.158847	25	0.0533896	0.0880199
848	3	23.3333	78.8727	7.27816	5707	5613.33	0.0124882	0.0217462	0.0350642	0.0380323	0.0788727	0.142456	69	0.0511624	0.0904169
849	3	9.33333	91.0136	16.6858	5664	4356.33	0.0221263	0.0307578	0.0328927	0.0361022	0.0910136	0.156592	28	0.0475558	0.0765282
850	3	32.6667	90.1741	4.74542	170	5872.67	0.01219	0.0344387	0.0347542	0.052169	0.0901741	0.157161	96	0.070389	0.115222
851	3	8.33333	112.854	16.4802	3914	5738	0.0282758	0.0425034	0.0347062	0.0655304	0.112854	0.179037	26	0.0721509	0.125371
852	3	11.6667	77.8443	10.5955	9684	3684.33	0.00746082	0.0325665	0.0351476	0.0725521	0.0778443	0.142682	36	0.0481703	0.10259
853	4	7.75	92.2219	17.7719	9184	4208.75	0.0135897	0.036223	0.0408336	0.0614451	0.0922219	0.155638	32	0.0638039	0.112717
854	3	20	105.459	13.4421	8862	6128	0.0399933	0.0424195	0.0337699	0.0467803	0.105459	0.168252	61	0.074102	0.119131
855	3	19.3333	99.3369	8.6258	6942	4842	0.0194484	0.0299229	0.0325355	0.0391351	0.0993369	0.167189	58	0.0656704	0.112249
856	3	6.66667	105.471	16.4485	5128	5002	0.0375185	0.0437336	0.0370301	0.048563	0.105471	0.162962	21	0.0679973	0.101945
857	3	8.33333	109.895	18.7737	5967	10111	0.0230861	0.0385661	0.0336324	0.0491373	0.109895	0.169237	26	0.0670744	0.106337
858	3	16	80.3027	6.53256	7373	2968.67	0.00207102	0.0180566	0.0375514	0.0298783	0.0803027	0.14699	48	0.0444888	0.0905148
859	4	28.25	101.621	11.4474	3372	6228	0.0326395	0.0467039	0.0361588	0.0701694	0.101621	0.172742	108	0.0765257	0.117678
860	4	21.75	88.4114	14.5598	8053	3178.75	0.027264	0.0296054	0.0302025	0.0319738	0.0884114	0.147678	86	0.0594313	0.0952157
861	3	5.66667	98.6504	17.851	7242	7063	0.0219357	0.0440261	0.0309903	0.0788727	0.0986504	0.157614	18	0.0558381	0.088946
862	3	37	99.6556	7.96497	3299	4477.33	0.0350804	0.0512705	0.0350593	0.0752167	0.0996556	0.168054	110	0.075089	0.108195
863	3	11.3333	78.3359	9.3257	2471	2564.33	0.0051847	0.0335367	0.0372638	0.0527893	0.0783359	0.133302	35	0.0597157	0.106035
864	3	6	97.4161	18.2204	6332	5371.67	0.0366671	0.0388256	0.03119	0.0414264	0.0974161	0.155099	18	0.0616624	0.0951967
865	3	7.66667	98.2742	13.4152	4905	7779.33	0.00950846	0.0307402	0.03453	0.0449667	0.0982742	0.160529	24	0.0562192	0.0983001
866	3	25.3333	89.2962	9.50203	7400	6100.67	0.023426	0.0469681	0.0377143	0.0782526	0.0892962	0.1556	74	0.0648548	0.11622
867	3	7.33333	94.6969	13.2776	6540	4513.33	0.0192405	0.0376164	0.031587	0.0574805	0.0946969	0.15099	23	0.0590909	0.112608
868	3	11.3333	80.8088	8.35715	6553	4796	0.0123267	0.0311922	0.034017	0.0428299	0.0808088	0.143515	35	0.0526699	0.103133
869	3	7.66667	124.191	19.2872	8085	4277	0.0315112	0.0393579	0.0366218	0.0509103	0.124191	0.187168	24	0.0693493	0.125915
870	3	8.33333	91.6181	11.5018	6614	4240.33	0.022953	0.0312512	0.0296126	0.0456475	0.0916181	0.14701	25	0.0523288	0.0907655
871	3	12.3333	98.6328	11.5463	7445	4192.67	0.0270898	0.0292785	0.0346645	0.0306958	0.0986328	0.155972	34	0.0581151	0.0937224
872	3	48.3333	95.716	4.48526	2385	4038.67	0.0249527	0.0438451	0.033016	0.0631721	0.095716	0.164755	133	0.0756844	0.113468
873	4	5.75	102.128	20.2128	3389	6608.25	0.0214506	0.032324	0.0347819	0.0505679	0.102128	0.160403	24	0.0530483	0.0926308
874	3	21	94.2131	5.03779	1643	7478.67	0.0343537	0.0410027	0.0308942	0.0493747	0.0942131	0.150869	61	0.0656826	0.109333
875	3	8.66667	124.257	16.3375	2654	4577	0.0525144	0.0585068	0.039229	0.0661858	0.124257	0.187142	27	0.08341	0.14119
876	3	19.6667	89.8325	9.40741	5958	3785	0.0260839	0.0404731	0.0350731	0.0673888	0.0898325	0.153247	58	0.0621442	0.122647
877	3	17.3333	89.6842	11.2499	7281	5225	0.0266879	0.0394795	0.0399883	0.0540223	0.0896842	0.14965	51	0.0636186	0.112281
878	3	6	121.672	22.7572	3315	4715	0.0318173	0.0456629	0.0437612	0.0587289	0.121672	0.180081	19	0.0735019	0.107775
879	3	5.33333	100.939	19.6271	3530	4938.33	0.0188331	0.0275383	0.0354154	0.033121	0.100939	0.157786	17	0.0501905	0.0836127
880	4	19	76.8383	11.2548	4629	4893.5	0.0122048	0.0312057	0.0358898	0.064876	0.0768383	0.144379	74	0.0482405	0.0934321
881	3	16.3333	70.7829	11.2073	7444	6400.67	0.00699868	0.0166141	0.03106	0.0231927	0.0707829	0.135333	49	0.0393229	0.0883687
882	4	9	100.683	17.1934	3049	2736.75	0.035952	0.0390028	0.0348266	0.0420629	0.100683	0.153667	32	0.0632918	0.109961
883	3	5	106.25	21.8403	3955	5292.33	0.0102924	0.0265358	0.0401406	0.0351511	0.10625	0.165509	16	0.0571208	0.102366
884	3	4.33333	121.438	28.3356	6236	4941.67	0.0291102	0.0598639	0.036457	0.0828252	0.121438	0.183471	14	0.0707523	0.11108
885	4	11.25	73.2032	12.9849	6849	7248.25	0.00301359	0.0287679	0.035991	0.0664662	0.0732032	0.127662	45	0.0468247	0.102727
886	4	7.25	83.557	14.7965	1856	5392.5	0.000941917	0.0219855	0.0293212	0.0534681	0.083557	0.142355	29	0.0503975	0.0913686
887	3	9.66667	92.8155	9.77375	7989	3390	0.0155324	0.0414274	0.0359355	0.0595211	0.0928155	0.158581	30	0.0625794	0.10045
888	3	6.66667	75.5636	12.6939	8349	3201.67	0.00624287	0.0404698	0.0314224	0.0713233	0.0755636	0.133728	20	0.0510967	0.0905832
889	3	19.3333	109.95	11.0329	6920	3455.33	0.0367876	0.0505538	0.0374006	0.059431	0.10995	0.172449	59	0.0843871	0.126958
890	3	8.66667	89.0544	10.9444	1675	5812.33	0.00821604	0.019404	0.031483	0.0257388	0.0890544	0.153948	25	0.044849	0.0800084
891	5	14	104.822	19.967	4566	6630.2	0.030682	0.039138	0.0366453	0.0509355	0.104822	0.162658	70	0.0722073	0.113951
892	3	6	112.763	21.0909	7390	5451.67	0.0225569	0.0350584	0.0369242	0.0503505	0.112763	0.163606	19	0.060377	0.0993841
893	3	12.3333	91.1066	12.2319	5348	6566.33	0.00976375	0.0336802	0.0381708	0.0523915	0.0911066	0.146173	37	0.0670554	0.116064
894	3	8	110.454	17.357	6466	6338	0.0158309	0.0391871	0.0311364	0.0509355	0.110454	0.168248	25	0.065142	0.113013
895	3	9	110.422	16.7605	3488	7538.67	0.0306767	0.0394323	0.0379998	0.0455078	0.110422	0.171129	27	0.0705165	0.104974
896	3	14	87.208	7.25402	5354	5158	0.00791116	0.0300124	0.0350852	0.0473576	0.087208	0.156406	41	0.0566048	0.0985495
897	4	7.75	92.1678	18.0882	6641	4595	0.00870789	0.0285275	0.0330699	0.061525	0.0921678	0.15159	32	0.0516721	0.0864653
898	3	4.66667	75.4507	16.7668	6074	4498.67	0.00421339	0.0126387	0.0309074	0.0203242	0.0754507	0.145304	15	0.0352443	0.0741965
899	3	10	100.806	10.6551	2574	5469.33	0.0138496	0.0385766	0.0429266	0.0800405	0.100806	0.16642	30	0.0689267	0.130429
900	3	19	131.079	13.0093	2808	3331.67	0.0563555	0.0644766	0.0420686	0.0698568	0.131079	0.192105	55	0.101875	0.142166
901	3	10	89.7147	11.1728	5918	4781	0.0160612	0.0350209	0.0388916	0.0722156	0.0897147	0.152805	31	0.0632649	0.112205
902	3	4.66667	123.674	26.796	7192	3928.33	0.0507003	0.0543061	0.0307248	0.0614601	0.123674	0.177359	15	0.068357	0.0956778
903	3	5.66667	91.3395	18.6062	4148	2761.33	0.00938293	0.036677	0.0380027	0.0642546	0.0913395	0.14841	18	0.0643756	0.119902
904	3	4.66667	94.2173	20.4137	3493	3835.67	0.00608078	0.019393	0.02641	0.0310361	0.0942173	0.154962	15	0.0397636	0.0680491
905	3	7.33333	93.5605	13.5143	10373	5161.33	0.0138916	0.0270789	0.0335881	0.0485802	0.0935605	0.162748	23	0.0525889	0.103308
906	3	7.33333	112.08	17.0951	7355	5346	0.0330074	0.0345562	0.0362386	0.0369683	0.11208	0.174204	23	0.0652938	0.119228
907	3	28.3333	83.0918	3.33691	6965	6089	0.0216216	0.031195	0.0354695	0.0456841	0.0830918	0.137296	83	0.0587678	0.101588
908	4	5	122.274	27.2934	3638	6421.75	0.0158402	0.0345843	0.0398263	0.0517069	0.122274	0.186394	20	0.0655571	0.10162
909	4	11.25	89.7239	8.91488	1826	7033.75	0.0135242	0.0236453	0.033084	0.0348003	0.0897239	0.14651	44	0.0520255	0.0961618
910	3	25.6667	115.607	8.00045	4532	4775	0.0470083	0.0585129	0.0352685	0.0786459	0.115607	0.185621	77	0.0913514	0.139487
911	3	14	110.943	10.4603	3317	6332.67	0.0388512	0.045525	0.0376841	0.0518252	0.110943	0.161646	40	0.0721276	0.12034
912	3	9.33333	95.5866	10.4196	8347	5814.67	0.0135048	0.0266704	0.0366739	0.047144	0.0955866	0.151696	29	0.0551165	0.115254
913	3	13.6667	80.0981	8.6773	2847	4480.67	0.0162642	0.0257013	0.0329316	0.0437432	0.0800981	0.13813	42	0.0538069	0.101167
914	3	13.3333	88.0882	12.5479	1448	3521.33	0.00609748	0.0255371	0.0401404	0.0359994	0.0880882	0.150813	40	0.0497068	0.105094
915	3	11.3333	96.4456	13.1401	3626	4574.67	0.0269581	0.0374384	0.0375703	0.0558559	0.0964456	0.155941	35	0.0612775	0.0958268
916	3	21.3333	95.041	5.862	10349	6606.67	0.028651	0.042757	0.0352194	0.0546568	0.095041	0.157257	64	0.0683691	0.113554
917	3	24.6667	98.4623	15.2743	6029	4698.67	0.0114653	0.0315597	0.0324603	0.0446408	0.0984623	0.162235	73	0.0686583	0.0993857
918	4	6.5	113.636	21.4647	7122	6600	0.0243619	0.0406644	0.0350856	0.0518797	0.113636	0.170944	26	0.0632536	0.0924724
919	3	33.3333	111.509	6.93972	6095	6409.67	0.0447235	0.053114	0.0343157	0.0645934	0.111509	0.1811	93	0.0872497	0.128652
920	4	11.75	104.512	16.868	9163	6663	0.00218954	0.03488	0.0381593	0.0537703	0.104512	0.160502	48	0.0660716	0.105788
921	4	5.25	111.112	24.3057	0	6738.5	0.0290686	0.0383543	0.0341696	0.0437909	0.111112	0.167913	21	0.060401	0.092158
922	3	8.33333	117.42	20.0593	2199	4433	0.0228083	0.0304635	0.0404769	0.0379001	0.11742	0.178431	26	0.065752	0.0985616
923	3	6.66667	105.416	15.896	7243	5034	0.0116642	0.0278366	0.034351	0.0490966	0.105416	0.164789	21	0.053654	0.0948844
924	3	7	101.67	18.0746	4244	5699	0.0177395	0.0313777	0.0403328	0.0518797	0.10167	0.173028	22	0.0537901	0.09762
925	3	8	108.927	18.7597	3474	5695.33	0.0273134	0.0390592	0.042152	0.0604053	0.108927	0.170355	25	0.0665785	0.098139
926	3	15.6667	96.5108	7.94682	6205	5823.67	0.0188819	0.0405362	0.0389736	0.0609618	0.0965108	0.155808	47	0.0644455	0.10321
927	3	11.3333	92.3641	10.667	10821	4222	0.021072	0.0424546	0.0388614	0.0537047	0.0923641	0.159633	34	0.0662409	0.0961889
928	3	32.3333	86.8092	5.10972	5714	9478.33	0.0305067	0.0314469	0.0371046	0.0325881	0.0868092	0.155629	96	0.0611668	0.100564
929	3	8.33333	105.191	15.4599	5724	5274.67	0.0343721	0.0477404	0.0376565	0.0634052	0.105191	0.172934	25	0.069956	0.109489
930	3	13.3333	85.612	8.11356	1723	5351.33	0.0197799	0.0437454	0.0332184	0.0683405	0.085612	0.145954	38	0.0602789	0.0960687
931	3	7	90.9298	15.3846	4283	7150.33	0.015954	0.023291	0.0326682	0.0319738	0.0909298	0.15664	22	0.0472467	0.0793002
932	3	6	107.938	21.5876	3678	8318.33	0.0203081	0.0392068	0.0373654	0.0749614	0.107938	0.162428	19	0.0581621	0.100252
933	3	14	69.6048	10.3924	0	8195.33	0.00596379	0.0114323	0.0311114	0.0165253	0.0696048	0.123607	43	0.0354114	0.0692013
934	3	5.33333	118.092	23.3372	6896	6013.33	0.00695413	0.0377412	0.0417852	0.0601712	0.118092	0.181913	16	0.0667229	0.126357
935	3	31.6667	86.411	7.07264	3344	4885.67	0.0210022	0.0363015	0.0413424	0.0505615	0.086411	0.153176	89	0.0619467	0.107198
936	4	7.5	95.8486	20.1016	3780	5862.5	0.013035	0.0299395	0.0267619	0.0456143	0.0958486	0.162583	30	0.0593655	0.106979
937	4	6	102.375	23.2968	7513	6354	0.0163002	0.033866	0.0425379	0.0469941	0.102375	0.165722	25	0.0668459	0.103667
938	3	12.3333	94.1795	12.6445	3280	7663.67	0.0214405	0.0266451	0.0342233	0.0303694	0.0941795	0.151709	38	0.0574594	0.0940421
939	3	28.3333	97.1574	5.81681	12412	7641	0.0246748	0.0346551	0.0365544	0.0492059	0.0971574	0.160053	79	0.0673118	0.111463
940	3	11.6667	95.8021	12.2141	2795	6178	0.0254331	0.0453582	0.0357793	0.0608822	0.0958021	0.153816	36	0.0649201	0.121185
941	3	4.66667	127.956	27.7238	7059	4871.67	0.0258593	0.0339051	0.0448829	0.03947	0.127956	0.186103	15	0.0663953	0.108997
942	3	10	91.1057	15.112	6340	5794	0.0231509	0.0344708	0.0333921	0.052852	0.0911057	0.152134	30	0.0531926	0.0845865
943	3	8	100.647	12.714	6597	5503	0.03539	0.0383068	0.0326474	0.0423203	0.100647	0.160821	24	0.0623345	0.103091
944	3	29.6667	80.4199	8.87172	7228	2858.33	0.0218854	0.0262238	0.0313722	0.0337523	0.0804199	0.139549	87	0.0530211	0.0870874
945	3	5.33333	97.1711	18.8944	9714	6015.33	0.0180604	0.0322132	0.0264733	0.0453633	0.0971711	0.163538	17	0.0460101	0.0732697
946	3	6.33333	127.095	25.0338	1990	3452	0.0420629	0.0479204	0.0342414	0.0511303	0.127095	0.192998	19	0.0704782	0.0943818
947	3	11	98.6816	10.5285	5798	7657.33	0.0235279	0.049234	0.0332206	0.0808839	0.0986816	0.16014	33	0.0756204	0.130889
948	3	23.3333	92.4666	9.53723	4688	6116.33	0.0256381	0.0400277	0.042199	0.0554577	0.0924666	0.163174	68	0.0628447	0.113717
949	3	4.33333	95.517	22.2873	7477	4106	0.00870789	0.0256905	0.0289197	0.0550323	0.095517	0.158179	14	0.0463725	0.0993057
950	3	17.3333	90.5539	9.59818	6217	6326.33	0.0279678	0.0392339	0.0381936	0.0505454	0.0905539	0.15093	53	0.0651489	0.0978246
951	3	12.6667	78.9604	7.46782	10422	6795	0.00437538	0.033641	0.0408643	0.0511424	0.0789604	0.137343	36	0.0489384	0.090224
952	3	14	104.621	14.2401	8940	6535.67	0.0389719	0.0435298	0.0320709	0.0477745	0.104621	0.161639	43	0.0668684	0.112371
953	3	6	101.382	20.2764	4156	5327.33	0.0216272	0.0286947	0.0295743	0.0381442	0.101382	0.157635	19	0.0508776	0.0968087
954	3	20	111.716	19.3355	4935	4876.67	0.034246	0.0406247	0.0366851	0.0502195	0.111716	0.175652	60	0.0796962	0.131447
955	3	8.66667	83.1514	9.94397	8061	7008.33	0.00851823	0.0283947	0.0348577	0.0537274	0.0831514	0.147967	26	0.0497934	0.0923468
956	4	7.25	96.4952	16.7526	5467	5541	0.0173594	0.0495115	0.0327272	0.0714211	0.0964952	0.159817	30	0.0713784	0.121616
957	3	7	104.124	16.8719	4149	6933.67	0.0220746	0.0318453	0.0326347	0.0421909	0.104124	0.171376	22	0.0584282	0.0929609
958	3	10	106.98	16.6414	3287	5278	0.0293079	0.032748	0.0381591	0.0384011	0.10698	0.171537	30	0.0628275	0.0959945
959	3	10.6667	94.4746	17.0579	6187	6475	0.0299523	0.0305176	0.0396823	0.0311439	0.0944746	0.159346	32	0.060906	0.11536
960	3	27	85.2644	9.91107	4089	4116	0.0091284	0.0222701	0.0351429	0.0332785	0.0852644	0.155107	81	0.0551618	0.0852164
961	3	20.6667	87.2382	6.43901	6061	5938.33	0.00828644	0.0329532	0.0381605	0.0688206	0.0872382	0.149286	62	0.0564799	0.116376
962	3	9.66667	121.507	12.6825	3408	5032.33	0.0266308	0.0444869	0.0419727	0.0556476	0.121507	0.192495	30	0.0790373	0.122969
963	3	6.33333	102.039	16.723	3074	3453	0.0189571	0.0339985	0.0414235	0.0420051	0.102039	0.15811	20	0.056817	0.106618
964	3	9.66667	127.517	16.0576	2390	4881.67	0.0129353	0.0519073	0.0426452	0.0833306	0.127517	0.186375	30	0.092401	0.145797
965	3	11.3333	86.4857	8.92313	3731	6851.67	0.00403365	0.0271354	0.0352436	0.0659686	0.0864857	0.13927	35	0.0560234	0.109265
966	3	8.33333	92.0843	12.8851	3301	4879	0.0156372	0.0279641	0.0365443	0.0365713	0.0920843	0.161579	25	0.0525998	0.0860533
967	3	20.3333	103.798	7.47029	5357	6447.33	0.0207995	0.0341165	0.0377006	0.0544557	0.103798	0.163361	62	0.0741849	0.119885
968	3	6.66667	100.649	15.1773	4970	3797.67	0.0192905	0.0328947	0.0350875	0.0444313	0.100649	0.16712	21	0.0585396	0.0924043
969	3	7.66667	123.213	17.4552	4509	6475.67	0.0305575	0.0454222	0.0354027	0.0574693	0.123213	0.185445	24	0.0730665	0.146886
970	3	10.3333	96.1118	14.8744	3201	4989.33	0.00644151	0.039402	0.0447769	0.0563702	0.0961118	0.154861	31	0.0759527	0.119769
971	3	14	105.187	11.4788	878	4268.33	0.0172928	0.0378365	0.0404173	0.0580887	0.105187	0.168843	43	0.0701503	0.126572
972	3	5.66667	107.44	20.5927	6421	5558	0.025956	0.0333839	0.0304249	0.0376447	0.10744	0.167814	18	0.0564631	0.0925358
973	3	17.6667	92.9903	11.9682	8764	5534.67	0.0288983	0.0438862	0.0368798	0.064876	0.0929903	0.157232	53	0.0622349	0.110268
974	3	5	118.757	25.4479	4587	6386.67	0.0347416	0.0407541	0.0353319	0.0507987	0.118757	0.18966	16	0.0634879	0.120975
975	3	9.33333	108.858	17.1351	9962	3432.67	0.028622	0.0371345	0.0416823	0.0437909	0.108858	0.167373	29	0.0687557	0.100673
976	3	11	103.466	11.2257	5693	4764	0.0180078	0.0303738	0.0390893	0.0462588	0.103466	0.165413	34	0.059846	0.110933
977	3	5.33333	105.929	20.0089	5683	5996	0.0357548	0.040582	0.032267	0.0453596	0.105929	0.172664	17	0.059638	0.090442
978	3	6	119.408	20.2804	3134	5864.33	0.0353247	0.0574301	0.0433839	0.0798211	0.119408	0.18287	18	0.0801434	0.15223
979	3	19.3333	102.172	11.0092	3309	5256.67	0.0121528	0.0368977	0.031472	0.0719622	0.102172	0.16037	58	0.0818086	0.126958
980	3	17	85.2955	8.16339	8547	4990	0.0198872	0.0365353	0.0351182	0.0597359	0.0852955	0.141841	49	0.0615794	0.109434
981	3	25	97.1722	13.9945	4835	5880.67	0.0221689	0.0385709	0.0334285	0.0488092	0.0971722	0.152629	75	0.0745007	0.109622
982	3	29	112.31	12.7737	8197	2796	0.0158402	0.0388327	0.0373091	0.0653797	0.11231	0.181219	85	0.0879954	0.124717
983	3	13	103.488	14.784	5298	4835	0.0334848	0.054781	0.0393869	0.0844409	0.103488	0.157524	40	0.0637185	0.0977053
984	4	10	90.9917	13.8789	6189	5422.25	0.0247559	0.0305412	0.0407972	0.0357362	0.0909917	0.160321	40	0.0633841	0.0963826
985	3	15.6667	82.1764	7.96862	2269	4920.67	0.0165769	0.0313152	0.03429	0.053115	0.0821764	0.139244	48	0.0538048	0.122323
986	3	6.33333	91.2478	17.9731	10053	5282	0.0140896	0.0199835	0.0298474	0.0243403	0.0912478	0.157971	20	0.0460047	0.0951082
987	3	9	88.0692	13.3677	6515	4698.67	0.0125175	0.0188662	0.0345199	0.026994	0.0880692	0.148388	28	0.0452997	0.088855
988	3	5.33333	98.8129	19.2136	5323	5751	0.0113691	0.025496	0.0370368	0.0328119	0.0988129	0.164196	17	0.0500709	0.0921843
989	3	9.66667	106.543	19.4483	4241	4691.33	0.0255592	0.035609	0.032553	0.0480879	0.106543	0.172358	30	0.0623701	0.0969723
990	3	6.33333	116.796	20.5474	7191	6366.33	0.0290702	0.0482409	0.0362853	0.068103	0.116796	0.172446	20	0.0744428	0.114975
991	3	8	110.976	19.1125	2613	5503	0.030045	0.035994	0.0349278	0.0418659	0.110976	0.181782	25	0.0577841	0.0962464
992	3	13.6667	76.0401	7.9661	8773	5261.33	0.00786284	0.0186703	0.0312972	0.0399656	0.0760401	0.139051	41	0.0479399	0.106434
993	3	29.6667	90.0004	8.73026	6467	3068.67	0.0144262	0.0227744	0.034686	0.0334469	0.0900004	0.158569	85	0.060618	0.103504
994	4	25.5	79.7919	10.7299	6755	5135.75	0.0156291	0.0352224	0.0380579	0.0576455	0.0797919	0.140712	101	0.05747	0.0966559
995	3	6.66667	95.8992	17.2909	6692	5017	0.0278782	0.0302892	0.030441	0.0347882	0.0958992	0.151935	21	0.054291	0.0956907
996	3	26	83.5593	14.3245	5984	2783.67	0.000941917	0.0251442	0.0336135	0.0425737	0.0835593	0.141413	78	0.0609204	0.0971191
997	3	12.3333	106.432	13.5827	4133	4433.33	0.0274372	0.032837	0.033808	0.0363218	0.106432	0.159117	36	0.0637332	0.0956839
998	3	5	124.955	25.6852	2300	4964.33	0.0336597	0.0581444	0.0376112	0.0831278	0.124955	0.19451	16	0.0731098	0.127959
999	3	19.3333	92.0129	9.43818	901	5794.33	0.0211922	0.0230266	0.0341397	0.0247102	0.0920129	0.153192	57	0.0569055	0.0978244
