# Supplementary material for: The winner takes it all—Competitiveness of single nodes in globalized supply networks
Source: PLoS One. 2019 Nov 20;14(11):e0225346. doi: 10.1371/journal.pone.0225346 (PMC6867619; doi:10.1371/journal.pone.0225346)
Supplement: S1 Table — Legends can be found in te readme.txt file. (ZIP) [file pone.0225346.s001.zip › spatial_network_delaunay_randomized_scalefree_N_1000_r_5_edgelist.dat]

0	1	0.0304729
0	2	0.028648
0	3	0.0184818
0	4	0.0191555
0	5	0.0325857
0	6	0.0315526
0	7	0.0112317
0	9	0.0823428
0	13	0.0314706
0	18	0.0281961
0	19	0.0304399
0	21	0.0496408
0	29	0.0248268
0	31	0.0205408
0	37	0.0142252
0	52	0.064368
0	57	0.0142161
0	60	0.018135
0	76	0.0111783
0	77	0.0194866
0	82	0.0438917
0	83	0.0328835
0	92	0.0530826
0	96	0.0302244
0	133	0.0135067
0	143	0.0365403
0	147	0.0461633
0	151	0.0246952
0	163	0.0308236
0	214	0.0432512
0	263	0.0208905
0	266	0.0362475
0	286	0.0351416
0	291	0.0285845
0	304	0.0356785
0	313	0.0389087
0	320	0.0277378
0	397	0.0203234
0	418	0.0283746
0	447	0.0179655
0	483	0.0141058
0	519	0.0104038
0	535	0.0291531
0	570	0.0202427
0	586	0.0766071
0	601	0.0201869
0	634	0.0548277
0	635	0.0628923
0	639	0.0471194
0	642	0.0332059
0	691	0.0537455
0	696	0.00404745
0	702	0.021327
0	723	0.018178
0	735	0.0745346
0	742	0.0230178
0	827	0.0596091
0	828	0.0643888
0	832	0.0401299
0	891	0.020806
0	915	0.0538077
0	916	0.00702637
0	922	0.0426586
0	941	0.0259475
0	952	0.0317083
0	983	0.0345736
1	2	0.0313376
1	3	0.0325072
1	4	0.0252953
1	5	0.00725283
1	7	0.0214431
1	8	0.0152125
1	9	0.0137584
1	10	0.0350263
1	25	0.0321154
1	31	0.0113993
1	39	0.029447
1	41	0.0538681
1	43	0.0221447
1	49	0.0144856
1	55	0.0285764
1	56	0.0164556
1	81	0.0728878
1	84	0.0369675
1	88	0.0422575
1	94	0.028723
1	96	0.0470285
1	101	0.0741358
1	111	0.0970188
1	120	0.0229446
1	125	0.0644494
1	142	0.0514125
1	154	0.051727
1	160	0.0419413
1	162	0.0170929
1	163	0.0273051
1	165	0.0230264
1	168	0.0362811
1	171	0.0294368
1	173	0.0447645
1	177	0.0655391
1	183	0.0101904
1	224	0.0550529
1	230	0.0190723
1	256	0.0473867
1	281	0.0440948
1	283	0.0158977
1	285	0.0459769
1	289	0.0700855
1	294	0.00745752
1	309	0.0254815
1	323	0.0416912
1	354	0.0691444
1	362	0.0513874
1	370	0.0254506
1	380	0.0321721
1	392	0.039416
1	407	0.0179114
1	412	0.018631
1	420	0.0709524
1	426	0.0393309
1	433	0.0768043
1	476	0.0449389
1	487	0.0202376
1	499	0.0349327
1	520	0.0121136
1	530	0.0632884
1	540	0.0373939
1	547	0.0466908
1	548	0.00852752
1	560	0.0125791
1	570	0.00212985
1	583	0.0405891
1	584	0.0549397
1	591	0.0303704
1	596	0.0622006
1	603	0.0196879
1	630	0.00354878
1	637	0.0523438
1	638	0.0352032
1	640	0.0264545
1	663	0.0305574
1	666	0.0187741
1	668	0.0426992
1	672	0.0247238
1	676	0.0779578
1	700	0.0347243
1	713	0.0218839
1	714	0.0507606
1	716	0.0660074
1	781	0.0346187
1	794	0.0334121
1	810	0.0194616
1	812	0.0347538
1	818	0.037023
1	819	0.0478217
1	839	0.0407395
1	845	0.0396729
1	861	0.0377244
1	867	0.0276492
1	871	0.0521497
1	880	0.0256502
1	881	0.0311276
1	882	0.0199018
1	895	0.0175531
1	902	0.0254415
1	907	0.0696914
1	915	0.0463575
1	940	0.0564011
1	967	0.00847925
1	973	0.0542823
1	994	0.0598445
2	3	0.0495227
2	4	0.0401762
2	9	0.0292245
2	10	0.0804095
2	23	0.0464149
2	25	0.0221107
2	32	0.041965
2	40	0.0287173
2	45	0.0310979
2	46	0.0532349
2	48	0.0330205
2	54	0.0135348
2	55	0.0198615
2	61	0.048577
2	94	0.0389563
2	96	0.0684332
2	104	0.0637791
2	112	0.0198783
2	133	0.00985685
2	147	0.0729889
2	148	0.0402541
2	153	0.00730788
2	155	0.0460198
2	178	0.0460677
2	192	0.0315113
2	195	0.0279549
2	198	0.0858243
2	232	0.0463717
2	237	0.0129803
2	251	0.0300284
2	272	0.0465439
2	299	0.0408687
2	306	0.0215855
2	308	0.0378843
2	312	0.0157508
2	338	0.0147976
2	372	0.0611525
2	395	0.0281204
2	423	0.0182326
2	431	0.054408
2	482	0.0263358
2	484	0.0341608
2	489	0.0639764
2	517	0.0408797
2	519	0.0164818
2	528	0.0382169
2	530	0.0204143
2	555	0.0527989
2	590	0.0473242
2	676	0.0451365
2	759	0.0282064
2	837	0.0354144
2	854	0.0205084
2	878	0.0192142
2	889	0.0620361
2	918	0.0707744
2	926	0.0336151
2	946	0.0340844
2	951	0.0362583
2	954	0.0492682
2	955	0.0401302
2	993	0.0162754
3	14	0.0175315
3	21	0.0300642
3	22	0.0224663
3	30	0.0585661
3	39	0.0350484
3	56	0.0297387
3	59	0.0438259
3	86	0.00963506
3	130	0.0157488
3	141	0.0391624
3	159	0.0388071
3	174	0.0111706
3	179	0.0425635
3	181	0.0184517
3	190	0.0226311
3	209	0.0389017
3	213	0.0707771
3	249	0.0682142
3	262	0.0353903
3	288	0.0752897
3	303	0.038609
3	380	0.043685
3	394	0.0325553
3	427	0.055267
3	495	0.0143623
3	556	0.0232521
3	790	0.0664026
3	838	0.0136538
3	929	0.0273122
3	956	0.0232666
3	968	0.0297071
4	5	0.0164782
4	6	0.0449921
4	7	0.0547956
4	11	0.0597988
4	15	0.0578014
4	16	0.0058697
4	18	0.0628035
4	19	0.0591389
4	24	0.040182
4	25	0.0409564
4	36	0.0219741
4	47	0.0307439
4	54	0.0382431
4	60	0.03191
4	63	0.0268087
4	66	0.0119901
4	67	0.0243664
4	69	0.0244884
4	70	0.0248321
4	114	0.039985
4	128	0.0723375
4	141	0.0137376
4	143	0.0299802
4	169	0.0597138
4	176	0.0867684
4	178	0.0422975
4	179	0.0573044
4	184	0.0548814
4	195	0.0463983
4	211	0.0348326
4	216	0.016481
4	219	0.0337935
4	227	0.00675419
4	234	0.0341343
4	235	0.017495
4	244	0.0118623
4	245	0.0334826
4	257	0.0456134
4	271	0.054463
4	272	0.00653571
4	334	0.0285373
4	347	0.0422166
4	363	0.0712907
4	375	0.0547724
4	377	0.0141385
4	379	0.0308932
4	428	0.0323739
4	434	0.0160467
4	437	0.0406283
4	463	0.0320707
4	473	0.0349717
4	477	0.0238604
4	512	0.0465733
4	553	0.0228077
4	557	0.0627628
4	567	0.0454581
4	568	0.0114114
4	584	0.0442644
4	586	0.0662675
4	602	0.0541377
4	685	0.0121527
4	740	0.0166445
4	752	0.0328179
4	776	0.0181249
4	841	0.0303681
4	851	0.0490992
4	859	0.0400525
4	906	0.0293381
4	909	0.0229268
4	976	0.0530072
4	984	0.0185667
4	999	0.0136262
5	6	0.0333112
5	12	0.0317143
5	17	0.0266623
5	23	0.013601
5	28	0.0332091
5	43	0.00839045
5	49	0.0367959
5	73	0.0647185
5	75	0.0435559
5	98	0.0325575
5	106	0.0520148
5	182	0.0107453
5	188	0.0466677
5	223	0.0248253
5	236	0.044072
5	239	0.0377592
5	297	0.0610285
5	318	0.0709186
5	410	0.0388222
5	421	0.0291512
5	508	0.0485774
5	512	0.0524131
5	671	0.0371441
5	768	0.0200257
6	8	0.0773275
6	12	0.0152128
6	15	0.0251843
6	19	0.0555951
6	22	0.0435027
6	31	0.0328272
6	32	0.0184108
6	35	0.0269258
6	39	0.0180048
6	50	0.0561854
6	66	0.0241785
6	71	0.0422921
6	73	0.0533607
6	74	0.0699249
6	89	0.0208085
6	90	0.00964649
6	101	0.0346403
6	108	0.0311333
6	150	0.0113767
6	165	0.0349959
6	169	0.058099
6	191	0.041852
6	229	0.0221694
6	247	0.0741224
6	260	0.0719071
6	296	0.0276538
6	306	0.0450942
6	313	0.0368658
6	315	0.0321719
6	410	0.0393704
6	416	0.0201736
6	435	0.0257846
6	462	0.0157188
6	485	0.0195112
6	514	0.0564659
6	598	0.0261023
6	674	0.0299173
6	686	0.0177132
6	693	0.0517858
6	695	0.0350347
6	756	0.0436933
6	764	0.0237885
6	791	0.0275251
6	793	0.0236948
6	811	0.0423525
6	865	0.0274773
7	8	0.0626965
7	22	0.0270058
7	30	0.00373872
7	38	0.0137178
7	61	0.0270812
7	69	0.027179
7	78	0.0216787
7	97	0.0468205
7	110	0.057012
7	113	0.0180497
7	122	0.0143858
7	132	0.0360303
7	135	0.0284407
7	148	0.0432641
7	156	0.0189854
7	205	0.014816
7	207	0.00506828
7	219	0.0585067
7	241	0.0332099
7	252	0.0232747
7	289	0.030421
7	351	0.0395832
7	429	0.0286274
7	440	0.0306498
7	503	0.0413984
7	504	0.0116184
7	573	0.014173
7	605	0.0182617
7	672	0.0507488
7	710	0.0416146
7	725	0.032028
7	731	0.026879
7	769	0.0185558
7	782	0.0696741
7	995	0.0380166
8	10	0.052361
8	11	0.0147656
8	13	0.0604592
8	34	0.0240734
8	37	0.0153404
8	42	0.0145262
8	49	0.0490879
8	64	0.0478607
8	68	0.0144809
8	71	0.0305741
8	72	0.03334
8	103	0.0291715
8	122	0.0179574
8	139	0.0339354
8	180	0.0223612
8	195	0.0336101
8	230	0.0680478
8	264	0.0137719
8	279	0.0381594
8	310	0.0312774
8	354	0.0427891
8	368	0.0216912
8	376	0.0148943
8	395	0.0267806
8	409	0.0417617
8	416	0.0254483
8	433	0.0446016
8	440	0.0375428
8	443	0.056116
8	459	0.0357144
8	531	0.0330136
8	532	0.0481188
8	560	0.0267692
8	594	0.0177325
8	597	0.031266
8	600	0.0536182
8	606	0.0249994
8	626	0.0399223
8	683	0.0170773
8	684	0.0137443
8	704	0.0118122
8	776	0.0405896
8	843	0.0324839
8	883	0.0260964
8	884	0.00735713
8	905	0.0429609
8	930	0.0489761
8	932	0.0325474
8	933	0.0249948
9	11	0.0749143
9	12	0.0379617
9	17	0.0264932
9	20	0.0375513
9	26	0.0513567
9	27	0.0429769
9	28	0.0512955
9	36	0.00876028
9	44	0.0228641
9	45	0.0685938
9	47	0.0273284
9	48	0.0371977
9	64	0.0359771
9	110	0.0277423
9	220	0.0152735
9	307	0.0106602
9	362	0.04731
9	383	0.0702851
9	397	0.0515623
9	402	0.0256326
9	443	0.0105817
9	510	0.0281505
9	632	0.0660152
9	642	0.0450296
9	674	0.0394716
9	700	0.0185392
9	704	0.0224821
9	707	0.0340744
9	735	0.0629339
9	769	0.0100735
9	792	0.0192328
9	812	0.0177374
9	844	0.0274492
9	852	0.0292494
9	911	0.0210352
9	946	0.0562763
9	991	0.0171479
9	993	0.0288619
10	15	0.0132267
10	26	0.0214521
10	46	0.0264283
10	472	0.0432037
10	696	0.0402529
10	787	0.0114291
10	887	0.0377614
11	17	0.0400215
11	26	0.0343708
11	37	0.052146
11	82	0.0531931
11	84	0.0177712
11	136	0.0391095
11	145	0.0255165
11	200	0.0321583
11	201	0.00839816
11	206	0.0337723
11	229	0.014773
11	246	0.0275262
11	304	0.0224005
11	309	0.0437731
11	356	0.0415005
11	488	0.00418469
11	494	0.0245895
11	510	0.0616547
11	600	0.0530701
11	617	0.0499614
11	708	0.0229537
11	825	0.0429578
11	935	0.0473958
12	13	0.0473406
12	14	0.0357768
12	16	0.0466032
12	18	0.0354932
12	23	0.0457762
12	24	0.0779644
12	35	0.0308983
12	53	0.00595929
12	54	0.0329807
12	78	0.0193991
12	85	0.0148242
12	129	0.0179184
12	135	0.0336812
12	145	0.058161
12	219	0.0221473
12	223	0.0293935
12	260	0.0228773
12	287	0.0125072
12	384	0.0548755
12	413	0.0410427
12	425	0.0529046
12	482	0.017127
12	485	0.0283192
12	509	0.0601885
12	789	0.0777134
12	850	0.0712545
12	974	0.0739538
13	14	0.0563187
13	40	0.0515119
13	72	0.0619499
13	78	0.025855
13	94	0.0367747
13	129	0.0314038
13	191	0.0488729
13	226	0.0619817
13	537	0.0410037
13	647	0.0448741
13	693	0.0337615
13	720	0.0409448
13	780	0.0067352
13	828	0.0440225
13	880	0.0297509
13	998	0.033319
14	16	0.0598559
14	20	0.050178
14	24	0.00770395
14	33	0.0172154
14	36	0.0505188
14	38	0.017751
14	50	0.0687057
14	56	0.0485802
14	91	0.0097774
14	97	0.00877059
14	128	0.037549
14	137	0.00928022
14	143	0.0659928
14	146	0.0106656
14	149	0.0351184
14	172	0.0314489
14	176	0.0641036
14	185	0.0346213
14	201	0.0171729
14	249	0.0769713
14	265	0.0442064
14	301	0.0231172
14	303	0.0351361
14	317	0.0264762
14	333	0.039698
14	346	0.051109
14	349	0.0386506
14	350	0.0187168
14	384	0.0471015
14	430	0.0681295
14	450	0.0599173
14	496	0.0180396
14	538	0.0276309
14	560	0.0282908
14	621	0.0221164
14	669	0.0595898
14	677	0.0218813
14	697	0.0299172
14	717	0.0250722
14	726	0.0189751
14	771	0.0230487
14	790	0.0492948
14	830	0.0610693
14	877	0.0400622
14	902	0.0299558
14	990	0.00731804
14	994	0.0217295
15	29	0.0109921
15	33	0.0321804
15	67	0.0226756
15	73	0.0697972
15	81	0.0276264
15	93	0.0512611
15	95	0.0340584
15	99	0.0220972
15	116	0.0655949
15	156	0.0543294
15	163	0.0476468
15	285	0.0415982
15	303	0.0729422
15	402	0.0308082
15	425	0.0153382
15	480	0.0217255
15	483	0.0815781
15	527	0.0487436
15	585	0.0233933
15	645	0.0303421
15	744	0.0384914
15	755	0.0454517
15	845	0.0256703
15	855	0.0432466
15	925	0.028828
15	930	0.0495664
15	973	0.046105
15	978	0.0344533
16	20	0.0312021
16	21	0.0387232
16	33	0.0575106
16	38	0.0274013
16	41	0.0332877
16	58	0.0623177
16	62	0.051548
16	72	0.0717745
16	84	0.0262206
16	93	0.0348163
16	98	0.035377
16	104	0.0385088
16	125	0.0337873
16	166	0.0261329
16	181	0.0566528
16	216	0.0308983
16	237	0.0161614
16	245	0.0323875
16	253	0.0320666
16	307	0.0602597
16	336	0.0742922
16	352	0.0200165
16	422	0.015297
16	438	0.0119646
16	446	0.0367956
16	523	0.0137467
16	572	0.0786301
16	601	0.0316792
16	604	0.0509368
16	728	0.0460081
16	766	0.0445883
16	836	0.017597
16	876	0.0086099
16	919	0.0676537
16	921	0.0519285
16	931	0.0937816
17	27	0.0350283
17	41	0.0588342
17	47	0.0225114
17	65	0.0350349
17	68	0.0147971
17	77	0.0320358
17	79	0.0193171
17	82	0.0636156
17	159	0.0609433
17	220	0.0367337
17	238	0.000432472
17	358	0.0324354
17	406	0.0252222
17	454	0.0200913
17	480	0.0284914
17	513	0.025409
17	562	0.0287841
17	563	0.0530128
17	593	0.0273453
17	708	0.0221123
17	758	0.0589158
17	864	0.0222626
17	873	0.00802559
17	947	0.0279352
17	997	0.00871554
18	28	0.0367428
18	79	0.0353734
18	89	0.0890185
18	93	0.0481567
18	122	0.0269048
18	177	0.0164392
18	243	0.0430751
18	374	0.0440031
18	403	0.0130252
18	559	0.0144348
18	734	0.0314894
18	903	0.0544865
19	35	0.0576215
19	46	0.0302668
19	48	0.0313158
19	64	0.0496021
19	97	0.0487531
19	236	0.018159
19	238	0.0248808
19	254	0.068702
19	388	0.0740589
19	436	0.0135447
19	440	0.0336765
19	447	0.0219896
19	460	0.0173998
19	513	0.0312196
19	640	0.0297218
19	701	0.0554692
19	748	0.0127552
19	817	0.0345439
19	826	0.0218745
19	863	0.0266232
19	868	0.0252904
19	945	0.0347936
19	958	0.0208391
19	983	0.0464454
19	996	0.0235475
20	44	0.0214778
20	51	0.0401743
20	67	0.0334297
20	100	0.00116795
20	218	0.0135339
20	222	0.023175
20	314	0.012978
20	324	0.0226745
20	329	0.038529
20	341	0.0252644
20	359	0.0533773
20	381	0.0171602
20	404	0.0214313
20	497	0.0416754
20	589	0.0619639
20	608	0.0295623
20	619	0.0161183
20	675	0.0367556
20	709	0.0396592
20	898	0.0241542
21	43	0.0474383
21	61	0.0340562
21	63	0.0586601
21	108	0.0204835
21	156	0.00917879
21	269	0.0444222
21	273	0.0492186
21	333	0.0466044
21	382	0.0369159
21	492	0.0341909
21	516	0.0333662
21	610	0.0587658
21	627	0.0430372
21	720	0.0497245
21	744	0.0326528
22	27	0.0397522
22	50	0.0477032
22	127	0.0815723
22	220	0.0270487
22	275	0.0362199
22	580	0.0534404
23	34	0.04167
23	52	0.0509046
23	53	0.0291832
23	74	0.0260445
23	132	0.0502707
23	263	0.0334382
23	328	0.0366222
23	346	0.0316395
23	401	0.0330124
23	418	0.0459747
23	561	0.0665171
23	583	0.0054819
23	614	0.0162028
23	618	0.0618544
23	661	0.0204702
23	753	0.0669902
23	757	0.058735
23	773	0.0361225
24	85	0.0392796
24	126	0.0756456
24	167	0.0497324
24	200	0.0249913
24	268	0.0208791
24	298	0.0521766
24	319	0.0210162
24	349	0.0294997
24	415	0.0393719
24	612	0.0576294
24	641	0.0379467
24	673	0.055594
24	884	0.0277403
24	903	0.0121686
25	29	0.0748328
25	30	0.00836046
25	110	0.0870925
25	242	0.0300247
25	542	0.040425
25	736	0.0225459
25	750	0.0224624
26	55	0.00869921
26	59	0.055141
26	62	0.0373163
26	102	0.0301242
26	107	0.0346253
26	115	0.0531573
26	129	0.0180455
26	154	0.0462895
26	167	0.0195393
26	172	0.0530683
26	175	0.0569043
26	193	0.0170902
26	280	0.0289437
26	289	0.0468757
26	295	0.0431718
26	347	0.0372618
26	353	0.00765212
26	361	0.0287471
26	414	0.0329371
26	461	0.0173792
26	516	0.0282611
26	564	0.0492187
26	657	0.0516799
26	670	0.0456756
26	681	0.0467137
26	684	0.00818826
26	813	0.0560042
26	817	0.0242865
26	860	0.030317
26	861	0.029027
26	872	0.0462347
26	879	0.0375074
26	897	0.0393088
26	954	0.0379524
26	966	0.0297496
26	975	0.0169386
27	34	0.0521638
27	57	0.0429732
27	65	0.00580811
27	99	0.0639375
27	135	0.0490752
27	155	0.0311344
27	233	0.0473972
27	343	0.0298885
27	374	0.0279108
27	434	0.0163191
27	593	0.0147873
27	674	0.0166233
27	701	0.0414297
27	867	0.0163675
27	955	0.0347206
28	81	0.0237536
28	87	0.0498352
28	102	0.0214669
28	109	0.0202253
28	113	0.0262687
28	290	0.0279154
28	399	0.0509982
28	414	0.0664142
28	417	0.0385226
28	539	0.0349927
28	558	0.0410208
28	633	0.00868041
28	670	0.0337827
28	766	0.0256399
29	44	0.043255
29	77	0.0296257
29	91	0.0210423
29	95	0.0476609
29	138	0.0324885
29	197	0.0192064
29	225	0.0480908
29	234	0.0359487
29	236	0.0233419
29	258	0.076683
29	629	0.0442754
29	669	0.0496727
29	956	0.0393723
30	53	0.0251486
30	76	0.0278452
30	80	0.0235289
30	90	0.0148698
30	131	0.0383752
30	136	0.0299502
30	144	0.0623739
30	153	0.0459914
30	164	0.0290113
30	166	0.0206846
30	248	0.0188419
30	320	0.0179682
30	339	0.00858706
30	345	0.0377118
30	355	0.0554472
30	377	0.0540857
30	400	0.0550941
30	401	0.0443197
30	474	0.0461064
30	534	0.00977415
30	571	0.0203257
30	588	0.0758262
30	595	0.0580209
30	609	0.0214489
30	612	0.0277697
30	622	0.010593
30	652	0.0105608
30	775	0.0162377
30	823	0.0430467
30	874	0.0406935
30	936	0.039022
31	32	0.0121275
31	59	0.0381979
31	99	0.0415571
31	120	0.016822
31	249	0.0529417
31	267	0.0422219
31	305	0.0397897
31	340	0.0190358
31	401	0.0245009
31	462	0.0272713
31	501	0.0338948
31	680	0.0229201
31	880	0.0195532
32	69	0.0183269
32	509	0.0301298
32	989	0.00410801
33	90	0.0270728
33	92	0.0460234
33	157	0.0052229
33	181	0.0369283
33	198	0.0335542
33	204	0.0119973
33	231	0.0515992
33	390	0.0204052
33	431	0.0609374
33	460	0.032022
33	509	0.0500631
33	526	0.0237432
33	685	0.0287484
33	699	0.0133403
33	892	0.0324325
33	951	0.0617704
33	990	0.042556
34	52	0.0267756
34	57	0.0710481
34	63	0.0290456
34	71	0.0380958
34	83	0.0339047
34	215	0.00454464
34	259	0.0438116
34	287	0.00942329
34	304	0.0364573
34	342	0.0420656
34	371	0.0402395
34	383	0.0166266
34	638	0.0858309
35	70	0.0303665
35	85	0.0231921
35	158	0.0338993
35	207	0.0241362
35	213	0.0453588
35	232	0.0336642
35	406	0.0259405
35	437	0.0513714
35	442	0.00590768
35	663	0.0466439
35	755	0.0854293
35	902	0.041295
36	42	0.0656539
36	51	0.016373
36	66	0.0285269
36	161	0.00263366
36	299	0.0314179
36	408	0.0376459
36	658	0.0111008
36	703	0.0333591
36	828	0.0574133
36	863	0.0699442
37	58	0.0784801
37	87	0.0278554
37	107	0.0334395
37	118	0.0361439
37	119	0.0104895
37	172	0.0246218
37	175	0.0633724
37	211	0.0684149
37	250	0.0423804
37	278	0.0229431
37	284	0.0219584
37	365	0.0180428
37	525	0.034625
37	577	0.016233
37	621	0.0356823
37	666	0.0271871
37	738	0.0387288
37	765	0.0443469
37	853	0.0137377
37	899	0.0706781
37	933	0.0176878
38	40	0.0408182
38	42	0.0589876
38	124	0.0235234
38	139	0.0537698
38	173	0.0170079
38	252	0.0180043
38	459	0.0191621
38	568	0.0457891
39	147	0.0412913
39	169	0.0367575
39	179	0.0596387
39	270	0.0163888
39	306	0.0245704
39	308	0.0198162
39	461	0.0651528
39	487	0.069166
39	528	0.0335517
39	552	0.0281465
39	922	0.0417579
39	961	0.00925663
40	60	0.0423214
40	302	0.0297672
40	311	0.0558367
40	319	0.0118945
40	453	0.07675
40	464	0.0733189
40	814	0.0622561
41	45	0.0469914
41	51	0.0148292
41	392	0.0321832
41	458	0.0440239
41	604	0.0813869
41	785	0.0268139
41	854	0.014825
41	950	0.020922
42	62	0.0213405
42	86	0.0150854
42	87	0.0370527
42	104	0.0481191
42	118	0.0288688
42	146	0.0243216
42	248	0.00996091
42	255	0.043012
42	259	0.0372407
42	364	0.0391016
42	367	0.0334135
42	381	0.04509
42	383	0.0145445
42	389	0.0318148
42	402	0.0166367
42	686	0.0426214
42	788	0.0260316
42	919	0.0251122
42	928	0.0622257
42	948	0.0412763
43	70	0.0279559
43	123	0.0123632
43	152	0.0152797
43	202	0.0353723
43	217	0.0481711
43	261	0.0641842
43	316	0.0430358
43	318	0.0718277
43	333	0.0352956
43	339	0.0447683
43	368	0.0143465
43	370	0.0104254
43	379	0.041667
43	419	0.0564906
43	474	0.0597124
43	491	0.0228781
43	573	0.0115183
43	661	0.0501199
43	716	0.0304629
43	733	0.0255948
43	746	0.0523446
43	761	0.0385969
43	799	0.0086945
43	833	0.0563468
43	840	0.0191453
44	68	0.0312306
44	74	0.0468875
44	76	0.0336802
44	108	0.00874947
44	120	0.0183561
44	137	0.0209053
44	202	0.0192705
44	276	0.0404952
44	282	0.045578
44	470	0.0320592
44	563	0.0287326
44	655	0.0162715
44	814	0.0282901
44	821	0.041261
44	913	0.0221917
44	945	0.00950771
44	996	0.0377195
45	112	0.0233558
45	136	0.0399463
45	185	0.0462516
45	197	0.0189266
45	292	0.0124045
45	355	0.0420457
45	385	0.0519715
45	412	0.0311963
45	724	0.0794739
45	730	0.0546732
46	107	0.0445879
46	232	0.0238558
46	900	0.0308118
47	80	0.0236346
47	101	0.0325086
47	106	0.0229136
47	137	0.00795755
47	144	0.0351781
47	149	0.00973887
47	165	0.015523
47	192	0.0371335
47	224	0.0227983
47	235	0.0325414
47	244	0.0443693
47	246	0.0480634
47	266	0.0298029
47	269	0.0305329
47	292	0.0223872
47	400	0.0515259
47	409	0.0389766
47	467	0.0180176
47	473	0.0290978
47	492	0.0217518
47	505	0.026173
47	520	0.0457135
47	541	0.0441466
47	565	0.0229239
47	710	0.0244711
47	749	0.0418163
47	754	0.0443442
47	806	0.029645
47	810	0.0221527
47	818	0.0490169
47	834	0.0257224
47	888	0.0568122
47	927	0.0193563
48	109	0.106019
48	118	0.0292963
48	121	0.0146202
48	133	0.0215066
48	138	0.0229786
48	141	0.0611261
48	158	0.086457
48	183	0.0209953
48	277	0.0165867
48	299	0.0351622
48	334	0.0399567
48	452	0.0246449
48	542	0.0457134
48	649	0.023267
48	652	0.00699738
48	709	0.0304218
48	719	0.0170678
48	768	0.0474612
48	794	0.0137502
48	811	0.020087
48	842	0.013447
48	933	0.0271768
48	961	0.0169765
49	75	0.0450449
49	79	0.0286694
49	134	0.0187598
49	257	0.0294372
49	261	0.0820401
49	471	0.021173
49	544	0.00736915
49	684	0.0278272
49	727	0.0252696
50	246	0.0686264
50	490	0.0364853
50	521	0.0390832
50	550	0.0184153
50	624	0.0466815
50	801	0.0110931
50	934	0.0260235
51	91	0.0475777
51	144	0.057487
51	161	0.00610304
51	168	0.00928518
51	259	0.0332801
51	424	0.0684229
51	436	0.0250624
51	458	0.0476643
51	518	0.0498542
51	703	0.0234691
52	160	0.0226235
52	211	0.0372825
52	226	0.0585053
52	351	0.0400771
52	464	0.0536358
52	510	0.0039905
52	599	0.0595195
52	646	0.0321196
52	760	0.0472283
52	794	0.0421524
53	65	0.0280394
53	132	0.033216
53	337	0.0331403
53	815	0.0125097
54	95	0.00703038
54	111	0.0594459
54	112	0.0126528
54	155	0.034536
54	267	0.0359134
54	271	0.00886245
54	330	0.0361966
54	416	0.0236706
54	561	0.0161176
54	575	0.0191414
54	587	0.0386488
54	664	0.0416606
54	710	0.0577738
54	776	0.0452425
54	983	0.0503717
54	990	0.0199699
55	228	0.0320391
55	729	0.0297644
56	58	0.0133787
56	80	0.0216947
56	150	0.0175446
56	153	0.0403019
56	186	0.0309675
56	193	0.0446916
56	203	0.0154398
56	212	0.0493078
56	241	0.0354231
56	265	0.027816
56	273	0.0633012
56	295	0.0345921
56	309	0.0252427
56	385	0.0218195
56	450	0.0254058
56	513	0.0527103
56	537	0.0709089
56	738	0.0334175
56	792	0.0207823
56	807	0.0798359
56	879	0.0285473
56	890	0.026601
56	912	0.0248093
56	965	0.0333245
56	988	0.0466156
57	631	0.0333354
57	864	0.0127962
57	926	0.0551863
58	103	0.0304958
58	115	0.0360183
58	326	0.0286876
58	358	0.0375974
58	360	0.0471709
58	362	0.0255654
58	375	0.0462086
58	434	0.0135893
58	539	0.0257178
58	556	0.0447827
58	728	0.0225534
58	767	0.0454804
58	978	0.0386825
59	114	0.0352751
59	119	0.0385972
59	138	0.0559133
59	203	0.0115035
59	286	0.0548115
59	310	0.0192011
59	311	0.0506977
59	331	0.0212445
59	467	0.00671777
59	506	0.0159017
59	555	0.0229077
59	888	0.0288048
60	75	0.0128859
60	100	0.0336491
60	186	0.0569607
60	196	0.0552455
60	288	0.0128559
60	348	0.0344225
60	399	0.0479194
60	518	0.0537418
60	623	0.0176383
60	887	0.0409418
60	920	0.0214565
60	942	0.0132102
60	953	0.0508358
61	88	0.0409817
61	105	0.0492726
61	187	0.0169171
61	239	0.0259085
61	352	0.0316647
61	522	0.0549056
61	633	0.0310431
61	680	0.0174191
61	682	0.0455284
61	747	0.0133862
61	796	0.0338335
61	836	0.0395747
61	857	0.038945
61	958	0.00911977
61	980	0.0440944
62	115	0.0461987
62	300	0.0505639
62	594	0.0450835
62	615	0.00372474
62	675	0.0222227
62	731	0.0822537
62	969	0.0170372
63	387	0.0702031
63	901	0.0288523
64	142	0.0831443
64	243	0.0508628
64	387	0.0621698
64	433	0.044746
64	491	0.0412722
64	520	0.039682
64	526	0.00675712
65	160	0.0327149
65	189	0.00965982
65	235	0.030496
66	134	0.0418237
66	146	0.00642315
66	157	0.00722178
66	186	0.055191
66	196	0.0421899
66	201	0.0432158
66	210	0.0251234
66	218	0.0293633
66	298	0.0248013
66	320	0.0274135
66	329	0.0339715
66	350	0.0316638
66	368	0.0232908
66	486	0.0399629
66	491	0.0367912
66	492	0.0369336
66	507	0.0382948
66	601	0.0330806
66	681	0.0436441
66	694	0.0539006
66	707	0.0127163
66	750	0.0407437
66	849	0.00841039
66	865	0.0267853
66	916	0.0514864
67	86	0.0350945
67	235	0.0469311
67	369	0.0503017
67	445	0.0122077
67	793	0.0108414
68	126	0.0888486
68	150	0.0489179
68	338	0.00563723
68	359	0.0539355
68	378	0.0304486
68	538	0.0487812
68	606	0.0454496
68	834	0.0117277
68	924	0.0529442
69	204	0.0313298
69	214	0.00829455
69	316	0.0123003
69	344	0.04289
69	385	0.0543273
69	623	0.023945
69	876	0.0240874
69	893	0.0733322
70	124	0.0615301
70	140	0.0311623
70	161	0.0209716
70	227	0.0677096
70	485	0.0301591
70	595	0.0115628
70	611	0.0440978
70	654	0.0269241
70	715	0.0721787
70	878	0.0330148
72	121	0.0466693
72	185	0.0354651
72	274	0.043076
72	294	0.0192779
73	119	0.0312555
73	166	0.0603199
73	209	0.021412
73	551	0.0338095
74	284	0.0412165
74	314	0.0389185
74	315	0.039275
74	355	0.0700391
74	422	0.0378674
74	457	0.0264577
74	541	0.052691
74	617	0.0669453
74	740	0.0501013
74	780	0.0103759
74	915	0.0604268
75	277	0.0506861
75	517	0.0280948
76	88	0.0541201
76	121	0.013209
76	125	0.0637909
76	192	0.0525543
76	694	0.0201039
76	762	0.0756087
76	913	0.0326958
77	98	0.0139358
77	171	0.0221358
77	194	0.0471287
77	335	0.0145754
77	656	0.0444519
77	785	0.0371605
77	844	0.00911528
78	89	0.0169809
78	116	0.0201005
78	325	0.0300839
78	345	0.0683738
78	364	0.00958761
78	409	0.0153375
78	438	0.0347522
78	577	0.0296628
78	723	0.0179222
78	750	0.0492047
78	944	0.021774
79	207	0.0754328
79	251	0.0413484
79	321	0.0527623
79	476	0.0216283
79	551	0.0324201
80	174	0.0127829
80	247	0.0280496
80	276	0.0334623
80	495	0.0292416
80	927	0.022439
81	92	0.0476118
81	106	0.0498583
81	111	0.0389729
81	117	0.037409
81	336	0.0417451
81	373	0.0185468
81	410	0.0346053
81	411	0.0245428
81	415	0.0412096
81	442	0.0274844
81	534	0.0127335
81	611	0.0594632
81	619	0.0440515
81	620	0.0318863
81	722	0.0380381
81	932	0.0505904
81	963	0.0353083
82	83	0.0170457
82	105	0.0244817
82	109	0.0355098
82	117	0.0194267
82	124	0.0517898
82	154	0.053081
82	159	0.00954788
82	162	0.00487588
82	255	0.0179404
82	257	0.017654
82	258	0.0312828
82	270	0.0310029
82	294	0.0214738
82	301	0.0222371
82	310	0.0313227
82	420	0.0426982
82	423	0.0109749
82	479	0.0360476
82	529	0.0306947
82	615	0.0446382
82	649	0.0239332
82	740	0.0191016
82	784	0.00369987
82	981	0.0513566
83	139	0.0208743
83	151	0.0532553
83	202	0.0356328
83	215	0.0274594
83	253	0.0550706
83	369	0.0460123
83	572	0.0210516
83	680	0.0259469
83	839	0.050052
83	944	0.062388
84	262	0.0336068
84	281	0.022027
84	343	0.00858644
85	130	0.037612
85	205	0.0425328
85	258	0.0585843
85	334	0.0533349
85	335	0.0264982
85	417	0.00723611
85	535	0.0139234
85	568	0.03558
86	182	0.0249633
86	233	0.00744537
86	478	0.0631249
86	599	0.00158697
87	392	0.0502938
87	432	0.0505405
87	660	0.0325359
87	672	0.0148316
88	100	0.0684214
88	127	0.0642942
88	238	0.0440182
88	264	0.0136918
88	471	0.0559204
88	511	0.00713176
88	742	0.0117915
89	130	0.0296164
89	284	0.0413551
89	348	0.0173008
89	390	0.0220165
89	404	0.0315801
89	408	0.0177584
89	588	0.0325761
89	598	0.0449431
89	891	0.0436292
90	703	0.0225747
90	934	0.0153609
91	140	0.0288698
91	167	0.0204859
91	184	0.0454024
91	318	0.0452558
91	331	0.0508172
91	342	0.0256656
91	352	0.0282049
91	468	0.0199921
91	473	0.0715534
91	639	0.094796
91	848	0.035994
91	859	0.0651482
93	126	0.0586762
93	140	0.00633144
93	199	0.0253233
93	222	0.0376711
93	274	0.0397795
93	337	0.0577292
93	435	0.0308166
94	102	0.0717698
94	210	0.00643203
94	408	0.017101
94	472	0.0439123
94	536	0.0673255
94	965	0.0383497
95	148	0.0480805
95	527	0.0709811
95	528	0.032449
95	952	0.078253
96	170	0.0650755
96	256	0.0169204
96	550	0.0378515
97	103	0.04319
97	114	0.0464288
97	117	0.0268387
97	123	0.0345678
97	382	0.0464471
97	591	0.00865526
97	643	0.0457014
97	747	0.0200122
97	874	0.0361784
97	965	0.0575944
98	134	0.0332246
98	373	0.00687801
98	836	0.0436753
98	904	0.021644
99	194	0.0589266
99	375	0.00956672
99	405	0.0281067
99	413	0.0281769
99	421	0.0243704
99	545	9.48433e-05
99	572	0.031825
99	630	0.0233539
99	702	0.0498896
99	726	0.0292025
99	748	0.0321415
100	152	0.0378698
100	183	0.0436709
100	199	0.0184416
100	302	0.0468062
100	350	0.0518632
100	403	0.00799103
100	457	0.0603038
100	477	0.00545878
100	625	0.0572323
100	877	0.0215527
101	157	0.00687135
101	361	0.0346303
101	391	0.0368447
101	469	0.0371481
101	523	0.0402395
101	713	0.0440393
101	892	0.0250166
102	170	0.046403
102	197	0.0323874
102	203	0.0589963
102	254	0.0300705
102	293	0.0221039
102	562	0.0482268
102	589	0.0537498
102	614	0.0112442
102	667	0.0229002
102	825	0.0319047
102	976	0.0245399
103	182	0.0151624
103	307	0.0514748
103	323	0.0198257
103	470	0.0355796
103	499	0.0198865
103	527	0.0139924
103	548	0.0412386
103	737	0.0265112
103	807	0.0488774
103	815	0.00662162
103	904	0.0373003
104	105	0.0366815
104	116	0.0497387
104	273	0.0360373
104	388	0.031268
104	481	0.0309618
104	554	0.0495738
105	170	0.0375201
105	189	0.025381
105	835	0.0369844
106	218	0.0473579
106	267	0.0547577
106	281	0.0253566
106	373	0.0248768
106	391	0.0281857
106	663	0.0440732
106	688	0.0415614
107	468	0.0214029
107	566	0.00532431
108	275	0.00544149
108	322	0.0353935
108	354	0.046026
108	384	0.0338685
108	526	0.0561942
108	646	0.0583012
108	895	0.0381653
109	128	0.0132489
110	113	0.0139032
110	176	0.050616
110	206	0.0206552
110	297	0.0264205
110	357	0.0325977
110	643	0.0397913
110	729	0.0488107
110	772	0.0260736
110	956	0.0423925
110	964	0.0353919
111	131	0.0393158
111	834	0.0389766
111	888	0.0143961
111	975	0.0413036
112	127	0.0637655
112	213	0.0514559
112	233	0.00940312
112	430	0.0323779
112	644	0.0382275
113	394	0.0679329
113	724	0.0284181
114	123	0.0733888
114	221	0.0318041
114	380	0.0190388
114	954	0.0170662
115	162	0.0302017
115	190	0.0478373
115	208	0.0251589
115	271	0.0278367
115	372	0.0297792
115	659	0.0221357
115	693	0.0507457
116	205	0.0452658
116	231	0.0249025
116	260	0.0440988
116	356	0.0539343
116	363	0.0216712
116	366	0.0511523
116	456	0.0505669
116	478	0.0315796
116	574	0.0267144
116	736	0.0366693
116	751	0.0391013
116	759	0.028544
116	795	0.0258338
116	881	0.0322592
116	935	0.0664613
117	177	0.050886
117	324	0.011959
117	332	0.00708152
117	336	0.041546
117	378	0.0407524
117	407	0.0535179
117	414	0.0130924
117	488	0.0415655
117	620	0.0362556
117	628	0.0193443
117	653	0.0552435
117	658	0.00861895
117	816	0.030573
117	897	0.0360312
117	964	0.0429821
118	174	0.0299944
118	721	0.0251494
119	149	0.0402117
120	158	0.0252281
120	193	0.0371119
120	283	0.0199217
120	364	0.00591473
120	407	0.0046263
120	542	0.0522445
120	825	0.0386517
121	164	0.042135
121	325	0.0475811
122	250	0.0409664
122	274	0.0351081
122	660	0.0300621
122	673	0.0755941
122	830	0.0620518
123	173	0.024956
123	208	0.0354683
123	557	0.0185552
123	730	0.0316013
123	753	0.0247735
123	875	0.034014
124	131	0.0132517
124	419	0.0860515
124	500	0.00579762
124	595	0.0608089
125	325	0.0369953
125	366	0.0590604
125	371	0.07754
125	448	0.0159173
126	142	0.0560186
126	206	0.0446788
126	278	0.0475292
126	444	0.0584434
126	456	0.0305684
126	489	0.017646
126	511	0.0820388
126	529	0.0672557
126	641	0.0176743
126	653	0.0486885
126	682	0.0581825
126	824	0.0631942
126	963	0.0580684
126	985	0.00589106
127	326	0.0585444
127	363	0.0627614
127	365	0.0453558
127	896	0.0463687
128	386	0.0400099
128	687	0.0493097
129	855	0.0632663
130	447	0.026781
130	497	0.0111223
130	624	0.0549926
130	752	0.0170531
131	224	0.0168627
131	398	0.0329834
131	863	0.0348893
131	950	0.0249749
132	374	0.0177138
132	396	0.013341
132	481	0.00274198
132	551	0.0199331
132	581	0.0581371
132	979	0.0165682
133	245	0.0460626
133	280	0.0446288
133	429	0.0387072
133	524	0.0407959
133	799	0.0356779
133	866	0.0416523
134	290	0.0611924
134	432	0.0383098
134	575	0.0602702
134	792	0.0141906
134	869	0.0327745
135	312	0.019751
135	337	0.0183325
135	648	0.0451896
135	793	0.0131865
135	978	0.0239883
136	145	0.0419089
136	194	0.046177
136	208	0.0278885
136	311	0.0348496
136	321	0.038301
136	524	0.0241398
136	537	0.0498828
136	656	0.0441725
137	386	0.0560986
137	558	0.019088
137	607	0.0763812
138	282	0.0401486
139	196	0.0473014
139	240	0.0477945
139	444	0.019216
139	800	0.0905129
140	993	0.0379687
141	180	0.0112321
141	204	0.0279748
141	293	0.0249125
141	372	0.0403387
142	340	0.0405015
142	733	0.0415325
142	751	0.0433668
142	758	0.0230803
142	847	0.0293117
143	209	0.0387982
143	565	0.0528252
143	854	0.0257439
143	858	0.0386937
143	914	0.0539079
143	938	0.0398201
144	212	0.0240182
144	514	0.0324506
144	822	0.0600215
145	441	0.018638
146	326	0.00563307
146	659	0.0241908
146	668	0.0333646
146	923	0.0470334
147	175	0.031341
148	187	0.0170924
148	322	0.0473562
148	335	0.0778404
148	396	0.0571842
148	472	0.0258987
148	555	0.0554825
148	730	0.0323278
148	838	0.0225578
149	168	0.0283387
149	221	0.030514
149	358	0.0196464
149	502	0.0305742
150	151	0.0247623
151	152	0.0433269
151	171	0.0227125
151	239	0.034258
151	261	0.034024
151	300	0.0134469
151	317	0.0222071
151	614	0.0280728
151	629	0.0243747
151	721	0.0112871
151	942	0.0238005
152	180	0.038437
152	288	0.0658861
152	403	0.020649
152	465	0.0501767
152	468	0.00768129
152	745	0.0279281
153	189	0.0103655
153	328	0.0194312
153	647	0.0171576
153	908	0.0549086
154	240	0.0540056
154	282	0.0416069
154	312	0.0241268
154	397	0.0562232
154	431	0.0373313
154	538	0.0654027
154	636	0.0153935
154	870	0.0453964
154	923	0.0105265
155	278	0.0386532
155	619	0.0488029
155	811	0.0101687
155	929	0.0325535
156	188	0.0202951
157	199	0.0625701
157	214	0.0261047
157	234	0.0378397
157	339	0.0260506
157	377	0.0151414
157	405	0.0425801
157	549	0.0224582
157	567	0.0215749
157	569	0.0721641
157	624	0.0474884
157	649	0.0273481
157	688	0.0535262
157	787	0.0258733
157	937	0.0403187
157	939	0.0147511
158	227	0.0253852
158	382	0.0739731
158	421	0.0131678
158	648	0.032204
158	657	0.0404775
158	784	0.0662048
158	800	0.0632743
159	266	0.0432229
160	164	0.0424167
160	475	0.0260231
160	677	0.0274385
161	296	0.0249637
161	553	0.0447556
161	587	0.0101915
161	857	0.0404342
162	217	0.0408252
162	225	0.0329622
162	498	0.0182184
163	452	0.0486518
164	331	0.0349046
164	430	0.0506859
164	493	0.0477285
164	875	0.028395
166	277	0.0463357
166	449	0.0339591
166	489	0.0321465
166	532	0.0262285
166	774	0.0297904
167	253	0.0154501
167	291	0.0164244
167	501	0.028179
167	764	0.0337017
167	872	0.0321941
168	868	0.0292658
170	995	0.0559514
171	989	0.0577518
172	178	0.0303811
172	188	0.0191462
172	198	0.00380812
172	229	0.0471119
172	286	0.0219417
172	317	0.0825347
172	379	0.0416363
172	381	0.0794717
172	446	0.0534379
172	467	0.0453907
172	529	0.0761322
172	683	0.0627752
172	761	0.0477976
172	937	0.0166343
173	210	0.0360662
173	486	0.0537139
173	662	0.0619559
[truncated: 1,000 more rows]
