# Supplementary material for: The winner takes it all—Competitiveness of single nodes in globalized supply networks
Source: PLoS One. 2019 Nov 20;14(11):e0225346. doi: 10.1371/journal.pone.0225346 (PMC6867619; doi:10.1371/journal.pone.0225346)
Supplement: S1 Table — Legends can be found in te readme.txt file. (ZIP) [file pone.0225346.s001.zip › spatial_network_delaunay_randomized_scalefree_N_1000_r_5_node_measures.dat]

0	66	13.1364	57.2644	10.6046	5652	5991.8	0.00404745	0.0328843	0.037834	0.0823428	0.0572644	0.123355	573	0.0506199	0.111596
1	107	8.8972	55.3685	12.1641	5043	5542.95	0.00212985	0.036592	0.0352307	0.0970188	0.0553685	0.122238	595	0.0492833	0.0970188
2	64	11.1406	63.7882	12.4375	4141	5783.72	0.00730788	0.0377644	0.0354373	0.0858243	0.0637882	0.139211	504	0.0554982	0.114784
3	34	15.7647	64.4454	10.6082	6597	5026.5	0.00963506	0.0350756	0.0369691	0.0752897	0.0644454	0.125758	422	0.0562434	0.110169
4	75	12.4533	58.1821	10.6958	4360	5966.61	0.0058697	0.0356515	0.0356228	0.0867684	0.0581821	0.115216	609	0.0524791	0.0972573
5	27	19.7037	58.3528	8.21176	9458	4741.89	0.00725283	0.0353703	0.0353913	0.0709186	0.0583528	0.120678	419	0.0482045	0.0903034
6	49	11.8163	66.1089	12.8333	5977	5340.14	0.00964649	0.0356619	0.0341923	0.0773275	0.0661089	0.125305	416	0.0565678	0.106087
7	38	14.7368	58.1131	9.86083	3064	5405.79	0.00373872	0.0305443	0.0348995	0.0696741	0.0581131	0.134587	439	0.0488166	0.10076
8	52	10.3654	60.0872	12.4645	8209	5761.23	0.00735713	0.0331119	0.0339259	0.0773275	0.0600872	0.119273	409	0.0500914	0.101463
9	41	15.5122	61.4862	11.8163	6306	5428.9	0.00876028	0.0354001	0.0330141	0.0823428	0.0614862	0.124517	463	0.0536174	0.118877
10	10	31.3	77.2266	11.0854	1668	5050	0.0114291	0.0361551	0.0347184	0.0804095	0.0772266	0.145651	266	0.0633591	0.112102
11	26	15.0385	68.0943	11.1719	6100	5756.31	0.00418469	0.0362568	0.0358203	0.0749143	0.0680943	0.131933	323	0.0583023	0.112492
12	30	13.9333	68.7948	10.8086	3371	5117.37	0.00595929	0.038399	0.0360052	0.0779644	0.0687948	0.139192	322	0.0575009	0.11744
13	19	14.7895	83.0669	15.4008	10530	4715.16	0.0067352	0.0414921	0.0371865	0.0619817	0.0830669	0.147624	240	0.0699308	0.119208
14	50	9.28	60.959	11.9432	5142	5206.1	0.00731804	0.0353572	0.0373899	0.0769713	0.060959	0.116521	360	0.0522321	0.103555
15	31	10.5806	73.9071	14.5274	304	4916.06	0.0109921	0.0391211	0.0389275	0.0815781	0.0739071	0.143071	274	0.0606158	0.114095
16	39	10.7436	61.8676	10.9951	4789	4905.36	0.0058697	0.0403305	0.0374912	0.0937816	0.0618676	0.120549	333	0.0522181	0.110844
17	28	10.3571	69.8196	13.4099	5601	5912.68	0.000432472	0.0307578	0.0323785	0.0636156	0.0698196	0.136266	241	0.0542986	0.103074
18	15	17.0667	77.2563	11.6089	5329	6511.07	0.0130252	0.0386428	0.0342667	0.0890185	0.0772563	0.1339	224	0.0629867	0.113207
19	28	12.25	77.1121	15.9666	3756	6345.29	0.0127552	0.0356524	0.0334693	0.0740589	0.0771121	0.138091	287	0.0634174	0.109779
20	23	11.2609	73.4477	13.7102	3806	5395.48	0.00116795	0.0301389	0.0354638	0.0619639	0.0734477	0.137281	227	0.0585253	0.115257
21	18	13.1667	77.6098	16.3619	8061	5321.56	0.00917879	0.0398413	0.0372786	0.0587658	0.0776098	0.137677	211	0.0645842	0.11393
22	9	19.3333	78.2869	7.82477	3469	5712.33	0.0224663	0.0420791	0.0372066	0.0815723	0.0782869	0.145952	159	0.0608987	0.121899
23	21	11.0476	70.0073	13.0041	3316	6198.19	0.0054819	0.0389012	0.0357309	0.0669902	0.0700073	0.134279	199	0.0604675	0.10454
24	17	15.2941	66.6181	10.3555	3144	5812.35	0.00770395	0.0393836	0.036235	0.0779644	0.0666181	0.120971	227	0.0552469	0.108817
25	10	32.3	66.217	9.31765	7317	5472.2	0.00836046	0.0380926	0.0364552	0.0870925	0.066217	0.145156	285	0.0568364	0.100439
26	39	7.28205	72.0138	15.4928	9048	5511.9	0.00765212	0.0348003	0.0347262	0.0569043	0.0720138	0.139136	242	0.0576674	0.1139
27	18	9.22222	78.0199	15.487	7886	5460.89	0.00580811	0.0337941	0.0312527	0.0639375	0.0780199	0.139159	143	0.0588892	0.114957
28	17	10.4118	80.8168	13.6313	6561	5246.12	0.00868041	0.0347508	0.0340367	0.0664142	0.0808168	0.143557	160	0.0613383	0.110045
29	16	12.625	72.4034	11.5383	8058	5725.62	0.0109921	0.0388322	0.0361868	0.076683	0.0724034	0.135816	177	0.0557841	0.104517
30	34	6.97059	59.8323	13.1882	6069	5108.79	0.00373872	0.0323508	0.0353111	0.0758262	0.0598323	0.138326	208	0.0461661	0.101757
31	16	18.8125	63.4842	11.8358	9639	5936	0.0113993	0.0284751	0.0333176	0.0529417	0.0634842	0.133637	258	0.0490346	0.115567
32	6	24.3333	71.7151	10.2327	4641	5513.83	0.00410801	0.0208447	0.0356062	0.041965	0.0717151	0.143716	137	0.0550425	0.0963731
33	20	10.55	67.9265	14.0507	2159	5651.7	0.0052229	0.0342661	0.0351857	0.0617704	0.0679265	0.124706	186	0.0523477	0.0993697
34	16	11	77.4375	12.5205	2765	6130.25	0.00454464	0.037236	0.0388077	0.0858309	0.0774375	0.142938	154	0.0577391	0.103099
35	15	12.2	79.5345	14.2665	4278	5845.2	0.00590768	0.03751	0.036182	0.0854293	0.0795345	0.152231	162	0.0614742	0.108683
36	13	20.3077	65.7644	8.97109	4579	5596.23	0.00263366	0.0334863	0.0339234	0.0699442	0.0657644	0.127637	228	0.0531492	0.106685
37	24	11.3333	65.0849	12.9421	11045	5645.46	0.0104895	0.0345317	0.0338916	0.0784801	0.0650849	0.123803	235	0.0499829	0.0922897
38	11	17.8182	65.2414	7.83014	4326	5421.82	0.0137178	0.0305393	0.0379519	0.0589876	0.0652414	0.134272	176	0.0514066	0.105393
39	15	16.6	74.6767	15.2299	7079	4909.27	0.00925663	0.0351996	0.0375136	0.069166	0.0746767	0.14331	217	0.0589468	0.118853
40	10	14.2	80.4684	13.6624	6397	5518.5	0.0118945	0.0473192	0.0394262	0.07675	0.0804684	0.142561	134	0.0632486	0.0994917
41	11	20.2727	82.6084	14.0776	1965	5779	0.014825	0.038906	0.0350114	0.0813869	0.0826084	0.145951	204	0.0687326	0.124571
42	23	8.08696	67.2842	12.9326	6561	6150.13	0.00996091	0.0340016	0.0324017	0.0656539	0.0672842	0.13339	166	0.04819	0.107591
43	28	10.1786	63.9399	13.2879	3492	6389.71	0.00839045	0.0348061	0.03797	0.0718277	0.0639399	0.129068	246	0.0505457	0.129068
44	20	9.1	71.2719	14.2947	5001	5571.75	0.00874947	0.0284392	0.0349617	0.0468875	0.0712719	0.136555	163	0.0531237	0.109289
45	13	13.4615	84.0456	13.7793	6475	5077	0.0124045	0.0420714	0.0367823	0.0794739	0.0840456	0.14265	155	0.067191	0.124508
46	6	19	95.5416	14.8834	3899	4333.83	0.0238558	0.0348643	0.0358184	0.0532349	0.0955416	0.165156	104	0.0721912	0.124009
47	36	8.52778	67.664	14.941	4757	5327.08	0.00795755	0.0307592	0.0343812	0.0568122	0.067664	0.133759	248	0.0522776	0.104935
48	26	9.19231	69.0238	15.3437	6438	5005.92	0.00699738	0.0324327	0.0325033	0.106019	0.0690238	0.1313	204	0.0546187	0.106019
49	12	19.5	68.9555	11.8217	3537	5408.67	0.00736915	0.0321633	0.0353987	0.0820401	0.0689555	0.136723	209	0.0520895	0.136723
50	10	13.9	101.982	19.6753	4270	5661.3	0.0110931	0.0419002	0.0359726	0.0687057	0.101982	0.176336	133	0.0819157	0.130688
51	13	8.23077	72.823	12.5873	6084	4894.54	0.00610304	0.033814	0.0343001	0.0684229	0.072823	0.132799	94	0.0545836	0.101593
52	13	11.6923	87.6346	16.8495	5620	4716	0.0039905	0.0414756	0.0388619	0.064368	0.0876346	0.144113	136	0.0719095	0.128413
53	7	15.1429	71.3601	10.753	7727	5857.57	0.00595929	0.0238852	0.0307667	0.033216	0.0713601	0.145152	99	0.0484328	0.0913531
54	19	13	70.159	13.7211	6891	4677.26	0.00703038	0.0311575	0.0352988	0.0594459	0.070159	0.142443	207	0.0545719	0.106935
55	5	43.8	72.491	7.25797	7923	4366.2	0.00869921	0.0237881	0.0395172	0.0320391	0.072491	0.137637	202	0.0548489	0.0981894
56	28	11.25	66.5634	14.7424	0	5100.39	0.0133787	0.0349734	0.0374616	0.0798359	0.0665634	0.138693	273	0.0525759	0.10834
57	6	18.1667	70.7352	13.3596	9102	5544.67	0.0127962	0.0382592	0.0356542	0.0710481	0.0707352	0.137571	102	0.0509315	0.108095
58	16	9.875	73.8572	14.8843	2099	6368.38	0.0133787	0.0372954	0.0332142	0.0784801	0.0738572	0.143504	146	0.0579988	0.120153
59	15	10.1333	79.0288	13.9121	8664	5458.33	0.00671777	0.0332494	0.0331033	0.0559133	0.0790288	0.146857	140	0.0613871	0.112045
60	16	13.625	72.2151	14.1289	5658	5325.75	0.0128559	0.0340081	0.0373022	0.0569607	0.0722151	0.127496	193	0.0557832	0.1072
61	18	10.3333	77.7999	17.9984	6543	4712	0.00911977	0.0334616	0.0324679	0.0549056	0.0777999	0.141775	169	0.0608094	0.105276
62	10	13.3	84.5855	16.0269	1763	6262.4	0.00372474	0.0377289	0.0368673	0.0822537	0.0845855	0.14433	125	0.0650849	0.120415
63	5	23.4	83.0625	11.0427	3308	4689.4	0.0268087	0.042714	0.0392731	0.0702031	0.0830625	0.142024	116	0.0636517	0.117426
64	10	15.5	87.6848	14.7983	7011	6416.2	0.00675712	0.0462074	0.0377573	0.0831443	0.0876848	0.144071	142	0.0706106	0.118304
65	6	12.6667	79.4543	8.52347	9806	6785.33	0.00580811	0.0236255	0.0316253	0.0350349	0.0794543	0.142374	70	0.04887	0.0939508
66	28	10.2857	62.173	12.2697	8410	5640.5	0.00642315	0.0313978	0.0334763	0.055191	0.062173	0.115951	248	0.047486	0.101126
67	8	19.625	76.7616	9.833	6481	4905.25	0.0108414	0.029481	0.0320728	0.0503017	0.0767616	0.133352	149	0.0559707	0.0982194
68	12	12.25	68.3338	13.7452	6962	5571.58	0.00563723	0.0372666	0.0382075	0.0888486	0.0683338	0.131437	140	0.0506737	0.11454
69	11	15.0909	74.3557	12.3307	6864	4522.64	0.00829455	0.0309546	0.0332944	0.0733322	0.0743557	0.128688	152	0.0543325	0.0923508
70	13	12.7692	77.0094	14.6699	7307	4708.62	0.0115628	0.0371127	0.0342629	0.0721787	0.0770094	0.140048	148	0.0566868	0.110035
71	3	39	88.5034	3.01321	6748	5650.33	0.0305741	0.0369873	0.0353366	0.0422921	0.0885034	0.149438	113	0.0653572	0.098758
72	7	18.5714	79.9872	10.446	4930	5384.14	0.0192779	0.0445075	0.0361627	0.0717745	0.0799872	0.140365	123	0.0665084	0.120469
73	7	18.2857	100.491	13.8491	3581	5099.29	0.021412	0.0478105	0.0343675	0.0697972	0.100491	0.165222	120	0.0837482	0.131369
74	14	10.5714	88.3644	16.339	6341	4378.64	0.0103759	0.0455122	0.0375364	0.0700391	0.0883644	0.151095	137	0.072088	0.132423
75	5	12.8	83.7803	11.4422	7362	6227.6	0.0128859	0.0360535	0.0344772	0.0506861	0.0837803	0.140382	60	0.0624701	0.114475
76	10	15.5	67.5517	12.0743	2686	5096.4	0.0111783	0.0384786	0.0374917	0.0756087	0.0675517	0.134533	143	0.049892	0.105057
77	10	14	73.3381	14.1021	10084	6025.6	0.00911528	0.0269652	0.0336896	0.0471287	0.0733381	0.138293	130	0.0518228	0.098621
78	14	10.7143	72.1237	14.6025	3773	5501.79	0.00958761	0.0271938	0.0339317	0.0683738	0.0721237	0.137232	133	0.0502271	0.0971125
79	8	9.875	85.4002	14.4367	4756	5956.5	0.0193171	0.038369	0.0338083	0.0754328	0.0854002	0.150254	77	0.0576948	0.0993688
80	8	15.5	74.0293	10.6642	1559	4110.75	0.0127829	0.0243542	0.0342203	0.0334623	0.0740293	0.147439	117	0.051693	0.101531
81	20	12.2	76.8642	16.622	9738	5572.05	0.0127335	0.0379163	0.0365431	0.0728878	0.0768642	0.147136	215	0.0646541	0.103681
82	27	9.92593	69.4192	12.5319	4254	5512.11	0.00369987	0.0300932	0.0357925	0.0636156	0.0694192	0.137036	233	0.058012	0.102014
83	13	12.6154	79.3853	14.212	8288	5087.69	0.0170457	0.0370444	0.0349439	0.062388	0.0793853	0.140177	150	0.0582896	0.109491
84	6	30.8333	77.0261	10.5712	6298	4989.67	0.00858644	0.0241966	0.03442	0.0369675	0.0770261	0.13629	176	0.061201	0.120002
85	11	9.45455	79.1235	13.0281	6637	4090.36	0.00723611	0.0320543	0.0369719	0.0585843	0.0791235	0.148097	96	0.0564193	0.100673
86	7	12.4286	69.6326	10.7555	4539	4583.57	0.00158697	0.0224194	0.0348543	0.0631249	0.0696326	0.135393	87	0.0455117	0.0918915
87	7	11.5714	86.4987	13.5181	4882	6251.71	0.0148316	0.0375636	0.0341084	0.0505405	0.0864987	0.150221	77	0.0619762	0.100639
88	10	17.6	78.9511	12.7744	2734	4616.4	0.00713176	0.0402629	0.0345556	0.0684214	0.0789511	0.134489	169	0.0688475	0.121596
89	12	10.6667	79.3396	13.8567	5685	4344.25	0.0169809	0.0339653	0.0343364	0.0890185	0.0793396	0.139978	119	0.0552159	0.103004
90	5	21.8	68.6933	10.5305	8126	4876	0.00964649	0.0179049	0.0325372	0.0270728	0.0686933	0.134951	107	0.0443244	0.0880101
91	15	8.86667	68.6226	14.4593	3966	6396.33	0.0097774	0.0407055	0.0398371	0.094796	0.0686226	0.126299	125	0.0498274	0.094796
92	3	35.3333	103.956	3.99022	6258	5849.67	0.0460234	0.0489059	0.0350222	0.0530826	0.103956	0.160585	105	0.0808879	0.12969
93	10	13.5	88.1931	12.4455	7737	4817.6	0.00633144	0.0390561	0.0371908	0.0586762	0.0881931	0.149553	127	0.0709552	0.127133
94	9	25.5556	77.3831	10.9543	3855	5270.78	0.00643203	0.038816	0.0360912	0.0717698	0.0773831	0.139393	209	0.0632666	0.112693
95	7	12.5714	76.5892	11.7251	6687	4533.86	0.00703038	0.0455019	0.0400976	0.078253	0.0765892	0.149473	80	0.0583099	0.0998989
96	6	41.8333	85.4843	10.0699	7966	4749.83	0.0169204	0.0442556	0.0378789	0.0684332	0.0854843	0.15358	222	0.073209	0.11672
97	13	14.3077	67.544	11.498	3411	5004.92	0.00865526	0.0361506	0.0359321	0.0575944	0.067544	0.125292	174	0.0533072	0.104283
98	7	13.4286	79.793	13.7283	2723	6185.57	0.00687801	0.026756	0.0321735	0.0436753	0.079793	0.145446	87	0.0584402	0.104784
99	14	8.14286	73.8112	15.0777	4339	5395.21	9.48433e-05	0.0316605	0.0320406	0.0639375	0.0738112	0.142129	110	0.0539623	0.0983705
100	13	9.23077	73.655	11.251	2667	5251.31	0.00116795	0.0349561	0.0343191	0.0684214	0.073655	0.136113	108	0.0493447	0.11191
101	10	23.6	72.1773	12.4448	4111	5565.7	0.00687135	0.0366075	0.0356379	0.0741358	0.0721773	0.129442	213	0.0633896	0.10886
102	14	8.21429	85.6927	17.9519	3613	5254.21	0.0112442	0.0361348	0.0349505	0.0717698	0.0856927	0.148997	110	0.0596395	0.131949
103	14	9.21429	74.0231	15.8197	10402	4415.86	0.00662162	0.029952	0.0347717	0.0514748	0.0740231	0.14199	122	0.0539902	0.0954141
104	9	19	92.5715	12.7696	7576	5595.11	0.0309618	0.0427409	0.0391749	0.0637791	0.0925715	0.158247	161	0.0779826	0.13229
105	6	11.8333	89.5606	13.2406	6538	5723.83	0.0244817	0.0350535	0.0359132	0.0492726	0.0895606	0.142971	71	0.0615597	0.104178
106	10	11.5	87.2078	15.5359	750	6092.2	0.0229136	0.0390956	0.0353404	0.0547577	0.0872078	0.149346	105	0.0636936	0.104405
107	5	15.4	89.288	13.7023	7132	7513.2	0.00532431	0.027876	0.0318969	0.0445879	0.089288	0.143522	74	0.0614807	0.104118
108	10	11.9	76.4146	13.571	3022	5949	0.00544149	0.0333756	0.0374866	0.0583012	0.0764146	0.138622	113	0.05507	0.111135
109	4	18.75	94.2011	7.87338	7486	5516.5	0.0132489	0.0437507	0.0349419	0.106019	0.0942011	0.163782	74	0.0686751	0.115272
110	13	10.3846	81.3688	16.077	4427	4904.85	0.0139032	0.0391153	0.0373888	0.0870925	0.0813688	0.15226	120	0.0584681	0.0983729
111	7	23.1429	103.931	18.6308	3908	5286.14	0.0143961	0.0470614	0.0311689	0.0970188	0.103931	0.173023	157	0.0905813	0.142654
112	8	15.875	76.4638	11.0366	5187	4412.88	0.00940312	0.0313896	0.0398988	0.0637655	0.0764638	0.149969	119	0.0559558	0.100567
113	5	14.8	74.8461	12.4054	4896	5344.4	0.0139032	0.0309145	0.0419376	0.0679329	0.0748461	0.152637	72	0.0484676	0.0893769
114	7	17.7143	89.431	13.4321	5771	5365.14	0.0170662	0.0375695	0.0328117	0.0733888	0.089431	0.152455	116	0.0689967	0.111111
115	10	10.1	89.2663	15.5157	6778	4826.7	0.0221357	0.036907	0.0344594	0.0531573	0.0892663	0.153876	98	0.0672554	0.110062
116	18	7	88.3432	18.3664	861	5644.17	0.0201005	0.0396772	0.0385054	0.0664613	0.0883432	0.151391	116	0.0684738	0.115161
117	18	6.94444	70.1592	15.1906	1820	6394	0.00708152	0.0318402	0.0328138	0.0552435	0.0701592	0.129789	115	0.0504801	0.0935277
118	5	16.4	87.6239	10.9286	5241	5905.6	0.0251494	0.0298906	0.0314713	0.0361439	0.0876239	0.151858	80	0.0589485	0.109494
119	4	13.25	74.7099	7.35982	5331	6427	0.0104895	0.0301385	0.0358315	0.0402117	0.0747099	0.134293	54	0.0492976	0.0892949
120	10	18.3	71.1685	11.5029	8108	6785.6	0.0046263	0.0241822	0.0344769	0.0522445	0.0711685	0.1268	171	0.0522999	0.0982208
121	5	10.8	77.5422	10.4554	3182	4364.2	0.013209	0.0328429	0.0386306	0.0475811	0.0775422	0.14592	53	0.0509692	0.0973302
122	8	15.75	67.7017	11.8101	8310	4435	0.0143858	0.0378788	0.0429359	0.0755941	0.0677017	0.12642	118	0.047503	0.084516
123	9	8	74.6064	16.0129	4564	5766.78	0.0123632	0.0321876	0.0368159	0.0733888	0.0746064	0.141432	69	0.0511627	0.090455
124	7	10.1429	85.8419	13.4616	6421	5677.86	0.00579762	0.0432504	0.0342429	0.0860515	0.0858419	0.157796	68	0.0637221	0.110423
125	7	24.8571	94.2391	14.6069	5048	4176.43	0.0159173	0.0502201	0.039761	0.07754	0.0942391	0.154336	167	0.0821186	0.133562
126	17	5.82353	109.335	24.2283	6287	5206.18	0.00589106	0.0517087	0.0395237	0.0888486	0.109335	0.174179	98	0.0816692	0.142784
127	7	6.14286	117.886	23.9046	2476	5007.29	0.0453558	0.0603803	0.0388711	0.0815723	0.117886	0.174859	44	0.0865306	0.135013
128	5	27.4	94.7402	14.8426	4813	5625.4	0.0132489	0.042491	0.0393844	0.0723375	0.0947402	0.15407	132	0.0777646	0.132895
129	4	22.75	80.5283	8.95755	2374	7909	0.0179184	0.0326585	0.0422819	0.0632663	0.0805283	0.146983	87	0.0542745	0.0956318
130	7	10.1429	78.0498	15.279	0	7291.29	0.0111223	0.0275609	0.0328445	0.0549926	0.0780498	0.141506	71	0.0507733	0.0953867
131	7	9	91.3486	18.6846	5235	5293.71	0.0132517	0.0286647	0.0386545	0.0393158	0.0913486	0.171047	62	0.0603298	0.11335
132	9	10.3333	88.0603	16.565	5532	5675.67	0.00274198	0.0275502	0.0307149	0.0581371	0.0880603	0.162942	88	0.0574056	0.109006
133	9	20	65.5321	12.1543	5207	5043.44	0.00985685	0.0324883	0.034781	0.0460626	0.0655321	0.136862	165	0.045941	0.107414
134	8	8.375	82.7695	16.5046	2682	5814.25	0.0141906	0.0375682	0.032192	0.0611924	0.0827695	0.14295	67	0.0597262	0.100844
135	8	13	79.9662	15.6454	8177	4659.75	0.0131865	0.0289556	0.0302708	0.0490752	0.0799662	0.144424	99	0.0576518	0.109344
136	11	9.90909	86.6107	16.7	3984	6020.91	0.0241398	0.0378478	0.0387043	0.0498828	0.0866107	0.148382	104	0.0637856	0.106234
137	6	19.8333	66.5396	9.40179	10413	3998.17	0.00795755	0.0316185	0.0380474	0.0763812	0.0665396	0.125801	115	0.0426491	0.087956
138	4	15	89.6075	11.2225	2886	6379	0.0229786	0.0378822	0.0367397	0.0559133	0.0896075	0.154278	60	0.0615562	0.105689
139	7	13.5714	90.0169	14.3159	4788	6554.29	0.019216	0.044772	0.0401909	0.0905129	0.0900169	0.151919	92	0.0646379	0.0969137
140	4	10.25	88.7491	12.8003	6967	6562.25	0.00633144	0.0260831	0.0361441	0.0379687	0.0887491	0.143222	42	0.0558857	0.113292
141	7	23.4286	69.0195	6.89272	6473	5656	0.0112321	0.031212	0.0341263	0.0611261	0.0690195	0.128953	154	0.0534218	0.105519
142	8	18.75	104.458	22.8699	5444	6529.5	0.0230803	0.046046	0.0381136	0.0831443	0.104458	0.17365	145	0.0834865	0.13181
143	9	23.8889	83.2395	15.0924	3871	5332	0.0257439	0.042478	0.0356348	0.0659928	0.0832395	0.136999	194	0.0674221	0.120128
144	6	15.6667	100.268	16.7244	6586	5561.83	0.0240182	0.0452549	0.0398515	0.0623739	0.100268	0.168937	92	0.0742819	0.137348
145	4	18	91.9396	8.33671	3325	4141.25	0.018638	0.0360561	0.0347236	0.058161	0.0919396	0.148745	70	0.0675961	0.132115
146	7	16.8571	63.768	10.0133	3067	5737.86	0.00563307	0.0216617	0.0336765	0.0470334	0.063768	0.122059	114	0.0430592	0.0876369
147	4	38.5	100.886	5.26005	7244	5471	0.031341	0.0479461	0.0363626	0.0729889	0.100886	0.169518	138	0.0822675	0.127409
148	11	13.0909	89.6026	17.2536	4443	5591.64	0.0170924	0.0424853	0.0364817	0.0778404	0.0896026	0.159697	131	0.0690517	0.11471
149	7	15.1429	76.5793	14.5622	2418	5987.86	0.00973887	0.0277346	0.029904	0.0402117	0.0765793	0.142627	105	0.0495374	0.103948
150	4	25.5	73.1283	3.95585	7973	4431	0.0113767	0.0256504	0.0339028	0.0489179	0.0731283	0.135005	101	0.0497193	0.104992
151	13	10.6923	77.1721	14.6124	4785	5131	0.0112871	0.0277095	0.0328302	0.0532553	0.0771721	0.136292	130	0.0558701	0.110243
152	9	9.55556	74.3896	11.8298	3573	5290.67	0.00768129	0.0341372	0.0300024	0.0658861	0.0743896	0.130198	83	0.0513776	0.0889439
153	7	21	70.2136	10.5061	7798	5520	0.00730788	0.0279235	0.0360231	0.0549086	0.0702136	0.146519	142	0.0525563	0.112753
154	12	17.1667	94.4419	21.3666	7423	5334.42	0.0105265	0.0417592	0.0361435	0.0654027	0.0944419	0.165109	191	0.0769319	0.123538
155	7	16.5714	91.323	16.8358	6681	6434.29	0.0101687	0.0345526	0.0330731	0.0488029	0.091323	0.151887	109	0.0683678	0.107482
156	4	24	74.3833	4.18854	6976	3692.75	0.00917879	0.0256972	0.0368122	0.0543294	0.0743833	0.146856	93	0.0543397	0.100305
157	18	7.05556	66.4803	14.023	5173	5628.56	0.0052229	0.0308392	0.0343478	0.0721641	0.0664803	0.122571	118	0.0446518	0.103076
158	10	8.2	83.5332	16.2622	8930	6180.6	0.0131678	0.0460271	0.0365211	0.086457	0.0835332	0.138933	80	0.0634391	0.105087
159	4	23.5	78.2604	5.91185	5439	6177	0.00954788	0.0381303	0.03377	0.0609433	0.0782604	0.146584	89	0.0581993	0.106009
160	6	23.5	90.5923	14.0286	6558	5845.83	0.0226235	0.032193	0.0331913	0.0424167	0.0905923	0.158001	139	0.0703997	0.122339
161	7	7.57143	67.9192	13.8824	3779	6561.43	0.00263366	0.0214362	0.0338776	0.0447556	0.0679192	0.130271	49	0.0429746	0.0857396
162	6	27	68.6183	7.8688	3851	5980.17	0.00487588	0.0240294	0.0338455	0.0408252	0.0686183	0.13427	158	0.0475685	0.0974906
163	4	52	78.9184	6.05216	5182	3214.75	0.0273051	0.0386068	0.0349643	0.0486518	0.0789184	0.149543	188	0.0624158	0.107431
164	7	9.14286	87.731	16.572	3761	5248.29	0.028395	0.0393253	0.0374459	0.0506859	0.087731	0.167337	64	0.0625235	0.10767
165	3	64	72.3499	1.38747	8307	5259	0.015523	0.0245151	0.0343377	0.0349959	0.0723499	0.145264	179	0.0554174	0.0927178
166	8	12.75	76.1725	12.9929	5647	5959.38	0.0206846	0.0344497	0.0392085	0.0603199	0.0761725	0.136202	101	0.0549032	0.107016
167	8	11.75	79.8101	13.8949	4782	4087.75	0.0154501	0.0269634	0.0367716	0.0497324	0.0798101	0.145948	91	0.0544999	0.0935883
168	4	32.75	79.6909	9.54549	6480	5103	0.00928518	0.0257927	0.0316374	0.0362811	0.0796909	0.142084	131	0.0621736	0.102777
169	3	46.3333	107.231	3.58895	5235	5805.33	0.0367575	0.0515234	0.0355043	0.0597138	0.107231	0.166507	128	0.0859032	0.13084
170	4	7.25	119.096	21.976	4653	5987.75	0.0375201	0.0512375	0.0373478	0.0650755	0.119096	0.179593	30	0.0741719	0.112693
171	4	33.25	81.7784	10.6231	8577	5600.25	0.0221358	0.0330092	0.0313135	0.0577518	0.0817784	0.140107	132	0.05984	0.100469
172	17	11	79.2351	14.1418	3281	6029.29	0.00380812	0.0433729	0.0361545	0.0825347	0.0792351	0.146987	168	0.0633638	0.109072
173	7	21	75.543	12.0836	6046	3979.57	0.00727835	0.0351061	0.03039	0.0619559	0.075543	0.138015	144	0.0644731	0.120962
174	6	9.83333	74.0728	14.046	1360	4790.5	0.0111706	0.028082	0.0330958	0.054525	0.0740728	0.136928	56	0.0444109	0.0819477
175	9	9.77778	103.884	24.2469	5012	6150	0.0175575	0.039602	0.0347306	0.0633724	0.103884	0.170477	83	0.0778722	0.112909
176	8	19.75	87.3228	16.1211	2173	6010.75	0.00334877	0.0437058	0.0339073	0.0867684	0.0873228	0.144942	144	0.0688148	0.115774
177	5	30	86.0783	9.43822	7628	2912.4	0.0164392	0.0377835	0.0338305	0.0655391	0.0860783	0.143871	145	0.0710799	0.110445
178	5	33.2	94.5462	10.6643	8796	5073	0.0221465	0.03366	0.037605	0.0460677	0.0945462	0.156166	155	0.0733404	0.113423
179	12	13.8333	97.3981	18.4835	6029	5668	0.0223265	0.0444113	0.0352227	0.0596387	0.0973981	0.149688	148	0.0759416	0.123572
180	8	12	70.6415	13.1067	2568	6050.75	0.00511678	0.0275491	0.0376629	0.0518779	0.0706415	0.136173	93	0.0495634	0.0895624
181	7	15.4286	81.5674	13.8476	2402	4408.86	0.0184517	0.034887	0.0327436	0.0566528	0.0815674	0.141937	104	0.0628326	0.111217
182	10	7.9	66.1764	13.4095	388	6422.9	0.00552296	0.0281051	0.0333341	0.0719898	0.0661764	0.131423	75	0.0433838	0.0885957
183	5	31	64.7295	8.0877	5451	5120.6	0.0101904	0.038627	0.0376994	0.0825484	0.0647295	0.129469	150	0.0468425	0.106696
184	7	15.2857	103.981	23.9652	8304	5412.43	0.0113619	0.0414369	0.0394426	0.0669381	0.103981	0.16381	102	0.0786892	0.121156
185	5	15.4	93.8686	15.4529	4213	4945	0.0346213	0.0416541	0.0422244	0.0464936	0.0938686	0.151142	74	0.0684056	0.112558
186	5	16	95.2394	12.7099	3822	4699.2	0.0309675	0.0437995	0.033089	0.0569607	0.0952394	0.16249	79	0.0721537	0.110803
187	5	9.4	91.7959	13.9085	8631	4363.2	0.0169171	0.0255414	0.0355691	0.0385787	0.0917959	0.158692	46	0.0534659	0.0927414
188	9	7.88889	76.4198	17.0886	3342	6054.22	0.00884132	0.0377423	0.0344554	0.0751336	0.0764198	0.1366	70	0.0555478	0.105628
189	10	4.6	78.203	18.7129	5649	6029	0.00965982	0.0344823	0.037321	0.0664401	0.078203	0.152033	45	0.0502222	0.0907485
190	4	14.5	86.3349	10.3475	3119	6199.75	0.0184583	0.0355406	0.0347275	0.0532358	0.0863349	0.148389	58	0.0603802	0.0985831
191	7	14.8571	89.923	12.6222	2559	7033.57	0.013109	0.0295882	0.0390344	0.0488729	0.089923	0.154345	97	0.0657821	0.102579
192	4	28.5	91.2922	8.97865	7763	4086.75	0.0315113	0.0453724	0.0389971	0.0602906	0.0912922	0.170722	112	0.0677539	0.128163
193	5	17.2	86.9294	11.4982	6070	6404.8	0.0170902	0.040867	0.0337765	0.0688907	0.0869294	0.156227	83	0.0604555	0.117072
194	6	8.16667	106.145	18.6462	6727	6410.5	0.0304716	0.0493748	0.033839	0.0600571	0.106145	0.166575	48	0.0727768	0.109956
195	11	21.4545	76.7671	11.1535	5717	4868	0.00422452	0.0344847	0.0340679	0.0593003	0.0767671	0.140635	215	0.0625047	0.103984
196	5	11.4	103.162	18.7288	10494	4367.6	0.0392965	0.0466319	0.0367108	0.0552455	0.103162	0.158141	55	0.0725106	0.108987
197	7	9.14286	81.9908	12.3421	1590	5349.86	0.012374	0.0298819	0.0353918	0.0497061	0.0819908	0.14342	65	0.0579984	0.0984004
198	7	16.8571	82.0553	12.5949	8992	4928.71	0.00380812	0.0331139	0.038886	0.0858243	0.0820553	0.147125	114	0.0664747	0.11239
199	9	8.55556	89.0789	14.6731	5201	5033.33	0.0184416	0.0352772	0.0409736	0.0774036	0.0890789	0.154554	74	0.064933	0.119773
200	6	10	87.0629	17.7359	8520	5251.5	0.0220794	0.0362554	0.0366956	0.0533516	0.0870629	0.144517	58	0.0593722	0.093813
201	12	12.4167	69.8439	13.1912	5214	4903.08	0.00839816	0.0344638	0.0375707	0.0658199	0.0698439	0.130189	141	0.0525218	0.10487
202	5	14.2	83.3724	9.6596	9854	5385.2	0.0192705	0.0300833	0.0344064	0.0356328	0.0833724	0.148361	70	0.0584023	0.104489
203	9	9.77778	74.2609	13.811	2525	4328.11	0.00552056	0.0206027	0.030646	0.0589963	0.0742609	0.137724	86	0.0479169	0.105399
204	7	7.28571	78.7679	17.2588	7974	5092.29	0.0119973	0.0389724	0.0404933	0.0725061	0.0787679	0.135574	50	0.0493666	0.104662
205	7	12	71.9246	11.879	4968	4445.29	0.014816	0.0386235	0.0372551	0.0739994	0.0719246	0.149403	83	0.0521974	0.0958327
206	4	15	93.8271	9.95055	4993	5039.5	0.0206552	0.0313762	0.0390277	0.0446788	0.0938271	0.155563	60	0.0653899	0.111935
207	6	12.3333	62.9418	9.62991	7812	4719.17	0.00506828	0.0305752	0.033025	0.0754328	0.0629418	0.139655	75	0.0420887	0.0903699
208	3	10	101.815	10.2501	7059	5108.67	0.0251589	0.0295052	0.0356475	0.0354683	0.101815	0.165902	31	0.0601337	0.108857
209	6	10	99.1915	19.8391	3701	5215.17	0.002263	0.0371102	0.0432476	0.0712672	0.0991915	0.162387	58	0.068719	0.111371
210	8	8	78.053	15.3473	965	4546.5	0.00643203	0.0217932	0.0300118	0.0360662	0.078053	0.138898	61	0.0476476	0.0823071
211	11	13.1818	73.9409	14.6667	5930	5844.73	0.00596392	0.0336419	0.0336743	0.0694239	0.0739409	0.134439	138	0.0588325	0.106877
212	3	14.3333	111.409	11.6419	4863	3309.33	0.0240182	0.0467172	0.0393235	0.0668256	0.111409	0.188001	44	0.0783621	0.129144
213	12	7.58333	96.1011	22.0585	6069	5632.67	0.0141097	0.0383346	0.0345544	0.0707771	0.0961011	0.159607	87	0.0720373	0.127143
214	6	18	79.3107	12.837	6915	6095.67	0.00829455	0.0335966	0.0315169	0.058142	0.0793107	0.136556	105	0.0620684	0.126212
215	7	7.57143	81.0491	15.2328	5358	4647.43	0.00454464	0.0278201	0.0375296	0.0463537	0.0810491	0.147482	50	0.0483469	0.100303
216	7	19.5714	73.754	13.3301	7768	5582.14	0.014473	0.0380894	0.0377641	0.0787532	0.073754	0.130349	132	0.0520743	0.106998
217	8	8	98.7905	21.7427	8448	3693.75	0.0143153	0.0382283	0.0313077	0.0679354	0.0987905	0.16958	61	0.0695071	0.121612
218	6	13.6667	79.3499	9.71703	7426	5292.33	0.0116129	0.0270762	0.0320709	0.0473579	0.0793499	0.141464	79	0.0534795	0.0957468
219	5	30	83.9219	11.0158	4831	3957.4	0.0183905	0.0310814	0.0313513	0.0585067	0.0839219	0.147662	138	0.0647708	0.122166
220	8	12	73.2494	14.5389	5830	4540.38	0.00440274	0.0241634	0.0356507	0.0501474	0.0732494	0.134605	89	0.0500026	0.108621
221	3	6.66667	89.1091	13.4371	9655	5205	0.0116129	0.0246437	0.0307934	0.0318041	0.0891091	0.153077	21	0.0467051	0.0783044
222	6	9.33333	86.6444	14.6966	3239	4969.83	0.023175	0.035162	0.0339218	0.047762	0.0866444	0.14863	52	0.055696	0.0979358
223	5	14.2	77.408	12.332	5109	5571.2	0.0132369	0.0325682	0.0328554	0.0569503	0.077408	0.142089	68	0.0581561	0.107107
224	5	31.6	88.0017	12.5546	2944	5268.2	0.0168627	0.0368796	0.0370085	0.0550529	0.0880017	0.156557	150	0.0721739	0.11972
225	6	7.5	96.8267	17.2104	7657	4574.33	0.0277922	0.0357202	0.0330922	0.0480908	0.0968267	0.160725	45	0.063906	0.110701
226	5	9	86.5377	16.2531	5009	9157.8	0.00728505	0.035416	0.0324095	0.0619817	0.0865377	0.15441	45	0.0661197	0.112141
227	8	15.375	64.1031	10.2051	3033	6324.5	0.00675419	0.0280791	0.033055	0.0677096	0.0641031	0.120622	117	0.0440893	0.10539
228	5	6	97.6038	21.3334	1673	5053.2	0.0253541	0.0448258	0.0334822	0.0781491	0.0976038	0.160514	30	0.0647286	0.11268
229	6	16.8333	73.9183	13.7697	4149	5595.67	0.00592487	0.0300667	0.0317163	0.0635905	0.0739183	0.136564	95	0.0525366	0.0974146
230	4	43.25	74.1811	5.93899	3103	4781	0.0190723	0.0473161	0.0354084	0.0718625	0.0741811	0.14131	165	0.0557884	0.111691
231	8	9.375	99.1225	17.4153	3361	5371.12	0.0226609	0.0330652	0.0364325	0.0515992	0.0991225	0.158515	69	0.0631648	0.113149
232	4	22.25	102.438	12.7781	6895	5427.25	0.0238558	0.0375052	0.0392743	0.0463717	0.102438	0.185583	86	0.0758671	0.123481
233	3	11	75.0462	8.0903	2207	5870.67	0.00744537	0.0214152	0.029201	0.0473972	0.0750462	0.142838	34	0.0480011	0.0888269
234	6	19.8333	88.4219	15.4452	8769	5830	0.00725662	0.0349822	0.041518	0.0685688	0.0884219	0.146254	111	0.0647796	0.110004
235	7	20	74.1528	10.0577	7291	5613.57	0.017495	0.0346395	0.0337406	0.0567787	0.0741528	0.132711	127	0.0540027	0.109645
236	5	15.4	84.2929	13.5192	9190	6437	0.018159	0.0257424	0.0308563	0.044072	0.0842929	0.145333	74	0.0570809	0.1051
237	9	15.1111	69.034	12.6532	4207	5436.11	0.00511678	0.028962	0.0349339	0.0600862	0.069034	0.131057	128	0.0481895	0.107705
238	5	14.6	70.1894	10.5953	10612	5487.6	0.000432472	0.0211468	0.0364691	0.0440182	0.0701894	0.136698	73	0.0435207	0.108312
239	10	8.6	88.5727	18.5622	1721	6511.5	0.0104914	0.0311862	0.0325409	0.0418267	0.0885727	0.146591	83	0.0597066	0.108678
240	7	6.42857	85.0579	16.5342	3428	4945.86	0.0054409	0.0362007	0.0367195	0.0540056	0.0850579	0.144822	45	0.0574472	0.102962
241	7	12.7143	87.9369	17.7385	3654	3557	0.0243651	0.0338485	0.0319631	0.0418267	0.0879369	0.167797	88	0.0610433	0.115259
242	5	7.2	88.907	17.3369	6309	5980.6	0.00813545	0.0283845	0.0368646	0.0417265	0.088907	0.145751	33	0.0593713	0.0932196
243	4	9.25	89.6159	13.6913	9733	4574.25	0.0214487	0.0382859	0.0388257	0.0508628	0.0896159	0.152505	38	0.0640736	0.115552
244	3	39.6667	69.9006	3.87042	5794	3763.33	0.0118623	0.0312919	0.0367055	0.0443693	0.0699006	0.127078	114	0.0512619	0.0961464
245	5	26.6	89.6698	10.1641	6825	4149.4	0.0278545	0.0400408	0.0323635	0.060417	0.0896698	0.148698	126	0.0666143	0.123999
246	9	10.8889	89.5726	15.7539	6040	5816.56	0.0156634	0.0415022	0.0374704	0.0736946	0.0895726	0.149317	95	0.0671189	0.115308
247	4	16.75	96.086	14.9317	4458	5343.75	0.0280496	0.04249	0.027999	0.0741224	0.096086	0.167194	67	0.075847	0.115489
248	3	23	71.6982	3.73364	4234	5948	0.00996091	0.0285506	0.0336054	0.056849	0.0716982	0.13295	70	0.0491311	0.113471
249	3	33.3333	113.648	4.23953	4668	7126	0.0529417	0.0660424	0.0329693	0.0769713	0.113648	0.186579	93	0.0951212	0.138041
250	5	9.8	102.282	17.388	1227	7023.8	0.0336163	0.0449257	0.0331935	0.0719898	0.102282	0.166184	49	0.073019	0.116561
251	6	15.1667	88.4541	17.225	3786	5487.67	0.021205	0.0345329	0.0352802	0.0513921	0.0884541	0.14393	90	0.0622653	0.0995552
252	5	14	77.999	10.1486	4352	3365.4	0.0180043	0.0431193	0.0375065	0.0666522	0.077999	0.152276	66	0.0560406	0.102174
253	4	15.75	87.5765	12.2804	1344	5110.5	0.0154501	0.0407023	0.035787	0.0602218	0.0875765	0.142136	63	0.0648553	0.125848
254	3	15.6667	111.456	11.411	6954	3437.67	0.0300705	0.0459071	0.0362223	0.068702	0.111456	0.179067	48	0.0808474	0.124171
255	6	11.1667	85.0017	16.1509	6595	3902.67	0.00252742	0.026123	0.0297097	0.0508477	0.0850017	0.151724	67	0.054254	0.105238
256	6	23	90.5385	15.2308	3903	6370.17	0.0169204	0.0441918	0.0404833	0.0652419	0.0905385	0.159103	133	0.0743126	0.117263
257	6	20.6667	85.2776	14.9289	4383	5314	0.017654	0.0284145	0.030621	0.0456134	0.0852776	0.149184	117	0.0635723	0.116739
258	4	14.25	99.9202	13.084	8096	6002.75	0.0201982	0.0466871	0.0355137	0.076683	0.0999202	0.168319	57	0.0712679	0.126356
259	7	9.42857	93.7259	18.5162	5269	5105.71	0.0240137	0.0314358	0.0358946	0.0438116	0.0937259	0.159907	60	0.0625834	0.0997387
260	7	16	90.4018	15.4023	5146	4526	0.0228773	0.0391644	0.03663	0.0719071	0.0904018	0.16207	105	0.0662337	0.100591
261	8	9.75	91.894	16.2266	3528	4714.5	0.0117195	0.05766	0.037505	0.0820401	0.091894	0.151066	75	0.0728466	0.116529
262	4	13.5	94.1783	12.8572	3625	5544.25	0.0316688	0.0369602	0.0358187	0.0471747	0.0941783	0.158876	53	0.0626078	0.103605
263	4	27	75.0703	4.76095	2307	4656.75	0.00422452	0.0315441	0.0365193	0.0676234	0.0750703	0.144246	102	0.0541304	0.104091
264	3	22.3333	72.8989	7.75719	5436	6711	0.0136918	0.0173333	0.0330391	0.0245362	0.0728989	0.133045	67	0.0430114	0.077986
265	3	28.6667	90.6336	5.45959	3345	4530	0.027816	0.0380172	0.0361863	0.0442064	0.0906336	0.160728	83	0.0682541	0.112336
266	5	22.8	86.6933	14.3263	8256	5885.6	0.0298029	0.0391536	0.0432498	0.0513808	0.0866933	0.159603	110	0.0636977	0.112855
267	6	10.3333	86.1471	11.3446	1298	6352.17	0.0157954	0.032555	0.0324258	0.0547577	0.0861471	0.143605	60	0.0614801	0.0963191
268	10	6.2	82.0931	18.0743	8352	5814.4	0.00319114	0.0226866	0.033384	0.0344211	0.0820931	0.139346	57	0.0508517	0.0879382
269	4	15.25	92.023	15.3372	3344	5465.25	0.0147661	0.0290299	0.030035	0.0444222	0.092023	0.164292	60	0.0613811	0.103188
270	10	7.3	84.2685	19.413	3942	4524.8	0.0101947	0.039807	0.0357675	0.068176	0.0842685	0.151183	72	0.0551747	0.100661
271	5	22.4	78.4074	10.966	4023	5461.4	0.00886245	0.0285482	0.0350621	0.054463	0.0784074	0.151305	107	0.061386	0.113158
272	4	37.25	64.6604	7.20357	3918	4015	0.00653571	0.0274988	0.0345268	0.0465439	0.0646604	0.121751	141	0.0491652	0.0919079
273	3	18.3333	116.718	7.87384	6558	5212.33	0.0360373	0.049519	0.0391852	0.0633012	0.116718	0.184616	54	0.0871668	0.143137
274	6	5.66667	98.9716	22.5632	3518	5766.17	0.0122897	0.0381624	0.0375306	0.0494078	0.0989716	0.161528	32	0.0638921	0.110702
275	5	8	80.4505	11.2956	7001	3957.2	0.00544149	0.0303417	0.0356539	0.0588106	0.0804505	0.144064	40	0.0544133	0.117792
276	7	6.57143	100.36	24.0147	1652	4731	0.0277922	0.0359358	0.0325008	0.0546214	0.10036	0.164863	46	0.0594355	0.104195
277	6	8.83333	85.1075	15.4563	4208	7241.5	0.0165867	0.0454341	0.0389836	0.068543	0.0851075	0.147887	52	0.056202	0.103196
278	6	10.1667	84.7455	14.0303	5368	5832.17	0.0194235	0.0303383	0.0357766	0.0475292	0.0847455	0.146746	61	0.0600801	0.110723
279	12	8.16667	90.6475	22.0098	4567	5301.5	0.0235772	0.0459659	0.0385128	0.0666522	0.0906475	0.154581	95	0.0648891	0.108425
280	5	12	87.5089	16.1031	2759	4962.2	0.0122341	0.0273542	0.0347212	0.0446288	0.0875089	0.157881	59	0.0583735	0.0905508
281	6	24.1667	87.974	10.1563	5044	5315.5	0.0105158	0.0275115	0.0312677	0.0440948	0.087974	0.158317	139	0.068543	0.113786
282	3	12	112.448	14.3684	2356	5103.33	0.0401486	0.0424445	0.0360269	0.045578	0.112448	0.175451	36	0.0711651	0.103394
283	9	15.7778	69.6725	16.9744	7194	5840.78	0.0158977	0.0312006	0.0383021	0.0630214	0.0696725	0.126568	135	0.0491744	0.0962954
284	10	8.2	84.2015	15.7677	8043	6421.2	0.0219584	0.0441609	0.0409343	0.0950024	0.0842015	0.145762	78	0.0618789	0.101533
285	4	36.5	97.3219	13.9885	2979	5025.25	0.0087816	0.0310528	0.0367751	0.0459769	0.0973219	0.165537	140	0.0758707	0.115668
286	5	21.6	88.4845	9.86263	7821	6646.2	0.0219417	0.0398696	0.0359075	0.0548115	0.0884845	0.158497	104	0.0662601	0.111749
287	8	9.75	77.6928	13.3939	3613	5822.88	0.00778632	0.0370497	0.0424862	0.0679354	0.0776928	0.14421	73	0.0520455	0.0927656
288	6	11.8333	84.2698	13.8533	7770	6001.5	0.0128559	0.0429259	0.0365525	0.0752897	0.0842698	0.140352	67	0.0643603	0.108181
289	3	61.3333	87.52	1.7884	6156	5718.33	0.030421	0.0491274	0.0339789	0.0700855	0.08752	0.165008	174	0.0747754	0.121555
290	6	7	73.6268	14.5269	4370	5270.17	0.0085449	0.0282338	0.0275985	0.0611924	0.0736268	0.132736	43	0.0481088	0.0939669
291	8	12.5	80.2008	16.4427	5147	6297	0.00849256	0.0257763	0.0352561	0.0366577	0.0802008	0.136245	99	0.0558627	0.105192
292	4	15	85.1363	10.0326	4480	3754.5	0.0124045	0.0213459	0.034276	0.0293868	0.0851363	0.147941	59	0.0512096	0.0918784
293	4	9.25	90.3824	12.3738	3790	5398.5	0.0221039	0.0240577	0.0370128	0.0268877	0.0903824	0.146828	36	0.0548016	0.0856051
294	4	36.25	62.4872	6.86172	3248	4403.75	0.00745752	0.0255451	0.0362615	0.0539711	0.0624872	0.129695	141	0.0424157	0.0878553
295	3	24.6667	98.0274	6.6728	7899	4158.67	0.0345921	0.0404928	0.0353248	0.0437146	0.0980274	0.172109	72	0.0706784	0.114428
296	3	20.3333	86.1339	10.4298	5880	3661	0.0249637	0.0287446	0.0340079	0.0336163	0.0861339	0.152959	62	0.0569802	0.0970144
297	5	11	104.427	15.2594	4413	5852	0.0100232	0.0356517	0.0359103	0.0610285	0.104427	0.17868	55	0.0728849	0.131876
298	10	7.4	85.0895	21.1651	11076	6562.5	0.0175159	0.0401989	0.0392034	0.0763251	0.0850895	0.140752	73	0.0589698	0.105215
299	6	19	90.5791	14.5582	439	5500	0.0314179	0.0436069	0.0364939	0.0659095	0.0905791	0.157592	107	0.0680316	0.109333
300	4	10.25	89.4341	9.54537	6655	3828	0.0134469	0.0294463	0.0379748	0.0505639	0.0894341	0.149738	42	0.0577276	0.0967626
301	3	27.3333	79.4651	6.80849	8000	5155.33	0.0222371	0.0380817	0.0354391	0.0688907	0.0794651	0.139638	82	0.0540995	0.103085
302	4	9.25	99.6257	12.1552	5822	4786	0.0206002	0.0430768	0.0358295	0.0751336	0.0996257	0.157451	37	0.0706343	0.11193
303	5	24.8	92.2046	9.80448	6866	6376.2	0.0351361	0.0478902	0.0372827	0.0729422	0.0922046	0.151657	118	0.0730527	0.122509
304	6	20.5	83.5458	10.5681	5606	4625.33	0.0224005	0.0344976	0.0349106	0.0418286	0.0835458	0.145629	113	0.0621073	0.112286
305	4	7.75	98.185	17.8983	9503	5601	0.0326124	0.0451144	0.0360518	0.0597091	0.098185	0.167269	31	0.0623043	0.0927314
306	4	33.5	83.6267	5.63156	6431	6002.5	0.0215855	0.0398107	0.0400498	0.0679928	0.0836267	0.160796	124	0.0626423	0.103302
307	4	24.25	72.1038	8.19808	4617	6424	0.0106602	0.039833	0.0375737	0.0602597	0.0721038	0.135178	94	0.0546501	0.102905
308	3	29.6667	85.9876	5.22494	6770	3869.33	0.0198162	0.0281855	0.0336897	0.0378843	0.0859876	0.158279	85	0.063446	0.108659
309	3	53.6667	79.1051	2.20233	7138	3714.33	0.0252427	0.0314991	0.0359407	0.0437731	0.0791051	0.147719	155	0.0602317	0.105079
310	7	15.5714	84.849	15.0256	5872	5375.57	0.0192011	0.0343087	0.035	0.0510939	0.084849	0.150142	106	0.0575458	0.093564
311	7	7.85714	102.848	16.518	4172	5662.29	0.0166652	0.0337369	0.039436	0.0558367	0.102848	0.172863	53	0.069581	0.129156
312	3	28	78.6729	5.87315	4142	6580.33	0.0157508	0.0198762	0.0361597	0.0241268	0.0786729	0.154962	83	0.0505185	0.0865252
313	6	22.3333	90.8096	13.6551	5994	5248.33	0.0285469	0.0380724	0.0359237	0.0552705	0.0908096	0.162171	123	0.0675327	0.120512
314	6	9.5	85.8013	17.2434	6363	3814.83	0.012978	0.0323348	0.0402187	0.0426449	0.0858013	0.150259	55	0.0545849	0.0993453
315	3	22.6667	97.3936	9.47434	266	7604	0.0321719	0.0401911	0.042602	0.0491264	0.0973936	0.157477	66	0.0670369	0.109314
316	6	11.1667	83.4805	11.6557	3522	4694.17	0.0101947	0.0372828	0.0412836	0.0681267	0.0834805	0.140988	66	0.0618577	0.109276
317	6	14.8333	84.4744	16.2718	3515	5025.83	0.0146429	0.0395289	0.0364836	0.0825347	0.0844744	0.140357	88	0.0604862	0.105723
318	5	15.4	108.512	15.6855	4505	5926.8	0.0304636	0.0588656	0.0354911	0.0758624	0.108512	0.171554	75	0.0905016	0.131876
319	12	6.25	74.793	16.1736	6399	5939.5	0.00552056	0.0283234	0.0294288	0.0503713	0.074793	0.135082	71	0.0482368	0.090196
320	5	27.2	73.9695	9.0777	5774	6870.2	0.0179682	0.0313392	0.0346078	0.0443499	0.0739695	0.131987	129	0.0543221	0.104345
321	6	6.5	94.6076	16.2816	8937	5504.83	0.0166848	0.0348714	0.0348317	0.0527623	0.0946076	0.15313	39	0.0628152	0.0901244
322	5	7.4	93.5753	15.2698	3424	4824.6	0.0218442	0.0401633	0.0403714	0.0711603	0.0935753	0.162042	38	0.0670477	0.147379
323	5	26.6	89.8047	16.4182	5279	6650.2	0.0198257	0.0391241	0.0396744	0.0695706	0.0898047	0.156022	128	0.0694815	0.114182
324	6	9.5	70.8854	13.7719	3412	5890.33	0.0058776	0.0222943	0.0254966	0.060417	0.0708854	0.127694	57	0.0416939	0.0843051
325	4	7.25	101.154	18.9061	4006	3479.25	0.0300839	0.0384089	0.037809	0.0475811	0.101154	0.167316	29	0.0598446	0.111653
326	6	7.16667	68.942	12.6188	5839	4733.33	0.00563307	0.033491	0.0388505	0.0585444	0.068942	0.127692	44	0.0520066	0.102712
327	6	6.83333	90.3744	15.9829	7379	4797.33	0.0105158	0.0297512	0.0317781	0.053559	0.0903744	0.156252	40	0.0480954	0.0904292
328	5	9	77.5792	13.5579	5624	4266.8	0.0183005	0.0296621	0.0314182	0.0444759	0.0775792	0.149724	44	0.0528448	0.0953572
329	6	11.1667	92.6246	17.6891	5258	5885	0.0339715	0.0445401	0.0361313	0.0609587	0.0926246	0.149607	66	0.0635853	0.10309
330	4	8.75	89.764	15.2067	3388	5313.75	0.0087649	0.0338534	0.0257015	0.0539711	0.089764	0.155503	36	0.0566213	0.0956425
331	4	10	97.9922	14.9321	8607	5589	0.0212445	0.0408486	0.0395186	0.0564283	0.0979922	0.168102	41	0.067251	0.126006
332	4	10.25	71.1595	10.6245	5239	4556.75	0.00708152	0.0197884	0.0318107	0.0373552	0.0711595	0.133525	42	0.0411442	0.0876342
333	3	32	92.0482	3.41406	7909	5565	0.0352956	0.0405327	0.0366682	0.0466044	0.0920482	0.156219	93	0.0704773	0.11528
334	6	20.1667	85.3749	16.2597	3670	6646.83	0.0285373	0.0411958	0.0336407	0.0533349	0.0853749	0.143753	117	0.0616651	0.0996633
335	4	8.75	86.2585	13.2655	3812	6922.75	0.0145754	0.0406263	0.0365087	0.0778404	0.0862585	0.152868	36	0.0595959	0.110224
336	6	14.3333	103.289	19.4734	9528	4137.83	0.0209268	0.0433534	0.0393755	0.0742922	0.103289	0.171335	83	0.080721	0.148857
337	3	8.33333	96.0003	11.7715	6974	7880.33	0.0183325	0.0364007	0.0306323	0.0577292	0.0960003	0.162756	25	0.0588415	0.116405
338	4	21.75	69.5939	8.10117	2099	5411.5	0.00563723	0.0150995	0.0375103	0.0314182	0.0695939	0.128581	88	0.0475543	0.085572
339	6	14.8333	67.5189	12.6112	6092	5264	0.00858706	0.0323489	0.0365358	0.0447683	0.0675189	0.134399	86	0.0499057	0.0982147
340	4	8.25	82.1426	14.1183	6289	6676	0.0190358	0.0347198	0.0365705	0.0412425	0.0821426	0.152673	33	0.0539022	0.09652
341	3	11.6667	85.7965	10.7764	4424	4956.67	0.0126939	0.0215963	0.0312674	0.0268306	0.0857965	0.140824	36	0.0498355	0.0894809
342	6	8.83333	91.7365	14.886	6211	5174.17	0.0196251	0.0369209	0.0370495	0.0610333	0.0917365	0.151964	53	0.0663864	0.118576
343	3	10	84.8784	11.0028	5337	5951.33	0.00858644	0.0288691	0.0330622	0.0481323	0.0848784	0.144876	31	0.0536125	0.0923347
344	10	5.7	96.98	21.8866	5643	5674.5	0.0111737	0.0398707	0.0368335	0.0750655	0.09698	0.159973	54	0.0625453	0.10407
345	3	18.6667	97.0657	7.30711	4777	4401	0.0377118	0.0506918	0.0308699	0.0683738	0.0970657	0.165766	55	0.0693112	0.112686
346	4	21	96.4224	10.3348	6957	5799	0.024733	0.0390655	0.0387491	0.051109	0.0964224	0.165918	84	0.0735243	0.119239
347	5	26.6	85.1296	11.2919	5616	6073.4	0.0161568	0.033753	0.0356516	0.0460103	0.0851296	0.140239	129	0.0668053	0.110959
348	4	11	91.8348	11.001	7757	5587.5	0.0173008	0.0303924	0.0368207	0.0351993	0.0918348	0.15387	44	0.0578267	0.089668
349	8	11.125	93.63	21.4041	7276	5100.62	0.011933	0.0321948	0.0347402	0.0527093	0.09363	0.150471	87	0.0636648	0.114175
350	15	10.0667	71.4036	14.1208	7686	6428.47	0.00646192	0.0314856	0.0333706	0.0707631	0.0714036	0.127833	141	0.0528379	0.0963362
351	4	15.25	95.1147	13.7781	3464	4972	0.0133968	0.0331493	0.0357974	0.0400771	0.0951147	0.15687	60	0.0651013	0.104755
352	3	24	79.0866	3.898	4143	5099.33	0.0200165	0.0266287	0.0381659	0.0316647	0.0790866	0.140566	70	0.057172	0.113798
353	3	16.6667	77.3491	10.1149	10734	5856.33	0.00765212	0.014722	0.0298876	0.0232769	0.0773491	0.141949	51	0.0414408	0.0836939
354	4	43.25	101.051	9.5639	4646	5969.75	0.0420026	0.0499905	0.0346644	0.0691444	0.101051	0.159993	163	0.0821198	0.122669
355	5	13.6	103.466	15.7495	5174	7383	0.0220496	0.0438924	0.0361698	0.0700391	0.103466	0.164549	68	0.0799127	0.130422
356	6	10.8333	104.433	17.9023	8053	4415	0.0162281	0.0464654	0.0379021	0.0835971	0.104433	0.164729	65	0.0751923	0.110069
357	7	5.85714	100.932	21.6731	7203	5753.43	0.00785244	0.0409977	0.0323846	0.0835971	0.100932	0.161862	42	0.0625586	0.10633
358	5	11.6	88.3608	14.569	4418	4605.6	0.00979157	0.0271417	0.0283578	0.0375974	0.0883608	0.154189	58	0.0557141	0.0913512
359	6	9	116.244	22.369	5351	5396.5	0.0533773	0.0647814	0.0409684	0.0774036	0.116244	0.185372	53	0.0837984	0.142784
360	4	8.75	103.652	15.2959	4763	5981	0.0354393	0.0489863	0.0376784	0.0602906	0.103652	0.162007	36	0.0718301	0.102268
361	9	8.44444	78.8423	17.8911	8019	5915	0.0123224	0.0350712	0.0361106	0.0742297	0.0788423	0.131873	73	0.0567934	0.0944124
362	3	54.6667	96.1597	3.08468	8408	4482.67	0.0255654	0.0414209	0.0364292	0.0513874	0.0961597	0.160581	158	0.0780233	0.116054
363	4	25.75	103.599	14.1174	9654	4710.75	0.0216712	0.0472685	0.0413776	0.0712907	0.103599	0.160262	103	0.0850953	0.13084
364	4	12.75	73.9791	8.59835	7167	6176	0.00591473	0.0163167	0.0311824	0.0391016	0.0739791	0.132715	51	0.0460097	0.101327
365	3	13.3333	82.8739	8.16681	3106	6177.67	0.0180428	0.0365319	0.044838	0.046197	0.0828739	0.141846	39	0.0557599	0.10571
366	6	7.33333	93.9502	20.331	6762	4936.83	0.0159917	0.0435323	0.0395239	0.0590604	0.0939502	0.158246	43	0.074784	0.127013
367	8	7.375	87.1049	19.9813	7925	5671.62	0.00874394	0.0280534	0.0322795	0.0468769	0.0871049	0.14725	58	0.0546801	0.106068
368	3	36	71.604	2.16386	7181	6703.67	0.0143465	0.0197762	0.0331053	0.0232908	0.071604	0.130409	106	0.0495388	0.0861742
369	5	6.8	99.0286	18.5234	8810	5941.6	0.0172495	0.035926	0.0282271	0.0503017	0.0990286	0.167052	34	0.0622302	0.101083
370	4	37.25	71.0153	6.3234	5414	4910.5	0.0104254	0.0172966	0.0318573	0.0254506	0.0710153	0.129984	142	0.0534541	0.101336
371	5	8.8	112.279	21.0791	5949	5575.4	0.0366809	0.0544048	0.0369724	0.07754	0.112279	0.172776	43	0.0807345	0.127013
372	10	10.4	86.1325	20.8884	7865	4134	0.00395902	0.0451452	0.0372584	0.0766271	0.0861325	0.152327	100	0.0693228	0.112163
373	4	11.25	83.3435	8.70642	6046	5062.75	0.00687801	0.0301747	0.0354817	0.0703971	0.0833435	0.152324	43	0.0548478	0.101823
374	4	11.25	97.8652	13.8642	7542	4706.75	0.0177138	0.029991	0.0344714	0.0440031	0.0978652	0.152614	46	0.0586878	0.0984895
375	3	35	83.2533	4.08668	7324	3599.33	0.00956672	0.0368492	0.0348691	0.0547724	0.0832533	0.151695	103	0.0671517	0.114577
376	5	15.4	70.1687	11.3693	5378	5364.6	0.0058776	0.0177521	0.0299693	0.0331249	0.0701687	0.128475	77	0.0422469	0.0921309
377	3	42.3333	70.6741	2.31577	3376	5200.67	0.0141385	0.0277885	0.0329471	0.0540857	0.0706741	0.128007	122	0.0518521	0.0959341
378	4	10.25	92.3812	11.676	4246	3807.5	0.0225688	0.0314787	0.0333651	0.0407524	0.0923812	0.15072	42	0.0618299	0.119297
379	7	19.1429	84.338	15.356	7887	4447.86	0.00783798	0.0347972	0.035224	0.0516169	0.084338	0.145496	126	0.0638291	0.102019
380	5	31.2	82.4552	11.7902	2421	5436.4	0.0190388	0.0358037	0.0338246	0.0620888	0.0824552	0.15441	145	0.0645144	0.110088
381	5	13.8	78.3551	12.7319	6262	4098	0.0171602	0.0407199	0.0299234	0.0794717	0.0783551	0.138416	69	0.0595453	0.107316
382	3	13.6667	107.628	8.34042	8552	6800.67	0.0369159	0.0524454	0.040673	0.0739731	0.107628	0.171739	42	0.0776985	0.114451
383	3	26.6667	80.2855	3.4889	6013	5210.67	0.0145445	0.0338187	0.0355459	0.0702851	0.0802855	0.147935	76	0.0592238	0.114984
384	3	30	100.958	5.16005	7271	3845	0.0338685	0.0452818	0.0357106	0.0548755	0.100958	0.158923	85	0.0779164	0.12613
385	8	8.625	79.5317	17.2671	2582	4876.5	0.00584151	0.0325844	0.0350181	0.0547803	0.0795317	0.147462	69	0.0576495	0.109982
386	4	7.25	120.127	18.5195	7415	6733.75	0.0400099	0.0513035	0.0409195	0.0628659	0.120127	0.1819	29	0.0829302	0.13248
387	5	5.8	111.764	22.9382	3388	4547.4	0.0156773	0.0410019	0.0384358	0.0702031	0.111764	0.170678	30	0.0729024	0.113033
388	8	8.125	73.0522	14.0597	9293	5766.88	0.00753382	0.0369827	0.0357072	0.0740589	0.0730522	0.134164	62	0.0593085	0.0970183
389	5	11.2	84.1664	13.2038	4045	6138.4	0.0133311	0.0327718	0.0312275	0.0673851	0.0841664	0.143195	57	0.0554573	0.10115
390	4	11.5	75.5591	8.02815	3755	5727	0.0100671	0.0165813	0.0298755	0.0220165	0.0755591	0.134042	45	0.045256	0.0821756
391	3	9	105.414	12.0473	7624	4388.33	0.0281857	0.0411167	0.0390467	0.0583197	0.105414	0.165808	27	0.066598	0.12009
392	5	26.6	92.4338	14.354	4304	4470	0.0148349	0.0374147	0.0358556	0.0503455	0.0924338	0.161654	128	0.0702919	0.117396
393	6	6.66667	94.6917	18.6634	4791	6908.83	0.0267971	0.0311939	0.0320427	0.0396421	0.0946917	0.158691	40	0.0572152	0.109632
394	3	14.6667	96.7893	13.8541	5354	5235.33	0.0325553	0.0489939	0.0358814	0.0679329	0.0967893	0.158313	44	0.0662194	0.103332
395	3	42.6667	77.7803	3.06426	5831	6249.67	0.0135716	0.0228242	0.0330665	0.0281204	0.0777803	0.137075	125	0.0568439	0.0988948
396	6	6.83333	99.4574	21.3063	5004	5451.67	0.013341	0.0350456	0.0385389	0.0571842	0.0994574	0.176283	40	0.062744	0.10454
397	4	30.5	77.3016	8.81641	5168	5865.5	0.0203234	0.0488559	0.0424492	0.0673148	0.0773016	0.143679	114	0.0595727	0.0978301
398	3	6	115.675	19.6464	1927	5777.67	0.0162281	0.0388656	0.0359673	0.0673851	0.115675	0.180957	19	0.060941	0.0998252
399	8	7	86.6596	20.0131	1060	4565.25	0.0054409	0.0333098	0.0326034	0.052064	0.0866596	0.143475	55	0.0620445	0.101661
400	7	12.7143	88.8145	18.7	8928	3864.57	0.0126929	0.0385613	0.0380446	0.0550941	0.0888145	0.164882	85	0.070121	0.116113
401	3	23.6667	86.4	4.01849	5376	6341.33	0.0245009	0.0339443	0.0332424	0.0443197	0.0864	0.158138	71	0.0646657	0.106694
402	7	15.2857	78.0747	15.9881	6446	3229.14	0.0164352	0.0359347	0.037321	0.0593281	0.0780747	0.139303	105	0.0566079	0.103748
403	6	8	77.4524	14.0451	5491	3966.5	0.00787391	0.0195358	0.0382681	0.0401763	0.0774524	0.132896	47	0.045961	0.112583
404	9	7.55556	79.3479	14.7835	1939	5576.67	0.0138887	0.0359487	0.0330137	0.0653102	0.0793479	0.137935	64	0.0511282	0.100589
405	4	10	89.4493	14.0208	4320	5598.75	0.0173928	0.0295292	0.0294896	0.0425801	0.0894493	0.143367	41	0.0571387	0.0974349
406	3	17	91.2489	6.91609	2571	4153.67	0.0252222	0.0353143	0.0336174	0.0547803	0.0912489	0.161488	52	0.0578952	0.102535
407	6	24.6667	70.1955	10.7037	5189	4168.5	0.0046263	0.0328853	0.0346025	0.0549547	0.0701955	0.131426	141	0.0527031	0.106363
408	6	8	86.3604	13.2616	4995	3973.5	0.017101	0.0297886	0.0353984	0.041244	0.0863604	0.149783	48	0.0534767	0.097652
409	4	26.25	83.8223	9.46711	4810	5353.5	0.0153375	0.0343036	0.029116	0.0417617	0.0838223	0.148787	103	0.0633285	0.0953799
410	3	32	92.4102	3.30968	5434	8391	0.0346053	0.0375993	0.0363162	0.0393704	0.0924102	0.1595	87	0.0689658	0.109741
411	5	8.2	88.3995	17.5817	7797	6911.8	0.0176102	0.0326249	0.0375376	0.0592138	0.0883995	0.156734	39	0.0558097	0.0970541
412	5	27.2	73.0793	10.883	10370	6740.8	0.018631	0.0316854	0.0381205	0.0418041	0.0730793	0.140869	131	0.0533829	0.0990287
413	7	10.7143	75.2528	13.4892	5380	3164.57	0.00646192	0.0334036	0.0327641	0.0584699	0.0752528	0.125181	74	0.0547989	0.114996
414	5	16.8	79.6251	9.81316	3762	5402.2	0.0130924	0.0303542	0.0314742	0.0664142	0.0796251	0.135914	80	0.0568621	0.0898415
415	7	8.71429	100.589	19.7656	7008	5917.57	0.031376	0.0418418	0.03958	0.0513885	0.100589	0.158898	60	0.0687258	0.108854
416	4	30.75	76.8425	8.17612	1018	6470.75	0.0201736	0.0324317	0.0334677	0.0604343	0.0768425	0.139364	116	0.0529609	0.0875592
417	5	8.4	85.5762	13.9729	4268	6187	0.00723611	0.0325051	0.0373912	0.0592672	0.0855762	0.155333	43	0.0553018	0.0895208
418	5	20.8	85.0207	12.6869	8035	5558.4	0.0183311	0.0355465	0.0389613	0.0459747	0.0850207	0.15173	98	0.0618833	0.111828
419	6	9.16667	111.942	21.5741	8307	6030.33	0.0138048	0.0506711	0.0356778	0.0860515	0.111942	0.171409	54	0.0797234	0.122313
420	4	37	109.385	10.8396	4115	5753.5	0.0351167	0.0475409	0.0359067	0.0709524	0.109385	0.174228	143	0.0890863	0.134358
421	4	14.75	83.8379	6.98926	10906	7441.75	0.0131678	0.026944	0.0378042	0.0410866	0.0838379	0.149507	59	0.0569569	0.10007
422	7	10.1429	75.3169	16.6458	4413	6503.14	0.0135813	0.0305198	0.0341434	0.0693346	0.0753169	0.135035	71	0.0523452	0.109079
423	5	20.6	75.0417	12.5469	7105	5917.2	0.0109749	0.0320604	0.0360881	0.0584749	0.0750417	0.140369	101	0.0491625	0.089007
424	3	11.6667	106.003	10.1214	2302	6346.33	0.0240137	0.0437012	0.0322451	0.0684229	0.106003	0.1665	34	0.0665641	0.1098
425	3	22.6667	88.4517	6.14587	4467	3011	0.0153382	0.0358355	0.0351134	0.0529046	0.0884517	0.151981	68	0.062463	0.126858
426	3	39.3333	94.0467	11.7876	2716	8355	0.0209268	0.0331847	0.0421925	0.0393309	0.0940467	0.161569	118	0.071334	0.109022
427	5	10.6	112.766	22.6795	5574	5934.6	0.0271608	0.0419917	0.036968	0.055267	0.112766	0.179142	53	0.078738	0.123481
428	6	16.6667	85.3374	16.6645	8364	4879.83	0.00551958	0.0254322	0.0300303	0.0323739	0.0853374	0.137603	95	0.0590867	0.101936
429	5	12	82.879	15.6965	0	5802.8	0.00279981	0.0258536	0.0275054	0.0419262	0.082879	0.156063	59	0.0539535	0.0937991
430	5	14.4	105.937	18.4583	4220	4549	0.0317508	0.0478752	0.0373577	0.0681295	0.105937	0.168961	72	0.0860828	0.129199
431	3	32	113.63	5.64206	8371	4574.33	0.0373313	0.0508922	0.0379299	0.0609374	0.11363	0.174508	93	0.0862423	0.123935
432	4	6	84.3654	15.1406	6262	4904.5	0.010663	0.0393518	0.0331434	0.057894	0.0843654	0.143378	24	0.0591517	0.117834
433	5	35.8	102.879	12.4436	5079	5927	0.0340291	0.0468917	0.0387649	0.0768043	0.102879	0.163875	166	0.0835033	0.124481
434	4	28.25	71.2469	6.7932	4569	3586.25	0.0135893	0.0185876	0.0368778	0.0283954	0.0712469	0.129915	112	0.0480042	0.0871727
435	5	15.2	89.752	14.4275	5568	5928.6	0.00676209	0.03102	0.0372997	0.0595045	0.089752	0.151089	75	0.0588928	0.0957096
436	5	11.8	84.3142	14.5465	8836	5460.6	0.0135447	0.0239312	0.0291586	0.0456854	0.0843142	0.142993	60	0.0507917	0.0960567
437	4	25	86.745	10.7708	8366	5220.5	0.018066	0.0325754	0.0323803	0.0513714	0.086745	0.148817	96	0.0674438	0.107256
438	6	11.6667	72.6859	13.2902	9234	4284.17	0.0119646	0.0271073	0.0326254	0.0410278	0.0726859	0.132514	67	0.0483016	0.105746
439	4	5	99.8649	22.6777	7055	6123.25	0.018066	0.0234744	0.039296	0.0276867	0.0998649	0.162894	20	0.0496919	0.0930045
440	8	16.75	82.0603	17.0746	6946	6197.62	0.00869559	0.0281048	0.0322776	0.0670287	0.0820603	0.144568	120	0.0584137	0.102379
441	5	5.2	101.641	21.5704	3110	4374.4	0.0108845	0.0263906	0.0395345	0.0407107	0.101641	0.161089	27	0.0568212	0.105313
442	3	13.3333	84.6507	8.93535	6055	7608.67	0.00590768	0.0168805	0.0371174	0.0274844	0.0846507	0.158138	41	0.0515299	0.0913369
443	3	34.3333	68.8241	3.29486	4482	4967.67	0.00552296	0.0240735	0.0322057	0.056116	0.0688241	0.135099	99	0.0503894	0.0923518
444	4	8.5	105.034	17.8	5373	5523.5	0.019216	0.0399188	0.0379573	0.0584434	0.105034	0.16075	35	0.0746506	0.121638
445	5	6.4	87.3456	17.3235	4149	5234.2	0.0122077	0.0352662	0.0375465	0.055325	0.0873456	0.14556	32	0.0544008	0.0895408
446	6	12.1667	95.0188	19.1536	5791	3794	0.00631735	0.0375278	0.0368081	0.0708751	0.0950188	0.156534	72	0.06961	0.130577
447	3	33.6667	74.0528	4.78191	8839	3136	0.0179655	0.0222454	0.0320325	0.026781	0.0740528	0.141321	96	0.0497022	0.0945727
448	3	9	96.5205	11.299	0	3742.33	0.0159173	0.02658	0.0354923	0.0412786	0.0965205	0.158374	27	0.0564906	0.107098
449	4	5.5	103.219	21.9647	5852	4554.25	0.0273798	0.0317962	0.0387773	0.0351167	0.103219	0.169032	22	0.0589948	0.094279
450	4	23	91.2468	7.78856	4454	4356.5	0.0254058	0.0528224	0.0355115	0.0725061	0.0912468	0.164099	87	0.0754249	0.13166
451	3	6.66667	82.9376	12.9343	7345	6097.67	0.00849256	0.0187599	0.0272059	0.0288998	0.0829376	0.136646	21	0.0398853	0.0976406
452	4	10.5	90.6728	16.6137	1860	6331.5	0.0155626	0.0312599	0.0295734	0.0486518	0.0906728	0.155945	42	0.0517962	0.107355
453	3	8.66667	106.963	12.4791	7222	7590	0.0143153	0.0398246	0.0378669	0.07675	0.106963	0.174825	25	0.0662882	0.130205
454	3	14.6667	85.0036	8.20801	4065	6166.67	0.00783798	0.0242721	0.0350523	0.0448869	0.0850036	0.145525	45	0.0514927	0.0873954
455	3	6.66667	107.634	16.444	8524	6791.33	0.0138048	0.0201125	0.0380199	0.028519	0.107634	0.168485	21	0.0512714	0.0964916
456	4	11	120.054	16.939	6697	5427.5	0.018395	0.0351595	0.0416911	0.0505669	0.120054	0.192198	45	0.0767187	0.117028
457	4	9.25	106.623	16.6476	766	5576	0.0238344	0.0356511	0.0349356	0.0603038	0.106623	0.169587	38	0.0693804	0.117536
458	5	8.6	96.4947	16.1049	4512	4208.6	0.0213844	0.0357458	0.034744	0.0476643	0.0964947	0.160215	40	0.0640424	0.100269
459	7	11.5714	75.3718	16.4397	4310	5616.86	0.0191621	0.032743	0.0342301	0.0534604	0.0753718	0.14274	77	0.0555494	0.0893325
460	4	15.5	89.2989	9.7272	4801	5207.5	0.0173998	0.0397974	0.0356117	0.068176	0.0892989	0.147479	63	0.0604262	0.117211
461	5	13.2	88.3789	15.4776	3131	6903.4	0.0173792	0.0432735	0.0357428	0.0651528	0.0883789	0.156516	67	0.0602572	0.106911
462	3	24.3333	77.7244	5.38651	10900	6066	0.00798505	0.0169917	0.0322405	0.0272713	0.0777244	0.141024	70	0.0478295	0.0855689
463	6	16.6667	89.5174	16.8946	2344	5898	0.027474	0.0411957	0.0369813	0.0704341	0.0895174	0.145939	96	0.065207	0.114444
464	3	9.33333	117.023	14.7029	2328	4925.33	0.0310702	0.052675	0.0387163	0.0733189	0.117023	0.188952	29	0.0834831	0.135575
465	4	6.25	95.1149	19.1551	7605	5253.5	0.0230881	0.0355782	0.0371616	0.0501767	0.0951149	0.1641	25	0.0613971	0.0956718
466	4	8	83.9919	12.2488	8588	5920.75	0.00319114	0.0181428	0.0312267	0.0452155	0.0839919	0.142538	32	0.0449151	0.0954577
467	4	17.75	79.8428	9.7129	2962	5774.75	0.00671777	0.0247235	0.0367727	0.0453907	0.0798428	0.151777	68	0.0491215	0.0931883
468	5	7.2	77.7508	14.9454	4629	6504.2	0.00768129	0.0207442	0.0340974	0.0302198	0.0777508	0.131855	37	0.0490683	0.107003
469	4	6.5	98.3975	18.6545	2214	4735.25	0.011933	0.0290607	0.0345764	0.0371481	0.0983975	0.15025	27	0.0531684	0.0894391
470	3	13.3333	97.2875	9.34269	2684	8212.33	0.0320592	0.0362222	0.0284995	0.0410278	0.0972875	0.152274	41	0.0582552	0.0844569
471	4	7.5	87.3457	14.9216	0	3833.75	0.021173	0.0407702	0.0400506	0.0575918	0.0873457	0.150726	30	0.0575366	0.120215
472	3	10	107.734	10.8459	6282	3322	0.0258987	0.0376716	0.0391522	0.0439123	0.107734	0.176594	28	0.0654072	0.103739
473	3	42	87.7262	3.15164	6252	4361	0.0290978	0.0452076	0.0357054	0.0715534	0.0877262	0.150187	121	0.0652146	0.106098
474	4	17.75	104.636	13.4751	3823	4605.75	0.0342158	0.0488399	0.0338962	0.0597124	0.104636	0.184432	70	0.0787679	0.123348
475	5	5.2	98.7772	20.9314	4067	6564.2	0.0260231	0.0315792	0.0339061	0.0433148	0.0987772	0.152991	25	0.0531974	0.0900827
476	3	40.6667	96.4836	8.91518	7373	5855.67	0.0216283	0.0402023	0.0376835	0.0540396	0.0964836	0.163816	121	0.0759466	0.132793
477	11	11.8182	74.1182	17.5655	8790	4207.27	0.00545878	0.0291183	0.0380996	0.056718	0.0741182	0.130654	122	0.0534365	0.119222
478	5	7.6	110.782	22.3323	3776	5323.6	0.0250697	0.05104	0.0386169	0.0680699	0.110782	0.181444	37	0.0686598	0.109061
479	4	12	98.3221	13.3869	4126	4867	0.0194235	0.0447083	0.0356947	0.0694239	0.0983221	0.164732	48	0.0653366	0.12293
480	5	14.2	88.3505	14.4537	6738	4684	0.0159042	0.0233006	0.0387555	0.0297814	0.0883505	0.153205	72	0.0560128	0.0946677
481	7	5.42857	90.2037	21.6561	7097	6211.43	0.00274198	0.0366442	0.0393802	0.0744715	0.0902037	0.161676	36	0.0545692	0.105033
482	3	33.6667	78.1137	4.99447	2078	4160	0.0157567	0.0197398	0.0382623	0.0263358	0.0781137	0.156319	98	0.0566234	0.0971102
483	5	22.2	69.4917	9.92447	0	4633.4	0.0127938	0.0320252	0.0329926	0.0815781	0.0694917	0.129146	105	0.0520871	0.0953764
484	3	26.3333	90.8356	8.8838	2395	4774.33	0.0254525	0.0297588	0.0313624	0.0341608	0.0908356	0.160806	80	0.0641329	0.104935
485	4	23.75	83.067	9.63573	1684	5142.75	0.0195112	0.0254595	0.0334649	0.0301591	0.083067	0.144816	89	0.0556772	0.102799
486	4	11.25	93.9879	13.9863	6507	7664.25	0.0159045	0.0349296	0.0292777	0.0537139	0.0939879	0.146387	43	0.06164	0.0931652
487	5	27	75.0576	12.3997	7455	5624	0.0122102	0.0330066	0.033829	0.069166	0.0750576	0.142475	129	0.055357	0.100635
488	6	11.6667	71.6944	11.8776	7354	4817.33	0.00418469	0.0357814	0.0376136	0.0566577	0.0716944	0.128704	70	0.0495541	0.0976894
489	4	23.25	104.24	11.7127	3829	5162.25	0.017646	0.0434645	0.0403547	0.0639764	0.10424	0.168349	94	0.0831756	0.126012
490	4	7.5	104.764	17.7101	3170	5443.25	0.0248288	0.0328046	0.0414005	0.0431403	0.104764	0.170591	30	0.0630683	0.117873
491	3	22	84.6712	4.83835	7981	6304.33	0.0228781	0.0336472	0.0374704	0.0412722	0.0846712	0.143909	66	0.0611048	0.103442
492	4	21.5	86.5655	7.9867	7001	5643.5	0.0217518	0.0315454	0.0365858	0.0369336	0.0865655	0.151582	85	0.058943	0.0929566
493	7	4.85714	113.507	26.7937	3883	5864.29	0.0331011	0.0460497	0.0401657	0.0608361	0.113507	0.181862	34	0.070687	0.105836
494	5	8.8	86.6583	17.9983	6230	5799	0.0245895	0.033327	0.0362837	0.0433884	0.0866583	0.147818	44	0.0552502	0.0862442
495	6	11.5	77.2091	12.925	8977	4415	0.01253	0.0241469	0.0335414	0.0427707	0.0772091	0.14012	66	0.0488153	0.098059
496	3	20	74.339	10.8205	4847	4583	0.00592487	0.0188658	0.0359713	0.0326329	0.074339	0.134561	59	0.0479248	0.0950109
497	4	10.25	87.5601	12.1052	7512	4135.75	0.0111223	0.0334227	0.0335955	0.0428834	0.0875601	0.152629	42	0.0602643	0.0963039
498	4	7	85.9379	14.323	3701	5136.25	0.0182184	0.0255323	0.034461	0.0316982	0.0859379	0.152488	29	0.0534499	0.0826979
499	3	42	87.4043	8.18029	2150	6583	0.0148349	0.023218	0.0346529	0.0349327	0.0874043	0.156083	121	0.0647413	0.114243
500	4	5	89.1494	19.528	6537	4742.25	0.00579762	0.0191549	0.040435	0.0305668	0.0891494	0.163593	21	0.0477263	0.106326
501	5	8	92.1548	15.5895	4850	4897	0.0251349	0.0415596	0.0436426	0.0856885	0.0921548	0.167532	40	0.0573853	0.0919104
502	4	5.25	99.7727	19.7764	6132	3269.75	0.0213246	0.0354954	0.0400946	0.0577698	0.0997727	0.167641	22	0.0583599	0.10523
503	4	13	98.2378	18.4811	3916	4104.25	0.0304931	0.0487054	0.0435426	0.0689918	0.0982378	0.175985	53	0.0670444	0.108854
504	3	17	69.4392	8.1317	2410	3462	0.0116184	0.0250337	0.034858	0.0375705	0.0694392	0.141697	52	0.0402026	0.0767901
505	6	9.83333	92.0329	19.2344	5448	5671	0.0245578	0.0408214	0.0369716	0.0759311	0.0920329	0.159932	57	0.0565633	0.0998278
506	4	7.75	93.5046	16.5859	4284	6635.25	0.0159017	0.0263266	0.0367583	0.037927	0.0935046	0.162759	32	0.0524866	0.0799731
507	4	12.25	99.2728	15.3636	4616	7613.25	0.029408	0.0429694	0.0368369	0.0533271	0.0992728	0.154245	50	0.0687831	0.0953242
508	4	12	105.337	15.0203	3166	5931	0.0257013	0.048853	0.0413761	0.0647013	0.105337	0.169255	48	0.081033	0.127567
509	3	18.6667	99.3764	8.28137	3973	3390.33	0.0301298	0.0467938	0.0311699	0.0601885	0.0993764	0.163634	54	0.0767752	0.131443
510	3	26.6667	86.357	4.02351	3867	6008.67	0.0039905	0.0312652	0.0377108	0.0616547	0.086357	0.147028	76	0.0617427	0.10905
511	5	8.4	81.3841	14.1146	3887	5757.6	0.00584151	0.0332642	0.0376669	0.0820388	0.0813841	0.141621	43	0.06137	0.117769
512	4	28.25	93.2912	11.8644	5182	6148.25	0.0116593	0.0368457	0.0322664	0.0524131	0.0932912	0.161789	108	0.0746784	0.117132
513	4	22.25	92.268	7.08487	9366	4471.5	0.0246922	0.0335078	0.0331579	0.0527103	0.092268	0.161675	89	0.0653159	0.126856
514	5	14	97.4439	16.824	5597	4831.6	0.0269839	0.0414165	0.0402538	0.0564659	0.0974439	0.176387	69	0.0765076	0.111228
515	5	4.8	108.621	27.5174	8529	5907.2	0.012125	0.0312481	0.0339726	0.0423615	0.108621	0.176853	25	0.057342	0.0826561
516	4	16.5	89.2024	12.961	4967	7332	0.0282611	0.0314341	0.0373959	0.0355514	0.0892024	0.143627	67	0.0622203	0.0921319
517	3	25	92.6801	11.8103	8277	6757.33	0.00725662	0.0254104	0.0362667	0.0408797	0.0926801	0.148979	75	0.0691258	0.105279
518	5	9	112.517	17.9522	6180	5316	0.032336	0.0488998	0.0366693	0.059191	0.112517	0.173189	45	0.0779536	0.121612
519	8	19.25	65.5264	13.0843	4446	6581.88	0.0104038	0.0286273	0.0347916	0.0411261	0.0655264	0.133759	142	0.0463947	0.104831
520	3	51	67.2991	3.0761	7289	5603.67	0.0121136	0.032503	0.0378529	0.0457135	0.0672991	0.134351	143	0.0502933	0.101852
521	4	6	106.279	21.2558	9897	4094	0.0302198	0.0371309	0.0363081	0.0425354	0.106279	0.162075	25	0.0642812	0.108445
522	4	8	101.531	19.178	2933	5100.25	0.0108845	0.0301344	0.0305663	0.0549056	0.101531	0.157193	32	0.0621198	0.104178
523	3	18.3333	74.7884	7.28707	3811	4997.33	0.0137467	0.0281864	0.036429	0.0402395	0.0747884	0.133485	55	0.051065	0.107528
524	3	8.66667	102.357	12.5793	6092	4847.33	0.0241398	0.0435723	0.0450392	0.0657812	0.102357	0.165842	27	0.0696871	0.136312
525	4	9.75	85.9705	15.4286	7457	5730	0.0179644	0.0368469	0.0383155	0.0544145	0.0859705	0.147111	39	0.0616858	0.105303
526	6	8.16667	87.178	18.1621	6977	5380.33	0.00675712	0.0350324	0.0404956	0.0563513	0.087178	0.140463	48	0.0579609	0.106995
527	4	13.75	86.9896	12.6108	4919	6255.25	0.0139924	0.0386557	0.0358587	0.0709811	0.0869896	0.155982	53	0.0659656	0.101234
528	4	22.75	94.9246	10.0893	6211	4877.5	0.032449	0.0342794	0.0379457	0.0382169	0.0949246	0.171899	84	0.0689059	0.108991
529	5	13.4	97.7581	16.0587	4283	5519.6	0.0233345	0.0450621	0.0338598	0.0761322	0.0977581	0.162225	68	0.0739219	0.126667
530	4	45.25	76.9581	9.6421	6132	5325.25	0.0104896	0.0267213	0.0325714	0.0632884	0.0769581	0.152189	167	0.0585795	0.0987422
531	5	14	82.8439	17.0452	4234	6257	0.00833349	0.0258993	0.0319566	0.0413782	0.0828439	0.141477	71	0.0574253	0.0892797
532	4	16.75	97.4521	17.7257	9726	6751.25	0.0262285	0.0411361	0.0359482	0.0487806	0.0974521	0.156596	68	0.0717307	0.101737
533	8	4.125	95.9549	24.9883	7040	7130	0.00995924	0.0381589	0.031204	0.0703971	0.0959549	0.153468	33	0.0587311	0.113545
534	3	20.3333	68.4436	5.07096	3782	7062.33	0.00977415	0.0161399	0.0345569	0.0259121	0.0684436	0.143287	62	0.043234	0.0847485
535	6	15	82.4898	18.6435	1617	6745.5	0.0139234	0.0332721	0.0355992	0.0499813	0.0824898	0.152508	91	0.0573494	0.10576
536	6	5.16667	88.6785	18.8852	4197	5559.67	0.00790826	0.0404949	0.0323423	0.0717683	0.0886785	0.148663	30	0.0571327	0.141144
537	4	15.25	119.102	15.2625	1208	4659.5	0.0410037	0.052571	0.0356554	0.0709089	0.119102	0.180615	61	0.0879648	0.150745
538	3	24.6667	88.0702	5.47992	5496	6509	0.0276309	0.0472716	0.0381277	0.0654027	0.0880702	0.144152	75	0.0659172	0.110799
539	4	10.75	93.126	12.5252	10973	4023.25	0.0257178	0.0327212	0.0339947	0.0415919	0.093126	0.159554	43	0.0585483	0.100661
540	4	30.75	91.6937	14.9507	3492	3920	0.0373939	0.0407709	0.0328758	0.0468147	0.0916937	0.152461	123	0.0693599	0.117792
541	9	9.33333	93.5928	19.2303	893	5100.89	0.00857006	0.046557	0.0397611	0.0867768	0.0935928	0.166594	82	0.0706421	0.117157
542	3	15.3333	104.062	8.27156	7589	7287.67	0.040425	0.0461277	0.0315692	0.0522445	0.104062	0.177013	44	0.0689513	0.115272
543	4	6.75	87.3778	15.8372	5412	6047.5	0.0228931	0.0448325	0.0325055	0.0750655	0.0873778	0.156652	28	0.0620591	0.10432
544	3	9.33333	76.203	8.89036	8280	3755	0.00736915	0.0332265	0.035501	0.0534851	0.076203	0.144092	28	0.0516563	0.092067
545	6	7	73.8388	13.3222	2370	4908.83	9.48433e-05	0.0166453	0.0353362	0.0262584	0.0738388	0.142034	43	0.0418165	0.104096
546	3	5.66667	107.1	19.975	7038	6547.67	0.0366851	0.0389812	0.0344427	0.0409731	0.1071	0.175372	18	0.0613467	0.0841145
547	5	25.8	100.08	17.4231	4314	5657.2	0.0336371	0.0459692	0.0353426	0.0590888	0.10008	0.167486	128	0.0783359	0.12596
548	4	32.25	63.8228	9.79852	5354	7623	0.00852752	0.0405482	0.0336221	0.0832627	0.0638228	0.130765	126	0.0443186	0.09894
549	6	7	79.1315	16.6689	3683	4261.33	0.0187889	0.0382964	0.0342109	0.0668407	0.0791315	0.132337	42	0.0486793	0.0946223
550	4	6.25	102.031	18.2806	5107	7148.75	0.0159042	0.0246032	0.0352005	0.0378515	0.102031	0.169109	26	0.0527333	0.102927
551	3	8	104.328	13.179	5277	4623	0.0199331	0.0287209	0.0379099	0.0338095	0.104328	0.174608	25	0.0552479	0.0995054
552	3	9.33333	95.6082	12.4822	3148	6602	0.0281465	0.0338451	0.0353405	0.0376588	0.0956082	0.165199	28	0.0584975	0.0932993
553	3	29	80.548	9.56348	13617	4382.67	0.0228077	0.0336903	0.0308345	0.0447556	0.080548	0.138023	86	0.05568	0.0939337
554	3	9	97.2244	11.1768	4518	6006	0.0236081	0.0426011	0.0359317	0.0546214	0.0972244	0.154262	28	0.064229	0.0993125
555	5	19.2	98.3746	16.5243	3821	4896	0.0229077	0.0388546	0.0339688	0.0554825	0.0983746	0.169765	94	0.0751173	0.123573
556	4	14.5	83.0302	12.2866	5969	3878.75	0.00450798	0.0203269	0.0335687	0.0447827	0.0830302	0.146738	57	0.0550545	0.0940292
557	5	19.8	91.4718	16.5056	6045	5865.4	0.0145162	0.0403242	0.0365937	0.0627628	0.0914718	0.159987	96	0.074592	0.122055
558	6	6.5	84.4953	18.4316	0	5060.17	0.0130974	0.0294538	0.036402	0.0549547	0.0844953	0.144889	38	0.0570592	0.0954691
559	4	7.5	90.8798	16.8777	10056	5117.5	0.0144348	0.0321116	0.0404529	0.0579317	0.0908798	0.148335	30	0.0544771	0.107873
560	4	53	66.0824	6.30938	7518	5967.75	0.0125791	0.0214598	0.0330385	0.0282908	0.0660824	0.133794	200	0.0495428	0.0961729
561	5	10.2	86.0337	16.6375	9749	6015.8	0.0161176	0.038909	0.0400415	0.0665171	0.0860337	0.15856	49	0.0617665	0.111517
562	5	11.2	89.322	13.8236	4388	4063	0.0203735	0.0459933	0.0401089	0.0837225	0.089322	0.162407	57	0.0612739	0.106738
563	3	18.3333	99.1587	7.55495	4550	4828.33	0.0287326	0.047229	0.0350822	0.0599416	0.0991587	0.165287	54	0.0689199	0.111929
564	3	17	88.5316	10.8746	7354	7847.67	0.0190677	0.0430408	0.0339989	0.0608361	0.0885316	0.155766	52	0.0727968	0.105223
565	4	14.25	88.207	12.8635	5777	5249.75	0.0132902	0.0352281	0.037654	0.0528252	0.088207	0.154043	56	0.0574859	0.106733
566	3	6.66667	93.6326	14.9119	8945	4874.33	0.00532431	0.0345441	0.031895	0.0635905	0.0936326	0.148847	20	0.0564508	0.108077
567	3	33.6667	85.2813	5.5117	8079	4659.67	0.0215749	0.0333696	0.031706	0.0454581	0.0852813	0.141641	97	0.0642761	0.107054
568	3	32.3333	69.3992	4.51445	7770	5107.67	0.0114114	0.0309269	0.0327484	0.0457891	0.0693992	0.126627	94	0.046872	0.0842904
569	4	7.5	124.721	26.1568	3633	5104.5	0.0298827	0.0495203	0.0340714	0.0721641	0.124721	0.182399	31	0.0836013	0.132582
570	4	45.75	57.1646	7.1554	8421	4198.25	0.00212985	0.0215533	0.0360661	0.0400263	0.0571646	0.124368	170	0.0405156	0.0846438
571	4	12.75	80.0136	13.4794	2703	4839.25	0.0203257	0.0459039	0.0350573	0.0736946	0.0800136	0.158651	52	0.0554063	0.118112
572	5	14.6	94.0745	14.249	3206	4863.6	0.0110969	0.0376474	0.0346658	0.0786301	0.0940745	0.161228	73	0.0736863	0.127193
573	8	11.375	67.6459	13.9128	6662	5436.5	0.0115183	0.0399318	0.0401114	0.0699899	0.0676459	0.140587	88	0.0460643	0.0835499
574	6	7.83333	96.5954	17.9328	5711	6230.67	0.0267144	0.0292528	0.0338003	0.0346531	0.0965954	0.162671	46	0.0564822	0.098603
575	4	9	81.6503	12.8116	7993	6055.25	0.0173349	0.0326317	0.0319844	0.0602702	0.0816503	0.154033	37	0.0508519	0.0930447
576	3	5.33333	104.118	20.2451	1750	3390.67	0.0208058	0.0414908	0.0371155	0.0659095	0.104118	0.165695	17	0.0626031	0.108445
577	3	14.6667	75.181	7.01092	6779	6076.67	0.0095608	0.0184855	0.0280066	0.0296628	0.075181	0.136162	45	0.0447945	0.0869111
578	6	4.83333	100.465	25.3953	6813	6247	0.0168742	0.0515734	0.0340945	0.0950024	0.100465	0.162464	30	0.0729085	0.130573
579	4	6	125.818	24.7642	9468	7269.5	0.0317302	0.0451743	0.0406646	0.0529597	0.125818	0.182445	25	0.074448	0.118112
580	5	5	120.91	28.4811	8310	4321.4	0.0239203	0.0429983	0.0349138	0.0620888	0.12091	0.195428	24	0.0707532	0.135013
581	4	6	100.609	20.6109	5775	5341.25	0.0184583	0.0324452	0.033984	0.0581371	0.100609	0.164575	25	0.0601907	0.0987148
582	3	5	136.654	29.283	4081	5364	0.0429534	0.0597534	0.0464677	0.0689918	0.136654	0.199178	16	0.0836411	0.123538
583	3	44.6667	75.4579	5.62492	6693	5091.33	0.0054819	0.0347377	0.0363633	0.058142	0.0754579	0.139761	132	0.0563286	0.106733
584	3	63.6667	91.1258	4.06391	6879	5807.33	0.0162445	0.0384829	0.0357716	0.0549397	0.0911258	0.14642	183	0.0774878	0.113882
585	4	13.75	96.4596	13.42	1911	5265.5	0.0233933	0.0566936	0.0415464	0.0766271	0.0964596	0.149263	55	0.0705406	0.148159
586	3	48.3333	117.331	10.8916	4778	5689	0.0263006	0.0563917	0.03067	0.0766071	0.117331	0.177066	134	0.0985984	0.140996
587	5	7.4	77.6376	15.975	1603	5538.2	0.0101915	0.0333168	0.0294423	0.0504372	0.0776376	0.140463	36	0.0519282	0.0980947
588	3	17.3333	111.687	10.4022	7562	5320.67	0.0325761	0.0589818	0.03725	0.0758262	0.111687	0.172554	51	0.0869585	0.137348
589	3	16.3333	96.5676	6.38119	3760	4606	0.023181	0.0462983	0.0315324	0.0619639	0.0965676	0.158263	49	0.0733838	0.115341
590	9	11.1111	91.0207	22.9132	11042	6170.44	0.0122852	0.0471782	0.041969	0.0752508	0.0910207	0.147896	96	0.0734698	0.116191
591	6	22.1667	73.0999	16.2802	2632	5576	0.00865526	0.0241352	0.0370442	0.0398527	0.0730999	0.133947	132	0.0582811	0.100062
592	3	8.66667	130.589	16.0645	4889	7164	0.059154	0.0639706	0.038291	0.0669381	0.130589	0.189354	27	0.0878293	0.13166
593	4	14.25	80.8922	11.1147	3800	5912	0.0147873	0.0209167	0.0298211	0.0273453	0.0808922	0.139231	54	0.0488618	0.0862611
594	4	17.5	77.5579	12.0066	4574	3947.5	0.0177325	0.0374962	0.0381536	0.0600891	0.0775579	0.137006	69	0.0502436	0.0846923
595	3	18	88.0592	7.31455	3779	6599	0.0115628	0.0434642	0.0375713	0.0608089	0.0880592	0.150986	52	0.0695724	0.114618
596	3	39.3333	109.132	13.6784	4617	7203	0.0261449	0.0491865	0.034733	0.0622006	0.109132	0.172399	116	0.0906351	0.131892
597	3	21.3333	87.5924	10.5721	6979	6190.33	0.0241275	0.0340646	0.0393455	0.0468003	0.0875924	0.15013	64	0.0591385	0.0934621
598	4	17.75	86.8747	12.5954	985	6408.25	0.0197827	0.0341155	0.0343066	0.0456339	0.0868747	0.141154	69	0.0588444	0.0960273
599	4	7	71.1884	13.4032	6075	4799	0.00158697	0.0448618	0.0372707	0.0932782	0.0711884	0.13698	29	0.0506743	0.106748
600	4	22.5	109.908	11.889	2831	4480.5	0.0460774	0.0511562	0.0379626	0.0536182	0.109908	0.16974	86	0.0810993	0.119795
601	3	44.3333	75.6061	1.92813	5283	6283.67	0.0201869	0.0283156	0.0348708	0.0330806	0.0756061	0.134207	128	0.0561596	0.09941
602	3	28.3333	107.333	14.788	7302	5961.67	0.030362	0.0506186	0.0418668	0.0673562	0.107333	0.168006	85	0.0830115	0.135301
603	7	19.7143	74.2282	15.3992	6771	5589.43	0.0196879	0.038829	0.0389521	0.0567952	0.0742282	0.141926	136	0.0550116	0.100086
604	3	19.3333	86.6685	6.97826	5939	3107.33	0.016059	0.0494609	0.0355952	0.0813869	0.0866685	0.152232	56	0.0661574	0.128881
605	4	14	75.9934	12.1101	5068	5005.25	0.0182617	0.0307102	0.0354213	0.0418286	0.0759934	0.152849	54	0.048597	0.0834335
606	3	24	85.0146	6.44876	7101	7277.67	0.0249994	0.0439155	0.0367701	0.0612974	0.0850146	0.144273	70	0.0595071	0.110812
607	3	7.33333	111.246	16.0689	1674	6514.67	0.0364677	0.0529715	0.0347702	0.0763812	0.111246	0.177492	22	0.0717941	0.13248
608	3	11	102.099	15.0929	5489	4368.33	0.0295623	0.0318635	0.0416352	0.0342775	0.102099	0.166843	33	0.0587654	0.0915262
609	3	16.3333	80.2322	8.80981	5976	6190	0.0214489	0.0272774	0.0301012	0.0302912	0.0802322	0.139881	49	0.0505228	0.0964233
610	3	9	130.499	21.9915	1914	6792.33	0.0251967	0.0409793	0.0404162	0.0587658	0.130499	0.196443	28	0.0818663	0.117426
611	4	11	114.295	16.7229	8448	8228.5	0.0354227	0.0485569	0.036609	0.0594632	0.114295	0.174052	45	0.0805327	0.116277
612	3	21	87.1224	4.98249	622	4593.33	0.0277697	0.0426966	0.0392334	0.0576294	0.0871224	0.166095	64	0.0666447	0.113223
613	3	9.66667	110.974	12.6107	5273	7741	0.032364	0.0372133	0.0309617	0.0418185	0.110974	0.169967	28	0.0638875	0.100811
614	4	13	82.4378	9.19121	7671	3575.5	0.0112442	0.0219983	0.0344711	0.0324733	0.0824378	0.141704	53	0.0492243	0.0827199
615	5	9.6	87.0906	16.902	0	4135	0.00372474	0.0297405	0.0298862	0.0446382	0.0870906	0.148054	47	0.0568248	0.0959948
616	4	5	138.603	28.8755	4495	4175	0.0575918	0.0691885	0.04152	0.0837527	0.138603	0.199178	20	0.0890426	0.141144
617	4	12.5	89.3291	11.7592	3385	6506.5	0.01253	0.0480136	0.0392254	0.0669453	0.0893291	0.15265	51	0.0734465	0.10622
618	4	11.25	85.3094	10.7906	9283	4391.5	0.00778632	0.0461702	0.042837	0.0735093	0.0853094	0.151996	44	0.0653268	0.0999935
619	3	16.6667	88.7619	6.99253	5920	6741.67	0.0161183	0.0363242	0.0342026	0.0488029	0.0887619	0.144048	51	0.0598532	0.103515
620	3	14.6667	98.6679	8.95319	5047	5449.67	0.0313427	0.0331615	0.0336501	0.0362556	0.0986679	0.160035	42	0.062931	0.091499
621	3	28	81.4611	4.38985	8688	5969.33	0.0221164	0.0321471	0.0336917	0.0386426	0.0814611	0.138638	83	0.0577318	0.10636
622	4	13.75	70.2924	10.3285	3764	6409.25	0.010593	0.0318426	0.0420729	0.0762444	0.0702924	0.148919	55	0.0477088	0.148919
623	4	8.75	87.9226	15.095	4169	4861.25	0.0176383	0.0257291	0.0367692	0.0336371	0.0879226	0.143276	35	0.0520625	0.0972772
624	4	9.5	111.748	17.6491	6892	2673.75	0.0369885	0.0465377	0.0325982	0.0549926	0.111748	0.167117	39	0.0722581	0.119652
625	5	6.4	118.25	23.4984	5308	4936.2	0.0228599	0.0447687	0.0357151	0.0610333	0.11825	0.169154	31	0.0753841	0.117536
626	3	24	98.2873	7.45555	5880	7106	0.0305655	0.0379915	0.0365352	0.0434869	0.0982873	0.159195	73	0.0683283	0.101823
627	3	10	118.133	16.9543	7180	7019	0.0317302	0.0401521	0.0475586	0.045689	0.118133	0.174452	30	0.0770238	0.121908
628	4	9.5	88.2531	13.16	8965	4794.75	0.0173928	0.0279599	0.033017	0.0418152	0.0882531	0.149133	39	0.0525666	0.0872129
629	5	9.2	94.5378	16.9601	2942	5432.2	0.0220545	0.0350149	0.0339598	0.0525177	0.0945378	0.153742	46	0.059669	0.1105
630	3	42	58.6391	5.48812	4432	5214.67	0.00354878	0.0170699	0.0363241	0.0243072	0.0586391	0.125786	126	0.0381462	0.0839465
631	3	6.66667	93.4158	14.8773	5910	7191.67	0.0265769	0.043161	0.0361946	0.0695706	0.0934158	0.149864	20	0.0596431	0.107896
632	4	13.75	112.901	20.446	6693	5727.75	0.0100232	0.04077	0.0393632	0.0660152	0.112901	0.188703	54	0.0832566	0.12712
633	3	13	87.3964	10.6151	4050	5482.67	0.00868041	0.0181632	0.0324141	0.0310431	0.0873964	0.152238	39	0.0493096	0.0859478
634	4	19.75	106.974	20.0172	6586	5486.25	0.0297814	0.0562187	0.0326527	0.0809985	0.106974	0.178183	79	0.0814348	0.131435
635	3	28.3333	99.1837	10.9703	8802	5600.67	0.0133968	0.036283	0.0325064	0.0628923	0.0991837	0.160393	84	0.0818241	0.139499
636	3	7	102.13	18.1564	9499	5864.33	0.0153935	0.0182922	0.0386725	0.0239203	0.10213	0.171507	22	0.0524018	0.0860091
637	3	39.3333	92.6134	12.4165	2139	4730.67	0.0164352	0.033808	0.0394769	0.0523438	0.0926134	0.155579	118	0.0776079	0.117011
638	3	43.6667	90.4068	5.93207	7588	4918	0.0352032	0.0626876	0.0339776	0.0858309	0.0904068	0.157441	129	0.0707324	0.115601
639	3	30.3333	104.278	6.31991	7702	5887	0.0471194	0.0738409	0.0392502	0.094796	0.104278	0.170475	89	0.0836682	0.131854
640	4	36	80.103	10.9152	4085	4052.5	0.0183722	0.025837	0.0337273	0.0297218	0.080103	0.148692	140	0.058995	0.106852
641	4	10.75	102.129	14.4933	3053	4730	0.0176743	0.0316599	0.0414939	0.0441113	0.102129	0.158918	42	0.0652586	0.0997132
642	4	29	88.2838	11.9082	4331	5737	0.0296515	0.0344144	0.0318342	0.0450296	0.0882838	0.146262	110	0.0652536	0.109813
643	4	8.25	107.443	19.8012	1346	4605.25	0.0333054	0.0443449	0.0419029	0.0585816	0.107443	0.170993	33	0.0708537	0.124894
644	4	5.75	109.352	20.2757	2824	4685.75	0.031475	0.0401918	0.0367836	0.045626	0.109352	0.173039	23	0.0649857	0.102284
645	4	11.5	101.266	16.4285	4248	4197.5	0.0222614	0.0520311	0.0453057	0.0837527	0.101266	0.157652	47	0.0679481	0.107793
646	6	6.16667	114.424	25.6232	7142	4956.5	0.0312782	0.0436028	0.0404797	0.0583012	0.114424	0.176233	38	0.0710305	0.106995
647	3	10.6667	83.8056	10.1169	8978	8055.67	0.0171576	0.0307579	0.0343022	0.0448741	0.0838056	0.143424	33	0.0597493	0.0895252
648	5	6.8	85.9727	14.6154	3382	7038	0.00907566	0.0273575	0.0325812	0.0451896	0.0859727	0.147974	35	0.0525113	0.106177
649	4	18.5	81.8573	9.50338	4352	5233.25	0.023267	0.0280736	0.0312629	0.037746	0.0818573	0.139816	74	0.0512424	0.0995122
650	4	3.75	114.647	31.0503	4608	6658.75	0.0331694	0.0509859	0.0350693	0.0735093	0.114647	0.18789	16	0.0650371	0.11504
651	4	5.75	134.895	27.3537	5098	5765.75	0.0407254	0.0674862	0.0380431	0.0837225	0.134895	0.197195	24	0.0920871	0.133221
652	4	18	68.3507	7.56767	6537	5169.25	0.00699738	0.0226756	0.0310674	0.0411261	0.0683507	0.138297	72	0.0411711	0.0855352
653	3	15	113.168	8.08695	5093	4585.33	0.0394406	0.0477909	0.0393437	0.0552435	0.113168	0.173722	46	0.0814195	0.117769
654	3	9	91.1611	11.7912	397	3835	0.0216965	0.026192	0.0341804	0.0299555	0.0911611	0.155956	28	0.0523975	0.102856
655	3	10	86.7855	13.5	7414	4622	0.0116593	0.0249788	0.0345271	0.0470055	0.0867855	0.152826	31	0.049026	0.113846
656	3	10.3333	100.308	9.72685	10066	8381.33	0.0175159	0.0353801	0.035004	0.0444519	0.100308	0.158268	31	0.064298	0.0940554
657	4	14	103.127	18.2785	4631	6922	0.0247222	0.0374075	0.0337437	0.0516799	0.103127	0.174416	56	0.07521	0.114451
658	4	10	71.0374	11.2324	8398	4385.5	0.00861895	0.0207229	0.0341114	0.0535114	0.0710374	0.130191	41	0.0385529	0.081045
659	4	6.5	86.7529	16.1113	4846	4418	0.0221357	0.0318021	0.0362161	0.0514169	0.0867529	0.14625	27	0.0552207	0.116659
660	4	6	89.3963	17.1609	2577	5507.75	0.0130974	0.0247874	0.0346408	0.0325359	0.0893963	0.155045	24	0.0527301	0.104764
661	4	14.5	84.3941	11.2525	6171	5401	0.0176194	0.0366711	0.0318921	0.0584749	0.0843941	0.145972	57	0.0630787	0.102458
662	5	5.8	91.7	20.1819	1927	5204.8	0.0213333	0.0420385	0.037967	0.0619559	0.0917	0.145919	30	0.056385	0.0931652
663	4	33.75	85.3997	10.8745	6519	3356	0.0305574	0.0415272	0.0395914	0.0466439	0.0853997	0.152795	132	0.0652239	0.121789
664	4	8.75	96.3456	15.5475	4205	4627.5	0.0172987	0.0250943	0.0308035	0.0416606	0.0963456	0.163461	35	0.0574541	0.100436
665	3	5.33333	110.219	20.8191	10874	5853.67	0.0271608	0.0354217	0.0356497	0.0418041	0.110219	0.182673	17	0.0606105	0.0872815
666	3	45	73.3949	7.36426	6755	7897.67	0.0187741	0.0230164	0.0355673	0.0271871	0.0733949	0.141012	133	0.0525234	0.0991718
667	5	7.2	90.2453	18.135	3891	6008	0.0186806	0.023458	0.0317126	0.02996	0.0902453	0.156529	37	0.0512247	0.094273
668	4	32.25	83.659	9.45771	6540	4321.5	0.0122102	0.0319386	0.0306116	0.0426992	0.083659	0.147515	126	0.0634975	0.112846
669	3	25.3333	109.367	6.65314	8214	4973.67	0.0298081	0.0463568	0.0351252	0.0595898	0.109367	0.174309	75	0.0835348	0.136561
670	4	15.75	104.284	17.4101	4036	7303	0.0337804	0.0380649	0.0337123	0.0456756	0.104284	0.162743	60	0.0705413	0.10258
671	3	13	86.4969	10.9532	5396	8756	0.0142923	0.0245394	0.032758	0.0371441	0.0864969	0.148477	40	0.060436	0.106428
672	4	39	79.4504	8.5115	6452	3614.25	0.0148316	0.0339205	0.0404644	0.0507488	0.0794504	0.146961	148	0.0605352	0.106047
673	3	10	121.601	15.5577	1718	5434.67	0.055594	0.0722922	0.0396073	0.0856885	0.121601	0.176565	30	0.0905164	0.124367
674	3	36	86.7682	2.90251	6269	6723	0.0166233	0.0286708	0.034952	0.0394716	0.0867682	0.153189	103	0.0609912	0.103658
675	3	12.3333	100.805	13.2215	5610	3201.67	0.0222227	0.0326664	0.0353109	0.0390209	0.100805	0.16623	36	0.060558	0.102984
676	3	59.6667	93.6162	4.6799	5275	5282	0.028611	0.0505684	0.038096	0.0779578	0.0936162	0.169198	166	0.0811346	0.123464
677	3	21.3333	82.0922	8.52847	6778	6246.67	0.0218813	0.02655	0.0352364	0.0303303	0.0820922	0.138402	65	0.0551416	0.0988526
678	3	6	100.501	17.0692	5169	6092.33	0.0196251	0.0254599	0.0362374	0.0310085	0.100501	0.16166	18	0.0523101	0.0979466
679	4	5.75	83.5066	16.5274	2399	3865.75	0.00790826	0.0231535	0.0317127	0.0401026	0.0835066	0.147873	23	0.0425473	0.0923104
680	3	15.6667	82.1829	5.3413	3441	8156.67	0.0174191	0.0220954	0.0329937	0.0259469	0.0821829	0.149226	47	0.0510821	0.0810175
681	4	19.25	94.6921	12.7253	5985	8887.5	0.0174053	0.0337181	0.036257	0.0467137	0.0946921	0.149691	77	0.0708301	0.103618
682	4	11.75	121.951	17.0373	3639	4745	0.0455284	0.0595428	0.0436511	0.0867768	0.121951	0.187303	47	0.0901409	0.137108
683	3	24.6667	77.0755	7.14372	2127	5906.67	0.0170773	0.0382548	0.0366039	0.0627752	0.0770755	0.136351	73	0.0523501	0.0975122
684	3	34.3333	70.3412	3.00603	6252	6931.33	0.00818826	0.0165866	0.0333585	0.0278272	0.0703412	0.130948	99	0.0432209	0.0788231
685	4	26	69.2662	8.88917	4759	3004.25	0.0121527	0.0263221	0.040235	0.0515937	0.0692662	0.127358	101	0.0469721	0.0896857
686	3	26	82.9528	6.37501	9560	7019.33	0.0177132	0.0307277	0.0353063	0.0426214	0.0829528	0.143018	78	0.0562906	0.104847
687	4	5.25	85.4528	19.1082	3724	4781.75	0.0146591	0.030859	0.0329021	0.0493097	0.0854528	0.150013	22	0.0451398	0.0893195
688	3	11.3333	115.866	12.4448	3012	4814.33	0.0415614	0.0493969	0.0353967	0.0535262	0.115866	0.176097	35	0.0771498	0.12569
689	6	4.33333	107.606	27.969	42	4339.67	0.0238312	0.0477663	0.0328568	0.0718625	0.107606	0.165766	27	0.0684638	0.12312
690	4	5.75	94.603	18.9488	5413	3459.25	0.00676209	0.0292747	0.0309928	0.0623961	0.094603	0.157525	23	0.04621	0.0888617
691	4	20.5	108.231	16.1936	12153	5774.5	0.0346531	0.0519219	0.0375728	0.0830013	0.108231	0.163944	80	0.0814642	0.130353
692	3	7.66667	130.418	17.803	5806	6771.67	0.0492487	0.0592963	0.0403298	0.0736472	0.130418	0.195981	24	0.0875526	0.148159
693	4	20.25	101.756	12.8817	4594	8065.5	0.0245009	0.0401985	0.0347208	0.0517858	0.101756	0.172715	78	0.0758439	0.112513
694	3	14	87.0307	11.1897	3286	4436.67	0.0201039	0.0369981	0.032979	0.0539006	0.0870307	0.154637	43	0.0668087	0.101078
695	3	20	100.74	12.998	8230	6378	0.032336	0.0390472	0.0398647	0.0497708	0.10074	0.160339	60	0.06705	0.106122
696	4	21	61.2704	9.93323	4355	3838.75	0.00404745	0.0350679	0.0346647	0.0664905	0.0612704	0.127403	82	0.0379557	0.0834567
697	3	20.3333	89.8019	11.5745	5399	6287	0.0289692	0.0318558	0.0442293	0.0366809	0.0898019	0.146438	60	0.0618902	0.106889
698	3	6	114.567	20.4584	80	7638.67	0.0303362	0.0378983	0.034829	0.0511758	0.114567	0.181154	19	0.0645477	0.110504
699	3	10	80.9949	12.5992	11146	6208.67	0.0133403	0.0298014	0.0443694	0.0427131	0.0809949	0.138046	31	0.0486141	0.0961122
700	3	51.3333	79.9025	5.33756	1573	5535.67	0.0185392	0.0314345	0.0388441	0.0410398	0.0799025	0.143057	148	0.0605545	0.110534
701	3	16.6667	105.959	12.0535	4199	5419.67	0.0369371	0.044612	0.0364265	0.0554692	0.105959	0.172115	50	0.0755639	0.124171
702	3	28	78.4178	8.79795	5311	5019.67	0.021327	0.0351411	0.0317516	0.0498896	0.0784178	0.144682	82	0.0541037	0.0979341
703	3	10.3333	85.9711	10.1402	5369	6263	0.0225747	0.0264676	0.0284018	0.0333591	0.0859711	0.150609	29	0.0525234	0.0896191
704	3	33.6667	70.5225	3.96386	7009	5191.67	0.0118122	0.0287861	0.0339406	0.052064	0.0705225	0.131085	97	0.0461697	0.0866681
705	3	6	116.622	20.8254	3635	5975.33	0.0288603	0.044724	0.0399598	0.0597091	0.116622	0.177799	19	0.0678785	0.108056
706	3	9	102.076	11.9493	5572	7350	0.00785244	0.0230126	0.0358498	0.0363551	0.102076	0.167021	28	0.0554783	0.0927656
707	4	19	73.853	11.8799	7691	6911	0.0127163	0.0218005	0.0317538	0.0340744	0.073853	0.128667	76	0.0515576	0.0982604
708	4	16	85.1434	10.0932	5035	5368.25	0.0213844	0.0258613	0.0336288	0.0369947	0.0851434	0.154886	59	0.0515002	0.0830556
709	3	17.6667	95.7108	10.5901	6192	6656.67	0.0304218	0.0371658	0.0345692	0.0414165	0.0957108	0.154858	53	0.0622797	0.113132
710	3	31	87.4495	3.11102	7767	4904	0.0244711	0.0412865	0.0308203	0.0577738	0.0874495	0.15823	92	0.0632481	0.106786
711	3	6.33333	101.773	16.1545	3333	4228	0.0106229	0.0275833	0.0355128	0.047762	0.101773	0.16352	20	0.054659	0.087916
712	3	7.33333	106.751	15.5184	6721	6128.67	0.0271045	0.0486526	0.0324337	0.0630214	0.106751	0.163349	23	0.0656308	0.0984607
713	4	31.75	76.8627	11.2515	7480	5250	0.0218839	0.0438921	0.0382533	0.0567787	0.0768627	0.144122	124	0.0569151	0.105513
714	5	24.2	91.3858	21.4942	4887	7261.4	0.0108335	0.0411252	0.0379063	0.0599402	0.0913858	0.15323	122	0.077066	0.118171
715	5	8.6	103.775	19.1231	8891	6669	0.027388	0.0421695	0.0357972	0.0721787	0.103775	0.154196	43	0.0686671	0.116277
716	4	37	92.5255	11.0659	7006	4575.5	0.0304629	0.0444544	0.0377488	0.0660074	0.0925255	0.159531	143	0.0729689	0.121373
717	3	21.3333	85.0168	8.8323	5693	2452.33	0.00334877	0.0175312	0.0422764	0.0250722	0.0850168	0.141593	63	0.0553452	0.102043
718	4	5.25	102.26	22.8664	4713	3769.75	0.0183311	0.0331618	0.0452662	0.0444202	0.10226	0.170061	22	0.0657062	0.122457
719	3	13.6667	83.3739	9.40628	7030	6437.33	0.00395902	0.0122757	0.0376646	0.0170678	0.0833739	0.148368	40	0.0453588	0.0997778
720	3	13.6667	116.745	13.9389	3353	8370	0.0409448	0.0451679	0.0409536	0.0497245	0.116745	0.187401	41	0.0797386	0.10849
721	3	7.33333	87.9053	15.4398	4124	3744.67	0.0112871	0.0283084	0.0367237	0.0484887	0.0879053	0.147579	23	0.0428292	0.0809028
722	4	8.25	94.357	18.8714	6101	5121	0.0212779	0.0338813	0.0313852	0.0441113	0.094357	0.153713	33	0.0621338	0.0975014
723	3	28.6667	73.5338	6.2074	6073	3931.67	0.0179222	0.0205413	0.0255745	0.0255235	0.0735338	0.141533	85	0.0471698	0.0947851
724	3	8	103.064	15.2393	7316	5543	0.0284181	0.0562836	0.0391753	0.0794739	0.103064	0.181055	25	0.0813851	0.116124
725	3	18.6667	88.8352	7.4419	8219	5544	0.032028	0.0332012	0.0328228	0.0348626	0.0888352	0.166615	56	0.0585283	0.0971998
726	5	14.8	78.6306	15.8534	5260	4317.6	0.0189751	0.0317548	0.0333442	0.0376548	0.0786306	0.135496	75	0.0526248	0.0959464
727	3	8.33333	92.29	12.0856	4951	3795.67	0.0252696	0.0310613	0.0359572	0.0391586	0.09229	0.161993	26	0.055429	0.10731
728	4	16.75	92.3923	12.3017	6167	5521.5	0.0156634	0.0340299	0.0442104	0.0518949	0.0923923	0.159859	66	0.06796	0.128643
729	4	6.75	100.771	18.3133	1926	6049.75	0.0297644	0.0436036	0.0352018	0.0569301	0.100771	0.167401	27	0.067727	0.107665
730	3	11	103.711	9.64318	8693	5160.67	0.0316013	0.0395341	0.0389148	0.0546732	0.103711	0.173033	33	0.0715181	0.116124
731	3	19.3333	84.7081	6.39026	9205	5301	0.026879	0.051126	0.0361574	0.0822537	0.0847081	0.141572	59	0.061542	0.120571
732	3	7	107.003	17.5096	4976	5680	0.0228599	0.0362903	0.0363006	0.0525177	0.107003	0.16046	21	0.0607414	0.0967931
733	3	17	87.8033	6.65493	8045	5540.67	0.0255948	0.0352699	0.0374459	0.0415325	0.0878033	0.149596	51	0.0617044	0.109446
734	4	8.5	104.06	17.0129	4974	4981	0.0141127	0.0318367	0.0404041	0.0492894	0.10406	0.155733	33	0.0665949	0.136066
735	4	28.5	117.823	18.3472	1468	5821	0.0453778	0.0571576	0.0340195	0.0745346	0.117823	0.187451	107	0.0956505	0.137427
736	3	11.3333	88.0906	9.46158	4379	4997	0.0225459	0.032264	0.0431144	0.0375767	0.0880906	0.167702	35	0.0624659	0.103131
737	5	6	98.769	21.8233	7322	7772.6	0.0262612	0.036214	0.0356062	0.0539257	0.098769	0.168501	31	0.0552505	0.0891419
738	5	12.4	93.1736	18.5238	7794	4917.4	0.0201381	0.0324184	0.0370035	0.0475461	0.0931736	0.150189	61	0.0647826	0.113253
739	3	5.66667	113.987	21.2595	3083	5159.67	0.0113619	0.0355343	0.040168	0.0484264	0.113987	0.175172	18	0.0629815	0.115267
740	4	29.75	73.1673	8.3252	6283	4341.5	0.0166445	0.0271042	0.0378035	0.0501013	0.0731673	0.13186	116	0.0503291	0.104078
741	3	6.33333	88.5596	14.5139	5167	6531	0.00551958	0.0179075	0.0328664	0.0278935	0.0885596	0.143123	20	0.0431886	0.0951493
742	4	21.75	77.8704	11.1644	6814	4539.25	0.0117915	0.0291726	0.0375026	0.0522868	0.0778704	0.14628	85	0.0530466	0.099625
743	3	8	78.8354	10.5228	4647	4410.33	0.00614074	0.0159428	0.0309256	0.0293137	0.0788354	0.137354	25	0.0394842	0.0755646
744	3	18	101.784	9.76495	4631	4085.33	0.0244477	0.031864	0.0341401	0.0384914	0.101784	0.17033	54	0.0680878	0.108289
745	3	6.33333	100.335	17.0941	8609	5582.33	0.0233345	0.0262168	0.0404563	0.0279281	0.100335	0.155408	20	0.0564718	0.0968278
746	3	14	110.656	14.2272	5815	4136	0.0141127	0.0416195	0.0354833	0.0584012	0.110656	0.165627	41	0.0782486	0.124172
747	3	12.6667	82.1856	7.54288	6342	5719	0.0133862	0.0302063	0.03687	0.0572204	0.0821856	0.145193	38	0.0521583	0.0958543
748	3	16	88.1858	8.0487	2468	5158	0.0127552	0.0328186	0.0323547	0.053559	0.0881858	0.147645	49	0.0524391	0.102488
749	3	19	94.0267	6.85413	6273	3691.67	0.0289267	0.0360699	0.0308354	0.0418163	0.0940267	0.149124	57	0.0646702	0.107506
750	3	17.3333	86.1078	5.94554	4347	6500	0.0224624	0.0374703	0.0322281	0.0492047	0.0861078	0.14187	52	0.0621134	0.0959347
751	3	11	115.876	12.4919	9727	3858	0.0279902	0.0368194	0.039053	0.0433668	0.115876	0.184365	33	0.0713375	0.114744
752	3	29	86.2921	10.2455	8877	2750.33	0.0170531	0.0266103	0.0288901	0.0328179	0.0862921	0.148034	88	0.0613003	0.103944
753	3	12	98.9334	10.7309	7165	4294.67	0.0247735	0.0483866	0.0353781	0.0669902	0.0989334	0.166205	36	0.0737057	0.117863
754	4	13.25	95.4172	16.0354	7716	5155	0.00462466	0.0280848	0.0300711	0.0443442	0.0954172	0.16675	53	0.0658418	0.110805
755	3	17.3333	107.411	9.50911	3871	1527.33	0.0277563	0.0528791	0.0353617	0.0854293	0.107411	0.172646	52	0.0809981	0.121789
756	3	21.3333	104.806	10.4172	3372	8665.33	0.0301201	0.0388614	0.0356623	0.0436933	0.104806	0.164393	65	0.0731695	0.113618
757	4	8	106.084	23.3637	5479	4020.5	0.0257013	0.036293	0.0363282	0.058735	0.106084	0.162351	32	0.075374	0.117863
758	3	13.6667	120.494	14.4879	4476	5037.33	0.0230803	0.0417703	0.0361277	0.0589158	0.120494	0.192042	42	0.0778396	0.117735
759	3	29.6667	90.4469	6.45302	7976	3138.33	0.0282064	0.0420283	0.0359871	0.0693346	0.0904469	0.167417	89	0.0647819	0.0989809
760	4	7	128.304	24.1568	4865	5851.5	0.0407107	0.0596071	0.0361646	0.0787532	0.128304	0.191324	29	0.0822504	0.132793
761	3	16.6667	100.86	9.90236	2745	3761.67	0.0356303	0.0406749	0.0379749	0.0477976	0.10086	0.167665	50	0.0720303	0.110425
762	3	6	124.995	24.999	9379	4769.33	0.029408	0.0514922	0.0419675	0.0756087	0.124995	0.183339	19	0.0843044	0.128163
763	3	7.66667	91.4026	12.9487	6666	8233.33	0.0193524	0.0261393	0.0322602	0.0389276	0.0914026	0.153503	24	0.0539252	0.115253
764	3	22.6667	87.4623	6.88962	3265	6516.33	0.0237885	0.0328105	0.0305812	0.0409414	0.0874623	0.144488	68	0.0568781	0.0937134
765	3	11.3333	83.8076	12.8039	7997	6159.67	0.0138108	0.03412	0.0358567	0.0443469	0.0838076	0.162729	34	0.0633986	0.0952032
766	3	22	99.7901	6.13591	4957	7475.33	0.0256399	0.0401254	0.0384267	0.0501481	0.0997901	0.159595	67	0.0728695	0.13837
767	3	9	91.2706	13.0568	7974	3301.67	0.018879	0.028803	0.0351077	0.0454804	0.0912706	0.152826	27	0.0600667	0.0926512
768	3	19.3333	77.3821	7.10622	7953	6841.67	0.0200257	0.0306373	0.0295157	0.0474612	0.0773821	0.140704	59	0.0565007	0.0931747
769	3	28	67.0582	5.60396	1461	3930.33	0.0100735	0.0168876	0.033916	0.0220337	0.0670582	0.134591	81	0.0432129	0.0841224
770	3	8	100.307	13.9315	6179	4416	0.002263	0.0218412	0.0398946	0.0509709	0.100307	0.16465	24	0.0602945	0.109602
771	5	13.8	82.9332	16.7802	2995	5462	0.0198805	0.0394273	0.0445041	0.0651983	0.0829332	0.13957	69	0.0582115	0.103017
772	3	7.33333	98.5973	17.3177	8160	5707	0.0260736	0.0328596	0.0306368	0.0373552	0.0985973	0.156896	23	0.0535067	0.0848346
773	4	9	97.0725	17.5655	4697	3444.5	0.018431	0.0302283	0.0334212	0.0361225	0.0970725	0.15794	37	0.0631999	0.0952507
774	4	5	102.77	23.3374	9621	4279.5	0.0262419	0.0313456	0.0315492	0.0351295	0.10277	0.165993	21	0.0535503	0.0901103
775	4	13	75.7904	12.1364	6195	2678.75	0.0162377	0.0366585	0.0304629	0.0600862	0.0757904	0.154563	51	0.0498121	0.0983275
776	3	48.6667	75.365	2.14026	6594	6486.67	0.0181249	0.0346523	0.033307	0.0452425	0.075365	0.133341	137	0.0576322	0.104688
777	3	7.66667	103.6	14.6767	1072	4833	0.0176012	0.0354942	0.0401489	0.0549146	0.1036	0.161076	24	0.0672673	0.128562
778	3	7	113.626	16.4577	4576	6397.67	0.0305616	0.049846	0.0358489	0.0744715	0.113626	0.180678	22	0.0714587	0.12555
779	4	5.25	85.9507	18.111	7588	6646.25	0.0233869	0.0352462	0.0359414	0.0462091	0.0859507	0.163042	22	0.0592977	0.0975977
780	3	12.3333	87.8294	10.9512	3132	7414.67	0.0067352	0.0205513	0.0423077	0.0445427	0.0878294	0.149745	38	0.0515726	0.102986
781	3	40	88.4168	9.85393	9786	5136	0.0176102	0.0347022	0.0322553	0.0518779	0.0884168	0.156856	117	0.0661148	0.10431
782	4	13.75	110.762	18.0352	5763	5637.75	0.0289708	0.0543811	0.0379879	0.0696741	0.110762	0.174574	54	0.0832308	0.123
783	3	5	117.585	24.1702	4555	7120	0.012125	0.0451742	0.0466405	0.0705312	0.117585	0.178776	16	0.0713237	0.136312
784	4	12.25	72.9973	9.34433	6716	6948.75	0.00369987	0.0409637	0.0365259	0.0662048	0.0729973	0.140736	50	0.0463567	0.0964124
785	3	9.33333	102.574	11.4119	6001	4567	0.0268139	0.0309843	0.0339356	0.0371605	0.102574	0.168784	28	0.0578676	0.0963034
786	3	6.33333	110.174	20.1986	3625	4473.67	0.0305668	0.0324824	0.0313256	0.0350283	0.110174	0.174115	20	0.0569803	0.103204
787	4	11.5	82.3666	8.35106	6752	5086.25	0.0114291	0.0195774	0.0369579	0.0258733	0.0823666	0.143681	45	0.0526614	0.0980374
788	4	8.75	90.7353	18.7552	7497	4656	0.0160978	0.0347847	0.0371885	0.0581	0.0907353	0.148698	36	0.0563285	0.0932196
789	3	13	110.709	17.8365	7961	4628.33	0.0185276	0.0465431	0.0326842	0.0777134	0.110709	0.181287	40	0.0884094	0.151667
790	4	24	108.804	13.4334	4653	5108.75	0.0332116	0.0535548	0.0324819	0.0664026	0.108804	0.165816	91	0.0843547	0.126266
791	3	21	80.9207	8.94225	6382	5677	0.00982999	0.0265722	0.0291709	0.0423615	0.0809207	0.145184	64	0.0545559	0.0886238
792	3	25.6667	77.9154	4.8075	4572	2996	0.0141906	0.0180686	0.0359806	0.0207823	0.0779154	0.14375	77	0.0514579	0.0993772
793	4	17	81.0802	12.2379	5983	7320.5	0.0108414	0.0234196	0.035758	0.0459556	0.0810802	0.142022	66	0.0527549	0.109061
794	3	48.6667	79.3475	3.29902	4337	5700.33	0.0137502	0.0297716	0.0368334	0.0421524	0.0793475	0.14505	142	0.0606218	0.103104
795	3	10	107.723	15.4602	4874	3418	0.0258338	0.033873	0.0416294	0.045784	0.107723	0.177225	31	0.0612849	0.0962422
796	3	12.6667	89.8081	7.7108	4410	8791.67	0.017634	0.0274345	0.036586	0.0338335	0.0898081	0.148288	38	0.0575714	0.105714
797	3	6	95.0953	16.1511	7520	5205.67	0.0172074	0.020703	0.0329177	0.0228222	0.0950953	0.160528	19	0.0483931	0.0972937
798	3	7.66667	146.446	20.7466	3182	5510.33	0.0590061	0.0705166	0.0466325	0.0763251	0.146446	0.203145	24	0.103077	0.148919
799	3	13.6667	72.2724	9.55984	6908	4521.33	0.0086945	0.0387029	0.0423005	0.0717363	0.0722724	0.137763	42	0.0478528	0.0830072
800	3	7.33333	102.589	15.1441	5762	5571	0.0198805	0.0578892	0.0434088	0.0905129	0.102589	0.15945	23	0.0783958	0.109729
801	3	6.33333	103.789	19.0279	6113	3319.33	0.0110931	0.0301099	0.0336847	0.0504372	0.103789	0.177492	20	0.0532882	0.0848434
802	3	7.66667	98.9761	13.511	4886	7155.33	0.0173781	0.0308964	0.038376	0.0515265	0.0989761	0.155268	24	0.0610736	0.110855
803	4	5.75	121.227	21.5034	6342	5037	0.0234994	0.0465372	0.037105	0.0759311	0.121227	0.196362	22	0.0656572	0.110844
804	3	8	105.895	16.1784	6527	3653.67	0.0269399	0.04453	0.0397255	0.0630589	0.105895	0.174402	25	0.0736166	0.125925
805	3	5.33333	91.4141	17.775	4867	5179	0.0184716	0.0448634	0.0339345	0.0617041	0.0914141	0.152419	17	0.0597236	0.109761
806	3	15.6667	95.3364	13.3673	2609	4932.67	0.0276961	0.036145	0.0302657	0.0510939	0.0953364	0.163404	48	0.0593251	0.0904952
807	4	12.25	114.696	19.7987	5498	4497	0.0488774	0.0589971	0.0322487	0.0798359	0.114696	0.173206	49	0.090933	0.150745
808	3	5	98.4623	20.2395	5193	4085.67	0.0146429	0.037861	0.0403597	0.0832627	0.0984623	0.155	16	0.0564002	0.0930797
809	3	4.33333	125.134	29.1979	5257	3234.33	0.0272478	0.0428772	0.0443169	0.0537005	0.125134	0.184441	13	0.0685555	0.118853
810	3	49	71.0039	6.79563	3189	5310.67	0.0104896	0.017368	0.0313575	0.0221527	0.0710039	0.141699	137	0.0511224	0.089153
811	3	27.3333	86.8732	5.84155	6093	6365.33	0.0101687	0.0242027	0.0342157	0.0423525	0.0868732	0.151387	81	0.0610048	0.102797
812	3	51.3333	78.9261	5.27234	5685	6037	0.0159917	0.0228276	0.0385081	0.0347538	0.0789261	0.142255	147	0.0588948	0.109732
813	3	16.3333	125.921	18.5653	9158	6372.67	0.0518949	0.0577137	0.037674	0.0652419	0.125921	0.195141	50	0.0869721	0.120512
814	3	13	99.2263	8.63636	4587	4097	0.0282901	0.0528213	0.0407718	0.0679176	0.0992263	0.164845	39	0.0705873	0.137108
815	3	11	76.1108	7.55068	5935	8176	0.00662162	0.0181393	0.0273869	0.0352866	0.0761108	0.142818	34	0.0423207	0.080448
816	3	9.33333	97.4317	15.3365	9642	2323	0.0218695	0.0254257	0.0319686	0.030573	0.0974317	0.160362	28	0.0537178	0.0858165
817	3	26.3333	92.9342	4.48217	6989	6291	0.0242865	0.0322324	0.0362625	0.0378668	0.0929342	0.153224	79	0.061548	0.091194
818	3	51.6667	84.0063	3.37304	4473	5004.67	0.019784	0.0352746	0.0339383	0.0490169	0.0840063	0.149973	147	0.0674218	0.108133
819	3	38.6667	100.323	15.361	4314	5987.33	0.0301676	0.0403765	0.0361018	0.0478217	0.100323	0.170059	117	0.0787053	0.117513
820	6	4.5	99.4387	24.7216	6868	6354.83	0.0123199	0.036845	0.04001	0.0530444	0.0994387	0.174913	28	0.0649526	0.113335
821	4	9.5	98.3606	14.4028	6458	4691.25	0.0172987	0.0298152	0.0308044	0.041261	0.0983606	0.151958	38	0.0586497	0.0984964
822	3	7	109.953	16.2893	6001	6899	0.0431414	0.0540512	0.0375583	0.0600215	0.109953	0.17754	21	0.0764945	0.133221
823	3	15	102.318	13.5086	6068	5963.33	0.0426561	0.0456983	0.0341434	0.0513921	0.102318	0.18003	46	0.0709901	0.118021
824	3	9	111.99	17.75	5252	6021.33	0.027449	0.0458392	0.043011	0.0631942	0.11199	0.177462	28	0.0852265	0.126667
825	3	16.6667	101.089	7.07254	6034	5940.33	0.0319047	0.0378381	0.0321913	0.0429578	0.101089	0.164749	50	0.0666238	0.103098
826	5	9	97.8423	20.9196	5564	5280.4	0.0218745	0.0365016	0.0390952	0.0479944	0.0978423	0.159965	42	0.0571373	0.0911973
827	3	28.3333	89.6124	6.75864	10835	7974	0.0213909	0.035862	0.0347612	0.0596091	0.0896124	0.147959	84	0.0754702	0.117221
828	4	25.5	113.731	11.2226	4644	7564.25	0.0327423	0.0496417	0.0361425	0.0643888	0.113731	0.183587	98	0.0882838	0.140996
829	3	4.66667	83.056	17.9955	5477	7444	0.0182002	0.027093	0.0256215	0.0444759	0.083056	0.151995	15	0.0389943	0.0639071
830	3	21	117.654	13.5302	9838	6113	0.0599402	0.0610204	0.0381204	0.0620518	0.117654	0.172806	64	0.0911069	0.138041
831	3	4.66667	111.436	24.1445	5279	5649.67	0.0274072	0.0297995	0.0372913	0.032221	0.111436	0.173904	15	0.0559327	0.0816948
832	3	27	96.5299	10.1405	6182	5619.67	0.0249745	0.0376996	0.0364188	0.0479944	0.0965299	0.163485	80	0.0689837	0.116737
833	3	13	114.132	15.3081	4126	4095.33	0.0383253	0.0457412	0.0378197	0.0563468	0.114132	0.175001	39	0.0805997	0.124061
834	3	18.3333	77.3665	6.54954	5913	5209	0.0117277	0.0254756	0.0383624	0.0389766	0.0773665	0.134672	54	0.0517046	0.100576
835	3	7	90.7371	14.1147	5668	7908.67	0.0123354	0.0234637	0.0272238	0.0369844	0.0907371	0.151682	22	0.0410391	0.0745044
836	3	21.3333	78.9501	5.89635	6283	4685	0.017597	0.0336157	0.033516	0.0436753	0.0789501	0.138146	61	0.0563908	0.111379
837	4	19.25	96.6821	18.5056	3463	4898.75	0.0354144	0.0577911	0.0420905	0.0978039	0.0966821	0.15212	78	0.0693782	0.104941
838	4	13	77.0326	13.5511	7949	5857.5	0.0136538	0.0300516	0.0383027	0.0499413	0.0770326	0.139411	52	0.0480656	0.0844309
839	3	44	94.7269	5.35529	5562	6466.67	0.0281901	0.0396605	0.0373237	0.050052	0.0947269	0.162977	131	0.0729103	0.11933
840	3	13	82.7178	11.8168	8977	3913.33	0.0191453	0.0248224	0.0362844	0.0308208	0.0827178	0.148214	40	0.051744	0.090973
841	3	29.3333	86.2217	10.7617	9029	7059.67	0.0132902	0.0396364	0.0393526	0.0752508	0.0862217	0.145584	86	0.0639728	0.111727
842	3	16.6667	72.9723	5.25983	5446	7381	0.00693996	0.0109031	0.0329965	0.013447	0.0729723	0.134773	51	0.0406188	0.0865522
843	3	20	91.1152	15.7699	6457	6831.33	0.018431	0.0265799	0.0328621	0.0324839	0.0911152	0.151348	61	0.0595581	0.0929431
844	3	18.6667	78.6535	8.50481	3039	6874.67	0.00911528	0.018291	0.0294215	0.0274492	0.0786535	0.147408	55	0.0507604	0.0916352
845	4	36.25	83.6952	13.0761	3431	5268	0.00450798	0.0280505	0.0361831	0.0423509	0.0836952	0.151246	138	0.0661962	0.109364
846	4	6.5	77.414	15.4681	2588	6262.75	0.00440274	0.0351389	0.0294218	0.0593003	0.077414	0.139008	27	0.0498231	0.0923531
847	3	6.66667	109.66	16.7536	5358	4118	0.0123199	0.0218209	0.0435524	0.0293117	0.10966	0.187233	21	0.0596306	0.112456
848	3	8	103.702	17.8598	6755	5924	0.035994	0.0437914	0.0346249	0.0581	0.103702	0.162293	25	0.0679312	0.128904
849	5	10.2	68.861	12.0234	3088	4910	0.00841039	0.0209599	0.031296	0.0345887	0.068861	0.124046	49	0.0421236	0.0902513
850	4	10.5	116.923	23.8718	0	4826.25	0.0271232	0.0454319	0.0403733	0.0712545	0.116923	0.174944	40	0.0882015	0.148968
851	3	29	93.8638	12.1501	1788	5121	0.0370104	0.0420453	0.0299297	0.0490992	0.0938638	0.154982	85	0.0755201	0.120225
852	3	16.3333	90.0294	15.7368	5674	6676.67	0.0248678	0.0346861	0.0326323	0.0499413	0.0900294	0.153767	50	0.0595812	0.0934354
853	3	11.3333	78.2199	11.9503	3916	6485.33	0.0137377	0.0226859	0.0364553	0.0304716	0.0782199	0.137541	35	0.0466757	0.0866823
854	4	21.75	82.2028	11.323	7298	4401.25	0.014825	0.0194975	0.037002	0.0257439	0.0822028	0.156795	84	0.0541369	0.0912828
855	3	14	114.613	16.2412	8687	3149.67	0.0432466	0.0544361	0.0368696	0.0632663	0.114613	0.186318	43	0.0789386	0.116189
856	5	4.4	97.919	24.6663	6173	4804.2	0.0209274	0.0467763	0.0315677	0.0739994	0.097919	0.158562	23	0.0626321	0.120589
857	3	10.6667	100.482	11.4304	6860	4877.33	0.0315567	0.0369786	0.0292136	0.0404342	0.100482	0.169242	33	0.0626519	0.0938506
858	3	7.66667	107.774	16.5653	3132	4975.67	0.0111737	0.0374212	0.0372078	0.0623961	0.107774	0.171147	23	0.060496	0.0960263
859	3	31.6667	97.9241	9.13958	7804	5739	0.0394658	0.0482221	0.0395088	0.0651482	0.0979241	0.155268	93	0.0738814	0.115965
860	4	14	92.677	15.0749	5775	6134	0.0145674	0.039832	0.0381073	0.0704341	0.092677	0.159135	57	0.0623738	0.106722
861	3	50.3333	87.0549	6.81892	6441	6800	0.00813545	0.0249623	0.0332589	0.0377244	0.0870549	0.152667	146	0.0662201	0.107416
862	4	4.5	116.289	27.6187	9496	4012.25	0.0327423	0.0367072	0.0397406	0.0428055	0.116289	0.17524	19	0.0625789	0.0886498
863	4	12.75	97.6781	14.3789	8264	5123	0.0266232	0.0437178	0.0306019	0.0699442	0.0976781	0.161513	51	0.0637937	0.121452
864	3	12.6667	80.3565	12.1173	4675	6504.33	0.0127962	0.0253992	0.0344402	0.0411387	0.0803565	0.150367	37	0.0490254	0.0811785
865	3	27.3333	84.3623	7.20236	5825	6853.33	0.0267853	0.0422995	0.0379454	0.0726358	0.0843623	0.142736	80	0.0592133	0.0948992
866	3	6	103.655	19.3874	6576	6180.67	0.0261977	0.0344242	0.0407235	0.0416523	0.103655	0.166698	19	0.0649545	0.092637
867	4	34.5	80.532	10.031	6601	7774.25	0.0163675	0.0325152	0.0370012	0.0488371	0.080532	0.140982	138	0.0596276	0.125162
868	4	10.75	92.3774	17.1833	6867	3284.75	0.0222053	0.0284091	0.0304182	0.0368751	0.0923774	0.149253	44	0.0530795	0.0939924
869	3	5.66667	112.748	21.61	8647	4147	0.0327745	0.0489333	0.0373426	0.0680699	0.112748	0.175725	18	0.0694202	0.135301
870	4	8	96.4898	16.8857	4381	4550	0.0125784	0.0306557	0.0332916	0.0453964	0.0964898	0.160128	32	0.0625236	0.110799
871	3	41	101.081	8.73829	9300	3525.67	0.0226609	0.0344964	0.0377877	0.0521497	0.101081	0.165723	123	0.0799606	0.132547
872	3	17	107.784	14.3942	1938	6899	0.0321941	0.0384346	0.0300576	0.0462347	0.107784	0.175172	50	0.0728024	0.103139
873	3	14	75.2201	8.0593	4525	5638.67	0.00727835	0.0146496	0.0324333	0.0286449	0.0752201	0.134777	43	0.0396826	0.0692342
874	3	18.6667	94.4405	6.84523	4002	4830.67	0.0361784	0.0397935	0.0360345	0.0425086	0.0944405	0.16147	56	0.0686268	0.115668
875	3	7.33333	103.102	14.4562	4219	3556.33	0.027474	0.029961	0.0375695	0.034014	0.103102	0.163744	23	0.0601791	0.0995297
876	3	18	69.9364	8.54506	868	5151	0.0086099	0.0177498	0.0307339	0.0240874	0.0699364	0.129159	54	0.0447186	0.102392
877	3	25	89.265	5.36353	7981	4626	0.0215527	0.0300605	0.036216	0.0400622	0.089265	0.150651	73	0.0653342	0.117034
878	3	28	82.462	6.47066	5683	4958.67	0.0192142	0.0327596	0.0370259	0.0460499	0.082462	0.158425	84	0.0567092	0.105194
879	4	19.75	90.1701	11.402	8909	2485.25	0.00857006	0.0307969	0.0375457	0.0485626	0.0901701	0.166445	77	0.0635909	0.108383
880	3	47.3333	78.8823	3.27302	6227	8404	0.0195532	0.0249848	0.0355197	0.0297509	0.0788823	0.147888	136	0.0584625	0.100952
881	4	33.5	84.7894	11.9744	6073	4814	0.00135491	0.0259748	0.0338932	0.0391576	0.0847894	0.153365	135	0.0636873	0.111525
882	3	40.6667	73.9027	8.62826	5287	6806.33	0.0199018	0.0419207	0.040643	0.0809985	0.0739027	0.131411	121	0.0537427	0.1003
883	3	25	80.3817	5.65076	6227	7613.67	0.012368	0.0208946	0.0309007	0.0260964	0.0803817	0.134559	73	0.0525668	0.0904093
884	3	25.6667	66.3472	4.49069	8397	6882	0.00735713	0.0142104	0.0364927	0.0277403	0.0663472	0.12663	78	0.0416973	0.0833613
885	3	8	90.0975	11.3814	9217	4464	0.00995924	0.016899	0.0348758	0.0221546	0.0900975	0.143509	25	0.0477537	0.0879177
886	3	5.66667	115.641	20.9254	1063	5955	0.0376548	0.0452272	0.0383377	0.0513885	0.115641	0.170703	18	0.070701	0.0978971
887	3	11	104.038	10.5896	2467	4399.33	0.0371352	0.0386128	0.034824	0.0409418	0.104038	0.161677	33	0.0660587	0.0979025
888	3	19.3333	104.834	8.29243	2539	5776.33	0.0143961	0.0333377	0.0370233	0.0568122	0.104834	0.175662	57	0.0713024	0.102557
889	3	25	101.064	13.7609	6773	5032.67	0.013109	0.0428855	0.0293585	0.0620361	0.101064	0.167454	76	0.0844039	0.128367
890	3	16	92.575	7.53091	3570	1875.67	0.026601	0.037381	0.038083	0.0485944	0.092575	0.165294	49	0.0642803	0.11146
891	3	27.6667	77.4924	7.71011	2016	4808.33	0.020806	0.033008	0.0292698	0.0436292	0.0774924	0.144125	81	0.0523448	0.0974131
892	3	11.6667	95.8511	11.1826	5559	2647.67	0.0250166	0.0451994	0.0385665	0.0781491	0.0958511	0.154459	35	0.0647599	0.108404
893	3	9	114.86	13.6904	6011	5343.67	0.0374952	0.0534118	0.0345331	0.0733322	0.11486	0.189529	28	0.0770184	0.109982
894	3	9	97.0212	11.0881	1947	4988.67	0.0104914	0.0297822	0.0365783	0.0539793	0.0970212	0.157083	28	0.0574588	0.112449
895	3	41	72.5374	6.67374	3990	4149.33	0.0175531	0.026511	0.032794	0.0381653	0.0725374	0.139791	121	0.0514402	0.0979508
896	3	5.66667	116.433	21.7156	5062	5975.33	0.0201982	0.0410749	0.0476163	0.0566577	0.116433	0.180875	18	0.0774154	0.121899
897	3	20.3333	101.241	11.1769	5475	3622.67	0.0271232	0.0341544	0.0373575	0.0393088	0.101241	0.157603	60	0.0681484	0.0962131
898	3	12	92.2614	11.3321	9469	4046.33	0.0241542	0.0356937	0.0306768	0.0445133	0.0922614	0.150227	37	0.0557211	0.126552
899	3	11.3333	116.253	17.7609	4103	5986.67	0.0176894	0.0528012	0.0420903	0.0706781	0.116253	0.193044	35	0.0855193	0.119222
900	3	4.66667	94.7331	21.0518	2411	4845.67	0.0225694	0.0399572	0.0323455	0.0664905	0.0947331	0.153019	14	0.052557	0.0847378
901	3	5	109.999	21.9997	4873	4813.33	0.0288523	0.042635	0.0367452	0.0595045	0.109999	0.162455	16	0.0664249	0.0990554
902	3	57.3333	76.6807	2.4541	3542	4821	0.0254415	0.0322308	0.0364864	0.041295	0.0766807	0.146477	167	0.0594171	0.105839
903	3	12	78.5198	9.8278	5810	4650.67	0.0121686	0.033501	0.0381065	0.0544865	0.0785198	0.13314	35	0.0570725	0.0984895
904	3	8.33333	94.8188	14.6743	3957	6947	0.00462466	0.0211897	0.0282643	0.0373003	0.0948188	0.16709	26	0.0509049	0.0861777
905	3	21.6667	99.1084	11.372	5410	7086.33	0.0392267	0.0404804	0.0322153	0.0429609	0.0991084	0.161677	66	0.0695381	0.0984351
906	3	28.6667	86.8737	11.7624	2764	6242	0.0275659	0.0382786	0.033502	0.0579317	0.0868737	0.144554	86	0.0616573	0.100464
907	3	40.6667	109.428	10.4731	2980	5668.67	0.0239016	0.0423892	0.0384672	0.0696914	0.109428	0.178456	121	0.0938218	0.142654
908	3	9	121.602	14.2351	8179	7034.33	0.0488953	0.0521711	0.0348432	0.0549086	0.121602	0.178922	28	0.078694	0.108372
909	3	30.3333	79.8151	7.44941	6513	5694	0.0229268	0.027111	0.0288573	0.0343703	0.0798151	0.138143	91	0.0539783	0.0940528
910	3	5.33333	88.7311	16.7603	560	6144	0.00461139	0.0177564	0.0297706	0.037561	0.0887311	0.154647	17	0.0391065	0.0761397
911	3	17.3333	82.2314	11.4369	6747	6163	0.0210352	0.0257425	0.0396872	0.0337096	0.0822314	0.145553	52	0.0541222	0.0991609
912	3	14.3333	91.074	9.51699	2774	2678.33	0.0248093	0.0389555	0.041711	0.0545209	0.091074	0.163503	43	0.06477	0.124313
913	3	13	82.3752	7.16969	2850	4960.33	0.0172756	0.0240544	0.0327061	0.0326958	0.0823752	0.143843	37	0.0516738	0.108304
914	4	6.5	116.493	23.1368	6741	4435.75	0.018395	0.0355088	0.036641	0.0539079	0.116493	0.188088	27	0.0677045	0.106733
915	3	62.3333	99.519	3.18215	8289	5678.67	0.0463575	0.0535307	0.0383295	0.0604268	0.099519	0.168595	175	0.0814277	0.128871
916	3	33.6667	64.2658	4.14992	5590	7316.33	0.00702637	0.0367099	0.0330264	0.0516169	0.0642658	0.130382	97	0.0450357	0.0836335
917	4	4.75	98.8815	23.6904	9391	7929.5	0.0192312	0.0469583	0.0359149	0.0830013	0.0988815	0.155476	19	0.0551807	0.098042
918	3	25.6667	102.64	11.1244	5411	6159.33	0.0186254	0.0456875	0.0363572	0.0707744	0.10264	0.166905	77	0.0901559	0.128367
919	4	18	92.164	12.5645	6707	5828.5	0.0251122	0.0505771	0.0356005	0.0676537	0.092164	0.158503	69	0.0739739	0.139676
920	3	12.6667	92.0294	7.54129	8647	6679.67	0.0214565	0.036642	0.033702	0.0540485	0.0920294	0.147094	37	0.0612174	0.11268
921	3	18	113.22	11.451	6974	7602.67	0.0519285	0.0591809	0.0408471	0.069263	0.11322	0.172478	54	0.0867648	0.14571
922	3	29	97.5058	8.07624	426	6364.67	0.0417579	0.0423538	0.0334729	0.0426586	0.0975058	0.1574	84	0.0718607	0.119266
923	3	7.66667	99.6583	15.8188	2827	5329.33	0.0105265	0.0377471	0.040806	0.0556814	0.0996583	0.159793	24	0.0565891	0.0954141
924	3	7.33333	120.713	20.1189	3582	4699.67	0.0529442	0.0608003	0.0397131	0.0708751	0.120713	0.184381	23	0.083548	0.141793
925	3	13	101.983	18.0938	2583	2500	0.0273798	0.0388099	0.0372065	0.0602218	0.101983	0.171899	40	0.0639167	0.10177
926	3	24.6667	96.9267	13.9669	6380	6070	0.0336151	0.0414509	0.0358192	0.0551863	0.0969267	0.172826	74	0.0680328	0.10439
927	3	16	84.1295	11.2952	5613	4130.33	0.0193563	0.0450245	0.033325	0.0932782	0.0841295	0.153115	47	0.049941	0.0932782
928	3	10.6667	121.479	19.9825	9756	4768.67	0.0415001	0.0486922	0.0360071	0.0622257	0.121479	0.183777	32	0.0830861	0.110345
929	3	15.3333	91.0409	11.2972	8741	6866.67	0.0273122	0.0379304	0.0352807	0.0539257	0.0910409	0.15307	46	0.0605793	0.0980893
930	3	30.6667	100.849	5.46601	5382	4571.33	0.023023	0.0405218	0.0358367	0.0495664	0.100849	0.161356	89	0.0763523	0.122509
931	3	16	121.661	19.289	3831	5502.67	0.0351137	0.0755664	0.0457584	0.0978039	0.121661	0.194716	49	0.107266	0.148857
932	3	26	91.4086	7.18769	9112	7205.67	0.0325474	0.0387164	0.037408	0.0505904	0.0914086	0.151821	78	0.0666915	0.102682
933	3	34	78.1218	2.58737	5389	8564	0.0176878	0.0232865	0.0333588	0.0271768	0.0781218	0.133458	99	0.0523313	0.0976859
934	3	6.33333	83.7643	15.3568	4806	4471.33	0.0153609	0.0339396	0.0307456	0.0604343	0.0837643	0.150312	18	0.0475481	0.0807748
935	3	17	111.148	8.77603	2785	4686	0.034674	0.0495104	0.0375261	0.0664613	0.111148	0.170624	50	0.0815614	0.117614
936	3	14.6667	96.4937	14.3479	5068	5141.67	0.0182916	0.0316866	0.0318233	0.039022	0.0964937	0.173442	45	0.0635942	0.113996
937	3	13	93.7512	11.387	8591	3146.33	0.0166343	0.0341956	0.0361092	0.0456339	0.0937512	0.148718	40	0.0617649	0.112483
938	3	8	116.43	14.7078	6185	5297	0.0398201	0.0520545	0.0367433	0.0699899	0.11643	0.166261	25	0.0763813	0.109632
939	4	7.75	80.6849	16.249	6967	5539	0.0147511	0.0234994	0.0316301	0.0400679	0.0806849	0.137322	30	0.0444623	0.0869152
940	4	29.5	103.005	21.7	1989	4568.5	0.0270795	0.0383091	0.0378302	0.0564011	0.103005	0.163676	118	0.0847409	0.126093
941	3	26.6667	82.0898	8.92761	5797	3286.33	0.0259475	0.0296074	0.0305289	0.0329925	0.0820898	0.149303	79	0.0559142	0.102555
942	3	11.6667	84.2812	8.59921	2484	5270.33	0.0132102	0.0209243	0.0306853	0.025762	0.0842812	0.140706	35	0.0466999	0.0732912
943	3	6.66667	92.9372	14.1987	1430	4267.67	0.00874394	0.0284881	0.0314326	0.0493133	0.0929372	0.155994	21	0.050191	0.0987211
944	3	12.3333	93.6532	7.75298	6321	5901.33	0.021774	0.0476401	0.034703	0.062388	0.0936532	0.159006	38	0.0650317	0.100557
945	3	17.6667	80.0727	7.62598	6373	4391.67	0.00950771	0.0268463	0.0304111	0.0362376	0.0800727	0.139381	53	0.0505822	0.100118
946	3	36.3333	93.5729	9.04585	6397	4469.67	0.0287678	0.0397095	0.0326293	0.0562763	0.0935729	0.173295	102	0.0714626	0.120462
947	3	12.6667	97.3964	14.6868	5965	5969.67	0.0279352	0.0447941	0.0362389	0.0564283	0.0973964	0.164201	39	0.0608568	0.117521
948	3	12	84.4711	10.3753	9795	4502.33	0.00279981	0.0175906	0.02932	0.0412763	0.0844711	0.153264	35	0.0536831	0.103502
949	3	4.33333	109.307	25.5049	5833	2937	0.0284625	0.0370408	0.0331157	0.0443791	0.109307	0.169939	14	0.0541808	0.0950862
950	3	7.33333	100.555	16.2151	7523	5530.33	0.020922	0.0284561	0.0381763	0.0394715	0.100555	0.165959	23	0.0554017	0.122473
951	3	29.6667	96.3853	8.53412	9475	4115	0.0145162	0.037515	0.0374516	0.0617704	0.0963853	0.174503	86	0.0722339	0.113149
952	3	27.3333	88.8531	7.9707	911	6511	0.0317083	0.0561519	0.0365289	0.078253	0.0888531	0.155063	80	0.0648413	0.108315
953	3	8.33333	110.569	18.8888	3924	5373.33	0.0294652	0.0421038	0.0331877	0.0508358	0.110569	0.167133	25	0.0708945	0.107797
954	4	28.25	98.1959	12.703	4481	6513	0.0170662	0.0319956	0.0368885	0.0492682	0.0981959	0.160983	109	0.0747473	0.118795
955	3	28.6667	101.171	10.8314	1526	6256	0.028482	0.0344443	0.0356891	0.0401302	0.101171	0.171286	85	0.0710267	0.110905
956	3	21	86.6518	4.87662	3255	6360.67	0.0232666	0.0350105	0.0376744	0.0423925	0.0866518	0.146752	62	0.0606007	0.102904
957	3	4	86.0713	21.5178	6210	5020.67	0.00135491	0.0157009	0.0358721	0.0331694	0.0860713	0.15472	13	0.0423206	0.0918821
958	3	16.6667	84.9663	9.66547	4843	5354	0.00911977	0.0196432	0.0411651	0.0289708	0.0849663	0.150894	49	0.0481596	0.0966303
959	3	5.33333	108.743	21.4897	0	7219.33	0.021615	0.033852	0.0360709	0.0485626	0.108743	0.186497	17	0.0558734	0.086861
960	3	6	92.738	18.5476	6757	4688.33	0.0146352	0.0235463	0.0355139	0.0332116	0.092738	0.151144	19	0.0427843	0.0701287
961	3	15	79.4251	9.40203	0	6570.67	0.00925663	0.0169318	0.0347636	0.0245623	0.0794251	0.148276	45	0.0438463	0.0921581
962	3	6	105.589	18.8551	7929	4002.67	0.0087816	0.0313466	0.0387556	0.0521572	0.105589	0.174318	19	0.0632847	0.096256
963	3	14	106.843	10.9985	6519	6682.67	0.0353083	0.0442404	0.039391	0.0580684	0.106843	0.182444	43	0.0778777	0.121644
964	3	11.6667	107.233	13.6714	8711	4353.67	0.0353919	0.0435536	0.0333761	0.0522868	0.107233	0.164443	36	0.067797	0.0982256
965	3	16.6667	97.7867	7.29321	7671	2422	0.0333245	0.0430895	0.0366467	0.0575944	0.0977867	0.171031	49	0.0695952	0.11316
966	3	16.3333	99.7097	14.7008	3964	5651.33	0.0297496	0.0360406	0.0342641	0.0412425	0.0997097	0.158687	50	0.0627026	0.0871109
967	3	39.6667	63.3334	8.11397	6922	5446.67	0.00847925	0.0246041	0.0361296	0.0434146	0.0633334	0.130717	119	0.0424667	0.088877
968	3	14.6667	93.0865	13.3242	2628	5439.33	0.0297071	0.0373419	0.0365108	0.0475461	0.0930865	0.15356	44	0.0612795	0.100484
969	3	7	101.222	15.7456	9404	5210	0.0170372	0.0421587	0.0377739	0.056463	0.101222	0.161367	22	0.0642808	0.104128
970	3	4.66667	96.0762	21.3503	7628	5244	0.0169126	0.0288597	0.0325607	0.0487609	0.0960762	0.171095	15	0.0507654	0.0996316
971	3	5.33333	119.174	23.1726	9100	4776.33	0.0271093	0.0457159	0.0387883	0.0600571	0.119174	0.173847	17	0.0710167	0.113545
972	3	6.33333	117.684	19.2872	5780	4492	0.0408186	0.0517468	0.037774	0.0651983	0.117684	0.185028	19	0.0732985	0.108754
973	3	49	105.98	5.3949	8959	5463	0.046105	0.0584218	0.0409638	0.074878	0.10598	0.17652	140	0.0858045	0.135812
974	3	14.6667	121.05	13.1137	4835	5447.67	0.0312782	0.0517931	0.0353884	0.0739538	0.12105	0.184752	44	0.0910088	0.151667
975	3	17.3333	88.6085	9.89949	1644	6589.67	0.0168742	0.0250388	0.0444784	0.0413036	0.0886085	0.156075	53	0.0523739	0.0806195
976	3	31	100.276	11.1895	8839	3516.67	0.0234542	0.0336671	0.0321912	0.0530072	0.100276	0.157207	94	0.0762768	0.124133
977	3	5	132.9	28.4786	6198	6521.67	0.0440097	0.0483285	0.0390821	0.0510785	0.1329	0.203145	16	0.07283	0.12555
978	3	18.3333	97.1519	7.11664	2476	3526.67	0.0239883	0.0323747	0.035124	0.0386825	0.0971519	0.168412	56	0.0646458	0.107396
979	3	6	95.8941	17.9357	6279	6224	0.0165682	0.0202566	0.0326087	0.0232743	0.0958941	0.153757	19	0.0427825	0.0747053
980	3	9.33333	119.64	18.8322	2982	5402	0.0351295	0.0397863	0.0375245	0.0440944	0.11964	0.185869	29	0.0713673	0.111691
981	3	11.6667	111.083	19.8852	7092	5112	0.0236958	0.0374198	0.0315347	0.0513566	0.111083	0.174867	36	0.0706644	0.104438
982	3	6	108.989	18.1648	1188	6174.33	0.0385036	0.0431351	0.0332745	0.051049	0.108989	0.17116	19	0.0624243	0.0927941
983	3	37.6667	90.9269	3.1369	5198	5433	0.0345736	0.0437969	0.0332314	0.0503717	0.0909269	0.157929	107	0.0689234	0.115147
984	3	27.6667	76.4483	13.0812	3310	6652.33	0.0185667	0.02755	0.0354133	0.0428055	0.0764483	0.133782	83	0.0517695	0.0896926
985	3	8.66667	113.657	19.277	7232	4580.33	0.00589106	0.0224931	0.0466945	0.0317055	0.113657	0.18007	27	0.0574708	0.0947396
986	3	8	87.3866	11.4088	2067	7636	0.00252742	0.0256172	0.0364988	0.044761	0.0873866	0.154252	25	0.0512119	0.116659
987	3	6.33333	125.957	22.159	1252	6737	0.0243718	0.0300925	0.0456036	0.0369885	0.125957	0.192825	20	0.0655267	0.110423
988	3	13	112.393	16.0561	2328	3719.67	0.0444202	0.0501213	0.03469	0.0593281	0.112393	0.185309	40	0.0775464	0.126452
989	3	4.66667	75.7942	16.8432	2489	5205.67	0.00410801	0.0339875	0.0256691	0.0577518	0.0757942	0.147824	15	0.0365887	0.0617258
990	3	29.6667	67.39	2.75471	1697	4730.67	0.00731804	0.0232813	0.0335936	0.042556	0.06739	0.123839	86	0.0442033	0.0854708
991	3	16.6667	78.2317	12.3708	6009	5399	0.0171479	0.028615	0.0348541	0.0359467	0.0782317	0.141665	50	0.0497477	0.0813339
992	3	6	98.1785	16.6748	4746	4091.33	0.00631735	0.0206829	0.0348483	0.0373407	0.0981785	0.156281	19	0.0503018	0.0919621
993	3	36.3333	77.7599	7.51719	7239	5804.67	0.0162754	0.027702	0.0330825	0.0379687	0.0777599	0.153379	103	0.0532202	0.093048
994	3	55.3333	82.0717	3.84251	5128	7075.67	0.0122852	0.0312864	0.0397091	0.0598445	0.0820717	0.138251	160	0.0709702	0.111257
995	3	16	83.3263	12.304	5834	4402.67	0.00787391	0.0339473	0.0337725	0.0559514	0.0833263	0.14077	49	0.0586727	0.103188
996	3	17.3333	96.8006	10.8325	6955	4618.33	0.0235475	0.0339975	0.0438593	0.0407254	0.0968006	0.161638	52	0.0600545	0.111371
997	3	16.6667	78.4963	5.73147	6768	5272.33	0.00871554	0.0462014	0.0370687	0.0664401	0.0784963	0.144981	50	0.0555292	0.0952832
998	3	11.6667	103.444	11.8457	6181	6988.33	0.0330751	0.0474188	0.0446666	0.0758624	0.103444	0.161563	36	0.0678327	0.106326
999	3	29.3333	70.9276	8.85281	6996	4803	0.0136262	0.0294463	0.0413236	0.0585325	0.0709276	0.128842	87	0.0465156	0.0895395
