# Supplementary material for: The winner takes it all—Competitiveness of single nodes in globalized supply networks
Source: PLoS One. 2019 Nov 20;14(11):e0225346. doi: 10.1371/journal.pone.0225346 (PMC6867619; doi:10.1371/journal.pone.0225346)
Supplement: S1 Table — Legends can be found in te readme.txt file. (ZIP) [file pone.0225346.s001.zip › spatial_network_delaunay_randomized_scalefree_N_1000_r_6_edgelist.dat]

0	1	0.0201194
0	2	0.0239971
0	3	0.0199759
0	4	0.024257
0	5	0.0377484
0	6	0.0229254
0	7	0.0320647
0	9	0.0483361
0	12	0.0340665
0	15	0.0495472
0	27	0.0112836
0	29	0.0438345
0	37	0.0539036
0	38	0.0409326
0	47	0.0444412
0	57	0.0146394
0	68	0.052946
0	72	0.0480213
0	73	0.0296515
0	78	0.0134413
0	83	0.0171477
0	87	0.0298829
0	99	0.0490668
0	100	0.0323576
0	101	0.0300621
0	116	0.0338117
0	119	0.0217714
0	130	0.0353385
0	136	0.0477062
0	165	0.0262371
0	179	0.0365734
0	182	0.0294879
0	192	0.0754515
0	196	0.0328058
0	215	0.0414548
0	217	0.0386571
0	219	0.0602816
0	237	0.043555
0	242	0.0577031
0	247	0.0655549
0	266	0.0323377
0	277	0.0379363
0	285	0.0610958
0	308	0.0269524
0	310	0.076796
0	319	0.0216052
0	342	0.03242
0	356	0.0373828
0	381	0.0543371
0	393	0.0434432
0	400	0.0346152
0	440	0.0111189
0	463	0.0366914
0	466	0.0253012
0	509	0.011039
0	532	0.0153736
0	533	0.0306604
0	579	0.0234015
0	589	0.0556748
0	625	0.0267206
0	640	0.0213949
0	642	0.0314466
0	651	0.0270839
0	685	0.0100176
0	687	0.0327682
0	689	0.0809234
0	704	0.0228388
0	716	0.0397087
0	728	0.0214829
0	734	0.010676
0	765	0.0373423
0	791	0.0876056
0	797	0.0242008
0	817	0.0377022
0	820	0.0767521
0	863	0.0145518
0	877	0.0396461
0	895	0.0221223
0	913	0.0126067
0	923	0.0270684
0	981	0.0348709
1	2	0.0371031
1	3	0.0372776
1	4	0.0123386
1	5	0.0752892
1	7	0.0186339
1	9	0.00963393
1	10	0.0483624
1	17	0.0455785
1	20	0.0316475
1	22	0.0218343
1	23	0.0408307
1	29	0.0278187
1	32	0.0507263
1	33	0.0104751
1	34	0.00279097
1	37	0.0284062
1	39	0.044203
1	54	0.0240693
1	72	0.0618099
1	81	0.017921
1	86	0.0384388
1	88	0.0458884
1	96	0.0418749
1	97	0.0468126
1	102	0.0277569
1	109	0.0712695
1	111	0.0942887
1	117	0.0529888
1	118	0.0343391
1	135	0.052916
1	169	0.0347189
1	175	0.0305598
1	180	0.0524823
1	185	0.0748106
1	222	0.0160355
1	259	0.0328751
1	261	0.0491884
1	263	0.0524012
1	278	0.0451289
1	290	0.0122559
1	295	0.00632401
1	309	0.0727398
1	314	0.0326706
1	348	0.0109242
1	351	0.0704271
1	372	0.0467146
1	387	0.017931
1	408	0.0236352
1	417	0.0212392
1	437	0.043298
1	462	0.0226374
1	466	0.072532
1	467	0.0165577
1	489	0.0251785
1	541	0.0252382
1	542	0.0217591
1	559	0.0150725
1	561	0.0300017
1	562	0.0255427
1	567	0.0440293
1	599	0.0422595
1	614	0.0106063
1	643	0.0276177
1	650	0.0228787
1	654	0.0774325
1	716	0.0264028
1	732	0.0393923
1	767	0.024321
1	790	0.0150535
1	800	0.0125291
1	805	0.0692718
1	812	0.0254579
1	821	0.0283799
1	843	0.0326785
1	900	0.0303667
1	903	0.0688441
1	910	0.0394422
1	922	0.00505692
1	929	0.0210051
1	960	0.0329461
1	992	0.0496286
2	3	0.0353593
2	14	0.0315377
2	32	0.0563898
2	70	0.0213344
2	106	0.046215
2	125	0.00987912
2	142	0.0573156
2	155	0.0486367
2	166	0.048634
2	251	0.0101254
2	293	0.0176639
2	341	0.041225
2	370	0.034542
2	396	0.032566
2	479	0.0309848
2	505	0.0202909
2	540	0.0202354
2	690	0.0212542
2	793	0.0319176
2	904	0.0557531
2	921	0.0341575
2	925	0.0488129
3	4	0.0189668
3	6	0.027466
3	10	0.0207956
3	12	0.0128087
3	13	0.0373432
3	18	0.0207911
3	19	0.011089
3	23	0.00552296
3	36	0.0424981
3	44	0.0354913
3	61	0.0475431
3	64	0.0433258
3	69	0.0522338
3	71	0.038703
3	74	0.0360599
3	98	0.0320455
3	100	0.0437413
3	103	0.0304428
3	109	0.0555816
3	112	0.0725913
3	142	0.000480809
3	153	0.048418
3	168	0.023701
3	204	0.0543924
3	258	0.0179971
3	274	0.07631
3	282	0.0406315
3	315	0.0748696
3	321	0.0191523
3	326	0.0467745
3	329	0.0371733
3	333	0.0384797
3	334	0.0482886
3	335	0.0281879
3	346	0.0416267
3	361	0.0442707
3	368	0.0417257
3	372	0.04596
3	467	0.0197853
3	483	0.0528855
3	500	0.04393
3	502	0.0336122
3	562	0.0123816
3	573	0.0240876
3	621	0.0328818
3	656	0.0147952
3	667	0.0194013
3	688	0.0412095
3	744	0.0327512
3	824	0.0599683
3	827	0.0230257
3	856	0.0631752
3	923	0.0197296
4	5	0.065856
4	7	0.0460762
4	8	0.0121267
4	11	0.0263522
4	12	0.058749
4	15	0.0319633
4	16	0.0277929
4	18	0.0364903
4	28	0.0393819
4	36	0.0441825
4	39	0.0572172
4	41	0.0083498
4	46	0.0387498
4	60	0.0438052
4	63	0.0422089
4	66	0.0253196
4	92	0.0129506
4	93	0.0359549
4	99	0.0115451
4	101	0.0272323
4	102	0.0302178
4	106	0.0227458
4	121	0.0847647
4	129	0.0412827
4	132	0.029569
4	149	0.00560058
4	175	0.0159614
4	219	0.0550691
4	238	0.0196649
4	249	0.0215092
4	266	0.0422729
4	272	0.032817
4	277	0.0452162
4	313	0.0517998
4	366	0.0490227
4	389	0.0126787
4	480	0.0218681
4	512	0.0675987
4	539	0.0326792
4	541	0.0438068
4	568	0.0357886
4	577	0.0167482
4	616	0.0233227
4	622	0.0642166
4	644	0.0300086
4	648	0.0608191
4	682	0.0355562
4	714	0.00873978
4	735	0.0243298
4	766	0.0330518
4	771	0.0725132
4	802	0.0121706
4	818	0.0285107
4	831	0.0800774
4	917	0.0604501
4	937	0.00646459
4	954	0.0355332
5	6	0.0357616
5	8	0.0408735
5	13	0.0307436
5	15	0.0266611
5	25	0.0362827
5	26	0.06893
5	27	0.037004
5	29	0.0460541
5	31	0.0442968
5	35	0.0483503
5	42	0.0488461
5	49	0.0575864
5	56	0.0548394
5	61	0.0402326
5	74	0.0265559
5	77	0.0247837
5	80	0.0418566
5	88	0.0343837
5	107	0.0153669
5	116	0.0311911
5	124	0.0564642
5	131	0.0234575
5	135	0.0511226
5	157	0.0174111
5	159	0.0478185
5	170	0.0336002
5	185	0.0666059
5	191	0.0239286
5	194	0.0345971
5	216	0.0724439
5	228	0.0495299
5	229	0.0468754
5	234	0.0194013
5	243	0.063748
5	267	0.012212
5	279	0.0439678
5	326	0.0224493
5	342	0.0209358
5	376	0.0147323
5	378	0.0505346
5	478	0.0272985
5	479	0.0284335
5	488	0.0339433
5	503	0.0339507
5	596	0.00938542
5	623	0.0463573
5	633	0.0273842
5	635	0.0166006
5	655	0.0526366
5	698	0.0286837
5	707	0.0195839
5	738	0.0366911
5	765	0.0295691
5	770	0.0655351
5	781	0.0610161
5	812	0.0345926
5	858	0.0613202
5	899	0.0308703
5	915	0.0714771
5	916	0.0676902
5	928	0.0370153
6	9	0.0312034
6	11	0.0485406
6	22	0.0351378
6	23	0.0400912
6	24	0.0138927
6	40	0.0213335
6	44	0.035911
6	45	0.0217192
6	50	0.0353093
6	63	0.0337014
6	65	0.0359146
6	109	0.0718773
6	122	0.0547164
6	167	0.0378036
6	185	0.0650533
6	196	0.0427682
6	232	0.0338669
6	336	0.0364679
6	338	0.0393542
6	356	0.00880117
6	365	0.0323825
6	434	0.0558544
6	438	0.0252464
6	444	0.0125232
6	448	0.0425537
6	487	0.0397001
6	508	0.0266575
6	581	0.0767143
6	700	0.0253462
6	714	0.065908
6	741	0.0321905
6	761	0.0145325
6	775	0.0167614
7	8	0.0227644
7	14	0.027445
7	34	0.0155026
7	52	0.0332011
7	59	0.0511083
7	152	0.0128336
7	172	0.0180653
7	190	0.0296171
7	256	0.0371839
7	267	0.0114513
7	277	0.0344158
7	307	0.0500346
7	322	0.0538151
7	341	0.0256068
7	348	0.024484
7	356	0.0423857
7	379	0.0190592
7	560	0.0266997
7	582	0.0508377
7	603	0.0522745
7	679	0.0331319
7	680	0.0163299
7	682	0.0290558
7	683	0.0525383
7	721	0.018032
7	765	0.0345491
7	807	0.0431579
7	891	0.037529
8	11	0.0283409
8	16	0.0349777
8	27	0.0672047
8	37	0.01208
8	40	0.0223006
8	49	0.0403391
8	56	0.0172713
8	70	0.0581391
8	71	0.0325044
8	82	0.0332307
8	84	0.0387281
8	144	0.0192291
8	146	0.0627973
8	169	0.0421758
8	195	0.0636515
8	262	0.00576798
8	308	0.068306
8	334	0.0478962
8	357	0.00917321
8	380	0.00943464
8	411	0.0600034
8	463	0.0583603
8	465	0.0763533
8	511	0.024033
8	560	0.0494249
8	591	0.0251141
8	637	0.0366527
8	652	0.0314171
8	654	0.0591544
8	666	0.0424746
8	667	0.0293188
8	697	0.0198208
8	718	0.0445807
8	728	0.0442356
8	851	0.0182541
8	857	0.0597539
8	976	0.036909
8	992	0.0349473
9	10	0.0369231
9	33	0.0669742
9	35	0.0194886
9	67	0.00642949
9	108	0.0433425
9	111	0.0482467
9	151	0.0600001
9	152	0.0289532
9	218	0.00853113
9	226	0.0462027
9	265	0.0302876
9	273	0.0495325
9	332	0.0563273
9	396	0.00862974
9	630	0.0103841
9	688	0.0949003
9	719	0.0610392
9	762	0.0469374
9	780	0.019549
9	842	0.0301589
10	16	0.0405165
10	20	0.0565731
10	21	0.0425469
10	33	0.0358141
10	47	0.0718654
10	55	0.0238878
10	74	0.0583813
10	101	0.0254237
10	129	0.0131811
10	130	0.0373181
10	156	0.0362106
10	166	0.0141944
10	173	0.0329921
10	227	0.0354596
10	260	0.0388511
10	262	0.0582509
10	267	0.0296969
10	279	0.0361995
10	281	0.0391963
10	300	0.0401437
10	366	0.0436962
10	367	0.0227012
10	377	0.0205361
10	391	0.0439472
10	420	0.038577
10	519	0.0268051
10	529	0.0228459
10	549	0.0138535
10	595	0.0177772
10	607	0.00411199
10	613	0.030325
10	659	0.00776313
10	665	0.0578233
10	757	0.0131554
10	792	0.0389282
10	941	0.0129042
10	955	0.0183565
10	988	0.0318797
11	13	0.0228007
11	14	0.00696936
11	17	0.0305495
11	51	0.0355992
11	78	0.0424671
11	114	0.0419292
11	171	0.00983209
11	208	0.0470843
11	230	0.0581864
11	242	0.0637419
11	254	0.0260562
11	373	0.0555099
11	386	0.0427016
11	457	0.0145956
11	458	0.0120148
11	533	0.0155692
11	574	0.00441369
11	579	0.0578387
11	674	0.0336154
11	785	0.0264294
11	789	0.0408923
11	906	0.0313876
12	18	0.0200524
12	20	0.032375
12	21	0.0495616
12	25	0.0624688
12	26	0.0785514
12	30	0.0446423
12	50	0.0280462
12	52	0.0149814
12	61	0.0191502
12	89	0.0306407
12	91	0.0447396
12	92	0.0408005
12	120	0.031501
12	123	0.0195306
12	134	0.0541124
12	148	0.0467227
12	162	0.0559277
12	241	0.0628469
12	243	0.0729762
12	252	0.0247249
12	296	0.0127263
12	305	0.0231873
12	306	0.0630941
12	366	0.0390826
12	386	0.0573409
12	394	0.0343513
12	396	0.0156393
12	448	0.0345431
12	518	0.0430616
12	538	0.0458486
12	546	0.0141286
12	556	0.0421352
12	572	0.0378545
12	585	0.048444
12	593	0.0371769
12	598	0.0387579
12	615	0.0422178
12	620	0.0261419
12	624	0.0378332
12	656	0.0230348
12	664	0.026938
12	684	0.0397653
12	686	0.033958
12	798	0.0254303
12	803	0.0146803
12	807	0.0462957
12	838	0.00870436
12	907	0.0285463
13	38	0.0537931
13	121	0.0476693
13	144	0.0742196
13	203	0.0152548
13	237	0.0555514
13	913	0.0368741
14	35	0.0172413
14	54	0.0376948
14	56	0.0259345
14	293	0.0389947
14	382	0.0566505
14	397	0.0359149
14	552	0.0434693
15	17	0.0261895
15	19	0.0299919
15	28	0.0460795
15	42	0.0652442
15	53	0.0624232
15	68	0.0390928
15	103	0.0183326
15	169	0.0161879
15	419	0.0132466
15	420	0.0367978
15	580	0.0683973
16	19	0.0494802
16	24	0.0445252
16	25	0.0368427
16	48	0.0043731
16	49	0.0394541
16	83	0.017841
16	115	0.0273783
16	148	0.0378005
16	160	0.055438
16	181	0.0632736
16	205	0.0218936
16	254	0.0167323
16	312	0.0248361
16	433	0.0354701
16	456	0.038905
16	491	0.0596444
16	631	0.0438438
16	712	0.0687667
16	788	0.0310167
16	833	0.0374193
16	893	0.0433911
16	938	0.0154853
17	21	0.00715946
17	26	0.0596731
17	62	0.0259978
17	150	0.040835
17	161	0.0289302
17	178	0.0154984
17	211	0.0277297
17	250	0.0358319
17	252	0.0440953
17	270	0.0312916
17	355	0.059113
17	417	0.0195797
17	424	0.0242487
17	432	0.0641159
17	454	0.0153314
17	486	0.0071106
17	554	0.0379102
17	561	0.0575982
17	575	0.0141337
17	598	0.0285193
17	662	0.0257609
17	689	0.0445992
17	805	0.0525244
17	899	0.0168306
18	47	0.046352
18	51	0.0321894
18	65	0.0542237
18	79	0.0326562
18	94	0.0240503
18	99	0.00353831
18	113	0.0438544
18	132	0.0620022
18	143	0.0315831
18	179	0.0412866
18	399	0.0379631
18	442	0.0330816
18	604	0.0408665
18	841	0.0208386
18	854	0.0869035
19	28	0.0540001
19	31	0.0623093
19	45	0.0479575
19	46	0.0337162
19	73	0.0555827
19	79	0.0197822
19	82	0.0181894
19	125	0.0413798
19	146	0.0353987
19	198	0.0724979
19	200	0.0136583
19	261	0.0216737
19	418	0.040439
19	430	0.0533431
19	517	0.0285983
19	526	0.0394068
19	545	0.0418365
19	612	0.0216094
19	808	0.00962009
19	861	0.0335592
19	890	0.0204174
19	925	0.0184027
19	996	0.0287349
20	22	0.0342197
20	24	0.00654795
20	50	0.0353273
20	53	0.0154815
20	67	0.0553987
20	76	0.0182535
20	92	0.016378
20	104	0.0250897
20	125	0.0289242
20	149	0.0319409
20	187	0.0414701
20	214	0.0637344
20	382	0.0471856
20	497	0.028398
20	516	0.0424121
20	594	0.0393892
20	722	0.00647247
21	30	0.0480283
21	41	0.0238137
21	42	0.0410324
21	91	0.042113
21	108	0.0139107
21	110	0.0534417
21	118	0.0341043
21	139	0.0196532
21	155	0.066793
21	174	0.0216037
21	192	0.0214012
21	224	0.0205132
21	298	0.0364805
21	319	0.0264441
21	437	0.0529138
21	575	0.0131257
21	626	0.0610378
21	643	0.034601
21	744	0.0280526
21	780	0.0231346
21	795	0.0359209
22	43	0.0269249
22	44	0.0599223
22	62	0.0530933
22	150	0.0484212
22	163	0.0283376
22	189	0.0221232
22	221	0.0402964
22	300	0.0442205
22	320	0.0387545
22	325	0.00134026
22	337	0.0551485
22	379	0.00627856
22	489	0.00811219
22	564	0.0702928
22	649	0.0595664
22	658	0.015876
22	720	0.0430661
22	906	0.0233222
23	57	0.0112198
23	68	0.0345818
23	75	0.0197331
23	79	0.042579
23	93	0.0162332
23	135	0.0541395
23	139	0.0725322
23	144	0.069024
23	182	0.00337118
23	186	0.0128018
23	228	0.0550416
23	235	0.0115852
23	236	0.046247
23	249	0.0174948
23	253	0.0535134
23	268	0.0175615
23	273	0.0541335
23	282	0.0305224
23	289	0.0853133
23	297	0.0128387
23	415	0.0360615
23	475	0.0478443
23	508	0.00789367
23	639	0.0338423
23	646	0.0570967
23	710	0.0441846
23	809	0.0179066
23	833	0.0303703
23	852	0.0493811
23	896	0.0294732
23	920	0.0276812
23	959	0.0356118
23	965	0.069369
24	132	0.0618597
24	171	0.0229609
24	223	0.0486019
24	260	0.0218352
24	315	0.0441488
24	656	0.0301731
24	724	0.0386035
24	757	0.0658318
24	941	0.0080351
24	967	0.00890605
25	34	0.0680205
25	97	0.0423299
25	141	0.0329867
25	464	0.0501543
25	583	0.049688
25	801	0.0331077
25	848	0.00896128
26	45	0.036123
26	113	0.0394213
26	114	0.0555756
26	257	0.0209644
26	318	0.0103194
26	384	0.0263368
26	416	0.0438878
26	446	0.0244921
26	496	0.0188335
26	628	0.0263709
26	711	0.0510878
26	737	0.0417454
27	30	0.011631
27	76	0.0184804
27	239	0.0334702
28	96	0.0434623
28	188	0.0207114
28	223	0.0356089
28	313	0.0303166
28	781	0.0544871
28	871	0.0538225
29	31	0.0329266
29	85	0.0321257
29	95	0.0397694
29	123	0.0460114
29	196	0.0367011
29	206	0.0190708
29	255	0.068086
29	343	0.00967138
29	360	0.0359586
29	409	0.0256923
29	434	0.0511096
29	435	0.0490993
29	441	0.0530558
29	681	0.0382896
30	41	0.0394334
30	43	0.034872
30	51	0.0505039
30	70	0.0506754
30	102	0.044855
30	117	0.0228487
30	325	0.043431
30	345	0.0939253
30	358	0.0439221
30	394	0.0266024
30	403	0.0338933
30	504	0.0471065
30	535	0.057716
30	605	0.0147902
30	632	0.067092
30	790	0.0794521
30	795	0.0390348
30	914	0.0505572
30	919	0.0204425
31	32	0.0587766
31	36	0.0228808
31	39	0.00823202
31	40	0.0206848
31	48	0.0406767
31	52	0.053416
31	57	0.0428687
31	77	0.0323745
31	84	0.0346732
31	87	0.037308
31	95	0.0348749
31	119	0.0229021
31	124	0.0343923
31	134	0.0331601
31	147	0.0379711
31	151	0.0328457
31	158	0.0363052
31	173	0.013026
31	179	0.00237156
31	188	0.0296005
31	202	0.0362195
31	207	0.0461592
31	209	0.0711464
31	233	0.0280109
31	241	0.0300495
31	244	0.0289304
31	255	0.0194816
31	263	0.0105437
31	264	0.0299051
31	315	0.0412298
31	359	0.0254223
31	367	0.0274961
31	376	0.0233982
31	407	0.0480913
31	416	0.00580682
31	499	0.0293572
31	501	0.0288136
31	513	0.0576088
31	559	0.0114858
31	600	0.0276716
31	607	0.0149465
31	631	0.043109
31	661	0.015063
31	668	0.0319719
31	687	0.00702817
31	707	0.0455589
31	740	0.0354494
31	777	0.0566928
31	860	0.0631209
31	880	0.0619899
31	882	0.0093902
31	919	0.0687295
31	928	0.0530972
31	970	0.0266447
31	975	0.0588787
32	85	0.0248444
32	231	0.0264928
32	347	0.0363714
32	351	0.0194616
33	71	0.0631993
33	80	0.0185656
33	136	0.0267514
33	158	0.0445734
33	164	0.031397
33	187	0.069322
33	225	0.040417
33	307	0.0220997
33	319	0.0515884
33	343	0.0207528
33	416	0.0144983
33	445	0.0347439
33	469	0.0403774
33	484	0.0271717
33	551	0.0246079
33	592	0.038072
33	632	0.0792595
33	654	0.00449369
33	699	0.0144116
33	875	0.0242626
33	902	0.0394576
33	938	0.0600357
33	949	0.0501384
33	995	0.0491011
34	312	0.0271033
34	458	0.0434437
34	464	0.0302831
34	746	0.0115882
34	886	0.0241391
34	895	0.0507006
35	43	0.0344423
35	46	0.0285727
35	48	0.0107444
35	53	0.0297298
35	59	0.0231907
35	89	0.0387658
35	103	0.0100271
35	122	0.0319554
35	174	0.0163947
35	189	0.0252698
35	200	0.00610793
35	202	0.0381882
35	249	0.0457133
35	275	0.0294749
35	406	0.0558082
35	426	0.0202703
35	430	0.0252146
35	566	0.018967
35	597	0.0500914
35	609	0.0328715
35	798	0.0204266
35	998	0.0289273
36	76	0.0507362
36	210	0.033708
36	253	0.0397023
36	274	0.0212544
36	293	0.0426427
36	430	0.0230571
36	715	0.019435
36	855	0.0338629
37	38	0.0267797
37	58	0.0594804
37	64	0.0602144
37	83	0.0147517
37	95	0.0152964
37	108	0.061923
37	127	0.00899684
37	131	0.0445936
37	142	0.0257311
37	160	0.0472989
37	197	0.024023
37	318	0.0169754
37	328	0.0273161
37	340	0.0369453
37	346	0.0471398
37	369	0.0317763
37	388	0.0343469
37	550	0.0131823
37	756	0.0086102
37	769	0.0630349
37	815	0.0542295
37	870	0.0296198
37	927	0.0363193
38	93	0.00571812
38	130	0.0524677
38	286	0.0287707
38	291	0.0276475
38	665	0.0695356
39	73	0.0551069
39	161	0.0592889
39	183	0.0258117
39	204	0.0155206
39	236	0.0292447
39	461	0.0194775
39	536	0.0330412
40	123	0.0481903
40	174	0.00995715
40	317	0.00824122
41	64	0.0372667
41	89	0.0312276
41	90	0.00221674
41	183	0.0419771
41	226	0.0197818
41	336	0.0325255
41	343	0.0414822
41	357	0.00409905
41	621	0.0174749
41	850	0.0472976
42	62	0.0207796
42	69	0.0442443
42	129	0.0479626
42	159	0.0195299
42	163	0.0372388
42	216	0.0347706
42	218	0.0598466
42	262	0.0433567
42	547	0.0385123
42	698	0.045892
42	767	0.0173888
42	949	0.0218794
43	239	0.0784009
43	539	0.0240871
44	90	0.0128272
44	105	0.0137083
44	139	0.0721727
44	163	0.0168254
44	189	0.0106641
44	232	0.0305395
44	270	0.0274405
44	284	0.0552934
44	389	0.0216815
44	502	0.0215511
44	576	0.0698389
44	589	0.0483206
44	628	0.0203821
44	635	0.0156009
44	741	0.0422548
44	759	0.0283786
44	830	0.0139979
44	845	0.0476491
44	883	0.0115669
44	903	0.0122126
44	917	0.0589458
44	994	0.0227993
45	63	0.0341802
45	289	0.0654856
45	382	0.0480212
45	428	0.0283733
45	905	0.0359983
46	58	0.043077
46	67	0.0446015
46	91	0.0351978
46	107	0.0171725
46	117	0.0260285
46	124	0.0158244
46	128	0.00888618
46	140	0.0729752
46	145	0.0385616
46	170	0.0439304
46	195	0.0510862
46	240	0.0595127
46	246	0.0182162
46	282	0.027923
46	292	0.024855
46	305	0.0571265
46	320	0.0167717
46	353	0.0357705
46	364	0.0364091
46	384	0.0488368
46	480	0.014499
46	537	0.0197502
46	540	0.057508
46	578	0.0426384
46	717	0.0463197
46	736	0.0445437
46	832	0.0106972
46	909	0.0571118
46	931	0.0402779
46	947	0.0220514
47	276	0.0716436
47	527	0.0386153
47	663	0.0765416
48	55	0.041051
48	168	0.0237245
48	337	0.0408308
48	373	0.0103073
48	387	0.0240639
48	494	0.0476833
48	499	0.0282403
48	804	0.0238187
49	54	0.0295986
49	133	0.00646748
49	181	0.0702782
49	260	0.0384168
49	316	0.0561352
49	329	0.0439811
49	530	0.0262712
49	547	0.0383488
49	590	0.0144869
49	591	0.0048706
49	778	0.0142438
49	811	0.0167597
50	59	0.0325287
50	60	0.0274249
50	104	0.0173007
50	188	0.029457
50	221	0.0290779
50	245	0.0453859
50	283	0.0595703
50	296	0.039764
50	307	0.0099732
50	335	0.0741642
50	690	0.0453675
50	713	0.0328331
50	811	0.0315742
50	885	0.0446835
50	891	0.0365433
51	113	0.0927716
51	126	0.0147135
51	133	0.0407817
51	168	0.0138441
51	199	0.0517902
51	205	0.0498996
51	210	0.0387865
51	264	0.0412649
51	285	0.0360813
51	304	0.0336306
51	333	0.00608836
51	454	0.025032
51	455	0.023467
51	460	0.0322676
51	474	0.0343126
51	477	0.0467427
51	519	0.0538506
51	520	0.0227316
51	591	0.0195783
51	738	0.0195631
51	748	0.0284466
51	770	0.0526727
51	784	0.0523153
51	819	0.0237778
51	873	0.0201901
51	943	0.0381048
52	361	0.0136678
52	642	0.0387479
52	698	0.0573798
52	725	0.0363666
52	754	0.0478447
53	55	0.0373904
53	128	0.00885954
53	271	0.0732756
53	278	0.0207614
53	500	0.0472005
53	788	0.0390833
53	810	0.0358563
53	818	0.0302835
54	69	0.0438414
54	72	0.0405217
54	107	0.0768221
54	141	0.0376324
54	155	0.026339
54	194	0.0339659
54	208	0.0457411
54	266	0.0275156
54	341	0.0628132
54	559	0.0435365
54	586	0.0398129
54	661	0.0234766
54	884	0.0342846
55	75	0.0486979
55	90	0.0391993
55	104	0.0168398
55	143	0.0793361
55	157	0.0150456
55	200	0.0358288
55	222	0.057506
55	227	0.00982824
55	308	0.0507119
55	369	0.0226028
55	378	0.0246903
55	425	0.0365479
55	508	0.0370348
55	522	0.0591716
55	547	0.0424821
55	567	0.0160746
55	638	0.0334024
56	191	0.0264105
56	299	0.0547463
56	482	0.0160053
56	493	0.0402038
56	518	0.0238624
56	525	0.0559005
56	718	0.0153898
56	743	0.0249936
56	773	0.0238302
56	975	0.0532163
57	58	0.0431431
57	60	0.0227762
57	105	0.0127826
57	149	0.013058
57	159	0.00683836
57	172	0.00960949
57	193	0.0336214
57	195	0.0429821
57	215	0.0285642
57	246	0.020741
57	408	0.0455746
57	441	0.0638589
57	485	0.0366101
57	504	0.000428149
57	548	0.0774969
57	574	0.0207081
57	601	0.0165485
57	917	0.0296081
58	65	0.03439
58	97	0.0549573
58	111	0.0269704
58	127	0.0172899
58	134	0.0273944
58	137	0.0243917
58	151	0.0520624
58	208	0.0453341
58	253	0.0436798
58	332	0.0556778
58	348	0.0545677
58	426	0.0408541
58	657	0.0414228
58	978	0.0538426
59	77	0.0527395
59	84	0.0319898
59	120	0.0443543
59	127	0.0234636
59	137	0.021393
59	201	0.0580392
59	206	0.0245063
59	230	0.0237758
59	244	0.0625235
59	272	0.0159441
59	310	0.0231433
59	470	0.0155188
59	594	0.016503
59	606	0.0489366
59	650	0.0757861
59	674	0.016114
59	768	0.0265003
59	865	0.0220617
59	974	0.0744091
60	66	0.0345644
60	82	0.0451819
60	162	0.0252487
60	183	0.0497787
60	190	0.0275318
60	247	0.0412291
60	289	0.0558725
60	398	0.027075
60	439	0.024953
60	485	0.0303396
60	498	0.031392
60	521	0.0459993
60	544	0.0188717
60	713	0.0339074
61	177	0.0181517
61	225	0.0253115
61	834	0.0121881
62	170	0.0212921
62	238	0.0676301
62	334	0.0511544
62	602	0.0550492
62	801	0.0158677
63	94	0.0169041
63	180	0.0105668
63	473	0.0441774
63	572	0.0115043
63	592	0.0324742
63	798	0.0118906
64	100	0.0242904
64	118	0.0212421
64	167	0.0410122
64	209	0.0373367
64	229	0.0246558
64	352	0.0415134
64	451	0.0320748
64	501	0.0274696
64	510	0.0271776
64	537	0.041262
64	581	0.0556325
64	603	0.0596365
64	645	0.0463793
64	687	0.0351886
64	735	0.0630179
64	747	0.0370127
64	838	0.00722408
64	862	0.0536331
64	997	0.0514514
65	66	0.0441328
65	122	0.0657974
65	184	0.0214435
65	636	0.0642038
66	440	0.00433717
66	464	0.0470515
67	81	0.0317461
67	88	0.0353423
67	119	0.0614501
67	140	0.0171912
67	193	0.0236089
67	209	0.0548732
67	258	0.0417223
67	427	0.0345059
67	468	0.0330903
67	493	0.0779845
67	696	0.0590771
67	810	0.0279277
68	272	0.0286911
68	383	0.0277013
68	402	0.0237723
68	441	0.0276367
68	933	0.0904837
69	78	0.0633268
69	81	0.0267452
69	87	0.0501667
69	98	0.0122141
69	152	0.0340799
69	229	0.0143697
69	264	0.0486031
69	415	0.0418547
69	667	0.0196172
70	244	0.0640194
70	422	0.072166
70	448	0.0371182
70	546	0.0421338
70	737	0.0331272
70	911	0.0218394
71	167	0.0361215
71	309	0.0412129
71	617	0.0427963
71	731	0.0534539
71	983	0.0205423
72	368	0.0310595
72	406	0.0478002
72	521	0.0201628
72	605	0.00618901
72	866	0.0417602
73	115	0.020105
73	136	0.0184963
73	220	0.0386703
73	484	0.0147251
73	573	0.00344067
73	732	0.0474556
73	831	0.0786665
74	75	0.0172852
74	395	0.0360636
74	507	0.0169421
75	86	0.0324357
75	105	0.0221944
75	176	0.0296878
75	184	0.0620902
75	220	0.0373424
75	226	0.0374077
75	240	0.079743
75	273	0.0548915
75	292	0.0554118
75	298	0.028461
75	314	0.00791906
75	413	0.0717349
75	423	0.0164337
75	437	0.0465592
75	475	0.0340565
75	488	0.0446559
75	506	0.0163484
75	568	0.0216268
75	786	0.0355934
75	794	0.0167147
75	915	0.0478986
75	930	0.0363166
75	936	0.00812657
75	956	0.0667442
76	80	0.034818
76	133	0.0131434
76	302	0.0362548
76	745	0.0682364
77	112	0.0885398
77	120	0.0644675
77	157	0.0119568
77	160	0.0457614
77	353	0.0196789
77	363	0.0123145
77	475	0.048183
77	494	0.0527116
77	513	0.0236555
77	608	0.0586306
77	644	0.0353816
77	677	0.0474228
77	815	0.00858899
77	837	0.00922839
78	85	0.0257659
78	96	0.0452445
78	158	0.0824396
78	214	0.00318214
78	270	0.0313707
78	405	0.0134091
78	407	0.0365648
78	410	0.0543451
78	429	0.0100098
79	126	0.0214619
79	176	0.0393713
79	205	0.0283657
79	207	0.00619794
79	276	0.0226896
79	303	0.0375848
79	372	0.0535015
79	478	0.0081923
79	505	0.0430036
79	638	0.0320219
79	885	0.0339853
80	837	0.0438463
81	126	0.0287927
81	131	0.050295
81	311	0.0220423
81	328	0.023359
81	335	0.0422405
81	401	0.00271205
82	275	0.00388582
82	669	0.0413506
82	701	0.026349
82	735	0.0480732
82	793	0.0391199
82	909	0.0301692
83	86	0.0149854
83	106	0.0357026
83	165	0.0114112
83	271	0.0203531
83	595	0.0234688
83	619	0.0189645
83	740	0.0660379
83	758	0.0545401
83	813	0.045988
83	864	0.0246644
84	112	0.0499749
84	115	0.0523905
84	138	0.0189295
84	564	0.0346696
84	748	0.0178698
84	866	0.0415377
85	164	0.0253296
85	353	0.026182
85	419	0.0416126
85	538	0.026496
85	580	0.042998
85	757	0.0330391
86	94	0.0270207
86	145	0.0650479
86	340	0.0454003
86	412	0.0580535
86	633	0.051967
87	98	0.0214258
87	110	0.0347552
87	365	0.070695
87	576	0.044723
87	966	0.0129085
88	153	0.0398032
88	259	0.0219193
88	462	0.0240639
89	230	0.00831678
89	237	0.0399656
89	269	0.0290799
89	612	0.0527241
89	953	0.0196187
89	959	0.0151594
90	147	0.015306
90	291	0.0423604
90	338	0.00930958
90	385	0.035236
90	474	0.0630263
90	705	0.0247235
90	878	0.0388876
90	915	0.0291007
91	143	0.0245184
91	346	0.0537481
91	653	0.0469353
92	178	0.055371
92	254	0.0558265
92	281	0.0477872
92	314	0.0428461
92	331	0.0216334
92	664	0.0119214
92	717	0.0358337
92	734	0.0176433
92	881	0.0531513
92	924	0.0285078
93	161	0.0265518
93	191	0.0164958
93	236	0.0512081
93	285	0.0645791
93	476	0.05888
93	689	0.0205298
93	719	0.0464581
93	789	0.0116833
93	823	0.0477307
93	934	0.00789866
94	148	0.0460667
94	197	0.0176063
94	227	0.0328983
94	317	0.0566555
94	401	0.0488639
94	411	0.0673232
94	530	0.0435602
94	585	0.0406851
94	940	0.0586358
95	317	0.0394474
95	322	0.0185047
96	138	0.0101143
96	216	0.0037715
96	248	0.0211589
96	292	0.0502368
96	399	0.0416004
96	455	0.0262368
96	555	0.0405053
96	652	0.0317347
96	963	0.0305612
97	304	0.0520622
97	521	0.0725509
97	898	0.047506
98	116	0.0170375
98	212	0.0523685
98	972	0.0309749
99	284	0.055124
99	510	0.0531551
99	639	0.0171786
99	668	0.0169598
99	761	0.0482259
99	946	0.0234349
100	198	0.0349961
100	212	0.0259326
100	401	0.0205237
100	432	0.0229726
100	510	0.0538757
100	720	0.0760157
101	110	0.0738371
101	426	0.0734225
101	587	0.0184006
103	192	0.0538176
103	203	0.0249299
104	138	0.013166
104	365	0.0396684
104	390	0.031214
104	399	0.0239964
104	409	0.0324738
104	435	0.0232611
104	574	0.0236119
104	652	0.057159
104	736	0.0146226
104	824	0.0306731
104	888	0.0219951
104	949	0.0219587
104	989	0.0365986
105	114	0.0393278
105	154	0.0240179
105	269	0.0133028
105	347	0.0446513
105	377	0.0365118
105	385	0.032973
105	423	0.0241029
105	515	0.0346829
105	554	0.0246568
105	752	0.0199859
105	763	0.0207178
105	836	0.0350208
105	961	0.0421905
106	128	0.0260463
106	739	0.00852407
107	154	0.0354819
107	156	0.0830154
107	374	0.0377633
107	405	0.0188073
107	912	0.0172435
108	137	0.0232637
108	283	0.0673655
108	380	0.0198489
108	431	0.0113629
108	545	0.0475591
108	569	0.069963
108	616	0.0304095
108	690	0.0465818
109	145	0.0615928
109	242	0.0612249
109	278	0.0543456
109	297	0.0252852
109	324	0.0248914
109	383	0.0345441
109	421	0.0655203
109	436	0.0348844
109	495	0.0745557
109	520	0.0279018
109	535	0.0314939
109	551	0.00738465
109	636	0.02579
109	662	0.00661196
109	694	0.065674
109	712	0.0264924
109	772	0.0336064
110	166	0.0383117
110	212	0.00793969
110	355	0.0403104
110	454	0.0491725
110	558	0.027268
110	806	0.0565962
110	989	0.0432051
111	154	0.0515294
111	471	0.0675823
111	640	0.0207103
112	450	0.0366607
112	473	0.0543396
112	476	0.0320934
112	534	0.00980719
112	586	0.0291804
112	626	0.0151871
112	679	0.0209705
112	724	0.0486362
113	184	0.0226492
113	288	0.0385301
113	316	0.0409623
113	527	0.0300765
113	629	0.00852731
113	805	0.0524009
113	850	0.0176981
115	186	0.00868525
116	514	0.0443334
116	565	0.0129901
116	579	0.0482868
116	627	0.0435229
116	634	0.00590219
117	156	0.0872783
117	178	0.0381002
117	506	0.0268466
117	571	0.0183649
118	121	0.0626106
118	153	0.046953
118	173	0.0117329
118	213	0.0291428
118	256	0.0575583
118	449	0.0562305
118	474	0.0381067
118	753	0.01399
118	792	0.0590774
119	280	0.021028
119	295	0.0106022
119	472	0.0467733
120	312	0.0421213
120	339	0.0239332
120	370	0.0365254
120	371	0.0240864
120	408	0.0462763
120	435	0.0416943
120	440	0.0335993
120	502	0.0323869
120	528	0.0197948
120	538	0.0318323
120	556	0.0520607
120	582	0.0275817
120	618	0.0421825
120	745	0.0277164
120	910	0.0308771
121	211	0.0317906
121	234	0.0460581
121	615	0.0674333
121	847	0.0213498
121	994	0.0587003
122	261	0.06821
122	421	0.0266093
122	725	0.0528418
123	162	0.0350821
123	321	0.0539099
123	443	0.0203873
123	479	0.0461328
123	835	0.0750329
123	904	0.0495428
123	908	0.0440297
123	980	0.0137292
124	274	0.0723915
124	299	0.0249414
124	410	0.0460951
124	458	0.0520366
124	509	0.024216
124	522	0.0333103
124	525	0.0577335
124	530	0.0237945
124	657	0.0242193
125	222	0.0440168
125	493	0.0433272
125	739	0.0214236
125	937	0.0355086
126	147	0.0309116
126	213	0.0399618
126	243	0.0420576
126	352	0.0212443
126	807	0.0293709
126	876	0.0251576
127	291	0.0243469
127	303	0.0313625
127	634	0.0399213
127	851	0.0146811
127	985	0.0218366
128	140	0.0371467
128	522	0.0275003
128	984	0.0469977
129	165	0.0165531
129	280	0.0484868
129	772	0.0333758
130	182	0.0408452
130	206	0.0193259
130	269	0.0403148
130	569	0.018407
130	583	0.0526862
130	657	0.0481592
130	693	0.0260236
130	944	0.0253626
131	172	0.025604
131	421	0.0140505
131	459	0.0400402
131	472	0.0273201
131	612	0.0494935
131	637	0.0343877
132	171	0.0392488
132	265	0.00123576
132	299	0.0225147
132	433	0.0505364
132	529	0.0144412
132	751	0.0584232
132	786	0.0105811
132	900	0.0309447
133	177	0.0211596
133	198	0.0472673
133	225	0.0344283
133	403	0.0375531
133	447	0.0260003
133	542	0.0588244
133	599	0.0377246
133	781	0.0121287
133	785	0.0423306
133	787	0.0566777
134	210	0.0199104
134	561	0.0229346
134	695	0.034609
134	839	0.026314
134	933	0.0273187
134	976	0.0405535
135	141	0.0670327
135	548	0.0462637
135	550	0.0611104
136	257	0.0493722
136	345	0.0410645
136	664	0.0331411
136	891	0.0154766
137	204	0.0376568
137	232	0.0325349
137	328	0.0236478
137	412	0.0324975
137	481	0.0805226
137	595	0.0372375
137	715	0.0365851
137	797	0.0314243
137	819	0.0652531
137	952	0.0362431
138	219	0.0228957
138	245	0.0334337
138	794	0.0640181
138	954	0.0679674
139	240	0.0588739
139	344	0.0868463
140	251	0.0207805
140	286	0.0452752
140	350	0.0669463
140	431	0.0465037
140	532	0.052376
140	672	0.0211931
140	815	0.0509622
141	146	0.018391
141	187	0.0228107
141	467	0.0447025
141	697	0.0192583
141	791	0.0298247
142	280	0.00407518
142	407	0.0372002
142	849	0.0439918
143	194	0.052114
143	263	0.0328709
143	360	0.0308442
143	361	0.0307293
143	362	0.0162648
143	384	0.0191957
143	386	0.0625647
143	410	0.0485017
143	606	0.0393847
143	779	0.0309962
143	829	0.0327193
144	303	0.0464508
144	313	0.0190254
144	337	0.0555074
144	358	0.0323231
144	716	0.0287453
144	727	0.0233305
144	927	0.0326846
145	190	0.0159736
145	256	0.0324781
145	468	0.00430943
146	251	0.0329601
146	371	0.0258427
146	594	0.0375031
148	150	0.0299298
148	181	0.0196235
148	453	0.0176547
148	537	0.00457929
148	814	0.0462297
148	927	0.0289726
149	250	0.0483861
149	879	0.00885042
150	483	0.0324602
150	485	0.0320441
150	503	0.0558417
150	524	0.0330045
150	589	0.0408046
150	711	0.0533009
150	811	0.0710845
150	822	0.0187038
150	914	0.0263814
150	926	0.0245695
151	217	0.0461149
151	354	0.0191536
152	828	0.0481883
152	934	0.070276
153	433	0.0331567
153	610	0.0343383
153	638	0.0352417
154	175	0.0278986
154	202	0.0286716
154	250	0.033544
154	469	0.0380414
154	523	0.0139666
154	609	0.0604523
154	623	0.0502438
154	948	0.034729
155	218	0.0627755
155	288	0.0667495
155	318	0.0647864
155	391	0.0297714
155	543	0.0187174
155	577	0.0412492
155	625	0.0173694
155	666	0.0619342
155	676	0.0829822
155	863	0.051291
156	201	0.0310037
156	224	0.0457463
156	327	0.0148366
156	374	0.0541316
156	480	0.0361046
157	231	0.0355352
157	447	0.0233191
157	569	0.0245677
158	231	0.0561202
158	523	0.00446781
158	842	0.0298888
159	177	0.0273564
159	223	0.0378572
159	234	0.0664822
159	252	0.0419017
159	290	0.0357304
159	300	0.0124885
159	301	0.0223661
159	302	0.0431608
159	310	0.0644791
159	391	0.0259744
159	425	0.0151577
159	442	0.0203327
159	465	0.0224938
159	486	0.0543199
159	647	0.0164377
159	659	0.0219381
159	755	0.0304494
159	796	0.0151555
159	943	0.0351009
160	834	0.0622773
160	926	0.041836
161	515	0.0225688
161	817	0.0159334
162	164	0.0116741
162	199	0.069835
162	330	0.0634455
162	354	0.0533129
162	633	0.00920747
162	779	0.0235484
163	199	0.0554444
163	228	0.0486421
164	186	0.0399702
164	211	0.0432588
164	235	0.0190635
164	358	0.0228514
164	489	0.0304517
164	541	0.0308935
164	661	0.033918
164	746	0.0752904
164	787	0.0652619
164	907	0.0600878
165	604	0.0360764
165	991	0.021017
166	265	0.0595672
166	283	0.0570544
166	442	0.0543382
166	445	0.029771
166	813	0.0742922
166	975	0.0311071
167	494	0.0540224
167	641	0.0252783
168	176	0.00790398
168	197	0.014473
168	233	0.0381295
168	245	0.0310856
168	327	0.0263424
168	835	0.0422688
169	180	0.0487252
169	201	0.0248386
169	296	0.0119751
169	321	0.0334607
169	445	0.0258924
169	883	0.00540735
169	967	0.0494991
169	972	0.0303436
170	404	0.040313
170	514	0.0229715
170	723	0.0448285
171	702	0.0749842
171	714	0.0319493
171	924	0.0485512
172	255	0.0456301
172	294	0.0279554
172	376	0.0300614
172	406	0.0371655
172	748	0.0195897
172	806	0.0334849
172	918	0.0564932
173	213	0.0224675
173	215	0.00783127
173	248	0.0551361
173	304	0.0380145
174	998	0.0350105
175	447	0.00802921
175	721	0.0714076
176	354	0.0445695
176	413	0.00674289
176	490	0.0213525
176	674	0.0485732
177	461	0.0539375
177	581	0.0136888
177	694	0.0459388
178	570	0.0530109
178	710	0.0245465
178	944	0.0239446
178	950	0.031047
179	309	0.0349777
179	544	0.034933
179	668	0.0125211
179	874	0.0369691
180	214	0.060517
180	239	0.0116127
180	323	0.0352917
180	359	0.0381517
180	503	0.0567857
180	540	0.0314296
180	564	0.0170049
180	626	0.0487418
180	849	0.0198056
180	929	0.0472249
180	977	0.0642443
180	986	0.0460725
181	207	0.0227858
181	392	0.0490001
181	525	0.033849
181	932	0.059648
182	220	0.0550259
182	259	0.0244424
182	676	0.0427122
182	756	0.0517995
183	203	0.0202109
183	325	0.0201071
183	570	0.0465459
183	601	0.0317014
183	711	0.0383493
183	804	0.0323269
183	856	0.0370392
184	268	0.0397962
184	302	0.0358787
[truncated: 1,000 more rows]
