# Supplementary material for: The winner takes it all—Competitiveness of single nodes in globalized supply networks
Source: PLoS One. 2019 Nov 20;14(11):e0225346. doi: 10.1371/journal.pone.0225346 (PMC6867619; doi:10.1371/journal.pone.0225346)
Supplement: S1 Table — Legends can be found in te readme.txt file. (ZIP) [file pone.0225346.s001.zip › spatial_network_delaunay_randomized_scalefree_N_1000_r_6_node_measures.dat]

0	81	10.6173	59.6614	11.7696	4668	5606.52	0.0100176	0.0355402	0.0359991	0.0876056	0.0596614	0.13154	559	0.0525617	0.105439
1	82	11.3415	57.9836	11.2401	6556	5565.13	0.00279097	0.0356088	0.0362085	0.0942887	0.0579836	0.125578	588	0.0517207	0.109647
2	24	14.2083	76.1245	14.2012	5855	5494.75	0.00987912	0.0339971	0.0358802	0.0573156	0.0761245	0.148523	282	0.0601645	0.115386
3	56	13.75	58.0619	9.82722	4755	5321.95	0.000480809	0.0357092	0.0355035	0.07631	0.0580619	0.126148	526	0.0507095	0.101493
4	60	13.7667	57.2199	9.6439	3348	5558.4	0.00560058	0.0350385	0.0356953	0.0847647	0.0572199	0.123759	549	0.0507018	0.12069
5	64	12.1719	69.467	12.1246	4962	5507.94	0.00938542	0.0400213	0.0380822	0.0752892	0.069467	0.136799	525	0.0620081	0.136799
6	36	14.2778	69.3892	11.566	3874	5345.47	0.00880117	0.0359996	0.0356387	0.0767143	0.0693892	0.13568	390	0.0591183	0.117698
7	31	13.5161	66.5594	13.0076	7403	5656	0.0114513	0.0322543	0.0347634	0.0538151	0.0665594	0.129714	326	0.05386	0.105377
8	41	10.4634	62.962	11.941	1749	5388.51	0.00576798	0.0375639	0.0346537	0.0763533	0.062962	0.135886	343	0.0524921	0.114516
9	23	17.1739	63.1968	10.2184	2887	5818.52	0.00642949	0.0374787	0.0367482	0.0949003	0.0631968	0.121054	334	0.0510994	0.106505
10	41	10.9268	66.5798	12.565	5341	5000.63	0.00411199	0.0326529	0.0348073	0.0718654	0.0665798	0.140298	352	0.0557257	0.111094
11	25	11.76	70.017	13.7074	6701	5575	0.00441369	0.0329367	0.0358666	0.0637419	0.070017	0.133533	250	0.056826	0.11076
12	51	10.8431	64.342	12.3301	11627	5570.76	0.00870436	0.0368803	0.0361362	0.0785514	0.064342	0.128746	413	0.0562202	0.115534
13	9	20.5556	82.9631	9.89549	3424	5530.33	0.0152548	0.0415833	0.037218	0.0742196	0.0829631	0.156334	168	0.0656017	0.115962
14	10	15.7	72.7841	8.32175	8401	5853.5	0.00696936	0.0321852	0.0358431	0.0566505	0.0727841	0.13024	142	0.053172	0.102103
15	14	23.5	75.5345	8.56812	4790	5736.43	0.0132466	0.0378682	0.0382778	0.0683973	0.0755345	0.139144	270	0.0629028	0.126299
16	25	12.4	70.5679	12.08	6842	4887.64	0.0043731	0.0366839	0.0373623	0.0687667	0.0705679	0.122268	257	0.0574583	0.117072
17	27	9.77778	76.0772	15.9281	8218	5489.78	0.0071106	0.0328421	0.0351197	0.0641159	0.0760772	0.141796	225	0.0587576	0.114307
18	18	17.1667	65.5565	8.3599	8456	6320.39	0.00353831	0.0371513	0.0387168	0.0869035	0.0655565	0.135774	259	0.0536274	0.0998481
19	26	11.6923	65.2681	12.1696	6163	5321.27	0.00962009	0.0347182	0.0344108	0.0724979	0.0652681	0.136001	264	0.054246	0.0983892
20	20	16.95	70.5038	8.60019	8820	6849.4	0.00647247	0.032861	0.0343864	0.0637344	0.0705038	0.136828	291	0.0567334	0.101835
21	24	11.7917	74.0217	11.9412	5803	5728.88	0.00715946	0.0340578	0.0368147	0.066793	0.0740217	0.142549	236	0.0603231	0.119121
22	21	11.7619	73.5453	14.9667	5497	5131.67	0.00134026	0.0350614	0.0346714	0.0702928	0.0735453	0.137659	212	0.0557493	0.0984536
23	36	11.6944	60.4113	11.2995	2765	5156.78	0.00337118	0.0359341	0.0368794	0.0853133	0.0604113	0.125026	330	0.0502257	0.122377
24	13	9.61538	71.8052	15.4217	5686	6100.85	0.00654795	0.031994	0.0341084	0.0658318	0.0718052	0.141815	110	0.0494304	0.107155
25	10	17.6	93.1314	16.0932	6500	6570.7	0.00896128	0.0420843	0.036224	0.0680205	0.0931314	0.153915	161	0.0746565	0.125563
26	15	13.6	84.7364	15.8558	3038	5974.47	0.0103194	0.0401542	0.0345773	0.0785514	0.0847364	0.145699	185	0.0745811	0.128546
27	6	37	69.0657	4.41479	5753	4970.67	0.0112836	0.0298457	0.0372326	0.0672047	0.0690657	0.142823	199	0.054584	0.107421
28	9	14.8889	91.5031	14.3344	7903	5340.22	0.0207114	0.0419856	0.0372395	0.0544871	0.0915031	0.162414	121	0.0698936	0.124147
29	17	21.3529	78.734	11.7766	6182	4922.59	0.00967138	0.0385456	0.0343564	0.068086	0.078734	0.139239	297	0.0642155	0.120587
30	22	9.13636	77.3197	15.7333	7713	5689.82	0.011631	0.0438843	0.0393483	0.0939253	0.0773197	0.152478	173	0.0665887	0.107736
31	58	7.44828	66.4916	13.8347	3014	5232.81	0.00237156	0.034265	0.0358594	0.0711464	0.0664916	0.128593	333	0.0550672	0.119912
32	7	26.2857	101.14	15.1548	9392	5701	0.0194616	0.039009	0.0377832	0.0587766	0.10114	0.162449	171	0.0801534	0.125537
33	27	9.74074	64.4034	14.1023	10315	5373.89	0.00449369	0.0371319	0.0345557	0.0792595	0.0644034	0.123978	227	0.0493435	0.0966589
34	9	16.3333	60.3513	11.4743	4167	5613.89	0.00279097	0.0303969	0.0371947	0.0680205	0.0603513	0.128369	136	0.0397354	0.0989534
35	25	11	67.6417	11.2147	5371	5707.44	0.00610793	0.0282494	0.0338225	0.0558082	0.0676417	0.12818	243	0.0548128	0.116041
36	11	20.7273	82.6	11.8073	1957	4583.18	0.019435	0.0339964	0.037054	0.0507362	0.0826	0.151474	211	0.0650859	0.116696
37	26	14.2308	66.1432	11.4025	7464	4699.15	0.0086102	0.0339606	0.0342358	0.0630349	0.0661432	0.139827	303	0.0542532	0.100534
38	8	18.875	77.0789	11.2062	4873	6395	0.00571812	0.0382056	0.0399742	0.0695356	0.0770789	0.144328	136	0.0603881	0.117685
39	10	25.4	73.8447	7.54909	5746	5634.9	0.00823202	0.0347144	0.0356006	0.0592889	0.0738447	0.136825	228	0.0572557	0.112603
40	6	25.6667	72.9749	8.03111	4418	4179	0.00824122	0.0217846	0.0354549	0.0481903	0.0729749	0.149256	149	0.053534	0.103089
41	13	14.6154	61.7674	8.51522	8007	5539.38	0.00221674	0.0266882	0.0326285	0.0472976	0.0617674	0.132109	175	0.0480249	0.106525
42	15	12.0667	79.8473	14.3681	2432	4776.07	0.0173888	0.0391016	0.0365257	0.0652442	0.0798473	0.15313	158	0.0642654	0.123213
43	5	16.4	91.9382	7.70052	6271	5017.6	0.0240871	0.0397454	0.0342464	0.0784009	0.0919382	0.16018	80	0.0642861	0.12705
44	25	8.8	67.9844	15.7708	4890	4668.2	0.0106641	0.032239	0.0358589	0.0721727	0.0679844	0.124595	192	0.0535371	0.119763
45	8	15.25	88.492	10.1948	2679	4515.25	0.0217192	0.0397323	0.0359555	0.0654856	0.088492	0.149642	116	0.0654309	0.106439
46	33	9	73.8882	13.9122	7328	5831.64	0.00888618	0.0357333	0.0361647	0.0729752	0.0738882	0.143548	256	0.0594378	0.116543
47	6	25.8333	100.521	11.8776	4280	7299.83	0.0386153	0.0582432	0.0372155	0.0765416	0.100521	0.159403	143	0.0811243	0.129689
48	11	14.7273	70.3505	11.4587	465	5998.55	0.0043731	0.0268649	0.036346	0.0476833	0.0703505	0.121445	151	0.0525124	0.105637
49	15	13.5333	81.1811	14.8209	4534	5372.67	0.0048706	0.0331492	0.0365864	0.0702782	0.0811811	0.140032	178	0.0655104	0.126992
50	18	12.4444	77.5707	12.6116	6015	4921.5	0.0099732	0.0363517	0.0347919	0.0741642	0.0775707	0.136366	196	0.0585459	0.112736
51	29	7.27586	77.8572	16.117	5777	6276.14	0.00608836	0.0355516	0.0368494	0.0927716	0.0778572	0.137752	190	0.0606051	0.137752
52	8	20.375	76.8422	12.2702	4609	6291.38	0.0136678	0.0369507	0.0381304	0.0573798	0.0768422	0.140868	156	0.0615644	0.105304
53	11	10.5455	78.9513	12.2836	8454	6050.36	0.00885954	0.036395	0.0357323	0.0732756	0.0789513	0.134289	105	0.0567744	0.122696
54	16	11.5625	78.0176	14.6159	7643	6286.56	0.0234766	0.0392291	0.0360437	0.0768221	0.0780176	0.142213	165	0.0584617	0.122153
55	20	9.25	77.5461	14.9054	8576	5487.2	0.00982824	0.0363665	0.0326533	0.0793361	0.0775461	0.154056	169	0.0581804	0.120175
56	13	12.2308	77.7302	15.9348	5326	4543.08	0.0153898	0.0332772	0.0392553	0.0559005	0.0777302	0.144151	141	0.0627548	0.118029
57	21	15.3333	60.0068	9.21428	4326	5490.62	0.000428149	0.0282704	0.0341073	0.0774969	0.0600068	0.136246	282	0.0480133	0.0988986
58	17	10	85.1083	13.3506	2150	6297.29	0.0172899	0.0422668	0.0397399	0.0594804	0.0851083	0.149536	150	0.0651223	0.114225
59	22	9.5	78.5919	13.2109	7321	5095.36	0.0155188	0.0356605	0.0341913	0.0757861	0.0785919	0.147156	187	0.0599576	0.11137
60	17	11.2941	77.955	12.6625	4698	4798.18	0.0188717	0.0344677	0.0354941	0.0558725	0.077955	0.157792	169	0.0607462	0.111972
61	6	30.5	80.9113	11.9536	2797	5649	0.0121881	0.0270962	0.0356065	0.0475431	0.0809113	0.147896	166	0.0626356	0.107923
62	8	10.875	92.2723	15.3116	3401	5484.75	0.0158677	0.038858	0.0371687	0.0676301	0.0922723	0.167794	82	0.0635818	0.123035
63	9	16.1111	83.6502	13.8126	1785	3809.22	0.0105668	0.0264009	0.0340487	0.0441774	0.0836502	0.14939	135	0.0619272	0.118459
64	22	8.22727	75.3579	17.45	2897	6345.55	0.00722408	0.0394553	0.0364544	0.0630179	0.0753579	0.144298	155	0.0581031	0.100306
65	7	13.4286	98.5526	13.421	7800	4561.14	0.0214435	0.0457294	0.0385249	0.0657974	0.0985526	0.156916	89	0.0705258	0.118639
66	5	18.4	72.326	10.391	2908	6263.8	0.00433717	0.0310811	0.0359847	0.0470515	0.072326	0.146996	89	0.0549998	0.110084
67	15	9.6	68.7487	11.1597	7912	6321.47	0.00642949	0.04033	0.0368058	0.0779845	0.0687487	0.127484	131	0.0555471	0.113537
68	8	19.5	89.6009	13.1162	3909	5084.62	0.0237723	0.0406132	0.0372869	0.0904837	0.0896009	0.159608	145	0.0720425	0.129698
69	12	12.3333	87.175	12.4089	5009	6344.08	0.0122141	0.0376081	0.0344458	0.0633268	0.087175	0.143502	133	0.0673737	0.117672
70	9	12.8889	94.2369	15.7519	5768	4124.89	0.0213344	0.0445059	0.0373272	0.072166	0.0942369	0.169858	113	0.072935	0.134102
71	8	18.625	88.5383	13.1437	7360	6308	0.0205423	0.0410667	0.0359058	0.0631993	0.0885383	0.157376	140	0.0708535	0.129001
72	8	24.875	96.4616	17.1264	9726	5784	0.00618901	0.0371656	0.0392871	0.0618099	0.0964616	0.17323	182	0.0780457	0.131872
73	10	15.2	77.8032	12.5289	5705	6173.4	0.00344067	0.0361901	0.0352083	0.0786665	0.0778032	0.147031	139	0.0592232	0.106404
74	6	33.1667	82.0348	6.66897	7651	5145.17	0.0169421	0.0318813	0.0332359	0.0583813	0.0820348	0.150678	184	0.0648065	0.114679
75	27	6.92593	72.0329	16.0566	7106	5338.81	0.00791906	0.036893	0.037637	0.079743	0.0720329	0.140671	158	0.0548996	0.124093
76	7	10.1429	78.9362	11.7193	8418	6727	0.0131434	0.0342747	0.0359668	0.0682364	0.0789362	0.146603	71	0.0541224	0.0974123
77	17	13	83.3089	16.7832	10802	4806.82	0.00858899	0.0374364	0.0376314	0.0885398	0.0833089	0.153775	197	0.0637571	0.108044
78	12	14.6667	70.6465	10.6435	5718	5596.33	0.00318214	0.0351306	0.0355527	0.0824396	0.0706465	0.144981	164	0.0509827	0.0902373
79	14	11	77.9988	11.9005	4898	4933.71	0.00619794	0.0300995	0.0347678	0.0535015	0.0779988	0.130266	139	0.0573304	0.116219
80	4	25.25	81.1636	10.7309	8604	7452.5	0.0185656	0.0347716	0.0346686	0.0438463	0.0811636	0.140461	98	0.0636656	0.109547
81	9	17.5556	73.2066	7.80397	4047	5700.33	0.00271205	0.0273171	0.0363685	0.050295	0.0732066	0.143499	150	0.0520331	0.112514
82	9	12.1111	80.3846	14.7819	2946	5591.67	0.00388582	0.0317278	0.0392105	0.0480732	0.0803846	0.152539	105	0.0584664	0.11397
83	13	13.8462	69.8584	13.1162	4388	5867.31	0.0114112	0.0281428	0.0381938	0.0660379	0.0698584	0.134913	167	0.0499458	0.100228
84	9	17.2222	84.8472	13.2379	2726	4976.78	0.0178698	0.0356404	0.0363024	0.0523905	0.0848472	0.163266	149	0.0647137	0.10582
85	9	7.55556	89.9211	17.6039	9645	6010.56	0.0248444	0.0309326	0.0389695	0.042998	0.0899211	0.165553	65	0.0583902	0.1013
86	8	19.25	80.7832	10.8669	4978	6041.62	0.0149854	0.0416687	0.038243	0.0650479	0.0807832	0.149859	146	0.0648514	0.113249
87	8	22.625	84.3226	12.3454	2115	5222.88	0.0129085	0.0377332	0.0361346	0.070695	0.0843226	0.161423	166	0.064431	0.114052
88	6	30.3333	91.4386	10.3298	2630	6043.83	0.0219193	0.0335668	0.0370797	0.0458884	0.0914386	0.157309	166	0.0706347	0.116076
89	9	12.6667	82.4164	15.5968	5882	6989.44	0.00831678	0.0294998	0.0338371	0.0527241	0.0824164	0.156527	107	0.0590838	0.094574
90	11	9	63.3184	11.9616	6178	6158.18	0.00221674	0.0283812	0.0354932	0.0630263	0.0633184	0.134326	95	0.0450835	0.106936
91	6	22	94.925	8.90723	6176	7611.67	0.0245184	0.0412087	0.0386653	0.0537481	0.094925	0.151245	123	0.0704694	0.108906
92	13	13.4615	67.4893	13.5193	6215	6556.31	0.0119214	0.0338962	0.0338452	0.0558265	0.0674893	0.13671	156	0.0524525	0.101953
93	13	11.7692	73.2735	14.3416	7736	5732.92	0.00571812	0.0315324	0.0404031	0.0645791	0.0732735	0.13861	138	0.0563627	0.107158
94	12	6.66667	82.4052	15.4701	6724	4912.75	0.0169041	0.0400225	0.0377038	0.0673232	0.0824052	0.146315	77	0.0579601	0.10335
95	5	22	78.8203	8.89923	2771	5428	0.0152964	0.0295785	0.0356538	0.0397694	0.0788203	0.155123	103	0.0574056	0.0968648
96	12	11.75	86.8521	18.8143	4095	6212.58	0.0037715	0.0322085	0.0353919	0.0502368	0.0868521	0.153295	135	0.0652213	0.116685
97	6	21.3333	102.638	11.9539	4859	4966.67	0.0423299	0.0527032	0.0383187	0.0725509	0.102638	0.168907	123	0.0785738	0.121623
98	6	15.8333	84.8914	11.4536	7763	4876.5	0.0122141	0.0276777	0.0345995	0.0523685	0.0848914	0.151723	87	0.0598083	0.112384
99	9	20	64.5159	13.151	7645	6541.78	0.00353831	0.0309143	0.0347165	0.055124	0.0645159	0.132235	157	0.0500382	0.106284
100	9	20.6667	83.8921	14.6096	2208	4347.33	0.0205237	0.0371895	0.0411928	0.0760157	0.0838921	0.149403	170	0.065863	0.10911
101	6	33.5	78.3969	8.53746	9070	5025.17	0.0184006	0.0413964	0.0357491	0.0738371	0.0783969	0.150991	179	0.0597457	0.111997
102	3	54.6667	81.8208	2.02687	3147	5872.33	0.0277569	0.0342766	0.0381772	0.044855	0.0818208	0.148338	152	0.0617256	0.114983
103	5	22.2	74.2271	6.23797	3682	4657.4	0.0100271	0.02751	0.0318444	0.0538176	0.0742271	0.138207	105	0.0548383	0.111585
104	16	7.125	78.8674	17.7432	5446	6827.44	0.013166	0.0268518	0.0333251	0.057159	0.0788674	0.139272	103	0.0494878	0.0937144
105	16	8.4375	68.2634	14.5893	4603	5602.44	0.0127826	0.0275517	0.0306345	0.0446513	0.0682634	0.138303	130	0.0491936	0.103117
106	5	21.2	77.1947	9.80768	6184	4446	0.00852407	0.0278467	0.0281869	0.046215	0.0771947	0.138533	100	0.0561439	0.107511
107	8	18	78.7894	10.9091	5321	6059	0.0153669	0.0377091	0.0364151	0.0830154	0.0787894	0.152166	133	0.0558171	0.116635
108	11	10.5455	81.9237	15.2183	3215	5363	0.0113629	0.0395937	0.0350622	0.069963	0.0819237	0.149854	108	0.0601215	0.104382
109	20	12.6	83.9792	18.2334	10752	5733.25	0.00661196	0.0430264	0.0383265	0.0745557	0.0839792	0.139518	215	0.0697192	0.126431
110	10	7.6	102.436	19.5888	4397	4624	0.00793969	0.0424838	0.0383535	0.0738371	0.102436	0.164354	70	0.0701156	0.113007
111	6	24	95.6893	9.12354	5981	4899.67	0.0207103	0.0515547	0.0357086	0.0942887	0.0956893	0.162614	133	0.07877	0.130084
112	11	9.90909	99.0474	23.4514	4374	6497.45	0.00980719	0.0416346	0.0368661	0.0885398	0.0990474	0.167601	106	0.081587	0.130014
113	10	9.5	90.3968	17.0351	10220	6644.8	0.00852731	0.0386892	0.0378245	0.0927716	0.0903968	0.145593	89	0.0723226	0.128717
114	3	18.6667	102.672	5.78955	3916	4780.67	0.0393278	0.0456108	0.0335475	0.0555756	0.102672	0.163267	56	0.070625	0.106663
115	4	12.5	79.0417	8.25547	7453	5265.25	0.00868525	0.0271398	0.0336134	0.0523905	0.0790417	0.14445	49	0.0553322	0.0996013
116	8	20.75	84.5876	19.6804	7536	5187.5	0.00590219	0.0296345	0.0338137	0.0482868	0.0845876	0.155314	152	0.0636673	0.110564
117	7	22.5714	86.247	12.5979	7262	7395.43	0.0183649	0.0389223	0.0353784	0.0872783	0.086247	0.140096	151	0.06445	0.116774
118	12	14.3333	78.6806	14.1003	6585	5000.75	0.0117329	0.0387573	0.0373676	0.0626106	0.0786806	0.145759	158	0.060928	0.10915
119	6	28	67.5863	8.96931	4422	4655.67	0.0106022	0.0307545	0.0303227	0.0614501	0.0675863	0.128347	160	0.0513495	0.0988667
120	18	8	88.2988	21.9466	5575	5815.17	0.0197948	0.0362773	0.036914	0.0644675	0.0882988	0.15968	134	0.0654321	0.123098
121	8	12.5	116.935	23.5493	1713	4596.88	0.0213498	0.0525471	0.0375444	0.0847647	0.116935	0.181717	95	0.0963262	0.157278
122	6	13.5	97.621	15.6297	5242	7080.67	0.0266093	0.0500218	0.0395474	0.06821	0.097621	0.160136	77	0.0718985	0.123757
123	11	10.0909	80.539	16.2753	6991	5335.45	0.0137292	0.0410526	0.0350773	0.0750329	0.080539	0.148276	103	0.0581879	0.104917
124	12	16.75	81.2669	14.4238	5322	4864.92	0.0158244	0.0387849	0.0408116	0.0723915	0.0812669	0.150217	182	0.0653976	0.116054
125	7	12	81.8258	15.1588	8911	4979.43	0.00987912	0.0320656	0.0353012	0.0440168	0.0818258	0.149794	79	0.0539889	0.125265
126	9	8.55556	84.4691	17.94	8077	4627.11	0.0147135	0.0281858	0.0335103	0.0420576	0.0844691	0.144143	74	0.0503832	0.0939811
127	8	11	73.3501	13.6866	6079	5572.75	0.00899684	0.0227373	0.0334769	0.0399213	0.0733501	0.148824	84	0.0481829	0.104475
128	6	10.8333	79.6531	14.4422	6188	5975.67	0.00885954	0.0259061	0.0353749	0.0469977	0.0796531	0.140007	59	0.0471366	0.096246
129	6	21.1667	76.891	12.487	3311	4546.67	0.0131811	0.0334737	0.0311253	0.0484868	0.076891	0.15348	118	0.0564948	0.118989
130	11	15.1818	86.4847	17.5951	5470	5091	0.018407	0.0360226	0.0356343	0.0526862	0.0864847	0.166878	155	0.0639697	0.112091
131	9	14.3333	83.8798	14.7429	4260	5681.56	0.0140505	0.0343602	0.0316991	0.050295	0.0838798	0.14637	121	0.0607662	0.0958786
132	11	11.8182	77.5029	14.5551	6598	6235.09	0.00123576	0.0346688	0.0342977	0.0620022	0.0775029	0.152578	119	0.0576674	0.105344
133	13	7.15385	82.7727	17.6837	6380	5802.69	0.00646748	0.0334221	0.0367714	0.0588244	0.0827727	0.1465	88	0.0545588	0.096898
134	9	16.5556	91.5593	17.9287	6014	4826.67	0.0199104	0.0318119	0.0371844	0.0541124	0.0915593	0.161753	144	0.0690394	0.111453
135	6	33.6667	101.908	8.72893	1966	4976.83	0.0462637	0.0554308	0.0366219	0.0670327	0.101908	0.164336	183	0.083222	0.123104
136	7	19.1429	86.1818	15.1768	5847	5688.43	0.0154766	0.0331441	0.0408827	0.0493722	0.0861818	0.148647	127	0.0684795	0.127279
137	13	8.07692	85.7694	15.656	4471	4802.31	0.021393	0.037127	0.0370839	0.0805226	0.0857694	0.14464	102	0.0587319	0.12182
138	7	8.14286	86.1196	14.9513	3857	3835.29	0.0101143	0.0329321	0.0369293	0.0679674	0.0861196	0.152438	54	0.0486555	0.10688
139	5	18.4	93.5168	12.9573	4668	4704	0.0196532	0.0620157	0.0493394	0.0868463	0.0935168	0.162202	90	0.0768676	0.129629
140	10	8.4	82.9952	16.4356	7305	5866.4	0.0171912	0.043135	0.0350598	0.0729752	0.0829952	0.144675	79	0.0622849	0.105546
141	8	6.875	91.9379	17.8745	6951	6274.38	0.018391	0.0340799	0.0381539	0.0670327	0.0919379	0.156103	52	0.0587426	0.113296
142	6	19.5	58.5127	9.08232	4136	5685.33	0.000480809	0.0281324	0.0327367	0.0573156	0.0585127	0.126629	110	0.0416133	0.0825125
143	14	6.85714	85.9438	17.5371	7085	5981	0.0162648	0.0379731	0.0360447	0.0793361	0.0859438	0.152098	93	0.0610594	0.117342
144	10	12.1	81.1247	14.9806	3494	4649.4	0.0190254	0.040054	0.0391076	0.0742196	0.0811247	0.140929	110	0.0632237	0.119563
145	6	12.6667	92.9548	12.7343	8560	7031.17	0.00430943	0.0363272	0.034462	0.0650479	0.0929548	0.148306	73	0.0659775	0.115201
146	6	14.3333	95.6165	16.8049	5980	3960	0.018391	0.0354822	0.0333272	0.0627973	0.0956165	0.171399	84	0.0697264	0.117224
147	3	26	76.5051	5.59154	6629	5756.33	0.015306	0.0280629	0.0302773	0.0379711	0.0765051	0.141005	79	0.0609048	0.0968498
148	9	14.1111	89.6923	13.3433	4629	7642.33	0.00457929	0.0308422	0.0376615	0.0467227	0.0896923	0.147547	121	0.0683805	0.109817
149	5	21.8	61.3798	7.95015	8643	5581.6	0.00560058	0.0215672	0.0314941	0.0483861	0.0613798	0.12936	104	0.0406323	0.090555
150	13	7.07692	97.2704	23.7871	10887	4352.62	0.0187038	0.0390293	0.0383945	0.0710845	0.0972704	0.154494	88	0.0653876	0.118714
151	5	21.4	97.9291	11.155	6236	3630.2	0.0191536	0.0420353	0.0378853	0.0600001	0.0979291	0.161439	103	0.0708857	0.121039
152	5	14.4	78.3206	12.9344	9888	5483.4	0.0128336	0.0388662	0.0360317	0.070276	0.0783206	0.142548	71	0.0525215	0.0984453
153	6	14.3333	102.074	17.8833	3819	4899.83	0.0331567	0.0396518	0.0348477	0.048418	0.102074	0.174566	84	0.0762312	0.112942
154	11	6.72727	85.6586	15.5359	5889	5347.18	0.0139666	0.0362342	0.0366021	0.0604523	0.0856586	0.156255	72	0.0583729	0.116934
155	13	8.38462	94.3466	17.9924	8128	5941.31	0.0173694	0.0491842	0.03932	0.0829822	0.0943466	0.161829	101	0.0719609	0.122325
156	8	10.375	94.316	14.9542	4051	4630.25	0.0148366	0.0485409	0.0359581	0.0872783	0.094316	0.165154	78	0.0668301	0.108076
157	6	18.6667	79.3428	13.1063	1836	5461	0.0119568	0.0213059	0.0358896	0.0355352	0.0793428	0.150951	109	0.0511037	0.0861822
158	6	18.1667	93.7433	15.1699	3206	4997.17	0.00446781	0.0422992	0.0350237	0.0824396	0.0937433	0.164898	104	0.0693805	0.123833
159	22	8.59091	65.1961	13.9816	5855	5292.23	0.00683836	0.0310622	0.033674	0.0664822	0.0651961	0.143084	169	0.053333	0.115509
160	5	14.8	107.696	17.3165	6713	5895.8	0.041836	0.0505223	0.037341	0.0622773	0.107696	0.17251	72	0.0786426	0.124205
161	5	11.4	91.9002	14.6543	6173	7625.8	0.0159334	0.0306546	0.0330739	0.0592889	0.0919002	0.162914	54	0.0583275	0.0930461
162	9	12.4444	86.8812	15.2486	6445	6944.11	0.00920747	0.0385869	0.040643	0.069835	0.0868812	0.160714	108	0.0681549	0.117707
163	5	14.4	83.0988	10.1816	2957	5263.8	0.0168254	0.0372977	0.0423658	0.0554444	0.0830988	0.141421	67	0.0567449	0.10577
164	13	7.15385	81.4262	16.3084	4893	5177.46	0.0116741	0.0376498	0.0350499	0.0752904	0.0814262	0.153293	90	0.0583156	0.110656
165	5	22	77.9489	11.4137	5617	4364.2	0.0114112	0.022259	0.0335408	0.0360764	0.0779489	0.146324	107	0.055667	0.102989
166	9	11.8889	79.9003	13.5438	2749	5433.67	0.0141944	0.0452522	0.0383887	0.0742922	0.0799003	0.154493	102	0.0571885	0.104387
167	5	15	99.5397	12.905	4380	5873.2	0.0252783	0.0388476	0.0384123	0.0540224	0.0995397	0.173111	73	0.0701648	0.10301
168	9	14.6667	73.5854	9.76592	6466	4137.89	0.00790398	0.0246081	0.0341611	0.0422688	0.0735854	0.137844	127	0.0515775	0.102126
169	11	16.5455	75.3322	13.4092	3453	4693.09	0.00540735	0.0293841	0.0340675	0.0494991	0.0753322	0.141569	168	0.0611184	0.109455
170	6	19.1667	96.5242	17.4965	6320	4082.67	0.0212921	0.0344893	0.0378467	0.0448285	0.0965242	0.158249	110	0.0700901	0.105077
171	6	10	77.7917	13.9312	4836	5042.5	0.00983209	0.0379211	0.0353942	0.0749842	0.0777917	0.143365	55	0.048651	0.0998017
172	10	8.9	67.4048	14.2066	4430	6035.7	0.00960949	0.0303659	0.0367358	0.0564932	0.0674048	0.145855	86	0.0466946	0.088887
173	7	19.1429	75.8411	9.78071	5785	5263.43	0.00783127	0.0258858	0.0340387	0.0551361	0.0758411	0.141619	126	0.0515836	0.0954466
174	4	14.5	75.1732	10.9314	5262	5513.75	0.00995715	0.0207415	0.0285669	0.0350105	0.0751732	0.144575	57	0.045784	0.0883967
175	5	32.4	71.5355	8.15177	6178	3841.8	0.00802921	0.0307713	0.0340759	0.0714076	0.0715355	0.13972	152	0.0536239	0.113653
176	7	10.5714	79.8073	10.6877	3052	5664.57	0.00674289	0.0283145	0.0326239	0.0485732	0.0798073	0.141219	70	0.0536707	0.109431
177	6	9.16667	86.2244	14.5897	6466	5458	0.0136888	0.0300388	0.039196	0.0539375	0.0862244	0.147103	54	0.0544973	0.104742
178	7	9	90.0516	17.026	4445	7077.14	0.0154984	0.0345027	0.0344671	0.055371	0.0900516	0.157295	63	0.0577493	0.107692
179	7	25.2857	68.3607	9.7021	6583	5464.57	0.00237156	0.0285189	0.0340151	0.0412866	0.0683607	0.130965	162	0.0521083	0.113325
180	15	10.0667	88.8264	21.0312	2079	4506.8	0.0105668	0.0392438	0.0367938	0.0642443	0.0888264	0.152809	141	0.0695094	0.12267
181	7	10.2857	99.4789	15.1745	8679	4584.57	0.0196235	0.045494	0.0390258	0.0702782	0.0994789	0.147183	67	0.0731535	0.126191
182	7	21.8571	63.6686	8.7714	771	4755.14	0.00337118	0.0353835	0.0421312	0.0550259	0.0636686	0.128397	139	0.0508817	0.105622
183	10	7	84.5744	16.9353	4070	6772.7	0.0201071	0.0343848	0.0346709	0.0497787	0.0845744	0.154702	65	0.0597232	0.095778
184	9	8.77778	95.3716	17.852	6115	7143.56	0.00582116	0.0318774	0.0356703	0.0620902	0.0953716	0.15329	78	0.0713518	0.136476
185	5	38.4	118.58	12.6118	7450	5381.8	0.0429616	0.0622614	0.0354739	0.0748106	0.11858	0.173568	176	0.098872	0.144998
186	6	10.5	72.3304	15.3264	5788	5581.67	0.00868525	0.0259394	0.0328967	0.0399702	0.0723304	0.137828	63	0.047852	0.105232
187	7	11.1429	80.124	11.9656	6829	6424.71	0.0015673	0.0280997	0.0289475	0.069322	0.080124	0.140336	76	0.0590426	0.125811
188	5	18.2	91.3355	15.5375	6984	6174.8	0.0207114	0.0311999	0.0412194	0.0461896	0.0913355	0.158193	91	0.0622413	0.101427
189	4	19.25	74.9941	5.51742	4834	4745	0.0106641	0.018318	0.0299106	0.0252698	0.0749941	0.135259	73	0.046118	0.0851587
190	6	11.1667	89.6309	15.9434	6003	5839.5	0.0159736	0.0297358	0.0383607	0.0434988	0.0896309	0.146354	66	0.0572164	0.0882218
191	8	14.25	82.4847	13.089	3790	6287	0.0164958	0.0454989	0.0418809	0.0737704	0.0824847	0.143547	108	0.0603479	0.119866
192	11	12.7273	90.4013	20.1678	392	5790.09	0.0200708	0.0370019	0.0341161	0.0754515	0.0904013	0.151617	135	0.0716469	0.137076
193	6	9.16667	82.068	14.6713	7845	4590.5	0.00581947	0.0361829	0.0348254	0.0599327	0.082068	0.151093	56	0.0583686	0.126298
194	3	31.3333	99.7615	4.97323	3409	6563.33	0.0339659	0.0402257	0.0390745	0.052114	0.0997615	0.159246	92	0.0718386	0.114679
195	6	18	98.4016	13.7048	7712	4959.5	0.000637531	0.0407379	0.0430008	0.0654567	0.0984016	0.15714	105	0.0783392	0.123405
196	3	44.6667	91.0844	3.00417	3328	4908	0.0328058	0.0374251	0.0366951	0.0427682	0.0910844	0.164346	124	0.0681024	0.109558
197	6	9.83333	78.1846	13.8939	172	5960.5	0.00812051	0.0298589	0.0376019	0.0633713	0.0781846	0.143141	59	0.0474273	0.0849295
198	4	13.5	79.4726	7.81141	3914	4176.75	0.0160699	0.0427078	0.0306028	0.0724979	0.0794726	0.147972	54	0.066115	0.105182
199	3	14.3333	124.681	14.363	7259	5059.67	0.0517902	0.0590232	0.0371454	0.069835	0.124681	0.189543	44	0.0846727	0.132614
200	7	12.4286	69.8498	11.593	3459	5299.43	0.00610793	0.0322857	0.0360436	0.0529294	0.0698498	0.130073	83	0.0439355	0.0783109
201	6	9.66667	93.6197	14.1336	2471	6062.17	0.0248386	0.0440438	0.0399395	0.0729328	0.0936197	0.166408	59	0.0695722	0.113787
202	11	11.7273	91.0072	18.393	6844	5531.73	0.0190222	0.0425449	0.0345846	0.0702942	0.0910072	0.154443	125	0.0657864	0.118194
203	5	6	86.6209	18.6716	7979	4146.2	0.014961	0.0203935	0.0314027	0.026611	0.0866209	0.152762	30	0.0480703	0.0856255
204	6	15.3333	87.6483	13.8014	5581	5182.67	0.0155206	0.0376642	0.0420909	0.0543924	0.0876483	0.145153	90	0.0716788	0.114212
205	13	8.61538	85.3928	17.3254	4704	6175.15	0.0092177	0.0426447	0.038437	0.0878528	0.0853928	0.141377	107	0.0635807	0.103147
206	10	8.3	87.6208	16.2407	7001	5444.9	0.0141821	0.0295172	0.0375176	0.0502167	0.0876208	0.15831	81	0.0569745	0.108115
207	10	10	82.8243	21.2433	0	7070.4	0.00619794	0.0363913	0.0399213	0.0537241	0.0828243	0.132928	95	0.0611894	0.104936
208	5	13.2	107.466	14.214	3717	5755.4	0.0153012	0.0440407	0.0377062	0.0667427	0.107466	0.168319	66	0.0762965	0.107492
209	5	20.8	105.944	13.3355	10640	5153.8	0.016571	0.0496413	0.0441112	0.0711464	0.105944	0.167507	102	0.0865781	0.132858
210	6	9.83333	97.9969	18.8345	6145	5584.83	0.00549628	0.0292277	0.0331617	0.0606611	0.0979969	0.162207	59	0.0611732	0.0926371
211	5	12	99.5868	11.5883	3739	4941.8	0.0277297	0.0326984	0.0437855	0.0432588	0.0995868	0.169526	60	0.065405	0.115904
212	8	5.5	100.493	21.9131	4288	4805.88	0.00793969	0.0302757	0.0396912	0.0742929	0.100493	0.172293	43	0.0583751	0.119238
213	4	8	96.1653	14.1195	4961	6572.5	0.0224675	0.0324924	0.0342815	0.0399618	0.0961653	0.156894	31	0.0607175	0.0995857
214	9	8	73.6795	14.6774	2707	6036.44	0.00318214	0.0462495	0.0389817	0.0750838	0.0736795	0.148163	71	0.0622637	0.109259
215	6	20.3333	78.2949	12.4335	5321	6270.33	0.00783127	0.0397898	0.032325	0.0730606	0.0782949	0.14945	118	0.0630187	0.118207
216	3	30.3333	90.2046	4.98005	6521	3829.67	0.0037715	0.0369954	0.0371105	0.0724439	0.0902046	0.157067	86	0.0760809	0.140134
217	5	23.4	90.9584	9.35541	4119	4234.2	0.0212489	0.0331901	0.0380216	0.0461149	0.0909584	0.145719	114	0.0683672	0.116574
218	5	11.4	71.6066	12.2266	5072	4230	0.00853113	0.039611	0.0363949	0.0627755	0.0716066	0.129585	56	0.0531072	0.118994
219	6	26.3333	93.8795	17.0319	2953	6295.33	0.00520063	0.033911	0.0300648	0.0602816	0.0938795	0.155588	144	0.0793948	0.137034
220	6	9.16667	106.308	19.7242	5441	4709	0.0373424	0.0525746	0.0386199	0.0776863	0.106308	0.178014	53	0.0717067	0.117337
221	4	12.75	99.4738	11.8915	1666	4888	0.0163942	0.0302641	0.0354241	0.0402964	0.0994738	0.159445	50	0.061717	0.0998628
222	4	28	73.8792	9.94388	2694	8303.75	0.0160355	0.050588	0.0418497	0.0847938	0.0738792	0.141613	109	0.0519837	0.0995243
223	4	12	100.92	12.1984	5289	5935.5	0.0209328	0.0357502	0.0406086	0.0486019	0.10092	0.180941	49	0.0683291	0.104339
224	7	8.28571	90.6954	16.5555	5779	5469.43	0.0141608	0.0331127	0.0387397	0.0513024	0.0906954	0.150729	57	0.0597307	0.111587
225	3	15.3333	96.2139	9.00006	6084	6497.33	0.0253115	0.0333856	0.0325501	0.040417	0.0962139	0.162313	46	0.0655314	0.119676
226	11	8.81818	79.4276	15.8876	6843	6121.64	0.00869563	0.0365164	0.0324521	0.0675784	0.0794276	0.151891	91	0.0597287	0.115656
227	4	19	86.6888	10.6423	5990	6954.25	0.00982824	0.0339911	0.038851	0.0577782	0.0866888	0.158236	74	0.0583108	0.103301
228	8	15.5	81.8025	16.8043	6241	4275	0.0136657	0.0464036	0.0372763	0.0746017	0.0818025	0.157205	120	0.07215	0.11722
229	6	18	92.4722	16.3534	7001	6349.33	0.0143697	0.0346196	0.0346799	0.0495874	0.0924722	0.153878	106	0.0697988	0.114566
230	6	11.6667	83.7449	12.8794	9029	5909.67	0.00406271	0.0223255	0.0318885	0.0581864	0.0837449	0.15694	68	0.058123	0.118594
231	3	6.33333	111.766	17.7407	1737	4811.33	0.0264928	0.0393827	0.0342047	0.0561202	0.111766	0.177069	19	0.0578759	0.0876942
232	9	11.2222	82.3873	15.9712	7300	4183.44	0.00266635	0.0242036	0.030405	0.0448321	0.0823873	0.135701	95	0.0559117	0.102477
233	4	21.5	92.2107	8.57426	3747	4347.25	0.0280109	0.0423217	0.0388339	0.0703218	0.0922107	0.156604	85	0.0653713	0.149412
234	5	20.4	88.5443	12.74	885	5952.6	0.0194013	0.0424491	0.0389105	0.0664822	0.0885443	0.156201	95	0.0643887	0.113491
235	9	8.66667	71.0631	14.9077	2685	4757.67	0.0115852	0.0344052	0.0385815	0.0603891	0.0710631	0.136611	78	0.0468748	0.0843253
236	10	8.6	93.336	20.3556	6101	3778.1	0.0122542	0.0377933	0.0339785	0.0630801	0.093336	0.16607	80	0.0671637	0.115616
237	5	21.2	100.918	16.5081	6884	4333	0.0381606	0.0434141	0.0356598	0.0555514	0.100918	0.175095	102	0.0741333	0.120307
238	7	13	75.3338	14.439	4593	5523.14	0.0192387	0.0359763	0.0297186	0.0702673	0.0753338	0.140355	90	0.051845	0.10443
239	7	5.85714	92.2338	21.082	2314	5670.71	0.00969997	0.0321113	0.0332718	0.0784009	0.0922338	0.151673	40	0.0506467	0.0970676
240	3	21.6667	129.811	11.5679	4512	6367.33	0.0588739	0.0660432	0.0448806	0.079743	0.129811	0.19081	64	0.098905	0.14572
241	4	31	95.2875	8.02438	7567	6863	0.0300495	0.0536199	0.0380489	0.0736234	0.0952875	0.15145	121	0.0748656	0.127124
242	7	20.4286	107.775	17.4853	3234	6293.86	0.0164534	0.0473868	0.0328592	0.0637419	0.107775	0.169019	133	0.085771	0.134455
243	9	16.5556	89.5842	16.7192	1097	5710.78	0.0118999	0.0377732	0.0315915	0.0729762	0.0895842	0.153803	140	0.0777117	0.131438
244	6	16.8333	94.2083	15.0284	1639	5513	0.0289304	0.0456141	0.0388552	0.0640194	0.0942083	0.157523	97	0.0667733	0.110823
245	8	6.375	97.2881	22.411	5726	6447.75	0.0275446	0.0387098	0.0333515	0.07104	0.0972881	0.166993	51	0.0612996	0.101401
246	8	10.375	75.1651	13.0359	4046	6035.5	0.00843813	0.0241069	0.0330928	0.0426706	0.0751651	0.134899	80	0.0481687	0.0982379
247	4	27.25	104.089	13.7789	10198	4018.25	0.0305123	0.042722	0.0355962	0.0655549	0.104089	0.165073	105	0.085277	0.142307
248	4	9	87.86	10.6259	7382	3101	0.0156954	0.028292	0.0293582	0.0551361	0.08786	0.158628	36	0.0503821	0.0931506
249	12	12.8333	71.405	15.5769	2282	5711.58	0.0127208	0.0303485	0.0355636	0.0729961	0.071405	0.142521	145	0.0528127	0.106274
250	5	10	100.57	18.3295	7156	6896.8	0.0109423	0.0317097	0.0323027	0.0483861	0.10057	0.177628	51	0.0626005	0.0999477
251	5	9.8	85.0085	12.893	3104	5305.4	0.0101254	0.0344616	0.0336558	0.0772685	0.0850085	0.158649	49	0.0482101	0.0798798
252	4	26	87.0902	7.66611	6212	7300	0.0247249	0.0374941	0.033825	0.0440953	0.0870902	0.151798	101	0.0640528	0.106381
253	9	10.2222	101.449	18.4395	7595	5560	0.027191	0.0428223	0.0383057	0.0899539	0.101449	0.168404	83	0.0749299	0.123141
254	4	16.5	84.8205	10.3959	6736	6188.25	0.0167323	0.0362609	0.0336887	0.0558265	0.0848205	0.136999	64	0.0569493	0.108978
255	6	15.6667	84.5167	16.5662	5035	5504.67	0.0143443	0.0397431	0.0315986	0.068086	0.0845167	0.148075	88	0.0579447	0.105464
256	4	13	100.716	15.4999	6573	7428.75	0.0104597	0.03442	0.0354339	0.0575583	0.100716	0.156149	51	0.0690011	0.120169
257	6	6.66667	102.93	19.8917	5466	6623.33	0.016571	0.0390437	0.0454946	0.0779067	0.10293	0.166664	39	0.0629274	0.117676
258	5	18	75.3934	10.3217	10288	6084.8	0.0179971	0.0460056	0.0393705	0.0729328	0.0753934	0.144145	89	0.0554156	0.106563
259	12	10.9167	80.8024	18.1023	5583	4539.58	0.0165926	0.0389783	0.0353741	0.0759271	0.0808024	0.144296	118	0.0596423	0.107686
260	4	18.75	87.3342	7.30653	5306	4624.75	0.0218352	0.0302546	0.0313601	0.0388511	0.0873342	0.154575	70	0.0605216	0.105563
261	6	21.1667	85.329	13.5198	11099	5247.5	0.0216737	0.0446813	0.0416232	0.06821	0.085329	0.144031	125	0.0686074	0.123999
262	4	25	68.6607	7.7034	1606	3629.75	0.00576798	0.0345449	0.0396825	0.0582509	0.0686607	0.141654	97	0.0520746	0.114163
263	5	32.2	76.3547	10.4483	2880	6159	0.0105437	0.0309417	0.0334053	0.0524012	0.0763547	0.139137	157	0.0555533	0.111913
264	8	14.375	86.6218	18.6063	11722	5931.62	0.017392	0.0329767	0.0347648	0.0499001	0.0866218	0.15792	113	0.0627456	0.101051
265	10	7.1	77.5636	16.3827	5891	4966.3	0.00123576	0.0262835	0.0338888	0.0595672	0.0775636	0.151342	71	0.0529068	0.101631
266	3	52.3333	88.7223	2.7064	10242	5219.67	0.0275156	0.034042	0.0366026	0.0422729	0.0887223	0.163005	144	0.0671652	0.127038
267	6	24.3333	71.7525	11.8265	3261	5122	0.0114513	0.0215133	0.0322917	0.0386967	0.0717525	0.136335	138	0.0489396	0.0879572
268	6	11.6667	77.452	13.3185	4471	6247	0.0175615	0.0406531	0.0358512	0.0742587	0.077452	0.142587	64	0.0552895	0.0928565
269	3	12	81.0314	7.14482	6318	5318.33	0.0133028	0.0275658	0.0310247	0.0403148	0.0810314	0.151606	37	0.0480944	0.0920493
270	4	16.75	88.8826	10.9704	6822	5841.75	0.0274405	0.0330982	0.0315247	0.0422902	0.0888826	0.152036	67	0.0579754	0.0972793
271	8	7.125	89.0909	16.9079	7024	5189.75	0.017937	0.0425818	0.0432473	0.0732756	0.0890909	0.155266	57	0.0676317	0.118489
272	7	15.7143	84.058	14.4554	4487	4805.86	0.0159441	0.0390016	0.0349412	0.0628743	0.084058	0.153507	107	0.0609327	0.117582
273	4	22.25	103.495	11.4265	6139	4877.5	0.017413	0.0439926	0.0354028	0.0548915	0.103495	0.170587	84	0.081807	0.134635
274	12	9.58333	98.5146	21.28	761	4799.08	0.010251	0.0510761	0.0410783	0.103691	0.0985146	0.166523	107	0.0797679	0.125097
275	4	11.5	83.0657	12.3676	5772	4708.75	0.00388582	0.0374212	0.0336093	0.0603891	0.0830657	0.15344	47	0.0528444	0.102441
276	5	8.6	96.3117	13.2543	7785	4873.8	0.0226896	0.0414612	0.0387704	0.0716436	0.0963117	0.149419	42	0.0618345	0.139066
277	4	43.75	91.1689	8.9939	6566	4379.25	0.0238609	0.0353573	0.0317141	0.0452162	0.0911689	0.16413	155	0.0703013	0.123539
278	8	16.75	91.3152	16.3961	4671	6068	0.0207614	0.0461036	0.0391266	0.0771845	0.0913152	0.143458	127	0.0708443	0.128901
279	5	24.2	96.9389	13.5394	6369	5085.2	0.0317824	0.0368196	0.0334746	0.0439678	0.0969389	0.164406	114	0.0713867	0.115445
280	3	6	62.5208	10.4201	4983	3956.33	0.00407518	0.02453	0.0307869	0.0484868	0.0625208	0.130704	19	0.0350792	0.0719086
281	8	9.75	92.895	19.949	3084	5629.75	0.0131151	0.0339435	0.0372888	0.0535849	0.092895	0.147404	75	0.0653547	0.103158
282	8	18	86.3209	15.5659	2514	5713.75	0.0248924	0.0394081	0.039813	0.0535252	0.0863209	0.147648	132	0.0647433	0.110915
283	7	7.71429	104.553	19.7791	9194	4657.86	0.00675208	0.0370415	0.039977	0.0673655	0.104553	0.17313	54	0.0763214	0.131347
284	4	11.5	112.069	16.6858	5568	4285	0.0291817	0.0478806	0.0299276	0.0552934	0.112069	0.179889	47	0.0756617	0.125132
285	5	26.2	107.813	14.1684	7793	6669.2	0.0360813	0.0503598	0.0353122	0.0645791	0.107813	0.160888	127	0.0844817	0.137848
286	4	7.25	103.875	17.7454	5388	6917.25	0.0287707	0.0448578	0.0401806	0.0622628	0.103875	0.173099	30	0.0727521	0.110883
287	4	6	119.326	25.0856	4298	3535	0.0209328	0.0573925	0.0395346	0.0780334	0.119326	0.199523	25	0.0799952	0.128004
288	3	9	127.728	18.1766	9172	7014	0.0385301	0.0633578	0.0461538	0.0847938	0.127728	0.184123	28	0.0887806	0.128684
289	19	6.42105	80.4974	20.0676	5286	5202.11	0.0119302	0.0359221	0.0317748	0.0853133	0.0804974	0.153455	111	0.0586039	0.098063
290	5	24.2	69.3705	8.77744	4645	5623.8	0.0122559	0.0301308	0.0316318	0.0583528	0.0693705	0.123676	114	0.0471485	0.0897943
291	4	7.5	93.0366	15.6823	9679	6697.5	0.0243469	0.0360021	0.0296458	0.0496534	0.0930366	0.169728	30	0.0567909	0.105387
292	3	24	97.6138	4.9026	6577	6176.33	0.024855	0.0435012	0.0349449	0.0554118	0.0976138	0.168403	72	0.0702677	0.117502
293	10	7.5	89.1422	18.3417	6779	5145.1	0.0156628	0.0355952	0.0361948	0.0513962	0.0891422	0.151516	70	0.0558253	0.0956452
294	3	8.33333	93.0992	12.4132	3844	6105	0.0230276	0.0297145	0.0344324	0.0381606	0.0930992	0.173811	26	0.0534482	0.0854874
295	6	17.1667	64.0471	13.4733	1956	7242	0.00632401	0.0170813	0.0312296	0.0374056	0.0640471	0.131902	102	0.0376833	0.0811346
296	6	16	74.8849	10.0961	3954	7167.5	0.0119751	0.0276221	0.0378891	0.0479344	0.0748849	0.141472	92	0.0514119	0.0982569
297	3	20	72.6574	7.93849	9660	7732	0.0128387	0.0292591	0.0383209	0.0496534	0.0726574	0.137864	58	0.0494598	0.099841
298	3	19	96.4185	7.88608	1548	6918	0.028461	0.0376465	0.0357112	0.047998	0.0964185	0.169132	57	0.0640369	0.108204
299	5	9.2	93.8891	13.6582	10513	6209.2	0.0225147	0.0380358	0.0364105	0.0642282	0.0938891	0.153722	45	0.0645525	0.107804
300	4	21.75	76.903	8.66691	3476	5393.5	0.0124885	0.0285554	0.0308371	0.0442205	0.076903	0.155572	84	0.0575451	0.101065
301	5	8.2	84.0624	16.3358	7887	5363.8	0.0212759	0.0272077	0.0371744	0.0339947	0.0840624	0.139519	42	0.0516605	0.0909702
302	14	5.57143	86.0387	21.1988	6230	5095.5	0.00712439	0.037716	0.0374548	0.0611575	0.0860387	0.143332	78	0.0596108	0.10764
303	10	5.7	95.4041	22.7039	4178	6180.9	0.00763165	0.0425369	0.038306	0.0731121	0.0954041	0.148657	54	0.0628837	0.103283
304	9	7.11111	89.5207	20.6628	4240	6166.78	0.0119758	0.0320216	0.0330133	0.0574322	0.0895207	0.15701	63	0.0599903	0.0989066
305	6	17.1667	85.3204	14.5912	7151	4935.83	0.0231873	0.0368428	0.0372476	0.0571265	0.0853204	0.151841	100	0.0651692	0.116639
306	6	11.8333	117.127	26.411	3205	5941.67	0.0328247	0.0538176	0.0455976	0.0959337	0.117127	0.18898	70	0.0884347	0.125563
307	9	10.8889	77.8839	15.7918	2089	6614.11	0.0099732	0.0274251	0.0314889	0.0500346	0.0778839	0.141388	91	0.0547464	0.102573
308	4	37.5	85.7656	4.53992	6487	6034.75	0.014586	0.0401391	0.036283	0.068306	0.0857656	0.158492	142	0.0664869	0.12309
309	8	15	98.5136	19.3545	3217	6248	0.0156035	0.0421243	0.0342365	0.0727398	0.0985136	0.155321	116	0.0797442	0.138718
310	4	33	98.6641	6.0706	3379	6275.75	0.0179655	0.0455959	0.034603	0.076796	0.0986641	0.168797	130	0.0842291	0.131133
311	8	7.125	91.4493	19.8895	2476	6072	0.0119705	0.0451073	0.0410526	0.0945478	0.0914493	0.151384	58	0.0599597	0.101895
312	5	11.6	83.0081	14.4988	1610	6247.8	0.0219868	0.0300621	0.0320209	0.0421213	0.0830081	0.144917	58	0.0583166	0.0936028
313	6	15.1667	93.5882	16.5512	7050	4924.67	0.0136985	0.0308855	0.0341197	0.0517998	0.0935882	0.159954	88	0.0695163	0.135146
314	4	31.5	78.5129	7.38326	6424	6027.75	0.00791906	0.0298261	0.0394638	0.0428461	0.0785129	0.144091	122	0.0576132	0.107481
315	3	42.3333	104.003	3.88352	5167	4485	0.0412298	0.053416	0.0339894	0.0748696	0.104003	0.169823	124	0.0824371	0.123158
316	5	8	98.9122	15.4962	5001	7730.4	0.000637531	0.0456399	0.0366679	0.0742042	0.0989122	0.157777	40	0.070252	0.102892
317	4	6.5	81.1159	15.8852	4184	5274.25	0.00824122	0.0431068	0.0339843	0.0680828	0.0811159	0.157497	25	0.0576556	0.110956
318	5	12.2	80.875	12.3801	5472	5434.6	0.0103194	0.0293042	0.0382487	0.0647864	0.080875	0.140224	62	0.0516577	0.0931739
319	5	28.2	77.0224	9.1048	9078	7050.4	0.0108069	0.0295274	0.0328976	0.0515884	0.0770224	0.14593	134	0.0571969	0.111612
320	8	9.875	84.9551	19.5884	4189	5953.25	0.0167717	0.0336723	0.034067	0.0577168	0.0849551	0.148069	78	0.056447	0.105233
321	4	20.25	76.9351	10.2518	4896	4264.5	0.0191523	0.0328351	0.0356356	0.0539099	0.0769351	0.1453	80	0.0551897	0.0940219
322	5	10	93.9193	19.2333	6296	5487.4	0.010522	0.0283913	0.032144	0.0538151	0.0939193	0.173628	50	0.0672442	0.106353
323	3	11.6667	111.449	10.2161	5960	3983.33	0.015375	0.0336326	0.0361659	0.0502311	0.111449	0.187668	35	0.0664697	0.112938
324	10	6.6	91.6413	18.1246	8388	6407.1	0.0114442	0.0301986	0.0360985	0.0515256	0.0916413	0.15145	63	0.0568049	0.0997227
325	6	10.8333	74.7619	12.7894	7240	7105.5	0.00134026	0.0281447	0.0390748	0.0475063	0.0747619	0.139	62	0.0509625	0.110523
326	10	15.5	82.5128	17.3486	2479	5556	0.00368879	0.0359441	0.0364752	0.0814616	0.0825128	0.144908	144	0.0610818	0.10995
327	6	6.66667	93.9899	16.815	6016	3593.17	0.0148366	0.0338321	0.039756	0.0563729	0.0939899	0.162249	40	0.0570686	0.122199
328	12	6.91667	77.9152	18.4759	7526	5440.58	0.00992139	0.0225392	0.0273863	0.0443426	0.0779152	0.140401	73	0.047565	0.0956903
329	7	13.5714	92.0895	15.8024	6032	5377.86	0.0148128	0.033016	0.0340328	0.0439811	0.0920895	0.161004	94	0.0672519	0.112043
330	3	7.33333	130.157	18.2496	4579	7783.67	0.0283409	0.0524144	0.0387887	0.0654567	0.130157	0.189919	23	0.0793421	0.132614
331	4	8.5	77.2258	12.7472	9212	3878.5	0.0157136	0.0201939	0.0252361	0.0259205	0.0772258	0.135252	34	0.0433365	0.0887096
332	6	10	103.135	16.6558	10613	3538.67	0.00539334	0.0449449	0.040021	0.0732264	0.103135	0.162718	57	0.0743459	0.119857
333	3	31	81.7816	4.83438	6048	4907	0.00608836	0.0230014	0.0349777	0.0384797	0.0817816	0.143841	92	0.0587727	0.111252
334	5	22.4	100.24	15.0476	4446	3791.8	0.0227804	0.0412923	0.0383308	0.0511544	0.10024	0.167791	109	0.0782661	0.123158
335	6	15.8333	83.4172	13.456	2951	4930.33	0.014578	0.0432526	0.0359396	0.0741642	0.0834172	0.154336	90	0.0634553	0.10091
336	4	15	90.5238	12.742	6181	4075.5	0.0248924	0.0306235	0.0338455	0.0364679	0.0905238	0.156416	58	0.0613024	0.107417
337	3	14	109.08	8.67288	6785	3152	0.0408308	0.0504956	0.0339934	0.0555074	0.10908	0.162276	43	0.0775233	0.114715
338	10	8.1	71.7981	15.8785	3748	6136.1	0.00930958	0.0340102	0.0411672	0.0919237	0.0717981	0.143635	79	0.0535014	0.0962031
339	4	9.25	103.196	15.0493	3282	5931.5	0.0168038	0.0391568	0.0351304	0.0756999	0.103196	0.17107	38	0.0578882	0.0957552
340	3	14	102.189	9.82589	3015	5175.33	0.0359043	0.0394167	0.0365242	0.0454003	0.102189	0.176772	41	0.0664793	0.110448
341	4	19	91.2568	7.67526	9096	6544	0.0256068	0.0488467	0.0407994	0.0657418	0.0912568	0.155321	70	0.0668085	0.107106
342	8	21.125	81.7472	17.0732	6252	4607.62	0.00798631	0.0341343	0.035566	0.0523167	0.0817472	0.147382	155	0.0597176	0.109172
343	6	11.1667	81.9943	14.8881	3958	5499.5	0.00967138	0.0310916	0.038846	0.0493864	0.0819943	0.142648	66	0.0546197	0.100012
344	4	9	144.403	21.6009	5550	5951.25	0.0611575	0.078423	0.0497386	0.0878528	0.144403	0.20449	37	0.106751	0.149412
345	3	11.6667	126.947	15.0212	4944	5588.33	0.0410645	0.0769745	0.0436153	0.0959337	0.126947	0.189711	35	0.102862	0.147075
346	5	18.8	92.2836	16.4201	8017	6483.8	0.00158907	0.0358141	0.0353545	0.0537481	0.0922836	0.156038	90	0.0708995	0.116496
347	5	7.8	98.4117	16.6948	6609	7427.4	0.0123999	0.0366534	0.0371518	0.0584657	0.0984117	0.167748	39	0.0613395	0.112952
348	3	43.3333	68.5872	2.36115	10054	5369.67	0.0109242	0.0299919	0.03671	0.0545677	0.0685872	0.136502	123	0.0481444	0.0952159
349	5	6.4	116.883	19.4805	6774	4906	0.0206133	0.0583827	0.0429388	0.0836257	0.116883	0.174752	33	0.0810645	0.122325
350	5	6.6	104.746	21.0074	7197	5298.4	0.0102848	0.0479024	0.0365635	0.0750838	0.104746	0.173813	32	0.0803363	0.128943
351	3	32.3333	120.258	11.2262	6491	7224.67	0.0194616	0.0536429	0.0377759	0.07104	0.120258	0.181911	95	0.095517	0.144998
352	3	14.3333	102.434	8.19127	5364	3911.67	0.0212443	0.0429464	0.0395724	0.0660815	0.102434	0.163263	43	0.0729554	0.119179
353	3	19.6667	95.9936	6.40718	4543	9258.33	0.0196789	0.0272104	0.0347008	0.0357705	0.0959936	0.173454	60	0.061747	0.0952832
354	4	6	111.194	21.8858	5981	4392.75	0.0191536	0.0422257	0.0376161	0.0533129	0.111194	0.1734	25	0.0691686	0.118108
355	7	9.42857	103.657	15.8679	0	6411.29	0.0184155	0.0444725	0.0390245	0.0726967	0.103657	0.173682	64	0.075409	0.11476
356	4	37.75	77.8163	7.89281	3747	4036.75	0.00880117	0.029991	0.0318221	0.0423857	0.0778163	0.144481	140	0.0589047	0.108479
357	4	19.25	64.3802	6.50151	5330	5099.75	0.00409905	0.0160757	0.0313319	0.0309147	0.0643802	0.136208	77	0.0424224	0.0747201
358	6	9.83333	98.2969	15.5402	5227	6116.17	0.0228514	0.0456071	0.0438047	0.0638458	0.0982969	0.173252	59	0.0704222	0.122064
359	3	27.6667	90.7123	5.56091	1974	3731.33	0.0254223	0.0310498	0.0371007	0.0381517	0.0907123	0.154015	83	0.0603599	0.0965687
360	5	11.4	90.3602	13.8471	5350	4977.8	0.00624558	0.0249067	0.0326636	0.0359586	0.0903602	0.155799	57	0.0569716	0.0934089
361	8	12.25	88.7524	18.5561	6847	5028.62	0.0125439	0.032685	0.0373719	0.0584975	0.0887524	0.154535	93	0.0655437	0.108314
362	7	6.85714	84.8928	18.3409	7294	5542	0.00368879	0.0301389	0.0371535	0.0451673	0.0848928	0.141512	49	0.0526261	0.102541
363	6	7.5	92.9363	19.9041	4120	3949	0.00725112	0.0287704	0.0379973	0.0627969	0.0929363	0.16609	45	0.0556713	0.110098
364	4	13.5	107.65	16.3419	3752	3814.25	0.0335123	0.0400076	0.0366466	0.054821	0.10765	0.166096	54	0.0712109	0.142674
365	8	10.5	94.7523	16.0858	7683	4534.75	0.0170329	0.0398638	0.0368193	0.070695	0.0947523	0.160305	81	0.0655816	0.122218
366	11	17.1818	88.3318	16.7705	6558	5393.73	0.0206395	0.0397404	0.0386013	0.075222	0.0883318	0.157313	172	0.0703211	0.130374
367	6	19.1667	80.1108	15.0203	1073	3462	0.00812051	0.0225286	0.0384612	0.0414278	0.0801108	0.151065	114	0.0542213	0.0962256
368	3	23.3333	91.2079	9.41034	3243	6146.33	0.0162157	0.029667	0.0346555	0.0417257	0.0912079	0.158864	69	0.068212	0.104901
369	3	18.6667	81.6647	5.13022	3015	7310.33	0.00610457	0.0201612	0.0322035	0.0317763	0.0816647	0.157447	57	0.0506294	0.0817744
370	4	13	82.5482	10.6051	4279	7158.75	0.00581947	0.0228173	0.0318934	0.0365254	0.0825482	0.156912	53	0.056621	0.0909317
371	3	11.3333	107.138	11.5074	1270	5885.33	0.0240864	0.0280076	0.0365176	0.0340937	0.107138	0.169655	35	0.0592145	0.0920884
372	5	32.2	96.4332	10.6362	3241	5468.8	0.0187984	0.0411349	0.0316514	0.0535015	0.0964332	0.156362	148	0.0763079	0.121525
373	4	12	80.5754	9.54347	3946	4173.25	0.0103073	0.0388084	0.0301802	0.0555099	0.0805754	0.131752	47	0.0553405	0.10567
374	4	6.5	112.131	18.6885	476	4513.5	0.0377633	0.0451785	0.0381588	0.0541316	0.112131	0.175112	25	0.0667112	0.0998779
375	6	5.66667	109.109	24.8743	4983	5470	0.0270195	0.0445074	0.0368369	0.0681721	0.109109	0.180417	34	0.0641478	0.114052
376	3	44	77.4538	3.43034	8823	4135.33	0.0147323	0.0227306	0.0348841	0.0300614	0.0774538	0.144799	123	0.0531026	0.0945445
377	7	11.8571	82.5146	15.759	4698	6331.14	0.0127653	0.0283029	0.0291916	0.0530647	0.0825146	0.160231	82	0.0515466	0.0924015
378	5	20.6	83.6515	10.2996	8308	5227.6	0.0150387	0.0365421	0.0364862	0.0586118	0.0836515	0.158674	99	0.0678209	0.118225
379	6	13.1667	76.929	10.9855	9388	6850	0.00627856	0.0267251	0.035016	0.0434059	0.076929	0.139533	78	0.0498168	0.121671
380	5	13.6	71.5588	12.6225	8684	4818.4	0.00943464	0.0297753	0.0365529	0.0469283	0.0715588	0.14532	67	0.0479601	0.0872144
381	5	21.6	111.071	17.8605	5200	4243	0.0280579	0.0496648	0.0362017	0.0633971	0.111071	0.17628	105	0.0854031	0.131133
382	6	8	112.74	22.3914	3214	6374.33	0.0313046	0.0483372	0.0335159	0.0566505	0.11274	0.174867	47	0.0731862	0.107175
383	6	8	79.696	15.8285	10142	5031.33	0.0121091	0.0288665	0.0342049	0.0494978	0.079696	0.148039	49	0.0558555	0.108923
384	6	12.5	92.1533	13.3376	4327	6502.17	0.0191957	0.0321917	0.0373963	0.0518092	0.0921533	0.157802	74	0.0650718	0.10835
385	9	6.77778	91.5288	18.926	3032	6298.11	0.0250456	0.0417279	0.0391332	0.0847097	0.0915288	0.147348	61	0.0614494	0.103699
386	4	24	106.394	7.91848	4716	9191.25	0.0157597	0.0445917	0.0361539	0.0625647	0.106394	0.165522	94	0.0820557	0.120435
387	6	19	72.5788	11.4428	7524	4272.17	0.0135808	0.0316907	0.034644	0.0815731	0.0725788	0.139772	114	0.0491145	0.0927416
388	6	9	97.109	17.9313	7182	6150.17	0.0295571	0.0469335	0.0323621	0.0899539	0.097109	0.164488	53	0.0652739	0.117427
389	8	13.875	68.8341	14.0393	3123	5125.5	0.0126787	0.0381985	0.0394718	0.0754705	0.0688341	0.136438	107	0.0480895	0.0974434
390	7	7.14286	81.1439	18.3057	6131	4415	0.0112327	0.0211243	0.0286533	0.031214	0.0811439	0.14754	49	0.0455068	0.0954946
391	6	14.3333	88.9215	15.7604	4257	5992.67	0.0169997	0.0313802	0.0329403	0.0439472	0.0889215	0.162845	82	0.0637095	0.10177
392	4	5.25	113.914	23.0541	5843	5293.5	0.0286026	0.0442971	0.0369973	0.0611883	0.113914	0.173756	22	0.0691698	0.116344
393	3	30.6667	100.852	13.6218	1907	6681	0.0278072	0.0332862	0.0344017	0.0434432	0.100852	0.174983	92	0.0739193	0.120239
394	5	17.6	90.6148	15.2748	10013	5957.8	0.0139034	0.0342451	0.0390669	0.0566558	0.0906148	0.159461	84	0.0650068	0.120528
395	7	4.57143	88.884	21.1628	4950	7094.86	0.0042957	0.0307161	0.0267506	0.0518675	0.088884	0.152914	33	0.0521638	0.115713
396	4	25.5	68.3558	6.06235	2569	7268.5	0.00862974	0.0272272	0.0367388	0.0520736	0.0683558	0.129684	98	0.0484547	0.0874184
397	4	8.25	101.878	14.6752	5352	2714.75	0.0359149	0.0395617	0.0384789	0.0457602	0.101878	0.166043	33	0.0650706	0.110349
398	3	9.66667	97.7424	12.7768	1519	5323	0.0169548	0.0275586	0.0333603	0.038646	0.0977424	0.178176	30	0.0548645	0.0847277
399	3	15.3333	95.7716	6.42911	8646	5999	0.0239964	0.03452	0.0320705	0.0416004	0.0957716	0.159251	45	0.0597132	0.0945113
400	4	24.75	92.5246	12.8149	8271	4100.75	0.0226044	0.0424747	0.0340553	0.064684	0.0925246	0.166155	96	0.0658379	0.111411
401	5	7.4	75.731	13.4633	6536	5775	0.00271205	0.0403248	0.0424099	0.078088	0.075731	0.146211	38	0.0564963	0.1075
402	4	6	99.871	19.1717	7033	4515	0.0127428	0.0284756	0.0373367	0.0558521	0.099871	0.161871	24	0.0568658	0.114256
403	3	13.6667	95.3031	9.18227	9199	6376	0.0143443	0.0285969	0.0390165	0.0375531	0.0953031	0.162419	41	0.0656472	0.121947
404	4	7.25	99.1496	18.2955	1738	5882.5	0.0270755	0.0386123	0.037546	0.0460207	0.0991496	0.158514	30	0.0703768	0.125385
405	5	6.6	80.3918	16.3655	9014	4152.8	0.0134091	0.0259436	0.0334045	0.0561015	0.0803918	0.141812	32	0.047542	0.0894375
406	4	11.5	102.562	15.3415	7919	5417	0.0371655	0.0481022	0.0309419	0.0558082	0.102562	0.183021	47	0.0716702	0.1059
407	4	20.75	90.9739	9.32707	7120	3771	0.0294699	0.0378315	0.0331353	0.0480913	0.0909739	0.157184	83	0.0706117	0.110081
408	3	40.3333	80.7459	3.10521	5681	5485.67	0.0236352	0.0384954	0.0333855	0.0462763	0.0807459	0.149213	119	0.0590907	0.10451
409	4	10.5	99.1549	14.1624	5022	6867.5	0.0256923	0.0419054	0.0339715	0.0586118	0.0991549	0.164931	39	0.0592357	0.0924468
410	3	12.6667	116.827	9.27202	6037	6041.67	0.0460951	0.0496473	0.0372962	0.0543451	0.116827	0.182748	39	0.0797832	0.118487
411	5	13.8	98.2927	14.7553	2646	4602.2	0.0146831	0.0395639	0.0374708	0.0673232	0.0982927	0.161417	69	0.0776065	0.125959
412	5	6.6	113.591	23.5193	1706	7141	0.0324975	0.049977	0.0400931	0.0732264	0.113591	0.176171	33	0.0733242	0.11302
413	8	8	86.1039	17.2265	4904	5632.62	0.00674289	0.0360968	0.0345666	0.0717349	0.0861039	0.147962	58	0.059727	0.116174
414	6	5.5	98.7183	22.062	8628	8102.33	0.0301972	0.036153	0.0317659	0.0427407	0.0987183	0.164792	33	0.0594418	0.105677
415	4	15.5	95.5446	9.62081	8699	5410	0.0360615	0.0422091	0.037444	0.050785	0.0955446	0.160409	59	0.069007	0.108594
416	4	26	69.6336	6.45756	5373	5453	0.00580682	0.0268423	0.036029	0.0438878	0.0696336	0.1344	103	0.0458892	0.0994633
417	6	20.8333	75.8643	13.688	2938	6093.83	0.0195797	0.0276441	0.0381692	0.0453793	0.0758643	0.13266	120	0.0518651	0.0960498
418	4	9.75	102.546	19.7862	3445	4503	0.0153012	0.0285323	0.0387217	0.040439	0.102546	0.163402	38	0.0640264	0.0944391
419	5	6.8	86.7141	18.1962	10534	7162.2	0.0132466	0.0388607	0.0321634	0.0742042	0.0867141	0.151652	34	0.0565225	0.102936
420	4	16.25	98.7244	12.6487	4671	3916.25	0.021221	0.0424141	0.0323413	0.0730606	0.0987244	0.174968	64	0.0667695	0.110442
421	3	11.6667	96.8127	10.5777	9089	6751.33	0.0140505	0.0353934	0.0424695	0.0655203	0.0968127	0.160421	35	0.0744308	0.1318
422	6	6	98.4879	19.6715	2861	4709.33	0.00787001	0.035066	0.0354505	0.072166	0.0984879	0.156572	37	0.0633111	0.105293
423	4	14.25	83.1637	10.8899	2937	6873.75	0.0148374	0.0187133	0.032671	0.0241029	0.0831637	0.157105	53	0.049568	0.0961768
424	3	14.3333	94.6121	9.57801	3807	5085.67	0.00763165	0.0153901	0.036815	0.0242487	0.0946121	0.152206	44	0.0518115	0.0883645
425	3	16.6667	78.7676	5.78823	6616	6206.67	0.0151577	0.0254684	0.0337004	0.0365479	0.0787676	0.145072	51	0.0515917	0.0873211
426	6	10.1667	79.9115	12.859	7402	5171.83	0.019327	0.0375409	0.0318701	0.0734225	0.0799115	0.14845	60	0.0563687	0.107481
427	4	11.5	90.2785	12.7235	8453	5663	0.0119302	0.0318777	0.0388677	0.0521524	0.0902785	0.16199	45	0.0555089	0.109493
428	8	5	96.6761	25.6021	9146	4555.25	0.014586	0.0356613	0.0398519	0.051915	0.0966761	0.165998	39	0.0637229	0.12107
429	6	5.66667	75.782	16.2089	2132	5241.67	0.0100098	0.0223368	0.0348474	0.0662477	0.075782	0.142932	34	0.0445529	0.095154
430	4	16.5	90.0233	9.43828	6127	4446.5	0.0230571	0.038009	0.0324637	0.0533431	0.0900233	0.153395	63	0.0597629	0.0968442
431	3	8.66667	92.8578	12.0997	3782	5905.67	0.0113629	0.0234874	0.0435437	0.0465037	0.0928578	0.161217	25	0.056538	0.097466
432	3	14	105.67	11.0888	2594	5289	0.0229726	0.0505406	0.0408687	0.0645334	0.10567	0.172376	43	0.0801202	0.11664
433	5	9.6	101.999	19.6703	5302	5121.6	0.0225414	0.0352539	0.0317618	0.0505364	0.101999	0.15591	46	0.0650366	0.10896
434	4	16	87.4846	11.9183	3965	5499.25	0.0180462	0.04015	0.036	0.0558544	0.0874846	0.156256	59	0.0707196	0.105914
435	5	12.2	96.7412	12.6357	5638	5937	0.0102564	0.0270754	0.0327655	0.0490993	0.0967412	0.159613	61	0.0619817	0.102155
436	4	9	109.479	18.4746	1559	5716.75	0.0300312	0.0379443	0.038915	0.0533492	0.109479	0.173522	34	0.0677484	0.112593
437	4	34.5	93.9781	6.83453	5568	6138.5	0.023651	0.0416055	0.031363	0.0529138	0.0939781	0.154718	129	0.0734391	0.126302
438	8	8.125	93.2307	22.5631	8517	6060.5	0.0252464	0.0450491	0.0400505	0.0626628	0.0932307	0.158317	64	0.0617154	0.106028
439	4	8.75	95.2143	16.4758	3847	5536.5	0.0237221	0.0419614	0.0353184	0.0793328	0.0952143	0.175064	36	0.0557369	0.0867175
440	4	26.75	69.7534	10.4845	7091	5151.5	0.00433717	0.0291839	0.0393029	0.0676803	0.0697534	0.142659	106	0.0476336	0.0879149
441	4	12.5	112.872	13.5854	2558	4780.75	0.0200554	0.0411517	0.0395606	0.0638589	0.112872	0.187244	47	0.0801262	0.139653
442	4	13.25	84.1674	9.72389	5837	6166.5	0.0203327	0.0362665	0.0366014	0.0543382	0.0841674	0.15437	53	0.0590364	0.102145
443	4	6.75	86.7402	15.5245	4295	5525.75	0.0143317	0.0328908	0.0351936	0.0504214	0.0867402	0.146229	28	0.0527119	0.0954202
444	4	12.5	81.5638	14.8401	3665	5022.25	0.0125232	0.021688	0.0387325	0.0339947	0.0815638	0.148203	49	0.0476152	0.0892375
445	5	11	90.4958	13.9796	5712	6305.8	0.0258924	0.0315562	0.0349768	0.0347439	0.0904958	0.152054	54	0.0623633	0.114003
446	4	12	99.8092	13.5626	6963	2870.75	0.0239981	0.0363128	0.0312022	0.0653219	0.0998092	0.156997	47	0.066645	0.112724
447	5	6.2	76.4782	15.7074	3416	5588.6	0.00802921	0.0244846	0.0268847	0.0470427	0.0764782	0.136065	32	0.0444218	0.082678
448	3	32	96.495	5.09805	1469	7089.67	0.0345431	0.0380717	0.0391286	0.0425537	0.096495	0.163289	92	0.0703023	0.107607
449	4	7.25	118.043	18.1983	8451	5683.75	0.0479041	0.0536941	0.0385653	0.0588327	0.118043	0.194818	30	0.0820011	0.122678
450	4	6.25	117.827	21.8248	8838	5807.25	0.0274242	0.045566	0.0420278	0.0667427	0.117827	0.18349	25	0.0729611	0.129524
451	3	14.3333	106.94	8.4256	7283	4544.33	0.0320748	0.0513008	0.0405775	0.0654488	0.10694	0.176373	44	0.0763964	0.138561
452	7	4.42857	90.5241	23.6009	9982	6405.57	0.0112192	0.0457071	0.0346558	0.0845909	0.0905241	0.149812	32	0.0623065	0.120112
453	7	4.71429	98.1256	23.519	7259	5698.29	0.0176547	0.036149	0.0393562	0.0657191	0.0981256	0.165202	34	0.0589049	0.106464
454	3	22	87.5463	5.00531	4001	6130.67	0.0153314	0.0298453	0.0369592	0.0491725	0.0875463	0.149839	64	0.0554088	0.105769
455	6	9.16667	80.7512	17.7359	6500	5484.67	0.0108069	0.0266093	0.0288882	0.045647	0.0807512	0.14375	54	0.0512389	0.0922752
456	4	10.25	107.619	17.0268	176	5254.25	0.038905	0.0469094	0.0433174	0.05935	0.107619	0.159345	42	0.0742041	0.136028
457	3	14	83.6522	7.6991	8339	4719.33	0.0145956	0.0267336	0.0356942	0.0458903	0.0836522	0.148129	42	0.0492449	0.0923646
458	4	12.75	81.4023	8.84119	6520	4841.5	0.0120148	0.0439619	0.0344875	0.0683526	0.0814023	0.141077	52	0.0575072	0.107023
459	3	9	85.4138	9.49042	5708	4549.67	0.00524054	0.0221261	0.028663	0.0400402	0.0854138	0.140941	28	0.0452201	0.0812227
460	4	12.75	102.702	14.8643	5252	4461	0.0134984	0.0269751	0.0371918	0.0393504	0.102702	0.159573	50	0.0615122	0.108311
461	7	4.85714	88.1814	21.6254	4610	6421.14	0.00951137	0.0381712	0.0302061	0.0635473	0.0881814	0.156302	34	0.0542865	0.0998763
462	3	33	80.1557	7.20789	7431	5343.33	0.0226374	0.027888	0.0372402	0.0369629	0.0801557	0.148215	96	0.0547348	0.097448
463	3	43.3333	95.7908	5.16427	4487	6046.33	0.0366914	0.0483173	0.0353603	0.0583603	0.0957908	0.168231	123	0.0742385	0.118114
464	4	7	88.2075	14.5787	8382	4316.75	0.0145272	0.035504	0.0325212	0.0501543	0.0882075	0.158652	27	0.0566315	0.0998423
465	4	18.75	83.4792	10.7331	3881	4065.5	0.0041078	0.0378536	0.029518	0.0763533	0.0834792	0.163857	75	0.0651218	0.112078
466	3	57.3333	82.2931	3.72107	4889	4437.67	0.0184437	0.038759	0.032858	0.072532	0.0822931	0.142718	158	0.0639391	0.11328
467	3	48.6667	69.558	3.59504	7738	6087.33	0.0165577	0.0270152	0.0351326	0.0447025	0.069558	0.127978	135	0.0504154	0.0913683
468	5	7.8	91.3135	15.8277	6553	7144.2	0.00430943	0.0221877	0.0356797	0.0363246	0.0913135	0.147822	37	0.0507121	0.111075
469	4	13	94.2506	11.2617	6011	7991.5	0.0115514	0.0264082	0.0356449	0.0403774	0.0942506	0.162273	53	0.0635493	0.119637
470	4	10	89.4468	13.129	3906	3803	0.0155188	0.0306717	0.0386055	0.0523167	0.0894468	0.151012	38	0.0540426	0.101284
471	6	5.16667	105.497	24.323	6785	5779.33	0.0146831	0.0414467	0.0362748	0.0822318	0.105497	0.166174	32	0.0618012	0.105715
472	5	6.2	89.7267	16.2007	5401	4929.2	0.0191175	0.03019	0.028729	0.0467733	0.0897267	0.162157	30	0.0509276	0.0878951
473	3	9.33333	114.317	12.4614	4543	4335.33	0.0289569	0.0424913	0.0335735	0.0543396	0.114317	0.183492	28	0.0670775	0.10796
474	5	12	101.701	15.0936	3660	5100	0.00655697	0.0333148	0.0312652	0.0630263	0.101701	0.167288	60	0.0665817	0.110356
475	4	20.75	101.446	11.5895	631	6831.75	0.0340565	0.0453656	0.0385545	0.0513787	0.101446	0.17287	81	0.074872	0.119566
476	3	11	119.434	11.1051	8544	6568.33	0.0274727	0.039482	0.0386631	0.05888	0.119434	0.18941	33	0.0718497	0.119236
477	3	13	120.295	17.4221	6424	6456.67	0.0461896	0.050466	0.0344683	0.0584657	0.120295	0.184495	40	0.0767772	0.122787
478	3	29.6667	83.5009	4.95335	8411	5567.67	0.0081923	0.0306886	0.0355458	0.056575	0.0835009	0.13328	90	0.0595056	0.101424
479	6	18.5	88.217	13.6962	2884	6012	0.0165611	0.0299865	0.0325195	0.0461328	0.088217	0.152556	106	0.0628893	0.111507
480	4	26	74.7876	9.4476	4376	4240.5	0.014499	0.0222136	0.0356745	0.0361046	0.0747876	0.129049	101	0.0514533	0.106633
481	5	6.8	103.178	19.6435	4515	4637.8	0.0185351	0.055741	0.0357084	0.0805226	0.103178	0.172303	35	0.0807079	0.116733
482	5	6.6	89.5045	17.0616	8429	4992.4	0.0160053	0.0398196	0.0319223	0.0657191	0.0895045	0.160156	32	0.0573948	0.108681
483	5	16.6	98.471	15.6526	1476	7267.2	0.0178326	0.0311549	0.0366857	0.0528855	0.098471	0.157369	83	0.0754469	0.121134
484	4	11.25	84.7089	14.1966	5007	4781	0.0147251	0.0263103	0.0342967	0.0321709	0.0847089	0.149067	45	0.0541458	0.106431
485	5	11.6	90.8234	13.9268	5517	4448.4	0.0234833	0.0321645	0.034985	0.0383453	0.0908234	0.147767	57	0.0618215	0.114107
486	3	20.3333	82.8398	4.57897	6549	4944.67	0.0071106	0.031866	0.0383268	0.0543199	0.0828398	0.148907	61	0.0557803	0.0966655
487	6	9.66667	90.8373	19.345	6106	5810.33	0.0136985	0.0279349	0.0331067	0.0401419	0.0908373	0.16069	56	0.0597361	0.104753
488	5	20.2	95.4656	18.5075	6068	5780.6	0.00460358	0.0286334	0.0344736	0.0446559	0.0954656	0.16043	100	0.0689831	0.124399
489	3	38.6667	78.3428	3.57079	2217	5648.67	0.00811219	0.0212475	0.0361067	0.0304517	0.0783428	0.145771	112	0.0537408	0.0999891
490	7	5.14286	96.3835	22.0469	4042	5481.29	0.0192414	0.0304733	0.0317807	0.0423063	0.0963835	0.156323	33	0.0522337	0.0817447
491	3	14	87.7953	8.70858	8706	6823.33	0.00869563	0.0322946	0.0382157	0.0596444	0.0877953	0.160586	43	0.0669949	0.110434
492	3	9.33333	99.9384	12.0957	3647	7662.33	0.017392	0.0228314	0.0368119	0.0279956	0.0999384	0.164497	28	0.053773	0.0909166
493	4	9.75	113.232	15.1858	3791	6718.25	0.0402038	0.0525863	0.0352416	0.0779845	0.113232	0.184354	39	0.079804	0.132858
494	4	9.25	109.855	16.471	7681	5004	0.0275609	0.0454946	0.0324547	0.0540224	0.109855	0.169128	37	0.0733154	0.124095
495	4	11	111.301	16.0769	1347	4882.25	0.0206732	0.0470449	0.0414268	0.0745557	0.111301	0.187196	44	0.0850213	0.14023
496	3	11.6667	86.574	7.69547	3972	4225.67	0.0104092	0.0246007	0.0334826	0.0445594	0.086574	0.14647	36	0.0508143	0.124648
497	4	8.5	95.6717	17.9384	5652	7592.5	0.0203723	0.0319025	0.0321856	0.0562603	0.0956717	0.165226	35	0.0535607	0.102936
498	4	9	84.0905	15.2517	5698	4948	0.0140411	0.0328266	0.0332945	0.064684	0.0840905	0.156562	36	0.0529004	0.0906193
499	5	16.2	84.5701	15.0786	2380	3680.4	0.00231008	0.0293542	0.0314179	0.0772685	0.0845701	0.14236	79	0.0565862	0.100504
500	4	18.5	99.8769	17.2812	8602	6966.5	0.0274242	0.042111	0.0387599	0.0498892	0.0998769	0.170078	73	0.0744947	0.113379
501	3	28.3333	90.6338	7.93637	7250	2539	0.0274696	0.0319202	0.0412325	0.0394772	0.0906338	0.152582	84	0.0616241	0.0975431
502	3	33	83.9397	3.17328	0	5073.33	0.0215511	0.0291834	0.0347418	0.0336122	0.0839397	0.146146	96	0.0618155	0.108482
503	3	30.6667	102.389	5.43396	5370	5976	0.0339507	0.0488594	0.0394315	0.0567857	0.102389	0.17075	92	0.0748085	0.109143
504	5	11.2	60.4255	10.1886	5059	6842	0.000428149	0.029794	0.0327861	0.0471065	0.0604255	0.136674	55	0.0450463	0.105074
505	4	11.5	85.2274	13.7733	3164	4506	0.00231008	0.021881	0.032111	0.0430036	0.0852274	0.14467	45	0.0512305	0.0805885
506	3	13.3333	87.0031	10.0506	11032	6563	0.0163484	0.0298654	0.038535	0.0464011	0.0870031	0.156476	41	0.0524801	0.100977
507	4	6.75	94.675	17.1598	3757	6206.5	0.0160068	0.0234227	0.0345099	0.0367567	0.094675	0.158574	27	0.0505722	0.0794272
508	3	30.6667	67.5937	2.3783	6200	5071.67	0.00789367	0.023862	0.0361001	0.0370348	0.0675937	0.132919	89	0.0485461	0.0944572
509	4	26.75	70.2166	9.12678	4025	4824	0.011039	0.0366222	0.0353706	0.0675784	0.0702166	0.142579	106	0.0482357	0.0941191
510	4	10.75	99.7454	14.987	5907	4824.25	0.0271776	0.0426786	0.0313465	0.0538757	0.0997454	0.167836	40	0.0657889	0.123926
511	4	14.5	85.0377	13.6791	5163	4242.25	0.024033	0.0364794	0.0408946	0.0585796	0.0850377	0.143341	59	0.0576692	0.1079
512	5	17	92.4607	17.6556	7040	5817.2	0.00712439	0.042721	0.0385305	0.0759578	0.0924607	0.150456	83	0.0709921	0.137759
513	3	28.3333	106.102	6.22696	3861	5431.67	0.0236555	0.0442999	0.0358819	0.0576088	0.106102	0.177431	82	0.0789205	0.127176
514	3	7.66667	112.633	15.1221	2071	7052	0.0229715	0.037379	0.0294424	0.0448321	0.112633	0.170463	23	0.0595725	0.0926202
515	4	8.5	95.8488	16.6737	7625	5471.75	0.0225688	0.0351783	0.0320363	0.0564372	0.0958488	0.171932	35	0.0574659	0.108486
516	6	7.5	108.01	22.8022	10012	4604.17	0.0280247	0.0459741	0.0431053	0.0860889	0.10801	0.164364	45	0.0708237	0.111259
517	4	12.25	92.5167	13.4179	5695	4488.5	0.0285983	0.040497	0.0430926	0.0724574	0.0925167	0.164599	49	0.0622995	0.100119
518	3	24	96.5086	7.12655	4711	8699.67	0.0238624	0.039613	0.035273	0.051915	0.0965086	0.168013	73	0.0720042	0.114565
519	3	26	92.3588	5.66076	4907	6267	0.0268051	0.0395767	0.0360228	0.0538506	0.0923588	0.167104	79	0.0670482	0.106523
520	4	15	96.8085	10.9188	5418	6968.25	0.0227316	0.0303641	0.0384469	0.0435965	0.0968085	0.155192	60	0.0596633	0.102457
521	6	6.66667	109.558	24.6595	5710	5568.17	0.0201628	0.0453534	0.0385254	0.0725509	0.109558	0.193393	40	0.0699119	0.120057
522	3	12.6667	104.441	10.4441	4086	6695.33	0.0275003	0.0399941	0.0336858	0.0591716	0.104441	0.167507	37	0.0715347	0.105702
523	6	5.5	93.3917	20.8716	7140	5017.5	0.00446781	0.0319744	0.0407327	0.0564875	0.0933917	0.169366	32	0.0549331	0.0984085
524	3	7.33333	121.975	21.4237	1838	8960.33	0.0330045	0.0415279	0.0385	0.0518667	0.121975	0.187498	22	0.0664384	0.10518
525	6	7	105.928	21.5348	4144	5669.17	0.0190083	0.0365055	0.0348034	0.0577335	0.105928	0.169771	40	0.068912	0.125097
526	3	13.6667	96.0492	10.8363	6276	4077	0.00460358	0.0259632	0.0332476	0.0394068	0.0960492	0.156296	40	0.0619722	0.100904
527	6	5	107.927	25.7824	11352	5843.83	0.0157597	0.0368256	0.0475123	0.0527855	0.107927	0.166853	30	0.068805	0.114935
528	3	9.66667	104.184	14.6629	3763	6912	0.0197948	0.0295143	0.0345348	0.0421372	0.104184	0.179373	30	0.0560417	0.123141
529	4	18.75	83.0685	8.67922	4885	6445	0.0144412	0.0254746	0.0349132	0.0378254	0.0830685	0.163144	76	0.0513468	0.0947113
530	5	9	97.2709	17.5088	3559	4686.6	0.0237945	0.0399221	0.0369098	0.0608007	0.0972709	0.14724	45	0.0619198	0.105644
531	3	6	88.0169	16.4624	2235	4605.33	0.0119758	0.0233854	0.0346334	0.0417977	0.0880169	0.145432	19	0.0456305	0.0873497
532	5	20.2	74.8003	15.3941	6596	6769.2	0.0153736	0.0377049	0.0442613	0.052376	0.0748003	0.146913	102	0.0520031	0.101292
533	3	39.3333	81.3944	3.68117	5798	6298.33	0.0155692	0.0301907	0.0303387	0.0443426	0.0813944	0.145622	112	0.0583539	0.107412
534	3	7.66667	91.7718	13.2692	6280	3949	0.00980719	0.0200403	0.0361842	0.0316561	0.0917718	0.157794	24	0.0482428	0.0992862
535	4	13.25	105.81	12.2242	4709	6533.25	0.0227804	0.0354162	0.0380739	0.057716	0.10581	0.171012	53	0.0720849	0.131302
536	6	5.5	102.631	23.7029	11191	4048	0.0321281	0.0362355	0.0365538	0.0465007	0.102631	0.169866	34	0.0623316	0.108982
537	6	12.1667	88.6282	17.5317	6208	4622.83	0.00457929	0.0376394	0.038397	0.0650791	0.0886282	0.152126	72	0.0588142	0.100898
538	5	16.8	103.447	17.6469	4018	7872	0.026496	0.0355134	0.0356714	0.0458486	0.103447	0.174594	82	0.0709285	0.110148
539	7	12.5714	85.9995	17.1122	4193	5159.86	0.0178279	0.0319256	0.0352931	0.0480447	0.0859995	0.156438	86	0.0614836	0.117444
540	4	19	94.1779	9.15024	3008	5498.5	0.0202354	0.0389162	0.0360424	0.057508	0.0941779	0.161109	76	0.0683795	0.117021
541	3	51.6667	82.589	2.91222	6029	4932.33	0.0252382	0.0333128	0.0360991	0.0438068	0.082589	0.150816	145	0.0609168	0.11009
542	4	25.5	79.0194	13.2842	7534	4540	0.00435896	0.0339466	0.0336076	0.0588244	0.0790194	0.147337	101	0.0550749	0.109542
543	5	7	102.945	20.613	3176	6861	0.0187174	0.0358316	0.0404788	0.0683526	0.102945	0.180546	35	0.0622115	0.0980623
544	5	10	87.5292	14.6637	6016	5572.4	0.0168222	0.0333882	0.0343882	0.0515853	0.0875292	0.165898	49	0.0517953	0.100355
545	3	15	103.898	8.80956	5485	4154	0.0281469	0.0391809	0.0360851	0.0475591	0.103898	0.166494	46	0.0695911	0.117375
546	4	17.75	77.7948	10.1829	7552	6847.5	0.0141286	0.026167	0.033388	0.0421338	0.0777948	0.142874	69	0.0504001	0.0957218
547	3	16.6667	107.702	6.58182	6646	5180.67	0.0383488	0.0397811	0.0362058	0.0424821	0.107702	0.169152	50	0.0708084	0.117342
548	6	7.33333	112.977	25.2181	5493	5096.5	0.0163214	0.0462169	0.0415291	0.0774969	0.112977	0.169308	43	0.0790029	0.139653
549	3	19.3333	80.3574	7.55268	5481	5965	0.0138535	0.0521881	0.0401837	0.0724167	0.0803574	0.154152	59	0.0545909	0.109563
550	6	8.66667	72.8361	15.7331	3134	5043.67	0.0131823	0.0278706	0.0327066	0.0611104	0.0728361	0.135834	49	0.044374	0.104643
551	3	17	83.5089	9.38186	4673	8304.67	0.00738465	0.0371084	0.0407066	0.0793328	0.0835089	0.146503	51	0.0549273	0.103867
552	3	6	103.92	20.7839	4891	5003.33	0.0219194	0.0349931	0.0275328	0.0434693	0.10392	0.166589	18	0.0556479	0.10012
553	3	5.33333	99.7164	20.7742	1859	6084.33	0.0248174	0.0363964	0.0336032	0.0521524	0.0997164	0.168817	16	0.0544415	0.0866583
554	3	20.6667	89.8814	4.55904	8301	6035.67	0.0246568	0.0308572	0.0321053	0.0379102	0.0898814	0.16296	63	0.0598304	0.102026
555	6	6.66667	90.7196	17.1359	2571	6130.33	0.0183281	0.0465432	0.0376063	0.0811316	0.0907196	0.171122	39	0.0589597	0.0907422
556	3	25	95.6107	7.70718	8332	8147.33	0.0262862	0.0401607	0.0337674	0.0520607	0.0956107	0.160881	72	0.0740046	0.114333
557	5	5.2	123.516	27.997	5275	5996.8	0.0295349	0.0577171	0.0404113	0.0863691	0.123516	0.199061	25	0.0758991	0.123362
558	5	7	117.702	23.1303	5313	4899.8	0.0113625	0.038672	0.0377913	0.0589947	0.117702	0.186895	35	0.0733561	0.118265
559	4	39.75	68.0818	7.23828	5429	6453.25	0.0114858	0.0208244	0.0328295	0.0435365	0.0680818	0.126493	151	0.0464973	0.0898831
560	6	15.8333	85.7129	12.7138	8358	5762.5	0.00529562	0.0314119	0.0374328	0.0494249	0.0857129	0.156414	92	0.0623256	0.111793
561	3	39.3333	86.8471	4.64178	2684	6929.33	0.0229346	0.0368449	0.0334209	0.0575982	0.0868471	0.153806	115	0.0645118	0.106038
562	3	52.3333	68.2959	1.88232	6335	5532.33	0.0123816	0.0261021	0.0357467	0.040382	0.0682959	0.13519	145	0.0521573	0.100353
563	4	4.75	99.3446	22.7665	5445	5593.75	0.00787001	0.0325651	0.0354889	0.0514013	0.0993446	0.1582	20	0.051821	0.11055
564	3	15	102.893	7.73061	5131	3434	0.0170049	0.0406558	0.0366485	0.0702928	0.102893	0.169814	45	0.0730378	0.129859
565	3	7	88.4557	12.812	6542	5978	0.00951137	0.017738	0.0312484	0.0307126	0.0884557	0.165814	22	0.0433443	0.0730587
566	5	8.2	82.9479	18.3591	7690	4204.2	0.0156877	0.0283072	0.026818	0.0406998	0.0829479	0.147147	42	0.0451619	0.0747752
567	5	23.8	88.7036	10.7341	7519	6272.6	0.0160746	0.0315325	0.0364503	0.0525381	0.0887036	0.15545	116	0.0662636	0.115137
568	4	25.5	87.1292	10.2458	1084	5065	0.0165926	0.0248053	0.0368905	0.0357886	0.0871292	0.159548	101	0.0612494	0.120553
569	3	9.33333	96.9833	11.2657	3273	3507	0.018407	0.0376459	0.0323074	0.069963	0.0969833	0.166752	29	0.0634538	0.124996
570	5	5.8	90.551	19.49	5519	5482.2	0.00529562	0.0385166	0.031136	0.0530109	0.090551	0.161709	29	0.0568902	0.0895561
571	3	7	77.4749	11.2216	10643	6980	0.0145783	0.0195136	0.0296601	0.0255977	0.0774749	0.132323	21	0.0427888	0.0912136
572	4	16.75	91.1715	16.2753	213	6232.75	0.00563777	0.0190544	0.0314883	0.0378545	0.0911715	0.160894	66	0.0626437	0.100949
573	5	15.4	76.1188	14.4807	5089	4644.2	0.00344067	0.0188925	0.0321592	0.0332252	0.0761188	0.14359	74	0.0520888	0.0989572
574	3	20.6667	71.2285	3.56425	10428	5491	0.00441369	0.0162446	0.029353	0.0236119	0.0712285	0.131865	63	0.0422782	0.084567
575	4	15.25	85.0657	11.8006	8158	4657.75	0.0131257	0.0299692	0.0344685	0.0582776	0.0850657	0.155675	58	0.0489611	0.0882771
576	3	13	121.332	13.4139	3680	4336	0.0434988	0.0526869	0.033236	0.0698389	0.121332	0.189853	40	0.0849492	0.12835
577	5	17.6	73.6938	11.2052	4365	5549.6	0.0167482	0.0422687	0.0443232	0.0674086	0.0736938	0.140507	85	0.0527833	0.107999
578	3	15	104.093	12.9478	5443	5344.67	0.0164534	0.0295915	0.0374748	0.0426384	0.104093	0.169907	46	0.0687087	0.102151
579	3	38	82.8792	4.89942	2945	6301.67	0.0234015	0.0431757	0.0327038	0.0578387	0.0828792	0.154941	107	0.0611802	0.104923
580	3	11.6667	128.233	11.3646	7913	5572.33	0.042998	0.0614638	0.0330498	0.0729961	0.128233	0.206803	34	0.0866947	0.123213
581	4	16.75	98.956	14.1812	5943	5528.25	0.0136888	0.0426606	0.033839	0.0767143	0.098956	0.150888	66	0.0807554	0.131668
582	3	19.3333	108.675	7.20603	7393	5336.67	0.0275817	0.0543764	0.0367532	0.0847097	0.108675	0.180552	58	0.0762389	0.120873
583	3	8.66667	123.607	16.1064	8701	6662.33	0.0349669	0.0457804	0.0379737	0.0526862	0.123607	0.191005	27	0.0760767	0.104068
584	4	7.5	121.391	20.5208	4091	7756	0.0437289	0.0468574	0.0408643	0.0515256	0.121391	0.184076	31	0.0727457	0.12829
585	4	18.75	102.316	12.2252	12838	6400.25	0.0200945	0.0352699	0.042825	0.048444	0.102316	0.168056	73	0.075319	0.111291
586	3	11	112.324	11.9841	2537	6355.67	0.0291804	0.0350735	0.0372498	0.0398129	0.112324	0.175303	34	0.067666	0.116635
587	3	5	95.9192	19.7167	4995	6608	0.0184006	0.031238	0.0377236	0.0464287	0.0959192	0.169392	16	0.0545705	0.0922377
588	4	6.25	97.7748	17.2076	8069	5258.75	0.00946479	0.0299188	0.0296332	0.0457031	0.0977748	0.157118	26	0.0539611	0.0975706
589	3	39.6667	108.183	4.66156	2403	6815	0.0408046	0.0482667	0.0356028	0.0556748	0.108183	0.170816	117	0.0833626	0.132427
590	3	11	94.5696	9.98234	2722	4753.67	0.0144869	0.0238785	0.036211	0.0381404	0.0945696	0.154519	32	0.0520185	0.0988748
591	4	22	80.1762	9.19767	4298	4232.25	0.0048706	0.0300893	0.0359784	0.0707943	0.0801762	0.141146	82	0.0522762	0.0951634
592	4	11.25	97.4309	15.7874	7980	5986.75	0.0255265	0.035607	0.0309101	0.0463554	0.0974309	0.159968	46	0.0634201	0.117331
593	3	20	94.7952	14.8389	6752	7608.33	0.017413	0.0313055	0.036889	0.0393267	0.0947952	0.163063	60	0.0674888	0.103492
594	3	16	93.0409	8.12933	4523	7373.67	0.016503	0.0311318	0.0346679	0.0393892	0.0930409	0.155734	48	0.0559358	0.0974863
595	4	17.5	80.4942	10.2946	4358	5274.5	0.0177772	0.0315145	0.0361235	0.0475745	0.0804942	0.158076	70	0.0511566	0.0998957
596	5	17.2	77.8127	13.9901	4589	6601	0.00938542	0.0279857	0.0385253	0.0458089	0.0778127	0.138684	85	0.0483844	0.0894174
597	4	9.75	100.441	19.2393	8555	5773.25	0.0141608	0.0364092	0.0371978	0.0500914	0.100441	0.162394	40	0.0654942	0.1059
598	3	27.3333	95.9547	9.80801	8467	8411	0.0285193	0.0367999	0.0381934	0.0431224	0.0959547	0.164644	80	0.0678798	0.110956
599	6	19	93.8725	15.3634	5044	5400.83	0.0177611	0.0432467	0.0351465	0.0702673	0.0938725	0.15368	110	0.0711931	0.11707
600	3	22.3333	93.9623	14.6344	6898	5886.67	0.0276716	0.0465713	0.0372617	0.0644676	0.0939623	0.156265	68	0.0616482	0.113787
601	5	8.8	75.761	13.6009	5600	4541	0.0165485	0.02868	0.0371051	0.0458305	0.075761	0.152794	42	0.0487869	0.0940454
602	3	5.66667	104.03	19.939	7184	4627	0.010522	0.0445514	0.0367854	0.0680828	0.10403	0.18415	17	0.0611127	0.0961254
603	3	19.3333	107.265	9.92963	3665	5818.67	0.0109423	0.0409511	0.0344731	0.0596365	0.107265	0.181988	59	0.080021	0.115269
604	7	6	96.6118	22.3894	6037	3680	0.0110658	0.0352412	0.0371484	0.0564414	0.0966118	0.153392	41	0.0597627	0.101829
605	4	9.5	91.3321	15.3085	1953	7503.5	0.00618901	0.0323386	0.0401356	0.0611883	0.0913321	0.167268	39	0.0561106	0.108716
606	4	12.25	117.018	13.9835	4560	5243.5	0.0155955	0.0412321	0.0356872	0.0610113	0.117018	0.191483	50	0.076662	0.123346
607	3	35.6667	68.8726	3.82545	0	4865.33	0.00411199	0.010908	0.0377738	0.0149465	0.0688726	0.143539	105	0.0422729	0.0860928
608	3	11	116.668	12.6581	7720	4580	0.0453793	0.052578	0.0338239	0.0586306	0.116668	0.175902	33	0.081746	0.130014
609	5	9.8	97.2931	16.817	6339	5429.8	0.0138546	0.0349933	0.0314397	0.0604523	0.0972931	0.158865	49	0.0615668	0.110696
610	3	11.6667	103.12	10.9754	3314	5068.67	0.0233806	0.0343954	0.037789	0.0454673	0.10312	0.176836	35	0.0596916	0.106643
611	7	4.71429	102.329	25.8258	2216	5683	0.0122542	0.0350131	0.0344287	0.0450251	0.102329	0.178324	34	0.0550993	0.0898537
612	5	10.2	86.3938	14.5836	4428	5744	0.0216094	0.0407896	0.0326034	0.0527241	0.0863938	0.15761	50	0.057075	0.0920845
613	3	17	85.7313	12.6041	5309	5239	0.00406271	0.0253551	0.0340078	0.0416776	0.0857313	0.161003	52	0.0555101	0.10219
614	5	21.2	67.4117	10.6507	6997	4518.2	0.0105179	0.0259939	0.029061	0.0385767	0.0674117	0.136184	101	0.0431666	0.0854168
615	3	22.3333	104.524	9.39349	5808	5876	0.0250191	0.0448901	0.039901	0.0674333	0.104524	0.170963	67	0.0747254	0.114416
616	6	15.6667	79.5687	13.0203	1834	6208.33	0.021333	0.0381944	0.0350118	0.0839081	0.0795687	0.147082	89	0.0565338	0.108087
617	5	5	91.458	21.1878	8057	6348.2	0.0105367	0.0314428	0.0297575	0.0427963	0.091458	0.162395	25	0.0514907	0.0871818
618	3	11	129.722	15.3745	6480	6654.33	0.0421825	0.0674617	0.0399763	0.0919237	0.129722	0.201863	34	0.0861461	0.124648
619	4	7	87.6214	16.2886	3887	5626.5	0.0189645	0.0409776	0.0405919	0.0800923	0.0876214	0.153877	29	0.0543776	0.12829
620	3	21.6667	90.3854	9.37822	7048	5996	0.0261419	0.0560154	0.0429741	0.0737704	0.0903854	0.154887	65	0.0658434	0.117817
621	4	21.25	77.2477	8.2677	7892	5821	0.0174749	0.0382947	0.0347453	0.0627073	0.0772477	0.149584	82	0.0610243	0.112938
622	3	23	119.778	18.6321	7058	6146.33	0.0435591	0.0619546	0.0372575	0.078088	0.119778	0.187976	70	0.0932558	0.144913
623	5	17.2	114.271	21.4799	3044	4500	0.0463573	0.0639111	0.0497429	0.0869267	0.114271	0.183157	86	0.0847555	0.126431
624	3	21.3333	102.008	11.7176	1830	6156	0.0378332	0.0606038	0.0414188	0.0765697	0.102008	0.166579	64	0.0759964	0.133605
625	4	25.75	85.6475	12.6173	7041	5224.5	0.0173694	0.0401204	0.0463923	0.0776863	0.0856475	0.15826	98	0.0605041	0.103739
626	4	13.25	110.158	14.6669	4987	4702	0.0151871	0.0430977	0.0377271	0.0610378	0.110158	0.182789	54	0.0765609	0.113952
627	3	11	105.783	12.1403	6989	5345.33	0.026705	0.0404123	0.0379646	0.0510091	0.105783	0.18016	33	0.0627169	0.106861
628	3	15.3333	81.3091	7.40817	2291	3353.33	0.0125578	0.0197702	0.0315767	0.0263709	0.0813091	0.144977	47	0.0488168	0.0902209
629	3	7.66667	84.6353	13.0088	2767	8161	0.00266635	0.0117306	0.0330685	0.0239981	0.0846353	0.138367	23	0.0367102	0.0834952
630	3	10.6667	73.4371	12.0799	7775	5053	0.0103841	0.0241612	0.0383173	0.035024	0.0734371	0.131438	33	0.0458299	0.0946348
631	3	30.3333	104.231	6.33173	4820	4110.67	0.043109	0.0605002	0.0386854	0.0945478	0.104231	0.160916	90	0.0781626	0.147918
632	4	14	127.258	21.1829	2346	8695.5	0.0318562	0.0583003	0.0414491	0.0792595	0.127258	0.186697	54	0.0990976	0.147075
633	6	15.1667	89.4617	17.4212	10278	5392	0.00920747	0.0395561	0.0365729	0.0788074	0.0894617	0.157596	87	0.0633394	0.110021
634	3	8	89.3765	11.1721	5560	6447	0.00590219	0.0285649	0.0303605	0.0399213	0.0893765	0.161216	25	0.0531406	0.110911
635	4	27	77.0666	5.76486	4106	5074.75	0.0156009	0.0316848	0.0374936	0.0572789	0.0770666	0.140196	108	0.0542811	0.125112
636	3	11.6667	107.832	11.4251	3183	7022	0.02579	0.0412766	0.0427213	0.0642038	0.107832	0.165308	34	0.0683533	0.11792
637	4	14.75	92.9751	13.6093	5605	4856.75	0.0103531	0.0251277	0.0312609	0.0366527	0.0929751	0.172538	56	0.0627016	0.096656
638	4	10.75	101.621	15.7875	6813	6011.75	0.0249492	0.0314038	0.0346539	0.0352417	0.101621	0.158752	44	0.0613484	0.092574
639	3	17	80.4317	8.19212	8483	5518.33	0.0171786	0.0372274	0.0320254	0.0606611	0.0804317	0.149414	52	0.0595142	0.0995718
640	5	19.8	79.2457	16.0448	5131	5785.2	0.0162513	0.0212164	0.0346059	0.0262801	0.0792457	0.141904	95	0.0537915	0.0981909
641	5	5.2	85.388	19.5444	7554	6180.8	0.0163815	0.0300455	0.0313289	0.0650786	0.085388	0.153938	27	0.0488179	0.0793007
642	3	32.3333	90.2387	7.89124	2860	6141	0.0314466	0.0405672	0.0360507	0.051507	0.0902387	0.162987	94	0.0656989	0.108243
643	3	36.6667	83.8902	8.49701	5819	6987	0.0276177	0.0373693	0.0372592	0.0498892	0.0838902	0.139038	106	0.0595608	0.102428
644	4	21.25	85.5514	13.0214	3098	5883.5	0.0185351	0.0281449	0.0414662	0.0353816	0.0855514	0.153768	85	0.062262	0.114773
645	3	11	114.472	15.7255	4593	4806	0.0113625	0.0332047	0.0385889	0.0463793	0.114472	0.190678	32	0.0712875	0.109397
646	3	18.3333	114.923	10.3955	7196	4232	0.0495478	0.0568301	0.0413953	0.0638458	0.114923	0.171097	54	0.0877389	0.137401
647	4	8.75	76.6311	15.2391	5357	4649.25	0.0164377	0.0251537	0.0318667	0.0336106	0.0766311	0.156324	36	0.0451672	0.0829199
648	6	13.3333	99.7248	22.9921	5366	6643	0.00539334	0.0298742	0.0353932	0.0608191	0.0997248	0.160603	78	0.0768402	0.135284
649	3	11.6667	112.515	12.7249	145	7297	0.0342941	0.0477861	0.0326874	0.0595664	0.112515	0.176243	36	0.0769007	0.129859
650	5	23.8	79.9215	12.2437	5468	5377.8	0.00832606	0.0367237	0.0357202	0.0757861	0.0799215	0.148457	116	0.0592142	0.121269
651	4	23	86.216	18.2278	3692	4421.25	0.0145272	0.0265224	0.0361662	0.0344473	0.086216	0.158624	93	0.0593101	0.10388
652	3	23	93.0057	5.27726	6836	3763.33	0.0314171	0.0401036	0.0322081	0.057159	0.0930057	0.167303	68	0.0661303	0.0950686
653	5	5	133.893	30.1259	5810	5433.8	0.0172405	0.0515331	0.0446053	0.0736234	0.133893	0.195548	25	0.0802377	0.129763
654	3	50	68.8881	1.69057	8179	6206.67	0.00449369	0.0470269	0.0367682	0.0774325	0.0688881	0.128472	140	0.0500203	0.0991879
655	5	17.2	102.492	17.9716	8922	7108.4	0.0111355	0.0357702	0.0378428	0.0574322	0.102492	0.166288	85	0.0802723	0.120327
656	3	40	71.7672	2.73644	7227	7356	0.0147952	0.0226677	0.0348611	0.0301731	0.0717672	0.140943	112	0.0522417	0.0873864
657	4	10.75	103.223	14.6163	3430	5208.5	0.0242193	0.0439546	0.0382845	0.062017	0.103223	0.174436	43	0.0706954	0.100845
658	3	11.6667	88.2852	10.5569	6853	5057	0.015876	0.0291832	0.0356203	0.0451842	0.0882852	0.153535	36	0.0523393	0.105985
659	4	17.5	72.2859	11.8039	9360	5258.25	0.00776313	0.0211162	0.0339775	0.0403811	0.0722859	0.148062	69	0.0417205	0.0864171
660	3	6	117.738	19.9968	7322	6612.67	0.0251293	0.0348088	0.0379229	0.0458694	0.117738	0.174063	19	0.0640697	0.127429
661	4	22.5	80.2367	9.82895	2091	6231.25	0.015063	0.0272917	0.0374592	0.0367092	0.0802367	0.143656	90	0.0520342	0.0991799
662	4	13.75	87.915	13.635	4670	7873.5	0.00661196	0.0262762	0.0353241	0.0447287	0.087915	0.14613	55	0.0524401	0.096314
663	4	8	94.1115	13.1186	6197	2742.5	0.0240853	0.039662	0.0403909	0.0765416	0.0941115	0.16772	32	0.0597288	0.116009
664	4	18.5	76.9352	11.0156	6719	8149.25	0.0119214	0.031449	0.0347136	0.0537954	0.0769352	0.148631	70	0.0563774	0.0900321
665	3	19	122.337	11.1894	7331	4242.67	0.0535252	0.0602947	0.0367556	0.0695356	0.122337	0.191843	56	0.0867985	0.129689
666	5	13.8	103.337	18.1686	7001	3446.6	0.00188718	0.0383111	0.0370616	0.0619342	0.103337	0.17836	69	0.0744581	0.128684
667	3	36.3333	75.6757	3.1678	4346	3837.67	0.0194013	0.0227791	0.0369604	0.0293188	0.0756757	0.145549	104	0.0545154	0.0942709
668	4	19.5	74.238	9.67339	5254	6477.75	0.00423556	0.0164221	0.029898	0.0319719	0.074238	0.141786	75	0.0456874	0.086039
669	6	5.16667	104.086	24.9131	5022	6448.67	0.024198	0.0479533	0.0345785	0.0911208	0.104086	0.166359	32	0.0679901	0.118489
670	4	6.75	110.568	18.6373	5944	5441.5	0.0130502	0.0339382	0.0349357	0.0566958	0.110568	0.177924	27	0.0669059	0.11785
671	3	5.33333	127.593	24.1009	6625	7048.67	0.0353903	0.0467563	0.0355993	0.0532933	0.127593	0.201194	17	0.0688682	0.103136
672	5	6	94.7419	20.4221	4888	5097.6	0.00623468	0.0222879	0.0380479	0.0384577	0.0947419	0.159433	29	0.0499379	0.0836865
673	4	6.25	91.4269	19.0473	6840	6260	0.00946479	0.0286818	0.0373416	0.0699881	0.0914269	0.162568	26	0.0494528	0.0947594
674	5	12	90.6737	16.2302	6255	4973.2	0.0144954	0.0279707	0.0356158	0.0485732	0.0906737	0.15485	60	0.0569029	0.105863
675	4	4	96.7439	24.9922	6732	3597.5	0.00394109	0.0351953	0.0322265	0.0471868	0.0967439	0.170576	17	0.0561241	0.108375
676	4	7.75	96.2015	14.1043	1062	4754	0.0121953	0.0553788	0.0437646	0.0836257	0.0962015	0.168808	31	0.0745571	0.119238
677	4	8.25	115.565	20.7195	3871	6640.75	0.0248833	0.0430089	0.0360083	0.061059	0.115565	0.196329	34	0.0694834	0.118806
678	4	4.75	88.3745	19.1478	3963	6282.5	0.00624558	0.01915	0.0311233	0.0341439	0.0883745	0.158687	20	0.0434965	0.09002
679	4	13.25	96.8628	12.4959	7560	5522.25	0.0201679	0.0342861	0.0366094	0.0628743	0.0968628	0.162846	52	0.0621307	0.111953
680	4	11.25	82.5689	15.1154	3998	5483.25	0.0163299	0.0302362	0.0366509	0.0583528	0.0825689	0.146044	44	0.0483046	0.0774301
681	6	5.83333	84.7143	20.8325	3222	5584.5	0.00492466	0.0240928	0.027666	0.0442654	0.0847143	0.150474	35	0.0513224	0.0913454
682	3	32.6667	89.1373	5.69831	6698	4322.33	0.0290558	0.0359498	0.034102	0.0432374	0.0891373	0.15877	93	0.064812	0.118179
683	3	15.6667	114.305	11.3895	7045	5691.33	0.0330734	0.0411543	0.040336	0.0525383	0.114305	0.171504	48	0.0776587	0.110963
684	4	16.25	78.0132	14.5455	8669	6348.75	0.00423556	0.0258938	0.0292194	0.0397653	0.0780132	0.146022	65	0.0615466	0.0971062
685	3	31	69.5951	8.24012	6498	4803	0.0100176	0.0305016	0.0316426	0.0552072	0.0695951	0.141558	92	0.0449311	0.0868136
686	4	16.75	92.6151	15.3386	2540	8671	0.0161597	0.0442376	0.0373851	0.0860889	0.0926151	0.162668	66	0.0691442	0.135445
687	5	33.4	72.0615	10.6897	9060	4972	0.00702817	0.0303573	0.038486	0.0464912	0.0720615	0.135621	156	0.0543655	0.10952
688	5	18.4	88.8832	14.4228	7274	3139	0.0071899	0.0475556	0.0341723	0.0949003	0.0888832	0.160088	87	0.0719101	0.113739
689	4	31	92.2186	10.5968	4310	6390.75	0.0205298	0.0465053	0.031914	0.0809234	0.0922186	0.156892	119	0.0767376	0.139014
690	3	17.6667	95.1669	5.96796	6116	5028.33	0.0212542	0.0377345	0.0366475	0.0465818	0.0951669	0.169778	53	0.0629939	0.104938
691	3	9.33333	97.3047	10.9403	9843	6473.33	0.00582116	0.0221684	0.0291765	0.031615	0.0973047	0.159111	29	0.0463853	0.0829174
692	4	6.25	97.277	16.2418	4346	4812	0.0215058	0.0297109	0.0262876	0.0378996	0.097277	0.158946	26	0.0498482	0.0884856
693	4	6.25	103.851	19.6687	3500	4618.75	0.0260236	0.0345155	0.0365693	0.0416379	0.103851	0.166888	25	0.0592786	0.0914676
694	3	10.3333	129.64	18.0056	7163	6754	0.0459388	0.0627635	0.0456588	0.0766778	0.12964	0.193042	32	0.0930441	0.14023
695	3	8	91.2778	13.7531	4881	3294	0.017369	0.0245718	0.0324564	0.034609	0.0912778	0.168564	25	0.0511784	0.0807322
696	4	7.25	91.3179	17.5026	4020	5485.75	0.0159295	0.0384599	0.0372167	0.0590771	0.0913179	0.158862	30	0.0658445	0.120139
697	4	14.5	81.7429	13.2708	8542	5220.75	0.0192583	0.0284783	0.0338597	0.0429354	0.0817429	0.155707	57	0.0532162	0.100761
698	4	22.5	96.9628	13.1051	8605	5337	0.0286837	0.0458666	0.0413071	0.0573798	0.0969628	0.165483	85	0.0678926	0.100321
699	3	15.3333	75.6865	6.64093	2354	7990.67	0.00992139	0.0118552	0.0269318	0.0144116	0.0756865	0.136307	45	0.0415345	0.093671
700	3	17.3333	89.8985	8.44285	7068	2965	0.0227784	0.0291867	0.0381201	0.0394355	0.0898985	0.154364	52	0.0577794	0.101925
701	5	6.6	101.519	20.8677	5721	3554.8	0.026349	0.0417491	0.035995	0.080904	0.101519	0.167502	34	0.067702	0.107298
702	5	4.2	99.2518	25.4746	2550	4588.6	0.0138546	0.0323081	0.0329534	0.0749842	0.0992518	0.15963	22	0.0551341	0.105498
703	3	4	107.381	26.8451	4869	4216	0.0134984	0.0376489	0.0284031	0.0707943	0.107381	0.170573	12	0.0465613	0.0707943
704	3	30.3333	81.4544	11.1958	5792	4752.33	0.014961	0.0240209	0.0286652	0.0342628	0.0814544	0.154379	92	0.0542565	0.0995908
705	3	7.33333	87.2363	13.3057	7022	4718	0.0178326	0.029401	0.0287151	0.045647	0.0872363	0.159049	22	0.0483711	0.0760085
706	5	5.8	81.2034	19.2955	7039	5803.8	0.00766472	0.0151479	0.0305434	0.0215058	0.0812034	0.137441	28	0.0396802	0.0688223
707	3	43.3333	87.8067	4.62058	8649	4742.67	0.0195839	0.0363017	0.0361402	0.0455589	0.0878067	0.156383	121	0.0651789	0.116705
708	3	5.33333	101.723	19.2143	6445	5089.33	0.0102564	0.0269118	0.0284694	0.0386967	0.101723	0.169869	15	0.0444033	0.0702401
709	4	4.5	114.472	27.187	5037	5303.5	0.0130502	0.0325918	0.0378335	0.0458305	0.114472	0.190974	19	0.0609818	0.106723
710	3	16.3333	100.469	11.2961	10371	3893.67	0.0245465	0.0357495	0.03703	0.0441846	0.100469	0.16921	48	0.0706443	0.113554
711	3	12.6667	118.721	9.63974	8838	5998.33	0.0383493	0.0475793	0.0378561	0.0533009	0.118721	0.176473	38	0.0776544	0.124385
712	3	16.3333	108.944	12.347	7455	8228.33	0.0264924	0.0543131	0.0362981	0.0687667	0.108944	0.16601	50	0.0806854	0.126191
713	4	12.5	104.091	13.8193	1717	4978	0.0328331	0.0463253	0.0350621	0.0759271	0.104091	0.16784	49	0.0705839	0.12566
714	3	34	65.9293	4.63947	4730	4019.33	0.00873978	0.0355324	0.0363198	0.065908	0.0659293	0.132499	95	0.0480074	0.0935045
715	3	9.66667	99.5624	12.2074	3473	2992.67	0.019435	0.0281673	0.0344772	0.0365851	0.0995624	0.163717	30	0.0582888	0.112161
716	3	57.6667	83.0295	3.44685	4395	4906	0.0264028	0.0316189	0.0370677	0.0397087	0.0830295	0.151981	161	0.0633372	0.116461
717	4	13.25	95.6537	16.5136	5825	6929.75	0.0201679	0.0335472	0.0358669	0.0463197	0.0956537	0.149921	53	0.069976	0.105832
718	4	17.75	91.193	11.5376	2021	4561.5	0.0153898	0.0264566	0.0340747	0.0445807	0.091193	0.15335	69	0.0611199	0.0963127
719	4	11	114.003	17.682	4706	4115.75	0.0200554	0.0508131	0.0373299	0.0756999	0.114003	0.182094	45	0.0807074	0.121039
720	3	12	110.232	11.9563	3567	2926	0.0414278	0.0535032	0.0315932	0.0760157	0.110232	0.176321	37	0.0744006	0.123926
721	4	10.75	83.1765	16.9595	0	6379.5	0.0175861	0.0390132	0.0371088	0.0714076	0.0831765	0.147746	41	0.050568	0.0944652
722	4	9	76.5963	13.2676	9330	6300.5	0.00647247	0.0221037	0.0349575	0.0323016	0.0765963	0.143301	37	0.042473	0.084169
723	3	6.33333	116.434	18.4816	4996	4634	0.0195755	0.0364764	0.0331255	0.0450251	0.116434	0.180179	20	0.0611722	0.089987
724	3	10.3333	105.483	10.9241	9900	4124.67	0.0228716	0.0367037	0.0352466	0.0486362	0.105483	0.174545	32	0.0627261	0.101272
725	4	7	109.695	17.5969	5251	5027.75	0.0363666	0.047231	0.0349814	0.0528418	0.109695	0.177234	29	0.0695193	0.118639
726	3	6	96.387	19.2774	4541	6507	0.0141821	0.0258873	0.031814	0.0422902	0.096387	0.172492	19	0.0461553	0.0858736
727	4	8	103.618	16.694	7533	5723.5	0.0233305	0.042192	0.041157	0.0529177	0.103618	0.164259	30	0.0697454	0.12603
728	4	33	80.3801	9.11114	5936	3395.5	0.0214829	0.0331661	0.0347618	0.0442356	0.0803801	0.153023	125	0.0591103	0.103989
729	4	4	113.035	29.2007	4939	5139	0.0280579	0.0376057	0.0375137	0.0464228	0.113035	0.182572	16	0.0600848	0.0968442
730	3	7	90.0295	13.6235	3690	4082	0.0195707	0.0351226	0.034465	0.0518359	0.0900295	0.156182	21	0.0551268	0.0998871
731	3	8	94.8606	14.4926	9375	3911	0.0259159	0.038693	0.0329023	0.0534539	0.0948606	0.168437	25	0.0574737	0.0989119
732	4	26.5	94.6038	12.6873	6532	5619	0.0206395	0.034286	0.0382563	0.0474556	0.0946038	0.150813	103	0.0684952	0.114203
733	3	8	89.9577	12.3275	10943	4669.67	0.0215277	0.037883	0.0367684	0.0650786	0.0899577	0.165163	25	0.0613647	0.113451
734	3	33	69.3864	6.69044	6903	6437.33	0.010676	0.0197504	0.0364186	0.0309318	0.0693864	0.142216	98	0.0454351	0.0910341
735	3	30.3333	81.3763	4.699	9352	3063.67	0.0243298	0.0451403	0.0354072	0.0630179	0.0813763	0.148089	88	0.0641893	0.114469
736	4	14.25	90.8804	14.2259	8986	5076.25	0.0146226	0.034011	0.0263551	0.0470427	0.0908804	0.148145	58	0.0615933	0.104056
737	7	6.42857	89.4326	19.8384	5293	4878.29	0.00652776	0.0292386	0.0341494	0.0423511	0.0894326	0.164029	46	0.0597337	0.110584
738	3	32.6667	91.7549	7.64954	7966	6605.67	0.0195631	0.0311489	0.0350335	0.0371925	0.0917549	0.157315	96	0.0646609	0.106503
739	3	6.33333	83.64	13.5417	2451	7075.33	0.00852407	0.0178498	0.0270122	0.0236018	0.08364	0.147058	19	0.0386632	0.0647508
740	5	18.2	99.1645	14.0978	5699	4650.4	0.0221345	0.0433573	0.0356402	0.0660379	0.0991645	0.164042	88	0.0700022	0.119179
741	4	18.25	91.7906	11.7543	5962	3889.75	0.0186207	0.0283666	0.0339683	0.0422548	0.0917906	0.147818	68	0.0622741	0.112094
742	3	6.33333	106.951	19.6077	8876	3752	0.0246068	0.0298624	0.0392413	0.0386065	0.106951	0.158785	20	0.0591557	0.0976012
743	3	9.66667	98.1834	11.2449	791	4985.33	0.0245177	0.0436576	0.0353547	0.0814616	0.0981834	0.169144	29	0.0674919	0.138592
744	4	21.75	87.5147	14.0649	7606	5857.5	0.0280526	0.0329398	0.037696	0.0373135	0.0875147	0.152254	85	0.062944	0.107621
745	3	9.66667	114.423	17.1029	9345	7532.67	0.0277164	0.0491546	0.0388062	0.0682364	0.114423	0.185104	30	0.068567	0.104491
746	5	6.8	71.0012	14.5037	1357	3600.4	0.0115882	0.0389558	0.0322717	0.0752904	0.0710012	0.13142	34	0.0512512	0.118997
747	3	13	98.1376	9.91289	7996	3144.67	0.00549628	0.0212263	0.0352283	0.0370127	0.0981376	0.164387	40	0.0599883	0.0990643
748	6	9.5	81.785	16.9785	3312	5809.83	0.0178698	0.0284122	0.0318563	0.0491565	0.081785	0.153254	58	0.0543681	0.0893735
749	3	5	101.13	20.7877	4321	5761	0.0268868	0.0316496	0.0298533	0.0345648	0.10113	0.172908	16	0.0522952	0.0851013
750	3	8.33333	114.666	15.2888	9559	3025	0.0445697	0.0512563	0.0366801	0.0630371	0.114666	0.168579	26	0.078352	0.138592
751	3	8	106.408	16.0329	5377	4323.33	0.0256563	0.0484702	0.0342021	0.0613311	0.106408	0.173644	25	0.0709215	0.128943
752	3	10	87.3196	10.3086	10341	5776.67	0.0199859	0.0273339	0.033627	0.0315899	0.0873196	0.158289	31	0.0514233	0.101466
753	3	7	84.5151	15.0249	5973	5395.67	0.0041078	0.0150407	0.0394533	0.0270244	0.0845151	0.15975	22	0.0481036	0.0828841
754	4	4.75	96.002	23.0005	4724	4266.5	0.00472254	0.0352937	0.0348638	0.0488298	0.096002	0.154501	20	0.0589594	0.100321
755	4	9	92.9459	17.3217	7860	4315	0.0304494	0.0391391	0.0310919	0.0442654	0.0929459	0.173533	35	0.0581644	0.0969315
756	3	12.3333	74.6882	10.7381	8297	4035.33	0.0086102	0.0404896	0.037451	0.061059	0.0746882	0.148437	37	0.0462814	0.0974205
757	3	21	79.4112	5.62296	902	6890.67	0.0131554	0.0373421	0.0318598	0.0658318	0.0794112	0.153454	60	0.0485164	0.0850208
758	3	7.66667	114.299	18.1706	7518	5130	0.0300408	0.0430288	0.0316187	0.0545401	0.114299	0.188234	24	0.067658	0.100528
759	3	12	96.0461	13.8581	1246	5922.33	0.0283786	0.0516027	0.032054	0.0699881	0.0960461	0.152974	37	0.0625549	0.0982175
760	3	6.66667	129.187	21.5312	8031	4396	0.0490272	0.0547377	0.0433886	0.0592435	0.129187	0.196773	21	0.0855111	0.119305
761	3	17.6667	83.5932	7.35311	5694	5923.67	0.0145325	0.0375209	0.0336827	0.0498043	0.0835932	0.150212	51	0.054552	0.10335
762	3	11.6667	105.633	13.6033	2681	4995.33	0.0297596	0.0367016	0.0331316	0.0469374	0.105633	0.167992	36	0.0687006	0.11007
763	3	9.33333	84.6632	11.4396	4046	5862	0.00652776	0.0143111	0.0283658	0.0207178	0.0846632	0.159021	29	0.0413696	0.0653691
764	3	8.33333	107.219	14.0405	8496	2923.67	0.010251	0.0374907	0.0359304	0.0530647	0.107219	0.176774	26	0.0632971	0.113942
765	4	44.75	88.2734	8.68527	6477	5946.75	0.0295691	0.0402528	0.0350784	0.0595506	0.0882734	0.153692	162	0.0678671	0.114094
766	4	19.25	89.6763	14.2521	4504	3856.75	0.0330518	0.0475408	0.0391504	0.0726967	0.0896763	0.156811	76	0.0660747	0.113129
767	4	26.25	80.2623	11.6152	1749	4073	0.0173888	0.0295137	0.0368888	0.0451987	0.0802623	0.147469	104	0.0547089	0.0991315
768	4	9	97.1597	18.7432	3804	4620.75	0.0178279	0.0383293	0.0322704	0.0637902	0.0971597	0.161774	37	0.0571011	0.100909
769	3	12	87.4327	12.7786	7398	6657	0.00832606	0.0295706	0.0286107	0.0630349	0.0874327	0.147424	36	0.0634385	0.10691
770	3	33	118.469	8.56032	4774	4899	0.0493864	0.0558647	0.0355549	0.0655351	0.118469	0.177486	98	0.0924747	0.133225
771	3	22.6667	119.434	20.5691	2661	6862.33	0.0335916	0.04827	0.0392936	0.0725132	0.119434	0.185921	66	0.0960929	0.157278
772	3	13.3333	103.456	9.93506	5559	6764.33	0.0325267	0.0331696	0.038072	0.0336064	0.103456	0.173124	41	0.0653271	0.108162
773	3	7.33333	95.8889	16.842	2463	6121.67	0.0238302	0.0306411	0.0319477	0.0436556	0.0958889	0.164018	23	0.0505629	0.080539
774	3	6.66667	108.61	19.5827	6350	5196.67	0.0160068	0.0464562	0.0402934	0.0863691	0.10861	0.174581	20	0.0685038	0.120139
775	3	16.3333	85.6612	9.63121	7799	4863.33	0.0167614	0.0357821	0.0340353	0.0635473	0.0856612	0.152441	48	0.0533569	0.0947253
776	3	5	97.4123	20.0236	8943	4371.33	0.0148374	0.0297227	0.0297215	0.0495874	0.0974123	0.171942	15	0.0501264	0.0902267
777	3	26	104.648	7.6484	3451	3556.33	0.0228893	0.0364174	0.0372595	0.0566928	0.104648	0.170405	77	0.079064	0.123532
778	3	10.3333	93.6585	12.4878	8632	5914	0.0142438	0.0339946	0.0357686	0.0564372	0.0936585	0.154276	31	0.054747	0.0954107
779	4	8.25	92.224	15.1877	6191	5834.5	0.0127653	0.0225172	0.0365589	0.0309962	0.092224	0.167321	34	0.0543504	0.0935609
780	3	17.3333	77.267	7.3441	2847	4593	0.0100581	0.0175806	0.030143	0.0231346	0.077267	0.140603	50	0.0482835	0.0841724
781	4	22.25	94.1144	12.6347	3879	4870.5	0.0121287	0.0491355	0.0416951	0.0689099	0.0941144	0.15131	87	0.077054	0.128706
782	3	5.33333	104.67	19.7709	4324	5095.67	0.00188718	0.027429	0.0420864	0.0490952	0.10467	0.178681	16	0.0565298	0.0934865
783	4	4.75	92.4497	22.1494	4369	5379.75	0.00522538	0.0266698	0.0368819	0.0527044	0.0924497	0.150001	20	0.0519432	0.0999329
784	3	14.3333	112.012	12.1776	8013	5074.33	0.0334646	0.0411327	0.0452576	0.0523153	0.112012	0.183478	44	0.0800717	0.133552
785	3	14.3333	95.3934	10.0775	6455	6267.33	0.0264294	0.0365164	0.036036	0.0423306	0.0953934	0.153073	43	0.0612496	0.0990083
786	3	14	87.1668	10.9815	7892	5711.33	0.0105811	0.0360638	0.0385054	0.062017	0.0871668	0.163159	43	0.0591626	0.115336
787	4	9.5	129.781	15.8067	4715	6039	0.0335463	0.0529933	0.0345289	0.0652619	0.129781	0.186486	39	0.0820485	0.12535
788	4	10.75	98.3347	17.5587	1377	7100.25	0.0310167	0.0400039	0.0349263	0.0526799	0.0983347	0.151776	43	0.0626412	0.0997834
789	4	11.75	84.3743	13.0131	7378	7015.25	0.0116833	0.0411202	0.0390434	0.0620755	0.0843743	0.150293	47	0.0604055	0.1013
790	3	36.6667	72.8973	5.45069	1048	8540.33	0.0150535	0.046029	0.0387729	0.0794521	0.0728973	0.140631	109	0.0527032	0.108645
791	3	31	98.1459	12.6721	4997	4408.33	0.0298247	0.0494115	0.0347217	0.0876056	0.0981459	0.172458	94	0.0858195	0.127293
792	3	22.3333	104.557	6.2439	3818	6052	0.0389282	0.0522421	0.0363754	0.0590774	0.104557	0.179227	65	0.0755438	0.121688
793	3	13	99.823	10.6293	4442	3978.33	0.0319176	0.0351048	0.0311985	0.0391199	0.099823	0.165723	40	0.0607783	0.0953874
794	3	13.3333	88.5369	10.2278	0	5315.33	0.0167147	0.0454315	0.0381108	0.0640181	0.0885369	0.157386	41	0.0598812	0.123734
795	5	11.2	103.018	20.6816	3942	7034.2	0.0272268	0.0376686	0.0384221	0.0485915	0.103018	0.174766	52	0.0690002	0.132115
796	3	10.6667	80.1019	12.3389	5220	4638.67	0.0151555	0.0319818	0.0335906	0.0637902	0.0801019	0.15824	31	0.0464103	0.0816377
797	3	34	82.5986	5.89944	2958	6095	0.0242008	0.0290479	0.0361095	0.0315187	0.0825986	0.155741	101	0.058302	0.100953
798	3	28.3333	80.2442	4.5664	2843	6261	0.0118906	0.0192492	0.0305102	0.0254303	0.0802442	0.148607	83	0.0528488	0.0885243
799	6	4.33333	114.522	29.4257	5743	3907.67	0.0177105	0.0350695	0.0416702	0.0572789	0.114522	0.169	27	0.064914	0.10699
800	3	30.6667	70.4354	10.069	6616	5617.33	0.0125291	0.0395518	0.036603	0.0742587	0.0704354	0.138107	91	0.0456461	0.093393
801	3	9.66667	106.349	11.1989	5188	5581.67	0.0158677	0.0340351	0.0411624	0.0531297	0.106349	0.183662	30	0.0691274	0.109826
802	3	23.6667	68.9066	8.80473	2651	7060	0.0121091	0.0188384	0.0307374	0.0322355	0.0689066	0.13593	72	0.044349	0.0969353
803	4	16.25	78.6269	14.1451	2331	6836.5	0.0146803	0.035554	0.0364493	0.0822318	0.0786269	0.143426	66	0.0524157	0.107364
804	3	10.6667	93.2074	8.75584	7399	3697.67	0.0238187	0.0437892	0.0336634	0.075222	0.0932074	0.145264	33	0.0645326	0.12623
805	4	30.5	107.643	12.9862	8853	8525.75	0.0221626	0.0490899	0.031895	0.0692718	0.107643	0.169901	118	0.0884839	0.13946
806	3	8.66667	100.226	12.2498	8575	3766	0.0334849	0.0456404	0.0389645	0.0565962	0.100226	0.17934	27	0.070802	0.105769
807	3	30.3333	99.1596	5.38691	3930	9035.67	0.0293709	0.0396082	0.0324401	0.0462957	0.0991596	0.156294	88	0.0743006	0.10939
808	3	12.3333	73.5562	9.93323	4563	5359.67	0.00962009	0.0149134	0.028604	0.0180315	0.0735562	0.145621	38	0.0400627	0.0729652
809	3	15	74.6884	11.8948	2141	4013.67	0.014419	0.0279868	0.0409974	0.0516348	0.0746884	0.140219	46	0.0488737	0.0904388
810	4	10	94.1671	11.9492	5793	7313.5	0.0231985	0.0342998	0.037154	0.0502167	0.0941671	0.155412	39	0.0628559	0.105912
811	3	15.3333	94.1382	6.24906	2139	7145.33	0.0167597	0.0398061	0.0361768	0.0710845	0.0941382	0.14834	47	0.0668545	0.124385
812	3	50.3333	81.337	6.17674	7570	5739	0.0254579	0.0331845	0.0396625	0.0395031	0.081337	0.136878	142	0.0607677	0.102283
813	3	10.3333	112.204	11.1884	3381	3274	0.045988	0.057483	0.0359334	0.0742922	0.112204	0.180901	32	0.0784509	0.131347
814	3	6.33333	109.504	19.2646	7167	7464.33	0.0104597	0.0343967	0.0338326	0.0465007	0.109504	0.166609	20	0.0633196	0.0929524
815	3	17.6667	90.9767	5.98278	6281	8523.67	0.00858899	0.0379269	0.0381773	0.0542295	0.0909767	0.162364	53	0.0647932	0.110062
816	3	6.33333	103.621	16.9823	6556	5672	0.0144954	0.034987	0.0354745	0.062921	0.103621	0.169345	20	0.0580533	0.0985846
817	3	30.3333	93.6427	12.8711	8804	3908.67	0.0159334	0.0311021	0.0362146	0.0396709	0.0936427	0.169242	91	0.0673935	0.114498
818	3	26.6667	83.4849	6.08568	5342	5347.33	0.0213177	0.026704	0.0344851	0.0302835	0.0834849	0.15163	80	0.0586702	0.113275
819	4	12.5	101.272	16.3234	4310	5331.75	0.0237778	0.0627862	0.0471755	0.0869267	0.101272	0.16153	51	0.0722417	0.121793
820	3	30.3333	131.403	18.7912	3263	6614.33	0.0493561	0.0615626	0.0393312	0.0767521	0.131403	0.194425	92	0.104802	0.142307
821	3	31	85.1546	10.7539	2373	6135.33	0.0283799	0.0317272	0.0290416	0.0364096	0.0851546	0.1398	92	0.0585318	0.10319
822	4	8.5	88.2615	14.0172	2008	7336.25	0.00798631	0.0285862	0.0332442	0.0512943	0.0882615	0.155368	35	0.0560353	0.098789
823	3	10.3333	105.329	10.6005	7739	3619.67	0.0378844	0.0423896	0.0353741	0.0477307	0.105329	0.160301	31	0.0700229	0.11231
824	3	26.6667	105.744	7.23841	5791	5682.67	0.0306731	0.049713	0.0317487	0.0599683	0.105744	0.169946	79	0.0815877	0.123721
825	3	7.33333	106.017	17.0958	6508	3085	0.0200708	0.0320396	0.0317346	0.0480447	0.106017	0.166897	23	0.0557062	0.093312
826	4	4.5	129.248	30.6965	3536	4991.75	0.0155955	0.0273874	0.0435677	0.0402528	0.129248	0.187081	19	0.0611712	0.0975317
827	3	23.3333	80.9883	8.35593	3842	4631.33	0.0230257	0.051623	0.0359133	0.0754705	0.0809883	0.149174	68	0.0599802	0.100229
828	3	5	112.06	23.0346	5110	7190.67	0.0227587	0.0413728	0.0358668	0.0531713	0.11206	0.178709	16	0.0633195	0.106511
829	3	8.66667	116.467	15.7138	8915	6572.67	0.0327193	0.0408219	0.0387215	0.0509749	0.116467	0.184817	27	0.067089	0.107579
830	3	12	81.2868	11.7285	4115	7952.67	0.0112192	0.0183507	0.037319	0.0298349	0.0812868	0.138593	37	0.0456917	0.0938101
831	5	17.4	111.746	19.5385	9788	5881.4	0.0210051	0.0547629	0.0335667	0.0800774	0.111746	0.178297	84	0.0941662	0.147762
832	3	17.3333	84.383	7.70396	8626	5684.67	0.0106972	0.0298879	0.0421104	0.0494461	0.084383	0.141994	52	0.0537833	0.137299
833	4	18.5	83.0053	8.90002	2200	5433.25	0.00739055	0.0276878	0.033175	0.0374193	0.0830053	0.13827	74	0.0590458	0.0997393
834	3	5.33333	92.8711	17.5423	0	5009	0.0121881	0.0376036	0.0365943	0.0622773	0.0928711	0.160084	17	0.0521871	0.0949589
835	5	6.8	105.934	19.6658	7531	7010.8	0.00675208	0.036287	0.0323777	0.0750329	0.105934	0.170538	34	0.0654398	0.124576
836	4	7.5	93.07	17.7415	4282	4870.25	0.0071899	0.0301464	0.0382999	0.0434165	0.09307	0.167278	31	0.0560418	0.0897848
837	3	9	92.0139	14.5839	6115	9894.67	0.00922839	0.0272465	0.0372547	0.0438463	0.0920139	0.163004	26	0.0488198	0.10084
838	3	26.3333	70.8647	5.4738	6267	5886	0.00722408	0.0112487	0.0347354	0.0178177	0.0708647	0.137074	77	0.0435606	0.0809022
839	4	5.5	98.5595	21.2177	8705	4290.75	0.026314	0.0385992	0.0261509	0.0520736	0.0985595	0.159388	22	0.0510249	0.0808326
840	3	10.3333	113.405	14.5901	1665	5745.67	0.0333634	0.0443902	0.0362103	0.0650791	0.113405	0.174933	32	0.0670597	0.106951
841	6	6	86.0331	21.5879	3343	5560.33	0.0121953	0.0321081	0.0457442	0.0554421	0.0860331	0.156612	35	0.0535023	0.0958209
842	3	11.6667	92.7844	11.6541	2059	4411	0.0298888	0.0322579	0.0372508	0.036726	0.0927844	0.151213	33	0.0608648	0.0932913
843	3	31	89.3894	11.2887	1236	7696.33	0.0270558	0.0461806	0.0343785	0.0788074	0.0893894	0.144099	92	0.064262	0.110191
844	4	7	96.257	15.4412	5491	6919	0.0295571	0.0352901	0.0372372	0.0496361	0.096257	0.160629	29	0.0613741	0.119511
845	3	15	110.98	10.2876	4296	7437	0.0321281	0.0426912	0.0353968	0.0482964	0.11098	0.172244	46	0.074062	0.117488
846	4	5.25	101.877	21.4669	5688	5626.25	0.0185262	0.0343896	0.0299948	0.0461171	0.101877	0.170231	22	0.0560471	0.0941151
847	3	6.33333	112.688	19.4522	6612	4231.33	0.0185262	0.023525	0.0387251	0.0306989	0.112688	0.181884	20	0.0567548	0.0893857
848	3	6.66667	94.2342	15.7057	4028	6938.67	0.00896128	0.016155	0.0344272	0.0225414	0.0942342	0.156543	20	0.0448613	0.0730778
849	4	9	93.4212	15.1809	3935	3495.25	0.0198056	0.030392	0.0300515	0.0439918	0.0934212	0.165495	37	0.0539882	0.100441
850	3	10.3333	98.432	9.9063	5917	7148	0.0156035	0.0268664	0.0358339	0.0472976	0.098432	0.154061	32	0.0580654	0.0937418
851	3	17.6667	79.1547	10.5379	5061	5680	0.0146811	0.0196186	0.0268317	0.0259205	0.0791547	0.15414	53	0.0487946	0.0819056
852	3	18	90.7122	8.39927	3037	7160.67	0.0141295	0.0325746	0.0315696	0.0493811	0.0907122	0.154531	54	0.0657005	0.112062
853	3	5.66667	91.8974	17.1396	8190	4209	0.0042957	0.00473962	0.0333069	0.00520063	0.0918974	0.157209	18	0.0343874	0.0629443
854	3	13.3333	93.3402	7.43265	2564	4321.67	0.0215886	0.0707278	0.0407459	0.103691	0.0933402	0.165224	40	0.0770615	0.1184
855	3	7.66667	114.215	16.5142	0	3851	0.0338629	0.0434094	0.0363866	0.0608007	0.114215	0.184111	24	0.0671499	0.105985
856	3	23.6667	104.724	11.0958	6701	4808.33	0.0309914	0.0437353	0.0329247	0.0631752	0.104724	0.182678	70	0.0839952	0.122533
857	3	17.6667	118.699	14.1538	7348	4466.67	0.0318156	0.046279	0.0430507	0.0597539	0.118699	0.19564	53	0.0876787	0.123405
858	3	25.3333	122.919	14.2979	5304	5264.67	0.0316542	0.0476906	0.0363131	0.0613202	0.122919	0.185443	74	0.0920932	0.132141
859	3	9	92.7426	17.0842	6754	6192	0.0129937	0.0324978	0.0358595	0.0595506	0.0927426	0.15476	28	0.0473553	0.0870699
860	4	19.5	92.3642	13.5472	9603	6470.25	0.0190927	0.0459904	0.0373385	0.0631209	0.0923642	0.165184	78	0.0813998	0.125111
861	3	13.3333	93.9237	10.1493	4504	3564.33	0.00969997	0.029407	0.0339476	0.0449619	0.0939237	0.159063	41	0.060042	0.0961888
862	3	12.3333	103.734	11.9452	5820	5874.67	0.0152499	0.0288743	0.0348824	0.0536331	0.103734	0.16919	38	0.0691267	0.11327
863	3	32.6667	74.1104	8.38111	11318	7466.33	0.0145518	0.0283119	0.0435716	0.051291	0.0741104	0.146092	97	0.050479	0.11804
864	3	8.33333	88.3095	12.3569	8655	5583.33	0.00959504	0.0396168	0.0344014	0.0845909	0.0883095	0.151955	26	0.056235	0.127429
865	3	12.6667	80.9463	8.07906	1556	5082.33	0.0015673	0.011843	0.0338445	0.0220617	0.0809463	0.141903	39	0.0459848	0.0876332
866	3	7	122	19.7686	8580	6610	0.0415377	0.0484578	0.0379754	0.0620755	0.122	0.204804	22	0.0721446	0.111905
867	3	4.66667	110.68	24.5955	6624	6503.33	0.0217135	0.028483	0.0395019	0.0386035	0.11068	0.179175	15	0.0573159	0.107364
868	3	7.66667	103.158	14.614	8863	5845	0.0219868	0.0327257	0.0337729	0.0428849	0.103158	0.163301	24	0.0613358	0.0948
869	3	6	98.3353	16.7014	7032	5721.67	0.00623468	0.021892	0.0323114	0.0332781	0.0983353	0.165668	18	0.0464619	0.0888398
870	4	9.25	93.8835	20.4618	4826	3406.75	0.0296198	0.0358785	0.0303364	0.044179	0.0938835	0.152869	37	0.0548895	0.0892308
871	3	7.33333	110.602	16.0782	6464	8046.67	0.0243858	0.0483513	0.0435678	0.0668456	0.110602	0.182306	23	0.0728859	0.1157
872	3	8	116.474	18.9501	3076	5210.67	0.0292326	0.0356764	0.0365306	0.0433492	0.116474	0.184739	25	0.0686311	0.104507
873	4	11.5	96.4299	16.3672	5946	5800	0.0201901	0.0356439	0.0429241	0.0663368	0.0964299	0.157942	46	0.0560369	0.115217
874	3	5.33333	102.06	20.169	7627	7725.33	0.0303102	0.0392149	0.0336894	0.0503655	0.10206	0.165931	15	0.0595458	0.103283
875	3	11.6667	88.457	15.8349	3347	6764	0.0242626	0.0467122	0.0359251	0.0724574	0.088457	0.148241	36	0.0605425	0.103879
876	3	5.66667	102.552	20.8903	4941	4802.67	0.0180983	0.0277415	0.0337159	0.0399687	0.102552	0.161577	18	0.0483877	0.0871431
877	3	33.3333	85.586	6.80512	6998	5630.67	0.0111617	0.0251098	0.0287941	0.0396461	0.085586	0.151563	97	0.0632338	0.107487
878	3	7	100.849	16.5025	4294	5836	0.0244654	0.036035	0.0325735	0.0447521	0.100849	0.173213	21	0.0589031	0.101914
879	3	4.66667	70.1594	15.2012	4258	6686	0.00885042	0.0295909	0.0413262	0.061876	0.0701594	0.13821	14	0.0400007	0.0748911
880	3	23	115.208	14.7431	4345	3601	0.0339888	0.0441068	0.0358885	0.0619899	0.115208	0.177092	70	0.0870568	0.130719
881	3	8.33333	118.695	16.2318	8099	5972	0.0493852	0.0508091	0.0324721	0.0531513	0.118695	0.189861	26	0.074284	0.108978
882	3	26.3333	75.7144	5.84331	7165	5501	0.0093902	0.0391814	0.0360433	0.0570054	0.0757144	0.137983	80	0.0508874	0.118163
883	3	13.3333	76.045	9.65541	6547	4750	0.00540735	0.0178268	0.0347672	0.0365061	0.076045	0.136162	41	0.0391408	0.0814058
884	3	9.33333	103.301	13.63	9438	6408	0.0120238	0.0296638	0.036431	0.0426829	0.103301	0.167612	29	0.0620048	0.0989438
885	4	10.5	105.896	15.9685	2263	5922.75	0.0259298	0.0343034	0.034001	0.0446835	0.105896	0.160715	42	0.0654065	0.104254
886	3	7.33333	83.798	13.1904	8908	5667	0.0241391	0.034934	0.0312411	0.0537954	0.083798	0.152508	23	0.0503891	0.0921596
887	3	7.33333	111.793	18.6322	3657	8223.67	0.0296568	0.0414858	0.0339234	0.0596937	0.111793	0.175508	23	0.0582464	0.0912521
888	3	11.6667	90.4778	9.23145	7130	4802.33	0.0092177	0.0226142	0.0336256	0.0366299	0.0904778	0.150595	36	0.0493328	0.0970705
889	3	5.33333	95.5481	18.8821	6848	3258	0.00563777	0.0202579	0.0293481	0.0358946	0.0955481	0.166532	16	0.041007	0.0889055
890	3	14.6667	84.3188	7.65131	3049	5831.33	0.0204174	0.0247701	0.0387549	0.0307608	0.0843188	0.156418	44	0.0536585	0.0936351
891	3	18.6667	95.0092	7.30528	2002	6421.67	0.0154766	0.0298496	0.0339167	0.037529	0.0950092	0.164124	54	0.0636547	0.0961136
892	3	6	107.327	19.1655	4706	4636	0.0186207	0.0402095	0.033218	0.0529294	0.107327	0.166439	19	0.0651072	0.111953
893	4	9.5	100.691	19.8865	5887	3801.5	0.0217741	0.0423739	0.0375824	0.0811316	0.100691	0.160463	37	0.0714882	0.112158
894	3	5	80.9199	16.6335	8600	7109.67	0.0132027	0.022215	0.0298531	0.0302164	0.0809199	0.139696	16	0.0402642	0.102892
895	3	33.3333	81.6652	6.08288	3289	5204.67	0.0221223	0.0413866	0.0338441	0.051337	0.0816652	0.153662	98	0.0582979	0.102733
896	3	17.6667	82.1355	8.51775	6789	6116	0.0105367	0.0174193	0.029972	0.0294732	0.0821355	0.152649	53	0.0513334	0.0988423
897	3	5.66667	99.9469	19.1565	0	6285	0.0125439	0.029403	0.0324355	0.0434944	0.0999469	0.167079	18	0.0505538	0.105429
898	4	5.25	88.737	18.4869	4644	4336.5	0.0238396	0.0325772	0.0338075	0.047506	0.088737	0.145196	22	0.054135	0.120057
899	3	31.6667	87.8869	8.86668	7169	4852.33	0.0168306	0.0334603	0.0376224	0.0526799	0.0878869	0.154993	93	0.0613656	0.0985605
900	3	32.6667	85.9118	8.68008	6400	6731	0.0154539	0.0255884	0.0284752	0.0309447	0.0859118	0.145527	97	0.0590178	0.105177
901	4	4.75	90.6458	20.3953	3100	4392.75	0.0170428	0.0383531	0.0344836	0.0881332	0.0906458	0.15736	20	0.0468244	0.0895439
902	3	16.6667	93.9567	10.638	4541	6656.67	0.00522538	0.030695	0.0332413	0.0474019	0.0939567	0.148231	51	0.066623	0.118717
903	3	39	79.889	4.05291	6289	3815.33	0.0122126	0.041246	0.0347464	0.0688441	0.079889	0.134708	116	0.065333	0.118133
904	3	13.6667	118.282	11.7983	5822	5600	0.0479344	0.0510768	0.034224	0.0557531	0.118282	0.187699	40	0.0799578	0.124576
905	3	8	83.8735	12.814	3616	2226	0.0127208	0.0304509	0.038802	0.0426335	0.0838735	0.155241	25	0.0495728	0.0857168
906	3	17.6667	92.1806	7.08181	4618	5144	0.0233222	0.0279099	0.0384616	0.0313876	0.0921806	0.157068	51	0.0579454	0.093615
907	3	23	92.3709	9.13028	7054	8769.33	0.0210051	0.0365464	0.0430977	0.0600878	0.0923709	0.157292	68	0.0657737	0.12535
908	3	7	120.225	20.3412	237	7323	0.0411147	0.0513514	0.0449565	0.0689099	0.120225	0.185146	22	0.0792304	0.119063
909	4	12.75	94.4846	15.1509	7406	4330	0.0220894	0.0387757	0.0318505	0.0571118	0.0944846	0.154749	51	0.0722238	0.116624
910	3	34.6667	95.3674	10.101	6741	4798	0.0308771	0.0343115	0.0353965	0.0394422	0.0953674	0.154053	104	0.0688943	0.114253
911	3	7	111.021	17.9895	2993	5435.67	0.0218394	0.0463425	0.049434	0.0780334	0.111021	0.191697	22	0.0738723	0.12088
912	3	6	92.0303	16.6166	9109	5828.67	0.0172435	0.0204398	0.0384037	0.0221626	0.0920303	0.162269	19	0.0491136	0.0940655
913	4	26.75	72.1119	6.48228	8412	5624.75	0.0126067	0.0316801	0.0361263	0.050475	0.0721119	0.144147	103	0.048576	0.0894027
914	3	14.3333	117.509	9.68971	4280	9039	0.0263814	0.0414176	0.0426543	0.0505572	0.117509	0.178081	44	0.0788023	0.144482
915	4	26.5	91.7898	9.03146	8203	5949	0.0291007	0.056578	0.0459296	0.0778356	0.0917898	0.163426	104	0.0816616	0.139167
916	3	24	135.45	23.2805	9241	4313.33	0.0481972	0.0653266	0.0426188	0.0800923	0.13545	0.20449	73	0.102589	0.140134
917	3	35.3333	89.5557	3.11313	9217	4188	0.0296081	0.049668	0.0318493	0.0604501	0.0895557	0.165854	101	0.0723785	0.121685
918	3	6.66667	118.467	20.4027	6860	3516	0.0515592	0.0581297	0.0319562	0.0663368	0.118467	0.194504	21	0.0754277	0.114931
919	3	28.6667	97.0317	7.41848	5801	4949	0.0204425	0.0506563	0.0356399	0.0687295	0.0970317	0.172921	86	0.0812435	0.130719
920	3	16.3333	87.6518	11.3623	6552	5115.67	0.0276812	0.0359721	0.040618	0.047424	0.0876518	0.152707	48	0.0606955	0.100213
921	3	12	104.114	14.4602	4223	3947.67	0.025213	0.0366521	0.0316331	0.050586	0.104114	0.182681	36	0.0626359	0.0905472
922	3	35.6667	62.7933	4.84541	3565	4992	0.00505692	0.0207544	0.0331338	0.0378492	0.0627933	0.130635	104	0.0401187	0.0843262
923	3	52	74.6726	2.06182	7761	4903	0.0142226	0.0203402	0.0357238	0.0270684	0.0746726	0.14203	147	0.0548761	0.10382
924	3	9	95.6384	11.7504	3990	5080	0.0285078	0.0449253	0.0351632	0.0577168	0.0956384	0.165217	28	0.0648091	0.102152
925	3	18.6667	83.2209	6.84617	6740	6041.33	0.0184027	0.0357858	0.0322168	0.0488129	0.0832209	0.154403	55	0.0579427	0.105203
926	3	7.66667	120.549	19.1642	4371	9204.33	0.0245695	0.0410204	0.0412656	0.0566558	0.120549	0.179063	23	0.0656314	0.095654
927	3	15	99.0696	8.24168	3388	5195.67	0.0289726	0.0326588	0.0349522	0.0363193	0.0990696	0.159568	45	0.0621801	0.0995409
928	3	44	102.538	4.54129	7654	2658.67	0.0370153	0.046059	0.0368925	0.0530972	0.102538	0.170481	124	0.07807	0.124244
929	3	34.6667	78.6201	5.81052	7804	6205.67	0.0210051	0.0390491	0.0401866	0.0489173	0.0786201	0.146583	102	0.0559393	0.0969126
930	3	12	96.5694	15.6776	7833	7187.33	0.0279127	0.0400548	0.0346965	0.055935	0.0965694	0.173233	37	0.0655226	0.11606
931	3	14.6667	109.882	14.54	8393	5424.67	0.0402779	0.0448049	0.0379517	0.0475063	0.109882	0.168036	45	0.0728842	0.119857
932	3	6	150.313	25.5293	6100	8613.67	0.0527855	0.0553114	0.0446176	0.059648	0.150313	0.206803	19	0.0854796	0.127124
933	4	6	108.735	22.2755	4234	5317	0.0273187	0.051457	0.0394839	0.0904837	0.108735	0.17996	25	0.0703043	0.11812
934	3	7.33333	81.0582	14.2372	7008	6721.33	0.00789866	0.0314448	0.0382121	0.070276	0.0810582	0.146508	23	0.0476867	0.106511
935	3	7	94.245	13.4636	3673	5600.67	0.018674	0.0213133	0.0342805	0.0231647	0.094245	0.153474	22	0.0501604	0.0923685
936	3	13.3333	73.071	8.81813	5696	7540	0.00812657	0.0224104	0.0359787	0.0485868	0.073071	0.132545	41	0.0475541	0.104529
937	3	23.6667	63.5509	8.6752	5082	5634.33	0.00646459	0.0245078	0.0332271	0.0355086	0.0635509	0.130224	72	0.039784	0.0912293
938	3	20	85.5296	5.76005	7570	6747	0.0131151	0.0295454	0.0359198	0.0600357	0.0855296	0.137753	59	0.0629391	0.11018
939	3	5	116.99	24.0479	4921	6548.33	0.0333225	0.0556842	0.0367851	0.0815731	0.11699	0.172841	16	0.0736936	0.112952
940	3	10	125.325	12.8806	3180	6682.67	0.0312886	0.0543455	0.0394069	0.0731121	0.125325	0.185723	31	0.0867997	0.138561
941	4	15.5	73.6102	11.6791	7236	5647	0.00785636	0.015204	0.0298672	0.0320202	0.0736102	0.14985	59	0.0409162	0.0847696
942	3	5	103.898	22.2638	7520	6554.67	0.0148128	0.0279159	0.0335085	0.0463554	0.103898	0.171489	16	0.049802	0.0844274
943	3	18.3333	97.3501	10.7065	5303	6497.33	0.0351009	0.0382707	0.035251	0.0416064	0.0973501	0.162912	54	0.0667336	0.102114
944	3	7.66667	104.879	15.1643	8125	5902.67	0.0239446	0.0312157	0.040295	0.04434	0.104879	0.181239	23	0.0579478	0.0900429
945	3	5.66667	92.5133	17.7317	2804	6851.33	0.0173461	0.0401001	0.0301317	0.0771845	0.0925133	0.151841	18	0.0533817	0.119305
946	3	7	87.3214	12.9365	11498	4833.67	0.021333	0.0229886	0.0390207	0.024198	0.0873214	0.15567	21	0.0540981	0.115319
947	3	15.3333	88.7498	10.511	7452	5549.33	0.0162513	0.0232412	0.0302073	0.0314209	0.0887498	0.152608	44	0.0535643	0.0891377
948	3	6.33333	82.8755	16.324	202	5723.33	0.00435896	0.0234942	0.0333906	0.034729	0.0828755	0.151696	20	0.0519715	0.0881121
949	3	19.3333	93.1927	5.16299	5354	6064.33	0.0218794	0.0313255	0.0343618	0.0501384	0.0931927	0.161231	59	0.0637468	0.129398
950	5	6.6	99.608	18.1278	3830	6357.8	0.0190222	0.0301276	0.0342475	0.0349406	0.099608	0.170986	34	0.0568696	0.0924468
951	3	5.66667	98.1734	17.7647	3863	4694.67	0.0269211	0.0376807	0.032595	0.0578201	0.0981734	0.174461	18	0.054181	0.0842797
952	4	6.25	90.9161	19.5528	8017	4660.75	0.0103531	0.0229295	0.0277081	0.0362431	0.0909161	0.162834	26	0.0534402	0.101964
953	3	5.66667	99.7335	20.3161	5558	6114	0.0196187	0.0493777	0.0296564	0.0881332	0.0997335	0.176146	18	0.0541121	0.0944134
954	3	24.3333	91.4138	9.93944	5901	4331	0.033756	0.0457522	0.0313033	0.0679674	0.0914138	0.159292	73	0.0668583	0.120298
955	3	16.3333	84.8104	14.8246	0	6462	0.0183565	0.0328027	0.0349987	0.0582776	0.0848104	0.158655	48	0.0496753	0.0902219
956	3	13.6667	102.764	11.2596	7076	5270	0.0364782	0.04688	0.0375852	0.0667442	0.102764	0.172916	42	0.0826024	0.145037
957	3	5	112.913	22.5825	6457	8172	0.0102848	0.0235423	0.0463175	0.0318405	0.112913	0.184097	16	0.0564068	0.0975835
958	3	5.33333	106.4	21.0266	6786	5891.67	0.0255353	0.0478522	0.0371287	0.0759578	0.1064	0.173075	16	0.0618871	0.121661
959	3	16.6667	90.9011	10.2685	5683	4358.33	0.0151594	0.0292436	0.0354079	0.0369595	0.0909011	0.160638	49	0.0608723	0.104981
960	3	30.3333	90.1193	13.8842	2098	5224	0.0152631	0.0240234	0.0344247	0.0329461	0.0901193	0.158524	89	0.0623294	0.107757
961	3	9	92.5128	13.2345	5323	5168	0.00158907	0.0201135	0.0311174	0.0421905	0.0925128	0.155773	28	0.0543513	0.0868418
962	3	6.66667	118.859	18.159	4753	5929.67	0.0177105	0.047462	0.0418682	0.0911208	0.118859	0.170647	21	0.0709246	0.139066
963	3	7	104.555	18.5876	5484	3896.67	0.00655697	0.0224811	0.0319718	0.0305612	0.104555	0.167816	22	0.0512736	0.080798
964	3	4.33333	107.093	24.9884	8035	4781.33	0.0297486	0.0521123	0.0411123	0.0751872	0.107093	0.168433	14	0.0644674	0.114597
965	3	16.3333	106.234	13.7711	4841	3265	0.0250456	0.0409719	0.0359661	0.069369	0.106234	0.172394	50	0.0840595	0.126466
966	3	6.66667	90.4237	13.8147	5569	3682.33	0.0121873	0.0189512	0.0357264	0.0317579	0.0904237	0.162662	21	0.0471931	0.104309
967	3	10	80.5492	8.98121	7314	6175.67	0.00890605	0.033937	0.0293677	0.0494991	0.0805492	0.150721	31	0.0496015	0.0798427
968	3	5.66667	115.843	21.6056	7035	6081	0.0336417	0.0447504	0.0317289	0.0554421	0.115843	0.185896	18	0.0658066	0.105333
969	3	6.33333	93.2834	18.374	5001	7372.33	0.00394109	0.0168615	0.0333967	0.0318988	0.0932834	0.166635	20	0.0450887	0.0803087
970	3	23.6667	84.0606	9.58967	3379	5534.33	0.0178065	0.0287809	0.0396417	0.0418916	0.0840606	0.147392	71	0.0590896	0.097834
971	3	7	100.043	15.0065	4929	5454.33	0.0119705	0.0216857	0.0401711	0.0358656	0.100043	0.163354	22	0.0552873	0.106518
972	3	7.33333	103.607	15.8026	5556	5052.67	0.0303436	0.0366367	0.0315768	0.0485915	0.103607	0.171913	23	0.0576382	0.0876262
973	3	7.66667	101.383	14.3626	6613	5058.67	0.0165212	0.0306821	0.0323471	0.048073	0.101383	0.15789	24	0.0538109	0.0923646
974	3	10.6667	95.5962	14.7257	5578	4583.67	0.0183831	0.0421343	0.0277809	0.0744091	0.0955962	0.169448	33	0.0714889	0.123346
975	3	26.6667	108.307	7.41091	3295	3696.33	0.0311071	0.047734	0.0375982	0.0588787	0.108307	0.1856	80	0.0846909	0.130025
976	3	18	98.9038	12.7092	0	4196.33	0.036909	0.0405471	0.0350848	0.044179	0.0989038	0.172795	54	0.0689406	0.100561
977	3	8.66667	83.8528	12.1121	1937	4204.67	0.0105705	0.0293326	0.0361042	0.0642443	0.0838528	0.149518	27	0.0585576	0.110317
978	3	9.33333	122.194	17.3308	3685	4007	0.0298439	0.0506195	0.036354	0.0681721	0.122194	0.189277	28	0.0803882	0.123734
979	3	5	81.1922	16.6895	6160	6038.67	0.00785636	0.0246317	0.0254057	0.0342458	0.0811922	0.157707	16	0.0427787	0.0704729
980	3	7.33333	86.2227	13.1511	4353	5503	0.00492466	0.0156259	0.0311789	0.0282237	0.0862227	0.155399	22	0.0425593	0.0887621
981	4	23	92.2295	19.4991	8983	5069.5	0.0115514	0.0336184	0.0323838	0.0496361	0.0922295	0.166411	93	0.0658075	0.111667
982	3	6	106.288	19.1908	7176	4395.33	0.017937	0.0463622	0.0354773	0.0633713	0.106288	0.173203	18	0.0628894	0.114931
983	4	5.5	104.369	21.5262	8616	7432.25	0.0111355	0.0257334	0.0363994	0.0413054	0.104369	0.172355	22	0.0548062	0.110191
984	3	6.33333	98.3908	15.6176	2497	5200.33	0.00725112	0.0291451	0.0279717	0.0469977	0.0983908	0.173341	20	0.0499033	0.0791168
985	3	5.33333	94.6954	19.7282	3169	6544.67	0.0218366	0.0292047	0.0286921	0.0358271	0.0946954	0.17066	17	0.0460683	0.0822499
986	3	9.33333	127.813	16.6867	10681	2832.33	0.037569	0.0471674	0.0406732	0.0578607	0.127813	0.198882	29	0.0803557	0.147918
987	3	5	112.957	23.2189	6654	5231.33	0.0339939	0.0439546	0.0351529	0.0513787	0.112957	0.180348	16	0.0627728	0.0955217
988	3	20.6667	93.2455	6.80178	4169	3237.33	0.0318797	0.0324981	0.0301422	0.0333309	0.0932455	0.159701	62	0.0597735	0.106327
989	3	10.6667	106.022	11.633	4326	4264.67	0.0287637	0.0361892	0.0375294	0.0432051	0.106022	0.175871	32	0.0648832	0.10275
990	3	4	111.004	27.7511	4108	7807.33	0.0127428	0.0322967	0.0336232	0.0457323	0.111004	0.174614	13	0.0501721	0.0880512
991	3	6.33333	92.4311	16.9457	3417	4683	0.021017	0.0353059	0.0318687	0.0630801	0.0924311	0.162387	20	0.0614852	0.107058
992	3	44.3333	95.2414	4.33619	8478	4161	0.0348618	0.0398126	0.0385699	0.0496286	0.0952414	0.161049	127	0.0751857	0.123401
993	3	4.33333	96.6814	22.559	3508	7046.33	0.010788	0.0187837	0.0336185	0.0291817	0.0966814	0.17032	14	0.042665	0.0814601
994	3	13	90.5686	10.0129	6374	5077	0.0227993	0.0414134	0.040313	0.0587003	0.0905686	0.147394	40	0.0586692	0.106693
995	3	13	110.157	15.1296	3916	5616.67	0.0444356	0.0495101	0.0430348	0.0549935	0.110157	0.166596	38	0.0762238	0.1123
996	3	11.6667	92.4835	15.0582	3818	6228	0.0237484	0.0296146	0.0337801	0.0363605	0.0924835	0.161484	36	0.0574778	0.09208
997	3	12	122.659	16.1686	3854	4404	0.0364608	0.0464361	0.034146	0.0514514	0.122659	0.19575	37	0.0797126	0.114469
998	3	13	92.0364	11.9647	6463	4370.67	0.0265893	0.0301757	0.0283117	0.0350105	0.0920364	0.157107	37	0.0537484	0.0970967
999	3	6.66667	117.523	19.7426	4229	5523.67	0.0292973	0.036141	0.0315841	0.0401437	0.117523	0.180494	21	0.0605937	0.0975759
