# Supplementary material for: The winner takes it all—Competitiveness of single nodes in globalized supply networks
Source: PLoS One. 2019 Nov 20;14(11):e0225346. doi: 10.1371/journal.pone.0225346 (PMC6867619; doi:10.1371/journal.pone.0225346)
Supplement: S1 Table — Legends can be found in te readme.txt file. (ZIP) [file pone.0225346.s001.zip › spatial_network_delaunay_randomized_scalefree_N_1000_r_7_edgelist.dat]

0	1	0.00639323
0	2	0.0407525
0	3	0.0441921
0	4	0.0648508
0	5	0.0565436
0	6	0.0398772
0	7	0.0432434
0	10	0.0376222
0	11	0.0501402
0	19	0.0255046
0	20	0.0367058
0	32	0.0360967
0	36	0.0280248
0	44	0.0397337
0	46	0.0189628
0	53	0.0218826
0	56	0.0380494
0	57	0.0490575
0	58	0.0248782
0	77	0.0803664
0	83	0.02365
0	91	0.0369803
0	98	0.0295184
0	99	0.00338403
0	106	0.0330462
0	132	0.021237
0	139	0.106127
0	142	0.031744
0	147	0.0237586
0	150	0.0574698
0	158	0.0782738
0	166	0.0257147
0	169	0.0504772
0	178	0.0135253
0	180	0.0408985
0	204	0.0383269
0	206	0.0247112
0	226	0.0391736
0	229	0.0163303
0	246	0.0298828
0	267	0.0751406
0	278	0.0200739
0	282	0.0408054
0	304	0.0323999
0	321	0.056453
0	388	0.0153867
0	435	0.0482118
0	460	0.0127423
0	481	0.0261781
0	493	0.0572128
0	498	0.0400955
0	537	0.0264695
0	574	0.0328464
0	577	0.0195352
0	641	0.0135328
0	669	0.027321
0	687	0.0311946
0	691	0.0494708
0	710	0.0380527
0	711	0.0580717
0	714	0.0459612
0	718	0.0378251
0	725	0.041748
0	748	0.0665584
0	754	0.0140057
0	803	0.061533
0	814	0.0184386
0	847	0.0177972
0	874	0.0279527
0	879	0.022528
0	928	0.0609347
0	967	0.0731423
0	985	0.0805025
1	2	0.0330236
1	3	0.0290863
1	4	0.0626305
1	6	0.052265
1	8	0.0558407
1	9	0.0266703
1	11	0.0142086
1	12	0.0465344
1	13	0.035171
1	15	0.0633241
1	16	0.0556686
1	18	0.0789361
1	20	0.0375938
1	22	0.0430076
1	24	0.0574752
1	27	0.026602
1	28	0.059353
1	30	0.0133777
1	35	0.0335657
1	38	0.050438
1	43	0.030253
1	45	0.00623709
1	50	0.00412852
1	58	0.0285906
1	66	0.027877
1	67	0.0164524
1	71	0.0510917
1	74	0.0292218
1	75	0.0227188
1	79	0.0461864
1	82	0.0819139
1	100	0.00141555
1	108	0.0435884
1	111	0.0632473
1	115	0.0583256
1	120	0.0424944
1	127	0.0139113
1	132	0.0268912
1	147	0.0338719
1	151	0.0207883
1	153	0.0338702
1	161	0.0316482
1	169	0.0242628
1	189	0.0344798
1	209	0.0301369
1	230	0.0274111
1	238	0.070962
1	240	0.03098
1	241	0.0197785
1	247	0.0160829
1	258	0.0426768
1	280	0.0611762
1	286	0.0226689
1	316	0.0239094
1	326	0.0240414
1	336	0.00898978
1	358	0.0247466
1	359	0.0892248
1	362	0.02327
1	371	0.00889265
1	383	0.0328908
1	387	0.0282128
1	405	0.011186
1	411	0.0524906
1	416	0.0162578
1	441	0.0374559
1	446	0.0492879
1	454	0.0226877
1	459	0.00971727
1	476	0.0464983
1	486	0.04646
1	512	0.0501622
1	516	0.0256276
1	569	0.0607433
1	603	0.0641516
1	617	0.0449673
1	635	0.0205766
1	637	0.0229105
1	642	0.00806218
1	648	0.0123513
1	650	0.00671103
1	663	0.0494701
1	677	0.010411
1	685	0.0287165
1	686	0.0410187
1	714	0.0380379
1	727	0.0478405
1	731	0.0337798
1	739	0.0389356
1	745	0.0568522
1	771	0.0203383
1	773	0.0216901
1	787	0.0491662
1	808	0.0299378
1	819	0.00957259
1	864	0.0253346
1	871	0.0101239
1	878	0.0215084
1	925	0.0237246
1	926	0.0503236
1	935	0.0578984
1	942	0.0276345
1	955	0.0400122
1	956	0.0191004
1	986	0.0338752
2	3	0.0216598
2	4	0.0699543
2	5	0.0454492
2	8	0.0448035
2	13	0.0447565
2	14	0.0477086
2	16	0.0465894
2	17	0.0455716
2	18	0.00642087
2	21	0.0302838
2	23	0.0241689
2	25	0.0566173
2	27	0.0258164
2	28	0.0101136
2	31	0.00957469
2	32	0.02643
2	42	0.0508446
2	59	0.0490174
2	61	0.0204892
2	65	0.049545
2	69	0.0211237
2	77	0.0795166
2	88	0.0270515
2	89	0.0409211
2	94	0.0321186
2	103	0.0338095
2	107	0.0339357
2	114	0.0197991
2	122	0.0153155
2	130	0.0286578
2	132	0.0306257
2	140	0.100512
2	141	0.0806938
2	143	0.0390555
2	145	0.00966233
2	153	0.0734517
2	155	0.0347289
2	156	0.0225218
2	160	0.0785739
2	170	0.0203467
2	172	0.0276916
2	175	0.015579
2	187	0.0313744
2	212	0.052365
2	227	0.0237493
2	234	0.0433809
2	238	0.0405879
2	246	0.0261443
2	253	0.0501533
2	292	0.00877427
2	294	0.0202733
2	313	0.0445862
2	317	0.0341832
2	321	0.0444366
2	341	0.0461158
2	366	0.0724405
2	397	0.0420119
2	403	0.0340455
2	405	0.0407971
2	417	0.0626055
2	425	0.0310211
2	427	0.0198909
2	448	0.0178819
2	472	0.0282135
2	501	0.0179329
2	504	0.0343242
2	506	0.025095
2	511	0.022715
2	517	0.020776
2	542	0.0268392
2	546	0.0332813
2	560	0.0478558
2	571	0.0380965
2	602	0.0166284
2	617	0.0743166
2	636	0.0482756
2	654	0.0408531
2	689	0.057916
2	713	0.0553278
2	725	0.0330637
2	735	0.0258464
2	739	0.0317215
2	742	0.0275173
2	768	0.0406947
2	771	0.0600232
2	775	0.046322
2	784	0.0368089
2	820	0.0332962
2	837	0.0309927
2	862	0.0239872
2	873	0.0441286
2	875	0.0145374
2	883	0.03062
2	893	0.0239094
2	918	0.0383741
2	946	0.0123316
2	969	0.0438232
2	997	0.0163381
3	5	0.0453945
3	7	0.0395997
3	9	0.0345164
3	14	0.019009
3	15	0.0854193
3	34	0.0288989
3	70	0.0217487
3	109	0.0204896
3	125	0.0172983
3	150	0.0170259
3	151	0.0763916
3	298	0.0371902
3	301	0.0279983
3	312	0.0504054
3	320	0.0592214
3	370	0.0379053
3	373	0.0533384
3	393	0.0305441
3	438	0.0761319
3	479	0.0479425
3	538	0.0613491
3	552	0.0526432
3	563	0.0134226
3	651	0.0390388
3	663	0.028646
3	666	0.0509512
3	729	0.0235793
3	773	0.0345594
3	779	0.0436828
3	842	0.028757
3	903	0.0513196
3	912	0.0322212
3	958	0.0426577
3	995	0.0409842
4	6	0.042285
4	7	0.0515616
4	10	0.036117
4	12	0.0582831
4	15	0.0377147
4	19	0.0137339
4	22	0.0854604
4	35	0.0364285
4	39	0.0231377
4	55	0.0408882
4	60	0.0339501
4	82	0.0652432
4	84	0.01679
4	87	0.0414173
4	101	0.0230806
4	113	0.0180922
4	121	0.0616518
4	137	0.0145939
4	155	0.0343726
4	177	0.0302849
4	178	0.044803
4	179	0.0377317
4	182	0.00973993
4	192	0.0350554
4	216	0.0472113
4	221	0.047646
4	271	0.0188907
4	277	0.00817133
4	285	0.022976
4	310	0.0369353
4	341	0.0273041
4	342	0.0305723
4	364	0.0619188
4	418	0.0274171
4	439	0.0263123
4	492	0.0551826
4	510	0.0324859
4	523	0.0532649
4	531	0.0764192
4	535	0.0454394
4	609	0.0140534
4	615	0.0433429
4	621	0.0101258
4	632	0.0612354
4	650	0.0117965
4	657	0.0596637
4	730	0.0594492
4	734	0.0330246
4	736	0.057159
4	775	0.0177838
4	777	0.0109248
4	821	0.0212071
4	883	0.0425874
4	892	0.0224176
4	914	0.0147259
4	925	0.0764188
4	991	0.0199243
5	14	0.0300259
5	16	0.0276735
5	30	0.0439999
5	44	0.0615191
5	115	0.048914
5	162	0.0411664
5	455	0.0475874
5	573	0.0302449
5	923	0.0281244
5	943	0.0298978
6	10	0.0164945
6	20	0.0155579
6	37	0.0175677
6	40	0.0286887
6	64	0.0467532
6	76	0.0655696
6	81	0.0321669
6	139	0.0672263
6	176	0.0314734
6	188	0.0378774
6	211	0.0219855
6	234	0.0468056
6	329	0.0314559
6	339	0.0630036
6	349	0.0610716
6	354	0.0334149
6	484	0.0718957
6	593	0.0561177
6	832	0.0382224
6	860	0.0170319
7	8	0.0648171
7	9	0.0663483
7	11	0.0201746
7	21	0.0389518
7	23	0.0952664
7	26	0.0620316
7	28	0.0389693
7	31	0.0188333
7	39	0.0413465
7	40	0.0334728
7	44	0.0338687
7	45	0.0436747
7	73	0.0589122
7	86	0.034831
7	104	0.0630335
7	108	0.0756925
7	112	0.0552984
7	128	0.0501938
7	130	0.0126779
7	163	0.0524766
7	184	0.0484108
7	186	0.0178736
7	191	0.0441024
7	192	0.0516737
7	200	0.0383578
7	206	0.0141418
7	207	0.0405259
7	210	0.0420186
7	211	0.0494772
7	236	0.0250675
7	248	0.0446255
7	251	0.0369704
7	265	0.0310681
7	269	0.0317895
7	274	0.0478725
7	295	0.0288959
7	325	0.0689052
7	327	0.0435224
7	338	0.0690778
7	371	0.0262235
7	373	0.0167078
7	394	0.0137904
7	408	0.0140282
7	412	0.0287569
7	436	0.0378615
7	437	0.0355935
7	443	0.0312928
7	464	0.0335333
7	468	0.0475608
7	481	0.0606407
7	525	0.0407561
7	545	0.0175206
7	604	0.0249805
7	605	0.0262168
7	619	0.0682323
7	655	0.0161053
7	659	0.0446143
7	695	0.0618858
7	698	0.0349587
7	789	0.0799681
7	814	0.0529536
7	861	0.0371939
7	915	0.0332733
7	924	0.0814298
7	937	0.0605892
7	947	0.0106416
7	959	0.049302
8	33	0.0368056
8	50	0.0476992
8	74	0.0608616
8	99	0.00916341
8	101	0.0328057
8	130	0.0726751
8	173	0.0282519
8	226	0.0111694
8	229	0.0408564
8	252	0.045281
8	253	0.0450355
8	257	0.000653067
8	301	0.0654273
8	306	0.0220044
8	309	0.0140579
8	394	0.0326888
8	415	0.0375086
8	463	0.00560747
8	500	0.0132403
8	501	0.0236849
8	527	0.0073185
8	568	0.0645298
8	679	0.097389
8	688	0.0729093
8	812	0.0447592
8	865	0.0497847
8	879	0.00616043
8	895	0.0630718
9	12	0.0586309
9	23	0.0344968
9	29	0.0210705
9	54	0.0421427
9	61	0.0355767
9	70	0.0294621
9	108	0.0192659
9	163	0.0513525
9	166	0.0406924
9	190	0.0284982
9	223	0.0405204
9	236	0.0712677
9	284	0.0236105
9	335	0.0386241
9	400	0.0148967
9	430	0.0325601
9	493	0.041634
9	524	0.0603814
9	531	0.0477713
9	565	0.0231479
9	585	0.0442129
9	685	0.053874
9	800	0.0362035
9	844	0.0158944
9	894	0.0195886
9	923	0.0163056
10	13	0.0248995
10	18	0.0724403
10	37	0.0270634
10	48	0.0581177
10	51	0.00945544
10	54	0.0472927
10	56	0.046672
10	72	0.0329537
10	82	0.0496058
10	94	0.0137988
10	97	0.0247703
10	98	0.0167374
10	115	0.0467289
10	117	0.0400532
10	159	0.0364361
10	168	0.0502382
10	171	0.060889
10	195	0.00371961
10	215	0.0605451
10	228	0.0688318
10	240	0.031425
10	244	0.0431535
10	310	0.0826489
10	316	0.0212001
10	321	0.0227005
10	333	0.0321181
10	334	0.0313557
10	337	0.0792821
10	365	0.0506931
10	392	0.0422609
10	400	0.0237721
10	467	0.0294702
10	518	0.0291624
10	659	0.0415555
10	719	0.0341168
10	785	0.0437298
10	801	0.0145994
10	854	0.0284535
10	891	0.0146787
10	910	0.0195648
10	944	0.0200571
10	945	0.0879824
10	988	0.00768076
11	24	0.0445428
11	42	0.0204929
11	174	0.0506544
11	245	0.0395312
11	254	0.00934342
11	256	0.0150783
11	270	0.0334147
11	345	0.0533347
11	449	0.0590451
11	590	0.0179308
11	625	0.0549109
11	709	0.0313767
11	836	0.0340474
11	890	0.0430816
12	17	0.0437608
12	26	0.0395058
12	29	0.0363511
12	30	0.0349639
12	33	0.00931463
12	34	0.0408402
12	35	0.0271137
12	36	0.0410015
12	46	0.0102694
12	63	0.0182049
12	78	0.0874687
12	93	0.0184265
12	97	0.0422278
12	128	0.0844932
12	135	0.0150762
12	138	0.02001
12	179	0.025393
12	185	0.0496997
12	221	0.0166493
12	275	0.0344423
12	308	0.0122945
12	315	0.0443128
12	349	0.0550901
12	424	0.0471112
12	426	0.0197523
12	428	0.0863452
12	478	0.0747434
12	485	0.0210519
12	505	0.034714
12	511	0.0347044
12	519	0.00879255
12	548	0.0472494
12	568	0.0462712
12	629	0.0478359
12	645	0.0208211
12	667	0.0262826
12	674	0.0366866
12	679	0.0409686
12	684	0.0342619
12	687	0.0247424
12	722	0.0615847
12	738	0.0226549
12	742	0.0282011
12	793	0.0625159
12	838	0.033866
12	881	0.0299952
12	936	0.0359555
12	980	0.0308818
13	68	0.0130574
13	77	0.03156
13	81	0.0549097
13	195	0.0177671
13	252	0.00948841
13	570	0.062452
13	613	0.0258636
14	17	0.0547027
14	24	0.0225025
14	34	0.0112698
14	46	0.0182549
14	49	0.0527582
14	55	0.0461222
14	56	0.0322285
14	60	0.0200225
14	63	0.0293393
14	64	0.0235507
14	131	0.0164681
14	148	0.0301033
14	166	0.0280426
14	173	0.0243375
14	196	0.0647255
14	320	0.0220533
14	341	0.0414415
14	346	0.0159655
14	366	0.0371004
14	401	0.0330285
14	447	0.0276272
14	464	0.0101689
14	479	0.0520161
14	488	0.0306885
14	526	0.0500742
14	533	0.00515156
14	564	0.0294698
14	571	0.029854
14	706	0.0514234
14	782	0.0341509
14	828	0.0357877
14	875	0.0330117
14	989	0.0185812
15	19	0.0544599
15	21	0.0846904
15	43	0.0245027
15	125	0.0478368
15	187	0.0100374
15	262	0.033177
15	424	0.0276637
15	507	0.0177069
15	536	0.0208284
15	591	0.0217347
15	594	0.0592097
15	673	0.0140604
15	807	0.0170436
15	818	0.0551062
15	927	0.0321678
15	944	0.0163619
15	965	0.0160239
16	65	0.0328354
16	259	0.0270847
16	261	0.0412753
16	298	0.0463036
16	331	0.0352374
16	375	0.00822366
16	530	0.00795497
16	886	0.0242925
17	39	0.0381371
17	88	0.019402
17	97	0.0457107
17	101	0.0298252
17	120	0.0481204
17	124	0.0483828
17	126	0.0547588
17	136	0.014353
17	174	0.0489467
17	176	0.0396249
17	202	0.017349
17	215	0.0103593
17	233	0.00577621
17	273	0.0312455
17	296	0.0510692
17	318	0.0189788
17	359	0.00819952
17	385	0.0430915
17	414	0.0134369
17	443	0.00756124
17	523	0.0396605
17	539	0.00635825
17	675	0.076372
17	676	0.0278195
17	723	0.0295057
17	878	0.0657817
17	909	0.00819793
18	25	0.045169
18	26	0.0594257
18	36	0.0424614
18	45	0.0326818
18	51	0.0581127
18	61	0.0133604
18	84	0.0479692
18	93	0.0157186
18	197	0.0353803
18	304	0.0328425
18	460	0.0352035
18	525	0.0199177
18	562	0.0346513
18	596	0.038032
18	724	0.035224
18	802	0.0403758
18	951	0.0313945
19	91	0.00569434
19	182	0.0498459
19	237	0.0474196
19	253	0.0247573
19	272	0.0136936
19	291	0.0121564
19	681	0.0206277
19	696	0.0154461
19	844	0.0187577
20	22	0.0364945
20	31	0.0328531
20	33	0.0368071
20	99	0.0110247
20	105	0.0175735
20	126	0.0610088
20	142	0.0432881
20	148	0.0107988
20	367	0.024475
20	432	0.0157585
20	515	0.0678529
20	578	0.0609139
20	582	0.0300925
20	787	0.024781
20	789	0.0207033
20	834	0.0764598
20	870	0.0444393
20	890	0.0614548
20	981	0.0241713
21	32	0.0523114
21	75	0.0323344
21	114	0.072012
21	129	0.0335437
21	134	0.0209594
21	266	0.00801911
21	342	0.035703
21	378	0.0336742
21	448	0.0297555
21	680	0.0321492
21	770	0.0309015
21	772	0.0566275
21	955	0.0100282
22	90	0.066569
22	121	0.0244119
22	249	0.0216558
22	290	0.0276718
22	357	0.0368638
22	371	0.0274851
22	458	0.0554401
22	495	0.0517794
22	569	0.0678915
22	603	0.0486203
22	607	0.000816448
22	626	0.0334839
22	771	0.0275428
22	828	0.0498515
22	931	0.0451464
22	939	0.0237012
23	27	0.0350348
23	146	0.0162707
23	154	0.0239971
23	236	0.0380721
23	318	0.00222294
23	456	0.0746831
23	470	0.033753
23	645	0.0969543
24	25	0.0326529
24	41	0.0653604
24	43	0.0618268
24	47	0.00606486
24	50	0.0672019
24	51	0.022244
24	55	0.0451307
24	62	0.043875
24	66	0.056948
24	70	0.0300808
24	83	0.0361533
24	95	0.0345216
24	123	0.0525015
24	128	0.0350761
24	134	0.0384019
24	157	0.0223509
24	162	0.0439618
24	170	0.00914719
24	198	0.0193255
24	209	0.0142838
24	227	0.0131892
24	241	0.0149245
24	264	0.0594531
24	282	0.0226078
24	310	0.0704575
24	311	0.0334289
24	323	0.0756625
24	334	0.0238153
24	377	0.0403701
24	431	0.0211639
24	449	0.0116737
24	451	0.00761899
24	527	0.0118665
24	530	0.0290147
24	544	0.0317749
24	579	0.0405581
24	641	0.0518336
24	650	0.0205468
24	680	0.0565308
24	691	0.051465
24	762	0.0248252
24	777	0.0324188
24	779	0.0408337
24	787	0.0199464
24	816	0.0313124
24	836	0.0357037
24	854	0.0448954
24	856	0.036384
24	858	0.0429567
24	901	0.0220505
24	954	0.037809
24	981	0.0337377
25	54	0.0381349
25	59	0.0474601
25	79	0.0232033
25	84	0.042013
25	87	0.0485656
25	93	0.0213292
25	104	0.0514049
25	180	0.0782356
25	202	0.00381652
25	239	0.049555
25	264	0.0243874
25	271	0.0370148
25	339	0.0540357
25	417	0.0376732
25	424	0.0571835
25	445	0.0148699
25	648	0.0362798
25	745	0.0436854
25	831	0.0340445
25	841	0.0123057
26	58	0.0493841
26	106	0.0386532
26	171	0.0492346
26	312	0.019008
26	328	0.0554391
26	384	0.0452494
26	399	0.0436254
26	485	0.0717019
26	507	0.0579021
26	769	0.0589692
26	908	0.039082
27	38	0.0449093
27	41	0.0115735
27	49	0.0477885
27	87	0.0384012
27	119	0.0632235
27	149	0.0220036
27	165	0.0364361
27	182	0.0279914
27	233	0.0251553
27	259	0.0586106
27	295	0.0539171
27	305	0.0481975
27	308	0.0459662
27	339	0.0312321
27	422	0.0482582
27	495	0.0239658
27	522	0.0105849
27	559	0.0164229
27	627	0.0298095
27	629	0.0471468
27	693	0.0400221
27	736	0.0329141
27	786	0.0379502
27	810	0.012308
27	907	0.0461378
27	911	0.0543318
28	29	0.0384402
28	37	0.0310164
28	41	0.0270384
28	48	0.00093949
28	52	0.0171767
28	53	0.0453398
28	71	0.0585311
28	75	0.013498
28	76	0.0166314
28	89	0.0313595
28	95	0.0364047
28	100	0.0374916
28	103	0.0115417
28	118	0.0355427
28	134	0.0395647
28	140	0.0347609
28	153	0.0694603
28	154	0.0419199
28	181	0.0182184
28	197	0.0424955
28	202	0.0568344
28	223	0.0313411
28	256	0.0397356
28	311	0.0307175
28	352	0.0425748
28	356	0.0570933
28	380	0.01668
28	382	0.0325186
28	423	0.019148
28	482	0.0299892
28	493	0.0209379
28	497	0.0465666
28	509	0.0129582
28	515	0.0386893
28	553	0.0488936
28	564	0.0126055
28	597	0.0462088
28	634	0.0280568
28	730	0.035983
28	750	0.0463276
28	756	0.0836306
28	774	0.0536263
28	859	0.0334496
28	873	0.0379486
29	40	0.0365554
29	47	0.0180342
29	62	0.0432531
29	66	0.0268522
29	89	0.0534408
29	117	0.0233036
29	133	0.010872
29	137	0.0141087
29	185	0.0296766
29	194	0.0274327
29	209	0.0175877
29	240	0.0116627
29	340	0.0569011
29	355	0.0312084
29	418	0.0345877
29	469	0.0230845
29	476	0.028219
29	501	0.0191792
29	547	0.0273728
29	623	0.00240463
29	654	0.0436093
29	677	0.0224246
29	702	0.0274727
29	711	0.0886127
29	964	0.0361246
30	38	0.0285508
30	42	0.0539464
30	60	0.0522616
30	112	0.0187022
30	113	0.0488358
30	136	0.0186991
30	217	0.0228261
30	222	0.0293442
30	315	0.0191377
30	333	0.02388
30	356	0.0491237
30	384	0.0401062
30	395	0.0348537
30	472	0.0560699
30	707	0.0498361
31	52	0.0355947
31	62	0.023639
31	85	0.0278774
31	144	0.0227678
31	248	0.0548876
31	433	0.0140154
31	712	0.0394282
31	718	0.0353639
31	784	0.00702129
33	57	0.0309992
33	81	0.00310572
33	92	0.0254234
33	283	0.0707091
33	296	0.0256657
33	376	0.041053
33	403	0.0418758
33	601	0.0298089
33	811	0.0208607
33	857	0.0360438
33	902	0.0165024
33	914	0.0289548
34	91	0.0390317
34	124	0.0346132
34	125	0.00747279
34	160	0.0524024
34	213	0.0607951
34	215	0.0114211
34	445	0.016492
34	451	0.0533499
34	453	0.0539051
34	463	0.0308618
34	489	0.0426541
34	520	0.0168633
34	589	0.014197
34	799	0.0266479
34	880	0.0363003
34	957	0.0307332
35	47	0.0166401
35	57	0.0411121
35	78	0.0572629
35	85	0.0421426
35	171	0.0644663
35	176	0.0329827
35	184	0.0153461
35	319	0.0333683
35	329	0.0442661
35	368	0.0627347
35	468	0.0343838
35	509	0.0296719
35	539	0.0158573
35	570	0.0372732
35	942	0.0282849
36	113	0.0251096
36	602	0.0440477
36	916	0.00771407
37	245	0.0186758
37	355	0.0498988
37	503	0.0159175
37	894	0.0345673
37	960	0.0128487
38	68	0.0516187
38	177	0.0231679
38	233	0.0241358
38	239	0.0160791
38	250	0.05622
38	543	0.0686018
38	772	0.0334432
39	64	0.0635818
39	979	0.0394926
40	110	0.0319926
40	170	0.0129712
40	175	0.024641
40	207	0.0391099
40	225	0.0358149
40	296	0.026862
40	365	0.0577524
40	374	0.0466327
40	453	0.0242585
40	599	0.0610124
40	647	0.0512032
40	673	0.0637368
40	744	0.0446926
40	804	0.00712069
41	88	0.0263061
41	98	0.00909544
41	243	0.0160821
41	265	0.0281326
41	286	0.0395535
41	340	0.0624359
41	408	0.0407585
41	566	0.0152264
41	693	0.04579
41	729	0.0567315
41	885	0.0136022
42	72	0.0574314
42	73	0.0636251
42	144	0.0126484
42	225	0.0399549
42	441	0.00503775
42	584	0.0219022
42	682	0.0191019
42	700	0.0169714
42	753	0.0135348
42	812	0.0181553
42	837	0.0524553
43	92	0.0184718
43	230	0.0241693
43	281	0.0415695
43	286	0.0289295
43	420	0.0680359
43	531	0.0444162
43	690	0.0290439
43	984	0.0142095
44	112	0.0245053
44	158	0.0558439
44	798	0.0137862
45	79	0.0189832
45	206	0.0279285
45	230	0.0679379
45	404	0.04722
45	417	0.0447105
45	423	0.0210805
45	451	0.0363789
45	547	0.0495141
45	592	0.0325879
45	610	0.00846446
46	48	0.0410617
46	639	0.00976305
46	934	0.0224428
47	59	0.00737377
47	71	0.044592
47	90	0.0260024
47	105	0.0274561
47	129	0.0463942
47	141	0.0424754
47	143	0.0309231
47	219	0.0224913
47	224	0.0353943
47	242	0.0326331
47	275	0.0319037
47	314	0.0165006
47	322	0.0205633
47	364	0.0500488
47	391	0.0603227
47	403	0.0356678
47	408	0.0380855
47	487	0.0302773
47	716	0.023503
47	776	0.062787
47	807	0.021331
47	817	0.0289048
47	885	0.0252298
47	969	0.042058
47	998	0.0401983
48	49	0.0308506
48	52	0.0663293
48	53	0.0323241
48	65	0.0368554
48	86	0.0324098
48	100	0.047248
48	181	0.0417956
48	235	0.00370038
48	323	0.0334858
48	330	0.0503756
48	351	0.0670207
48	364	0.0779132
48	397	0.0108943
48	506	0.0207621
48	529	0.0241078
48	626	0.00905276
48	633	0.0565897
48	641	0.040201
48	683	0.0464026
48	748	0.0517731
48	757	0.0463008
48	829	0.0761982
48	976	0.0275746
49	80	0.0282761
49	83	0.0551873
49	146	0.0539101
49	197	0.0300347
49	224	0.0458974
49	281	0.0517133
49	356	0.0372724
49	429	0.0556258
49	572	0.0197127
49	639	0.0180332
50	109	0.0743693
50	133	0.041071
50	164	0.0282183
50	222	0.0298734
50	243	0.0133337
50	327	0.0586947
50	565	0.0213414
50	692	0.0479174
50	817	0.020025
50	920	0.0318543
50	967	0.013244
51	63	0.0156713
51	68	0.0217595
51	152	0.0667236
51	218	0.0212465
51	764	0.0985982
51	987	0.0243013
51	990	0.0171244
52	69	0.071593
52	80	0.03217
52	118	0.0634124
52	472	0.0425879
52	498	0.0531467
52	621	0.0574863
52	870	0.0582848
53	138	0.0369178
53	258	0.0232177
53	580	0.0599199
53	581	0.0294637
53	592	0.0443419
53	920	0.0430966
53	932	0.0616558
54	201	0.0151114
54	262	0.025271
54	302	0.0599405
54	477	0.0360019
54	605	0.0691146
54	818	0.0585976
54	877	0.0178974
55	72	0.0233271
55	74	0.0420207
55	164	0.0560623
55	168	0.0470473
55	181	0.0100583
55	459	0.0257749
55	496	0.0193168
55	584	0.0695405
55	660	0.0109537
55	703	0.0383699
56	133	0.0267634
56	218	0.0458556
56	267	0.0704092
56	361	0.0397252
56	697	0.0310709
56	840	0.0105738
56	882	0.0253087
56	967	0.0108497
57	232	0.017841
57	244	0.00614332
57	263	0.0145749
57	406	0.0224865
57	491	0.056359
57	510	0.0383687
57	532	0.0551708
57	733	0.0478687
57	821	0.0528811
58	96	0.00996522
58	109	0.0172333
58	121	0.03837
58	141	0.0375404
58	160	0.0470756
58	191	0.0290806
58	228	0.0201154
58	260	0.0524974
58	261	0.019763
58	264	0.0392947
58	302	0.0120112
58	318	0.0260196
58	429	0.0390702
58	445	0.0141351
58	460	0.0308835
58	533	0.0676228
58	612	0.059928
58	639	0.0241944
58	898	0.0281616
58	922	0.0241724
59	116	0.016034
59	123	0.0496688
59	149	0.033305
59	194	0.0176022
59	269	0.025596
59	307	0.0245127
59	319	0.0793515
59	378	0.042115
59	594	0.0920441
59	615	0.0643996
59	733	0.0237308
60	67	0.0523801
60	86	0.0284813
60	145	0.0203991
60	193	0.0268498
60	226	0.0396433
60	328	0.055977
60	395	0.0913149
60	465	0.00958972
60	536	0.0272568
60	550	0.035365
60	824	0.0159223
60	852	0.0600336
60	968	0.0376059
60	985	0.0124674
61	104	0.0523186
61	159	0.0495573
61	272	0.017473
61	335	0.0146008
61	399	0.0283494
61	613	0.0309084
61	646	0.0202631
61	705	0.0549125
61	752	0.0151161
61	852	0.0483332
62	155	0.00875176
62	279	0.0462157
63	67	0.024446
63	126	0.0176187
63	278	0.0365771
63	340	0.0406261
63	668	0.0331364
63	793	0.0253985
63	870	0.017109
65	127	0.0367213
65	135	0.0435221
65	168	0.0320264
65	268	0.0830342
65	297	0.0483273
65	305	0.0398505
65	446	0.00978626
65	478	0.0133138
65	595	0.0502799
66	105	0.0205385
67	96	0.0202338
67	138	0.0149046
67	201	0.00755149
67	407	0.034521
67	777	0.0176622
67	989	0.00921007
68	69	0.0412245
68	92	0.0152185
68	94	0.00746541
68	114	0.0462455
68	162	0.0336134
68	190	0.0257528
68	196	0.0516393
68	250	0.0173344
68	287	0.0507694
68	307	0.0261105
68	324	0.0594059
68	357	0.0735318
68	374	0.0485054
68	435	0.0318127
68	624	0.0368284
68	630	0.0493191
68	692	0.0296186
68	727	0.112953
68	869	0.0761673
68	956	0.0457086
68	971	0.0353563
69	73	0.0560888
69	392	0.0544515
69	543	0.0911071
69	598	0.0380275
69	687	0.0288131
70	76	0.0399949
70	80	0.0194399
70	102	0.0561663
70	149	0.0157635
70	172	0.0268697
70	194	0.0301544
70	205	0.0245838
70	214	0.0348713
70	270	0.035423
70	278	0.0392033
70	283	0.0361169
70	288	0.0328419
70	305	0.0194877
70	314	0.05346
70	332	0.0326498
70	386	0.0459455
70	513	0.0117724
70	558	0.0441396
70	767	0.0335657
71	90	0.0345596
71	116	0.0468905
71	287	0.0230055
71	475	0.0275674
71	670	0.0310801
71	819	0.0420459
72	78	0.0383791
72	669	0.0165001
73	144	0.0450645
73	199	0.00453913
73	297	0.0393396
73	413	0.033629
73	492	0.0325986
73	599	0.0230254
73	600	0.0593348
73	678	0.0239015
73	806	0.0409061
73	828	0.00931596
73	888	0.050677
73	950	0.0113373
74	106	0.0373294
74	145	0.0186248
74	151	0.0271751
74	180	0.022479
74	208	0.0147521
74	220	0.0294511
74	234	0.0177366
74	300	0.0319401
74	401	0.0124313
74	409	0.0276545
74	456	0.0407117
74	483	0.00157193
74	504	0.0445462
74	532	0.0428476
74	608	0.0988789
74	631	0.0435603
74	991	0.0254518
75	172	0.0171878
75	259	0.0301445
75	316	0.0421148
75	322	0.0340739
75	355	0.0508598
75	399	0.0495312
75	430	0.0414581
75	461	0.0204936
75	462	0.00960533
75	528	0.0246472
75	606	0.0123207
75	701	0.0567897
75	705	0.0546335
75	706	0.0514544
75	780	0.0112702
75	826	0.0820249
75	900	0.0196618
76	195	0.0190784
76	258	0.0356611
76	266	0.0631224
76	520	0.0206772
76	652	0.0257162
76	829	0.0162191
77	150	0.059213
77	342	0.0299399
77	553	0.0462465
77	644	0.0449805
77	826	0.074851
78	110	0.0103139
78	122	0.0125172
78	237	0.00213062
78	661	0.0449658
78	838	0.035508
78	901	0.0249055
79	85	0.0270839
79	139	0.0114978
79	146	0.0307968
79	175	0.0232727
79	218	0.0555023
79	352	0.0385507
79	540	0.0152635
79	608	0.0639577
79	677	0.0459239
79	724	0.00395105
79	865	0.0250527
80	119	0.0121436
80	228	0.0137804
80	414	0.0372903
80	455	0.0741479
80	631	0.041074
80	781	0.0184585
81	102	0.0160638
81	111	0.0407384
81	122	0.0195062
81	131	0.0292898
81	338	0.0196716
81	549	0.0523005
81	863	0.05905
82	220	0.0297166
82	291	0.0473896
82	345	0.00993569
82	692	0.0494621
82	735	0.0396533
82	864	0.0238612
83	284	0.0294448
83	332	0.0339923
83	361	0.00892129
83	630	0.00379622
83	716	0.00920066
83	798	0.0347767
84	164	0.0348445
84	246	0.0464782
84	254	0.0511606
84	331	0.0160666
84	380	0.00899658
84	423	0.0204682
84	481	0.0593746
84	552	0.0466499
84	700	0.0255143
84	805	0.0360118
84	844	0.0149508
85	107	0.0339348
85	110	0.0149607
85	157	0.0262791
85	199	0.0452175
85	262	0.0410218
85	405	0.0138772
85	450	0.059308
85	588	0.0179447
85	664	0.0406458
85	698	0.0458285
85	816	0.0560615
85	945	0.0271735
85	958	0.0503788
85	991	0.0209084
86	471	0.0157894
86	587	0.0293192
86	734	0.0563875
86	966	0.0549617
87	102	0.0272326
87	127	0.0249329
87	350	0.0535581
87	354	0.044052
87	386	0.0380934
87	415	0.0441815
87	545	0.0449562
87	662	0.0348944
87	712	0.015906
87	871	0.0245036
87	905	0.0408832
88	369	0.0366201
88	780	0.0236074
88	825	0.0403722
89	473	0.0387139
89	587	0.0252605
89	707	0.0259039
89	876	0.0250739
90	95	0.0382168
90	111	0.0260439
90	118	0.0405042
90	147	0.0350302
90	154	0.0100394
90	157	0.0382775
90	306	0.0497639
90	483	0.0255642
90	494	0.0378734
90	508	0.0170795
90	610	0.0223406
90	646	0.0580761
90	772	0.0251831
90	962	0.00575938
91	303	0.0317224
91	584	0.0197337
92	96	0.0319683
92	117	0.0131028
92	135	0.011429
92	223	0.0297181
92	251	0.0390953
92	396	0.07347
92	867	0.037834
92	882	0.0416608
93	381	0.0563368
93	499	0.00714534
94	116	0.0540199
94	143	0.0519481
94	156	0.0414862
94	193	0.0496072
94	232	0.0527087
94	325	0.0338508
94	437	0.0304961
94	438	0.0410932
94	457	0.0475247
94	534	0.0597563
94	540	0.0436562
94	653	0.0439335
94	908	0.0376215
95	103	0.01962
95	154	0.0170758
95	299	0.0567869
95	317	0.0247782
95	391	0.0393221
95	587	0.0488942
95	588	0.0380874
95	717	0.0349664
95	760	0.0213904
95	827	0.0226353
95	832	0.0309912
95	992	0.00676773
96	148	0.0202491
96	167	0.0243295
96	190	0.0269665
96	200	0.0313076
96	280	0.0425518
96	359	0.0312378
96	462	0.0139502
96	534	0.0670732
96	867	0.0457965
96	961	0.0643232
97	136	0.0180993
97	177	0.0075877
97	189	0.0134482
97	198	0.0181974
97	368	0.0385555
97	413	0.0372837
97	513	0.0218382
97	541	0.0463423
97	831	0.038498
97	887	0.048709
98	140	0.0325086
98	152	0.0764313
98	329	0.0417062
98	640	0.0233468
98	791	0.0299477
99	179	0.0597405
99	238	0.0407713
99	268	0.0626377
99	319	0.0324654
99	634	0.0467513
99	755	0.00775626
99	880	0.0459822
99	932	0.037481
100	107	0.0443476
100	120	0.0356231
100	270	0.0327525
100	282	0.0544613
100	509	0.0113702
100	711	0.0398914
100	752	0.0355625
101	119	0.0875966
101	207	0.0791113
101	414	0.0432413
101	556	0.0241459
101	576	0.0366569
101	642	0.0303154
101	836	0.00339704
101	867	0.0336667
101	935	0.0562188
102	249	0.0241112
102	331	0.0389904
102	626	0.0596392
102	668	0.0303416
102	688	0.0528617
102	759	0.037807
103	271	0.0308746
103	324	0.0637064
104	124	0.0537473
104	225	0.0805522
104	260	0.0268651
104	409	0.0587207
104	456	0.0720503
104	790	0.0504376
104	944	0.0143384
104	948	0.045542
105	183	0.0403459
105	496	0.0525373
105	542	0.0335698
105	796	0.0355108
105	900	0.0192387
106	218	0.0376256
106	284	0.0724443
106	444	0.0879282
106	546	0.0395993
106	596	0.0528728
106	632	0.0585582
106	694	0.0219082
106	785	0.0114002
106	891	0.0123405
106	949	0.0162544
107	123	0.0239317
107	174	0.0572846
107	212	0.015245
107	255	0.0364838
107	267	0.0479129
107	297	0.0473456
107	323	0.0593897
107	409	0.0338611
107	429	0.0259685
107	478	0.0258524
107	502	0.0299237
107	620	0.0291501
107	627	0.0168055
107	640	0.0195034
107	689	0.0253853
107	821	0.0356446
107	833	0.047044
107	866	0.0434467
107	872	0.0181938
107	897	0.0210149
107	911	0.0474918
107	921	0.0443794
107	922	0.0167214
107	969	0.0355906
107	972	0.017697
107	978	0.0577688
107	986	0.0228279
108	248	0.00923344
108	746	0.0355886
109	229	0.0181121
109	300	0.033717
109	538	0.0204798
109	764	0.0492166
109	790	0.0778315
109	892	0.0714072
110	161	0.0303209
110	806	0.0421036
110	975	0.0359751
111	158	0.0536528
111	558	0.0327246
113	200	0.0664263
113	564	0.00380178
114	276	0.0336546
114	338	0.080184
114	378	0.0224984
114	486	0.0180126
114	651	0.0215358
114	904	0.0271793
114	972	0.0116518
114	998	0.0388968
115	199	0.00854395
115	220	0.0421857
115	275	0.0387746
115	396	0.0128267
115	454	0.0446428
115	560	0.0409851
115	699	0.0275734
115	964	0.0269559
116	183	0.0486119
116	343	0.0533343
116	513	0.0124047
116	523	0.0200753
116	776	0.0454787
117	276	0.00631457
117	383	0.0240299
117	916	0.0221404
118	152	0.0606555
118	183	0.0592002
118	231	0.0512273
118	242	0.0654721
118	311	0.00778401
118	312	0.0550268
118	332	0.0403938
118	421	0.0204791
118	532	0.034513
118	595	0.0280803
118	655	0.02946
118	880	0.0304599
118	989	0.0255888
119	390	0.0203002
119	586	0.0582679
119	833	0.0257347
119	987	0.0439656
120	137	0.0184547
120	249	0.0240256
120	309	0.0443845
120	426	0.0251597
120	654	0.0439763
120	717	0.0512854
121	348	0.020112
121	490	0.0605535
121	657	0.0263506
121	982	0.0456913
122	266	0.0308257
122	502	0.0143703
122	566	0.0564095
122	766	0.0375998
123	196	0.0129451
123	595	0.0168022
124	227	0.0731498
124	353	0.0310577
124	436	0.0519579
125	205	0.00680769
125	257	0.0428338
125	458	0.0345392
125	497	0.0573482
125	736	0.0560366
126	131	0.0209366
126	213	0.0189144
126	247	0.0433782
126	758	0.064178
126	767	0.0708733
126	775	0.0467459
126	848	0.0409192
126	856	0.0245623
127	188	0.0620834
127	210	0.0417751
127	915	0.0609244
128	129	0.0137774
128	221	0.0673524
128	299	0.0363482
128	875	0.0303525
129	159	0.0673252
129	243	0.043749
129	337	0.0449669
130	203	0.0272701
130	300	0.0295192
130	363	0.0449711
131	142	0.0616846
131	288	0.0372415
132	214	0.050128
132	237	0.0660758
132	255	0.048389
132	438	0.0330289
132	907	0.00180289
133	993	0.0590362
134	165	0.0229991
134	263	0.0290491
134	375	0.0744515
134	387	0.0234271
134	537	0.0286839
134	636	0.0146041
134	726	0.0596204
134	743	0.0551136
134	889	0.0330233
134	941	0.0283806
135	268	0.020866
135	290	0.0351762
135	336	0.015847
135	347	0.00190744
135	360	0.0209311
135	395	0.051215
135	443	0.0387322
135	480	0.0224203
135	563	0.0147912
135	567	0.0205544
135	589	0.00990962
135	731	0.0464455
135	816	0.0710627
135	903	0.0425592
135	953	0.0379754
135	999	0.0452048
136	363	0.056709
136	432	0.0555781
136	439	0.00417089
136	526	0.0396948
136	593	0.0359331
136	715	0.0342118
136	950	0.035529
137	165	0.0397711
137	326	0.0470476
137	674	0.065916
138	398	0.0175363
138	457	0.0204394
138	877	0.0200311
140	294	0.00768069
140	367	0.0200532
140	452	0.0544254
140	480	0.0131782
140	490	0.0397363
140	801	0.000555342
140	961	0.0162213
141	330	0.010274
141	614	0.0567393
141	831	0.0347579
141	921	0.0443096
142	205	0.021122
142	565	0.0401586
142	580	0.0247072
142	585	0.0450171
142	993	0.0366473
143	351	0.0454781
143	435	0.0232423
143	666	0.0260491
143	812	0.0305401
144	279	0.0173705
144	379	0.0271094
144	769	0.056454
144	979	0.0378867
145	274	0.0368252
146	480	0.011604
146	672	0.0201143
146	680	0.0337301
146	788	0.0540808
146	809	0.0750183
146	914	0.0172678
147	186	0.0338245
147	269	0.0311575
147	387	0.0172019
147	464	0.0240554
147	467	0.069796
147	739	0.0642795
147	868	0.0177612
147	945	0.0889015
148	783	0.00908162
150	317	0.035643
150	347	0.0384522
150	432	0.0330916
150	555	0.0344725
150	894	0.0557053
150	931	0.0213226
151	204	0.0395392
151	287	0.0553668
151	855	0.0371502
152	186	0.0494243
152	293	0.0226417
152	410	0.0420043
152	793	0.0494904
152	800	0.0291468
152	835	0.0356415
153	514	0.0593864
153	597	0.0281958
154	161	0.0303771
154	187	0.0437622
154	192	0.0198647
154	231	0.0502542
154	291	0.0253804
154	368	0.0622661
154	389	0.0720535
154	392	0.0217591
154	477	0.0488106
154	519	0.0215077
154	557	0.0480481
154	625	0.0380211
154	671	0.0226884
154	935	0.052508
155	156	0.00674232
155	360	0.0368667
155	838	0.0476872
155	859	0.011986
155	896	0.0220724
156	293	0.0158216
156	708	0.0239537
156	782	0.0364106
156	917	0.0515457
157	688	0.0542065
158	163	0.0809807
158	702	0.0458747
158	754	0.0337798
158	834	0.0132457
159	167	0.0279978
159	191	0.0371095
159	208	0.0199593
159	211	0.0559299
159	216	0.0524216
159	222	0.0329322
159	245	0.0141281
159	491	0.0401612
159	494	0.0575377
160	188	0.0581429
160	210	0.0385899
160	257	0.088133
160	277	0.0267331
160	308	0.0328945
160	343	0.0572897
160	431	0.0507214
160	560	0.0355463
160	575	0.0199486
160	593	0.0457273
160	637	0.0538025
161	167	0.0198893
161	289	0.00707408
161	420	0.0416804
161	751	0.0378832
161	770	0.0141974
162	235	0.033089
162	922	0.0289934
163	419	0.0287485
163	910	0.0160102
163	934	0.0795593
164	184	0.0418076
164	203	0.0218371
165	173	0.0146008
165	273	0.0523823
165	302	0.016612
165	576	0.0177603
165	697	0.0256492
165	849	0.0463499
166	661	0.0376172
166	700	0.0390676
166	811	0.0591296
166	824	0.0309004
167	169	0.0193941
167	260	0.0251736
167	261	0.0331709
167	413	0.0363596
167	510	0.0339382
167	574	0.00713901
167	940	0.0142958
168	346	0.0205702
168	393	0.0155452
168	552	0.0339272
168	799	0.010789
168	893	0.0170641
168	974	0.039081
169	360	0.0812196
169	361	0.0334106
169	446	0.0162469
169	819	0.0406647
169	928	0.0458434
170	224	0.0225145
170	274	0.0145696
170	994	0.0436107
171	217	0.0197159
171	232	0.0222017
171	272	0.0123701
171	372	0.0210007
171	389	0.0471957
171	434	0.0633039
171	494	0.0350886
171	588	0.0429598
172	178	0.0190102
173	334	0.012424
173	385	0.0307291
173	406	0.0155705
173	578	0.0345166
173	601	0.0417731
173	625	0.0251774
173	860	0.0383484
173	940	0.00621316
174	376	0.0540912
174	652	0.0338094
174	761	0.0469071
175	239	0.03415
175	350	0.0309609
175	809	0.0280943
176	185	0.0521468
[truncated: 1,000 more rows]
