# Supplementary material for: The winner takes it all—Competitiveness of single nodes in globalized supply networks
Source: PLoS One. 2019 Nov 20;14(11):e0225346. doi: 10.1371/journal.pone.0225346 (PMC6867619; doi:10.1371/journal.pone.0225346)
Supplement: S1 Table — Legends can be found in te readme.txt file. (ZIP) [file pone.0225346.s001.zip › spatial_network_delaunay_randomized_scalefree_N_1000_r_7_node_measures.dat]

0	73	12.0548	56.3168	10.5549	7092	5838.75	0.00338403	0.0383182	0.0374918	0.106127	0.0563168	0.119578	573	0.0503522	0.114539
1	106	11.4528	54.199	9.99198	7004	5379.49	0.00141555	0.0342858	0.0358593	0.0892248	0.054199	0.118667	702	0.0496724	0.115041
2	100	10.41	57.2439	11.1307	9559	5333.66	0.00642087	0.0365489	0.0349478	0.100512	0.0572439	0.119981	627	0.0519287	0.112301
3	37	16.4324	66.3134	13.0852	6975	6377.84	0.0134226	0.0396005	0.0366804	0.0854193	0.0663134	0.123838	452	0.0571204	0.115206
4	60	13.5833	63.3007	12.0803	6691	5766.4	0.00817133	0.038064	0.0367216	0.0854604	0.0633007	0.128225	552	0.0568637	0.128225
5	13	24.1538	86.6759	11.107	6589	6401.15	0.0276735	0.0412724	0.0345445	0.0615191	0.0866759	0.14516	263	0.0718534	0.119397
6	23	18.2174	72.3636	12.1453	7593	6098.74	0.0155579	0.0406438	0.0390874	0.0718957	0.0723636	0.13052	342	0.0599571	0.102935
7	70	9.5	69.1278	13.6325	8200	4879.73	0.0106416	0.0422323	0.0374808	0.0952664	0.0691278	0.124549	485	0.0617736	0.113471
8	31	15.0323	62.9812	11.8409	1803	5050.23	0.000653067	0.0392536	0.0361167	0.097389	0.0629812	0.124821	375	0.0543224	0.10976
9	29	15.3793	70.3372	12.0365	10174	4471.9	0.0148967	0.0368695	0.036162	0.0712677	0.0703372	0.138364	362	0.0616633	0.138364
10	46	9.93478	67.8876	12.9102	10196	5743.43	0.00371961	0.0372423	0.0338854	0.0879824	0.0678876	0.132106	352	0.0579994	0.111223
11	17	21.7647	65.689	11.9542	3367	5791.88	0.00934342	0.0347828	0.0362547	0.0590451	0.065689	0.132876	314	0.0523703	0.100202
12	51	11.0784	66.158	12.3059	3614	5751.16	0.00879255	0.0378107	0.0366926	0.0874687	0.066158	0.127333	419	0.057173	0.120133
13	10	31	76.8468	10.3065	7125	7189.5	0.00948841	0.0319925	0.0374241	0.062452	0.0768468	0.141126	265	0.0630907	0.112182
14	36	12.0833	67.289	12.5668	5910	5793.78	0.00515156	0.0313546	0.0340832	0.0647255	0.067289	0.126999	355	0.0552693	0.106104
15	20	15.1	80.5536	15.8062	6207	5684.5	0.0100374	0.0369535	0.0336007	0.0854193	0.0805536	0.14149	257	0.0684453	0.116631
16	11	24.0909	86.9594	14.4205	3491	6873.36	0.00795497	0.0321036	0.0326089	0.0556686	0.0869594	0.153502	231	0.0718877	0.121716
17	30	11.6	69.8329	13.326	5430	5437.77	0.00577621	0.0330687	0.034232	0.076372	0.0698329	0.123052	289	0.0572543	0.123052
18	20	19.6	62.2133	10.1354	6722	5806.25	0.00642087	0.0387859	0.0341772	0.0789361	0.0622133	0.119027	317	0.0522869	0.107971
19	12	15.5	71.5511	15.7832	6262	5920.08	0.00569434	0.0251748	0.0288094	0.0544599	0.0715511	0.134942	167	0.051684	0.110658
20	22	14.7727	66.0102	13.3552	4352	6145.45	0.0107988	0.0359458	0.0364138	0.0764598	0.0660102	0.123056	271	0.0506297	0.10302
21	16	17.25	76.6949	13.9887	777	5747.62	0.00801911	0.0376216	0.0342615	0.0846904	0.0766949	0.139762	241	0.0637583	0.126802
22	19	14.2105	82.7448	16.7642	7446	5829.47	0.000816448	0.0407312	0.0355448	0.0854604	0.0827448	0.15338	229	0.0663272	0.113726
23	11	25.8182	73.2386	7.84169	2901	6069.09	0.00222294	0.0431746	0.0383562	0.0969543	0.0732386	0.136775	253	0.0614715	0.113166
24	55	9.34545	61.9067	12.8405	4747	5516.6	0.00606486	0.0354993	0.0336183	0.0756625	0.0619067	0.11829	389	0.0517573	0.110107
25	23	13.6522	76.5044	13.6352	7540	5126.48	0.00381652	0.0386799	0.0368495	0.0782356	0.0765044	0.132265	270	0.0649403	0.119827
26	14	15.5714	97.4083	17.361	6047	5193.5	0.019008	0.0492294	0.038285	0.0717019	0.0974083	0.151454	196	0.0795015	0.128008
27	29	12.931	68.7297	13.3424	8804	5637.07	0.0105849	0.0359556	0.0358638	0.0632235	0.0687297	0.138423	309	0.0558366	0.113336
28	47	13.2766	58.9516	10.7392	4505	5358.21	0.00093949	0.0352835	0.0355498	0.0836306	0.0589516	0.124263	456	0.0501929	0.106754
29	28	9.89286	68.6347	13.7816	760	5317.86	0.00240463	0.0303515	0.0345014	0.0886127	0.0686347	0.127921	237	0.0545352	0.119338
30	18	14.6111	65.332	12.4114	9210	5294.06	0.0133777	0.0354731	0.0361823	0.0560699	0.065332	0.132045	228	0.0518926	0.121309
31	12	21.4167	64.2488	9.13374	6503	6212.58	0.00702129	0.0268214	0.03412	0.0548876	0.0642488	0.129556	227	0.0488419	0.093432
32	3	63	79.3162	2.27898	9274	5809.33	0.02643	0.0382793	0.0374962	0.0523114	0.0793162	0.146411	174	0.0618536	0.102747
33	15	11.6	70.5123	13.2748	6520	4813.73	0.00310572	0.030262	0.0338707	0.0707091	0.0705123	0.1366	160	0.0517242	0.0999435
34	19	11.2105	70.3522	13.3556	8500	4598.42	0.00747279	0.0320395	0.0316394	0.0607951	0.0703522	0.135227	189	0.0547334	0.125528
35	18	19	70.8395	10.989	3080	5899.83	0.0153461	0.0362723	0.0347464	0.0644663	0.0708395	0.136153	287	0.0585619	0.113459
36	6	25.8333	76.2733	12.0763	4309	6638.5	0.00771407	0.0313932	0.0308689	0.0440477	0.0762733	0.142084	142	0.0611954	0.127347
37	8	16.875	79.6453	14.4672	9709	6015.12	0.0128487	0.0259444	0.038019	0.0498988	0.0796453	0.139411	126	0.0583606	0.114647
38	10	20.8	85.9316	12.3942	2488	6262	0.0160791	0.0397165	0.037165	0.0686018	0.0859316	0.14986	192	0.0695638	0.112669
39	5	33.2	83.6149	12.2237	8688	7446	0.0231377	0.0411391	0.037448	0.0635818	0.0836149	0.14199	156	0.0652222	0.121591
40	17	11.7647	73.8822	12.6389	7660	5012.94	0.00712069	0.036854	0.0363715	0.0637368	0.0738822	0.130016	184	0.060053	0.113063
41	14	12.7857	71.9026	14.8887	5355	6321.79	0.00909544	0.0326919	0.0359269	0.0653604	0.0719026	0.138985	160	0.0559721	0.110669
42	14	14	80.8804	14.8864	3989	5841.86	0.00503775	0.0318645	0.0340279	0.0636251	0.0808804	0.153369	181	0.0656975	0.117048
43	11	20.4545	77.9287	12.9422	3271	5799.64	0.0142095	0.0350389	0.0385514	0.0680359	0.0779287	0.143438	200	0.0610844	0.0983445
44	6	28.1667	90.2882	13.7604	4746	6687.33	0.0137862	0.0382095	0.0395477	0.0615191	0.0902882	0.151829	150	0.0708757	0.115298
45	13	19.5385	59.6598	10.0795	3071	6182.23	0.00623709	0.0336461	0.0330307	0.0679379	0.0596598	0.124904	222	0.046563	0.101209
46	6	32.1667	65.6818	7.47546	4062	4310.33	0.00976305	0.0201258	0.0347071	0.0410617	0.0656818	0.129022	175	0.0485453	0.108082
47	28	9.03571	65.1083	12.5336	8301	5286.89	0.00606486	0.0315663	0.035715	0.062787	0.0651083	0.124355	215	0.0481121	0.0975843
48	26	9.38462	59.7026	11.269	2183	5844.15	0.00093949	0.0396263	0.0387823	0.0779132	0.0597026	0.125202	207	0.0483527	0.0895279
49	13	12.0769	81.1506	12.2411	1018	4597	0.0180332	0.0405431	0.0339692	0.0556258	0.0811506	0.138422	147	0.0646622	0.110777
50	14	16.8571	58.1313	12.9591	3907	4728.93	0.00412852	0.0356409	0.0354847	0.0743693	0.0581313	0.122796	209	0.0431582	0.122796
51	10	18.6	71.5663	9.6092	5296	5876.6	0.00945544	0.0355237	0.0383229	0.0985982	0.0715663	0.132351	170	0.0534609	0.102365
52	10	13.3	75.4738	11.7615	3090	5046.9	0.0171767	0.0497782	0.0379877	0.071593	0.0754738	0.138626	120	0.0592676	0.129316
53	10	17.9	74.5882	13.4349	6437	4234	0.0218826	0.039816	0.0371659	0.0616558	0.0745882	0.136422	159	0.0567293	0.0993448
54	10	12.2	84.2632	18.3949	2774	6153.4	0.0151114	0.0409505	0.038127	0.0691146	0.0842632	0.143444	119	0.0681795	0.108976
55	13	17.0769	77.1858	11.6199	2131	5557.77	0.0100583	0.0365087	0.034197	0.0695405	0.0771858	0.150031	203	0.0638262	0.109203
56	11	17.8182	77.9525	14.4524	6693	5520.45	0.0105738	0.0343188	0.0339442	0.0704092	0.0779525	0.142671	175	0.0625406	0.132412
57	12	12	87.7905	18.3696	5251	4607.67	0.00614332	0.0360719	0.0345487	0.056359	0.0877905	0.14792	135	0.0671127	0.114091
58	23	13.2609	70.782	13.9197	4559	5889.04	0.00996522	0.0321734	0.0360319	0.0676228	0.070782	0.130572	260	0.0559994	0.108353
59	14	14.7143	71.6956	12.973	7488	6269.29	0.00737377	0.0408722	0.0376679	0.0920441	0.0716956	0.131729	185	0.058236	0.105626
60	17	10.6471	75.5063	15.5384	8391	6400.82	0.00958972	0.0364424	0.0370504	0.0913149	0.0755063	0.13666	160	0.0584572	0.110369
61	13	15.7692	73.2558	13.1601	1690	5231.46	0.0133604	0.0308661	0.0384201	0.0549125	0.0732558	0.132387	189	0.0550964	0.102756
62	5	21.4	82.4176	8.44335	6777	4984	0.00875176	0.0331469	0.0310033	0.0462157	0.0824176	0.139625	103	0.0632223	0.102888
63	10	13.9	74.0437	13.2001	7072	4970.6	0.0156713	0.0258127	0.0362313	0.0406261	0.0740437	0.133778	124	0.0517996	0.114269
64	3	21.3333	89.9272	8.1311	8002	7397	0.0235507	0.0446286	0.0377125	0.0635818	0.0899272	0.15055	63	0.0623857	0.109757
65	12	16.9167	85.5121	11.4238	6981	5170.67	0.00978626	0.0396748	0.0364311	0.0830342	0.0855121	0.147904	187	0.0688923	0.114787
66	4	49.25	79.6879	3.75191	3986	4225.75	0.0205385	0.0330539	0.0327457	0.056948	0.0796879	0.146544	178	0.0613355	0.107482
67	9	18.8889	66.0736	10.671	4462	6713.89	0.00755149	0.0219291	0.0266313	0.0523801	0.0660736	0.127579	160	0.0473558	0.101104
68	24	6.33333	75.0412	15.4371	3727	4854.46	0.00746541	0.041709	0.0393567	0.112953	0.0750412	0.128581	136	0.055686	0.114929
69	8	21.25	77.1387	10.3816	2633	5380.12	0.0211237	0.0503037	0.0408381	0.0911071	0.0771387	0.141105	161	0.0610806	0.106766
70	22	10.5909	77.535	13.5096	3826	4972.09	0.0117724	0.0324428	0.0356871	0.0561663	0.077535	0.136506	210	0.0589924	0.103825
71	9	24.5556	88.7138	13.4738	7996	6484.11	0.0230055	0.0399293	0.0306936	0.0585311	0.0887138	0.146634	199	0.073444	0.131214
72	5	17	87.6994	10.7789	6361	6039.2	0.0165001	0.0337183	0.0331364	0.0574314	0.0876994	0.150466	82	0.0627004	0.101151
73	15	9.53333	93.8371	20.458	2924	5218.13	0.00453913	0.0368197	0.038081	0.0636251	0.0938371	0.151648	136	0.0762442	0.147196
74	20	12	72.0538	13.9844	0	5302.55	0.00157193	0.0334623	0.0360266	0.0988789	0.0720538	0.137035	214	0.0561557	0.105816
75	20	12.15	65.6618	14.3269	3180	4978.7	0.00960533	0.0338411	0.0368808	0.0820249	0.0656618	0.136218	222	0.0505182	0.10577
76	9	13.6667	71.2455	10.8556	2793	5701.22	0.0162191	0.03363	0.0319677	0.0655696	0.0712455	0.139351	116	0.055365	0.103112
77	8	25.875	105.114	17.7573	4450	5864.25	0.0299399	0.0558342	0.0392878	0.0803664	0.105114	0.172686	185	0.0933242	0.134657
78	9	11.3333	77.7703	14.7016	9064	4728.33	0.00213062	0.034828	0.0321266	0.0874687	0.0777703	0.147814	96	0.0629245	0.125089
79	14	15.1429	74.0293	13.2183	2102	4551.71	0.00395105	0.030659	0.0374608	0.0639577	0.0740293	0.136347	188	0.055117	0.101726
80	9	7.88889	88.8168	17.0913	1790	5161.44	0.0121436	0.0307534	0.0401958	0.0741479	0.0888168	0.152687	69	0.0580551	0.11801
81	10	8.8	71.7018	11.215	8932	5589.1	0.00310572	0.0326803	0.0381754	0.05905	0.0717018	0.133495	84	0.0539481	0.104063
82	9	25.8889	95.6091	19.453	8739	6873.11	0.00993569	0.0440868	0.0337854	0.0819139	0.0956091	0.164236	204	0.0788597	0.124907
83	9	18.8889	74.5918	14.0872	8849	4151.44	0.00379622	0.0261247	0.0329165	0.0551873	0.0745918	0.135709	159	0.0573647	0.101866
84	14	10.5	72.9376	16.2529	8465	6415.07	0.00899658	0.0333777	0.0341331	0.0593746	0.0729376	0.145015	130	0.0533561	0.101637
85	17	7.29412	72.7248	16.4429	4982	6108.82	0.0138772	0.0347438	0.0359341	0.059308	0.0727248	0.14373	115	0.0553283	0.104877
86	7	18.1429	86.6369	15.8204	6224	6427.57	0.0157894	0.0360257	0.0363649	0.0563875	0.0866369	0.148302	125	0.0661558	0.116261
87	14	11.7143	83.6111	15.562	2680	5202.43	0.015906	0.0372556	0.0397626	0.0535581	0.0836111	0.150408	151	0.0671526	0.126776
88	6	25.6667	78.1561	13.4354	6548	7136.17	0.019402	0.0288932	0.0325784	0.0403722	0.0781561	0.139658	150	0.0566976	0.103301
89	7	26.8571	88.15	16.5847	3754	5436.14	0.0250739	0.0343819	0.0329312	0.0534408	0.08815	0.155622	176	0.0685879	0.116396
90	17	9.41176	72.9577	12.2673	4604	5944.65	0.00575938	0.0327578	0.034568	0.066569	0.0729577	0.138815	144	0.0559966	0.101194
91	5	22.6	76.5606	9.18212	5819	7671	0.00569434	0.0266325	0.0353669	0.0390317	0.0765606	0.138281	109	0.0567631	0.0962329
92	11	9.90909	72.9676	11.7995	1643	5242	0.011429	0.030672	0.0328386	0.07347	0.0729676	0.135382	106	0.0508688	0.0962898
93	5	20	71.2565	11.1125	3842	5471.6	0.00714534	0.0237913	0.0332022	0.0563368	0.0712565	0.128551	93	0.0502599	0.104772
94	16	14.875	73.3709	13.7661	2034	5976.31	0.00746541	0.0400678	0.0375936	0.0597563	0.0733709	0.135534	216	0.0582962	0.107354
95	15	12.6667	80.2879	16.7472	4625	4848.07	0.00676773	0.0313639	0.0346115	0.0567869	0.0802879	0.144688	171	0.0613675	0.114792
96	13	6.69231	73.7334	16.0446	8976	5293.31	0.00996522	0.0330733	0.0350434	0.0670732	0.0737334	0.140537	79	0.0455375	0.0961618
97	13	14.7692	77.7333	12.2631	6156	6558.92	0.0075877	0.0308668	0.0369815	0.048709	0.0777333	0.139159	180	0.0588547	0.128573
98	8	20.875	72.5674	9.30958	2261	6712.25	0.00909544	0.0324115	0.0362328	0.0764313	0.0725674	0.138166	157	0.0553806	0.108603
99	11	15.6364	58.5364	9.32603	4555	4730.09	0.00338403	0.0324689	0.0390708	0.0626377	0.0585364	0.121816	156	0.0419858	0.0861574
100	10	23.8	55.4321	8.75984	4998	5983.6	0.00141555	0.0340164	0.036022	0.0544613	0.0554321	0.120083	213	0.0430305	0.0922886
101	12	13.3333	78.8981	16.2187	8268	5171.33	0.00339704	0.0400051	0.0365178	0.0875966	0.0788981	0.141933	148	0.0591906	0.125805
102	9	7.88889	85.4219	17.1768	1242	6182.44	0.0160638	0.0381349	0.0336719	0.0596392	0.0854219	0.149558	70	0.0609296	0.0936299
103	5	34.2	69.8862	8.3576	1299	5004.8	0.0115417	0.0319104	0.0366469	0.0637064	0.0698862	0.135804	159	0.0500555	0.0965785
104	11	13	95.358	17.7211	1314	4915.09	0.0143384	0.0517282	0.0410756	0.0805522	0.095358	0.159037	136	0.0825733	0.115461
105	8	9.25	78.4719	15.8366	4392	5290.75	0.0175735	0.0308463	0.0362814	0.0525373	0.0784719	0.138422	71	0.0538846	0.109787
106	13	12.2308	81.538	16.4709	0	4855.31	0.0114002	0.039997	0.0390226	0.0879282	0.081538	0.142369	147	0.0644333	0.126171
107	30	8.16667	78.7651	18.3686	2945	5004.2	0.015245	0.0338027	0.0382423	0.0593897	0.0787651	0.141246	208	0.0596779	0.117631
108	5	43.4	72.808	6.30812	4802	7156.8	0.00923344	0.0366737	0.0369064	0.0756925	0.072808	0.140353	196	0.0641171	0.112717
109	9	11	79.0594	14.7162	6461	3579.22	0.0172333	0.0425396	0.0439666	0.0778315	0.0790594	0.14309	91	0.0571511	0.100518
110	6	9.83333	80.7914	11.9449	4912	5654.67	0.0103139	0.0276112	0.0349405	0.0421036	0.0807914	0.152687	59	0.0524676	0.0936188
111	5	29	96.3902	9.85329	5066	6840.8	0.0260439	0.0432814	0.037711	0.0632473	0.0963902	0.151634	140	0.0796119	0.127238
112	3	31.3333	83.5936	6.59019	7406	7385.33	0.0187022	0.0328353	0.0386383	0.0552984	0.0835936	0.150747	91	0.0715591	0.117119
113	5	18.6	70.2213	9.67494	7005	6357.4	0.00380178	0.0324531	0.0339475	0.0664263	0.0702213	0.139127	88	0.0504434	0.0945114
114	11	15.6364	74.9596	15.5428	4715	5429.36	0.0116518	0.0356064	0.0353825	0.080184	0.0749596	0.13978	157	0.0559173	0.100405
115	11	18.2727	94.764	17.8124	6591	5246.36	0.00854395	0.0360415	0.0357639	0.0583256	0.094764	0.15487	180	0.0769562	0.119502
116	8	7.25	84.4072	17.0049	8083	4692.88	0.0124047	0.0371062	0.0428579	0.0540199	0.0844072	0.14292	56	0.0641664	0.121193
117	6	16.3333	79.212	11.8602	6053	6303.67	0.00631457	0.0214907	0.028614	0.0400532	0.079212	0.140284	98	0.0547891	0.101605
118	16	8.75	83.2457	16.6924	6671	5305.88	0.00778401	0.0404875	0.036298	0.0654721	0.0832457	0.151239	130	0.0650998	0.131781
119	7	9.85714	97.8424	17.5656	9608	6290.71	0.0121436	0.0444617	0.0388064	0.0875966	0.0978424	0.164831	66	0.073363	0.122893
120	9	20	82.4137	12.79	8279	4934.67	0.0184547	0.0370582	0.0355473	0.0512854	0.0824137	0.140843	163	0.0646466	0.124492
121	7	16.7143	92.5426	16.2537	8449	6087	0.020112	0.0395916	0.0387262	0.0616518	0.0925426	0.162319	110	0.0737879	0.130454
122	7	19.5714	69.3322	11.1042	6514	6710.43	0.0125172	0.0266492	0.0339421	0.0564095	0.0693322	0.135296	134	0.0478901	0.091632
123	5	22	97.243	9.52224	1704	5252.4	0.0129451	0.0311699	0.0358925	0.0525015	0.097243	0.15989	106	0.0692049	0.138277
124	6	12.5	102.818	14.6184	1300	5497.33	0.0310577	0.0488181	0.0391014	0.0731498	0.102818	0.166297	71	0.074792	0.125798
125	8	12.75	73.5771	11.9225	6045	6202.25	0.00680769	0.0337717	0.0390624	0.0573482	0.0735771	0.133001	94	0.0540705	0.107046
126	11	8.90909	84.8741	17.2061	4220	5911.45	0.0176187	0.0421722	0.0326359	0.0708733	0.0848741	0.141843	90	0.0637804	0.126606
127	6	24	67.6091	11.2403	5999	5168.33	0.0139113	0.0400581	0.0400913	0.0620834	0.0676091	0.132578	136	0.0476139	0.0882461
128	7	29.5714	89.3397	9.72015	7048	4905.43	0.0137774	0.0453705	0.0368866	0.0844932	0.0893397	0.151609	192	0.0768327	0.12528
129	6	12	97.0051	12.5202	3781	5651.33	0.0137774	0.0416261	0.0391572	0.0673252	0.0970051	0.165386	70	0.0713949	0.115726
130	6	36.8333	76.8118	8.61842	731	6052.83	0.0126779	0.0359619	0.0401053	0.0726751	0.0768118	0.132358	204	0.058764	0.113432
131	5	14.6	81.8039	7.66808	2466	5227.2	0.0164681	0.0331241	0.0389136	0.0616846	0.0818039	0.140185	71	0.0554707	0.106702
132	8	38	72.739	10.476	5533	6505.5	0.00180289	0.0347723	0.0363491	0.0660758	0.072739	0.135776	263	0.0568389	0.0955551
133	4	14	79.3063	10.5355	1307	4136.5	0.010872	0.0344356	0.0353892	0.0590362	0.0793063	0.138793	56	0.0495622	0.0971726
134	13	12.3077	82.4142	17.9393	5908	5275.85	0.0146041	0.0360214	0.0341217	0.0744515	0.0824142	0.146687	150	0.0634043	0.123195
135	19	7.47368	66.5841	15.2811	6015	4721.89	0.00190744	0.0297698	0.0343672	0.0710627	0.0665841	0.127767	131	0.045923	0.101421
136	10	9	73.5816	15.148	7783	5683.8	0.00417089	0.0312978	0.0362271	0.056709	0.0735816	0.137405	86	0.048755	0.090725
137	6	19.3333	73.4292	9.18836	3026	5433.5	0.0141087	0.0333153	0.0375617	0.065916	0.0734292	0.136905	111	0.0496731	0.101786
138	6	13.6667	75.5468	12.7681	7678	4677.67	0.0149046	0.0216399	0.0316156	0.0369178	0.0755468	0.142483	81	0.0507737	0.106355
139	3	36.6667	85.4365	3.66254	4595	5595.67	0.0114978	0.061617	0.0365403	0.106127	0.0854365	0.147845	104	0.0712425	0.110057
140	10	18	73.5107	16.096	4650	6225.9	0.000555342	0.0319632	0.0334673	0.100512	0.0735107	0.134366	168	0.0577014	0.118391
141	7	23.7143	95.6615	16.4792	9586	6956.29	0.010274	0.0438272	0.0339356	0.0806938	0.0956615	0.153441	158	0.0796932	0.12454
142	8	14.75	84.371	18.0254	4582	4692.38	0.021122	0.0380461	0.0366645	0.0616846	0.084371	0.145803	111	0.063329	0.104868
143	7	22.7143	87.2094	15.2602	5263	4668.43	0.0232423	0.0353195	0.0383176	0.0519481	0.0872094	0.150436	147	0.0674143	0.111704
144	7	7.71429	81.4852	17.1285	8306	6590.71	0.0126484	0.0313288	0.0342913	0.056454	0.0814852	0.152323	50	0.0516755	0.104399
145	4	36	65.7147	4.29907	5057	6620	0.00966233	0.0213779	0.0332477	0.0368252	0.0657147	0.129643	137	0.044468	0.0909173
146	9	6.55556	79.7541	17.9234	2855	5143.33	0.011604	0.0347548	0.0326004	0.0750183	0.0797541	0.135986	58	0.05495	0.105495
147	11	20.3636	77.1621	17.1765	2359	6897	0.0172019	0.0399671	0.0365065	0.0889015	0.0771621	0.137468	198	0.0569162	0.0968829
148	4	18.5	74.0754	8.95365	7457	5822.5	0.00908162	0.0175582	0.0314395	0.0301033	0.0740754	0.133855	75	0.0509064	0.0948288
149	3	21.6667	84.1494	4.24578	5291	6706	0.0157635	0.0236907	0.0364235	0.033305	0.0841494	0.150745	63	0.0535785	0.0977046
150	9	15.2222	81.984	18.9692	4041	5832.56	0.0170259	0.0391551	0.0359602	0.059213	0.081984	0.140864	126	0.0661872	0.114038
151	6	30.1667	73.9938	8.87672	8668	5051.33	0.0207883	0.0427352	0.0350309	0.0763916	0.0739938	0.139455	168	0.0567116	0.10986
152	9	7	96.4834	17.6439	11463	5265.33	0.0226417	0.0480177	0.0339001	0.0764313	0.0964834	0.158788	61	0.0736426	0.130173
153	5	52	87.9068	10.9715	9422	5224.6	0.0281958	0.0528729	0.0401233	0.0734517	0.0879068	0.152537	231	0.075138	0.122222
154	18	9.5	75.2314	12.872	5065	5140.83	0.0100394	0.0361296	0.0357226	0.0720535	0.0752314	0.131625	156	0.057769	0.12555
155	8	24	78.909	13.6729	6213	5018.88	0.00674232	0.025401	0.0332676	0.0476872	0.078909	0.135422	179	0.0597795	0.110792
156	7	20	75.183	13.5777	2766	5780.43	0.00674232	0.0283546	0.0343325	0.0515457	0.075183	0.135128	132	0.0543785	0.101243
157	4	23.5	82.4143	6.91928	6517	4583.25	0.0223509	0.0352785	0.0371359	0.0542065	0.0824143	0.138883	92	0.0569298	0.0963837
158	7	14.4286	102.436	20.6876	4674	6135	0.0132457	0.0516645	0.0396459	0.0809807	0.102436	0.167364	93	0.0777469	0.12091
159	12	9.66667	90.2874	15.4767	4431	4887	0.0141281	0.040958	0.0332259	0.0673252	0.0902874	0.150462	110	0.064065	0.120557
160	14	14	88.6976	17.4162	0	5483.79	0.0199486	0.0489701	0.0366784	0.088133	0.0886976	0.148824	181	0.07777	0.125061
161	8	19.375	80.0967	14.5007	5338	5512.88	0.00707408	0.0266338	0.0344624	0.0416804	0.0800967	0.142855	151	0.0579832	0.0957998
162	5	21.6	88.4802	9.68023	5317	5334.4	0.0289934	0.0361648	0.0349827	0.0439618	0.0884802	0.148862	107	0.069151	0.111313
163	6	19.3333	94.4039	17.4378	4115	6243.83	0.0160102	0.0515213	0.0363952	0.0809807	0.0944039	0.15312	108	0.0793459	0.113397
164	5	11.4	84.2852	9.32386	5471	4099.2	0.0218371	0.036554	0.034216	0.0560623	0.0842852	0.148797	56	0.0581958	0.0944322
165	9	8.77778	85.1535	16.6696	5094	5752.67	0.0146008	0.0302845	0.0333286	0.0523823	0.0851535	0.15084	79	0.057234	0.104149
166	7	21.8571	78.4925	13.3732	3541	7156.29	0.0257147	0.0373092	0.0358042	0.0591296	0.0784925	0.137989	143	0.0596973	0.101074
167	10	7.2	82.8426	13.6159	6087	6011.9	0.00713901	0.0241688	0.0322053	0.0363596	0.0828426	0.142648	68	0.051825	0.095323
168	9	10.1111	86.44	19.6763	4634	6137	0.010789	0.0295876	0.0324897	0.0502382	0.08644	0.151358	86	0.0644313	0.105599
169	8	27.25	76.152	10.8497	8247	5356.12	0.0162469	0.0389399	0.0333569	0.0812196	0.076152	0.139303	194	0.0566319	0.0990021
170	6	31.1667	65.4056	8.31954	2298	6881.67	0.00914719	0.0205267	0.0350246	0.0436107	0.0654056	0.12568	179	0.0472517	0.0938933
171	11	10.9091	88.5634	14.549	8497	6681.09	0.0123701	0.0398569	0.0358625	0.0644663	0.0885634	0.151966	111	0.0714735	0.116226
172	4	37	75.4469	5.13268	3996	6285.25	0.0171878	0.0226898	0.0344325	0.0276916	0.0754469	0.144809	142	0.0566903	0.104008
173	11	10.3636	78.5411	15.1055	3909	5099.45	0.00621316	0.024722	0.0332454	0.0417731	0.0785411	0.150996	106	0.0518234	0.0999541
174	6	14.6667	105.767	16.902	4798	5243.83	0.0338094	0.0486156	0.0357546	0.0572846	0.105767	0.167157	87	0.0792885	0.125319
175	6	23.6667	71.7301	11.6392	6732	6531.83	0.015579	0.0261163	0.0406069	0.03415	0.0717301	0.13556	138	0.0502586	0.0918955
176	8	11.875	87.8532	14.0041	3663	5607	0.0104015	0.0293454	0.0337667	0.0521468	0.0878532	0.143829	88	0.0618511	0.115997
177	7	13.8571	81.5999	16.2453	8449	4888.29	0.0075877	0.0295136	0.0367316	0.0614154	0.0815999	0.146747	94	0.0562024	0.106704
178	6	24.8333	69.0078	12.2339	8576	5720.17	0.0135253	0.0348974	0.0356213	0.0541438	0.0690078	0.133104	139	0.0536876	0.0980898
179	10	15.1	79.7225	15.9619	7765	4968	0.0148183	0.0388267	0.0345845	0.0931046	0.0797225	0.147634	144	0.0618651	0.111738
180	9	16.1111	87.9707	16.5239	2590	5517.56	0.022479	0.0457567	0.0356916	0.0782356	0.0879707	0.152053	139	0.0695053	0.114023
181	5	19.4	75.2494	7.96919	5538	4308.2	0.0100583	0.0264198	0.0336207	0.0440604	0.0752494	0.140822	93	0.0503187	0.101849
182	5	24.2	72.1563	4.94727	7235	6386.4	0.00973993	0.0280782	0.0348045	0.0498459	0.0721563	0.137965	112	0.050517	0.0912149
183	5	8.2	115.922	17.678	3686	5509	0.0403459	0.0532962	0.0375156	0.0725809	0.115922	0.178767	42	0.081377	0.119052
184	4	24.75	84.7513	9.24866	599	6152.5	0.0153461	0.0326243	0.0371636	0.0484108	0.0847513	0.151499	97	0.069298	0.129841
185	6	17.6667	91.0681	11.8437	4732	3678.83	0.0208071	0.0341759	0.0343099	0.0521468	0.0910681	0.146657	98	0.0665925	0.103819
186	5	19.4	86.3094	13.8033	8000	7269.6	0.0178736	0.0346441	0.0368964	0.0494243	0.0863094	0.142422	94	0.0593915	0.0993033
187	7	22.1429	81.8062	13.4266	5648	5814.86	0.0100374	0.033103	0.0409245	0.0437622	0.0818062	0.141759	147	0.0610768	0.106849
188	3	14.3333	109.585	10.2854	1923	4530.67	0.0378774	0.0527012	0.043224	0.0620834	0.109585	0.168398	41	0.0797291	0.11934
189	12	13.5833	79.0613	17.1028	6158	4956	0.0134482	0.0406121	0.0378931	0.0633022	0.0790613	0.142021	153	0.0608043	0.11277
190	5	14.8	86.2975	11.2717	3072	6869.8	0.0196422	0.0273739	0.0327866	0.0360099	0.0862975	0.153822	74	0.0595741	0.103009
191	5	23.4	86.3487	8.35776	4439	6151.6	0.0163899	0.0351094	0.0366168	0.0488645	0.0863487	0.143046	113	0.0701701	0.122546
192	8	21.5	87.8254	14.4285	0	6108.5	0.0198647	0.0394421	0.0383564	0.0613091	0.0878254	0.147477	164	0.0722815	0.12498
193	6	9.83333	96.9195	13.8055	5407	4975.67	0.0254629	0.0402929	0.0378128	0.0496072	0.0969195	0.157268	58	0.0703593	0.109364
194	7	12.4286	84.4602	13.3036	7112	6220.86	0.0176022	0.0295625	0.0292589	0.044392	0.0844602	0.144488	83	0.0562119	0.109646
195	5	14.2	70.4597	12.6759	11152	6534.8	0.00371961	0.0161824	0.0270211	0.0232607	0.0704597	0.134821	69	0.0392089	0.091702
196	6	13.5	103.662	14.7334	5481	5080.67	0.0129451	0.0374326	0.0361864	0.0647255	0.103662	0.166553	81	0.0807175	0.127807
197	13	9.07692	86.0307	19.4002	5099	6828	0.0192125	0.0338833	0.035012	0.0497507	0.0860307	0.146767	110	0.0640704	0.124087
198	12	9.08333	77.1664	18.2037	12065	6086.42	0.0119482	0.0366756	0.034864	0.0694423	0.0771664	0.135547	104	0.0514758	0.110874
199	5	10.2	95.0005	14.245	5601	5537.8	0.00453913	0.0278511	0.034445	0.0452175	0.0950005	0.151735	52	0.0557238	0.108121
200	4	22.75	98.4459	15.3709	6414	8055.5	0.0313076	0.0423769	0.0348608	0.0664263	0.0984459	0.152515	91	0.0723947	0.119788
201	4	8.25	73.0221	10.2434	6599	5158.25	0.00755149	0.0228488	0.0409745	0.0539139	0.0730221	0.13513	34	0.0450662	0.121203
202	5	21.2	78.4782	12.0033	5401	4635.2	0.00381652	0.023836	0.0336671	0.0568344	0.0784782	0.135263	104	0.0582696	0.132362
203	12	4.75	81.1013	19.5056	5394	4883.83	0.0207803	0.0329284	0.0312248	0.0572752	0.0811013	0.143249	54	0.0545718	0.103083
204	10	13	84.3802	14.8219	6296	5852.6	0.0126528	0.0401704	0.0369994	0.0703205	0.0843802	0.149653	120	0.0636112	0.113993
205	5	9.2	79.2486	13.1361	3386	4855.4	0.00680769	0.0288101	0.036026	0.0497919	0.0792486	0.139808	46	0.0511481	0.0807501
206	4	39.75	73.9067	8.09723	7351	6153.5	0.0141418	0.0215603	0.0358448	0.0279285	0.0739067	0.135782	149	0.0537439	0.0978355
207	8	15.25	103.033	17.4698	5279	6947.5	0.0319799	0.053782	0.041477	0.0863148	0.103033	0.160004	116	0.0801502	0.132808
208	5	8.6	84.75	16.95	5663	2255.4	0.0066656	0.019678	0.0314708	0.0497919	0.08475	0.151787	44	0.0484277	0.0915371
209	5	39.4	71.8555	8.57471	3743	5310.2	0.0142838	0.032446	0.0363528	0.0615689	0.0718555	0.132574	178	0.0527866	0.0942886
210	6	17	101.048	17.4428	4777	4832.83	0.0375438	0.0423218	0.0410602	0.0475324	0.101048	0.159151	100	0.0766523	0.123448
211	8	15.875	86.5858	14.515	3607	6039.5	0.00700614	0.0327142	0.0390395	0.0864065	0.0865858	0.152506	121	0.0700067	0.116302
212	6	25.3333	90.5618	13.5016	6211	4622.33	0.015245	0.0370202	0.0338676	0.052365	0.0905618	0.156491	143	0.0685586	0.121621
213	8	8.375	76.1539	11.7016	2539	6405.25	0.00490227	0.0288044	0.0317472	0.0607951	0.0761539	0.141083	65	0.0532063	0.0954083
214	7	8.42857	91.4907	16.3871	5303	5685.57	0.0105912	0.0335076	0.0357848	0.0559918	0.0914907	0.154941	58	0.0617629	0.107651
215	6	18.1667	73.3299	9.87148	3882	5942.5	0.0103593	0.026857	0.0301928	0.0605451	0.0733299	0.133412	106	0.0545155	0.104369
216	6	15.6667	95.5257	13.6844	2230	5391.83	0.0174614	0.037147	0.0309637	0.0524216	0.0955257	0.152235	93	0.0714612	0.12363
217	4	11.25	85.6194	9.36192	4119	7437.5	0.0197159	0.0284625	0.035111	0.0440604	0.0856194	0.152315	46	0.0566469	0.0863636
218	12	6.16667	86.2153	20.399	4199	4138	0.00998921	0.0335672	0.0363251	0.0651898	0.0862153	0.149344	71	0.0613238	0.119845
219	6	8.5	87.0791	19.2645	8519	5882.33	0.0224913	0.0442154	0.036992	0.0863148	0.0870791	0.146847	52	0.0590195	0.129987
220	3	13.3333	99.7773	8.38197	4804	5110	0.0294511	0.0337844	0.0378636	0.0421857	0.0997773	0.166486	38	0.0606714	0.101333
221	7	20.1429	81.2162	10.6834	4123	7659.43	0.0166493	0.0406662	0.039445	0.0673524	0.0812162	0.143982	133	0.0637121	0.108881
222	4	13	84.3594	7.07179	3253	5774.5	0.026455	0.0296512	0.0335258	0.0329322	0.0843594	0.152669	50	0.0592869	0.0904699
223	5	19.2	85.6969	11.0835	3907	6385.8	0.0227837	0.0320922	0.0370694	0.0405204	0.0856969	0.151034	91	0.0629833	0.114082
224	5	10.8	86.533	14.9293	5243	4089.2	0.0225145	0.0413145	0.0298753	0.0660856	0.086533	0.148194	54	0.0618596	0.101523
225	7	9.28571	88.152	12.9996	3759	4049.71	0.0144935	0.0370953	0.0364043	0.0805522	0.088152	0.152689	65	0.0665439	0.13099
226	9	17.1111	70.8131	11.9205	7385	5874.56	0.00849815	0.0264373	0.0384328	0.0396433	0.0708131	0.135991	141	0.0523967	0.0996769
227	7	25.5714	69.1953	11.5758	4606	4970.86	0.0131892	0.0345399	0.0365219	0.0731498	0.0691953	0.129722	169	0.0511644	0.104208
228	4	20.25	88.07	11.2215	4260	5721	0.0137804	0.0383793	0.0383053	0.0688318	0.08807	0.150687	81	0.068718	0.107032
229	6	21.3333	71.6934	9.95652	3992	4443.67	0.0163303	0.0360678	0.0393544	0.0619158	0.0716934	0.135909	116	0.051934	0.106068
230	8	19.375	79.5105	12.3632	6975	4963	0.0231458	0.0395193	0.0336533	0.0679379	0.0795105	0.140596	143	0.057481	0.0922052
231	11	6.27273	83.1211	19.0276	6505	4988.18	0.01651	0.038694	0.0329906	0.059116	0.0831211	0.146326	64	0.0632167	0.110428
232	8	7.125	94.498	19.5305	2262	6319.88	0.0139035	0.0302684	0.0347857	0.0527087	0.094498	0.162215	54	0.0599017	0.112465
233	4	18.25	74.9699	7.83091	5043	5719.25	0.00577621	0.0215453	0.0358294	0.0311139	0.0749699	0.128828	70	0.0475601	0.0927377
234	4	36.5	87.9862	9.60834	7608	5301	0.0177366	0.0363299	0.0344154	0.0468056	0.0879862	0.154771	140	0.0695056	0.113689
235	13	6.46154	63.064	13.5463	7877	5584.54	0.00370038	0.033137	0.0366707	0.0643833	0.063064	0.128902	82	0.0448516	0.11237
236	7	17.8571	75.5495	13.5595	3526	6340.29	0.0123536	0.0317747	0.0333996	0.0712677	0.0755495	0.138539	116	0.0596449	0.112658
237	4	9.25	79.5336	8.83707	6737	6606.5	0.00213062	0.0332637	0.0326816	0.0660758	0.0795336	0.149944	37	0.0518715	0.0936179
238	6	37.6667	90.271	16.7053	5497	4836.83	0.0344905	0.0522096	0.0414453	0.0832553	0.090271	0.156429	206	0.0739106	0.116904
239	4	10.5	95.8164	15.414	5090	5716.25	0.0160791	0.0367062	0.0373431	0.049555	0.0958164	0.151398	41	0.0670567	0.106738
240	4	46	74.4939	5.90155	7086	5703	0.0116627	0.0265934	0.0384264	0.0323057	0.0744939	0.134784	169	0.0557142	0.095363
241	8	22.75	67.274	14.9484	5550	6484.25	0.0149245	0.0220313	0.0299199	0.0327949	0.067274	0.131457	164	0.0467469	0.0839302
242	7	10.5714	84.9808	14.671	3200	7151.86	0.0267794	0.0403415	0.0377005	0.0654721	0.0849808	0.152146	74	0.0649047	0.113598
243	4	10	70.047	8.33893	4053	5547.5	0.0133337	0.0305252	0.0376533	0.0489362	0.070047	0.131911	40	0.0467804	0.083248
244	4	17.5	90.7279	12.4641	7756	6945.25	0.00614332	0.0320037	0.0387903	0.0453862	0.0907279	0.144932	68	0.0641674	0.113831
245	4	10.25	88.8315	11.485	3903	5766	0.0141281	0.0237652	0.0302711	0.0395312	0.0888315	0.150525	41	0.0546068	0.0928659
246	6	33.1667	76.0596	11.1359	7045	6575.67	0.0237243	0.0331974	0.0338917	0.0464782	0.0760596	0.142157	183	0.0585493	0.102461
247	7	20.4286	68.0393	12.3152	7282	6297.71	0.00740575	0.0285467	0.0319864	0.0544666	0.0680393	0.13475	137	0.0467829	0.100484
248	8	14	65.9462	11.727	3410	5512.62	0.00236473	0.0293938	0.0309925	0.0548876	0.0659462	0.13112	104	0.0545894	0.103483
249	7	7.57143	94.804	17.7173	4238	5488.29	0.0216558	0.0381913	0.0375543	0.0772679	0.094804	0.160142	50	0.0582584	0.102633
250	8	7.25	90.212	20.1232	8640	5026.88	0.0173344	0.0368944	0.0345813	0.05622	0.090212	0.145916	55	0.0599134	0.11595
251	6	16.6667	96.9317	17.7201	5300	5353.33	0.00614145	0.0295467	0.0380376	0.0390953	0.0969317	0.15861	97	0.0715255	0.1184
252	4	12.75	85.4053	12.9912	6081	4274	0.00948841	0.0277911	0.0350876	0.045281	0.0854053	0.150615	48	0.0618068	0.107913
253	3	47.6667	92.0365	3.853	3894	5874.67	0.0247573	0.0399821	0.0336591	0.0501533	0.0920365	0.157344	137	0.0747739	0.120463
254	3	12.6667	74.9717	6.82516	4664	6371.33	0.00934342	0.0333098	0.0322358	0.0511606	0.0749717	0.142219	38	0.0510965	0.0978105
255	7	9.14286	102.209	17.7822	3057	5281.43	0.023702	0.0362796	0.0338884	0.048389	0.102209	0.157636	59	0.0626577	0.101425
256	3	25.3333	78.9346	4.30019	6491	6645.67	0.0150783	0.0329201	0.0355806	0.0439466	0.0789346	0.147954	73	0.0628262	0.109409
257	10	8.2	63.6115	13.0108	5789	4720.2	0.000653067	0.0421034	0.0406389	0.088133	0.0636115	0.125474	79	0.0491187	0.102645
258	9	16.5556	85.8276	17.3614	3061	4832.44	0.0108737	0.0312299	0.0322637	0.0546504	0.0858276	0.151178	141	0.0662926	0.115015
259	9	9.11111	86.6483	18.0555	8795	4892.56	0.0129225	0.0346741	0.0333054	0.0586106	0.0866483	0.151389	78	0.0659637	0.112942
260	5	10.4	103.817	15.9405	7782	5607.4	0.0251736	0.0369278	0.0384245	0.0524974	0.103817	0.162831	50	0.068572	0.112425
261	6	9	88.5847	16.9943	7286	6613.67	0.019763	0.0287269	0.0306093	0.0412753	0.0885847	0.150335	52	0.0522486	0.0875789
262	3	15.6667	102.29	7.12016	6621	4654.33	0.025271	0.0331566	0.0375492	0.0410218	0.10229	0.157167	47	0.0657207	0.104873
263	3	9.66667	98.2897	13.4413	4052	6255.67	0.0145749	0.0270068	0.0361411	0.0373964	0.0982897	0.157823	30	0.0553893	0.103501
264	3	33.6667	98.294	3.44482	4533	5615.33	0.0243874	0.0410451	0.0354508	0.0594531	0.098294	0.150488	98	0.0750694	0.117228
265	4	23.75	89.439	12.1648	7094	5172.75	0.0281326	0.0341658	0.0363393	0.0446674	0.089439	0.145444	92	0.0651655	0.112498
266	5	7.8	84.0149	15.1193	5477	5721.4	0.00801911	0.031237	0.0375738	0.0631224	0.0840149	0.147781	39	0.0520962	0.0922817
267	7	18.5714	105.819	17.7061	7470	4856.86	0.0338942	0.0548172	0.0385594	0.0751406	0.105819	0.175093	121	0.0865537	0.131578
268	5	9.8	85.2029	13.8064	3789	5452.4	0.020866	0.0464611	0.0336424	0.0830342	0.0852029	0.147762	48	0.062257	0.114668
269	4	24.5	89.6626	11.431	6949	6466.75	0.025596	0.0378226	0.0374826	0.0627476	0.0896626	0.145261	96	0.0674762	0.11764
270	5	12.2	85.8256	9.94338	6532	4626	0.0254915	0.0367305	0.0384696	0.0565706	0.0858256	0.152835	58	0.0651828	0.114178
271	3	29.3333	80.3359	6.96633	3817	5176.67	0.0188907	0.0289267	0.0362181	0.0370148	0.0803359	0.147115	85	0.0556124	0.0953098
272	4	10.25	79.3908	8.9546	4683	4940.75	0.0123701	0.0199365	0.034484	0.0362094	0.0793908	0.142744	42	0.0457935	0.0929528
273	7	8.71429	84.9092	16.308	8603	3897.14	0.0130776	0.0282226	0.0312328	0.0523823	0.0849092	0.144973	61	0.0553518	0.107617
274	7	13.8571	69.1697	14.1398	8530	5509	0.011505	0.0265374	0.0305581	0.0478725	0.0691697	0.140249	92	0.059243	0.109029
275	7	14.8571	89.3335	17.1805	6833	6628.29	0.0164817	0.0405279	0.038591	0.0754748	0.0893335	0.145512	102	0.0650846	0.120787
276	6	6.33333	84.8779	16.0218	5364	5021.5	0.00631457	0.0322621	0.0381074	0.0451042	0.0848779	0.141431	36	0.0513049	0.102034
277	3	27.3333	71.0091	5.0439	6784	4080.33	0.00817133	0.0194747	0.0363551	0.0267331	0.0710091	0.136396	81	0.045149	0.084876
278	10	13.6	70.6603	14.1575	4540	6367.8	0.011099	0.029322	0.0298055	0.0561627	0.0706603	0.132348	129	0.0514901	0.0931981
279	4	5.5	98.2049	20.1086	6697	6745.25	0.0173705	0.0369433	0.0352029	0.0559918	0.0982049	0.167919	22	0.05932	0.0908631
280	4	34.75	107.622	8.23678	11018	6787.75	0.0425518	0.0552482	0.0347291	0.0643833	0.107622	0.176217	136	0.0871246	0.125328
281	3	10	116.642	13.0055	0	3262	0.0415695	0.058846	0.0425972	0.0832553	0.116642	0.18098	30	0.0811381	0.126446
282	6	25	80.6346	12.9716	9924	5480.33	0.0199612	0.0382006	0.0365046	0.0544613	0.0806346	0.138189	140	0.0623865	0.107364
283	7	8.57143	91.2568	17.2144	3294	6222.57	0.00389398	0.0384205	0.035488	0.0707091	0.0912568	0.158382	61	0.0667	0.113022
284	11	7.72727	83.29	17.3964	3530	5598.09	0.00395775	0.0381951	0.0350386	0.0724443	0.08329	0.14622	80	0.0575475	0.109122
285	3	27	85.3411	6.00549	5433	6561.67	0.022976	0.0347029	0.0354351	0.0460766	0.0853411	0.151201	82	0.0589223	0.100246
286	6	24.1667	75.8874	11.3573	9905	5998.33	0.0226689	0.0401783	0.0363407	0.0661888	0.0758874	0.13771	135	0.0548746	0.101989
287	5	9.8	78.3902	11.5408	4189	7082.8	0.0148899	0.0342371	0.0336228	0.0553668	0.0783902	0.143645	48	0.0604633	0.107119
288	8	6.125	105.778	26.1639	2492	4592.25	0.0328419	0.0503146	0.0404402	0.0613746	0.105778	0.165297	47	0.0679124	0.106316
289	5	6.8	83.4098	14.4776	3892	4614	0.00707408	0.0368773	0.0398399	0.075784	0.0834098	0.14492	35	0.0527521	0.0897204
290	4	12.25	89.572	12.6206	6159	5533.75	0.00700614	0.0233733	0.0364077	0.0351762	0.089572	0.159512	50	0.0571636	0.106239
291	3	13	82.0389	6.83657	8486	6688.67	0.0121564	0.0283088	0.0351304	0.0473896	0.0820389	0.144743	39	0.0503546	0.0961002
292	6	22.3333	64.1838	11.4283	6669	5316.83	0.00236473	0.0157842	0.0329442	0.0342739	0.0641838	0.128755	131	0.0418781	0.0850908
293	5	6.2	76.1981	14.1753	5593	6370.8	0.00848532	0.0229805	0.0370782	0.0349189	0.0761981	0.14345	32	0.0496321	0.0949763
294	5	24.8	72.3475	11.7203	6714	4700.8	0.00768069	0.0252853	0.0328692	0.0396016	0.0723475	0.132879	121	0.0510106	0.0930564
295	5	23.8	92.1097	11.6445	3269	7662.2	0.0168078	0.0340368	0.0398531	0.0539171	0.0921097	0.153444	116	0.0692031	0.117141
296	7	11	78.8698	14.3711	7160	5142.57	0.0100567	0.0329689	0.0351769	0.0577227	0.0788698	0.1493	76	0.0606922	0.127441
297	5	14	113.42	11.531	5029	3671.6	0.0356394	0.0486471	0.0418116	0.0725837	0.11342	0.184101	69	0.0769679	0.126171
298	4	15.5	94.3349	12.7866	7388	5299.5	0.0133977	0.0293569	0.0326114	0.0463036	0.0943349	0.147647	59	0.0649493	0.113322
299	15	6	79.5314	16.9436	3498	6094.93	0.00584034	0.0344044	0.0372579	0.0626473	0.0795314	0.147323	84	0.0570902	0.114636
300	5	8.6	95.5398	16.4541	4513	3126.8	0.0242261	0.0294249	0.0379329	0.033717	0.0955398	0.156975	43	0.0598805	0.111548
301	7	12.2857	92.8292	20.6782	9939	4437.14	0.0207007	0.0387774	0.0380248	0.0654273	0.0928292	0.151796	82	0.0696823	0.114075
302	4	11.5	81.6048	10.2942	4293	4598.25	0.0120112	0.034697	0.0342976	0.0599405	0.0816048	0.142583	47	0.0508082	0.118538
303	4	5.25	106.648	22.4723	5788	5628.5	0.0317224	0.0468228	0.0333731	0.0602267	0.106648	0.170003	21	0.0637847	0.0980986
304	6	18.6667	82.8835	13.6743	6160	5882.17	0.0144935	0.033634	0.0384679	0.0455126	0.0828835	0.146939	106	0.0623204	0.107716
305	6	12.1667	94.0848	16.9343	4152	6819.67	0.0194877	0.035031	0.0361141	0.0481975	0.0940848	0.155993	70	0.064613	0.102529
306	4	14	84.3721	13.1708	9375	3729.5	0.0220044	0.0492864	0.0365652	0.090092	0.0843721	0.146826	57	0.0602082	0.104753
307	7	8.42857	78.5078	16.6896	4083	3651.29	0.00490227	0.0321764	0.0354124	0.0640946	0.0785078	0.142852	59	0.0539422	0.102278
308	7	16.7143	76.7582	10.5578	5087	4578.71	0.0122945	0.0287509	0.0333157	0.0459662	0.0767582	0.139627	111	0.0559547	0.100298
309	9	9	76.0613	12.7818	4840	5215.33	0.0140579	0.037133	0.0356851	0.0546504	0.0760613	0.138879	79	0.056125	0.110876
310	5	34	97.6072	9.88932	4752	5922	0.0203134	0.0495034	0.0369258	0.0826489	0.0976072	0.16516	159	0.0815675	0.117719
311	4	30.25	82.8463	9.01557	6494	4433.75	0.00778401	0.0314561	0.0405701	0.053894	0.0828463	0.149961	114	0.0600029	0.112686
312	3	22.3333	109.119	5.85445	4998	6564.33	0.019008	0.0414801	0.0431058	0.0550268	0.109119	0.170325	67	0.0806906	0.126537
313	5	25.4	80.2501	12.733	8609	8186.4	0.00663301	0.0273915	0.0349983	0.0579613	0.0802501	0.143447	125	0.0658175	0.128282
314	4	15.5	81.5759	8.64757	2489	5523	0.0165006	0.0421869	0.0308814	0.05346	0.0815759	0.140856	60	0.0592449	0.112482
315	5	16.4	83.4944	13.7793	2140	5313.4	0.0191377	0.0401006	0.0371689	0.0492651	0.0834944	0.151183	77	0.0671484	0.130658
316	4	44	73.6185	6.09511	4998	7472.5	0.0175329	0.0261893	0.0335989	0.0421148	0.0736185	0.13895	166	0.0550787	0.124088
317	3	41.3333	89.3326	5.59156	7243	6075	0.0247782	0.0315348	0.0356893	0.035643	0.0893326	0.15099	120	0.064905	0.106966
318	5	14.8	74.131	8.41714	5812	4733.8	0.00222294	0.0266264	0.0370053	0.0528786	0.074131	0.138998	73	0.050579	0.0953508
319	6	9.16667	87.9927	14.6834	3849	5670.17	0.0324654	0.0450586	0.0374118	0.0793515	0.0879927	0.148123	53	0.0674227	0.136575
320	4	20.75	88.7672	11.7837	6888	7563	0.0220533	0.0385079	0.0386839	0.0592214	0.0887672	0.149053	75	0.0624775	0.113537
321	4	55.5	86.2305	8.1654	5499	8325.5	0.0227005	0.0438252	0.043329	0.056453	0.0862305	0.150666	202	0.0725296	0.121487
322	7	9.85714	82.2075	17.9701	984	5962.57	0.0205633	0.0351048	0.0371868	0.0556981	0.0822075	0.144919	69	0.0584759	0.116099
323	5	23.8	92.428	11.5223	1655	4169	0.0334858	0.0614223	0.0429405	0.102759	0.092428	0.158688	115	0.0799202	0.11699
324	6	7.83333	103.646	20.5852	2518	5171.33	0.0267085	0.0511114	0.0350789	0.075784	0.103646	0.16658	48	0.0766368	0.129831
325	6	17.1667	93.3996	18.7077	6592	6343.67	0.015544	0.0388929	0.0368751	0.0689052	0.0933996	0.153103	101	0.080217	0.129494
326	7	18.5714	77.5841	18.0228	6234	6564.43	0.0200062	0.0428626	0.0386435	0.0790503	0.0775841	0.142709	127	0.0550295	0.0963535
327	3	30.3333	100.035	7.6217	4054	5803.33	0.0169991	0.0397387	0.0371269	0.0586947	0.100035	0.160536	91	0.0774775	0.124952
328	4	9.75	107.736	17.8731	7850	5561.75	0.0168078	0.0390991	0.0379373	0.055977	0.107736	0.165235	39	0.0770257	0.116011
329	8	8.25	98.2094	21.5737	5341	6101.5	0.0180283	0.0376932	0.0392369	0.0668967	0.0982094	0.159089	61	0.0668228	0.108732
330	5	10.4	92.3929	12.9198	8195	6092.4	0.010274	0.0288394	0.0331967	0.0503756	0.0923929	0.163715	52	0.0607004	0.117396
331	4	9.25	87.2313	13.2326	5877	3972.75	0.0160666	0.0275329	0.0341862	0.0389904	0.0872313	0.15382	38	0.0530959	0.0918521
332	3	15.6667	101.217	7.39107	6092	6448.67	0.0326498	0.0356786	0.0330183	0.0403938	0.101217	0.16629	47	0.0649404	0.101049
333	3	23.6667	83.6274	6.13691	5962	8164.33	0.02388	0.0283064	0.0338221	0.0321181	0.0836274	0.146144	71	0.0592198	0.0927006
334	6	20.3333	79.7646	13.9255	4572	5934.5	0.012424	0.0369003	0.0386081	0.0653606	0.0797646	0.142106	116	0.0560958	0.0996187
335	6	9.83333	83.7325	15.5101	5407	5110.17	0.00467501	0.0314946	0.0350373	0.0817708	0.0837325	0.146988	57	0.0569475	0.0990055
336	6	23.6667	61.2965	11.4582	4559	7355	0.00898978	0.0317645	0.0346402	0.066871	0.0612965	0.127657	140	0.0401635	0.0764557
337	5	14	89.3944	16.7776	9298	7889.4	0.0091721	0.0489018	0.0348143	0.0792821	0.0893944	0.1508	68	0.0779931	0.114642
338	6	17.5	90.3524	13.6311	8313	5029.33	0.0196716	0.053743	0.0369455	0.080184	0.0903524	0.153166	104	0.0819374	0.127372
339	6	14.1667	97.0336	16.7885	6968	6793.83	0.0246859	0.0411821	0.0348653	0.0630036	0.0970336	0.160176	83	0.0741416	0.134899
340	3	17.3333	111.208	7.67864	7611	4395.67	0.0406261	0.0533211	0.0296187	0.0624359	0.111208	0.166852	51	0.0785924	0.122831
341	6	35.1667	86.0195	9.62144	6473	5896.83	0.0273041	0.0477012	0.0382601	0.0791347	0.0860195	0.155529	193	0.069133	0.109494
342	3	28	91.6545	6.2376	4247	3972.67	0.0299399	0.0320717	0.0438399	0.035703	0.0916545	0.158797	80	0.06438	0.106991
343	3	9.66667	132.618	14.9984	3155	5184.33	0.0533343	0.0601142	0.0469645	0.0697186	0.132618	0.196255	30	0.0927537	0.132412
344	4	7.75	93.9655	17.0313	8354	3559.25	0.0139035	0.0279561	0.0349927	0.0534981	0.0939655	0.164592	31	0.0500011	0.0966542
345	5	8.2	100.791	17.0564	7681	5418.4	0.00993569	0.0434442	0.0374771	0.0693309	0.100791	0.157708	39	0.0709267	0.134843
346	5	11.8	82.1195	14.208	1371	6044.8	0.0120685	0.0269823	0.0351846	0.0509354	0.0821195	0.142965	57	0.0474836	0.109113
347	4	11	68.3953	8.49941	3014	6246.5	0.00190744	0.0237967	0.0344218	0.0384522	0.0683953	0.129674	45	0.0441643	0.0777176
348	5	6.4	78.8354	15.8162	2756	6951	0.0163641	0.0390013	0.036031	0.0806924	0.0788354	0.145266	33	0.0525941	0.0823184
349	5	19.6	94.3542	10.9404	5861	4183.6	0.0237433	0.0407969	0.0333359	0.0610716	0.0943542	0.158307	95	0.0753967	0.132967
350	4	6.75	101.496	20.843	5632	5798.5	0.0309609	0.0621916	0.0384189	0.110334	0.101496	0.166521	28	0.0710699	0.110334
351	5	10.8	118.804	21.7328	4995	4956.4	0.0309069	0.0503048	0.0356109	0.0670207	0.118804	0.189262	54	0.0856629	0.122238
352	4	18	97.7204	11.8623	5713	4786.75	0.0209745	0.0367372	0.0309594	0.0448487	0.0977204	0.163597	71	0.0679881	0.126205
353	5	5.4	119.904	24.8373	6857	4631.4	0.0306562	0.0423847	0.0440088	0.0643123	0.119904	0.178479	28	0.0745118	0.114929
354	5	12	102.896	13.7474	5115	6231.6	0.0334149	0.0491636	0.0392197	0.0636563	0.102896	0.163935	57	0.0746584	0.122572
355	4	14.75	98.1113	13.3443	3951	4347.5	0.0312084	0.0483813	0.0354579	0.061558	0.0981113	0.159129	57	0.0670942	0.132885
356	4	20.25	97.725	11.9002	5382	4658.75	0.0146713	0.0395402	0.0334571	0.0570933	0.097725	0.162704	79	0.0785553	0.133545
357	3	18.3333	107.558	6.36858	10631	5124	0.0261404	0.045512	0.0386692	0.0735318	0.107558	0.167608	55	0.0796749	0.131968
358	4	32	78.4652	8.43637	5854	5990.25	0.0247466	0.037872	0.0383438	0.0586962	0.0784652	0.143414	126	0.0563175	0.104784
359	3	49.6667	77.4484	3.08994	3885	7136.67	0.00819952	0.0428874	0.0334759	0.0892248	0.0774484	0.131252	143	0.0631238	0.104792
360	10	5.9	84.4937	20.4415	1682	5633.9	0.00926108	0.0392358	0.033692	0.103213	0.0844937	0.147818	58	0.0536459	0.107174
361	6	6.16667	80.5605	17.8176	1758	6239	0.00892129	0.0315816	0.0326014	0.0586268	0.0805605	0.143577	36	0.0490899	0.0976052
362	7	19.2857	73.441	14.1877	3471	5757	0.00327948	0.0263375	0.0331668	0.0426294	0.073441	0.134397	131	0.0523769	0.0969602
363	3	7.66667	117.817	16.083	6848	4916	0.0449711	0.0602435	0.0367074	0.0790503	0.117817	0.17112	24	0.081614	0.122896
364	8	16.75	78.0467	14.4747	6862	6404.75	0.00661435	0.0428081	0.0370165	0.0779132	0.0780467	0.139398	126	0.0677322	0.112836
365	7	12.2857	85.9161	16.2287	4465	5644	0.00694381	0.0358006	0.0371279	0.0577524	0.0859161	0.145282	83	0.0677111	0.108956
366	3	49.6667	103.306	3.94975	6474	6856	0.0371004	0.0530972	0.0339289	0.0724405	0.103306	0.161237	139	0.0876789	0.127768
367	4	10.25	83.4546	13.4665	8367	3812.5	0.0198206	0.0233071	0.0340333	0.0288794	0.0834546	0.146247	42	0.0507496	0.0999149
368	5	11.8	107.798	12.6778	6635	4889.2	0.0190357	0.0495021	0.0360341	0.0649182	0.107798	0.167128	59	0.0797165	0.116226
369	4	5.75	104.203	21.1301	8447	5183.75	0.0254915	0.0407915	0.0402679	0.0509179	0.104203	0.173592	24	0.0668874	0.115445
370	6	10	90.8499	18.2187	7859	5303	0.0130888	0.0335959	0.0357657	0.0633202	0.0908499	0.153738	58	0.0656039	0.111904
371	4	49.5	62.0942	6.35976	0	8205.75	0.00889265	0.0186573	0.0354119	0.0274851	0.0620942	0.12756	183	0.0464948	0.0944558
372	5	7.8	94.6285	14.8472	6985	6441.6	0.0210007	0.0336008	0.0381045	0.0489866	0.0946285	0.161555	39	0.061449	0.0994126
373	7	18.2857	82.5454	16.3224	7339	6097.57	0.00466864	0.0278738	0.0359509	0.0591786	0.0825454	0.141256	121	0.0619353	0.105982
374	5	11.2	109.645	16.8229	6410	7434.4	0.0115816	0.0448242	0.0386758	0.0791347	0.109645	0.163435	57	0.0796049	0.125131
375	3	10.3333	94.9369	9.83196	3013	6446	0.00822366	0.0405613	0.0356341	0.0744515	0.0949369	0.161726	32	0.0653558	0.134072
376	4	8	108.888	18.8286	1908	6020.25	0.0340501	0.0480183	0.0370806	0.0628789	0.108888	0.166851	31	0.0675065	0.111762
377	9	11.3333	83.7201	17.5333	8043	6028.78	0.0114574	0.0360056	0.0341641	0.0534965	0.0837201	0.14931	99	0.0635057	0.102255
378	4	11	93.5579	13.0553	6337	4725.5	0.0224984	0.0318856	0.0368246	0.042115	0.0935579	0.162278	41	0.0618316	0.134159
379	3	9.33333	91.3766	10.2738	11533	7247.67	0.0114574	0.0219814	0.0334209	0.0273774	0.0913766	0.154337	29	0.0515158	0.0846526
380	3	23.6667	70.428	4.52395	8100	5836.67	0.00899658	0.0123022	0.0326611	0.01668	0.070428	0.140943	70	0.04504	0.100311
381	3	5.33333	101.403	20.0391	2693	4728	0.0198372	0.0331285	0.0290416	0.0563368	0.101403	0.162413	17	0.0531148	0.080964
382	3	22.6667	86.1476	6.19461	4426	3921.67	0.014682	0.0219877	0.0333602	0.0325186	0.0861476	0.155238	66	0.0584568	0.0980203
383	4	31.25	82.6523	12.5928	10170	5150.75	0.0149471	0.0297748	0.0368729	0.0472313	0.0826523	0.146076	124	0.0594514	0.0970424
384	4	10	100.655	15.7773	4010	6738	0.0191017	0.031358	0.0361433	0.0452494	0.100655	0.169402	40	0.0691482	0.104219
385	9	7.88889	96.7481	20.2501	4643	4939.22	0.00509384	0.0364302	0.0341632	0.0641243	0.0967481	0.160228	69	0.0622494	0.119464
386	4	14	113.48	9.04727	4140	5258.25	0.0380934	0.0507531	0.0378446	0.0598574	0.11348	0.170764	55	0.0787037	0.114566
387	3	43.3333	80.3229	4.74617	7154	5090.33	0.0172019	0.0229473	0.0367581	0.0282128	0.0803229	0.14688	125	0.0572178	0.0923644
388	5	19	70.7057	12.6851	5685	5583.6	0.00848532	0.0439455	0.0408306	0.086491	0.0707057	0.134965	96	0.0499345	0.088511
389	6	7.5	87.7343	18.853	13561	5580.67	0.0205887	0.0396733	0.0371592	0.0720535	0.0877343	0.158365	45	0.0710207	0.120864
390	9	4.77778	104.233	24.721	8022	5757.56	0.0143343	0.042986	0.041711	0.0687704	0.104233	0.165319	43	0.0658421	0.112634
391	8	8.75	76.8988	15.3226	0	6027.38	0.0174475	0.0399659	0.0329693	0.0661012	0.0768988	0.137065	69	0.0602702	0.12311
392	8	11.5	85.944	16.3182	2574	6026.12	0.00407321	0.0296958	0.0323893	0.0544515	0.085944	0.141056	89	0.0606656	0.121428
393	3	18.6667	88.0513	6.98946	8592	4430.33	0.00926108	0.0184501	0.0361413	0.0305441	0.0880513	0.152965	56	0.0560431	0.105398
394	7	17.4286	78.4381	15.5689	5041	4424	0.0137904	0.0381911	0.0423243	0.0591032	0.0784381	0.132951	117	0.0563165	0.115437
395	4	14.25	98.3899	12.3072	6033	7461	0.0348537	0.0551589	0.0328289	0.0913149	0.0983899	0.163472	55	0.0775853	0.147149
396	4	8.5	103.082	16.1391	2114	5043.5	0.0128267	0.0349605	0.0336825	0.07347	0.103082	0.167697	35	0.0647982	0.115131
397	5	28.2	70.2741	10.6366	9415	5726.6	0.0108943	0.0359567	0.0320754	0.0520269	0.0702741	0.136096	136	0.0507236	0.0968707
398	5	4.6	89.8998	20.677	3622	6521.4	0.0175363	0.0402151	0.0357805	0.0682774	0.0898998	0.148365	23	0.052705	0.111327
399	5	11	99.1231	14.5054	3167	5734.2	0.0283494	0.0421683	0.0398419	0.0495312	0.0991231	0.160737	54	0.0721762	0.116438
400	3	27	80.2214	5.96014	5151	10091.7	0.0148967	0.028648	0.0380967	0.0472752	0.0802214	0.151737	80	0.054069	0.0971289
401	8	10.25	80.2098	15.9146	5416	5234.62	0.00694381	0.0258688	0.0330321	0.0465273	0.0802098	0.147478	79	0.0513338	0.097754
402	6	4.66667	94.5898	22.4838	6897	2977	0.000529063	0.0185157	0.0332872	0.034151	0.0945898	0.149194	28	0.0491395	0.0928472
403	4	36.75	84.8922	7.69083	4342	7231.75	0.018192	0.0324453	0.0279612	0.0418758	0.0848922	0.140457	143	0.0643047	0.110362
404	6	6	98.591	22.808	8164	3820.67	0.0227837	0.035819	0.037639	0.0540544	0.098591	0.172124	35	0.0626244	0.0967341
405	5	45.8	64.5274	9.6136	11334	6733.8	0.011186	0.0340904	0.0373838	0.0601442	0.0645274	0.129853	208	0.0506851	0.0961249
406	4	8	92.5783	15.605	5225	5905.25	0.0155705	0.0288166	0.0351257	0.0437656	0.0925783	0.161275	31	0.0499516	0.0933551
407	8	6.625	83.0494	17.2364	6071	4927.25	0.00395775	0.0274506	0.028531	0.0572752	0.0830494	0.142368	53	0.0497827	0.1013
408	3	37.3333	80.7596	3.26884	7506	7285.33	0.0140282	0.0309574	0.0354968	0.0407585	0.0807596	0.13356	109	0.0579213	0.103194
409	5	13.6	96.5086	14.6225	10590	2871.8	0.0276545	0.0450182	0.0410858	0.0587207	0.0965086	0.163538	66	0.0660245	0.112468
410	8	5.625	87.0443	18.2983	6480	6199.88	0.00768567	0.0351122	0.0447559	0.066432	0.0870443	0.158492	45	0.0609484	0.10086
411	4	30.75	100.487	16.4265	1125	5143.75	0.0227841	0.033267	0.0336037	0.0524906	0.100487	0.171158	124	0.0773449	0.116642
412	8	14.25	89.3758	16.4831	5567	6895.62	0.0174289	0.0359515	0.0380375	0.0435014	0.0893758	0.150397	113	0.0673108	0.110187
413	5	8.8	104.694	19.0597	4863	5114.2	0.033629	0.0417235	0.0332482	0.0515235	0.104694	0.160789	44	0.0631893	0.103624
414	3	17	82.8294	6.2889	135	5162.67	0.0134369	0.0313228	0.0346091	0.0432413	0.0828294	0.136489	49	0.0523764	0.111438
415	4	13.25	93.6416	14.1325	5966	3969.75	0.00321378	0.0337821	0.0360846	0.0502244	0.0936416	0.158703	54	0.0665603	0.113397
416	3	39	70.4055	9.44117	3741	5064.33	0.0162578	0.0516946	0.0402861	0.0772679	0.0704055	0.134925	114	0.0482064	0.112612
417	4	35.75	92.3339	6.30776	3784	7140.75	0.0224443	0.0418584	0.0374957	0.0626055	0.0923339	0.149734	136	0.0734217	0.117405
418	4	24.25	88.4318	12.212	6140	3295.5	0.0274171	0.0372913	0.0375239	0.0526572	0.0884318	0.153925	95	0.0610997	0.10343
419	4	7	92.2994	16.5195	5215	3985	0.00220614	0.0282427	0.0353133	0.0509795	0.0922994	0.152271	28	0.0592804	0.094255
420	4	7.75	114.329	15.9707	8063	4014.25	0.0367009	0.0490501	0.0320915	0.0680359	0.114329	0.184455	31	0.0723182	0.121984
421	4	8	95.3582	16.3897	5982	4862	0.0191017	0.0231337	0.0376288	0.0276749	0.0953582	0.15758	33	0.0536172	0.0917189
422	4	13.25	94.1775	13.2381	4927	6411.25	0.00998921	0.0320783	0.0347267	0.0482582	0.0941775	0.156301	54	0.0665668	0.10259
423	7	12.7143	71.6464	13.6772	8394	5808.71	0.019148	0.0346224	0.0421981	0.0582293	0.0716464	0.14341	86	0.0510449	0.102779
424	6	17.3333	101.855	17.4808	8344	4960.5	0.0218945	0.0399051	0.0371956	0.0571835	0.101855	0.159415	101	0.0742606	0.133456
425	4	29.25	87.2112	12.7546	3516	5379.75	0.0266442	0.0347822	0.0363555	0.0447624	0.0872112	0.151002	117	0.0637344	0.107338
426	6	12.5	79.8429	17.2645	4309	7063.5	0.00655894	0.0270488	0.0360245	0.0455723	0.0798429	0.139885	72	0.0525283	0.106098
427	6	21.3333	74.0471	13.4049	853	6765.33	0.00428905	0.0392703	0.032405	0.104476	0.0740471	0.132192	125	0.0536058	0.129027
428	3	23	139.334	11.3607	5131	5063	0.0436723	0.0667793	0.0439211	0.0863452	0.139334	0.197669	68	0.110396	0.14793
429	6	13	99.127	15.4815	4807	4484.33	0.0226443	0.0401635	0.0392296	0.0601826	0.099127	0.156889	76	0.0650955	0.107339
430	4	14.75	98.7063	11.9554	4370	7069	0.0311482	0.0423697	0.0402382	0.0643123	0.0987063	0.170924	59	0.0702319	0.121804
431	5	17.2	82.1151	12.0554	3562	3126.4	0.0152238	0.038264	0.0343635	0.0546504	0.0821151	0.139454	86	0.0576017	0.103971
432	3	13.6667	81.1871	6.94327	5009	5392	0.0157585	0.0348094	0.0354662	0.0555781	0.0811871	0.138815	41	0.0577618	0.112287
433	7	5.14286	76.4923	18.0303	8393	5950.57	0.0140154	0.0411078	0.0402296	0.0693309	0.0764923	0.143571	35	0.0503571	0.108303
434	6	7.5	97.4958	17.8932	9147	6064.17	0.00980015	0.0406544	0.0339907	0.0633039	0.0974958	0.168474	45	0.0682913	0.110803
435	3	34.6667	94.9843	6.27601	3160	5360.67	0.0232423	0.0344223	0.0384489	0.0482118	0.0949843	0.156859	103	0.0741432	0.113246
436	3	28.3333	103.977	10.1226	6277	5847.67	0.0327222	0.0408472	0.042352	0.0519579	0.103977	0.16241	85	0.0750983	0.119291
437	3	30.3333	96.2056	8.87611	5856	6510.67	0.0304961	0.0439926	0.043734	0.0658881	0.0962056	0.150372	90	0.0726075	0.106631
438	3	20.3333	101.588	7.26447	10128	4847.33	0.0330289	0.0500847	0.0381469	0.0761319	0.101588	0.168325	58	0.0896547	0.128775
439	4	20.5	76.8737	8.83132	2447	5519.5	0.00417089	0.0348895	0.0335752	0.0732566	0.0768737	0.141576	80	0.0541676	0.102731
440	6	5.16667	92.7523	22.3047	10746	5572.17	0.024279	0.0362297	0.0355126	0.0535563	0.0927523	0.164903	31	0.061998	0.0979607
441	5	26.6	84.5184	14.0446	4143	5581.8	0.00503775	0.0266421	0.0355092	0.0374559	0.0845184	0.156123	129	0.061706	0.101608
442	5	6.4	120.022	20.2323	11644	4075.4	0.0396649	0.0488167	0.0423186	0.0703462	0.120022	0.183487	33	0.080296	0.123957
443	4	30.5	75.7315	8.209	2316	5924.25	0.00756124	0.0322785	0.0326138	0.0515278	0.0757315	0.130569	120	0.0567602	0.111758
444	5	6.8	104.597	19.5651	1491	5349.8	0.035237	0.0645449	0.0364188	0.0879282	0.104597	0.168821	34	0.0886699	0.132587
445	5	14.2	76.5895	12.3501	4677	6176.2	0.0141005	0.0254542	0.0348386	0.0676736	0.0765895	0.140971	70	0.0454439	0.0799118
446	6	22.6667	84.6492	16.0048	4749	6271.33	0.00978626	0.0291019	0.0373153	0.0492879	0.0846492	0.148414	127	0.0648138	0.104661
447	4	14.25	91.9285	11.8103	2987	6091	0.0276272	0.0390816	0.033767	0.0578242	0.0919285	0.154627	56	0.0595098	0.118197
448	7	20	71.7646	12.9603	6740	5911.14	0.00661435	0.0260707	0.0338601	0.0719499	0.0717646	0.132784	133	0.0499309	0.0968818
449	5	16.6	73.4219	13.8572	3565	4392.4	0.0116737	0.0471004	0.0413064	0.0649182	0.0734219	0.129964	80	0.05123	0.103794
450	5	7.2	97.5631	20.4978	7157	4604	0.0181866	0.0363948	0.0297308	0.059308	0.0975631	0.164089	37	0.0663622	0.109687
451	3	29	69.4584	3.42051	8764	5439.33	0.00761899	0.0324493	0.0337283	0.0533499	0.0694584	0.125909	86	0.0463626	0.0835989
452	3	7	116.734	19.1777	7183	5310	0.0376064	0.0674551	0.0424193	0.110334	0.116734	0.176625	21	0.073526	0.126776
453	9	7	94.9571	22.7171	0	5943.11	0.0181506	0.0403593	0.0376074	0.054366	0.0949571	0.154275	62	0.0643829	0.0990563
454	6	23.1667	76.0747	13.9514	3479	6517.67	0.0226877	0.0353365	0.0328439	0.0633022	0.0760747	0.141355	131	0.055137	0.11047
455	5	6.4	119.014	26.295	8065	5257.2	0.0311482	0.0478573	0.0378957	0.0741479	0.119014	0.188712	33	0.079112	0.115222
456	5	10	103.328	15.8123	5611	4192.4	0.0109444	0.0440351	0.0432277	0.0746831	0.103328	0.173826	47	0.073535	0.125798
457	4	8.25	92.3729	15.8766	2521	4155.25	0.016059	0.0317678	0.0311171	0.0475247	0.0923729	0.159946	32	0.0609392	0.107281
458	5	8.6	95.5141	16.6591	4575	4805.8	0.0151991	0.0331311	0.0333783	0.0554401	0.0955141	0.157299	40	0.06371	0.123332
459	10	15.5	62.6912	13.4627	7601	5711.5	0.00971727	0.0369003	0.0349089	0.120117	0.0626912	0.128384	146	0.0418905	0.120117
460	3	38.6667	68.14	2.43435	6766	6124.33	0.0127423	0.0262764	0.0364258	0.0352035	0.06814	0.132321	108	0.0491432	0.0908114
461	3	13	85.8238	8.399	8384	4957	0.0204936	0.040134	0.0355391	0.0523759	0.0858238	0.156711	39	0.0603627	0.102519
462	5	8.8	73.2778	14.5616	7334	5233.2	0.00960533	0.0248576	0.0350512	0.0506358	0.0732778	0.14469	44	0.045158	0.0916303
463	3	20.6667	68.1282	3.82024	7003	5232.33	0.00560747	0.0204861	0.0347405	0.0308618	0.0681282	0.130429	62	0.0455222	0.0883557
464	3	39	76.0171	3.3694	5235	5489.67	0.0101689	0.0225859	0.0378514	0.0335333	0.0760171	0.132376	114	0.0570463	0.114963
465	5	8.4	84.5449	12.8309	7395	4290	0.00958972	0.0401176	0.0396022	0.0706479	0.0845449	0.14625	41	0.0585364	0.11432
466	8	4.75	89.867	21.9496	3530	5691.5	0.00539721	0.0397798	0.0330058	0.0703462	0.089867	0.154169	39	0.0627893	0.116438
467	3	23.3333	89.8568	5.67809	7374	6810.67	0.0294702	0.0451044	0.0367821	0.069796	0.0898568	0.157436	68	0.0652614	0.115426
468	4	24.25	98.2189	13.9923	5640	6794	0.00980015	0.0328558	0.0376418	0.0475608	0.0982189	0.161032	95	0.0763004	0.128991
469	6	9.5	77.4799	15.0245	6254	4761.67	0.00849815	0.0285428	0.0322186	0.056548	0.0774799	0.144489	55	0.0492449	0.126869
470	8	5	89.6771	21.1964	4017	4137.88	0.0205379	0.0342161	0.0350249	0.0428393	0.0896771	0.150224	39	0.057174	0.108223
471	4	5	99.8138	22.2799	9820	5557.75	0.0157894	0.0293305	0.035448	0.044719	0.0998138	0.155647	21	0.0517429	0.0860687
472	3	42.6667	85.1953	4.70152	7275	7286.33	0.0282135	0.0422904	0.0406	0.0560699	0.0851953	0.148194	123	0.0638598	0.10453
473	3	6	91.0449	15.4632	2371	5910	0.0066656	0.0282391	0.0359343	0.0393378	0.0910449	0.157775	19	0.0511115	0.0991377
474	4	5.75	96.3297	20.0687	9536	5399.5	0.0319201	0.0358339	0.0356524	0.0433973	0.0963297	0.16042	24	0.0620971	0.0906367
475	3	7.33333	86.2331	12.5357	5211	7559.33	0.00539721	0.0166837	0.0319639	0.0275674	0.0862331	0.151907	23	0.0438448	0.0757435
476	5	29.6	90.9099	13.5483	7528	5179.2	0.0240553	0.0363317	0.0321636	0.0464983	0.0909099	0.15614	138	0.0686159	0.11065
477	4	9.75	114.795	14.9871	1280	5992.25	0.0360019	0.0531653	0.039233	0.0844693	0.114795	0.177586	40	0.0801649	0.120864
478	5	20.2	94.974	12.7191	6847	4392.2	0.0133138	0.0383822	0.0370784	0.0747434	0.094974	0.161217	97	0.0731422	0.122706
479	4	21	105.219	11.7757	6836	6096	0.0371825	0.0521112	0.039717	0.0713037	0.105219	0.166886	77	0.0803093	0.121144
480	3	12.6667	78.3171	6.88519	6009	4506.67	0.011604	0.0157342	0.0321626	0.0224203	0.0783171	0.142359	39	0.0441918	0.0913448
481	3	52.3333	82.33	2.72822	3305	7919	0.0261781	0.0487311	0.0379761	0.0606407	0.08233	0.145756	148	0.0696975	0.126828
482	3	20.6667	88.6977	9.49884	5899	4312.33	0.0299892	0.047576	0.0338276	0.056576	0.0886977	0.154252	62	0.0646916	0.11362
483	5	9.8	73.3541	13.8222	4570	5368	0.00157193	0.0288032	0.0319004	0.0441146	0.0733541	0.138607	49	0.044284	0.0980986
484	3	12	121.62	14.3107	2264	6740.67	0.0323559	0.048149	0.0374211	0.0718957	0.12162	0.185477	34	0.0844712	0.134899
485	4	19	84.9465	10.2763	5394	4658.5	0.0105912	0.0327736	0.0359028	0.0717019	0.0849465	0.148385	75	0.0586081	0.119527
486	3	43	87.963	5.38558	4933	7928	0.0180126	0.040037	0.0355226	0.0556383	0.087963	0.157793	128	0.0713583	0.109546
487	3	13.6667	93.1103	11.1954	8075	7514	0.0302773	0.0336676	0.0321039	0.0398858	0.0931103	0.14979	42	0.0595522	0.0930643
488	4	13	85.1953	13.2188	9510	6908.75	0.0175329	0.0290265	0.0317508	0.040204	0.0851953	0.145246	51	0.0568826	0.095414
489	3	10.6667	82.3641	9.94286	6302	6799.33	0.00936423	0.0262892	0.0305592	0.0426541	0.0823641	0.14181	32	0.0528497	0.0937203
490	3	7	110.67	18.1815	6595	6598.67	0.0281953	0.0428284	0.036166	0.0605535	0.11067	0.171512	22	0.065714	0.106245
491	3	11	95.2184	8.81652	7393	5689	0.0252568	0.0405923	0.0344891	0.056359	0.0952184	0.161248	32	0.0679946	0.11153
492	5	17.4	102.404	17.75	4133	5595.8	0.0127085	0.0386015	0.0338394	0.0732566	0.102404	0.157428	84	0.0767308	0.131602
493	5	31	79.4383	11.6953	1621	6229.2	0.0209379	0.0488256	0.0393029	0.0755772	0.0794383	0.1452	144	0.0659525	0.105975
494	6	9	103.806	15.278	6402	6239.67	0.0232751	0.0461502	0.0392353	0.0630196	0.103806	0.160922	53	0.0709436	0.11027
495	4	14	91.9113	13.4906	7740	5381	0.0239658	0.0398327	0.0449061	0.0517794	0.0919113	0.162388	56	0.0652726	0.101631
496	3	8.66667	89.9124	12.046	4011	3974.67	0.0189921	0.0302821	0.030397	0.0525373	0.0899124	0.14891	27	0.0540314	0.0928831
497	3	21	103.923	9.39725	5436	4270.67	0.0465666	0.0511577	0.0331078	0.0573482	0.103923	0.170829	64	0.0773548	0.130197
498	5	19.8	90.2839	15.8966	4917	3597.4	0.0151561	0.0433604	0.0468446	0.0761694	0.0902839	0.156122	96	0.0694791	0.107352
499	3	7.66667	77.0511	11.5577	6789	5888.33	0.00714534	0.017606	0.0306828	0.0247005	0.0770511	0.135697	24	0.0471213	0.0941429
500	3	16.3333	72.4946	6.42844	4193	5016	0.0132403	0.0196919	0.0346728	0.0325462	0.0724946	0.138062	49	0.0486807	0.0959886
501	3	53	70.1105	1.82223	5008	4040.67	0.0179329	0.0202657	0.0353847	0.0236849	0.0701105	0.137914	152	0.0497846	0.0964988
502	4	12	82.1202	11.1449	3899	5918.75	0.0143703	0.0257118	0.0320732	0.0310189	0.0821202	0.149667	48	0.0546033	0.0872083
503	5	5.8	94.7014	19.3086	10860	7210.6	0.0159175	0.039203	0.0355663	0.0513172	0.0947014	0.155328	30	0.0616056	0.108215
504	3	42.3333	90.4576	6.11666	2257	4205.33	0.0343242	0.0384112	0.0354303	0.0445462	0.0904576	0.154305	121	0.0673201	0.110641
505	7	11.2857	88.2358	19.7851	4179	6416.29	0.0108897	0.0326563	0.0392687	0.0852829	0.0882358	0.147975	78	0.0595004	0.0961331
506	7	21.7143	76.042	14.1054	3564	5603.57	0.00758003	0.0310251	0.0391837	0.0554842	0.076042	0.145076	145	0.0561765	0.106451
507	4	11	90.563	13.5305	4437	7166.5	0.0130776	0.0255562	0.0349106	0.0579021	0.090563	0.151058	45	0.0575714	0.116871
508	5	7.2	72.717	14.3255	3310	5938.2	0.0100724	0.0229759	0.0316328	0.0384626	0.072717	0.133487	37	0.0462317	0.0961853
509	3	25	62.1129	3.66118	3465	4194.33	0.0113702	0.0180001	0.0351907	0.0296719	0.0621129	0.131453	71	0.0462623	0.0929079
510	6	15.8333	86.5205	12.9781	1311	4490.83	0.0137658	0.0279041	0.0315149	0.0383687	0.0865205	0.146456	91	0.0609874	0.108905
511	3	51.6667	77.8155	7.25261	9100	5027	0.022715	0.0400994	0.0407926	0.0628789	0.0778155	0.142696	151	0.0591633	0.12105
512	4	30.5	101.101	16.8781	6087	5590.25	0.0382363	0.0437507	0.0390326	0.0501622	0.101101	0.168829	122	0.077619	0.114314
513	4	11.5	84.4845	12.2653	4154	6292	0.0117724	0.0237824	0.0352323	0.0491144	0.0844845	0.146754	47	0.0467021	0.0914479
514	4	6.5	92.3859	16.0026	1965	6035	0.0292259	0.0497579	0.0402315	0.0598764	0.0923859	0.1547	26	0.0664219	0.106027
515	3	25.6667	85.2005	5.4452	7161	4802.33	0.0215499	0.0426974	0.0310869	0.0678529	0.0852005	0.153007	76	0.0677173	0.12145
516	3	41.6667	68.5247	5.77946	6734	9480.67	0.00887402	0.0183635	0.0356987	0.0256276	0.0685247	0.137776	125	0.0510438	0.0897793
517	4	29.75	72.3504	9.54767	5397	6328.75	0.011505	0.0238057	0.0284269	0.0453615	0.0723504	0.140757	114	0.050736	0.0970925
518	4	17	87.5249	9.59286	10155	6321	0.0137173	0.0326518	0.035097	0.0515714	0.0875249	0.149111	68	0.06042	0.102215
519	5	17.2	73.4301	12.2296	4003	6256.2	0.00879255	0.0193204	0.0344053	0.0283047	0.0734301	0.136125	84	0.0462265	0.0951377
520	4	9.25	81.2445	13.4814	2315	5332.75	0.0168633	0.0294514	0.0325263	0.0411698	0.0812445	0.142391	38	0.0487134	0.0799113
521	5	5.2	81.7915	18.7212	5375	4891.8	0.0130621	0.0284148	0.0371259	0.0390677	0.0817915	0.145375	27	0.0527771	0.0886286
522	4	13	79.1387	10.1035	5570	5645.75	0.0105849	0.0372917	0.0356593	0.0581876	0.0791387	0.149008	51	0.0524179	0.0939162
523	3	32.6667	97.9623	5.71447	7227	6734.67	0.0200753	0.0376669	0.0360796	0.0532649	0.0979623	0.162669	95	0.0758302	0.121486
524	4	13.5	111.706	12.19	6102	8034.25	0.0143343	0.0392794	0.0412758	0.0603814	0.111706	0.175748	54	0.0779347	0.114255
525	3	32	81.2019	6.25125	0	7695.33	0.0199177	0.0382427	0.0389457	0.0540544	0.0812019	0.138639	94	0.0673543	0.108988
526	7	9	97.1683	22.5955	8727	7980.14	0.0133436	0.0348152	0.0284266	0.0500742	0.0971683	0.164944	61	0.0667193	0.1148
527	3	30.6667	66.1719	4.78878	2005	5765.33	0.0073185	0.0185628	0.0369942	0.0365034	0.0661719	0.130063	90	0.0435354	0.0900667
528	5	8	88.5007	15.8037	6307	3857.8	0.0246472	0.0330614	0.0411899	0.0448179	0.0885007	0.153233	41	0.0594416	0.113153
529	4	12	82.1012	10.1813	7694	5944.25	0.0130888	0.0285402	0.0378906	0.044232	0.0821012	0.14931	47	0.0546998	0.0911285
530	5	16.6	84.5942	13.4069	5307	5113.4	0.00795497	0.0187753	0.0298805	0.0290147	0.0845942	0.145547	80	0.0535377	0.0982934
531	4	26	112.285	11.0055	4573	5347.25	0.0358845	0.0511228	0.038142	0.0764192	0.112285	0.175738	99	0.0915975	0.136083
532	3	16	109.344	7.13771	7481	3974	0.034513	0.0441771	0.0366739	0.0551708	0.109344	0.176762	49	0.0733348	0.11473
533	3	21.6667	72.4199	5.74345	6157	4772.67	0.00515156	0.0400178	0.0361955	0.0676228	0.0724199	0.132151	66	0.0469833	0.106976
534	3	11.3333	117.008	13.2384	4161	4798.67	0.0417452	0.0561916	0.0339837	0.0670732	0.117008	0.181554	35	0.085692	0.11287
535	3	24.3333	107.541	13.5423	6105	3927	0.0420989	0.0448597	0.0383765	0.0470409	0.107541	0.167751	73	0.0777883	0.121859
536	4	11.25	95.785	15.3772	5323	6033.25	0.0208284	0.0328096	0.037132	0.0555151	0.095785	0.162318	44	0.0577802	0.142006
537	5	19.8	81.6485	13.7271	8761	4884.2	0.0226493	0.0341252	0.0381808	0.0474352	0.0816485	0.141009	97	0.0589642	0.0995938
538	4	14.5	98.891	14.403	3359	7240.5	0.0204798	0.0440969	0.0387765	0.0613491	0.098891	0.16357	55	0.0709429	0.109188
539	3	18.3333	74.2116	5.73275	8272	3164.67	0.00635825	0.0178887	0.0348152	0.0314506	0.0742116	0.129366	53	0.0429655	0.0871486
540	3	11.6667	88.1706	9.81423	2850	3939	0.0152635	0.0349621	0.038057	0.0459667	0.0881706	0.15161	36	0.0598777	0.103413
541	4	8.75	100.645	14.5161	3181	5471.25	0.0205895	0.0372708	0.0345411	0.0531118	0.100645	0.155167	34	0.0691009	0.106415
542	4	30.75	82.8813	9.01334	8117	5889.5	0.0268392	0.0365383	0.0324317	0.0481188	0.0828813	0.14682	121	0.0599408	0.103156
543	5	6.4	130.179	26.4696	3064	3464.2	0.0394302	0.0611486	0.0420895	0.0911071	0.130179	0.191878	32	0.0893093	0.147196
544	3	22.6667	90.928	11.4961	5756	3320.67	0.00220614	0.0227322	0.0347004	0.0342155	0.090928	0.150065	69	0.0620403	0.105808
545	4	23.25	85.9545	12.5862	0	5687.75	0.0175206	0.0329749	0.0368066	0.051872	0.0859545	0.142069	92	0.0593967	0.0989503
546	4	31	86.8395	11.8374	5314	5295.25	0.0120814	0.0258957	0.0396457	0.0395993	0.0868395	0.145887	123	0.064264	0.120164
547	3	16	88.6196	7.54727	3827	4093.33	0.0124784	0.0297884	0.0311704	0.0495141	0.0886196	0.153281	49	0.0570474	0.0970582
548	5	15.8	105.795	18.368	3021	4607.8	0.0214718	0.0390919	0.0394392	0.0552418	0.105795	0.174582	78	0.0777611	0.133595
549	5	5.4	120.746	27.3691	4784	5126.6	0.0128423	0.0444931	0.0436545	0.0725809	0.120746	0.185795	28	0.0789145	0.131781
550	3	9.33333	106.488	15.1031	5799	6678	0.035365	0.0438577	0.0294496	0.0506358	0.106488	0.161556	29	0.0652958	0.12248
551	3	8.66667	104.539	12.3345	5354	4127.67	0.0323913	0.037157	0.0353646	0.0426059	0.104539	0.168822	27	0.0643703	0.0999263
552	3	20	110.948	7.75034	7367	6691.33	0.0339272	0.0444068	0.0341886	0.0526432	0.110948	0.176441	60	0.0790111	0.128775
553	5	14	104.042	17.783	6280	5394	0.0249736	0.0389703	0.0424948	0.0488936	0.104042	0.167466	69	0.0762255	0.132524
554	3	5.33333	113.576	22.0843	6749	7501	0.0218945	0.0314083	0.0389921	0.0396783	0.113576	0.171315	17	0.0603315	0.118967
555	3	7.66667	81.2953	10.7533	8546	3710.33	0.00758003	0.0211817	0.033985	0.0344725	0.0812953	0.14982	24	0.0490556	0.0936855
556	5	6.8	87.5738	14.7624	9083	4656.6	0.0148512	0.0324695	0.0302147	0.0601826	0.0875738	0.14693	35	0.0540994	0.103257
557	4	8.25	96.9516	16.2933	6519	4724.25	0.0181529	0.0273441	0.0295146	0.0480481	0.0969516	0.156967	34	0.060681	0.105156
558	5	7.8	110.823	22.8026	8990	5202.4	0.0192613	0.0371668	0.0392402	0.0509667	0.110823	0.167498	39	0.0672696	0.106451
559	4	11.75	83.9368	14.0136	6558	8237.25	0.0164229	0.038674	0.0378783	0.0568975	0.0839368	0.141797	48	0.0559409	0.0941413
560	5	26.4	91.2517	13.7913	5042	6410.6	0.00420876	0.0357962	0.0380492	0.0503853	0.0912517	0.154268	128	0.0731266	0.124172
561	3	5	86.6534	17.8121	6251	6107.33	0.0194597	0.0291826	0.0273543	0.0466011	0.0866534	0.155241	16	0.0462832	0.0771661
562	3	10.3333	88.332	13.0395	8041	6806	0.026986	0.0316844	0.0365698	0.0346513	0.088332	0.153678	31	0.0591626	0.094077
563	3	22	74.203	4.44373	4376	5843.33	0.0134226	0.0222737	0.0328974	0.0386072	0.074203	0.13726	64	0.0477636	0.0895546
564	5	19	68.6309	11.4255	5163	5821.2	0.00380178	0.0224302	0.0324443	0.0337031	0.0686309	0.136868	95	0.0482595	0.096236
565	3	17	77.5828	5.97158	4988	6221	0.0213414	0.028216	0.0368522	0.0401586	0.0775828	0.144137	50	0.0525399	0.0855489
566	5	7.6	86.1278	14.7921	9012	5149.8	0.0152264	0.0389728	0.0352523	0.0564095	0.0861278	0.141175	39	0.0572889	0.0966962
567	4	9.25	72.1042	11.7858	8976	5783.75	0.00740575	0.0167536	0.0303521	0.0222741	0.0721042	0.132811	37	0.041577	0.0757722
568	5	19.2	108.095	18.2363	2980	4587.8	0.0338164	0.0496773	0.037561	0.0645298	0.108095	0.171601	94	0.0815069	0.132616
569	5	27.6	106.211	16.896	3401	7802.2	0.0360602	0.0518704	0.0382964	0.0678915	0.106211	0.174714	130	0.0869173	0.123829
570	4	9.75	103.594	15.8988	9760	4224	0.0372732	0.0531446	0.0352866	0.062452	0.103594	0.168772	39	0.0705495	0.101739
571	3	49.3333	87.9848	3.55198	2977	7209	0.029854	0.0361249	0.0361718	0.0404243	0.0879848	0.147184	139	0.0672893	0.114413
572	4	6.5	86.7009	17.9237	4547	3512	0.00467501	0.0134675	0.0369927	0.0197127	0.0867009	0.144218	27	0.0473621	0.0864458
573	5	7	98.4527	16.7748	6580	6046.4	0.0190357	0.0298015	0.0336654	0.0379668	0.0984527	0.16027	35	0.0589855	0.091764
574	6	16.6667	83.3088	15.9263	5505	6017.67	0.00713901	0.0315112	0.0334511	0.053879	0.0833088	0.145799	97	0.0586473	0.105971
575	3	9	86.1102	10.9346	3527	4745.33	0.00466864	0.0125113	0.0317865	0.0199486	0.0861102	0.145925	27	0.0445243	0.0780915
576	3	8.66667	96.968	12.7495	3772	6898.67	0.0177603	0.0293747	0.0317158	0.0366569	0.096968	0.159441	27	0.0561617	0.115768
577	4	22.25	74.3582	12.4928	7722	4207.25	0.0120201	0.0197067	0.0347481	0.0280573	0.0743582	0.134075	90	0.0513441	0.0926595
578	4	10.25	107.44	17.9881	2601	3801	0.0203134	0.0454087	0.0381707	0.0658909	0.10744	0.173724	41	0.0743686	0.136347
579	3	23.3333	94.0044	9.27384	5495	7563	0.0129225	0.0299226	0.0369426	0.0405581	0.0940044	0.151675	71	0.0677781	0.109837
580	3	8	108.352	14.146	4804	5505.33	0.0247072	0.0426059	0.0433572	0.0599199	0.108352	0.17051	24	0.0721935	0.126446
581	4	7	101.62	18.0657	5027	5413.75	0.0265763	0.0357074	0.0390513	0.0534965	0.10162	0.16362	28	0.0652417	0.10454
582	3	11.6667	94.9833	12.8723	7103	3698.67	0.0300925	0.0405135	0.0351616	0.0491144	0.0949833	0.153149	35	0.0639156	0.105532
583	4	5	111.349	24.1257	1855	4532.5	0.0226443	0.0496657	0.0358646	0.104476	0.111349	0.170203	21	0.0671315	0.113135
584	5	7.6	88.516	17.9691	10713	4937.4	0.0162796	0.0344795	0.0321828	0.0695405	0.088516	0.158015	38	0.0557518	0.10791
585	4	11	112.515	20.8946	5265	5931.25	0.0196677	0.0450503	0.0402546	0.0713037	0.112515	0.170418	43	0.0746634	0.106702
586	3	6	131.832	22.3905	8543	6291.67	0.0408038	0.0492617	0.0428854	0.0582679	0.131832	0.193599	18	0.0763425	0.125805
587	4	8	77.5182	13.2888	7756	5126.5	0.00660966	0.0275209	0.0296462	0.0488942	0.0775182	0.143187	31	0.0499697	0.0842809
588	3	14.3333	89.5409	6.45887	7010	6034.67	0.0179447	0.0329973	0.0353215	0.0429598	0.0895409	0.161675	43	0.0591873	0.0928151
589	5	10.4	70.8256	12.7051	5681	7074.6	0.00756734	0.0191911	0.0272176	0.0466308	0.0708256	0.128459	51	0.0402079	0.092645
590	5	7.4	82.1914	15.8984	8260	5605.2	0.00768567	0.0242004	0.0313683	0.0379668	0.0821914	0.150807	37	0.0473221	0.0741176
591	5	8.4	90.6461	15.7551	5835	5720.2	0.0195325	0.0270704	0.0297106	0.032799	0.0906461	0.151493	42	0.0496018	0.104815
592	5	6.8	77.5558	16.1873	4548	4876.2	0.0105583	0.0306154	0.029895	0.0443419	0.0775558	0.135672	35	0.0527111	0.100646
593	6	9.33333	106.158	21.4953	4761	5433.33	0.0267581	0.0385206	0.0399218	0.0561177	0.106158	0.1682	55	0.0756532	0.128013
594	4	11.5	128.374	18.1609	9614	5204.5	0.02978	0.0588089	0.0386729	0.0920441	0.128374	0.193511	47	0.0923536	0.140267
595	5	8	105.702	19.643	5601	4675	0.0168022	0.0318559	0.0436781	0.0502799	0.105702	0.176693	41	0.0664182	0.114668
596	3	13.3333	99.3449	8.93377	4595	5038.33	0.038032	0.044123	0.0399635	0.0528728	0.0993449	0.157059	40	0.0733068	0.132587
597	3	19.6667	102.636	12.4577	3090	7955.33	0.0281958	0.0447404	0.0423113	0.0598165	0.102636	0.170471	56	0.0761659	0.129839
598	5	5.4	109.833	24.1894	8384	6743.6	0.0265762	0.042755	0.0383623	0.0630196	0.109833	0.171452	28	0.0758043	0.129135
599	3	13.3333	113.74	9.49695	7439	5308.33	0.0230254	0.0399902	0.0371223	0.0610124	0.11374	0.171206	39	0.0723161	0.121981
600	3	9	127.909	17.4606	5231	5159.33	0.0509667	0.0552619	0.0350038	0.0593348	0.127909	0.20056	27	0.0815533	0.117048
601	3	11	96.3406	9.64796	7448	4651.67	0.0298089	0.036069	0.0289196	0.0417731	0.0963406	0.164758	33	0.0576671	0.0894485
602	3	38.6667	69.4117	6.4013	5709	7156.33	0.0166284	0.0264641	0.0349474	0.0440477	0.0694117	0.136609	113	0.0480135	0.092945
603	4	33.25	109.213	16.2563	2358	6095	0.0342548	0.0464931	0.0365013	0.0641516	0.109213	0.173493	123	0.0880054	0.127238
604	4	21	83.5208	15.4613	3816	7061	0.0136773	0.0212274	0.0302018	0.0286716	0.0835208	0.142056	83	0.0585497	0.10641
605	3	29.3333	95.079	7.58368	2401	4488.67	0.0262168	0.0517614	0.0444991	0.0691146	0.095079	0.147857	87	0.0700738	0.127712
606	4	8.25	77.4055	15.1586	4731	5329.75	0.0123207	0.0191361	0.0348015	0.0266896	0.0774055	0.148538	34	0.0453986	0.0943457
607	4	8.75	83.4974	14.8409	8829	6212	0.000816448	0.0226947	0.0353194	0.0401736	0.0834974	0.154197	36	0.0474466	0.089732
608	5	9.6	93.7716	14.7802	3766	3838.6	0.0114521	0.0524709	0.0324103	0.0988789	0.0937716	0.161327	46	0.0748035	0.119596
609	3	26.6667	75.9933	5.98946	3954	7653.67	0.0140534	0.0295574	0.0374363	0.0546074	0.0759933	0.137058	80	0.0519724	0.0937371
610	4	9.5	67.4443	11.2814	4534	4371.25	0.00846446	0.017203	0.0363553	0.0279586	0.0674443	0.133369	37	0.0416408	0.0747698
611	5	6.2	102.294	21.0096	10205	5619.2	0.0192125	0.0401449	0.0339396	0.0633202	0.102294	0.164707	30	0.0574244	0.0907964
612	3	12	120.92	14.8521	6266	5439.33	0.0382708	0.048071	0.0387286	0.059928	0.12092	0.177747	36	0.0812176	0.112425
613	3	9.33333	95.5557	12.0057	1034	3959.67	0.0258636	0.0388223	0.0413357	0.059695	0.0955557	0.163296	28	0.0596667	0.10086
614	4	4.75	95.9772	22.2233	6155	5111.75	0.0114521	0.0345768	0.0355966	0.0567393	0.0959772	0.159942	20	0.0567277	0.101049
615	4	20.25	104.472	17.5364	6228	5773.75	0.0276749	0.0498654	0.0373848	0.0643996	0.104472	0.171568	81	0.0770433	0.140267
616	3	9.66667	121.04	13.7545	2985	6158.33	0.0389745	0.0455458	0.0359973	0.0514392	0.12104	0.181472	29	0.0730429	0.113424
617	6	37	98.012	18.0141	3697	5619.17	0.0336286	0.0513531	0.0416878	0.0767585	0.098012	0.163634	199	0.0826506	0.128111
618	5	4.6	111.844	27.7745	3314	4683	0.0275411	0.0420383	0.0373138	0.0567433	0.111844	0.166703	23	0.0687612	0.113427
619	5	17.6	121.164	24.8097	8694	6003.8	0.0244005	0.0506602	0.0382529	0.0682323	0.121164	0.172901	86	0.0971414	0.140158
620	3	13	107.179	17.2678	6455	3366.33	0.0291501	0.0612067	0.0463501	0.102759	0.107179	0.170396	37	0.0637125	0.109561
621	4	19.5	73.1987	11.8948	6409	3897	0.0101258	0.0310065	0.0441869	0.0574863	0.0731987	0.13835	78	0.0478145	0.0896563
622	3	7	107.806	17.7111	1943	6276.33	0.0207007	0.0300979	0.036957	0.0366898	0.107806	0.163295	22	0.0598182	0.122261
623	5	8.8	70.8371	15.854	5882	3090.2	0.00240463	0.0273401	0.0335913	0.0462063	0.0708371	0.130326	44	0.0365872	0.0777628
624	5	9.2	104.38	17.7694	3194	4733.4	0.0223338	0.0418677	0.0305082	0.0614154	0.10438	0.15699	46	0.0669718	0.123864
625	6	9.16667	98.8495	19.857	3577	4546.67	0.0150472	0.037746	0.0367037	0.0771875	0.0988495	0.154667	55	0.065942	0.110075
626	3	18	68.5054	4.61736	9973	3623.67	0.00905276	0.0340586	0.0394975	0.0596392	0.0685054	0.134255	54	0.0503287	0.087496
627	8	10.625	84.7093	17.3952	7282	4850.5	0.00510063	0.0209705	0.0319212	0.0339507	0.0847093	0.145092	82	0.0513838	0.0895841
628	3	7.33333	91.9788	14.5633	6228	5161.67	0.0104015	0.0296302	0.0422026	0.0432519	0.0919788	0.153346	23	0.0553577	0.108243
629	3	28	105.802	10.7245	9889	5881	0.0334437	0.0428088	0.0341943	0.0478359	0.105802	0.169386	83	0.0786904	0.134181
630	3	13.6667	78.1974	7.2405	2708	5368.67	0.00379622	0.0298682	0.0358712	0.0493191	0.0781974	0.139505	42	0.0634376	0.107081
631	4	10.25	101.144	13.5561	10341	2146.25	0.0113465	0.0405205	0.0310723	0.0661012	0.101144	0.166402	42	0.0675264	0.116732
632	5	17.2	108.873	19.6649	9402	5002.6	0.0381224	0.0545816	0.0396422	0.064054	0.108873	0.172232	86	0.0867893	0.128707
633	3	13.3333	87.3745	10.1812	3265	3729.67	0.0165946	0.0495872	0.0382964	0.0755772	0.0873745	0.152585	38	0.0642565	0.114928
634	9	9.88889	78.263	17.063	2919	4815.56	0.00518073	0.0253091	0.0320472	0.0467513	0.078263	0.152319	87	0.0551213	0.111687
635	4	30.75	73.3617	11.5266	2393	5577	0.0100567	0.0308943	0.0360026	0.055889	0.0733617	0.139244	119	0.0503987	0.0942099
636	4	31	86.4307	11.7817	7315	7030	0.00510063	0.0358436	0.0336817	0.0753939	0.0864307	0.150193	121	0.0688812	0.112609
637	3	41.6667	76.934	7.20263	9748	3955.67	0.0229105	0.0421782	0.0416598	0.0538025	0.076934	0.141578	124	0.0556174	0.111092
638	3	6.66667	95.0109	15.1314	0	5019.67	0.000529063	0.0340456	0.0283798	0.0660856	0.0950109	0.149723	21	0.0491253	0.095369
639	4	11.25	73.7088	11.4323	4292	4297	0.00976305	0.0158153	0.0268443	0.0241944	0.0737088	0.134122	42	0.0444129	0.0841223
640	4	11.5	89.7101	14.7648	5365	3541.75	0.0195034	0.0349247	0.0394306	0.0598764	0.0897101	0.14918	47	0.054029	0.0993789
641	3	51.3333	69.5517	1.6308	9813	4674	0.0135328	0.0351891	0.0378146	0.0518336	0.0695517	0.133111	145	0.0543665	0.107222
642	4	32	62.0304	8.82316	3221	6041.75	0.00806218	0.0173925	0.0335863	0.0303154	0.0620304	0.126729	125	0.0397301	0.0829713
643	4	5.5	85.0621	18.101	5557	3866.5	0.00407321	0.0193992	0.0261852	0.0374691	0.0850621	0.145129	23	0.0370901	0.062257
644	4	7.5	102.926	18.0615	4392	5885.25	0.0110986	0.0316825	0.0348334	0.0449805	0.102926	0.16197	29	0.0627149	0.117642
645	4	17.75	86.8474	13.2555	3137	2975.75	0.0208211	0.0627753	0.0459873	0.0969543	0.0868474	0.148154	69	0.0609895	0.110387
646	5	8.2	91.9264	18.4296	7884	5492	0.0202631	0.0305275	0.0342688	0.0580761	0.0919264	0.152651	41	0.0602158	0.101575
647	5	7.2	112.304	24.4059	7436	6984.8	0.0269189	0.0465538	0.0402522	0.0618601	0.112304	0.18122	37	0.076927	0.11494
648	3	45	66.3665	4.85756	6655	6683	0.0123513	0.03417	0.0348256	0.053879	0.0663665	0.131019	130	0.0456881	0.0934632
649	3	5	130.717	26.8697	5065	5041.33	0.0336286	0.0496913	0.047274	0.0645273	0.130717	0.197263	16	0.0791015	0.110798
650	3	73.6667	58.6803	0.866169	2722	6147.33	0.00671103	0.0130181	0.0359497	0.0205468	0.0586803	0.125378	199	0.0409972	0.0770776
651	4	15	88.3054	12.4153	3949	5740.75	0.0175853	0.0260008	0.0340107	0.0390388	0.0883054	0.143786	60	0.0616005	0.104989
652	4	6.25	95.6281	18.0251	9746	6185.5	0.0239641	0.0308009	0.0381075	0.0397138	0.0956281	0.165067	26	0.0578571	0.0888386
653	7	6.14286	92.2147	20.913	10571	5670.86	0.00451599	0.0224288	0.0319855	0.0439335	0.0922147	0.152923	44	0.0557579	0.10369
654	3	45.6667	95.5944	4.99721	4412	6199.33	0.0408531	0.0428129	0.0346529	0.0439763	0.0955944	0.160834	132	0.0725942	0.11717
655	5	19.6	82.7203	15.0571	2045	6138.2	0.0155726	0.0264971	0.0377508	0.0458039	0.0827203	0.140654	97	0.0563394	0.097535
656	6	4.16667	104.619	27.6077	4105	6657.33	0.00756378	0.0413254	0.0397044	0.0766516	0.104619	0.161703	26	0.0656587	0.108976
657	4	19.25	113.49	18.0368	6753	7404.5	0.0263506	0.0530481	0.0401773	0.0668096	0.11349	0.183856	73	0.0875087	0.136083
658	5	5.4	108.256	24.2631	8275	6194.8	0.0276306	0.0355495	0.0370882	0.0511878	0.108256	0.172807	26	0.0622843	0.0972645
659	3	40.6667	95.135	6.42768	4240	7291.67	0.0273368	0.0378355	0.0382704	0.0446143	0.095135	0.155581	120	0.0752981	0.112847
660	6	5.33333	83.9484	20.8974	4486	3148.5	0.00902517	0.031035	0.0338744	0.0844693	0.0839484	0.150901	32	0.0497308	0.11953
661	5	5.6	100.514	21.8579	6712	6065.4	0.020062	0.0343626	0.0323598	0.0449658	0.100514	0.161595	28	0.058462	0.0967468
662	4	7.5	108.655	18.0444	9365	4588.25	0.0249736	0.0376998	0.0413737	0.0550371	0.108655	0.179876	30	0.0672309	0.103247
663	4	38.75	92.0017	11.061	6819	5295	0.028646	0.0429649	0.038155	0.049965	0.0920017	0.152484	144	0.073784	0.113622
664	3	9.33333	108.49	15.3871	8566	5867.67	0.0115816	0.0308851	0.0388627	0.0406458	0.10849	0.166184	28	0.0659432	0.0999538
665	4	6	92.1873	17.6967	6164	5533	0.00919843	0.029489	0.0400113	0.0475324	0.0921873	0.160628	24	0.0501895	0.0956049
666	3	17.6667	108.42	10.1552	1848	4942.67	0.0260491	0.0430048	0.0402256	0.0520143	0.10842	0.167938	52	0.0807306	0.11909
667	4	16.25	91.8092	16.5167	7756	5108.75	0.0181536	0.0266133	0.0442478	0.0387417	0.0918092	0.153615	66	0.0610085	0.112628
668	3	8	92.8682	12.7264	6270	4540.33	0.0119227	0.0251336	0.0275743	0.0331364	0.0928682	0.149816	24	0.0487968	0.0832033
669	3	27.6667	82.0078	11.3088	4816	7151	0.0165001	0.0252384	0.0355602	0.0318943	0.0820078	0.146899	81	0.0581491	0.100445
670	4	5.75	81.5035	16.5271	7545	3673	0.00868418	0.023561	0.0317729	0.0348374	0.0815035	0.139522	24	0.0468659	0.104049
671	3	9.33333	95.5794	14.5139	6927	5011	0.0127085	0.022257	0.0339338	0.0313743	0.0955794	0.154313	29	0.0525926	0.094742
672	4	5.25	93.7794	20.9701	7103	5449.75	0.00321378	0.0331322	0.0357397	0.0603146	0.0937794	0.15556	22	0.0550883	0.121136
673	3	14.3333	92.4799	8.49244	3736	5208.33	0.0140604	0.0352101	0.0351297	0.0637368	0.0924799	0.153532	44	0.0626464	0.121981
674	3	20.6667	102.292	13.171	5543	3318	0.0366866	0.0467491	0.0377214	0.065916	0.102292	0.164019	60	0.0711562	0.123032
675	3	14.3333	133.754	15.9762	4979	5457.33	0.0338535	0.0590407	0.0342059	0.076372	0.133754	0.19938	44	0.0952755	0.134693
676	3	15.6667	95.2803	11.4418	7738	4973.67	0.0110986	0.0210734	0.0328781	0.0278195	0.0952803	0.150872	46	0.0552248	0.104192
677	4	37.75	64.104	7.21026	2412	3520.75	0.010411	0.0305645	0.0339074	0.0459239	0.064104	0.129078	142	0.0435274	0.0793258
678	3	9.33333	87.0879	11.3698	5119	4523.33	0.00489677	0.0146658	0.0324671	0.0239015	0.0870879	0.147264	29	0.0449984	0.0832363
679	3	29.3333	106.836	7.78239	4191	3329.67	0.0409686	0.0679061	0.0379882	0.097389	0.106836	0.168301	85	0.0838925	0.127434
680	5	17.4	100.79	15.625	7558	3550.4	0.0238374	0.0359812	0.0356488	0.0565308	0.10079	0.160786	86	0.0759873	0.112118
681	3	7.66667	87.2727	13.8528	3730	6269.33	0.0108897	0.0171127	0.027046	0.0206277	0.0872727	0.15557	24	0.0385967	0.0961727
682	3	9	89.6127	11.8417	6124	3908.67	0.0191019	0.0237281	0.0279968	0.032571	0.0896127	0.153964	28	0.0453588	0.0768148
683	4	12.25	98.2757	14.2531	3707	5878	0.0244415	0.0357433	0.0336223	0.0464026	0.0982757	0.161061	49	0.0689418	0.113423
684	6	13.5	98.8411	20.6403	5781	3786.67	0.0235462	0.0411525	0.0390289	0.0621897	0.0988411	0.161595	79	0.0696216	0.124491
685	5	29.4	82.5312	14.4801	1853	8609.2	0.0287165	0.0415896	0.0408069	0.0576769	0.0825312	0.147384	141	0.0625034	0.114255
686	3	39.6667	88.0362	9.8141	1690	6562.33	0.0221879	0.0310216	0.0263641	0.0410187	0.0880362	0.152105	118	0.0659315	0.10517
687	3	44	80.5813	4.25218	9719	4446.33	0.0247424	0.02825	0.0421442	0.0311946	0.0805813	0.144875	128	0.0616108	0.116474
688	5	10.2	104.118	20.3384	4000	3651.4	0.0158298	0.0455428	0.0342749	0.0729093	0.104118	0.166828	51	0.0805282	0.135981
689	3	45.3333	95.3251	6.67276	6184	7026.67	0.0253853	0.0390295	0.035083	0.057916	0.0953251	0.159757	130	0.0766898	0.121631
690	5	6	94.5535	20.4723	6239	4702.8	0.00347112	0.021105	0.036449	0.0342648	0.0945535	0.155573	29	0.0499977	0.0970798
691	3	45.3333	92.433	4.83364	5093	6233.67	0.0191031	0.040013	0.0388752	0.051465	0.092433	0.158501	129	0.0765125	0.119916
692	3	15.6667	97.2901	7.27102	5930	5457.67	0.0296186	0.0423327	0.0404789	0.0494621	0.0972901	0.157688	47	0.068625	0.106612
693	3	16.3333	106.917	9.71439	3850	6312	0.0375438	0.0411186	0.0369897	0.04579	0.106917	0.163761	48	0.0734798	0.108226
694	3	7.33333	102.976	18.0868	5205	7051.33	0.0219082	0.0422572	0.0344726	0.0601442	0.102976	0.164277	23	0.0615795	0.104592
695	5	17.8	109.079	21.608	6205	6705.2	0.0198383	0.0440553	0.036861	0.0618858	0.109079	0.163218	88	0.0877221	0.139906
696	3	6.66667	86.3461	16.7895	3902	5733.67	0.0146713	0.0225288	0.0280381	0.0374691	0.0863461	0.150388	21	0.039221	0.0668947
697	3	9.66667	99.9593	10.4335	5500	3929	0.0181506	0.0249569	0.0349875	0.0310709	0.0999593	0.162626	30	0.0556991	0.10148
698	4	24	101.792	13.3121	3978	5442.5	0.0238374	0.033631	0.0376434	0.0458285	0.101792	0.159507	95	0.0729117	0.116388
699	3	9	119.188	16.8549	2934	6325.67	0.0275734	0.0474693	0.042173	0.0640441	0.119188	0.182444	26	0.0718023	0.105626
700	4	9.5	91.8449	14.2141	6675	5678.5	0.0169714	0.0384047	0.034403	0.0720655	0.0918449	0.161157	38	0.0537189	0.0979761
701	3	9.66667	119.058	19.8431	4949	6779.33	0.0453862	0.0554099	0.0401421	0.064054	0.119058	0.178359	30	0.0833255	0.138815
702	5	9.2	94.9146	19.8417	3227	4937.2	0.0236381	0.0333455	0.0366852	0.0458747	0.0949146	0.155394	47	0.0582068	0.101719
703	3	8	110.8	16.3832	6088	3519.67	0.0214718	0.0472042	0.0356984	0.0817708	0.1108	0.178317	25	0.0708602	0.108479
704	5	6.2	86.2941	18.7508	677	5352.4	0.0247005	0.0352122	0.0376675	0.0573139	0.0862941	0.151755	32	0.0579318	0.103165
705	4	12	115.621	15.7126	0	3429	0.039382	0.0535294	0.0326917	0.0651898	0.115621	0.1873	48	0.0820046	0.136658
706	3	21.3333	100.105	6.76634	7230	5190	0.0183055	0.0403944	0.033436	0.0514544	0.100105	0.168753	65	0.0754415	0.133479
707	3	11.3333	105.893	10.9255	2850	7002.33	0.0259039	0.0384341	0.0352869	0.0498361	0.105893	0.181526	35	0.0705226	0.0989598
708	5	5	98.0258	22.5926	4515	4012	0.0239537	0.0445673	0.037128	0.0719499	0.0980258	0.159082	25	0.060642	0.109561
709	4	8.25	94.5923	16.9594	3541	6388.75	0.0226493	0.0331773	0.0344128	0.0419483	0.0945923	0.15877	33	0.061036	0.112295
710	3	28.3333	93.7582	10.8457	8336	4639.67	0.0380527	0.045175	0.0388261	0.052184	0.0937582	0.157631	85	0.070007	0.111177
711	3	37	95.2437	4.74355	7704	4283.33	0.0398914	0.0621919	0.0342287	0.0886127	0.0952437	0.159974	109	0.0787071	0.122831
712	5	7.2	92.3368	19.7865	7248	4852.6	0.015906	0.0266587	0.0306617	0.0394282	0.0923368	0.166314	37	0.0521391	0.0785013
713	3	37.3333	111.506	13.1153	5057	9103	0.04833	0.0537935	0.0381787	0.0577227	0.111506	0.167629	111	0.0866026	0.131644
714	3	61.3333	91.7786	6.82627	5624	6337.67	0.0322344	0.0387445	0.0386548	0.0459612	0.0917786	0.153079	171	0.0708794	0.110975
715	3	8.33333	89.8489	11.9799	4271	7143.33	0.0205406	0.031391	0.0324882	0.0394207	0.0898489	0.150866	26	0.0572439	0.111959
716	3	14	77.5542	8.96592	4255	7275.67	0.00920066	0.0156014	0.0277151	0.023503	0.0775542	0.136589	42	0.0465013	0.08629
717	3	9.33333	112.549	16.0487	6155	7480	0.0339085	0.0400534	0.034752	0.0512854	0.112549	0.179654	29	0.0663756	0.097241
718	3	30.6667	87.6774	7.01095	4331	7844.67	0.0220366	0.0317419	0.034639	0.0378251	0.0876774	0.151884	89	0.0653579	0.110949
719	3	20.6667	98.6634	8.9369	2980	5595.67	0.0287937	0.03525	0.0337181	0.0428393	0.0986634	0.153372	61	0.0661728	0.122099
720	3	4.66667	112.775	25.0611	4647	2032.67	0.0150472	0.0324925	0.0410144	0.0430482	0.112775	0.169714	15	0.0593461	0.104572
721	4	5	90.0885	19.7337	8460	3878.25	0.00420876	0.0219826	0.0364381	0.0455843	0.0900885	0.150241	21	0.0480859	0.0909012
722	3	20	101.91	15.9526	2018	6099.33	0.0304633	0.0424443	0.0347889	0.0615847	0.10191	0.161797	60	0.084009	0.14793
723	4	11	98.636	18.0833	4902	4585.25	0.0295057	0.0482291	0.0336066	0.0682774	0.098636	0.152558	44	0.0624757	0.122785
724	4	10.75	77.5225	12.0437	5644	4176.75	0.00395105	0.0307051	0.0360083	0.0610566	0.0775225	0.140298	40	0.0490559	0.103033
725	4	46	85.3444	10.2847	7854	6180.25	0.0188395	0.0376676	0.0366719	0.057019	0.0853444	0.153045	174	0.0673848	0.123957
726	3	10	128.438	15.4236	9632	6500.67	0.0533029	0.0582611	0.0410624	0.0618601	0.128438	0.195324	31	0.0879507	0.134072
727	3	45	99.677	8.34298	8863	5447.33	0.0109444	0.057246	0.04001	0.112953	0.099677	0.162881	132	0.0805552	0.125852
728	3	7	117.688	17.0461	6676	5231.67	0.0246859	0.0390182	0.0384798	0.0464344	0.117688	0.181806	22	0.0695415	0.107243
729	3	19.3333	89.2816	7.1816	5985	6926.33	0.0235793	0.0436361	0.0339354	0.0567315	0.0892816	0.147417	59	0.0637763	0.112554
730	3	38.3333	94.3801	5.1262	7111	6019.33	0.035983	0.050653	0.0387185	0.0594492	0.0943801	0.160246	110	0.0768188	0.131391
731	4	33.25	86.9726	12.2211	1253	5837	0.0337798	0.0425955	0.0391043	0.0542723	0.0869726	0.152447	128	0.0645757	0.0979314
732	5	4.8	88.2758	20.4506	2006	7744.4	0.00761573	0.0254314	0.0279313	0.0433431	0.0882758	0.147153	24	0.0380062	0.0730445
733	3	10.6667	94.9244	10.1705	3120	4832.33	0.0237308	0.0434088	0.0361752	0.0586268	0.0949244	0.15546	33	0.0660911	0.115775
734	3	27.3333	91.1625	6.87336	3795	5471	0.0231583	0.0375234	0.0361647	0.0563875	0.0911625	0.151877	81	0.0642328	0.111349
735	4	29.25	77.3584	12.6567	4246	7133.25	0.0164143	0.0247817	0.0288256	0.0396533	0.0773584	0.145827	116	0.055664	0.102163
736	3	32.3333	100.069	5.8757	8750	7180	0.0329141	0.0487032	0.0359304	0.057159	0.100069	0.171337	93	0.0791633	0.12918
737	3	5	122.633	25.2079	5520	6010.33	0.0267581	0.0375281	0.0371857	0.0568975	0.122633	0.187933	16	0.0611144	0.108215
738	3	21	83.1417	9.78138	6588	5010.67	0.0156641	0.0241976	0.0275656	0.0342739	0.0831417	0.149988	63	0.052783	0.109
739	3	72.3333	83.1421	3.05805	10366	6307.33	0.0317215	0.0449788	0.0369339	0.0642795	0.0831421	0.151702	197	0.0657167	0.105667
740	3	9	103.19	13.7586	6966	6558.67	0.0263455	0.0441519	0.0337159	0.0626473	0.10319	0.170834	27	0.072963	0.122238
741	3	7.33333	85.2351	11.951	7339	7041.33	0.0165038	0.0374625	0.0354745	0.0512032	0.0852351	0.156753	23	0.060474	0.111061
742	3	52.3333	79.2578	5.18543	8318	5550.67	0.0275173	0.0281806	0.0365654	0.0288234	0.0792578	0.147498	153	0.060004	0.114546
743	6	6.16667	91.9088	18.4294	1274	5192	0.0165668	0.0304624	0.0330468	0.0551136	0.0919088	0.155333	37	0.06015	0.10973
744	3	8.66667	97.0891	16.4671	5371	7071.33	0.00347112	0.0411859	0.0312675	0.0753939	0.0970891	0.15551	27	0.0635584	0.105705
745	3	44.3333	106.413	10.7446	1586	7212.67	0.0436854	0.0484017	0.0357105	0.0568522	0.106413	0.161004	128	0.0834515	0.121004
746	4	4.5	103.37	24.5503	6996	5271.25	0.0355886	0.0417505	0.0353865	0.0583929	0.10337	0.161889	18	0.0630746	0.125264
747	3	6.33333	125.623	20.339	4121	6373.33	0.0582293	0.0679412	0.0389197	0.086491	0.125623	0.186365	20	0.0860774	0.142006
748	3	35	99.417	7.2517	7033	4858.33	0.00614145	0.041491	0.0358304	0.0665584	0.099417	0.161501	101	0.0842321	0.131578
749	3	6.33333	97.1809	16.7753	7202	7260.67	0.0133977	0.0205463	0.02663	0.0289275	0.0971809	0.159383	20	0.0417176	0.0733195
750	4	15.75	101.084	14.8579	6768	6055.75	0.0307007	0.0399708	0.0328791	0.0516877	0.101084	0.17059	61	0.0725596	0.129958
751	3	5.66667	110.124	21.1071	8424	7656	0.0285108	0.0353693	0.0293207	0.0397138	0.110124	0.174045	18	0.0543884	0.0795636
752	3	9	81.8969	11.6546	7295	3465	0.0151161	0.02504	0.0335419	0.0355625	0.0818969	0.147503	27	0.0483628	0.0841766
753	3	8.66667	91.9131	12.6928	5628	4635	0.0135348	0.0383902	0.0346116	0.0806924	0.0919131	0.166903	27	0.0515866	0.100804
754	3	28.3333	70.2068	8.34421	11806	4419	0.0140057	0.0276742	0.0515092	0.035237	0.0702068	0.133584	82	0.0485652	0.107821
755	3	6.66667	65.8686	11.8763	7820	4938	0.00775626	0.0268587	0.0310891	0.0627476	0.0658686	0.129572	21	0.0365622	0.0632363
756	3	18.3333	123.233	21.4128	5864	6567.33	0.0265763	0.0524794	0.0335886	0.0836306	0.123233	0.18455	54	0.100713	0.137257
757	3	13.6667	105.519	10.7742	4532	5165.33	0.0463008	0.0627359	0.0384222	0.0754748	0.105519	0.171503	42	0.0808477	0.11514
758	4	8	84.6139	14.8321	9901	6622.5	0.00663301	0.0288976	0.0333963	0.064178	0.0846139	0.15008	33	0.0576854	0.101032
759	3	8	83.9948	11.5104	9846	4282	0.0245172	0.0302096	0.0314518	0.037807	0.0839948	0.152902	25	0.0527646	0.0906687
760	3	10	92.9804	11.3643	4811	4547	0.0213904	0.0322538	0.0356043	0.0405457	0.0929804	0.1603	31	0.0569752	0.107831
761	3	6.33333	97.7958	16.0276	8067	5490	0.0113941	0.0340543	0.0430623	0.0469071	0.0977958	0.1639	20	0.0600716	0.11801
762	3	22	85.2567	10.937	3320	4142.33	0.0170713	0.0323402	0.036134	0.0551242	0.0852567	0.143116	66	0.0565552	0.101541
763	3	8	101.918	13.9665	2664	786.333	0.0216302	0.0355717	0.0382691	0.054366	0.101918	0.160892	25	0.0643427	0.108568
764	4	6.5	125.088	24.8439	2287	5834.25	0.0423977	0.063856	0.0410207	0.0985982	0.125088	0.192306	25	0.0886766	0.130173
765	3	7.33333	111.292	15.4572	3303	3732.33	0.0235462	0.0335212	0.0354878	0.0465273	0.111292	0.17424	23	0.0620111	0.0917992
766	4	5	104.506	23.3271	1030	5253.5	0.0298996	0.0376162	0.0362878	0.0449069	0.104506	0.172896	20	0.0621688	0.124042
767	3	12.6667	110.406	12.3789	9702	3889.33	0.0335657	0.0529822	0.0382767	0.0708733	0.110406	0.169617	39	0.0739342	0.122785
768	3	39	96.9191	8.6444	7446	5965.33	0.0374896	0.0467231	0.0383025	0.061985	0.0969191	0.160676	117	0.0741451	0.117011
769	3	10	133.651	14.4965	5582	7458.33	0.0536646	0.0563626	0.0411814	0.0589692	0.133651	0.203418	31	0.0888858	0.119527
770	3	9.66667	91.6757	11.8414	656	3659.33	0.0141974	0.0322075	0.0353263	0.0515235	0.0916757	0.157052	29	0.0556593	0.0983741
771	5	46.4	73.8367	9.6785	3822	7241.4	0.0203383	0.0375531	0.0337624	0.0600232	0.0738367	0.139005	209	0.0599573	0.10869
772	3	14.3333	96.8528	7.14527	3589	2623	0.0251831	0.0384179	0.0366986	0.0566275	0.0968528	0.163998	44	0.0670965	0.102045
773	3	50	74.7488	4.46794	1821	6020.67	0.0216901	0.0287754	0.0353542	0.0345594	0.0747488	0.136731	143	0.0550594	0.0872026
774	3	19	109.853	15.4262	7443	4484.67	0.0360979	0.0467031	0.0343906	0.0536263	0.109853	0.177889	55	0.0815177	0.137257
775	3	57	80.0085	3.13569	3107	6823.33	0.0177838	0.0369506	0.0389284	0.0467459	0.0800085	0.146008	164	0.0638766	0.113774
776	4	11.25	123.206	20.3511	1803	8286.25	0.0330746	0.0471344	0.0356226	0.062787	0.123206	0.175386	43	0.0831232	0.12311
777	3	41.3333	71.9696	3.50155	4819	5300	0.0109248	0.0203352	0.0318308	0.0324188	0.0719696	0.137319	119	0.0500977	0.0873439
778	3	6	117.865	21.2812	3145	4155	0.0228197	0.0333425	0.0396236	0.0437321	0.117865	0.187213	19	0.067363	0.105107
779	3	32.6667	98.6953	6.97038	6739	5275.67	0.00756378	0.0306934	0.0388084	0.0436828	0.0986953	0.158472	96	0.072648	0.119815
780	3	11	76.2919	9.14292	9311	6151.67	0.0112702	0.0257974	0.0325165	0.0425145	0.0762919	0.147488	34	0.0474934	0.0932951
781	3	6.33333	106.917	18.2155	6110	2192.67	0.0184585	0.0364562	0.0405824	0.0487662	0.106917	0.171145	20	0.0584793	0.114928
782	3	16.3333	96.272	10.8242	7892	5320.67	0.0250762	0.0318792	0.0294787	0.0364106	0.096272	0.152479	49	0.0596755	0.0988764
783	3	4.66667	82.7864	18.397	4052	5455	0.00908162	0.0253845	0.0295766	0.0515278	0.0827864	0.142936	14	0.0408435	0.0715667
784	3	38.6667	71.143	8.14192	5903	7939.33	0.00660966	0.0168133	0.030297	0.0368089	0.071143	0.136577	114	0.0469851	0.0929125
785	3	22.6667	91.2996	6.38407	4131	4371.67	0.0114002	0.0288563	0.0341828	0.0437298	0.0912996	0.153267	67	0.0630257	0.106283
786	3	13.3333	105.384	15.0117	7123	9663	0.02978	0.0365067	0.0390644	0.0417899	0.105384	0.176373	41	0.0685138	0.101174
787	3	61	79.3668	1.93312	7278	5367.67	0.0199464	0.0312978	0.0352436	0.0491662	0.0793668	0.136856	169	0.0627968	0.109735
788	3	7	102.102	15.4504	5877	6666	0.0210637	0.0331817	0.0383095	0.0540808	0.102102	0.16781	22	0.0644319	0.122555
789	3	32	86.6232	8.94357	6121	6213	0.0207033	0.0477312	0.0406429	0.0799681	0.0866232	0.143759	94	0.0763253	0.132979
790	3	8.33333	141.171	18.9179	499	4230.67	0.0504376	0.0681462	0.0458761	0.0778315	0.141171	0.203418	26	0.0984235	0.14127
791	3	6.33333	100.891	16.5349	4236	3197.67	0.0278901	0.0290114	0.0356941	0.0299477	0.100891	0.168113	20	0.0567606	0.10598
792	3	6	90.4682	16.155	6925	7848	0.00451599	0.0116908	0.0273419	0.017213	0.0904682	0.155666	19	0.0346648	0.0634178
793	3	23.3333	99.1317	7.62385	200	7383	0.0253985	0.0458016	0.0372137	0.0625159	0.0991317	0.159176	68	0.0726338	0.129949
794	3	7	106.803	18.9871	4049	3703.67	0.033747	0.03717	0.0328412	0.0397041	0.106803	0.168017	22	0.0602234	0.0989368
795	3	6.66667	101.806	17.5333	3906	4914.33	0.0370547	0.0385644	0.0322988	0.0410351	0.101806	0.16942	19	0.0582035	0.0929437
796	4	5.25	110.832	24.2444	5270	7124.5	0.0355108	0.0486025	0.0325281	0.0661888	0.110832	0.173932	22	0.0666689	0.102643
797	3	5.33333	106.918	21.1291	5067	5076.67	0.0236392	0.0424157	0.0310693	0.0573139	0.106918	0.175746	17	0.0634068	0.104523
798	3	6.33333	101.502	17.8568	6163	5150	0.0137862	0.0309634	0.038	0.0443274	0.101502	0.161126	19	0.0541835	0.0935479
799	3	11.6667	89.7361	9.17103	6612	6748.67	0.010789	0.0209435	0.0303965	0.0266479	0.0897361	0.154187	36	0.0489875	0.080553
800	4	11.5	102.527	17.4022	6884	8679.75	0.0222998	0.0305729	0.033606	0.0362035	0.102527	0.159705	46	0.06468	0.0965849
801	4	16	73.5618	12.0471	5596	5395.5	0.000555342	0.0147907	0.0380577	0.0319067	0.0735618	0.134921	64	0.0447813	0.0931349
802	4	10.5	81.8628	12.1657	4951	6132.5	0.00518073	0.0329936	0.0431118	0.0675955	0.0818628	0.156492	42	0.0536366	0.0952532
803	3	28	110.48	14.972	1691	6277.33	0.0367323	0.0516109	0.0431054	0.061533	0.11048	0.174005	85	0.0885513	0.134657
804	4	7.75	80.2223	14.2159	3670	4832.75	0.00712069	0.0230635	0.0337548	0.0442825	0.0802223	0.137137	32	0.0446297	0.088307
805	3	9	106.329	14.0506	5395	7196.67	0.0336585	0.0367375	0.0351035	0.0405421	0.106329	0.171654	28	0.0646638	0.0953863
806	5	7	109.278	22.402	4751	3164.8	0.0300863	0.042592	0.0343819	0.0506306	0.109278	0.168158	36	0.069002	0.116732
807	3	17.6667	82.9233	7.89746	7006	6359.33	0.0170436	0.0241787	0.032441	0.0341614	0.0829233	0.145686	53	0.0502028	0.0867571
808	3	38.6667	83.2135	11.3568	3750	4375.33	0.0299378	0.0381809	0.03462	0.0492332	0.0832135	0.148605	117	0.0600932	0.0940894
809	3	6.66667	95.5009	15.2094	9148	5021.33	0.0189329	0.0406818	0.0307027	0.0750183	0.0955009	0.163654	20	0.059592	0.122555
810	3	14.3333	80.8969	10.3678	5355	4281.33	0.012308	0.037857	0.0405615	0.0623174	0.0808969	0.150731	43	0.0544264	0.115005
811	3	9	91.0839	12.4337	8469	5832.33	0.0208607	0.0356364	0.0380417	0.0591296	0.0910839	0.157461	28	0.0582599	0.0979761
812	4	13.75	95.7645	13.8829	2782	3621.25	0.0181553	0.0323085	0.0335211	0.0447592	0.0957645	0.169581	54	0.0631479	0.127434
813	5	4.6	88.25	21.9154	2455	4446.2	0.0131014	0.0278385	0.0341639	0.0462191	0.08825	0.150238	24	0.0494326	0.0789338
814	3	49.3333	74.6127	5.67018	4920	6602.33	0.0184386	0.0415991	0.041706	0.053405	0.0746127	0.138017	141	0.0620094	0.119088
815	3	5.33333	75.1279	14.8467	5369	3359	0.0136478	0.0282797	0.031359	0.0495602	0.0751279	0.138831	17	0.0460356	0.0751219
816	3	30.3333	92.8555	4.0125	8250	5248	0.0313124	0.0528122	0.0333376	0.0710627	0.0928555	0.149603	91	0.072219	0.116267
817	3	17.3333	75.3683	5.204	9510	6168	0.020025	0.0257203	0.0357925	0.0289048	0.0753683	0.142821	52	0.0536631	0.0985518
818	3	12	130.449	13.7697	5020	4362	0.0503786	0.0546941	0.0397431	0.0585976	0.130449	0.191484	36	0.0845707	0.127712
819	3	41	63.7278	5.21602	8915	7749	0.00957259	0.0307611	0.0377183	0.0420459	0.0637278	0.12824	117	0.0412738	0.0737242
820	3	37	85.926	10.7885	1624	7067.33	0.00902517	0.0201693	0.0346596	0.0332962	0.085926	0.153277	112	0.0626087	0.109613
821	4	26.25	82.7724	9.65678	0	5747	0.0212071	0.0355537	0.0393805	0.0528811	0.0827724	0.149432	102	0.0604726	0.108834
822	3	4.66667	80.8194	17.5109	7549	7668.33	0.0091721	0.0145351	0.0335579	0.0231625	0.0808194	0.141628	15	0.0401615	0.0750602
823	5	5.4	76.0553	17.2392	5117	5522.6	0.0139707	0.0309523	0.033813	0.0670523	0.0760553	0.142644	28	0.045296	0.0809549
824	3	9.33333	90.1131	13.5675	5062	5906.67	0.0159223	0.0356831	0.0401915	0.0602267	0.0901131	0.149742	28	0.0555082	0.103038
825	3	5.66667	99.7233	17.7286	4715	5360.67	0.0165668	0.0265721	0.027852	0.0403722	0.0997233	0.160967	18	0.0473855	0.0769923
826	3	14.3333	118.958	9.5827	4178	3709.33	0.0398124	0.0655628	0.0413599	0.0820249	0.118958	0.187136	44	0.091703	0.138815
827	3	8.66667	98.9288	14.2897	4828	5241	0.0226353	0.0355108	0.0286185	0.0489782	0.0989288	0.158594	27	0.0522663	0.0794223
828	4	18.25	95.1103	11.423	7027	5234.25	0.00931596	0.0360561	0.0369472	0.0498515	0.0951103	0.157497	74	0.0636245	0.117743
829	4	11.25	86.5997	13.5477	3636	3031.75	0.0162191	0.0404377	0.0338588	0.0761982	0.0865997	0.15557	43	0.0574888	0.100811
830	3	6	134.955	24.0992	7124	3371.33	0.0556981	0.0695255	0.0335849	0.0852829	0.134955	0.199743	19	0.086673	0.121984
831	3	14.3333	105.096	9.22244	8052	7760.67	0.0340445	0.0357668	0.0377913	0.038498	0.105096	0.16631	43	0.0658015	0.11228
832	3	14.3333	102.745	10.6219	7293	5778.33	0.0309912	0.045422	0.03432	0.0670523	0.102745	0.161316	44	0.0689675	0.110118
833	4	11	88.5077	16.8059	5091	5923	0.0103645	0.0353327	0.0344127	0.0581876	0.0885077	0.156666	44	0.0680579	0.102862
834	3	12.3333	112.507	11.75	6893	5032.33	0.0132457	0.0451711	0.0383536	0.0764598	0.112507	0.17509	37	0.0815095	0.136347
835	4	7	97.9503	17.1024	6003	6137.5	0.0165349	0.0275669	0.0300718	0.0356415	0.0979503	0.154828	29	0.0543718	0.102365
836	3	28	81.0028	4.32929	8936	5460.67	0.00339704	0.0243827	0.0367624	0.0357037	0.0810028	0.14533	81	0.0595235	0.0954023
837	3	40	87.1402	7.20636	2235	6093.33	0.0265628	0.0366703	0.0341964	0.0524553	0.0871402	0.150974	119	0.0644534	0.108205
838	3	22.6667	96.937	8.26288	3464	6297	0.033866	0.0390204	0.0326799	0.0476872	0.096937	0.161199	65	0.0651854	0.120211
839	3	7.33333	73.8281	12.9672	10173	4833.67	0.0120279	0.0243983	0.0357074	0.0381224	0.0738281	0.139588	23	0.048645	0.100429
840	3	7	85.4904	14.4643	2771	6830.67	0.0105738	0.0205179	0.0288075	0.0348374	0.0854904	0.143851	22	0.0422971	0.080983
841	3	11.3333	87.9197	12.7875	6719	5066.33	0.0123057	0.0350605	0.0373965	0.0720655	0.0879197	0.144571	34	0.0508918	0.0905412
842	4	12.75	92.3762	16.79	2903	6643.75	0.0237243	0.0308446	0.0366681	0.0396682	0.0923762	0.152595	50	0.0617295	0.104889
843	3	9	85.2593	12.0569	2736	4840	0.0121014	0.0374824	0.0286381	0.0590359	0.0852593	0.147023	27	0.0610413	0.103627
844	3	18.3333	79.7844	5.03293	6565	8300.33	0.0149508	0.0165343	0.0318073	0.0187577	0.0797844	0.139396	55	0.0469015	0.0762757
845	3	5	102.76	21.1228	5660	3539.67	0.0175508	0.0307182	0.0322108	0.0462191	0.10276	0.15962	16	0.0527119	0.0758275
846	3	6.66667	95.5305	16.0481	2545	3912.67	0.0108737	0.0276388	0.0366196	0.0418349	0.0955305	0.15424	19	0.051242	0.100938
847	3	28.3333	73.925	9.57818	5583	7019	0.0177972	0.0343044	0.0380862	0.048886	0.073925	0.137376	84	0.0512694	0.0909215
848	3	6.33333	77.0922	15.1848	6044	4190	0.0100485	0.0265464	0.0268676	0.0409192	0.0770922	0.143417	20	0.0472487	0.109151
849	3	7.66667	104.089	15.9989	7959	6057.67	0.0186207	0.0526917	0.031669	0.0931046	0.104089	0.164508	24	0.0743492	0.122261
850	3	5.33333	113.142	21.9999	2191	4112.67	0.0161318	0.0425118	0.0389296	0.0658909	0.113142	0.170798	16	0.0611466	0.0933193
851	4	6.5	106.518	20.8597	3615	4080	0.0265699	0.034645	0.0401193	0.0457423	0.106518	0.171878	27	0.0644092	0.118323
852	3	11.3333	118.007	15.1736	6339	4780.33	0.0483332	0.0530521	0.0352292	0.0600336	0.118007	0.180721	35	0.0811194	0.147149
853	3	6.66667	107.497	16.7644	5928	6848	0.0259337	0.0440832	0.037556	0.0613746	0.107497	0.16719	21	0.0683852	0.113427
854	3	35	93.7313	9.05822	3840	5743.33	0.0284535	0.0461868	0.0455325	0.0652114	0.0937313	0.153449	102	0.0696308	0.116436
855	3	6.33333	88.8976	14.5693	5844	6400.33	0.0139707	0.0284291	0.0331854	0.0371502	0.0888976	0.156614	19	0.0506746	0.0872387
856	3	23.6667	94.8492	9.77234	7131	5617	0.0240013	0.0283158	0.0360663	0.036384	0.0948492	0.152842	72	0.0656284	0.108585
857	3	9.33333	101.772	13.2869	5107	6215.33	0.0212578	0.0320652	0.0408087	0.0388941	0.101772	0.172644	28	0.0645409	0.111604
858	3	21.6667	103.183	14.9563	8417	4380.67	0.0257072	0.0339128	0.0405088	0.0429567	0.103183	0.161247	65	0.0721663	0.11699
859	3	22.3333	81.6211	6.247	4169	7594.33	0.0119482	0.0191279	0.0324533	0.0334496	0.0816211	0.139784	66	0.0573297	0.111031
860	3	15	87.5922	6.57807	8841	6002.33	0.0170319	0.0277821	0.0346866	0.0383484	0.0875922	0.147552	46	0.0563495	0.0889276
861	3	26.6667	104.667	14.454	2364	5343.33	0.0371939	0.0392547	0.0328285	0.0415024	0.104667	0.160979	81	0.0737401	0.118624
862	3	37.6667	76.508	8.54339	6855	6170	0.0204478	0.0268318	0.0368168	0.0360602	0.076508	0.143968	112	0.0547482	0.100304
863	3	9	99.7424	12.7449	6268	8515	0.0264505	0.0394302	0.0333238	0.05905	0.0997424	0.154251	28	0.0657715	0.111351
864	3	40	78.6686	8.40561	6820	8818.67	0.0162796	0.0218251	0.0376174	0.0253346	0.0786686	0.144002	118	0.0542505	0.0894862
865	3	16.3333	97.8234	11.5329	2361	3574.67	0.0250527	0.0416008	0.0376258	0.049965	0.0978234	0.159342	47	0.0684535	0.126867
866	3	13	118.005	19.0119	4862	5870	0.0434467	0.0447826	0.0332802	0.0455843	0.118005	0.179405	40	0.0724713	0.106068
867	3	12	102.342	8.56829	3251	6295.67	0.0336667	0.0390991	0.0345835	0.0457965	0.102342	0.160707	35	0.0674389	0.11287
868	4	6	92.674	19.4826	6795	4803.25	0.0113465	0.0201077	0.0397091	0.0260967	0.092674	0.155055	24	0.0511814	0.10015
869	3	12.3333	110.145	12.894	3386	7443	0.0245241	0.0516028	0.0398578	0.0761673	0.110145	0.181379	38	0.0900708	0.131968
870	3	14	90.0952	7.37142	7583	4838	0.017109	0.0399444	0.0371789	0.0582848	0.0900952	0.150887	41	0.0648309	0.119879
871	3	41.3333	64.1193	7.07156	2052	5279.67	0.0101239	0.0245432	0.0353727	0.0390021	0.0641193	0.128791	122	0.0424379	0.0780617
872	3	14.3333	95.3296	12.5341	6694	3562.67	0.0181938	0.0330774	0.0339268	0.0413701	0.0953296	0.154153	44	0.0556646	0.0960205
873	4	39	90.0963	11.9665	1844	5795.75	0.0137658	0.0285803	0.0317563	0.0441286	0.0900963	0.15018	148	0.0700738	0.116569
874	4	23.5	83.2579	12.9873	3927	4780.75	0.0246583	0.0287203	0.0346021	0.0360099	0.0832579	0.147531	95	0.0587132	0.0996513
875	3	47.6667	70.965	4.27292	6375	7505.67	0.0145374	0.0259672	0.037758	0.0330117	0.070965	0.134518	135	0.0495946	0.090854
876	3	6.33333	106.728	17.2797	10252	4309.33	0.0250739	0.0341408	0.0391143	0.0485276	0.106728	0.166014	20	0.0566031	0.114104
877	3	10.3333	87.1517	9.68352	7410	4650	0.0165357	0.0181547	0.0323316	0.0200311	0.0871517	0.150023	32	0.0483578	0.087012
878	3	46.6667	75.6256	7.38023	1579	6191.33	0.0215084	0.0466491	0.0348819	0.0657817	0.0756256	0.140176	136	0.0569275	0.134693
879	3	38	69.1293	3.36329	3219	5498.67	0.00616043	0.0496019	0.0381574	0.120117	0.0691293	0.130982	108	0.0497931	0.120117
880	4	12.25	89.1024	12.0149	5333	6140.5	0.00936645	0.0305272	0.031596	0.0459822	0.0891024	0.158842	50	0.0623173	0.0921337
881	4	16.75	95.7057	14.4262	5756	3530.75	0.0299952	0.041239	0.0414394	0.0542723	0.0957057	0.157328	64	0.064795	0.11634
882	3	9	99.8689	12.7106	8528	4052.67	0.0253087	0.0341828	0.0341813	0.0416608	0.0998689	0.162006	28	0.0607074	0.115131
883	4	42	85.8687	11.306	4207	5618.75	0.0290396	0.0344236	0.0344012	0.0425874	0.0858687	0.150601	160	0.0656311	0.11803
884	4	7	106.085	20.6276	4852	8037	0.0323057	0.0518259	0.0338065	0.0694423	0.106085	0.16709	29	0.079321	0.118197
885	3	16	80.5286	7.34983	6624	5936	0.0136022	0.0220585	0.0330964	0.0273435	0.0805286	0.146547	46	0.0503306	0.0880168
886	3	6.33333	101.694	20.0306	7808	2550	0.0184783	0.0272887	0.0300451	0.0390951	0.101694	0.167403	19	0.0489489	0.080265
887	3	8.33333	116.032	16.236	4686	5871.33	0.0394302	0.0464927	0.0422126	0.0513388	0.116032	0.177282	26	0.074192	0.109568
888	3	8.66667	129.832	18.7535	1972	4496.33	0.0128423	0.041903	0.0408217	0.0621897	0.129832	0.195322	27	0.0763116	0.114636
889	3	9	110.732	13.6049	5822	5516.33	0.0330233	0.0334063	0.0344205	0.0337533	0.110732	0.170201	28	0.062366	0.107475
890	3	15.6667	104.795	8.00908	5482	2573	0.0416752	0.0487372	0.0368982	0.0614548	0.104795	0.166441	46	0.0789315	0.124715
891	3	23.6667	79.8903	4.84656	6911	5196.67	0.0123405	0.0181557	0.0367225	0.027448	0.0798903	0.142644	70	0.0502882	0.102661
892	3	26	85.4836	6.80703	2122	4384	0.0224176	0.0466927	0.040321	0.0714072	0.0854836	0.150642	78	0.0617874	0.14127
893	3	39.3333	79.2295	6.13295	3882	7662.67	0.0148734	0.0186156	0.0336035	0.0239094	0.0792295	0.136516	116	0.0545684	0.100226
894	3	15.3333	89.1239	8.03879	4079	7974.67	0.0195886	0.0366204	0.0339897	0.0557053	0.0891239	0.157952	46	0.0577196	0.111304
895	3	13.6667	106.749	15.974	3860	3837	0.0262605	0.038833	0.0363755	0.0630718	0.106749	0.173792	42	0.0783037	0.135981
896	4	6	83.1272	16.2791	5043	6533.25	0.0153837	0.0326423	0.0274701	0.0565249	0.0831272	0.147696	23	0.0493621	0.0998153
897	4	12.5	94.7494	11.8719	5583	5836	0.0210149	0.0312969	0.0326404	0.0471889	0.0947494	0.153298	49	0.0547653	0.0862478
898	3	10.6667	98.325	16.1737	6731	5397.67	0.0281616	0.0382918	0.0372732	0.0541172	0.098325	0.158734	30	0.0562148	0.0880895
899	3	5	95.9518	19.1904	10636	4169	0.0166777	0.0400528	0.031826	0.0576769	0.0959518	0.160124	16	0.0557735	0.0944152
900	4	9	79.7237	14.1177	4603	3291.25	0.0180343	0.0209657	0.0274982	0.026928	0.0797237	0.15588	36	0.0467495	0.101687
901	3	23.3333	78.8008	7.77395	1161	5897.67	0.0143385	0.0204315	0.0323947	0.0249055	0.0788008	0.140341	71	0.0512541	0.0960833
902	3	9.33333	82.4884	10.7693	4309	5750.33	0.0165024	0.0196858	0.0299211	0.022017	0.0824884	0.14595	29	0.0454121	0.0872115
903	3	20.6667	105.311	8.64691	5803	5917	0.0330148	0.0422979	0.0359636	0.0513196	0.105311	0.169446	62	0.0771114	0.117765
904	3	6.66667	96.2978	17.3628	4217	5777.33	0.0271793	0.0403332	0.0354386	0.0503217	0.0962978	0.166959	21	0.0594899	0.101472
905	4	7.75	105.555	18.8911	3040	5587.25	0.0302635	0.0480177	0.0334215	0.0835582	0.105555	0.173357	32	0.0654114	0.0944414
906	3	5.66667	107.514	19.455	3302	2598	0.0284869	0.0352922	0.0402193	0.0398167	0.107514	0.173405	18	0.0615155	0.104205
907	4	12.75	74.2229	10.8314	3164	5743.75	0.00180289	0.0285043	0.0358534	0.0463319	0.0742229	0.137579	50	0.0608767	0.0969446
908	3	12	106.941	10.7153	5679	7214	0.032305	0.0363362	0.0429902	0.039082	0.106941	0.165446	36	0.0740922	0.0996397
909	3	14.3333	70.8417	8.46164	2770	4462.67	0.00819793	0.00951239	0.031026	0.0105583	0.0708417	0.131206	44	0.0364296	0.0845699
910	3	19.3333	81.257	9.61738	6429	6206.67	0.00655894	0.0140447	0.0386041	0.0195648	0.081257	0.13711	59	0.0512025	0.107547
911	3	21.3333	116.719	10.4197	1720	6836.67	0.0474352	0.0497529	0.0346279	0.0543318	0.116719	0.17877	63	0.0815216	0.117555
912	4	12	85.1087	18.306	3044	6641	0.0111115	0.025721	0.0346133	0.0354475	0.0851087	0.149877	46	0.0597543	0.0947561
913	3	7.33333	105.29	16.9634	6919	8417.33	0.0301455	0.0390835	0.0374519	0.0444473	0.10529	0.170459	22	0.0692659	0.1121
914	3	28	75.6193	4.90125	4574	5355.33	0.0147259	0.0203162	0.0343602	0.0289548	0.0756193	0.136744	84	0.049364	0.0922861
915	3	28.3333	85.4291	8.3169	7645	5706	0.00872878	0.0343088	0.0358665	0.0609244	0.0854291	0.146745	84	0.0653039	0.11934
916	3	6	75.4482	12.5747	9689	3738.33	0.00428905	0.0113812	0.0307181	0.0221404	0.0754482	0.136481	19	0.0360002	0.0996543
917	3	5.66667	79.7185	14.8681	4657	5487.33	0.0158343	0.0388831	0.0267316	0.0515457	0.0797185	0.14459	17	0.0473488	0.083541
918	3	37	95.2703	11.9617	3586	6083.67	0.0309069	0.0345633	0.0460689	0.0383741	0.0952703	0.158355	108	0.0701721	0.114691
919	3	6.33333	107.027	19.6216	1429	4334.33	0.0181536	0.0558634	0.0376498	0.103213	0.107027	0.171769	20	0.0756841	0.115005
920	3	10	89.7917	10.1194	1630	4778.67	0.0318543	0.0456223	0.0371749	0.0619158	0.0897917	0.15465	28	0.0620051	0.11879
921	3	14	105.105	13.1798	3873	4858.67	0.0255435	0.0380775	0.034709	0.0443794	0.105105	0.165532	42	0.0705679	0.103769
922	3	19.3333	87.2311	8.04886	3732	4273.67	0.0167214	0.0232958	0.034047	0.0289934	0.0872311	0.146398	58	0.0513254	0.0841004
923	4	13.5	85.0176	11.8143	8590	7627.5	0.0103596	0.0217198	0.0361303	0.0320896	0.0850176	0.154669	54	0.0538691	0.0891029
924	3	27	115.848	14.7108	3099	5899	0.0158298	0.0439167	0.0466616	0.0814298	0.115848	0.177183	81	0.101474	0.142019
925	3	56.6667	77.1531	7.10067	8863	5579.67	0.0111115	0.0370849	0.0326902	0.0764188	0.0771531	0.141654	158	0.0581647	0.101896
926	3	39	103.127	12.9287	5901	5990	0.0324838	0.0387933	0.0389539	0.0503236	0.103127	0.168991	117	0.0782262	0.114475
927	4	10.75	93.6503	14.1204	7725	4507.5	0.00389398	0.0251119	0.034226	0.0351412	0.0936503	0.157738	44	0.0555296	0.0972755
928	4	22.25	91.3136	15.3414	5562	6063.25	0.0171273	0.0394021	0.0287486	0.0609347	0.0913136	0.149409	86	0.0772734	0.120793
929	3	6	100.054	18.7139	6697	5786	0.00509384	0.0206227	0.0327866	0.0402394	0.100054	0.158808	19	0.0453298	0.0852051
930	3	6.66667	84.1827	13.1285	9637	3669.33	0.0130926	0.0287124	0.0272568	0.0433431	0.0841827	0.145877	21	0.0457892	0.0792598
931	3	10.6667	102.446	14.1287	6085	6080	0.0213226	0.0419459	0.0443115	0.0593685	0.102446	0.162186	31	0.0690868	0.113038
932	3	8.33333	95.7031	14.0655	1812	5828.67	0.037481	0.0510102	0.0345803	0.0616558	0.0957031	0.153139	24	0.0676799	0.0973162
933	3	4	95.6864	23.9216	9897	6419.33	0.013108	0.0289634	0.03146	0.0370472	0.0956864	0.167304	13	0.0474177	0.0786833
934	3	6.66667	86.6168	13.2331	2771	5153	0.0224428	0.0453176	0.0308725	0.0795593	0.0866168	0.151465	21	0.0531021	0.094255
935	3	45.3333	109.31	5.40439	4847	6779	0.052508	0.0555417	0.0368068	0.0578984	0.10931	0.176566	132	0.086305	0.132808
936	3	20.6667	97.5146	12.5558	6654	4223.33	0.0280577	0.0342057	0.0325497	0.0386039	0.0975146	0.163288	63	0.0670064	0.122301
937	3	27.6667	126.683	14.3273	9126	5849.67	0.0306562	0.0499985	0.0449772	0.0605892	0.126683	0.185138	83	0.0966004	0.142019
938	3	9.33333	85.0082	11.0983	5836	7050	0.00584034	0.0286198	0.0367572	0.0418342	0.0850082	0.153163	29	0.0497459	0.0906561
939	3	9.33333	104.068	17.4359	4822	7192.67	0.0222998	0.0253363	0.0326543	0.0300081	0.104068	0.177081	29	0.0553733	0.0915927
940	3	10	83.5037	8.4066	6380	4195.33	0.00621316	0.0156542	0.0315492	0.0264537	0.0835037	0.156944	31	0.0408731	0.078468
941	3	9.33333	91.9633	10.569	6440	5224	0.0184507	0.0222791	0.0395546	0.0283806	0.0919633	0.159088	29	0.0578039	0.102832
942	3	42.6667	79.442	8.34113	5569	5058.33	0.0103645	0.0220946	0.0352969	0.0282849	0.079442	0.146302	125	0.0569837	0.0917861
943	3	8.66667	91.3913	12.2441	1089	5423	0.0072213	0.0258847	0.0317222	0.0405349	0.0913913	0.159008	26	0.0553008	0.0914169
944	3	25.6667	84.3268	4.57187	4619	5905.67	0.0143384	0.0169191	0.0419747	0.0200571	0.0843268	0.144699	77	0.054478	0.10804
945	3	24.6667	99.7705	5.70261	5294	5845.67	0.0271735	0.0680191	0.0373177	0.0889015	0.0997705	0.170904	73	0.0855334	0.122099
946	3	36.3333	69.296	10.6254	3914	6659	0.0123316	0.0135925	0.0325353	0.0153837	0.069296	0.132313	109	0.0452501	0.0886482
947	3	27.3333	78.1311	10.1384	3751	6611	0.0106416	0.0153061	0.0363617	0.0181494	0.0781311	0.133931	82	0.0485477	0.0920713
948	3	6.33333	99.3022	19.5595	2476	3896.33	0.0226827	0.0430938	0.0338565	0.0610566	0.0993022	0.171221	20	0.0682031	0.116507
949	3	7.33333	97.4849	17.1224	5202	4103	0.0162544	0.0361065	0.0417674	0.0556546	0.0974849	0.158121	23	0.0601493	0.10149
950	3	10	98.9129	12.0894	3979	5074	0.0113373	0.0281934	0.0375616	0.0377138	0.0989129	0.155982	31	0.0547559	0.0968818
951	3	10.3333	92.8761	12.8995	7850	8617.33	0.024279	0.0274166	0.0392568	0.0313945	0.0928761	0.150422	32	0.0597955	0.0908202
952	3	4	85.6465	21.4116	3430	6076.33	0.0120201	0.0276469	0.025709	0.0357793	0.0856465	0.146095	13	0.0400688	0.067309
953	3	10.3333	102.613	13.5274	4758	6986	0.0287502	0.0436067	0.0337164	0.0640946	0.102613	0.164862	32	0.0665383	0.112482
954	3	22	98.622	12.6515	4770	6970	0.0342648	0.0399929	0.0316016	0.0479048	0.098622	0.156099	64	0.0673825	0.111842
955	3	42.3333	74.9988	6.79824	6534	4487.33	0.00756734	0.0192026	0.0303662	0.0400122	0.0749988	0.132135	124	0.0599171	0.101188
956	3	45.6667	72.9813	4.71843	3708	4830	0.0191004	0.0284041	0.0376967	0.0457086	0.0729813	0.137768	135	0.0530828	0.0975114
957	3	10	98.6556	14.65	4599	5542.33	0.0307332	0.0333785	0.0348198	0.0351096	0.0986556	0.165087	31	0.0598076	0.0915283
958	3	19.6667	107.408	10.2342	7802	6579.67	0.0426577	0.0485028	0.0370907	0.0524721	0.107408	0.166495	60	0.0777155	0.11879
959	3	28.3333	107.765	11.2897	6027	6222	0.049302	0.055699	0.0365967	0.0676736	0.107765	0.167428	85	0.0843548	0.130732
960	3	5.33333	92.1447	19.1968	3034	8626.33	0.0128487	0.0430125	0.0317795	0.090092	0.0921447	0.15226	17	0.0457297	0.0922817
961	3	9.33333	89.506	11.2456	5470	7230.33	0.0162213	0.0410286	0.0376313	0.0643232	0.089506	0.150587	29	0.0643236	0.106875
962	3	9	75.3236	11.5201	7349	7145.67	0.00575938	0.015557	0.0227105	0.0232607	0.0753236	0.141112	28	0.0349445	0.0723284
963	3	7	112.559	21.6459	8354	4633.33	0.0258435	0.0355266	0.0372367	0.0414312	0.112559	0.169629	22	0.0636926	0.110874
964	3	17	93.5764	6.549	3114	3850	0.0115478	0.0248761	0.0333201	0.0361246	0.0935764	0.157859	52	0.0564091	0.110267
965	3	12.3333	90.4491	8.82955	2737	3990.67	0.0160239	0.0219322	0.0361219	0.0268156	0.0904491	0.147776	38	0.0499235	0.107259
966	3	5.66667	113.248	20.4925	4848	5965	0.0306763	0.0418782	0.0329998	0.0549617	0.113248	0.186799	17	0.0635062	0.111349
967	3	32.6667	70.5821	4.14167	5994	5897.33	0.0108497	0.032412	0.0360926	0.0731423	0.0705821	0.13604	93	0.0508881	0.0903098
968	3	10.6667	104.399	11.3684	11358	6655.33	0.0180283	0.03316	0.0389994	0.0438459	0.104399	0.160876	33	0.066069	0.122896
969	3	52.6667	94.0084	2.47705	5252	6935	0.0355906	0.0404906	0.0339726	0.0438232	0.0940084	0.16157	151	0.0721147	0.12014
970	3	5	120.66	24.8024	3850	5660.33	0.0275411	0.0311867	0.038251	0.0383808	0.12066	0.181818	15	0.0599866	0.0955643
971	3	11.3333	108.022	16.5033	9283	4816.67	0.0353563	0.0492086	0.0343208	0.066871	0.108022	0.163937	35	0.0726742	0.125264
972	3	16.6667	83.0529	6.5156	4714	3573.67	0.0116518	0.0150661	0.0335463	0.017697	0.0830529	0.151432	50	0.0472139	0.0859442
973	3	5.66667	97.8623	18.2521	3562	6749.33	0.0132145	0.0345644	0.0350365	0.0521614	0.0978623	0.163829	18	0.0616805	0.122054
974	3	6.33333	111.385	19.5955	8101	2737	0.0324821	0.0495835	0.0342958	0.0771875	0.111385	0.181914	20	0.0686329	0.10496
975	3	4.66667	112.888	25.0862	2133	4447	0.0196677	0.0339916	0.0337219	0.0463319	0.112888	0.181646	15	0.0558506	0.0924697
976	3	12.3333	74.9844	10.7807	6683	2898	0.00327948	0.0381374	0.0379939	0.0835582	0.0749844	0.137302	38	0.051131	0.0945953
977	3	6.66667	93.5559	18.1914	4288	7829.33	0.0222741	0.0410608	0.0284406	0.0534981	0.0935559	0.155085	21	0.0633459	0.100713
978	3	12.6667	97.2596	17.2906	3281	5750.67	0.0112904	0.0434877	0.0334716	0.0614039	0.0972596	0.155414	39	0.0752591	0.115053
979	3	5.33333	94.5	18.675	8907	8528	0.0103596	0.0292463	0.0313959	0.0394926	0.0945	0.160565	17	0.0536114	0.0943407
980	3	20	88.1877	13.8045	5784	5693.33	0.00813082	0.0308846	0.0379363	0.0536412	0.0881877	0.158211	61	0.0626771	0.117227
981	3	27.3333	85.6398	7.52592	4238	4616.67	0.0241713	0.0293317	0.0380124	0.0337377	0.0856398	0.141057	81	0.0616745	0.105142
982	3	6	97.045	17.3295	7809	6573	0.013538	0.025237	0.0352252	0.0456913	0.097045	0.160304	19	0.0546489	0.106245
983	3	4.66667	108.043	23.4094	6359	5995.67	0.0169324	0.0381833	0.0336184	0.0615689	0.108043	0.183247	15	0.0561634	0.100222
984	3	7	91.8844	15.0356	8440	4878.33	0.0142095	0.0268331	0.0424904	0.0338164	0.0918844	0.157648	22	0.0543038	0.0983437
985	3	31.6667	87.8832	7.98337	3309	7254.33	0.0124674	0.0459635	0.0379103	0.0805025	0.0878832	0.149128	93	0.0745619	0.125559
986	3	47.6667	82.4461	5.10133	4432	4851.67	0.0228279	0.0283674	0.0342095	0.0338752	0.0824461	0.152542	140	0.0610329	0.101549
987	3	8.33333	95.1376	11.6657	3517	7848	0.0243013	0.0373505	0.0389599	0.0439656	0.0951376	0.153059	25	0.0633697	0.1229
988	3	19.3333	74.94	9.91055	3587	4933	0.00768076	0.0198741	0.0327246	0.026928	0.07494	0.139787	59	0.0442785	0.0956631
989	3	20.3333	72.3646	4.85781	3815	5681	0.00921007	0.0177934	0.0312571	0.0255888	0.0723646	0.134474	60	0.0478814	0.0847891
990	3	6	87.0471	17.4094	4836	5299.67	0.00936645	0.021388	0.0382178	0.0376732	0.0870471	0.149476	19	0.0500333	0.115723
991	3	32.3333	79.7736	3.33694	6178	3891	0.0199243	0.0220948	0.0354234	0.0254518	0.0797736	0.148149	95	0.0532269	0.0963434
992	3	9.33333	86.6598	10.8669	3907	6167.67	0.00676773	0.027929	0.0350298	0.0469535	0.0866598	0.151456	29	0.046437	0.0866184
993	3	5.66667	114.7	21.9842	5186	4348.67	0.0280536	0.0412457	0.0362922	0.0590362	0.1147	0.179314	18	0.0638192	0.0983319
994	3	8	101.116	13.4967	5551	6458	0.0135593	0.0333935	0.0272165	0.0436107	0.101116	0.160044	25	0.0567111	0.102126
995	3	15.6667	102.528	15.1636	5922	7277	0.0292548	0.0331982	0.0385672	0.0409842	0.102528	0.159343	48	0.0715639	0.117116
996	3	4	103.546	25.8865	4540	6868.67	0.0188395	0.0320407	0.0416652	0.0491101	0.103546	0.171884	13	0.060008	0.111327
997	3	38.3333	73.4833	7.04895	5508	7648.33	0.0163381	0.0434042	0.0372656	0.0687704	0.0734833	0.136319	114	0.0523176	0.105692
998	3	15	97.4774	9.52972	7833	6767.33	0.022907	0.0340007	0.0319665	0.0401983	0.0974774	0.153722	46	0.0649167	0.113189
999	3	9.66667	107.438	16.2099	4820	4222.67	0.0242261	0.0374854	0.0330984	0.0452048	0.107438	0.172092	29	0.065814	0.116267
