# Supplementary material for: The winner takes it all—Competitiveness of single nodes in globalized supply networks
Source: PLoS One. 2019 Nov 20;14(11):e0225346. doi: 10.1371/journal.pone.0225346 (PMC6867619; doi:10.1371/journal.pone.0225346)
Supplement: S1 Table — Legends can be found in te readme.txt file. (ZIP) [file pone.0225346.s001.zip › spatial_network_delaunay_randomized_scalefree_N_1000_r_8_edgelist.dat]

0	1	0.0063578
0	2	0.0438264
0	3	0.0449619
0	5	0.0169548
0	6	0.0225403
0	8	0.028149
0	9	0.0321862
0	11	0.0424208
0	16	0.0563797
0	23	0.0681455
0	51	0.0425901
0	53	0.0486981
0	65	0.0604708
0	73	0.0396895
0	83	0.0241131
0	101	0.0340958
0	121	0.0363729
0	134	0.0134969
0	141	0.047595
0	144	0.0245664
0	154	0.0520522
0	159	0.0643803
0	160	0.0308822
0	172	0.0544242
0	175	0.0556311
0	182	0.0328248
0	189	0.0417144
0	195	0.0350945
0	197	0.0347771
0	201	0.0526942
0	203	0.0381251
0	224	0.0402388
0	233	0.0301041
0	237	0.0357307
0	239	0.0450437
0	242	0.0612801
0	252	0.0514814
0	257	0.0345478
0	271	0.0270044
0	282	0.0239131
0	286	0.0375607
0	290	0.0279798
0	309	0.0208741
0	310	0.0164246
0	375	0.0400804
0	406	0.0536798
0	420	0.0792431
0	423	0.0297677
0	449	0.0258694
0	474	0.0197906
0	482	0.0283479
0	488	0.0277319
0	496	0.0238392
0	516	0.0237878
0	519	0.016675
0	525	0.0168952
0	548	0.0182274
0	550	0.040948
0	572	0.0206505
0	614	0.0539932
0	618	0.0301952
0	627	0.0463441
0	666	0.0280877
0	691	0.0239921
0	706	0.0710717
0	716	0.0296783
0	747	0.0550841
0	799	0.0255825
0	823	0.0375121
0	828	0.0159429
0	855	0.0365289
0	860	0.0108404
0	874	0.0334303
0	883	0.0198639
0	887	0.0714286
0	917	0.0212496
0	936	0.0341415
0	987	0.0256466
1	2	0.0274758
1	3	0.0427314
1	4	0.0623955
1	5	0.0239531
1	7	0.0619234
1	10	0.0380318
1	13	0.0160393
1	18	0.0285108
1	19	0.0236777
1	20	0.0508439
1	31	0.0416761
1	36	0.0564259
1	37	0.0637665
1	44	0.0333371
1	46	0.0199124
1	47	0.0285611
1	52	0.0351857
1	59	0.0189065
1	60	0.0392108
1	68	0.0625134
1	73	0.0289054
1	79	0.0195687
1	84	0.033962
1	87	0.037168
1	90	0.0419737
1	108	0.0420481
1	128	0.0415243
1	129	0.0147521
1	143	0.0254586
1	155	0.0219434
1	170	0.0383492
1	179	0.0242785
1	197	0.0243484
1	208	0.015424
1	211	0.0263098
1	215	0.0445027
1	256	0.0180384
1	258	0.0399314
1	285	0.00972263
1	292	0.0296797
1	299	0.0243465
1	333	0.0451834
1	357	0.0452751
1	371	0.0814779
1	374	0.00934175
1	401	0.0241069
1	431	0.0421589
1	432	0.0406682
1	455	0.0862509
1	456	0.0327959
1	506	0.0294171
1	521	0.0421225
1	540	0.0215417
1	542	0.0281423
1	556	0.0402022
1	563	0.0773732
1	620	0.0426514
1	659	0.0433541
1	666	0.0158332
1	676	0.0252643
1	733	0.0182193
1	739	0.0466163
1	743	0.0141635
1	803	0.037889
1	809	0.016205
1	853	0.0480957
1	870	0.0651091
1	876	0.0656654
1	897	0.0390765
1	972	0.0335025
1	981	0.00665982
2	3	0.0225771
2	4	0.0307674
2	6	0.012438
2	9	0.00590834
2	10	0.0281302
2	11	0.0402336
2	16	0.0548942
2	20	0.0178374
2	36	0.0320956
2	38	0.0351476
2	45	0.029772
2	47	0.0621854
2	63	0.0279141
2	66	0.0647947
2	70	0.0470219
2	77	0.0214098
2	104	0.0335306
2	113	0.0254765
2	137	0.0495811
2	138	0.0373881
2	169	0.0255425
2	172	0.00877304
2	178	0.0490454
2	179	0.0564492
2	204	0.016385
2	225	0.0411033
2	267	0.0590132
2	272	0.0666215
2	274	0.0205984
2	308	0.0700652
2	324	0.0476029
2	333	0.0305657
2	336	0.0337069
2	338	0.0356546
2	351	0.0162272
2	355	0.0760752
2	358	0.0229804
2	378	0.0432177
2	398	0.0169115
2	420	0.0390792
2	425	0.0371274
2	449	0.0371962
2	505	0.0478811
2	539	0.0250955
2	580	0.020227
2	600	0.0401772
2	617	0.0422145
2	662	0.0354525
2	731	0.0589464
2	751	0.0488579
2	780	0.0311886
2	850	0.0354669
2	858	0.0283699
2	869	0.0248624
2	885	0.0110612
2	890	0.0407444
2	917	0.0110284
2	942	0.0730183
2	994	0.0453599
3	4	0.0354389
3	7	0.0186592
3	8	0.0269347
3	9	0.0376471
3	12	0.0640676
3	13	0.017074
3	14	0.0617091
3	17	0.0329572
3	20	0.02211
3	21	0.0530832
3	26	0.0528803
3	27	0.0353022
3	28	0.0269457
3	36	0.0422663
3	42	0.0620798
3	43	0.0606869
3	57	0.0183681
3	58	0.0211935
3	64	0.0732273
3	65	0.0204598
3	70	0.0350043
3	75	0.0293755
3	100	0.0680011
3	107	0.0236946
3	110	0.042693
3	117	0.0235815
3	119	0.0540121
3	131	0.0302659
3	137	0.0198219
3	148	0.0129124
3	152	0.0395634
3	168	0.0276969
3	186	0.0421815
3	202	0.0381228
3	221	0.0219943
3	238	0.0503481
3	248	0.040707
3	256	0.0357995
3	263	0.0355368
3	264	0.021516
3	265	0.033007
3	273	0.0171902
3	315	0.0434687
3	321	0.0196088
3	329	0.0577478
3	347	0.045427
3	348	0.0437769
3	360	0.0177023
3	366	0.0204287
3	372	0.0395147
3	411	0.0428899
3	429	0.0293808
3	472	0.0663306
3	493	0.0390336
3	518	0.0390076
3	592	0.0514124
3	632	0.0479587
3	648	0.0399296
3	656	0.0267334
3	662	0.017009
3	672	0.0376757
3	673	0.0103472
3	675	0.04872
3	697	0.0350926
3	753	0.0260913
3	833	0.00578594
3	835	0.0523594
3	886	0.0712313
3	896	0.0229765
3	913	0.0732748
3	919	0.0328199
4	5	0.0661777
4	6	0.0200266
4	7	0.0171863
4	8	0.0462098
4	11	0.0380758
4	12	0.0109087
4	13	0.0483422
4	18	0.0171191
4	19	0.0315972
4	22	0.0443931
4	23	0.0297673
4	34	0.0309627
4	46	0.0703813
4	53	0.0170925
4	54	0.0516119
4	69	0.0236461
4	70	0.035497
4	91	0.0483046
4	98	0.0377428
4	103	0.042928
4	104	0.041981
4	106	0.00961885
4	108	0.0336126
4	124	0.0568508
4	125	0.0174036
4	127	0.0282088
4	138	0.0150313
4	143	0.0318885
4	146	0.0136441
4	162	0.0225357
4	179	0.0456132
4	190	0.0201704
4	191	0.0510743
4	219	0.0184279
4	232	0.0304393
4	299	0.0032604
4	314	0.0166014
4	323	0.0390269
4	325	0.0384709
4	327	0.0358659
4	345	0.0448368
4	353	0.0296862
4	371	0.0488638
4	380	0.039828
4	381	0.0397802
4	389	0.0336405
4	418	0.0390662
4	422	0.0121522
4	478	0.0155834
4	490	0.0351822
4	492	0.0586244
4	507	0.0152882
4	526	0.0298855
4	562	0.011904
4	566	0.0276719
4	594	0.0511131
4	598	0.0409079
4	607	0.0203504
4	609	0.0320953
4	639	0.0131262
4	652	0.0389578
4	654	0.0285587
4	678	0.0211668
4	702	0.0132675
4	713	0.00665508
4	723	0.0446493
4	754	0.0471016
4	791	0.0337198
4	801	0.0172654
4	812	0.0120544
4	835	0.00295655
4	871	0.0230404
4	878	0.0328519
4	906	0.0262037
4	910	0.0344566
4	916	0.0514124
4	984	0.0301746
5	17	0.0593482
5	60	0.0140363
5	69	0.0433185
5	123	0.0472311
5	176	0.0585978
5	261	0.0543845
5	269	0.028427
5	300	0.0812624
5	343	0.0764401
5	400	0.0433128
5	405	0.0482661
5	436	0.0274081
5	443	0.0394769
5	533	0.0401012
5	580	0.0262713
5	703	0.0438055
5	781	0.0304205
5	838	0.0521555
5	893	0.0630482
5	909	0.0333236
5	935	0.0418581
5	946	0.0161762
5	970	0.0179211
6	35	0.0377698
6	39	0.0596876
6	49	0.0217332
6	55	0.0103943
6	136	0.0142414
6	139	0.0569486
6	150	0.0352557
6	498	0.0180841
6	528	0.0137964
6	592	0.0349893
6	609	0.0210001
6	719	0.0374677
6	842	0.0298171
6	847	0.0127907
6	880	0.0514545
6	987	0.0464174
7	10	0.0304183
7	12	0.0247473
7	15	0.0137272
7	25	0.0580603
7	29	0.00655349
7	34	0.00659462
7	39	0.00168401
7	42	0.0393019
7	56	0.0168056
7	62	0.0478474
7	65	0.0572172
7	128	0.0249711
7	135	0.0147603
7	140	0.0342578
7	144	0.0214316
7	155	0.0483169
7	184	0.0302728
7	187	0.0312483
7	199	0.0386435
7	208	0.0258519
7	218	0.0339577
7	219	0.0359002
7	228	0.045538
7	235	0.047031
7	249	0.00648361
7	289	0.0398619
7	295	0.018437
7	423	0.00382253
7	443	0.0380007
7	474	0.0306118
7	483	0.0282161
7	509	0.0590419
7	512	0.0150584
7	527	0.0400731
7	535	0.0458243
7	554	0.0640177
7	568	0.0431166
7	581	0.0515898
7	640	0.0199113
7	732	0.0580722
7	864	0.0318973
8	15	0.0288702
8	29	0.0451201
8	43	0.052215
8	44	0.0234685
8	71	0.031237
8	81	0.0670133
8	88	0.07348
8	117	0.0328817
8	132	0.0281407
8	140	0.0532946
8	183	0.0258871
8	217	0.0374117
8	273	0.0511269
8	280	0.0433425
8	342	0.0473436
8	503	0.0137507
8	522	0.0277859
8	525	0.0205325
8	555	0.0239532
8	596	0.107072
8	696	0.0268557
9	96	0.0469846
9	150	0.00514212
9	173	0.0259494
9	222	0.0444954
9	236	0.0596863
9	242	0.0725995
9	261	0.0231894
9	419	0.0411205
9	477	0.0750147
9	600	0.0281077
9	662	0.0555792
9	723	0.0331044
10	14	0.0351643
10	18	0.0253391
10	22	0.0529917
10	26	0.0102025
10	40	0.0476478
10	125	0.0101201
10	167	0.0469715
10	194	0.00837784
10	205	0.0340475
10	212	0.0724395
10	230	0.00629485
10	270	0.0271635
10	284	0.0217381
10	307	0.03851
10	352	0.0352894
10	364	0.011361
10	392	0.0564375
10	629	0.0214474
10	683	0.034697
10	820	0.0424359
11	33	0.0242049
11	174	0.0600148
11	212	0.0410523
11	592	0.0678861
11	660	0.0440217
11	745	0.0599376
11	811	0.0240201
11	857	0.0391268
11	862	0.0212904
11	921	0.0198651
11	987	0.0491387
12	14	0.0499096
12	17	0.0373188
12	21	0.0376226
12	22	0.0408542
12	24	0.0829203
12	28	0.0582606
12	30	0.0159278
12	42	0.0379205
12	47	0.0262658
12	55	0.0297002
12	57	0.0293339
12	67	0.0159111
12	75	0.0132991
12	85	0.0593288
12	90	0.0347324
12	97	0.0186328
12	123	0.0500004
12	141	0.0489407
12	153	0.048439
12	167	0.022881
12	176	0.0589367
12	187	0.0501643
12	196	0.00731727
12	220	0.0193352
12	234	0.0682834
12	249	0.0336811
12	277	0.0477167
12	278	0.0231043
12	280	0.0230163
12	298	0.0317738
12	328	0.0430819
12	331	0.0528255
12	391	0.0181706
12	440	0.0400837
12	566	0.0620436
12	680	0.0274882
12	688	0.0265417
12	839	0.0394297
12	846	0.011533
12	860	0.0050423
12	879	0.07417
13	16	0.0252566
13	23	0.0369439
13	24	0.046968
13	31	0.0358398
13	76	0.0191344
13	78	0.00916504
13	88	0.00627839
13	90	0.0503854
13	111	0.0117943
13	147	0.0295238
13	162	0.0177212
13	177	0.0344816
13	178	0.0265193
13	229	0.042224
13	231	0.0138883
13	238	0.0329362
13	243	0.0661046
13	295	0.00872353
13	316	0.0669221
13	358	0.027024
13	359	0.0463851
13	395	0.0453214
13	460	0.0416201
13	501	0.0178249
13	536	0.0210105
13	646	0.0480756
13	671	0.0303361
13	704	0.0600013
13	777	0.0358145
13	791	0.0444796
13	804	0.0298191
13	824	0.0276782
13	833	0.0229909
13	954	0.0196669
14	15	0.0487607
14	21	0.0400426
14	27	0.0660594
14	44	0.0537747
14	67	0.0292516
14	79	0.0444412
14	99	0.0204029
14	119	0.0379359
14	125	0.0257702
14	126	0.0647056
14	191	0.0373634
14	246	0.0235305
14	254	0.0435265
14	402	0.0419331
14	496	0.0252279
14	518	0.0446779
14	537	0.0172925
14	594	0.0147777
14	843	0.0574775
14	859	0.0306649
14	903	0.0354275
14	939	0.023447
15	24	0.0834799
15	29	0.0382092
15	32	0.0393412
15	35	0.0762603
15	62	0.00506316
15	69	0.0315464
15	72	0.0368257
15	92	0.0650974
15	107	0.0254329
15	123	0.0251491
15	136	0.0263735
15	156	0.0134143
15	187	0.0120261
15	197	0.0446729
15	217	0.0688704
15	223	0.0552262
15	224	0.0322897
15	276	0.076347
15	284	0.0382621
15	296	0.0287506
15	303	0.0331269
15	307	0.0504229
15	349	0.0204602
15	428	0.0285035
15	445	0.0492228
15	501	0.0504509
15	552	0.0373569
15	605	0.0521136
15	642	0.0356237
15	643	0.0307892
15	677	0.00370658
15	703	0.0101207
15	729	0.00887806
15	744	0.0308425
15	812	0.0421425
15	819	0.0339171
15	883	0.0162567
15	906	0.0170721
15	908	0.0243702
15	911	0.0206436
15	915	0.0178393
15	922	0.0287293
16	19	0.0296138
16	30	0.0162612
16	88	0.0647002
16	112	0.0370515
16	113	0.0279051
16	147	0.00848985
16	176	0.0253989
16	189	0.0259442
16	227	0.0604908
16	244	0.0592187
16	302	0.0154545
16	446	0.0185414
16	504	0.0149288
16	618	0.0301387
16	626	0.0473127
16	836	0.00802408
17	46	0.0164426
17	58	0.0212671
17	77	0.0224281
17	223	0.0417966
17	313	0.00904197
17	420	0.0484839
17	613	0.0456473
17	677	0.0520527
17	702	0.0109364
17	733	0.0485017
17	743	0.0247424
18	28	0.00969082
18	40	0.0589289
18	41	0.0282228
18	51	0.0258769
18	91	0.0575495
18	94	0.0521785
18	134	0.0522751
18	168	0.0195756
18	174	0.0158726
18	192	0.0632155
18	206	0.0424557
18	216	0.0555514
18	236	0.051475
18	237	0.0200099
18	242	0.0349627
18	251	0.00982306
18	262	0.0268001
18	317	0.0297511
18	331	0.0746548
18	361	0.0799678
18	362	0.0472218
18	363	0.0101451
18	368	0.0097554
18	383	0.0320502
18	415	0.0341908
18	490	0.0682885
18	504	0.0389272
18	507	0.00714301
18	515	0.0445314
18	518	0.0311715
18	529	0.0109912
18	543	0.0405686
18	550	0.0450079
18	569	0.0197481
18	572	0.0156226
18	631	0.0469935
18	637	0.0254794
18	757	0.0155389
18	811	0.0287835
18	854	0.0440257
18	878	0.0192018
18	882	0.0157587
18	885	0.0403882
18	922	0.0254441
18	981	0.0158586
19	25	0.0439885
19	26	0.0460196
19	38	0.0742007
19	91	0.0275568
19	103	0.0464195
19	122	0.00925042
19	133	0.0363449
19	134	0.0276902
19	139	0.0178107
19	163	0.0251894
19	363	0.0323979
19	390	0.0362774
19	393	0.0356057
19	626	0.0585476
19	714	0.034987
19	735	0.0551222
19	773	0.0784182
19	948	0.0414735
20	30	0.00841808
20	51	0.0197693
20	86	0.0390071
20	105	0.0454715
20	114	0.0364174
20	211	0.0112702
20	233	0.0268259
20	268	0.0145876
20	288	0.0717263
20	353	0.0200935
20	439	0.0229476
20	457	0.018164
20	497	0.0477792
20	564	0.0359138
20	900	0.0257847
21	33	0.068224
21	35	0.0317334
21	195	0.0383739
21	199	0.0203225
21	335	0.0433341
21	451	0.0751614
21	526	0.0501322
21	701	0.0185013
21	769	0.0206953
21	888	0.029057
21	932	0.0481621
22	57	0.0148339
22	68	0.0219107
22	74	0.029757
22	82	0.0462617
22	161	0.039867
22	228	0.0174911
22	336	0.0414647
22	348	0.00806313
22	355	0.0596174
22	465	0.0267172
22	481	0.0225104
22	673	0.0346163
22	839	0.0413329
22	945	0.0472123
23	186	0.0534799
23	282	0.0602264
23	351	0.042539
23	596	0.0260673
23	845	0.0736018
23	993	0.0459505
24	25	0.0367029
24	40	0.0371457
24	92	0.0479226
24	96	0.0306664
24	112	0.0158487
24	337	0.00934191
24	464	0.0320934
24	476	0.0269374
24	627	0.031797
25	27	0.0361252
25	45	0.0169087
25	105	0.0472431
25	137	0.0130648
25	145	0.0211973
25	190	0.0341411
25	245	0.0420317
25	285	0.0380067
25	557	0.0437921
25	686	0.0197478
25	893	0.0406024
25	969	0.0430155
26	31	0.0283974
26	52	0.058545
26	158	0.0507621
26	171	0.0185134
26	202	0.0396702
26	224	0.0226877
26	247	0.00459606
26	258	0.0124944
26	279	0.0461371
26	341	0.0577095
26	352	0.0373599
26	398	0.0261029
26	500	0.0298656
26	523	0.023642
26	547	0.0180356
26	622	0.0574418
26	696	0.0363742
26	781	0.0395473
26	801	0.0298718
26	881	0.0220619
26	943	0.0613767
27	32	0.0300914
27	41	0.0304179
27	49	0.0193491
27	50	0.0132122
27	62	0.0378021
27	64	0.0378729
27	78	0.0192707
27	89	0.0636548
27	101	0.0462663
27	120	0.0336607
27	169	0.0220051
27	204	0.0158636
27	232	0.0203788
27	234	0.0861015
27	296	0.0661617
27	321	0.00622382
27	377	0.0372329
27	384	0.0137281
27	392	0.0651462
27	422	0.0197572
27	495	0.0260121
27	557	0.0416436
27	605	0.025646
27	628	0.0470017
27	737	0.0245442
27	790	0.0193832
27	951	0.0551887
28	33	0.0274964
28	34	0.0128108
28	76	0.0514922
28	113	0.0262773
28	178	0.0301805
28	194	0.0156944
28	252	0.0359892
28	347	0.0103897
28	365	0.0293185
28	399	0.00578658
28	459	0.0448804
28	504	0.0321401
28	549	0.0330924
28	680	0.0611597
28	727	0.0149524
28	732	0.0123927
28	743	0.0621567
28	760	0.0187456
28	789	0.0746388
28	869	0.0206294
29	32	0.0426858
29	37	0.0427719
29	255	0.0567676
29	278	0.0145299
29	387	0.029334
29	599	0.00938427
29	709	0.0781817
30	48	0.029853
30	82	0.0216109
30	180	0.041662
30	274	0.0417362
30	542	0.0152589
30	731	0.0381195
31	38	0.0679179
31	50	0.0406909
31	77	0.013309
31	87	0.0419003
31	89	0.0221166
31	95	0.0359174
31	153	0.0365633
31	185	0.0655697
31	385	0.00438159
31	433	0.0496485
31	606	0.0336661
31	625	0.0106386
31	648	0.0685061
32	50	0.0611259
32	55	0.0155993
32	59	0.0107529
32	63	0.0315326
32	67	0.0179688
32	71	0.0156912
32	92	0.0137003
32	97	0.023891
32	108	0.0374205
32	115	0.0410288
32	116	0.0165897
32	121	0.0208117
32	122	0.027718
32	129	0.0319685
32	141	0.0326704
32	144	0.0247231
32	159	0.0480803
32	186	0.0657644
32	245	0.0275195
32	259	0.0029407
32	262	0.0179784
32	305	0.0134368
32	311	0.0371623
32	319	0.0211836
32	327	0.0247466
32	342	0.0416413
32	349	0.0449464
32	354	0.0347044
32	367	0.0674455
32	446	0.0243339
32	465	0.0212659
32	500	0.028779
32	524	0.0500862
32	528	0.0856735
32	565	0.0352393
32	576	0.0362194
32	578	0.0150921
32	689	0.0312191
32	698	0.0414892
32	729	0.0512438
32	745	0.0174192
32	783	0.0162974
32	812	0.0701047
32	833	0.0268781
32	902	0.0448001
32	964	0.0467885
32	992	0.059532
33	52	0.0514066
33	61	0.0212201
33	84	0.0422288
33	86	0.0295991
33	99	0.042535
33	130	0.0412082
33	133	0.0116854
33	151	0.021779
33	158	0.0534592
33	170	0.0156496
33	184	0.0621852
33	253	0.0430689
33	257	0.0342506
33	272	0.0823917
33	279	0.0102745
33	531	0.00862981
33	537	0.0267939
33	630	0.0553334
33	669	0.0276969
33	898	0.0175979
33	902	0.0545192
33	924	0.0635309
33	973	0.042693
34	79	0.042152
34	107	0.0277372
34	118	0.0425784
34	244	0.0268612
34	275	0.0322859
34	291	0.032691
34	529	0.0238329
34	586	0.0629596
34	850	0.0104759
34	886	0.0559651
34	923	0.0358325
35	41	0.0850427
35	48	0.0111571
35	63	0.0161651
35	80	0.0293823
35	104	0.0494337
35	210	0.0308949
35	281	0.0324102
35	326	0.0522673
35	429	0.0467334
35	590	0.0234185
35	768	0.0473436
35	792	0.0535896
35	906	0.0084486
35	937	0.0331771
35	966	0.0212161
36	37	0.0757797
36	39	0.0313709
36	43	0.0340501
36	86	0.0239814
36	101	0.0412615
36	106	0.0187427
36	129	0.0429211
36	130	0.0386103
36	147	0.0340954
36	152	0.0108537
36	240	0.0480948
36	249	0.036041
36	264	0.0419266
36	270	0.0392033
36	297	0.0466263
36	346	0.0514191
36	379	0.0635053
36	388	0.0522716
36	430	0.0494824
36	466	0.00611114
36	471	0.0291568
36	530	0.016622
36	594	0.0188318
36	615	0.0195646
36	624	0.0229573
36	719	0.0477743
36	724	0.0221568
36	866	0.0211856
36	877	0.0462246
36	931	0.0358168
37	45	0.0524527
37	124	0.0157485
37	250	0.0382235
37	288	0.00858912
37	376	0.0218331
37	393	0.0563522
37	444	0.00618673
37	641	0.0205694
37	761	0.0250695
38	102	0.0391326
38	146	0.0183272
38	255	0.0122999
38	317	0.0471717
39	74	0.0156268
39	85	0.0654765
39	110	0.0322134
39	282	0.0425251
39	368	0.0747114
39	425	0.0419511
39	612	0.0253354
40	212	0.0375392
40	375	0.012008
40	427	0.0259529
41	498	0.0336916
41	509	0.0397629
41	660	0.0503195
41	998	0.0360775
42	54	0.0424154
42	56	0.00865154
42	59	0.0401591
42	60	0.0135928
42	81	0.0167663
42	83	0.0196082
42	135	0.0484961
42	156	0.0254446
42	226	0.029344
42	234	0.0277709
42	281	0.0582513
42	371	0.00972339
42	413	0.00889478
42	525	0.020201
42	593	0.0563118
42	608	0.0205688
42	718	0.0204142
42	778	0.0202319
42	844	0.0545411
42	868	0.0385541
42	975	0.0328367
43	66	0.0545634
43	81	0.0366018
43	290	0.0269984
43	340	0.0392664
43	364	0.0346199
43	367	0.0449214
43	387	0.0601452
43	837	0.0343676
43	867	0.035825
44	53	0.0405885
44	94	0.0316189
44	163	0.0351062
44	254	0.0237149
44	320	0.0101408
44	475	0.0311975
44	560	0.021079
44	561	0.0235111
44	575	0.0751663
44	613	0.0306381
44	669	0.052974
44	730	0.0397008
44	750	0.0170727
45	58	0.0251732
45	82	0.044449
45	131	0.0544654
45	152	0.0196537
45	165	0.0306648
45	265	0.013394
45	266	0.0128082
45	267	0.0203236
45	334	0.0242722
45	347	0.0319368
45	445	0.0109766
45	506	0.0547343
45	560	0.0319356
45	573	0.0365606
45	632	0.0648829
45	640	0.0371306
45	715	0.0732569
45	758	0.0357875
45	761	0.0494852
45	835	0.0277333
45	836	0.0285027
45	994	0.0570799
46	49	0.0603444
46	225	0.0321007
46	230	0.0468089
46	270	0.0370044
46	288	0.0500236
46	591	0.0333526
46	799	0.0380099
46	831	0.0345766
47	48	0.0485258
47	130	0.0546258
47	193	0.0172022
47	262	0.0223567
47	340	0.0696618
47	369	0.029084
47	602	0.0171613
47	655	0.00946311
47	752	0.0306721
47	787	0.0277213
47	847	0.0522864
48	151	0.0292458
48	244	0.0427805
48	381	0.0542029
48	460	0.0218108
48	660	0.0531185
48	983	0.0484707
49	61	0.0289514
49	127	0.0113536
49	164	0.0381355
49	264	0.0352769
49	389	0.0188323
50	71	0.0157638
50	85	0.0351235
50	87	0.0173992
50	111	0.0317559
50	116	0.0141663
50	174	0.0515389
50	246	0.0696785
51	54	0.0510521
51	61	0.0207181
51	72	0.0242707
51	78	0.0112077
51	96	0.0215068
51	153	0.0139521
51	184	0.0734891
51	194	0.0106969
51	229	0.0430624
51	272	0.057148
51	337	0.0653027
51	351	0.00538126
51	354	0.0490766
51	359	0.0505025
51	477	0.0611816
51	543	0.046335
51	583	0.0515942
51	741	0.0450271
51	759	0.0450672
51	809	0.0229496
51	851	0.0660321
52	412	0.0604969
52	530	0.0154093
52	621	0.0107381
53	56	0.0320485
53	146	0.0154838
53	226	0.0683545
53	302	0.00990349
53	325	0.0109194
53	386	0.0442977
53	407	0.0651821
53	503	0.032326
53	577	0.0186976
53	653	0.0160892
53	892	0.0482253
53	899	0.0392922
53	937	0.0707451
53	991	0.0250713
54	149	0.0694335
54	370	0.0586903
54	460	0.0140542
54	593	0.0378376
54	799	0.0283333
55	98	0.0351924
55	479	0.0621338
55	490	0.0289449
55	499	0.0374429
55	857	0.0244069
56	94	0.0357239
56	183	0.0468794
56	218	0.0442603
56	346	0.0384532
56	416	0.0714703
56	417	0.0473091
56	447	0.0517245
56	808	0.0589748
56	979	0.068937
57	100	0.0259185
57	198	0.023163
57	451	0.00285085
57	577	0.0283041
57	738	0.0264916
58	68	0.0482829
58	193	0.0241848
58	215	0.0883569
58	404	0.0488402
58	434	0.00949492
58	471	0.0208823
58	492	0.0344089
58	575	0.0106183
58	601	0.0253462
58	646	0.0542496
58	776	0.0324698
58	793	0.0431109
59	74	0.0244732
59	93	0.0256675
59	97	0.0213847
59	267	0.0601519
59	979	0.0524446
60	169	0.0244504
60	189	0.05325
60	289	0.0442683
60	410	0.0441892
60	414	0.0530971
60	647	0.0563985
60	959	0.0178185
61	166	0.0431129
61	172	0.0273174
61	181	0.0200687
61	241	0.046077
61	298	0.0334008
61	329	0.0638653
61	354	0.0278422
61	457	0.0820827
61	766	0.0796222
61	794	0.0295174
62	64	0.00527988
63	98	0.0227505
63	161	0.0527734
63	251	0.044386
63	415	0.00392615
63	421	0.016551
63	444	0.0578114
63	485	0.0602592
63	502	0.0294438
63	578	0.0208665
63	606	0.0196222
63	936	0.0548283
64	66	0.0187303
64	149	0.0173419
64	165	0.0393315
64	177	0.0398177
64	297	0.0578608
64	340	0.0548337
64	553	0.0142525
65	72	0.0512338
65	73	0.0407174
65	84	0.0527668
65	188	0.00628275
65	342	0.00786365
65	421	0.0377248
65	780	0.00911705
66	93	0.0479082
66	118	0.030577
66	479	0.0485588
67	93	0.0444911
67	615	0.0434187
68	198	0.0240889
68	220	0.0363803
68	271	0.0432092
68	274	0.059532
68	302	0.0384702
68	341	0.0554182
68	517	0.0390305
68	586	0.0579447
68	617	0.0337105
68	635	0.00868788
69	80	0.0165982
69	109	0.0412318
69	122	0.0396196
69	145	0.0122309
69	160	0.0223499
69	239	0.0359081
69	345	0.069567
69	418	0.0113753
69	611	0.0499619
69	612	0.00987558
69	674	0.0337768
69	764	0.0262928
70	75	0.0148347
70	170	0.0341638
70	299	0.0911901
70	308	0.0083467
70	312	0.0307407
70	498	0.076988
70	527	0.0483973
70	547	0.0493693
70	652	0.0573941
71	304	0.0274794
72	76	0.0120729
72	138	0.0242552
72	216	0.0327889
72	221	0.0277528
72	336	0.0161804
72	408	0.0271149
72	605	0.0121169
72	618	0.0354536
72	664	0.0223444
72	748	0.0325416
73	253	0.0431979
73	275	0.0548915
73	462	0.0598839
73	470	0.039535
73	651	0.0439783
73	891	0.0120122
73	917	0.0457032
73	941	0.051907
74	80	0.0470998
74	164	0.0351951
74	257	0.0167239
74	283	0.030871
74	408	0.0617927
74	513	0.0592886
74	670	0.0292222
74	710	0.0334355
75	161	0.0160613
75	536	0.0279618
75	710	0.0555854
76	182	0.0222879
77	142	0.0527031
77	157	0.0095425
77	449	0.0406341
77	510	0.0375296
77	719	0.0291212
77	839	0.045732
77	930	0.0418428
78	157	0.0365267
78	516	0.0178123
78	595	0.0443452
78	623	0.0463357
78	749	0.0383791
78	819	0.00670842
78	980	0.0563083
79	105	0.0385428
79	109	0.0400016
79	132	0.0248524
79	142	0.0344245
79	200	0.0613212
79	210	0.0630983
79	292	0.0244034
79	397	0.0412645
79	796	0.0425808
79	806	0.0363505
79	813	0.0513823
79	828	0.0409636
79	884	0.0181039
80	102	0.0734694
80	210	0.0497516
80	285	0.0302301
80	314	0.0659935
80	373	0.0606845
80	532	0.0155116
80	722	0.0258975
81	83	0.0237055
81	635	0.0247842
81	672	0.0246633
82	102	0.0364227
82	233	0.025358
82	576	0.0454732
83	193	0.0524998
83	484	0.00568879
83	581	0.0261288
83	591	0.0127288
83	756	0.00703339
84	175	0.0225514
84	227	0.0516985
84	501	0.0190469
84	528	0.0826344
84	583	0.0436075
84	613	0.0395003
84	786	0.0573955
84	795	0.0737568
85	95	0.0315202
85	115	0.0470643
85	118	0.0440728
85	508	0.0342539
85	659	0.031086
85	947	0.0561628
85	992	0.0366759
86	206	0.0673577
86	294	0.049127
86	333	0.0368583
86	380	0.0431749
86	403	0.0296037
86	779	0.027222
86	953	0.0417888
86	983	0.0619978
87	89	0.0539026
87	110	0.0489851
87	150	0.0165502
87	201	0.0368961
87	220	0.00131115
87	241	0.0265455
87	318	0.0382435
87	330	0.0208308
87	390	0.0707386
87	429	0.0163663
87	484	0.0359558
87	487	0.0442578
87	611	0.0297106
87	639	0.0170698
87	778	0.0357965
87	981	0.0388901
88	99	0.0444604
88	100	0.0363517
88	112	0.00916639
88	119	0.0647189
88	120	0.0356312
88	151	0.0296842
88	168	0.00733042
88	173	0.0328396
88	198	0.0189878
88	199	0.0359351
88	214	0.0145587
88	217	0.0519104
88	253	0.00549932
88	258	0.0755368
88	284	0.0407695
88	298	0.0431534
88	310	0.013437
88	372	0.0514193
88	397	0.038368
88	412	0.0545183
88	454	0.0404396
88	462	0.0325483
88	497	0.0271626
88	520	0.0551398
88	602	0.0279325
88	623	0.0100441
88	701	0.0337485
88	747	0.0490413
88	858	0.0099052
88	975	0.0311374
89	131	0.0230023
89	175	0.0593777
89	203	0.0184908
89	252	0.0288631
89	296	0.0162422
89	344	0.0234383
89	500	0.0213782
89	538	0.0293301
89	548	0.0168081
89	603	0.025757
89	637	0.0426802
89	699	0.0176121
89	848	0.0381035
89	969	0.0395563
90	346	0.00556143
90	428	0.0376794
90	486	0.0156756
91	95	0.0316556
91	103	0.0274561
91	200	0.0486646
91	235	0.0762336
91	359	0.0225477
91	367	0.0499505
91	413	0.053656
91	436	0.0254024
91	472	0.042526
91	493	0.0249652
91	522	0.0211753
91	524	0.0231316
91	564	0.0221992
91	567	0.0520071
91	638	0.0387667
91	654	0.0308774
91	693	0.0380209
92	109	0.045585
92	185	0.0337154
92	195	0.00307622
92	204	0.0487614
92	207	0.01731
92	287	0.0492633
92	305	0.0147498
92	309	0.0415518
92	328	0.0526281
92	443	0.0498325
92	506	0.0381834
92	780	0.0445986
92	844	0.00729479
92	901	0.0275775
92	950	0.0413176
93	114	0.0581761
93	350	0.0381075
93	477	0.0243838
93	645	0.0388367
93	744	0.048652
93	854	0.0313169
93	932	0.0114829
94	136	0.0291681
94	157	0.00704546
94	313	0.028627
94	358	0.0418596
94	545	0.0401398
94	588	0.0539849
94	679	0.018385
95	135	0.053935
95	235	0.0627162
95	356	0.0467417
95	454	0.0205087
95	505	0.0300167
95	602	0.0105195
95	695	0.0158487
95	696	0.00412541
95	824	0.0091308
95	848	0.0376001
95	852	0.0524669
95	941	0.0263883
95	978	0.0215839
96	180	0.035456
96	275	0.00805717
96	317	0.0519083
96	489	0.0535728
96	512	0.0140774
96	579	0.041253
96	702	0.0106026
96	724	0.0438991
96	763	0.0143189
96	818	0.030135
96	947	0.0536456
96	958	0.0311438
97	213	0.0313299
97	471	0.016181
97	603	0.0245227
97	935	0.0243658
98	132	0.03433
98	205	0.00302368
98	565	0.0362125
98	582	0.0262959
98	636	0.00752648
98	642	0.0283528
98	703	0.0427837
98	824	0.0360838
99	115	0.0343298
99	971	0.0431894
100	177	0.0342946
100	379	0.0334047
100	514	0.0183677
100	521	0.0124974
100	717	0.0255735
100	741	0.0662418
100	779	0.0165293
100	992	0.00256383
101	111	0.0270867
101	127	0.0441012
101	165	0.0374922
101	225	0.0316116
101	425	0.0449904
101	548	0.0221217
102	370	0.0532611
102	386	0.0353697
102	393	0.0393755
102	467	0.0357652
102	571	0.0418343
102	614	0.0311766
102	646	0.0392102
102	657	0.043596
102	706	0.0379185
102	742	0.054776
102	786	0.0116903
103	140	0.0361331
103	728	0.0471537
104	114	0.0483221
104	124	0.0564014
104	126	0.0488233
104	155	0.00634117
104	206	0.0520479
104	208	0.0575091
104	211	0.0368995
104	306	0.0145783
104	439	0.0405649
104	442	0.0406503
104	552	0.0368822
104	742	0.0622052
104	891	0.0286764
105	106	0.033856
105	191	0.0351514
105	216	0.0534926
105	218	0.036869
105	332	0.0506848
105	402	0.0400008
105	481	0.0613707
105	513	0.0346743
105	708	0.0397062
105	790	0.0600859
105	996	0.0192693
106	201	0.0651481
106	256	0.033665
106	312	0.0194348
106	350	0.0430925
106	423	0.0377125
106	461	0.0448137
106	661	0.0195683
106	840	0.0639312
107	116	0.0174847
107	133	0.0277897
107	166	0.018911
107	202	0.0600977
107	247	0.0618389
107	297	0.059161
107	304	0.0163744
107	319	0.0597536
107	456	0.0265075
107	546	0.0347048
107	559	0.0629674
107	587	0.0287295
107	687	0.0522442
107	945	0.0213525
108	376	0.0433697
108	452	0.0643866
108	795	0.076652
109	143	0.0351625
109	145	0.00435402
109	188	0.0646441
109	227	0.0381822
109	385	0.0417795
109	406	0.0187146
109	463	0.0626034
109	661	0.0530566
109	681	0.0304637
109	863	0.0407197
109	873	0.0547196
109	879	0.0613806
110	277	0.0453867
110	339	0.0420191
110	427	0.0601107
110	534	0.0246997
110	559	0.0275207
110	661	0.047587
110	705	0.0164439
110	805	0.018758
110	826	0.0142494
110	841	0.0450336
111	148	0.0300738
111	158	0.0555112
111	227	0.0417722
111	231	0.021945
111	353	0.0192084
111	774	0.0192638
111	842	0.0588542
111	845	0.0731347
111	934	0.0404381
113	117	0.0292397
113	207	0.065871
113	391	0.0224836
113	768	0.0266296
114	120	0.0264529
114	180	0.0329623
114	260	0.0145414
115	260	0.0360379
116	121	0.0617923
116	148	0.0421974
116	213	0.070032
116	301	0.0296741
116	356	0.0472091
116	404	0.0280054
116	434	0.0209226
116	600	0.0137323
116	762	0.0263842
116	966	0.024797
117	128	0.0458242
117	160	0.0522997
117	496	0.0543547
117	675	0.0155988
117	764	0.0215246
118	159	0.0709729
118	361	0.063889
119	266	0.0106477
119	320	0.0539264
119	840	0.0586473
120	142	0.0125264
120	240	0.042699
120	321	0.0279797
120	453	0.0265162
120	520	0.061243
120	649	0.0317924
120	802	0.0310255
120	961	0.0142166
120	965	0.0219032
121	181	0.0181318
121	286	0.0172564
121	388	0.0522998
121	716	0.0658086
122	173	0.0109789
122	192	0.0273976
122	239	0.0259896
122	339	0.0343098
122	421	0.0302708
122	469	0.0058104
122	588	0.0376051
122	788	0.040632
122	947	0.0451203
123	171	0.0272665
123	550	0.0330071
123	636	0.0247748
123	685	0.0260121
124	126	0.0380087
124	154	0.0225063
124	260	0.0134665
124	361	0.067724
124	657	0.0337773
124	663	0.0288654
124	832	0.0535562
124	848	0.0215556
124	973	0.0273449
125	205	0.0403329
125	248	0.034876
125	318	0.0288254
125	524	0.0177192
125	562	0.0248805
126	771	0.023942
127	409	0.0469916
127	483	0.0136791
128	196	0.0466823
128	263	0.0268914
128	276	0.0436229
128	424	0.0183847
128	448	0.0212398
128	562	0.012912
128	624	0.0365536
128	630	0.0277851
128	804	0.0462525
128	933	0.0249811
128	964	0.0168412
129	319	0.0384587
129	400	0.0536687
129	441	0.0407784
129	482	0.0274049
129	610	0.0126416
129	667	0.0273308
129	690	0.0318576
129	729	0.0109225
129	802	0.0523775
129	834	0.0832663
130	154	0.0228752
130	221	0.0104268
130	331	0.00803222
130	461	0.00819436
130	697	0.0405523
131	238	0.00803162
131	754	0.054759
131	781	0.0568818
131	800	0.05612
131	822	0.065209
131	861	0.0110967
131	963	0.0112045
132	190	0.0507194
132	373	0.0192788
132	382	0.0225854
132	410	0.04782
132	712	0.0413618
132	787	0.0290891
133	139	0.035919
133	223	0.0213316
133	306	0.00192683
133	307	0.0689468
133	463	0.027517
133	541	0.0395161
133	775	0.0146897
134	527	0.0597454
135	209	0.0460241
135	261	0.056445
135	312	0.0399444
135	352	0.0222862
135	534	0.0185636
135	544	0.0397989
135	545	0.070907
135	636	0.0494376
135	653	0.0207978
135	766	0.0175122
135	819	0.0171462
135	821	0.0414818
136	185	0.0192742
136	314	0.0200027
136	394	0.0166137
137	156	0.0507505
137	291	0.0397006
137	303	0.00697769
137	344	0.0350552
138	459	0.0606638
139	231	0.00662684
139	554	0.0513276
139	651	0.0251254
139	863	0.0195119
139	909	0.00237444
139	960	0.0180328
140	196	0.0591048
140	334	0.0324991
140	693	0.0370337
140	707	0.00743355
140	904	0.0169407
140	909	0.0274655
141	337	0.0903417
141	859	0.0649515
142	167	0.00660164
142	731	0.0577488
143	149	0.0630344
143	163	0.0596642
143	476	0.0140132
143	635	0.0283899
143	871	0.0234263
144	166	0.0262341
144	182	0.0505716
144	192	0.0153596
144	209	0.0220883
144	293	0.0266742
144	357	0.0538903
144	485	0.0346446
144	561	0.0440645
144	861	0.0369607
145	181	0.0375018
145	472	0.0213187
145	538	0.0151761
145	577	0.0063875
146	207	0.0483927
146	214	0.0377837
146	271	0.0258861
146	360	0.020157
147	162	0.013741
147	255	0.030052
147	442	0.0557829
147	558	0.0468595
147	682	0.0324012
147	734	0.0280905
148	480	0.00771549
148	493	0.0360316
148	688	0.024458
148	784	0.0447417
148	849	0.0312353
149	455	0.0142153
150	280	0.0452498
150	326	0.0222269
150	489	0.048948
150	757	0.0126908
151	188	0.0560815
151	259	0.0710378
151	356	0.0238815
151	609	0.0429835
151	785	0.0444101
152	601	0.0330647
152	671	0.0201546
153	324	0.0304025
153	455	0.0446937
153	584	0.0286559
153	887	0.0627643
153	990	0.0362704
154	385	0.0650747
154	403	0.0380792
154	431	0.0479212
154	621	0.0187289
155	489	0.0313163
155	551	0.0375123
155	617	0.0340691
156	215	0.0390782
156	266	0.0197639
156	290	0.0564292
156	300	0.0238944
156	315	0.00859929
156	695	0.0194403
156	834	0.00179822
156	866	0.036625
156	911	0.0494522
157	171	0.0391147
157	276	0.0777089
157	362	0.036824
157	842	0.052151
157	963	0.0352341
158	245	0.0235347
158	343	0.0375595
158	426	0.0510374
158	650	0.0421091
158	811	0.0217884
159	450	0.0179783
160	311	0.0275422
160	867	0.0700192
160	883	0.0280133
161	209	0.0111798
161	473	0.044287
161	538	0.0130035
161	707	0.0502937
161	756	0.0421782
162	183	0.0609909
162	529	0.00916128
162	531	0.0323041
162	664	0.0272639
162	746	0.0611302
162	751	0.062835
162	788	0.0026305
162	792	0.0251249
162	844	0.0322888
162	991	0.0423167
163	164	0.0256251
163	769	0.0275214
164	360	0.0119342
164	365	0.0196526
164	798	0.0034905
164	966	0.0217606
165	772	0.0292973
166	289	0.0256392
166	394	0.050271
166	403	0.0404359
166	557	0.0247979
166	665	0.00456479
166	888	0.0694209
167	222	0.0644897
167	520	0.0446936
167	997	0.0529498
168	287	0.0457251
168	570	0.0224605
168	593	0.0212282
169	389	0.0835051
169	426	0.0344211
169	431	0.0373089
169	691	0.0204823
169	927	0.0279269
170	243	0.0204362
170	279	0.0437351
170	309	0.0502849
171	237	0.0551022
171	283	0.02791
171	375	0.0128736
171	388	0.012474
171	623	0.0135294
171	754	0.0106185
171	762	0.0256765
172	219	0.0248329
172	409	0.0191277
173	246	0.0174391
173	478	0.0194045
173	663	0.0430961
174	362	0.0483955
175	292	0.028534
175	480	0.0214407
175	497	0.0482084
175	549	0.0603356
175	587	0.0378295
175	820	0.0395667
175	912	0.0227178
176	776	0.0690202
176	943	0.0251498
177	228	0.0195667
177	724	0.0548527
178	311	0.0478694
178	323	0.0347685
179	368	0.0232357
179	396	0.0324775
179	463	0.0389333
179	494	0.0927219
179	725	0.0216149
179	825	0.00901326
179	876	0.0112656
180	399	0.0427034
180	405	0.0305324
180	445	0.025316
180	456	0.0204227
180	587	0.0533539
180	656	0.0489113
180	955	0.0724524
181	338	0.0770681
181	658	0.0456089
181	746	0.0341893
181	800	0.0348753
181	851	0.0485685
181	956	0.010747
181	996	0.0416181
183	213	0.0618567
183	412	0.0390579
183	569	0.029233
184	381	0.0119169
184	717	0.0494968
184	907	0.0126858
184	963	0.0603712
185	588	0.0282002
187	301	0.0450365
187	363	0.0136836
187	411	0.0107905
187	439	0.0553745
187	480	0.00912269
187	829	0.0198751
187	918	0.02077
188	236	0.0516846
188	950	0.0386578
189	291	0.0311458
189	304	0.0274454
189	383	0.0350959
[truncated: 1,000 more rows]
