# Supplementary material for: The winner takes it all—Competitiveness of single nodes in globalized supply networks
Source: PLoS One. 2019 Nov 20;14(11):e0225346. doi: 10.1371/journal.pone.0225346 (PMC6867619; doi:10.1371/journal.pone.0225346)
Supplement: S1 Table — Legends can be found in te readme.txt file. (ZIP) [file pone.0225346.s001.zip › spatial_network_delaunay_randomized_scalefree_N_1000_r_8_node_measures.dat]

0	78	9.35897	59.4022	11.7634	5041	5563.27	0.0063578	0.0360839	0.0359222	0.0792431	0.0594022	0.117261	498	0.0519603	0.110297
1	72	13.1944	58.0867	9.95708	6482	5387.17	0.0063578	0.0353894	0.0363827	0.0862509	0.0580867	0.116424	616	0.052153	0.110903
2	61	12.7705	63.5136	10.9608	3886	5227.38	0.00590834	0.0363984	0.0371843	0.0760752	0.0635136	0.125718	526	0.055142	0.105412
3	74	13.5	60.6926	10.1576	1570	5217.04	0.00578594	0.0370287	0.0360893	0.0732748	0.0606926	0.118313	613	0.0547405	0.110543
4	80	11.4625	57.8582	10.4963	2649	5640.16	0.00295655	0.0316297	0.0342472	0.0703813	0.0578582	0.113505	574	0.0509194	0.104186
5	26	13.9231	73.3492	14.5767	7101	5631.77	0.0140363	0.0420645	0.0367381	0.0812624	0.0733492	0.132533	302	0.0592227	0.113696
6	19	16.6316	65.4827	12.2966	6165	4933.89	0.0103943	0.029308	0.035476	0.0596876	0.0654827	0.121512	258	0.0492142	0.10123
7	44	14.4091	59.9325	8.77604	6693	5423.77	0.00168401	0.0324305	0.0356485	0.0640177	0.0599325	0.116863	457	0.0500724	0.103028
8	24	18.125	73.3857	11.5548	5656	4831.92	0.0137507	0.0400865	0.0359825	0.107072	0.0733857	0.136993	347	0.0612059	0.111535
9	15	19.2	67.4563	10.771	2281	4537.4	0.00514212	0.0391143	0.0372556	0.0750147	0.0674563	0.131626	247	0.0545171	0.108937
10	23	15.9565	68.9268	11.7341	6106	6274.61	0.00629485	0.0319677	0.0347902	0.0724395	0.0689268	0.122845	301	0.0567299	0.108931
11	14	20.3571	84.5232	16.2818	7239	4306.14	0.0198651	0.0408064	0.0398834	0.0678861	0.0845232	0.139997	246	0.0682182	0.121068
12	44	12.1818	60.2873	9.43807	6651	5659.55	0.0050423	0.036856	0.0360026	0.0829203	0.0602873	0.118573	396	0.0511881	0.103161
13	37	12.4054	60.8166	12.4411	7390	5116.95	0.00627839	0.0319004	0.0332241	0.0669221	0.0608166	0.117597	353	0.0489379	0.0976235
14	25	13.8	83.0504	13.8917	6137	5512.04	0.0147777	0.038931	0.0356215	0.0660594	0.0830504	0.14466	273	0.0695018	0.12292
15	45	9.06667	64.8168	13.1203	3631	5976.53	0.00370658	0.0345908	0.034139	0.0834799	0.0648168	0.125042	314	0.0532887	0.106521
16	19	17.1053	73.3269	9.81525	6775	6094.32	0.00802408	0.0329476	0.0337089	0.0647002	0.0733269	0.129071	269	0.0607939	0.115535
17	14	15.0714	73.3145	12.9991	6398	4882.5	0.00904197	0.0336404	0.0348294	0.0593482	0.0733145	0.132874	183	0.0583358	0.103951
18	48	9.58333	60.7684	11.6998	8268	5480.56	0.00714301	0.0335967	0.034721	0.0799678	0.0607684	0.115394	367	0.0506697	0.115394
19	21	15	71.4969	11.9812	4141	5625.9	0.00925042	0.0386757	0.0362975	0.0784182	0.0714969	0.130158	262	0.056542	0.101051
20	18	17.5	68.2951	11.2266	8603	4630.67	0.00841808	0.0297204	0.0344014	0.0717263	0.0682951	0.130205	265	0.0545422	0.109888
21	14	16.2857	88.8856	15.7894	3816	4765.57	0.0185013	0.0410318	0.0382923	0.0751614	0.0888856	0.150017	197	0.0727176	0.121526
22	17	13.5882	83.1987	14.2573	5281	5547.35	0.00806313	0.0346997	0.0349753	0.0596174	0.0831987	0.14148	204	0.0659542	0.11009
23	9	24.8889	83.8375	13.3072	3627	5307.22	0.0260673	0.0485246	0.0419263	0.0736018	0.0838375	0.139019	203	0.0685315	0.12763
24	12	16.5	84.203	13.1745	5912	5734.42	0.00934191	0.040152	0.0345669	0.0834799	0.084203	0.148891	180	0.0683807	0.109538
25	15	12.8	78.8856	12.3693	865	5796.33	0.0130648	0.0356419	0.0353246	0.0580603	0.0788856	0.144685	173	0.0622788	0.113127
26	24	10.2083	74.5601	13.4069	6644	4762.92	0.00459606	0.0345956	0.0358453	0.0613767	0.0745601	0.130013	210	0.0588274	0.103962
27	30	11.5333	69.5856	11.2303	2915	5149.53	0.00622382	0.0353701	0.035182	0.0861015	0.0695856	0.128996	283	0.0565382	0.1051
28	23	12.9565	64.3734	11.8659	6828	5049.78	0.00578658	0.0310922	0.0342892	0.0746388	0.0643734	0.121761	253	0.0512196	0.0972898
29	10	20	65.6919	9.09435	3630	5092.9	0.00655349	0.0363538	0.0358043	0.0781817	0.0656919	0.120808	177	0.0509301	0.0909427
30	9	13.6667	68.7276	8.80581	7729	7427.33	0.00841808	0.0254275	0.0367039	0.0417362	0.0687276	0.123923	112	0.0475065	0.113189
31	16	15.1875	79.4716	11.8763	7235	6050.38	0.00438159	0.0372962	0.0370771	0.0685061	0.0794716	0.142656	213	0.0623922	0.119049
32	50	7.64	66.5045	12.6394	6930	5147.74	0.0029407	0.0337064	0.0358044	0.0856735	0.0665045	0.124746	300	0.0533947	0.112951
33	26	7.65385	78.6129	13.9559	2188	5168.88	0.00862981	0.0376793	0.0368827	0.0823917	0.0786129	0.132797	179	0.0589911	0.113698
34	14	15.9286	63.967	11.2725	4870	5849.57	0.00659462	0.0316957	0.0379174	0.0629596	0.063967	0.123458	205	0.0483997	0.103473
35	18	9.83333	78.3251	14.5809	8644	5007.11	0.0084486	0.0381358	0.0357056	0.0850427	0.0783251	0.135363	156	0.0580641	0.116072
36	33	11.7576	74.6941	14.6176	4634	4552.21	0.00611114	0.0362857	0.0350042	0.0757797	0.0746941	0.127831	307	0.0626975	0.124147
37	12	15.5833	96.2065	14.4569	2135	6604.25	0.00618673	0.0356119	0.0357608	0.0757797	0.0962065	0.155243	168	0.0768398	0.14114
38	7	18.1429	84.7728	10.1824	1965	6088.29	0.0122999	0.0420282	0.0362095	0.0742007	0.0847728	0.141223	120	0.0676482	0.116346
39	10	15	61.3561	7.76983	4440	6226.5	0.00168401	0.0390582	0.0348124	0.0747114	0.0613561	0.118547	140	0.0464536	0.0948762
40	6	16.1667	96.8429	13.6814	8800	6632.83	0.012008	0.0365371	0.0375584	0.0589289	0.0968429	0.155003	93	0.074578	0.138897
41	7	16.1429	85.5028	13.3513	6535	5631.86	0.0282228	0.0433621	0.0417986	0.0850427	0.0855028	0.143617	112	0.0651168	0.110123
42	24	12.3333	74.6384	13.9684	7689	5225	0.00865154	0.0313367	0.0344268	0.0620798	0.0746384	0.136604	242	0.0572686	0.101792
43	12	14.5833	96.6917	18.179	2888	5721.08	0.0269984	0.0428551	0.0379603	0.0606869	0.0966917	0.155686	155	0.0772672	0.129665
44	16	12.0625	84.0304	16.3039	9186	6036.69	0.0101408	0.0339431	0.0367296	0.0751663	0.0840304	0.14424	173	0.0634933	0.112388
45	25	7.8	74.6539	16.4728	6983	4816.68	0.0109766	0.0353736	0.0347271	0.0732569	0.0746539	0.128321	171	0.0568737	0.10931
46	11	20.1818	75.2764	11.3939	7893	4682.45	0.0164426	0.0399052	0.0372564	0.0703813	0.0752764	0.134202	189	0.059229	0.126554
47	14	17.4286	76.4152	12.8584	4778	5036.5	0.00946311	0.0354123	0.0346789	0.0696618	0.0764152	0.135042	221	0.0614117	0.129055
48	9	8.22222	85.0152	15.3091	6354	5445.78	0.0111571	0.037685	0.0378641	0.0542029	0.0850152	0.144046	72	0.0576518	0.101985
49	8	11.875	80.2202	10.1611	7888	6024.62	0.0113536	0.029247	0.0346857	0.0603444	0.0802202	0.139474	90	0.0544276	0.107399
50	10	16.6	76.6236	8.07399	6342	4883.2	0.0132122	0.0350455	0.0348435	0.0696785	0.0766236	0.138151	148	0.05634	0.10645
51	24	11.5417	68.1869	12.5353	5879	5802.83	0.00538126	0.0384913	0.0372054	0.0734891	0.0681869	0.135406	236	0.0555429	0.113662
52	6	21.8333	87.4854	15.9517	6050	5970.83	0.0107381	0.0386303	0.0320684	0.0604969	0.0874854	0.144804	122	0.0692825	0.119922
53	17	14.5294	71.2254	14.3056	7613	5820.82	0.00990349	0.0354715	0.033378	0.0707451	0.0712254	0.130002	222	0.0569894	0.115312
54	8	18.375	96.8793	18.3162	4940	5113.12	0.0140542	0.0441785	0.0337419	0.0694335	0.0968793	0.153098	137	0.0752359	0.112234
55	8	17.75	71.2384	9.673	4674	6526.75	0.0103943	0.0304768	0.0394015	0.0621338	0.0712384	0.127508	134	0.0509094	0.0942821
56	12	10.8333	72.7653	13.38	3833	5550.5	0.00865154	0.0434365	0.0427597	0.0714703	0.0727653	0.133669	119	0.0520141	0.101541
57	8	20	74.4636	12.9006	8803	4549.5	0.00285085	0.021158	0.0338059	0.0293339	0.0744636	0.136681	139	0.0510388	0.100426
58	15	12.0667	75.0258	14.5619	3359	5248.27	0.00949492	0.0338586	0.03676	0.0883569	0.0750258	0.139506	160	0.0552489	0.103701
59	8	22.625	69.3291	8.60248	4041	6465.38	0.0107529	0.0317425	0.038256	0.0601519	0.0693291	0.126727	169	0.0493711	0.110773
60	10	16.2	80.1149	13.7205	9315	5862.9	0.0135928	0.0360312	0.0343766	0.0563985	0.0801149	0.141019	150	0.0605719	0.114722
61	13	8.61538	81.9866	14.818	4356	5133.69	0.0200687	0.040292	0.0362253	0.0820827	0.0819866	0.141046	105	0.0572092	0.112534
62	4	32.25	69.4617	3.09596	9093	4569.25	0.00506316	0.0239982	0.0345616	0.0478474	0.0694617	0.130106	117	0.0456931	0.0929908
63	14	14	78.629	11.8519	6746	6828.43	0.00392615	0.0327736	0.0329959	0.0602592	0.078629	0.134329	178	0.0571493	0.103457
64	10	13.7	74.2791	15.4514	5038	4751.4	0.00527988	0.0358548	0.038204	0.0732273	0.0742791	0.135385	123	0.059983	0.0962975
65	10	25.1	79.633	9.42849	8053	5282.8	0.00628275	0.0343854	0.0368	0.0604708	0.079633	0.137064	225	0.0656243	0.131003
66	6	17	92.0651	11.5039	6658	5593	0.0187303	0.0441888	0.0432481	0.0647947	0.0920651	0.154116	98	0.079086	0.137813
67	5	26.8	71.6137	5.4817	6504	5739.6	0.0159111	0.0302082	0.0379186	0.0444911	0.0716137	0.128641	125	0.0523531	0.0939572
68	13	11.8462	92.6329	16.9353	4077	6063.15	0.00868788	0.0407061	0.0366362	0.0625134	0.0926329	0.158877	139	0.074773	0.130985
69	15	15.4667	74.7233	11.917	5200	5475.53	0.00987558	0.0311533	0.0329915	0.069567	0.0747233	0.130106	203	0.0546748	0.0980098
70	12	21.0833	80.8864	15.6767	2965	4885.83	0.0083467	0.044079	0.03648	0.0911901	0.0808864	0.136983	212	0.0652795	0.12004
71	4	22.75	79.049	6.01807	7422	5610.25	0.0156912	0.0225428	0.0342666	0.031237	0.079049	0.140437	85	0.0505804	0.105874
72	13	9.30769	79.6114	16.7801	7736	4991.69	0.0120729	0.027304	0.0326882	0.0512338	0.0796114	0.142618	114	0.056457	0.102434
73	11	17.0909	85.4346	19.7539	1713	5784.73	0.0120122	0.0418565	0.0334631	0.0598839	0.0854346	0.144487	173	0.0639276	0.106692
74	11	7.63636	73.1707	11.5596	6637	4343.55	0.0156268	0.0348623	0.0337738	0.0617927	0.0731707	0.133869	82	0.0533751	0.10708
75	6	24.3333	71.1509	9.2248	5360	5110.33	0.0132991	0.0261863	0.0365378	0.0555854	0.0711509	0.126029	130	0.0523667	0.100606
76	4	19	78.1522	9.39315	0	8014.75	0.0120729	0.0262468	0.0313812	0.0514922	0.0781522	0.136732	75	0.0513862	0.0907566
77	10	12.3	78.8866	15.3948	5168	5263.9	0.0095425	0.0314252	0.0366749	0.0527031	0.0788866	0.146918	111	0.0533271	0.0980875
78	10	11.9	65.8669	13.7905	5814	5136.4	0.00670842	0.0286059	0.0332869	0.0563083	0.0658669	0.126762	113	0.0448182	0.0895535
79	16	12.125	74.5979	13.5575	6917	5881.06	0.0181039	0.0389657	0.0336756	0.0630983	0.0745979	0.130472	181	0.0577943	0.101919
80	10	9.3	84.2442	13.2186	1976	4155.9	0.0155116	0.0414619	0.0344853	0.0734694	0.0842442	0.1415	90	0.063652	0.128245
81	6	12.3333	88.846	14.1907	7312	5381.67	0.0167663	0.0322557	0.0310494	0.0670133	0.088846	0.153115	66	0.0576712	0.115244
82	6	12.8333	88.2838	9.18476	7439	5928.83	0.0216109	0.0365959	0.0321958	0.0462617	0.0882838	0.145534	76	0.0656791	0.117706
83	8	18	78.9953	12.0582	3540	5656.5	0.00568879	0.0214383	0.0342607	0.0524998	0.0789953	0.141374	137	0.0558951	0.111543
84	11	13.0909	86.182	17.9077	4641	5601.91	0.0190469	0.0471954	0.0418172	0.0826344	0.086182	0.1446	134	0.0659568	0.111335
85	10	10.2	98.4005	19.5347	3884	5289	0.031086	0.0440765	0.0385733	0.0654765	0.0984005	0.159226	99	0.0741236	0.120025
86	11	10	91.2409	19.5098	276	6401.91	0.0239814	0.0408834	0.0369361	0.0673577	0.0912409	0.149102	105	0.0630701	0.12063
87	19	10.0526	73.2178	14.5665	1489	6337.84	0.00131115	0.0330799	0.0357152	0.0707386	0.0732178	0.129146	175	0.0576772	0.114541
88	33	7.54545	63.1931	12.8342	4245	5566.7	0.00549932	0.0353283	0.0347813	0.0755368	0.0631931	0.123876	214	0.0483922	0.110369
89	17	8.82353	83.132	14.7269	7873	5123.59	0.0162422	0.0317832	0.0364778	0.0636548	0.083132	0.136578	134	0.0641947	0.118844
90	6	27.5	88.7318	12.5256	4398	6248.67	0.00556143	0.0310013	0.0336149	0.0503854	0.0887318	0.147127	154	0.0687938	0.119347
91	20	11.9	88.8625	18.1736	6880	5534.6	0.0211753	0.0381323	0.0369192	0.0762336	0.0888625	0.148969	208	0.0705598	0.137517
92	18	10.7222	76.9762	15.2729	8242	5352.61	0.00307622	0.0356759	0.0354104	0.0650974	0.0769762	0.133849	176	0.0578247	0.108505
93	10	4.6	93.3384	22.7901	6374	5327.7	0.0114829	0.0369023	0.038771	0.0581761	0.0933384	0.152395	44	0.0627484	0.102472
94	10	11.3	86.8467	13.9679	5839	6137.5	0.00704546	0.0338731	0.0328004	0.0539849	0.0868467	0.143885	109	0.0653623	0.132146
95	16	7.1875	78.7039	16.2668	7887	5363.5	0.00412541	0.0306672	0.0349658	0.0627162	0.0787039	0.1439	107	0.0577931	0.115345
96	15	6.66667	72.6064	16.9012	7339	5536.73	0.00805717	0.0324819	0.0361941	0.0536456	0.0726064	0.129149	96	0.0536506	0.0981849
97	7	17.7143	74.4916	10.843	5501	4916	0.016181	0.0229011	0.0371642	0.0313299	0.0744916	0.130781	117	0.0525558	0.100841
98	11	12.4545	85.8858	17.724	6589	5067	0.00302368	0.0282086	0.0301664	0.0427837	0.0858858	0.148202	125	0.0598904	0.0973262
99	5	18.2	95.7788	13.2577	3754	3507	0.0204029	0.0369835	0.036889	0.0444604	0.0957788	0.151558	87	0.0677476	0.106222
100	11	13.3636	89.6035	19.1019	0	5567.27	0.00256383	0.0308858	0.036333	0.0680011	0.0896035	0.143225	134	0.0660037	0.115518
101	9	20.7778	85.8559	11.466	4538	4250.22	0.0221217	0.0365586	0.0362595	0.0462663	0.0858559	0.14294	174	0.0675637	0.126065
102	14	4.5	106.957	27.3213	5028	5677.29	0.0116903	0.0409284	0.0396506	0.0734694	0.106957	0.166331	62	0.0687858	0.134154
103	5	26.8	97.1836	9.15917	5856	4615.6	0.0274561	0.0400181	0.0365188	0.0471537	0.0971836	0.155838	123	0.0702584	0.104967
104	16	14.0625	77.6294	15.4235	4772	5526.44	0.00634117	0.0409279	0.0353878	0.0622052	0.0776294	0.13517	196	0.0644647	0.124125
105	14	7.35714	93.3391	18.68	11837	5614.36	0.0192693	0.0426013	0.0366714	0.0613707	0.0933391	0.152727	98	0.0668793	0.109585
106	11	14.4545	66.5148	14.464	6972	6149.09	0.00961885	0.0354167	0.0365352	0.0651481	0.0665148	0.123124	149	0.0458074	0.0918511
107	17	12.8235	74.2254	13.6529	4633	3589.06	0.0163744	0.0367519	0.0347338	0.0629674	0.0742254	0.130207	197	0.0548672	0.118307
108	6	35.8333	85.4681	11.3443	8587	6495.67	0.0336126	0.0495816	0.0413234	0.076652	0.0854681	0.139868	196	0.0667433	0.119421
109	15	7.13333	82.4677	16.1412	6778	5178	0.00435402	0.0421733	0.0369604	0.0646441	0.0824677	0.138252	102	0.0603253	0.105776
110	13	10.5385	88.662	21.8209	8841	4360.46	0.0142494	0.0358231	0.0346275	0.0601107	0.088662	0.150761	131	0.0669182	0.118958
111	12	8.33333	71.3342	14.1963	5826	4915.5	0.0117943	0.0359032	0.0363855	0.0731347	0.0713342	0.129392	91	0.0506478	0.106562
112	3	21.3333	71.9306	3.98658	10350	5644	0.00916639	0.0206889	0.0361426	0.0370515	0.0719306	0.133042	61	0.0449961	0.0843642
113	7	17.2857	80.1715	13.2188	6046	6590.86	0.0224836	0.0319833	0.0346125	0.065871	0.0801715	0.137748	113	0.0556488	0.0984948
114	6	12.3333	97.8812	8.58726	2503	7445.5	0.0145414	0.0361454	0.0360916	0.0581761	0.0978812	0.166434	68	0.0644404	0.106828
115	4	18.25	104.048	11.5753	2626	6156	0.0343298	0.0396152	0.0382295	0.0470643	0.104048	0.158217	72	0.0707873	0.106835
116	13	10.6923	75.0656	11.1719	816	5260.92	0.0137323	0.0317682	0.0332728	0.070032	0.0750656	0.137691	128	0.0519304	0.0985572
117	8	17.125	82.0836	13.0253	6334	5572.12	0.0155988	0.0344131	0.0331539	0.0543547	0.0820836	0.141894	121	0.0589543	0.120093
118	5	7.6	104.692	17.5483	8156	5759.2	0.030577	0.050418	0.0467461	0.0709729	0.104692	0.166036	39	0.0727615	0.114247
119	6	24.1667	90.4867	12.3235	8589	4067	0.0106477	0.046648	0.0393821	0.0647189	0.0904867	0.148964	133	0.0741856	0.120631
120	12	8.91667	86.4483	18.6486	5378	4447.17	0.0125264	0.0304706	0.0326582	0.061243	0.0864483	0.14517	100	0.0605759	0.1077
121	7	23.4286	83.128	10.8036	6191	4372.86	0.0172564	0.0389248	0.0387291	0.0658086	0.083128	0.136786	154	0.0603229	0.107445
122	12	10.9167	73.9846	13.4376	3859	5417.75	0.0058104	0.0278919	0.034251	0.0451203	0.0739846	0.131116	125	0.0525578	0.0934824
123	7	19.2857	85.7191	13.4711	11535	5652.43	0.0247748	0.0333487	0.0316822	0.0500004	0.0857191	0.150192	126	0.0634891	0.110279
124	12	12.1667	99.8243	21.5692	9466	5338.42	0.0134665	0.0363171	0.0381765	0.067724	0.0998243	0.160335	137	0.07352	0.115475
125	8	18.75	70.6893	12.2615	5860	5859	0.0101201	0.024991	0.0327681	0.0403329	0.0706893	0.127863	132	0.0471417	0.0900506
126	4	14.25	115.784	12.6156	7855	6895	0.023942	0.0438699	0.0360653	0.0647056	0.115784	0.178666	55	0.0814143	0.122183
127	5	21	81.5101	12.2039	6121	5086.6	0.0113536	0.0288669	0.0292424	0.0469916	0.0815101	0.133961	101	0.055163	0.0868332
128	14	12.7143	75.5885	15.9412	4975	5707.43	0.012912	0.0310333	0.0321282	0.0466823	0.0755885	0.13032	163	0.0592838	0.118897
129	13	14.9231	68.1691	15.5144	4387	4739.85	0.0109225	0.0360268	0.0361251	0.0832663	0.0681691	0.131176	178	0.0527506	0.0970871
130	8	11.875	87.5216	14.9485	4062	5313.75	0.00803222	0.0280656	0.0366339	0.0546258	0.0875216	0.143146	88	0.0649608	0.111927
131	10	14	83.9227	18.4267	5355	5832.8	0.00803162	0.0371036	0.0366741	0.065209	0.0839227	0.145109	127	0.0625562	0.103951
132	9	8.22222	92.5576	19.1465	1276	6330.67	0.0192788	0.0331309	0.038605	0.0507194	0.0925576	0.146907	70	0.0596477	0.123472
133	10	10.1	79.8483	13.0329	7994	5061.4	0.00192683	0.0285667	0.0338796	0.0689468	0.0798483	0.135141	98	0.0561747	0.102119
134	4	37.75	72.4011	5.99613	6090	5778.5	0.0134969	0.0383019	0.0393675	0.0597454	0.0724011	0.130758	141	0.0550568	0.122341
135	15	8.73333	72.0474	16.2198	4122	5506.4	0.0147603	0.0371691	0.0319759	0.070907	0.0720474	0.131624	121	0.0528157	0.119256
136	6	15	75.9168	9.7137	8320	4399.67	0.0142414	0.0209456	0.0323559	0.0291681	0.0759168	0.131982	87	0.049484	0.0951524
137	7	24.8571	75.5144	10.0316	1055	3871.71	0.00697769	0.0307074	0.0341665	0.0507505	0.0755144	0.136426	159	0.0576261	0.115417
138	4	40	72.0931	4.91104	4312	4351	0.0150313	0.0343346	0.0341136	0.0606638	0.0720931	0.127267	150	0.0522504	0.110406
139	9	7.55556	76.7323	18.7589	5534	5570.89	0.00237444	0.0259641	0.0306477	0.0569486	0.0767323	0.133715	66	0.0538803	0.0984726
140	9	11	88.54	19.1613	4492	5882.78	0.00743355	0.0337959	0.0327178	0.0591048	0.08854	0.148512	92	0.0633403	0.107279
141	5	36	93.9567	11.0659	4864	4249.4	0.0326704	0.0568999	0.0375274	0.0903417	0.0939567	0.156439	170	0.0741247	0.118667
142	5	9.4	84.9675	12.6743	7472	6621	0.00660164	0.0328009	0.0384462	0.0577488	0.0849675	0.145895	46	0.0562395	0.0957457
143	8	23.125	78.711	15.1819	4396	5094.12	0.0140132	0.0351297	0.0319197	0.0630344	0.078711	0.136362	163	0.0579544	0.102832
144	12	18.3333	71.3434	12.6077	9507	5927.75	0.0153596	0.0317674	0.0327797	0.0538903	0.0713434	0.130496	203	0.0534111	0.0959236
145	7	9.28571	80.0059	13.9058	5111	5310	0.00435402	0.0168809	0.0325021	0.0375018	0.0800059	0.136588	64	0.0474882	0.0831107
146	7	19.5714	69.4697	9.14147	10160	7286.43	0.0136441	0.0256678	0.036726	0.0483927	0.0694697	0.122896	129	0.0474504	0.10229
147	9	13.5556	75.5697	12.3449	5753	6195	0.00848985	0.031004	0.0333609	0.0557829	0.0755697	0.136053	111	0.0541159	0.1027
148	8	15	71.0212	13.7494	6971	5095.75	0.00771549	0.0286707	0.032547	0.0447417	0.0710212	0.131225	115	0.0490025	0.103208
149	4	7.5	91.2635	13.6895	9454	6031.75	0.0142153	0.0410063	0.0401156	0.0694335	0.0912635	0.152727	29	0.0623852	0.10343
150	7	10.7143	70.7571	9.93674	4315	3225.29	0.00514212	0.0265805	0.0350012	0.048948	0.0707571	0.136769	71	0.0474849	0.0872888
151	8	11.5	86.3628	13.4569	6025	5576.75	0.021779	0.0398879	0.0372215	0.0710378	0.0863628	0.146231	90	0.0612667	0.107766
152	5	28	81.4531	9.51073	5491	5222.2	0.0108537	0.024658	0.0318735	0.0395634	0.0814531	0.138685	124	0.0571098	0.106468
153	8	12.875	80.9824	15.6252	7703	5999.38	0.0139521	0.0377177	0.0406812	0.0627643	0.0809824	0.137444	102	0.0621487	0.112977
154	7	16.2857	99.1593	18.4789	4316	5711.86	0.0187289	0.0381768	0.0323339	0.0650747	0.0991593	0.162349	113	0.075441	0.123481
155	6	24.1667	76.1728	10.1452	7818	5191.83	0.00634117	0.0299165	0.0366567	0.0483169	0.0761728	0.136233	132	0.0572844	0.109825
156	12	9.75	73.2909	15.2326	5381	5089	0.00179822	0.0287242	0.0360676	0.0564292	0.0732909	0.138457	111	0.0465275	0.0897613
157	8	7.75	84.2295	14.2935	5439	5885.38	0.00704546	0.0367684	0.0354149	0.0777089	0.0842295	0.150521	59	0.0542487	0.114362
158	8	11.125	100.841	15.7661	0	3791.75	0.0217884	0.0419702	0.0370853	0.0555112	0.100841	0.15906	84	0.0767959	0.128646
159	4	34	105.648	14.9533	10440	5870	0.0179783	0.0503529	0.0356233	0.0709729	0.105648	0.161228	133	0.085265	0.135452
160	6	20	84.5585	11.2096	6058	5621.83	0.0223499	0.0385178	0.0348376	0.0700192	0.0845585	0.142732	111	0.0619349	0.102311
161	8	7.375	82.1093	15.3639	7066	5810.38	0.0111798	0.0337055	0.0292889	0.0527734	0.0821093	0.142091	58	0.0557035	0.0920649
162	13	12.6923	67.2295	15.4809	3239	5911.85	0.0026305	0.0315419	0.0336069	0.062835	0.0672295	0.125934	149	0.0483877	0.0934976
163	5	11	92.54	13.1649	461	6103.4	0.0251894	0.0346213	0.0312057	0.0596642	0.09254	0.151573	53	0.0603461	0.103608
164	7	6.85714	81.8197	14.4395	4525	4321.57	0.0034905	0.0222562	0.0304861	0.0381355	0.0818197	0.144327	49	0.050575	0.0944837
165	4	11.75	99.7504	14.5746	1235	6189.25	0.0292973	0.0341964	0.0368443	0.0393315	0.0997504	0.156173	47	0.0638785	0.103922
166	9	7.33333	86.7925	17.7032	3619	4945.56	0.00456479	0.0337098	0.034417	0.0694209	0.0867925	0.149118	66	0.0590238	0.100353
167	6	13.6667	81.0155	15.9718	6333	7697.5	0.00660164	0.0397645	0.0369205	0.0644897	0.0810155	0.141454	79	0.0580754	0.112918
168	6	27.5	67.7622	11.0827	1598	5423.83	0.00733042	0.0240028	0.0360007	0.0457251	0.0677622	0.131206	156	0.0500552	0.0995434
169	8	15.125	81.708	15.1472	5944	5546.62	0.0204823	0.0344553	0.0374334	0.0835051	0.081708	0.14479	115	0.0578398	0.0985608
170	6	22	86.7472	7.98581	3716	4123.5	0.0156496	0.0337698	0.0367405	0.0502849	0.0867472	0.147523	123	0.0635398	0.115722
171	10	7.2	80.0434	15.0177	6744	6060.6	0.0106185	0.0243079	0.0331062	0.0551022	0.0800434	0.132772	70	0.0512542	0.11418
172	5	32.8	71.5328	6.88341	4533	4973.4	0.00877304	0.0268951	0.0320763	0.0544242	0.0715328	0.134491	152	0.0549194	0.112123
173	6	12.3333	76.596	12.4082	3639	4859.17	0.0109789	0.0249513	0.0334018	0.0430961	0.076596	0.136474	75	0.0538785	0.0995011
174	4	19.25	76.4826	7.5003	6604	8378	0.0158726	0.0439555	0.0363095	0.0600148	0.0764826	0.131267	74	0.0548251	0.101067
175	10	12.9	91.7404	21.3684	5019	5210.1	0.0214407	0.0396193	0.0352747	0.0603356	0.0917404	0.148382	123	0.075885	0.126703
176	5	19.2	98.0834	13.6758	8238	5743	0.0251498	0.0474207	0.0413049	0.0690202	0.0980834	0.15447	92	0.0788409	0.123164
177	5	13.2	91.9731	13.8193	5743	4790.4	0.0195667	0.0366027	0.035635	0.0548527	0.0919731	0.152079	64	0.0617045	0.100586
178	5	27.4	82.9158	6.26525	4655	4848.6	0.0265193	0.0376766	0.0348351	0.0490454	0.0829158	0.141651	128	0.0652974	0.122064
179	10	24.5	78.2374	13.9145	4507	4452.9	0.00901326	0.0355603	0.0349197	0.0927219	0.0782374	0.133897	211	0.0643754	0.124773
180	10	5.8	92.8101	20.5214	9490	5322.5	0.0204227	0.0403772	0.0331655	0.0724524	0.0928101	0.154777	56	0.062093	0.105478
181	10	5.5	91.1775	21.162	3041	4997.6	0.010747	0.0368378	0.0367635	0.0770681	0.0911775	0.147246	55	0.0584076	0.12269
182	3	31.3333	88.9858	10.2676	10105	4849.33	0.0222879	0.0352281	0.031366	0.0505716	0.0889858	0.147599	93	0.0658947	0.104253
183	6	10.8333	95.281	13.4152	4879	5337.5	0.0258871	0.0439842	0.0399818	0.0618567	0.095281	0.150884	64	0.0717311	0.123826
184	7	15.2857	88.2934	17.064	9718	4144.29	0.0119169	0.0429168	0.0353557	0.0734891	0.0882934	0.147136	105	0.0693504	0.11918
185	4	11.25	92.7594	11.2406	6297	6907	0.0192742	0.0366899	0.033195	0.0655697	0.0927594	0.150629	44	0.0644157	0.113493
186	3	44.3333	102.038	4.91907	6390	4042.33	0.0421815	0.0538086	0.0397533	0.0657644	0.102038	0.160494	129	0.0812173	0.127082
187	10	17.4	71.0215	10.4124	8541	5576	0.00912269	0.0268092	0.0336867	0.0553745	0.0710215	0.136837	161	0.052667	0.10426
188	5	8.2	85.7597	14.1503	6191	5710.8	0.00628275	0.0434701	0.0397094	0.0646441	0.0857597	0.143347	41	0.0641281	0.119364
189	13	11.2308	88.6416	19.9442	5068	5057.85	0.0144778	0.0346839	0.0347481	0.05325	0.0886416	0.154495	138	0.0652326	0.136766
190	4	27.25	77.3465	7.54666	10108	2895	0.0201704	0.0349922	0.031143	0.0507194	0.0773465	0.133675	105	0.0525018	0.0920812
191	5	26.2	85.4556	9.71413	2036	5638	0.0106022	0.0371332	0.0349023	0.0514749	0.0854556	0.144538	123	0.0700629	0.109699
192	7	13	83.9202	15.4353	2458	6233.86	0.0153596	0.0380624	0.0344781	0.0632155	0.0839202	0.143253	91	0.0683325	0.140088
193	15	5.86667	84.8965	18.5223	5451	5595.13	0.0172022	0.0394167	0.0376608	0.0707726	0.0848965	0.14286	81	0.0577835	0.120977
194	4	18.25	70.9319	8.19186	8866	5877.25	0.00837784	0.0166104	0.0345518	0.0316723	0.0709319	0.128041	72	0.0434393	0.0844116
195	5	23.2	78.8381	12.7161	1566	5581	0.00307622	0.0328406	0.0353703	0.0536626	0.0788381	0.134466	114	0.059238	0.106166
196	10	9.2	67.1417	15.2541	5551	4538.2	0.00676907	0.0351729	0.0373461	0.0773801	0.0671417	0.12589	89	0.0484854	0.0961385
197	3	65	81.5611	1.3303	10631	5051.33	0.0243484	0.0345995	0.0353547	0.0446729	0.0815611	0.140772	185	0.0624944	0.102135
198	5	12.4	80.3771	11.7708	8027	5556.6	0.0189878	0.0252149	0.0320206	0.0318047	0.0803771	0.142863	61	0.0508172	0.0837067
199	8	14.5	88.9569	14.2641	4984	4984.25	0.0203225	0.0364772	0.0396279	0.0744343	0.0889569	0.148743	110	0.0639278	0.102661
200	3	17	119.21	7.11951	5830	6416	0.0371951	0.0490603	0.0388383	0.0613212	0.11921	0.180055	52	0.0830168	0.124898
201	4	27.75	104.467	12.7893	8702	4282.5	0.0288109	0.0458873	0.0356581	0.0651481	0.104467	0.164598	109	0.0809148	0.129079
202	4	29.75	95.0506	8.64969	0	5262.5	0.0227425	0.0401583	0.0354502	0.0600977	0.0950506	0.151291	114	0.0721172	0.116471
203	5	23.8	90.8694	10.6919	4975	4546	0.0184908	0.0367124	0.0343334	0.0675559	0.0908694	0.14969	115	0.0688828	0.124699
204	16	10.1875	75.2022	17.102	991	5504.5	0.014592	0.0386222	0.0351934	0.0674038	0.0752022	0.141312	151	0.0545142	0.101965
205	4	11.5	88.1192	11.2217	9122	5942	0.00302368	0.029743	0.0291194	0.041568	0.0881192	0.151226	43	0.0533085	0.106487
206	9	10.8889	90.6413	18.3724	4519	5987.67	0.0130434	0.0404735	0.0354579	0.0673577	0.0906413	0.144526	97	0.0705742	0.129356
207	3	10.6667	93.1988	10.602	9702	8149.33	0.01731	0.0438579	0.031109	0.065871	0.0931988	0.151159	33	0.0578146	0.0925006
208	4	37	70.5432	2.85023	7588	7643.25	0.015424	0.0320143	0.0342328	0.0575091	0.0705432	0.129714	138	0.052117	0.105914
209	6	8.16667	83.3112	12.8438	7809	5967.5	0.0111798	0.024254	0.0322001	0.0460241	0.0833112	0.148536	47	0.0530268	0.0979934
210	10	7.4	80.4055	15.6902	1479	5133.1	0.00364803	0.0323216	0.0319026	0.064672	0.0804055	0.145661	68	0.0569491	0.116852
211	5	22.4	74.7496	11.9392	1938	6090.8	0.00416903	0.0263635	0.0358383	0.0531691	0.0747496	0.1406	102	0.0543083	0.103683
212	6	8.83333	119.41	23.847	7455	6222.17	0.0359065	0.0494548	0.0373201	0.0724395	0.11941	0.178673	48	0.0810247	0.126737
213	7	5.85714	103.397	22.2026	7438	4510	0.0240546	0.0415846	0.0357048	0.070032	0.103397	0.160594	41	0.0696923	0.122807
214	16	6.875	69.2467	15.2447	12626	5154.69	0.00931209	0.0281835	0.033969	0.0645059	0.0692467	0.127366	105	0.0475206	0.0981707
215	3	33	98.7009	5.392	5884	5074	0.0390782	0.0573126	0.0326574	0.0883569	0.0987009	0.160926	98	0.0765357	0.122766
216	7	13.1429	90.0934	14.8335	5271	6498	0.0146762	0.0313164	0.0322185	0.0555514	0.0900934	0.148555	92	0.0679841	0.135519
217	3	34	107.015	3.35997	4396	4510.67	0.0374117	0.0527308	0.0366685	0.0688704	0.107015	0.162408	97	0.0831327	0.121508
218	5	15.4	92.9346	14.1413	3412	6478.6	0.0217222	0.0392402	0.0383611	0.0593918	0.0929346	0.150821	73	0.0674929	0.115731
219	8	19.125	71.7855	12.3658	4139	4045.5	0.0115243	0.0236369	0.0294839	0.0359002	0.0717855	0.12768	140	0.0504197	0.0996316
220	6	14.6667	73.4974	12.0734	6275	5729.17	0.00131115	0.0425942	0.0436998	0.0815468	0.0734974	0.130458	86	0.0515474	0.106825
221	3	31.6667	80.6389	5.79085	6113	4456	0.0104268	0.020058	0.0307994	0.0277528	0.0806389	0.134128	93	0.0530575	0.0932257
222	3	8.66667	78.9103	11.3982	10597	3517.33	0.00416903	0.037718	0.0350808	0.0644897	0.0789103	0.144769	27	0.0563397	0.11116
223	5	15.2	94.6083	14.7018	2677	5905.4	0.0064328	0.0350127	0.0332676	0.0552262	0.0946083	0.154571	74	0.0689991	0.121508
224	9	19.1111	77.3646	14.0652	6062	5455.78	0.00308908	0.0321853	0.0368071	0.0582978	0.0773646	0.134699	166	0.0599531	0.111311
225	17	8.47059	87.8687	19.6708	0	4927.24	0.0133303	0.0436263	0.0402073	0.0944531	0.0878687	0.146963	131	0.0669245	0.140813
226	11	8	71.8772	15.4405	1723	5556.18	0.00929712	0.0272594	0.0313152	0.0683545	0.0718772	0.135576	84	0.0459859	0.102984
227	6	12	71.244	6.66604	8175	4996	0.00201016	0.0450948	0.0378998	0.0764147	0.071244	0.127902	70	0.0574188	0.111176
228	5	15.4	95.2003	12.8408	6123	5372	0.0174911	0.0392309	0.038312	0.0569681	0.0952003	0.154602	74	0.0663432	0.109556
229	5	16.4	92.146	10.3489	4747	5740.4	0.0113279	0.0351393	0.0342756	0.0451308	0.092146	0.148907	80	0.0681167	0.111332
230	4	10.75	75.1323	10.9766	4720	5430	0.00629485	0.0412644	0.0364375	0.0593918	0.0751323	0.12914	41	0.0477146	0.0946276
231	3	19.3333	73.119	5.39792	6746	6250	0.00662684	0.0141534	0.0312559	0.021945	0.073119	0.127089	57	0.0438104	0.0950797
232	6	21.6667	80.4049	12.7866	3906	4282.83	0.0115243	0.0232231	0.0355036	0.0391761	0.0804049	0.139204	122	0.0552163	0.100366
233	5	21.6	83.7503	15.1037	5117	5844.4	0.00935246	0.023659	0.0313753	0.0301041	0.0837503	0.141441	103	0.0593093	0.101533
234	5	21	101.342	13.804	1585	6346	0.0277709	0.0527913	0.0338983	0.0861015	0.101342	0.164375	99	0.0824596	0.14129
235	9	11.7778	102.907	20.349	6935	6089.11	0.0166423	0.0505738	0.0353457	0.0762336	0.102907	0.163894	101	0.0783419	0.128241
236	5	14.8	107.492	20.513	3625	5767	0.0128338	0.0434595	0.037013	0.0596863	0.107492	0.166869	74	0.0787118	0.131443
237	6	24.5	79.0553	13.1801	5497	6783.5	0.0200099	0.041854	0.0338362	0.0640122	0.0790553	0.132578	139	0.0612932	0.107159
238	4	31.25	86.8645	8.48103	5460	5651.5	0.00803162	0.0386259	0.0380104	0.0631876	0.0868645	0.146088	118	0.0659304	0.114791
239	7	17.5714	92.4975	14.7047	4081	5196.29	0.0174978	0.0311869	0.0344434	0.050181	0.0924975	0.153888	119	0.0687499	0.116472
240	8	10.5	99.1868	16.4419	7867	5340.12	0.0122652	0.0416513	0.0366992	0.0600572	0.0991868	0.159404	79	0.0740819	0.124087
241	5	9	96.0704	18.0435	9149	4492	0.0210153	0.0320723	0.0355428	0.046077	0.0960704	0.155692	46	0.0599441	0.100229
242	6	25.5	92.1588	14.3407	2416	6919.83	0.0219759	0.0457369	0.0390075	0.0725995	0.0921588	0.147193	141	0.0774166	0.131747
243	8	9.875	96.6216	19.6004	4665	3846	0.00453098	0.0364358	0.0402258	0.0674038	0.0966216	0.153661	77	0.0756255	0.127147
244	11	6.36364	82.8495	19.973	7217	6131.27	0.00840634	0.0307145	0.0305079	0.0592187	0.0828495	0.137952	67	0.0567877	0.117044
245	7	12.5714	91.2085	17.3079	7852	3342.86	0.0235347	0.0346987	0.0371384	0.0420317	0.0912085	0.152266	85	0.0601027	0.0932839
246	8	7.625	85.5483	17.5374	5711	5699.5	0.00964272	0.0307362	0.0357303	0.0696785	0.0855483	0.143922	59	0.0559628	0.104802
247	9	9.77778	78.3609	14.3263	4301	4278	0.00459606	0.0318067	0.034263	0.0618389	0.0783609	0.134609	84	0.0570048	0.106635
248	4	25.25	95.6397	10.8833	8209	4197	0.034876	0.0533897	0.0344222	0.083837	0.0956397	0.156466	98	0.0735473	0.122814
249	4	31	66.0165	6.75168	3857	5688.75	0.00648361	0.0256566	0.0295595	0.036041	0.0660165	0.123347	116	0.0488371	0.100447
250	7	6.85714	87.6034	19.9541	5368	5059.43	0.0131225	0.0266402	0.0368585	0.0382235	0.0876034	0.147821	48	0.0527122	0.0919367
251	6	13	70.3867	13.791	9226	5613.33	0.00982306	0.0312136	0.0366704	0.0535467	0.0703867	0.125218	72	0.046217	0.0944314
252	14	11.6429	85.7561	17.6522	8297	5876.43	0.0151763	0.0330306	0.0340823	0.0526623	0.0857561	0.141754	153	0.0642038	0.114848
253	3	23.3333	68.4655	3.64405	7869	2715.33	0.00549932	0.0305887	0.038288	0.0431979	0.0684655	0.129375	68	0.0491831	0.0938362
254	6	12.3333	101.747	13.8996	8070	5083.67	0.0237149	0.0406156	0.0405782	0.0658047	0.101747	0.157428	71	0.0689434	0.132353
255	4	7.25	94.1527	16.1778	7966	4842.75	0.0122999	0.0333312	0.0358126	0.0567676	0.0941527	0.153523	29	0.061033	0.134949
256	3	52.3333	74.4316	2.93537	5988	5008	0.0180384	0.0291676	0.0359449	0.0357995	0.0744316	0.132328	147	0.0577814	0.107031
257	9	15.5556	80.9319	14.6174	2042	5228.11	0.00439142	0.030459	0.03512	0.0639487	0.0809319	0.139526	135	0.0624015	0.116746
258	7	21.1429	83.8138	12.1177	3395	5165.43	0.0124944	0.0407629	0.0345441	0.0755368	0.0838138	0.140302	140	0.06605	0.117305
259	5	16.4	68.5763	9.70355	6422	7641.6	0.0029407	0.0360768	0.0346462	0.0710378	0.0685763	0.127105	81	0.0400939	0.104806
260	8	5.125	104.872	24.4701	10056	5470.75	0.0134665	0.0381514	0.0417642	0.0707968	0.104872	0.170606	39	0.06015	0.10584
261	4	14.75	89.739	11.3324	1645	4672.75	0.0231894	0.0439215	0.0393864	0.056445	0.089739	0.154816	58	0.0745717	0.116381
262	6	20.3333	77.7721	13.337	7074	6586.17	0.0179784	0.0344615	0.037993	0.0523199	0.0777721	0.138128	121	0.053383	0.106768
263	5	21.8	91.3025	13.5074	9050	6096.8	0.0268914	0.0365345	0.0366863	0.0502684	0.0913025	0.148794	103	0.0650393	0.110852
264	6	20.8333	81.3451	14.7165	8156	6169.17	0.021516	0.0349517	0.0380359	0.0477818	0.0813451	0.139829	117	0.058624	0.103211
265	4	29.25	82.4582	9.34898	3257	5153.75	0.013394	0.0232131	0.034724	0.033007	0.0824582	0.141171	109	0.0578935	0.104238
266	5	10	81.759	14.2806	5173	7427.6	0.0106477	0.0274755	0.0355666	0.0598672	0.081759	0.138316	50	0.0472399	0.0860651
267	4	24.25	94.8007	12.1991	4373	5278.25	0.0203236	0.0475275	0.0367764	0.0601519	0.0948007	0.148645	94	0.0718928	0.123114
268	4	10.5	78.4688	12.1245	4309	7723.5	0.0145876	0.0346368	0.0339666	0.0525619	0.0784688	0.144118	43	0.0478131	0.0893145
269	5	9	97.7943	20.1481	1452	5549.4	0.0259615	0.0395765	0.0313094	0.0707968	0.0977943	0.155847	45	0.0675855	0.132332
270	5	14.8	92.6546	13.8616	3842	5139	0.0271635	0.0410713	0.0367649	0.0597277	0.0926546	0.149647	70	0.0648382	0.102709
271	5	20.8	83.1973	14.9633	8473	6833	0.0258861	0.0392225	0.0370183	0.0515711	0.0831973	0.144265	103	0.0611849	0.101154
272	6	20.8333	92.1094	12.2279	5483	5093.17	0.017552	0.0515129	0.035208	0.0823917	0.0921094	0.152169	119	0.082772	0.13964
273	6	19.5	77.5629	14.9332	4527	3327	0.0171902	0.0416454	0.0348291	0.064672	0.0775629	0.135503	111	0.0547371	0.0972754
274	9	12.1111	81.7507	16.4913	5156	5234.11	0.0191214	0.0405379	0.0385945	0.0714526	0.0817507	0.146316	102	0.0579629	0.107674
275	3	13.3333	80.1543	6.11856	5996	4640.67	0.00805717	0.0317448	0.0353447	0.0548915	0.0801543	0.137207	41	0.0531564	0.0955772
276	11	8.90909	100.192	22.03	2587	5372.27	0.0171711	0.0467736	0.0347566	0.0777089	0.100192	0.160467	97	0.0772918	0.118332
277	4	16.5	97.5277	13.4015	4447	6989.75	0.0113279	0.0327271	0.0322054	0.0477167	0.0975277	0.160081	65	0.0705185	0.121887
278	6	12.1667	75.5619	13.0898	6330	5774.83	0.0145299	0.0296308	0.0422016	0.0684451	0.0755619	0.134617	71	0.0527827	0.103255
279	8	9	84.9074	19.4239	2266	4527.62	0.00658267	0.0349418	0.0310172	0.0820148	0.0849074	0.142742	68	0.0561537	0.107514
280	9	11.3333	81.8698	15.0754	3542	6239.67	0.0186349	0.033328	0.0361158	0.0533998	0.0818698	0.139429	94	0.0586814	0.0971863
281	5	12	97.0099	12.3957	3639	7429	0.0208185	0.0363867	0.0346741	0.0582513	0.0970099	0.153306	58	0.0670321	0.110988
282	6	18.6667	78.1954	10.7379	5549	3988.83	0.0124803	0.040437	0.0351895	0.0852815	0.0781954	0.13421	107	0.0577214	0.106177
283	4	8.25	92.855	14.7489	4759	5275.25	0.0171508	0.0241607	0.0271277	0.030871	0.092855	0.152678	32	0.0506832	0.0926637
284	3	33.6667	86.5407	2.76941	5402	4660.67	0.0217381	0.0335899	0.0339623	0.0407695	0.0865407	0.144055	97	0.0624278	0.0952878
285	8	15	66.7776	11.1064	5793	4687.25	0.00972263	0.0364726	0.0348958	0.0560601	0.0667776	0.120626	117	0.0486233	0.100466
286	4	24.75	91.2053	13.2229	4441	3883.5	0.0172564	0.0339528	0.039262	0.0601841	0.0912053	0.149126	97	0.0679543	0.108918
287	3	10.3333	106.77	12.9931	7381	5069.33	0.0325402	0.0425095	0.0287729	0.0492633	0.10677	0.164349	32	0.0680776	0.101891
288	6	8.66667	98.3228	17.9679	4108	4561.33	0.00858912	0.040486	0.0343678	0.0717263	0.0983228	0.157262	49	0.0674424	0.111357
289	6	12.6667	95.9198	15.7283	6840	6429.83	0.0256392	0.0405359	0.0387161	0.0591005	0.0959198	0.154116	74	0.0664259	0.10388
290	3	34	86.4771	5.17385	7648	4436.67	0.0269984	0.0371358	0.0358877	0.0564292	0.0864771	0.145241	101	0.0633219	0.0994084
291	4	9.75	94.3452	11.5858	4943	3399.75	0.0311458	0.0440092	0.0350711	0.0724996	0.0943452	0.151652	40	0.0629657	0.0986987
292	4	25.5	85.8054	9.14662	5369	6701.5	0.0128788	0.023874	0.0380357	0.0296797	0.0858054	0.146103	99	0.0609335	0.107053
293	3	8	91.1378	13.9238	5678	6659	0.01282	0.0188817	0.0288881	0.0266742	0.0911378	0.152343	25	0.0463202	0.0821533
294	3	9.66667	117.813	16.1929	3628	5758.33	0.0288109	0.0380519	0.0399338	0.049127	0.117813	0.176348	29	0.0707777	0.116485
295	7	15.2857	65.9842	10.6023	2662	5333	0.00872353	0.0336852	0.0367426	0.0571231	0.0659842	0.122933	101	0.0459368	0.100117
296	6	17	86.7043	14.8994	4314	5990.33	0.0162422	0.0453288	0.0386185	0.0754123	0.0867043	0.144447	97	0.0621016	0.12135
297	4	16	109.253	11.9939	5784	6099	0.0456155	0.0523159	0.0348258	0.059161	0.109253	0.165661	63	0.0801208	0.122128
298	4	23.5	88.4196	8.39883	1614	5599	0.0317738	0.0396266	0.0382486	0.0501782	0.0884196	0.147784	95	0.0672211	0.105944
299	4	42.25	60.6424	4.69557	3680	4206.75	0.0032604	0.036897	0.0365056	0.0911901	0.0606424	0.116765	147	0.0413833	0.10172
300	7	8.71429	96.5118	19.756	8892	5990.86	0.0238944	0.0454242	0.0377216	0.0812624	0.0965118	0.162351	61	0.0752198	0.129124
301	7	6.57143	94.8078	18.3265	4844	4394.71	0.0158673	0.0315461	0.0341157	0.0450365	0.0948078	0.153659	46	0.0575695	0.100411
302	7	9.14286	77.6695	15.0351	4940	5858.57	0.00990349	0.0366366	0.0399309	0.0684673	0.0776695	0.136248	63	0.0506598	0.100221
303	4	16.75	79.1936	9.20783	4492	2662.5	0.00364803	0.0235213	0.0365204	0.0503327	0.0791936	0.143404	66	0.0536677	0.109299
304	7	7.28571	87.2813	18.0207	3513	6031.57	0.0163744	0.0282279	0.0312585	0.0467618	0.0872813	0.140545	52	0.0537736	0.088533
305	6	15	75.3623	12.9765	2574	6125.83	0.00528274	0.0164036	0.0353913	0.0424868	0.0753623	0.133586	88	0.0448712	0.0874232
306	3	12	79.883	6.98977	3754	4748.33	0.00192683	0.0104664	0.0339388	0.014894	0.079883	0.137068	36	0.0422638	0.0767835
307	7	13.2857	101.235	18.5458	7190	4875.86	0.02007	0.0421225	0.0352668	0.0689468	0.101235	0.158582	89	0.0730927	0.116705
308	4	20.75	87.273	10.9032	9859	4145.75	0.0083467	0.0326068	0.0325294	0.0700652	0.087273	0.145329	78	0.0686487	0.128387
309	6	18.6667	79.4835	15.257	6175	5747.5	0.0172924	0.0319176	0.0334542	0.0502849	0.0794835	0.138135	110	0.0564035	0.0923027
310	7	18.5714	69.3122	14.4545	1473	5780.86	0.00201016	0.0212642	0.0363278	0.043545	0.0693122	0.125892	124	0.0476874	0.0878532
311	11	8.72727	84.7657	18.9695	1357	5233.36	0.0101347	0.0352314	0.0344027	0.059558	0.0847657	0.138857	93	0.0592789	0.102281
312	3	12.6667	85.2916	6.84917	4359	4686.33	0.0194348	0.03004	0.0388883	0.0399444	0.0852916	0.142559	38	0.0587668	0.0978989
313	5	7.8	81.5186	15.4756	8909	4064	0.00904197	0.0178307	0.034345	0.028627	0.0815186	0.141916	39	0.0462212	0.0826119
314	7	15.8571	71.2503	14.2077	1751	3874	0.00384485	0.0277024	0.0345633	0.0659935	0.0712503	0.12669	106	0.0465434	0.0986278
315	9	13	77.8806	16.7988	2122	4037.67	0.00859929	0.032444	0.0317947	0.0743788	0.0778806	0.144249	113	0.059326	0.101217
316	3	18	103.324	9.8021	2129	4546.67	0.0330032	0.0478972	0.0336017	0.0669221	0.103324	0.168579	54	0.0763961	0.113538
317	4	18.25	90.0539	12.6906	4202	5864	0.0297511	0.0411686	0.0375392	0.0519083	0.0900539	0.145146	73	0.0650505	0.109719
318	8	6.625	81.5193	18.2271	5352	4008.12	0.0150359	0.029606	0.0256627	0.058132	0.0815193	0.14225	53	0.0527191	0.102875
319	9	11.3333	84.6514	17.1411	4148	5155	0.00985677	0.0334189	0.0419575	0.0597536	0.0846514	0.14593	96	0.0587075	0.114004
320	5	7.6	93.6486	18.6517	1738	5347.6	0.0101408	0.0448439	0.0413541	0.0719716	0.0936486	0.151618	38	0.0562061	0.112574
321	5	25.2	72.1872	7.65445	2315	4162	0.00622382	0.020373	0.0328675	0.03371	0.0721872	0.13522	120	0.0488505	0.0908401
322	4	7.75	92.2238	16.5051	4862	7344.5	0.00985677	0.0306368	0.0351296	0.0496101	0.0922238	0.155787	31	0.0520057	0.101066
323	5	19.8	92.5648	16.8931	4782	4247.8	0.0140463	0.039553	0.0296024	0.0674364	0.0925648	0.148279	98	0.0656044	0.0976514
324	6	16.5	104.494	15.6779	2293	5203	0.0304025	0.0531814	0.041059	0.0830673	0.104494	0.167342	98	0.0828291	0.129745
325	5	24	81.7059	10.5033	4218	6675	0.0109194	0.0351804	0.0345484	0.0571752	0.0817059	0.140922	116	0.0569336	0.0977016
326	4	11	89.3368	9.14639	2529	5211.75	0.0222269	0.0323577	0.0350763	0.0522673	0.0893368	0.144811	43	0.0611013	0.095734
327	5	28.8	84.9037	11.8724	5474	4286.2	0.0247466	0.0396706	0.0293887	0.0550905	0.0849037	0.140052	137	0.0604355	0.0944904
328	4	18	98.185	13.6102	3843	6406	0.0322908	0.0404607	0.0314823	0.0526281	0.098185	0.15463	71	0.0721803	0.117252
329	3	32.3333	103.941	6.59803	6017	3825.67	0.0401626	0.0539252	0.0374979	0.0638653	0.103941	0.16021	97	0.084257	0.128979
330	4	8.25	92.6041	18.0305	4945	5019.75	0.0193699	0.036698	0.033252	0.0564039	0.0926041	0.149977	34	0.0531639	0.0915694
331	4	26	94.1431	9.85115	6144	5974.25	0.00803222	0.0445923	0.0347197	0.0746548	0.0941431	0.151178	102	0.081081	0.123779
332	5	8.6	92.6782	12.6513	5391	6254	0.00606244	0.0386964	0.0358559	0.0674364	0.0926782	0.153711	44	0.0640882	0.115778
333	5	30.2	90.5742	12.7623	9493	3743.2	0.0212579	0.0386357	0.0403683	0.0593132	0.0905742	0.154825	139	0.0697801	0.122557
334	3	13	96.6062	11.3065	5970	5419	0.0140463	0.0236059	0.0362408	0.0324991	0.0966062	0.15016	40	0.0566169	0.0975292
335	8	6.25	112.642	22.8469	4483	4693	0.0281993	0.0479154	0.0358568	0.0764147	0.112642	0.176724	49	0.072509	0.111558
336	5	19.4	90.1538	14.7637	2577	6447.2	0.0161804	0.034835	0.0374552	0.042708	0.0901538	0.158799	94	0.0629221	0.106725
337	5	9.4	92.6963	18.3848	2625	3814.8	0.00934191	0.0465458	0.0374795	0.0903417	0.0926963	0.156338	45	0.067046	0.12219
338	8	13.625	77.9675	13.2762	3379	5938	0.0105615	0.0375055	0.0380375	0.0770681	0.0779675	0.133597	107	0.0624934	0.109321
339	3	11.6667	99.3373	8.61772	9199	4726.33	0.0278189	0.0347159	0.0320122	0.0420191	0.0993373	0.165425	36	0.0609638	0.10213
340	3	12	123.488	10.4867	5062	4234.67	0.0392664	0.0545873	0.0380408	0.0696618	0.123488	0.186045	35	0.0833384	0.118582
341	3	18	124.628	7.3702	7075	3573.67	0.0419402	0.0516893	0.0396427	0.0577095	0.124628	0.185517	53	0.0859904	0.136393
342	5	18	85.798	14.2139	4442	6799	0.00786365	0.0383924	0.0393096	0.0500313	0.085798	0.144928	86	0.0645931	0.108409
343	9	7.22222	105.395	23.7089	4498	5541.22	0.0129747	0.0447447	0.0371075	0.0764401	0.105395	0.159386	65	0.0781647	0.128596
344	4	8.25	98.0876	17.2065	5965	5668.25	0.0234383	0.0338421	0.0318895	0.0396256	0.0980876	0.152488	34	0.0555049	0.0895691
345	6	19.8333	99.1229	15.9927	6210	4090.17	0.0213213	0.0416287	0.0361966	0.069567	0.0991229	0.15772	112	0.0711878	0.103461
346	5	11.8	92.5176	15.0551	5804	3555.6	0.00556143	0.0365126	0.0392637	0.0514191	0.0925176	0.148289	59	0.0733926	0.113703
347	4	31.5	74.0868	6.42688	5362	4763	0.0103897	0.0312613	0.0337535	0.045427	0.0740868	0.129116	116	0.0569826	0.103811
348	5	21.6	89.943	12.8939	5067	3700	0.00428208	0.0236995	0.0365517	0.0563127	0.089943	0.149543	104	0.0650554	0.112496
349	4	26	83.9889	11.3852	5868	5805.5	0.0204602	0.0446529	0.0364243	0.077659	0.0839889	0.145503	98	0.060524	0.110065
350	3	8.66667	106.608	13.8913	7469	5657	0.0128338	0.0313446	0.0385928	0.0430925	0.106608	0.161963	27	0.0663326	0.108241
351	7	15.8571	70.9582	11.8518	5521	4962.14	0.00538126	0.0359909	0.0428347	0.0739696	0.0709582	0.13514	105	0.0504135	0.110683
352	4	16.5	90.9485	9.13604	6666	5522	0.0222862	0.0354423	0.034757	0.0468337	0.0909485	0.149013	64	0.0645476	0.107729
353	5	23.4	78.7405	11.5705	2616	5159.2	0.0192084	0.0270973	0.03596	0.0372601	0.0787405	0.138938	113	0.0559007	0.092343
354	5	18.8	95.908	13.8476	4629	4420.6	0.0278422	0.0357276	0.0371457	0.0490766	0.095908	0.149441	92	0.0683171	0.111132
355	5	18.4	101.292	15.7047	9244	6600.4	0.0170965	0.0439799	0.0334183	0.0760752	0.101292	0.157152	88	0.0803018	0.127872
356	6	8.33333	102.576	17.3426	5680	5616.5	0.0238815	0.0381462	0.0339585	0.0472091	0.102576	0.160102	51	0.066473	0.117241
357	9	12.8889	89.8457	18.2979	4254	5477.89	0.0221691	0.0439294	0.036638	0.0659868	0.0898457	0.145884	105	0.0707512	0.122648
358	4	28	80.7443	7.94161	6667	5965.5	0.0229804	0.0298634	0.0367916	0.0418596	0.0807443	0.144621	108	0.0571835	0.0959987
359	3	27	100.587	3.97967	3265	6716.33	0.0225477	0.0398118	0.0361747	0.0505025	0.100587	0.156347	78	0.0725604	0.11249
360	9	12.3333	74.8827	15.6635	7977	5274.89	0.0119342	0.0366884	0.0366317	0.0794177	0.0748827	0.132393	110	0.0519867	0.116864
361	4	17.5	136.921	17.2577	2944	7190.5	0.0420866	0.0634169	0.0413768	0.0799678	0.136921	0.195362	70	0.103622	0.140088
362	5	13.2	102.09	21.6941	11663	4900	0.0212328	0.0357895	0.0348357	0.0483955	0.10209	0.162616	63	0.072379	0.12719
363	9	10.8889	67.9409	15.7405	5925	5350.22	0.00373114	0.0286478	0.0370742	0.0481669	0.0679409	0.12432	94	0.0454116	0.0974254
364	3	17.3333	79.6389	4.92793	4880	2998	0.011361	0.0213257	0.039483	0.0346199	0.0796389	0.133845	52	0.0525662	0.112449
365	8	7.25	89.4544	18.0309	1827	6197.5	0.0196526	0.0343815	0.0349567	0.0543356	0.0894544	0.151079	59	0.0564547	0.103957
366	5	19	72.2404	11.8913	213	3926.8	0.00384485	0.0296725	0.0406296	0.072487	0.0722404	0.129698	93	0.0496749	0.09166
367	7	13.4286	105.817	22.4735	3872	5047.29	0.0269001	0.0413293	0.0326892	0.0674455	0.105817	0.173185	93	0.0812406	0.127013
368	7	11.8571	69.9483	13.032	7055	5603.86	0.0097554	0.0346938	0.0342347	0.0747114	0.0699483	0.122764	81	0.0456468	0.103313
369	3	8.66667	104.22	14.3923	0	4718	0.0240546	0.0354359	0.0344535	0.0531691	0.10422	0.163776	26	0.0595737	0.0987457
370	6	6.66667	97.0526	20.0267	3143	5388.5	0.00453098	0.032542	0.0338407	0.0586903	0.0970526	0.156748	41	0.0629855	0.108037
371	5	36.4	83.8724	12.3246	1466	4802.2	0.00669125	0.0400113	0.0369824	0.0814779	0.0838724	0.146327	161	0.0692714	0.123245
372	8	16.875	90.1975	18.431	4354	4721.75	0.0125334	0.0399175	0.0377607	0.0718295	0.0901975	0.151648	129	0.0710314	0.110746
373	3	9.66667	111.284	11.5406	1521	2934.33	0.0192788	0.0524478	0.0365885	0.0773801	0.111284	0.166186	30	0.0779942	0.134154
374	9	12.3333	66.7865	14.4704	1646	6033.33	0.0048305	0.0312474	0.034012	0.0583261	0.0667865	0.125765	103	0.0448297	0.116227
375	5	20.6	88.2532	13.7584	7096	5605.6	0.012008	0.0365038	0.0377364	0.0764439	0.0882532	0.144796	101	0.0659991	0.111509
376	4	9.25	105.859	17.0918	9987	3902.5	0.0163684	0.0321659	0.0395599	0.0470925	0.105859	0.168588	37	0.0675968	0.114496
377	6	9	89.0697	19.4634	6584	4497.67	0.00467207	0.0276317	0.0304747	0.0485925	0.0890697	0.146414	54	0.0619918	0.107577
378	6	15	104.678	16.1331	9403	4869	0.0299274	0.0487406	0.0385618	0.0674466	0.104678	0.168936	87	0.0767846	0.130524
379	4	14.75	113.914	11.0801	3084	4383.75	0.0254997	0.0490948	0.0350653	0.0739696	0.113914	0.173053	57	0.0809057	0.113703
380	4	25	94.9728	13.1397	8203	2305	0.0227425	0.0334247	0.039352	0.0431749	0.0949728	0.14908	100	0.0680574	0.105173
381	4	25	93.2567	12.041	946	5052.75	0.0119169	0.0383664	0.0378515	0.0542029	0.0932567	0.143966	100	0.068003	0.107321
382	6	6	100.677	20.6681	6596	4819	0.0217037	0.0459326	0.0402708	0.106638	0.100677	0.15745	33	0.0620487	0.130189
383	3	23.3333	87.7504	6.1094	3547	4994	0.0303744	0.0325068	0.033176	0.0350959	0.0877504	0.14412	70	0.0620894	0.112018
384	6	9.16667	82.6827	18.2486	8180	5405.67	0.0137281	0.0415167	0.035111	0.0571752	0.0826827	0.142724	54	0.0530741	0.0998296
385	4	10.25	83.4435	12.6283	5350	7271.5	0.00438159	0.036124	0.0371682	0.0650747	0.0834435	0.147038	42	0.0591609	0.103154
386	4	10	106.322	16.7524	6503	6233	0.0169587	0.0317462	0.0354058	0.0442977	0.106322	0.170642	41	0.0684312	0.115043
387	9	5.33333	87.6146	21.2546	2556	6358.11	0.0065762	0.0317102	0.0352709	0.0601452	0.0876146	0.1458	45	0.0576957	0.107516
388	5	11.2	90.2513	16.9641	3871	6566.6	0.012474	0.0395478	0.034946	0.0636926	0.0902513	0.145246	56	0.0656881	0.105804
389	4	25.25	88.1978	10.1979	8066	5393.75	0.0188323	0.0465352	0.0339476	0.0835051	0.0881978	0.142892	97	0.0631418	0.108237
390	3	15	107.261	10.735	7264	2456	0.0362774	0.0596625	0.0388665	0.0719716	0.107261	0.166436	45	0.0818218	0.120631
391	4	16.5	77.1546	8.55185	8024	6112.25	0.0181706	0.0285365	0.0343529	0.0531631	0.0771546	0.133789	65	0.0538744	0.102948
392	5	13.4	93.6761	16.2711	7034	4623.6	0.00942011	0.0406073	0.035468	0.0651462	0.0936761	0.152889	66	0.0759687	0.126737
393	4	12.5	104.968	14.0583	5592	3410.75	0.0195784	0.0377279	0.0370268	0.0563522	0.104968	0.165764	49	0.0706279	0.114024
394	5	5.8	90.9252	19.4479	2715	6261.6	0.0122652	0.0319711	0.0327322	0.050271	0.0909252	0.147968	30	0.0557602	0.119692
395	3	16	94.412	12.3898	4448	7686	0.020348	0.0289758	0.0341512	0.0453214	0.094412	0.152559	48	0.0669871	0.108474
396	7	7.28571	87.706	16.5032	2872	4043.71	0.0077463	0.0324333	0.036639	0.0494928	0.087706	0.139387	50	0.0659967	0.139084
397	4	15.5	83.0915	10.9294	5525	4318	0.00438465	0.0231048	0.0318588	0.0412645	0.0830915	0.145557	61	0.058943	0.102586
398	5	20.4	78.3384	9.41498	2130	5599.8	0.0146762	0.0236637	0.0357419	0.0329152	0.0783384	0.142222	100	0.052513	0.0899298
399	4	10	70.0482	12.728	10091	7380	0.00578658	0.0304108	0.0384361	0.0456155	0.0700482	0.127547	40	0.0435252	0.0942411
400	3	15.6667	96.1665	7.70565	4201	5209	0.0265734	0.0411849	0.0339094	0.0536687	0.0961665	0.154253	46	0.0721125	0.119365
401	3	28.3333	81.7155	9.23082	8217	4179.33	0.0241069	0.0367341	0.0359692	0.0502764	0.0817155	0.14053	85	0.0570336	0.10148
402	4	12.75	99.5698	13.837	7157	7106	0.0191214	0.0403207	0.0460968	0.0602277	0.0995698	0.165438	49	0.0693713	0.106639
403	3	9	114.013	13.1069	6500	2737	0.0296037	0.0360396	0.03759	0.0404359	0.114013	0.177902	28	0.0666149	0.109857
404	7	7	98.7558	21.4242	9474	2503.57	0.0143934	0.0361127	0.0319152	0.0543356	0.0987558	0.165696	49	0.0651255	0.118757
405	3	14.6667	100.985	8.86856	5575	6981.67	0.0125334	0.030444	0.0407864	0.0482661	0.100985	0.162889	45	0.0731582	0.124706
406	4	25.25	96.8564	14.8389	6251	5712	0.0187146	0.0443002	0.04272	0.056617	0.0968564	0.156967	102	0.0781655	0.125037
407	4	8.5	104.111	17.4369	6747	5862.75	0.0275895	0.0449946	0.0341579	0.0651821	0.104111	0.167766	35	0.073188	0.10948
408	5	9.2	91.9588	16.4974	3845	5984	0.0172204	0.0366067	0.0332775	0.0617927	0.0919588	0.15966	46	0.059217	0.116905
409	4	5.5	85.9957	15.7659	7445	5580.5	0.0114442	0.0239703	0.0332389	0.0469916	0.0859957	0.149345	23	0.0463616	0.099528
410	3	8.33333	80.4551	10.1314	5737	4388.33	0.00528274	0.0324307	0.0285219	0.04782	0.0804551	0.138869	26	0.0550203	0.100588
411	9	13	81.4597	17.0284	1737	6319.89	0.0107905	0.0381063	0.0369855	0.0541205	0.0814597	0.147627	110	0.063485	0.101228
412	3	15	115.615	14.0139	8084	5058	0.0390579	0.0513577	0.0393143	0.0604969	0.115615	0.178394	45	0.0810235	0.119237
413	5	11.8	81.3667	12.3406	2452	6191	0.00889478	0.0217361	0.0303381	0.053656	0.0813667	0.145499	59	0.0499937	0.105663
414	4	7.75	104.157	15.2619	3580	4547.75	0.0229355	0.0387411	0.0385277	0.0530971	0.104157	0.164738	32	0.0679752	0.109496
415	5	14.6	81.0539	15.545	8489	7098.6	0.00392615	0.0290665	0.0435705	0.054194	0.0810539	0.138256	71	0.0569448	0.114159
416	6	5.5	112.821	26.8174	5564	5097.5	0.0310484	0.0594646	0.0399015	0.0776034	0.112821	0.177333	33	0.0879636	0.132668
417	4	9.5	110.109	13.3577	640	3311.5	0.0111611	0.0421857	0.0391941	0.0820148	0.110109	0.173179	39	0.0730675	0.117665
418	5	22	84.1428	12.1506	5515	2951.2	0.0077463	0.0215234	0.0308035	0.0390662	0.0841428	0.135732	105	0.0567621	0.0936458
419	10	6.2	101.891	24.2415	3587	4680.7	0.0222118	0.0437823	0.0374474	0.0736921	0.101891	0.160251	59	0.0706382	0.116135
420	3	51	101.84	3.41647	7441	5108.33	0.0390792	0.0556021	0.0353742	0.0792431	0.10184	0.164797	140	0.0850632	0.142429
421	7	7.28571	90.0834	17.649	8388	6073.86	0.0118822	0.0359373	0.0375034	0.075362	0.0900834	0.146754	51	0.056933	0.113845
422	7	19.2857	68.3971	12.1188	4374	4242.86	0.0121522	0.0299727	0.0395381	0.0602629	0.0683971	0.123944	131	0.0455702	0.0855194
423	9	17.7778	63.0387	11.1087	5333	4478.44	0.00382253	0.0304351	0.0362513	0.0548762	0.0630387	0.120686	150	0.0505428	0.101196
424	5	7.4	89.7887	15.4992	3543	4503.6	0.00229404	0.0337869	0.0343842	0.0852815	0.0897887	0.142269	37	0.0532767	0.113679
425	3	26.6667	94.7653	7.18651	5802	4288	0.0371274	0.0413563	0.0373384	0.0449904	0.0947653	0.152699	76	0.0694097	0.110146
426	4	6	104.538	20.4719	2078	4395.25	0.0292381	0.0431553	0.036362	0.0579247	0.104538	0.168176	24	0.0648814	0.10219
427	3	8.33333	94.4135	12.9113	4960	7182.33	0.0149626	0.0336754	0.0318611	0.0601107	0.0944135	0.154166	26	0.0599001	0.105144
428	4	14.75	92.7516	16.7468	4732	3007.25	0.0285035	0.035978	0.0356383	0.0422577	0.0927516	0.153546	60	0.0595894	0.104851
429	6	20.1667	82.7827	14.3265	2122	6081	0.0163663	0.0351643	0.0364924	0.0467334	0.0827827	0.141513	117	0.059565	0.100612
430	3	18.6667	117.984	9.26804	7090	4839	0.0367276	0.0486511	0.0401107	0.0597432	0.117984	0.175707	55	0.0839726	0.127147
431	6	16.3333	95.3003	18.2407	5417	5586.83	0.00823427	0.0325528	0.034291	0.0479212	0.0953003	0.149044	94	0.0693995	0.119532
432	8	13.125	95.8787	19.8749	7380	5116.75	0.0222949	0.0370989	0.0381416	0.0594803	0.0958787	0.155763	101	0.0693943	0.118041
433	3	10.6667	116.958	13.778	5476	3474.67	0.0496485	0.0512907	0.0348556	0.0533004	0.116958	0.180103	31	0.0746547	0.118155
434	4	10.25	77.0452	9.02565	0	3500	0.00949492	0.0258191	0.0338704	0.0607119	0.0770452	0.134761	41	0.0449127	0.0978518
435	4	7.25	104.535	16.096	5796	6602.75	0.0280301	0.032274	0.0314421	0.0421335	0.104535	0.159825	30	0.0587082	0.0903646
436	7	9.71429	95.2107	19.7164	3621	6466.14	0.0129002	0.0329968	0.0375275	0.0548762	0.0952107	0.159941	67	0.0629421	0.104376
437	4	6.75	109.463	19.4926	5596	5832	0.0329612	0.0451657	0.0332437	0.0794177	0.109463	0.170323	28	0.0711923	0.129202
438	3	7.33333	100.739	14.6445	6640	3911	0.0214332	0.0393912	0.0341009	0.0594803	0.100739	0.167729	21	0.0619176	0.0924415
439	3	14.6667	90.3665	6.5683	4540	7305.33	0.0229476	0.039629	0.0324858	0.0553745	0.0903665	0.153153	42	0.0605285	0.10277
440	6	11.1667	96.9857	21.2462	3132	6346	0.0198615	0.0431852	0.0394921	0.0674466	0.0969857	0.158656	66	0.0703863	0.114254
441	3	8.33333	107.535	14.7056	10104	5619	0.0407784	0.0518827	0.0387691	0.067088	0.107535	0.162415	25	0.0702245	0.0957326
442	5	8.2	105.892	17.2916	6796	5520.8	0.0181663	0.0456889	0.0315879	0.075362	0.105892	0.170493	42	0.0730385	0.12105
443	5	18.8	90.9808	14.2551	6627	6267.8	0.024983	0.0410239	0.0343665	0.0528266	0.0909808	0.151534	90	0.0683238	0.109148
444	7	7.42857	101.09	16.5733	9930	4743.71	0.00618673	0.0399796	0.0348719	0.0578114	0.10109	0.158744	51	0.063762	0.111588
445	6	15	82.0329	14.7507	2000	5514.67	0.0109766	0.0363086	0.0340505	0.0648565	0.0820329	0.138753	88	0.0603812	0.115505
446	6	14.5	83.9715	15.5949	3164	5967.5	0.0182054	0.0294578	0.0355507	0.0506751	0.0839715	0.144432	87	0.0536954	0.0900982
447	3	7.33333	117.239	19.5399	5884	4571.67	0.0358434	0.0420498	0.0409171	0.0517245	0.117239	0.177893	23	0.0775738	0.123195
448	3	10.3333	90.683	9.29621	7081	5161	0.0150359	0.0224408	0.0337257	0.0310468	0.090683	0.147381	32	0.0518084	0.102499
449	7	23.1429	81.987	16.1539	5416	3363.71	0.00410305	0.0339044	0.0368365	0.0669092	0.081987	0.138708	150	0.0623332	0.110215
450	3	6	96.9092	17.3052	3353	6417.33	0.0179783	0.0222849	0.0427729	0.0285361	0.0969092	0.156588	18	0.0548795	0.0889512
451	3	9.33333	77.2043	9.34417	0	5575.67	0.00285085	0.0398541	0.0342253	0.0751614	0.0772043	0.139532	27	0.0574636	0.106721
452	6	4.83333	92.2215	21.4086	5799	6879.83	0.021741	0.0511959	0.0401186	0.0755731	0.0922215	0.156881	29	0.0692763	0.139715
453	4	7.25	110.402	19.3861	6769	6671.25	0.0265162	0.0315015	0.0392223	0.0356653	0.110402	0.171686	30	0.0603887	0.101223
454	6	10.8333	92.7414	18.1794	4685	5173.17	0.0205087	0.0379736	0.0353244	0.0482539	0.0927414	0.153247	65	0.0635373	0.10507
455	4	21.75	103.775	18.7371	9753	7488.25	0.0142153	0.0452994	0.0380433	0.0862509	0.103775	0.165604	84	0.0905131	0.152487
456	3	33	86.2081	4.96307	2374	6868.33	0.0204227	0.0265753	0.0375062	0.0327959	0.0862081	0.143699	98	0.0630583	0.110169
457	6	8.83333	83.6468	13.8518	5667	6513.33	0.00831911	0.0397558	0.0368893	0.0820827	0.0836468	0.145849	52	0.0596143	0.100211
458	5	6	116.724	24.4101	4264	5730.2	0.028288	0.0406197	0.0427889	0.0576433	0.116724	0.189034	31	0.0721483	0.12269
459	6	8.33333	91.6116	16.7141	3133	5648.67	0.0194538	0.0411222	0.0376743	0.0606638	0.0916116	0.148017	49	0.0613186	0.101559
460	3	18	95.829	8.40542	6663	6228	0.0140542	0.0258284	0.0379213	0.0416201	0.095829	0.159217	54	0.064562	0.104772
461	4	7.25	92.5763	14.6404	6712	5082	0.00819436	0.0317395	0.0297198	0.0448137	0.0925763	0.15134	28	0.054819	0.109962
462	4	13.5	92.3242	13.7887	4030	4388.25	0.0140955	0.0362184	0.0325568	0.0598839	0.0923242	0.144891	54	0.062609	0.0973887
463	5	8.4	100.099	17.0168	2859	6759.6	0.0219157	0.0381404	0.0360799	0.0626034	0.100099	0.15239	43	0.0681824	0.131655
464	4	6.75	111.044	21.9774	8291	6386	0.0185213	0.0460088	0.040159	0.0702331	0.111044	0.180984	27	0.0632022	0.111851
465	4	18.75	85.8338	13.1359	4294	5033.25	0.0212659	0.0387729	0.038235	0.0737018	0.0858338	0.146012	75	0.0533533	0.0870303
466	4	12	80.5116	14.8672	7720	4808.25	0.00611114	0.0210033	0.031849	0.0311729	0.0805116	0.133943	49	0.0419402	0.0718022
467	3	11.3333	93.7965	8.54951	7546	3972	0.0164833	0.026685	0.0398363	0.0357652	0.0937965	0.151092	35	0.0616872	0.0919357
468	3	6.33333	108.317	18.454	428	6136.67	0.0312192	0.0371335	0.0363095	0.043693	0.108317	0.168881	20	0.0641217	0.115906
469	4	7.25	76.9657	14.0035	6376	4307.75	0.00308908	0.0271527	0.0323664	0.0567521	0.0769657	0.133841	29	0.0407298	0.0931658
470	6	7	100.524	21.7875	8038	4344.67	0.0306184	0.0435376	0.0394089	0.0640754	0.100524	0.158974	42	0.0723504	0.104431
471	4	14.5	84.4316	12.0982	2952	4520.75	0.016181	0.0229802	0.0295398	0.0291568	0.0844316	0.146962	57	0.0545768	0.100975
472	4	26	99.84	13.471	6569	5390.75	0.0213187	0.0447424	0.0329943	0.0663306	0.09984	0.157907	103	0.0809395	0.133004
473	5	6.8	91.6038	18.2051	1853	3769.2	0.0228808	0.0399199	0.0314268	0.0639487	0.0916038	0.158457	35	0.0603866	0.0960871
474	9	16.5556	75.9219	16.7496	4033	5636.44	0.0193025	0.0382527	0.037124	0.0707132	0.0759219	0.137052	143	0.055867	0.10885
475	4	10.25	96.4442	14.5958	5789	5077.5	0.029991	0.0313084	0.0331827	0.0334919	0.0964442	0.156445	42	0.0594654	0.104264
476	3	8	90.9552	13.8959	4540	4779.33	0.0140132	0.0183487	0.0371667	0.0269374	0.0909552	0.150375	25	0.049136	0.0770475
477	5	11.6	109.915	14.4721	977	5330	0.0243838	0.0461735	0.0372637	0.0750147	0.109915	0.166945	57	0.080983	0.12219
478	3	31.6667	72.4727	7.01241	8081	4407.67	0.0155834	0.0320996	0.0357182	0.061311	0.0724727	0.128465	94	0.0472991	0.106235
479	4	6.5	119.85	22.0558	7216	6425.5	0.0485588	0.0570602	0.0396763	0.0677635	0.11985	0.180702	26	0.079144	0.129202
480	4	8	74.3207	10.6836	5346	6852.25	0.00771549	0.0123839	0.0331963	0.0214407	0.0743207	0.138941	33	0.0408658	0.0787927
481	3	15.6667	88.363	5.67739	7491	6036.33	0.014592	0.0328243	0.0386411	0.0613707	0.088363	0.155904	48	0.0578066	0.0982397
482	3	32	85.7374	8.28062	1879	5508	0.0274049	0.0322886	0.0362048	0.041113	0.0857374	0.145609	94	0.0618559	0.117557
483	4	14.25	85.0853	16.0824	2913	6469.25	0.0136791	0.0248065	0.0340911	0.0355946	0.0850853	0.145079	57	0.0540769	0.0922338
484	3	11	84.261	9.67031	3797	2343	0.00568879	0.0355004	0.0302756	0.0648565	0.084261	0.147063	34	0.0523251	0.0961149
485	5	7.4	97.6496	19.9484	6032	6188.6	0.0224283	0.0370817	0.0307666	0.0602592	0.0976496	0.155166	36	0.0622455	0.111588
486	3	6.66667	100.297	15.3231	6433	3265.33	0.0156756	0.025053	0.0363761	0.0304058	0.100297	0.162234	20	0.0534433	0.106999
487	4	11.75	89.4538	10.961	3342	2917.5	0.0120775	0.0444608	0.035172	0.0608419	0.0894538	0.14386	47	0.0695081	0.120409
488	4	26	85.718	11.1786	5881	4535	0.0196818	0.0348916	0.042127	0.0550905	0.085718	0.144993	102	0.0616079	0.114135
489	5	6.8	103.566	21.6009	2064	6883.2	0.0302276	0.0486254	0.0310118	0.0790622	0.103566	0.16755	33	0.0696277	0.122807
490	5	28.8	87.5604	11.5288	11844	5255.8	0.0289449	0.0446191	0.0358934	0.0682885	0.0875604	0.145641	134	0.0680831	0.132269
491	3	8.66667	90.1926	15.2974	1715	1969	0.00669125	0.0352657	0.0391968	0.0601841	0.0901926	0.153019	27	0.067222	0.121989
492	4	26	105.477	13.9537	7037	7016	0.0344089	0.04633	0.0355933	0.0586244	0.105477	0.166327	101	0.0805412	0.122766
493	3	34	96.1414	6.04131	6676	5140.33	0.0249652	0.0333435	0.0346106	0.0390336	0.0961414	0.157346	99	0.0686601	0.110265
494	3	7.33333	119.304	18.8898	5294	5791.67	0.0340021	0.0623172	0.0355391	0.0927219	0.119304	0.177924	22	0.0787903	0.131655
495	3	15	91.0828	11.3623	8980	4658.33	0.0187824	0.0256951	0.0355151	0.0322908	0.0910828	0.148356	46	0.0556688	0.105466
496	6	20	81.5543	16.0094	4001	5998.33	0.0198438	0.0352689	0.031881	0.0543547	0.0815543	0.1411	116	0.0576974	0.0952677
497	3	20.3333	89.7291	5.55898	5058	5955.67	0.0271626	0.0410501	0.0348893	0.0482084	0.0897291	0.151038	62	0.0637268	0.106248
498	5	8.8	83.056	15.7057	4398	5722.8	0.0180841	0.0398059	0.0355725	0.076988	0.083056	0.139596	42	0.0542038	0.0953701
499	5	6.4	105.277	19.0083	3443	5491.8	0.0333124	0.0456887	0.0355997	0.0743788	0.105277	0.162814	32	0.0711959	0.116154
500	5	19.4	88.5467	13.94	3776	7107.2	0.0213782	0.0363922	0.0402914	0.0664604	0.0885467	0.144753	96	0.0587523	0.100561
501	5	20.4	77.8181	9.96319	7531	5023	0.0178249	0.0332636	0.0373367	0.0504509	0.0778181	0.135422	101	0.0593584	0.0957823
502	5	7	86.183	17.3187	4559	5424.4	0.00838496	0.0221648	0.0358588	0.0322646	0.086183	0.149557	34	0.0481539	0.089703
503	4	15.25	77.9012	8.04311	5483	7559.5	0.0137507	0.0338585	0.0386286	0.0753542	0.0779012	0.138747	56	0.0516363	0.101319
504	6	16.8333	83.3894	13.6704	5667	6402	0.0124029	0.0276371	0.0323725	0.0418483	0.0833894	0.144	97	0.0578563	0.118895
505	4	22	101.612	13.6472	4931	6237.5	0.0300167	0.0425605	0.0351974	0.0478811	0.101612	0.17339	86	0.0745923	0.120899
506	6	20.6667	84.7787	15.6762	4281	6744.17	0.0163432	0.0338224	0.0308072	0.0547343	0.0847787	0.14423	122	0.064492	0.119721
507	4	34.75	64.9168	7.97935	2802	5053	0.00714301	0.01719	0.0297051	0.0266162	0.0649168	0.122537	133	0.0419156	0.0871108
508	4	6.25	85.7438	16.6384	0	4198.75	0.0253504	0.0302789	0.0308234	0.0342539	0.0857438	0.141147	25	0.0532813	0.0904167
509	5	13.2	113.422	19.0952	4892	7105.6	0.0375109	0.0461649	0.0416225	0.0590419	0.113422	0.173296	65	0.0815661	0.12306
510	3	10.3333	106.979	12.9266	2090	5940.67	0.0252733	0.0329432	0.035279	0.0375296	0.106979	0.177338	30	0.0656459	0.10343
511	5	5.8	102.902	20.4579	5488	3724.4	0.013544	0.039968	0.034657	0.080883	0.102902	0.156931	30	0.0623997	0.112038
512	4	16.5	73.6571	12.3878	5811	5742.75	0.0140774	0.0314805	0.0401024	0.0608419	0.0736571	0.131922	66	0.0454502	0.0798347
513	5	7.2	100.176	19.9485	6295	6712.2	0.0162317	0.0447365	0.0346336	0.0855348	0.100176	0.157658	37	0.0718412	0.118648
514	4	8.25	97.7965	12.5068	4957	4052.5	0.0118822	0.029856	0.0405233	0.0469941	0.0977965	0.152083	34	0.0587798	0.108724
515	6	11.3333	95.686	21.33	1936	6583	0.00935269	0.0404249	0.036843	0.05254	0.095686	0.15079	69	0.0700873	0.124499
516	5	20.4	76.3593	11.9042	3190	6587.6	0.0178123	0.0277032	0.0299253	0.0460062	0.0763593	0.135124	100	0.0541454	0.0952164
517	4	8.75	107.487	19.5337	5216	5639.25	0.0255053	0.0352958	0.0366935	0.0468337	0.107487	0.168365	34	0.0636799	0.0985625
518	6	26.1667	84.7806	14.0031	8831	5546.5	0.00121475	0.0242261	0.0299832	0.0446779	0.0847806	0.146566	145	0.0645146	0.111139
519	3	29.3333	75.7682	10.4262	3313	4568	0.0106022	0.0174201	0.0380803	0.024983	0.0757682	0.133936	88	0.0503325	0.0881036
520	4	13.5	99.6377	15.2853	8545	4753.5	0.012536	0.0434031	0.029914	0.061243	0.0996377	0.156293	52	0.0766677	0.109658
521	7	15.2857	92.5767	17.6236	3657	5816	0.0124974	0.039929	0.0419121	0.0695413	0.0925767	0.145656	103	0.067759	0.119496
522	3	16.6667	97.5187	8.39744	7929	6111.67	0.0211753	0.0322474	0.0431383	0.047781	0.0975187	0.158693	50	0.062179	0.125314
523	6	9.33333	88.6429	17.982	7354	5531.17	0.0114442	0.0318648	0.032839	0.0880838	0.0886429	0.145232	54	0.054552	0.107783
524	3	26	86.1063	5.59691	3225	6556.67	0.0177192	0.0303123	0.0322766	0.0500862	0.0861063	0.142611	77	0.065784	0.112743
525	3	42	73.6773	2.36145	5516	6128.67	0.0168952	0.0192096	0.0358357	0.0205325	0.0736773	0.134156	121	0.0504152	0.0995211
526	3	33.3333	87.4675	7.30631	4108	4845	0.0298855	0.0486075	0.037759	0.0658047	0.0874675	0.14339	98	0.0623963	0.104208
527	4	15.75	99.5238	17.1528	5664	5259.5	0.0400731	0.0491136	0.036595	0.0597454	0.0995238	0.156936	61	0.0685032	0.104091
528	3	26.6667	79.2515	4.32028	4198	5912	0.0137964	0.0607014	0.0367366	0.0856735	0.0792515	0.135309	80	0.0618644	0.117806
529	7	12.5714	67.4615	13.6772	5072	6198	0.00227949	0.0249869	0.034773	0.0726005	0.0674615	0.123999	84	0.0437391	0.0909589
530	3	15	86.6108	10.4983	8280	5756	0.00467207	0.0122345	0.0341825	0.016622	0.0866108	0.141742	45	0.0476457	0.0821975
531	3	14.6667	85.1738	8.95417	4354	3907.33	0.00862981	0.0190552	0.0379859	0.0323041	0.0851738	0.141427	45	0.0494185	0.093295
532	3	7.66667	88.2829	13.5694	3058	4214.33	0.012536	0.0140926	0.039103	0.0155116	0.0882829	0.143757	24	0.0475053	0.088981
533	6	9	93.5778	17.614	7188	6217.67	0.019856	0.0390997	0.0417468	0.0833985	0.0935778	0.154473	54	0.0651768	0.103149
534	3	11.6667	88.8989	8.48827	3962	5492	0.0185636	0.0233652	0.03374	0.0268322	0.0888989	0.149707	36	0.0524453	0.0849828
535	5	13.2	84.131	15.8732	2606	6734	0.0218231	0.0347347	0.040348	0.0458243	0.084131	0.1399	64	0.054653	0.089678
536	3	16.6667	80.5009	9.03089	7679	4833.67	0.0210105	0.032633	0.0285964	0.0489268	0.0805009	0.138608	48	0.0508863	0.0871151
537	4	16	94.0974	10.3407	6858	4262.5	0.0172925	0.0329082	0.0376409	0.0449321	0.0940974	0.156185	62	0.0597302	0.105454
538	3	10.6667	88.5297	9.64031	5876	6683.33	0.0130035	0.0191699	0.0274565	0.0293301	0.0885297	0.149074	33	0.0462761	0.0887078
539	3	26	88.2807	8.06207	6489	4515.67	0.0250955	0.0420694	0.0392112	0.0523199	0.0882807	0.150814	78	0.0616644	0.102384
540	5	18.6	76.9721	13.1891	4922	3837.6	0.00621364	0.0299114	0.0343064	0.0528163	0.0769721	0.137965	88	0.0525157	0.0989149
541	4	7.75	114.407	21.5875	7144	6071.75	0.0322685	0.0405179	0.0347407	0.0501782	0.114407	0.174332	32	0.0653978	0.108463
542	5	18.8	77.9934	13.6489	7069	7138.4	0.0124803	0.0240106	0.0333142	0.0386084	0.0779934	0.137046	90	0.0551238	0.105515
543	3	25.3333	98.0504	10.2136	3897	8044.67	0.0163684	0.034424	0.0347513	0.046335	0.0980504	0.155963	75	0.0724394	0.120536
544	4	7.75	100.984	17.9127	6005	5801	0.0299274	0.0357754	0.0418607	0.0397989	0.100984	0.160672	32	0.0676017	0.113021
545	6	6.5	99.5722	22.1272	3324	3676.17	0.0133361	0.0505254	0.0363844	0.0789382	0.0995722	0.162974	40	0.071792	0.107235
546	3	9.66667	85.2568	11.4153	1960	3833.67	0.00410305	0.0246171	0.0367442	0.0350434	0.0852568	0.141538	30	0.0577626	0.10584
547	3	14.3333	91.7689	8.19365	8341	5820.33	0.0180356	0.0354099	0.0377911	0.0493693	0.0917689	0.146102	42	0.0579151	0.0977666
548	5	22.2	75.9929	11.6435	6678	5510	0.0168081	0.0346467	0.0361949	0.0712653	0.0759929	0.131066	105	0.0516541	0.0955269
549	3	13	96.72	9.99907	2611	5754.67	0.0315093	0.0416458	0.0344214	0.0603356	0.09672	0.154853	40	0.0651606	0.107731
550	4	34.75	91.325	7.83517	5382	7002	0.0207719	0.0349338	0.0331218	0.0450079	0.091325	0.14883	132	0.0710433	0.124976
551	4	5	100.739	22.4865	5213	6440.75	0.0183597	0.0313104	0.02999	0.041568	0.100739	0.154941	21	0.050169	0.0819009
552	3	23.3333	98.5506	6.43317	8519	3653	0.0341585	0.0361326	0.035743	0.0373569	0.0985506	0.153179	69	0.0676592	0.113704
553	3	7	87.8493	13.6654	0	3662.33	0.0133361	0.0227461	0.0443087	0.0406497	0.0878493	0.149638	22	0.0512007	0.0966071
554	3	19.6667	117.82	11.8018	6457	5120	0.0424389	0.0525947	0.0331723	0.0640177	0.11782	0.178272	60	0.0847173	0.12306
555	3	12.6667	96.6985	11.371	4626	4812.33	0.0239532	0.0375392	0.0413613	0.0470466	0.0966985	0.160946	39	0.0643739	0.125998
556	3	29	98.1253	9.53996	3974	4147.33	0.0402022	0.054114	0.0373218	0.0754123	0.0981253	0.156626	86	0.0732259	0.117575
557	4	14.25	102.892	14.0047	2409	3881.25	0.0247979	0.034529	0.0347992	0.0437921	0.102892	0.17064	55	0.0688328	0.124391
558	4	9	90.9993	13.9292	5978	4854.5	0.00657046	0.02527	0.0291443	0.0468595	0.0909993	0.159776	36	0.0522816	0.102642
559	3	11.6667	114.557	12.8207	6008	5912.67	0.0275207	0.039592	0.0377315	0.0629674	0.114557	0.170482	35	0.0737127	0.122128
560	5	11.2	97.1698	17.1073	7731	5291.4	0.00783901	0.0295346	0.0351532	0.0478337	0.0971698	0.156902	56	0.0595456	0.105193
561	3	11.3333	104.385	10.8734	5590	8164	0.0235111	0.0417748	0.0389688	0.0577488	0.104385	0.159334	34	0.0636022	0.0988963
562	3	34	69.0826	4.81111	6072	4494.67	0.011904	0.0165655	0.029218	0.0248805	0.0690826	0.125409	99	0.041549	0.0705284
563	3	29.3333	130.164	11.6218	8235	5570	0.0714526	0.0738088	0.033638	0.0773732	0.130164	0.191663	85	0.105126	0.152487
564	4	11.75	97.3454	14.737	8504	7385	0.0169052	0.0251683	0.0306205	0.0359138	0.0973454	0.152896	46	0.055888	0.10764
565	5	14.6	96.7596	16.6602	3787	5545.8	0.0158369	0.0327399	0.0319273	0.048363	0.0967596	0.15509	72	0.06176	0.101004
566	4	36	85.094	6.42234	6068	5860	0.0276719	0.0437891	0.0343977	0.0620436	0.085094	0.141177	139	0.0629845	0.119605
567	5	7.8	119.053	22.4501	5686	5565.2	0.0354734	0.0462178	0.0318354	0.0607119	0.119053	0.18301	40	0.0741283	0.128241
568	4	17.75	100.327	11.4189	7593	5943	0.0369771	0.0439345	0.0349494	0.0526623	0.100327	0.15998	71	0.0705306	0.107134
569	6	11.6667	79.3785	16.1513	3775	5840.83	0.0197481	0.0318839	0.0401729	0.0686902	0.0793785	0.135143	69	0.051761	0.0997158
570	4	5.5	89.0893	18.3747	6001	4094.25	0.0219157	0.0290818	0.0386418	0.0496563	0.0890893	0.146669	23	0.0508572	0.0834204
571	4	7.75	108.481	19.4147	251	6307.75	0.0222107	0.0424027	0.0352935	0.0569681	0.108481	0.165953	31	0.0712265	0.105913
572	3	43.6667	71.5677	5.57402	6114	5718	0.0156226	0.0316103	0.0354291	0.0585579	0.0715677	0.127692	126	0.0516232	0.0955903
573	4	11.25	97.6214	12.3944	7607	6419.75	0.0329366	0.0374144	0.0402525	0.0470619	0.0976214	0.148475	46	0.0676926	0.116926
574	3	8.33333	90.9413	11.0669	5993	3384.67	0.0139427	0.0301755	0.0337151	0.0422414	0.0909413	0.156494	26	0.0567414	0.104334
575	4	11.25	83.3728	11.5348	4456	5898.75	0.0106183	0.0331431	0.0346262	0.0751663	0.0833728	0.150125	45	0.058468	0.114867
576	7	10.8571	91.4926	19.6491	5435	5765.14	0.0114736	0.0330866	0.0307471	0.0454989	0.0914926	0.149552	76	0.0616463	0.101984
577	3	10.6667	81.8535	8.91332	8841	7175.67	0.0063875	0.0177964	0.0245035	0.0283041	0.0818535	0.139576	33	0.0423514	0.0894427
578	4	18.75	78.7456	9.01824	2450	4126.5	0.0150921	0.024359	0.0344389	0.042131	0.0787456	0.138951	73	0.047984	0.0841967
579	4	7.5	108.94	21.1072	10212	6589.5	0.0127184	0.0322656	0.0350144	0.041253	0.10894	0.170071	31	0.0631488	0.10645
580	6	17.6667	81.49	15.6848	642	6711	0.020227	0.0361882	0.0381667	0.0736921	0.08149	0.140894	102	0.058295	0.102626
581	4	15.75	97.9284	13.2346	4345	4432.25	0.0240408	0.0318197	0.0315898	0.0515898	0.0979284	0.159086	62	0.067911	0.115608
582	4	6	97.4648	20.0837	7201	4852	0.0253345	0.0302283	0.0315294	0.0366211	0.0974648	0.158989	25	0.0529424	0.0946134
583	3	14	109.981	10.0975	2027	5296	0.0297682	0.0416566	0.0374423	0.0515942	0.109981	0.170995	43	0.0786182	0.11918
584	3	8	104.107	13.1511	4764	5698.67	0.0166423	0.0276075	0.0421179	0.0375244	0.104107	0.1661	25	0.0619985	0.0928759
585	3	4.33333	111.737	26.072	5310	4518.67	0.0217222	0.0320727	0.0377037	0.0466944	0.111737	0.167594	14	0.0572901	0.0945755
586	4	11.25	106.258	14.5667	7511	4471	0.0233516	0.0492545	0.0375956	0.0629596	0.106258	0.165429	44	0.0754593	0.118925
587	3	12.3333	102.277	8.82388	5478	6380.67	0.0287295	0.039971	0.0389161	0.0533539	0.102277	0.158936	37	0.0693907	0.125806
588	5	6.4	106.707	23.4755	3831	4627.2	0.0172715	0.0388624	0.0297096	0.0572505	0.106707	0.164281	32	0.0619099	0.0958444
589	3	7.66667	102.621	13.5742	4297	5124.67	0.0210851	0.0297755	0.0288249	0.0448789	0.102621	0.16124	24	0.0526669	0.0930458
590	3	10.6667	100.551	11.6378	6389	6565.67	0.0234185	0.0404648	0.034577	0.0535467	0.100551	0.157098	32	0.0611898	0.097437
591	10	4.8	90.1399	23.5154	5503	5095.4	0.0127288	0.0403657	0.0381371	0.065813	0.0901399	0.154103	48	0.0588307	0.104824
592	4	27.75	85.2445	8.25963	1799	5214.25	0.0169932	0.0428203	0.033098	0.0678861	0.0852445	0.139371	103	0.0697643	0.111908
593	3	12.6667	88.4547	9.8283	5078	4742.33	0.0212282	0.0384592	0.0331727	0.0563118	0.0884547	0.152434	36	0.0633912	0.10341
594	3	46	88.8087	2.45121	6709	4473.33	0.0147777	0.0282409	0.0356154	0.0511131	0.0888087	0.146663	131	0.0650938	0.10328
595	3	7.66667	108.195	14.7695	8716	6623	0.0418483	0.0480255	0.0307268	0.0578829	0.108195	0.170825	23	0.0675677	0.12105
596	5	9	109.313	21.5589	5035	5146	0.0235507	0.0608501	0.041672	0.107072	0.109313	0.165086	42	0.089049	0.128044
597	3	10.6667	129.505	15.4898	5244	2676.33	0.0351135	0.0598659	0.0419337	0.0944531	0.129505	0.189574	33	0.0965796	0.149673
598	4	23.5	94.6228	17.4742	3671	4952.25	0.0186244	0.0315196	0.0317966	0.0409079	0.0946228	0.148998	93	0.0662977	0.0995323
599	3	7.66667	74.6402	10.189	6142	3729	0.00938427	0.0264302	0.0355869	0.0437445	0.0746402	0.130192	24	0.0510762	0.0919983
600	7	14.4286	84.5219	18.0311	6721	3346.57	0.0137323	0.0346486	0.0380917	0.0602809	0.0845219	0.144327	95	0.0617113	0.107034
601	4	7.25	93.156	17.8549	7116	4131.25	0.0155662	0.0261624	0.0311283	0.0330647	0.093156	0.144801	27	0.0508386	0.095613
602	6	12.3333	80.7227	13.8695	4291	4121	0.0105195	0.0281709	0.0340101	0.051697	0.0807227	0.146588	74	0.0515786	0.089213
603	8	6.5	94.7049	20.4735	5686	4807.88	0.0245227	0.0437449	0.0352353	0.0763187	0.0947049	0.155304	52	0.0613056	0.113021
604	5	6	102.884	19.2622	5094	6188.8	0.0275791	0.0404584	0.038159	0.0580746	0.102884	0.163326	31	0.0619744	0.102344
605	3	29.3333	87.9185	3.88244	9752	4760.67	0.0121169	0.0299588	0.0324216	0.0521136	0.0879185	0.151094	83	0.0620515	0.111747
606	6	7.66667	95.2947	19.3331	7089	5818	0.0196222	0.041556	0.0380951	0.084143	0.0952947	0.152068	47	0.0623202	0.103307
607	5	20.8	77.7707	14.1999	5870	5685.8	0.0203504	0.036589	0.0408842	0.0543331	0.0777707	0.133855	104	0.0535737	0.093602
608	3	12.6667	94.8783	11.157	7479	5055	0.0205688	0.0370628	0.038426	0.0509799	0.0948783	0.157173	38	0.0549913	0.0847207
609	4	28	82.7559	8.07142	8900	5205.5	0.0177942	0.0284683	0.0336675	0.0429835	0.0827559	0.138741	106	0.0579534	0.0907197
610	5	7	79.5862	16.4664	225	4352.4	0.00621364	0.0196532	0.0359252	0.0434512	0.0795862	0.141102	34	0.0449179	0.0990326
611	3	13.6667	100.371	8.77089	7545	3876.33	0.0297106	0.0397642	0.0336232	0.0499619	0.100371	0.153604	42	0.0653766	0.108087
612	4	9.5	79.7545	10.5232	7005	3726.25	0.00987558	0.0188507	0.032114	0.0253354	0.0797545	0.131632	38	0.043195	0.0863717
613	3	13.6667	109.431	8.2014	4889	6741.67	0.0306381	0.0385952	0.0382596	0.0456473	0.109431	0.174079	41	0.0685469	0.113257
614	4	25.75	103.201	12.3094	8309	4211.25	0.0215431	0.0366525	0.0351051	0.0539932	0.103201	0.166048	102	0.0808476	0.125422
615	5	9.6	93.0241	21.3392	2606	5760.8	0.0195646	0.0431974	0.0389024	0.0724996	0.0930241	0.147396	49	0.0570569	0.0894512
616	5	4.4	123.285	29.5885	4485	4035.6	0.0396581	0.0484618	0.0393796	0.0596234	0.123285	0.187538	23	0.0747001	0.140813
617	4	20.75	98.6468	14.6322	5927	5655.5	0.0150324	0.0312566	0.0344874	0.0422145	0.0986468	0.157571	78	0.0712182	0.115233
618	5	23.4	86.7766	12.5949	6380	5662.2	0.0301387	0.0342445	0.035061	0.0447145	0.0867766	0.147456	111	0.0610742	0.101624
619	4	7.5	107.251	21.147	1490	5552	0.0188908	0.0391745	0.0325064	0.0489496	0.107251	0.170171	31	0.0667722	0.113455
620	4	21.75	92.6176	15.7579	3139	5924.25	0.0220449	0.0306667	0.0300658	0.0426514	0.0926176	0.149439	86	0.0697078	0.120025
621	3	6	94.9101	16.1196	4147	3977.33	0.0107381	0.0211542	0.0365492	0.0339955	0.0949101	0.150878	18	0.0487599	0.0876582
622	5	8.2	123.761	27.2568	2872	5494.6	0.0385167	0.0451751	0.0399787	0.0574418	0.123761	0.182798	41	0.0794935	0.118819
623	3	17.6667	72.1785	5.54098	6431	5601	0.0100441	0.0233031	0.029414	0.0463357	0.0721785	0.13392	52	0.0414196	0.0817959
624	3	17.3333	96.4461	9.70027	2099	7090.67	0.0212328	0.0269146	0.0343695	0.0365536	0.0964461	0.150789	52	0.0576307	0.0885328
625	3	12.6667	85.962	8.35741	9991	9347	0.0106386	0.0257995	0.0356655	0.0410927	0.085962	0.146863	39	0.052089	0.0962954
626	4	12.25	112.862	16.9363	7037	4565.5	0.0294869	0.041359	0.0366532	0.0585476	0.112862	0.17274	47	0.076455	0.115871
627	3	32.3333	101.847	8.11415	89	6268.33	0.031797	0.0395265	0.0369782	0.0463441	0.101847	0.157909	97	0.0762398	0.117773
628	5	10.2	111.786	19.5891	0	5277.4	0.0331723	0.0493465	0.0364478	0.0773458	0.111786	0.17245	52	0.0749968	0.133103
629	5	8	87.4908	18.8422	4157	4953	0.0214474	0.0372987	0.0336439	0.0641324	0.0874908	0.143931	39	0.0520927	0.101066
630	5	10.8	97.8744	14.8748	6166	3988.6	0.0277851	0.0393174	0.0370711	0.0553334	0.0978744	0.152636	53	0.0708304	0.109853
631	6	11.3333	103.786	24.0005	7687	6636.5	0.0136751	0.0361608	0.0375366	0.0469935	0.103786	0.162388	68	0.0726305	0.126961
632	4	26.5	105.874	16.8563	2225	3935	0.0240408	0.041174	0.0354702	0.0648829	0.105874	0.166272	98	0.0809553	0.13814
633	3	6	91.2357	15.206	4635	4825	0.0124029	0.0208701	0.0343683	0.033864	0.0912357	0.147318	19	0.0473908	0.0815018
634	3	11	91.9	9.3541	6491	6695	0.0231182	0.0313009	0.037765	0.0365619	0.0919	0.150484	32	0.0562327	0.0959215
635	3	9	95.6513	11.752	5099	5261.67	0.00868788	0.0206206	0.0360305	0.0283899	0.0956513	0.156335	27	0.0499978	0.0914243
636	3	11	92.2135	9.23466	5844	7415.33	0.00752648	0.0272463	0.0329088	0.0494376	0.0922135	0.155728	34	0.054969	0.0942302
637	5	16	83.2992	14.2847	1872	6509.8	0.0199397	0.0361445	0.0341065	0.0596579	0.0832992	0.138488	80	0.0589209	0.105447
638	4	9.25	106.296	18.4542	6485	6167.75	0.0313904	0.0395337	0.0369314	0.0447145	0.106296	0.166089	37	0.0667261	0.115
639	4	26.5	70.1171	11.3671	5883	2981.75	0.0131262	0.0252489	0.0379428	0.0538065	0.0701171	0.126631	102	0.0435408	0.0810008
640	3	25.6667	79.207	4.95644	4279	6454	0.0199113	0.0336084	0.037183	0.0437832	0.079207	0.136775	77	0.0559832	0.111173
641	4	8.75	102.622	12.9703	5616	3153.5	0.0205694	0.0304119	0.0359546	0.0377484	0.102622	0.161258	35	0.058334	0.100352
642	3	21	98.5005	8.405	6144	6370.67	0.0283528	0.0312749	0.0360745	0.0356237	0.0985005	0.160666	62	0.0637455	0.111971
643	3	21	89.6648	7.65105	5888	3120.67	0.02935	0.0311896	0.033265	0.0334298	0.0896648	0.145688	63	0.0604904	0.106307
644	3	5.33333	103.433	19.5374	2927	4898	0.00783901	0.028317	0.0371941	0.0572505	0.103433	0.164741	17	0.0531206	0.0878435
645	3	6.33333	123.736	22.6849	6393	6874.67	0.0354539	0.0473514	0.0448566	0.0677635	0.123736	0.18015	19	0.0704678	0.116864
646	3	22	106.658	5.87054	7195	5259	0.0392102	0.0471784	0.0355625	0.0542496	0.106658	0.165673	66	0.0767317	0.111228
647	3	7	113.518	17.6584	220	6246.67	0.0136751	0.0341952	0.039012	0.0563985	0.113518	0.167248	22	0.0676312	0.109649
648	3	33	100.36	6.25994	3660	4353	0.0399296	0.0581408	0.0394181	0.0685061	0.10036	0.158242	96	0.0765896	0.118155
649	3	9	101.161	11.8422	820	6734.67	0.0220633	0.0262543	0.0320631	0.0317924	0.101161	0.162015	28	0.0538337	0.0930354
650	3	5.33333	123.608	25.7518	158	3923	0.0300888	0.0358897	0.0397691	0.0421091	0.123608	0.185964	17	0.0668561	0.0976204
651	3	12	96.7699	8.53253	6579	2746	0.0251254	0.0339787	0.0354809	0.0439783	0.0967699	0.158793	37	0.0624403	0.100236
652	3	32.3333	96.4847	9.51446	5148	4888	0.0389578	0.0488735	0.0374144	0.0573941	0.0964847	0.152463	92	0.0685966	0.0975823
653	4	9.75	82.8427	14.6802	2709	5728.5	0.0160892	0.0265344	0.0324983	0.0493692	0.0828427	0.138686	40	0.0503986	0.091955
654	5	22.4	84.7567	13.773	4183	5358.4	0.0190103	0.0338182	0.0346068	0.0528964	0.0847567	0.142064	108	0.0585115	0.0998695
655	4	6.25	85.2497	19.2827	3119	5923.5	0.00946311	0.0234793	0.0366672	0.0327953	0.0852497	0.144505	25	0.0443364	0.0951825
656	5	19.8	84.7911	15.1147	7466	5357.6	0.017197	0.0344287	0.0386688	0.0565664	0.0847911	0.143338	98	0.0598127	0.112255
657	3	11	117.198	11.6267	9427	7228	0.02007	0.0324811	0.0397894	0.043596	0.117198	0.178651	34	0.0693487	0.117065
658	4	7.5	98.501	14.2279	2091	4586	0.0191644	0.0430976	0.0402362	0.084143	0.098501	0.160526	31	0.0699231	0.116893
659	3	30.3333	99.2415	7.44311	5274	5476	0.031086	0.0392267	0.037217	0.0433541	0.0992415	0.157644	91	0.0731946	0.120727
660	4	8.25	122.338	20.1469	1285	5959	0.0440217	0.0575918	0.0414278	0.0829075	0.122338	0.181643	33	0.080774	0.111908
661	3	13	85.6716	6.69663	4418	7530.33	0.0195683	0.0400706	0.0378044	0.0530566	0.0856716	0.142692	40	0.0673436	0.114266
662	4	38.25	77.2154	8.29886	5862	2795.75	0.017009	0.0389411	0.0383682	0.0555792	0.0772154	0.133613	138	0.0585247	0.108471
663	3	7.66667	105.859	15.8789	4978	6009	0.0288654	0.0352403	0.0303933	0.0430961	0.105859	0.163184	24	0.0574172	0.0965894
664	3	13.6667	90.3123	6.63834	6406	5475.33	0.0223444	0.0265566	0.0327542	0.0300615	0.0903123	0.153198	42	0.0562655	0.100834
665	3	9	90.2766	11.6768	3655	3379.67	0.00456479	0.0150014	0.0359901	0.0259615	0.0902766	0.153682	28	0.0450191	0.0967583
666	5	34	73.271	11.2076	3303	6496.2	0.0133488	0.0255201	0.0332826	0.0491021	0.073271	0.132257	161	0.051864	0.0936196
667	3	7.66667	94.6133	15.5667	5764	4685.67	0.0188908	0.0310426	0.038906	0.0469061	0.0946133	0.158506	24	0.0588037	0.102109
668	4	6.5	71.5397	12.2711	9215	3119.25	0.0048305	0.027071	0.0329185	0.0460062	0.0715397	0.130596	26	0.0424394	0.0768175
669	4	12.75	103.373	15.5308	7377	5166	0.0276969	0.0385228	0.0377448	0.052974	0.103373	0.160165	51	0.0687835	0.113951
670	4	7	99.1652	15.7119	5844	4414.25	0.0158673	0.0314059	0.0372598	0.0442556	0.0991652	0.163092	29	0.058019	0.101129
671	4	13.25	86.8825	14.8865	5808	4341	0.00771861	0.0245171	0.0347297	0.0398591	0.0868825	0.147933	53	0.0580359	0.0967329
672	3	28	90.2532	12.9417	7418	6324.33	0.0246633	0.029959	0.0332317	0.0376757	0.0902532	0.151217	81	0.0661687	0.104006
673	5	21.2	69.9869	10.9273	4342	4008.8	0.0103472	0.0394592	0.0409641	0.0716071	0.0699869	0.126951	102	0.0485432	0.0993274
674	3	8.33333	106.103	16.5049	5217	3765	0.0337768	0.0390244	0.0291318	0.0434512	0.106103	0.163883	25	0.0580667	0.0941783
675	3	28.6667	92.2178	11.9426	6874	4627.33	0.00657046	0.0236298	0.0322373	0.04872	0.0922178	0.157493	84	0.0678593	0.110412
676	3	29.3333	81.0297	8.23256	5603	5254.33	0.0115802	0.0223574	0.0382431	0.0302276	0.0810297	0.141688	88	0.0550844	0.102637
677	4	16.75	68.464	10.7315	3651	7847.75	0.00370658	0.0374337	0.0430469	0.0597045	0.068464	0.128749	67	0.0418482	0.0958386
678	5	19.4	78.7116	16.8761	5983	5033.6	0.0177942	0.0338443	0.0307599	0.0454989	0.0787116	0.134672	91	0.0511669	0.0797912
679	3	8.66667	97.5009	11.3751	3598	5391.67	0.018385	0.0222321	0.0333188	0.0266463	0.0975009	0.15345	27	0.0499849	0.0960995
680	3	24	87.6144	7.77448	5744	5783.33	0.0274882	0.0507802	0.035832	0.0636926	0.0876144	0.146061	70	0.0657746	0.101658
681	6	6.5	91.1781	20.7683	4221	6398	0.0121718	0.0282674	0.033489	0.0512888	0.0911781	0.156976	40	0.057583	0.100112
682	4	6	95.3559	19.5347	8388	4978.5	0.0128788	0.0381686	0.0417982	0.0785135	0.0953559	0.155996	25	0.0567676	0.1052
683	3	18.3333	81.8781	4.59823	3622	6574.33	0.0143469	0.0294078	0.0329245	0.0391794	0.0818781	0.141713	55	0.0559285	0.107137
684	3	9.66667	85.5891	10.6137	6326	9392.67	0.00121475	0.0229756	0.0290194	0.0424334	0.0855891	0.147781	30	0.0533262	0.106939
685	3	5.33333	104.467	20.6446	4214	6168.33	0.0172715	0.0217762	0.0342926	0.0260121	0.104467	0.164444	17	0.0495125	0.0760124
686	3	8.66667	93.7031	13.5349	827	4748.33	0.0105899	0.016168	0.0363208	0.0197478	0.0937031	0.155658	26	0.0482398	0.0935283
687	5	6.4	102.379	24.0692	4181	5635.8	0.0191644	0.0442982	0.0432398	0.0660625	0.102379	0.159249	33	0.0741098	0.115212
688	8	9.125	82.3824	20.4006	5969	5057.5	0.0168825	0.0370153	0.037922	0.103811	0.0823824	0.139272	72	0.0566023	0.103811
689	4	18.25	90.3499	12.2295	2532	6487.75	0.0151763	0.0362354	0.0310936	0.080883	0.0903499	0.149399	73	0.0576798	0.0969834
690	4	7.75	97.3692	15.5312	5386	4364	0.0318576	0.0473929	0.0317783	0.0671516	0.0973692	0.153495	32	0.0636587	0.103609
691	3	32.3333	81.9553	6.24853	6683	4114	0.0204823	0.0346775	0.0352569	0.059558	0.0819553	0.136831	96	0.0585815	0.111
692	3	9.33333	119.737	15.0147	5583	4903	0.0392547	0.0554456	0.0396782	0.0707726	0.119737	0.178185	28	0.087335	0.128044
693	3	11.3333	116.426	14.0142	6659	4312.67	0.0370337	0.0429057	0.0349229	0.0536626	0.116426	0.181889	34	0.0702299	0.114254
694	3	6	83.6016	14.199	9341	4025.33	0.00836105	0.0437227	0.0355378	0.0790622	0.0836016	0.141947	19	0.0502364	0.0854181
695	4	10	70.8662	10.4577	4597	7579.75	0.00373114	0.0192166	0.0297987	0.0378461	0.0708662	0.128051	40	0.0402665	0.0707323
696	4	16.75	81.5052	9.76364	5915	6000.5	0.00412541	0.0258423	0.0342956	0.0363742	0.0815052	0.148025	66	0.0551709	0.103946
697	4	22.25	94.6999	17.0897	7625	4613.75	0.0350926	0.0491271	0.0352428	0.0838015	0.0946999	0.153405	86	0.0677087	0.106324
698	3	20	106.49	15.5002	8126	5792.33	0.0278823	0.034475	0.0372577	0.0414892	0.10649	0.166235	60	0.0699962	0.107254
699	4	7.5	99.9336	19.7908	4510	5620	0.0176121	0.0361053	0.0340614	0.0555745	0.0999336	0.152662	30	0.0547342	0.127182
700	3	9	92.1025	14.598	3491	3889.33	0.0123963	0.0281608	0.0367733	0.0386108	0.0921025	0.158985	28	0.0648401	0.133064
701	5	13.2	93.5569	12.8185	5598	5366.2	0.0185013	0.0366297	0.0401936	0.055484	0.0935569	0.157624	64	0.063608	0.111544
702	4	28	66.6574	8.06435	531	7209.25	0.0106026	0.0121706	0.0269179	0.0138758	0.0666574	0.123161	108	0.0409449	0.0701183
703	4	21.5	74.015	7.43097	4504	5693.75	0.0101207	0.0282898	0.0320951	0.0438055	0.074015	0.135163	82	0.0515385	0.103893
704	3	17.6667	75.9464	7.11353	2438	4391.33	0.00470551	0.04514	0.0326185	0.0707132	0.0759464	0.131396	52	0.0618317	0.0941286
705	5	6.6	100.822	20.5952	830	5710.6	0.0164439	0.0349669	0.0353531	0.0563474	0.100822	0.167205	33	0.0572964	0.110265
706	3	32.3333	126.774	12.0118	8048	4750	0.0379185	0.0583509	0.0404368	0.0710717	0.126774	0.182517	97	0.0991193	0.1425
707	4	7	94.2325	14.8173	7444	5744.25	0.00743355	0.0300012	0.0337443	0.0502937	0.0942325	0.155225	28	0.0554158	0.0971044
708	3	8.33333	100.049	14.6104	5987	7290	0.0198438	0.0273261	0.0383173	0.0397062	0.100049	0.156521	26	0.0635893	0.0997921
709	3	7	132.565	20.6212	2890	4512	0.0317542	0.0605143	0.0450925	0.0781817	0.132565	0.194149	22	0.0914811	0.134949
710	5	5.8	88.256	18.3733	4731	5841.8	0.0196361	0.0349244	0.0351749	0.0555854	0.088256	0.144961	26	0.0559379	0.0927241
711	3	7.66667	122.488	17.3215	11464	4132	0.0366535	0.0409565	0.0393663	0.044754	0.122488	0.185687	24	0.0722332	0.114362
712	3	6.66667	122.019	19.4326	7087	5272	0.0413618	0.0493309	0.034007	0.0565664	0.122019	0.178895	21	0.0705787	0.105478
713	3	29.6667	64.4734	9.93964	4734	2877.33	0.00665508	0.0240086	0.0319177	0.0400203	0.0644734	0.12016	86	0.0369778	0.0661874
714	4	10.25	82.7091	12.7592	5162	4540.75	0.00964272	0.0302649	0.0352528	0.0583776	0.0827091	0.141684	41	0.0560921	0.0935346
715	3	13	124.674	13.7834	6225	4688	0.0315189	0.0522356	0.0391821	0.0732569	0.124674	0.18518	40	0.0901618	0.13814
716	4	23.5	88.9902	13.4748	6470	5391.5	0.0296783	0.0592069	0.0367383	0.072487	0.0889902	0.146939	90	0.0657241	0.109559
717	3	7.33333	113.051	18.23	3446	5193.33	0.0255735	0.0409314	0.0375813	0.0494968	0.113051	0.168799	22	0.0605995	0.106203
718	3	12.6667	94.8567	12.3841	5349	6559	0.0204142	0.0431635	0.0370787	0.065813	0.0948567	0.157018	38	0.0594434	0.111583
719	3	20.6667	98.8759	6.02927	3052	5322.33	0.0291212	0.0381211	0.0323396	0.0477743	0.0988759	0.15898	60	0.0695288	0.11335
720	3	6	92.3276	15.681	6326	4273.67	0.0172924	0.0344803	0.0268858	0.0598672	0.0923276	0.152174	18	0.0508343	0.0905298
721	3	5.33333	117.067	22.7631	6203	4054	0.0370734	0.0435912	0.0408159	0.0506214	0.117067	0.182744	17	0.0664428	0.110773
722	4	6	103.657	21.4101	2448	3173.5	0.0258975	0.0367361	0.0443595	0.0671516	0.103657	0.160117	25	0.061976	0.0958095
723	3	33	94.3884	10.3565	6841	3619	0.0150324	0.0309287	0.0340002	0.0446493	0.0943884	0.152704	97	0.0700573	0.108119
724	3	17.6667	96.0397	9.50696	5401	5905.33	0.0221568	0.0403029	0.0351234	0.0548527	0.0960397	0.149988	54	0.0619643	0.0975448
725	4	8.25	93.6617	12.4984	3094	5326	0.0216149	0.0344944	0.0370034	0.0570133	0.0936617	0.150685	33	0.0629133	0.114337
726	3	7.66667	106.271	14.9567	5913	7116.33	0.0300085	0.0445207	0.036096	0.057185	0.106271	0.163659	23	0.0688747	0.109814
727	3	11.3333	78.9739	11.4864	4350	5756	0.0149524	0.0261906	0.0359347	0.0343118	0.0789739	0.136713	35	0.0457276	0.0895911
728	4	4.25	131.055	32.2177	4916	6376.5	0.0317734	0.0403605	0.0437494	0.0471537	0.131055	0.185727	18	0.0702484	0.0992815
729	3	36	70.2974	2.79187	4461	4982.67	0.00887806	0.0236815	0.0347747	0.0512438	0.0702974	0.125165	100	0.0508369	0.102218
730	3	9.66667	110.267	15.5702	8002	6432.33	0.0313104	0.0399352	0.0373378	0.0487943	0.110267	0.170739	29	0.0660246	0.114867
731	3	25	105.878	11.5585	9309	6362.33	0.0381195	0.0516049	0.0315423	0.0589464	0.105878	0.162043	72	0.0830662	0.131965
732	5	16.4	76.2581	11.3227	7795	5078.2	0.0123927	0.03486	0.030414	0.0580722	0.0762581	0.134153	79	0.0528327	0.104991
733	3	30.3333	76.1514	7.24244	8515	5687	0.0182193	0.0318338	0.037776	0.0485017	0.0761514	0.134643	88	0.0527438	0.0955925
734	3	6	95.7542	17.9096	4589	4367.67	0.0215507	0.0251139	0.0312634	0.0280905	0.0957542	0.157375	18	0.0492188	0.0886483
735	3	10.6667	111.934	15.4576	10478	4542	0.0316719	0.0418008	0.036141	0.0551222	0.111934	0.175297	32	0.0757796	0.11367
736	5	4.8	101.294	24.4794	5199	5590.2	0.0157275	0.0364573	0.034755	0.0568738	0.101294	0.158022	25	0.0634513	0.100396
737	4	11	92.3289	17.5315	1489	5000.75	0.0205064	0.0274961	0.030897	0.0350686	0.0923289	0.151937	43	0.0555544	0.110646
738	3	10.3333	100.29	11.7169	6026	5044.33	0.0264916	0.0481119	0.0314717	0.0684451	0.10029	0.163173	31	0.0720909	0.123214
739	5	17.6	103.203	22.3033	5090	5476.2	0.0328999	0.0439401	0.0376186	0.0516869	0.103203	0.160906	86	0.0759508	0.123989
740	4	7.5	91.504	17.4429	4035	6990.75	0.0142613	0.0285223	0.0312401	0.0506263	0.091504	0.143666	31	0.0502868	0.0951449
741	3	13	99.5999	12.7015	9327	3445	0.0190626	0.0434438	0.0341734	0.0662418	0.0995999	0.162371	40	0.0739949	0.106209
742	3	12.6667	136.005	11.7385	6156	6618.67	0.054776	0.0595053	0.0400026	0.0622052	0.136005	0.197375	37	0.0909738	0.132332
743	4	28	71.7434	8.28868	0	5522.75	0.0141635	0.0379949	0.0379488	0.0621567	0.0717434	0.130587	106	0.0504403	0.0945801
744	4	15.75	94.8373	15.5428	4442	4154.25	0.0308425	0.044775	0.0334252	0.0528964	0.0948373	0.155885	64	0.0643402	0.10719
745	5	15.4	83.5206	14.0553	5952	5707.6	0.0140098	0.0410361	0.0417282	0.0611303	0.0835206	0.142165	77	0.0553818	0.103959
746	3	9.33333	118.385	14.874	8518	3046.33	0.0341893	0.0450174	0.0355067	0.0611302	0.118385	0.177651	29	0.0732479	0.123965
747	4	30.75	106.055	12.9272	4532	4764	0.0490413	0.0571814	0.0352244	0.0712043	0.106055	0.161497	119	0.0841106	0.126513
748	3	9	108.132	13.9863	2673	6048.67	0.0325416	0.0433223	0.0348045	0.0492585	0.108132	0.172487	28	0.0650087	0.101167
749	3	6	98.4895	19.6979	6611	5191.33	0.0169587	0.027077	0.0278551	0.0383791	0.0984895	0.162001	19	0.0504745	0.0946874
750	3	8.66667	99.3026	15.8608	10757	7407.67	0.0170727	0.0310267	0.0354093	0.0427469	0.0993026	0.152896	27	0.0539757	0.0983351
751	5	17.6	109.25	19.3369	3563	4494.8	0.0306626	0.046279	0.0397499	0.062835	0.10925	0.174366	84	0.0798194	0.123965
752	6	6	99.0723	23.0579	7864	6568	0.0134275	0.0339023	0.0339844	0.051799	0.0990723	0.156889	36	0.0613831	0.125864
753	3	27.6667	86.6587	13.3892	5990	4693.33	0.0260913	0.0442415	0.0344338	0.0538065	0.0866587	0.144404	81	0.0601105	0.0973227
754	4	25.75	88.1545	12.0294	7974	4811	0.0106185	0.0319821	0.030887	0.054759	0.0881545	0.143391	102	0.0686098	0.119968
755	5	4.4	102.006	25.1615	5739	4682.6	0.0157861	0.0264192	0.0399405	0.0359098	0.102006	0.151946	23	0.0548531	0.108855
756	4	6.75	84.8631	15.0278	6114	5112.75	0.00703339	0.0273069	0.0288801	0.0421782	0.0848631	0.142712	28	0.0473857	0.0924719
757	4	15.75	72.8381	12.6925	4507	5410	0.0126908	0.0291953	0.0293828	0.048363	0.0728381	0.130933	64	0.0465406	0.0955067
758	3	12.6667	102.107	13.6521	8747	3755.67	0.0222107	0.0305797	0.0386763	0.0357875	0.102107	0.162375	39	0.0659529	0.109044
759	3	12.6667	103.114	11.4571	6123	6668	0.0288823	0.0360903	0.0368194	0.0450672	0.103114	0.162532	39	0.0705539	0.106249
760	4	9.25	82.2495	15.8262	6169	4318	0.0187456	0.0422429	0.0364921	0.08238	0.0822495	0.137256	37	0.0507548	0.0933844
761	3	16	113.856	8.13094	7455	3491.67	0.0250695	0.0419988	0.0354056	0.0514417	0.113856	0.166698	47	0.0739731	0.122742
762	6	7.33333	94.2616	18.6088	1360	3965.33	0.0157625	0.0289982	0.0367169	0.0503819	0.0942616	0.151968	44	0.0523191	0.0964161
763	3	8.66667	86.2131	12.453	4325	6221.33	0.00942011	0.0251454	0.0337533	0.051697	0.0862131	0.143468	27	0.0488722	0.101016
764	3	9.66667	94.6639	11.3071	9397	6043.33	0.0215246	0.0276833	0.0371663	0.0352324	0.0946639	0.15065	28	0.0526818	0.105773
765	4	5.25	116.475	22.8098	4343	4119.25	0.0174795	0.0507731	0.0399717	0.0789382	0.116475	0.182371	22	0.0729591	0.131775
766	4	8.75	81.6664	14.8413	6878	4078.5	0.0112567	0.0376862	0.0306453	0.0796222	0.0816664	0.149136	36	0.0582545	0.10281
767	3	6	116.427	21.7762	7728	4706.67	0.0129747	0.0390263	0.0486221	0.0712043	0.116427	0.172361	19	0.0643855	0.116746
768	3	10	102.791	13.651	4587	5765.33	0.0266296	0.0350415	0.0349512	0.0473436	0.102791	0.161293	31	0.0649181	0.100933
769	3	10	103.178	12.4617	8269	3831.33	0.0206953	0.0260241	0.0354559	0.0298555	0.103178	0.167194	31	0.0561915	0.0905027
770	3	8.33333	102.75	13.7	1696	5999.67	0.0221183	0.0397715	0.0339929	0.0488535	0.10275	0.162677	26	0.0696281	0.108213
771	4	6.5	101.225	21.6307	7205	7102	0.0190103	0.0280852	0.0386439	0.0349659	0.101225	0.160479	27	0.0589748	0.0886476
772	3	7.66667	119.973	18.4403	8198	4557.67	0.0292973	0.03959	0.041712	0.0526286	0.119973	0.181825	24	0.07535	0.128862
773	3	11.6667	98.365	11.1246	5195	5733	0.0168825	0.0433106	0.0390823	0.0784182	0.098365	0.156155	36	0.0740911	0.115871
774	3	7.66667	88.7274	13.3091	5879	3871.67	0.0192638	0.0394321	0.0383403	0.0776034	0.0887274	0.148655	24	0.0540802	0.109358
775	4	6.25	87.1948	15.6224	10494	7456.5	0.00831911	0.0334653	0.0389245	0.074251	0.0871948	0.147929	26	0.0501504	0.116837
776	3	9.66667	103.105	12.9836	1073	5248.33	0.0299575	0.0438158	0.0382327	0.0690202	0.103105	0.17129	30	0.0645101	0.120827
777	3	16.6667	84.1442	9.43961	7992	5581	0.0177955	0.0243266	0.0302366	0.0358145	0.0841442	0.142431	49	0.0568037	0.0919703
778	3	16.3333	92.1154	8.01297	9793	4891.67	0.0202319	0.0295425	0.0354235	0.0357965	0.0921154	0.154176	50	0.0560571	0.106535
779	3	9	102.375	13.0295	10797	368.667	0.0165293	0.0333662	0.0355787	0.0563474	0.102375	0.159755	28	0.0562409	0.0945797
780	3	29.6667	84.8456	4.86304	6413	6727	0.00911705	0.0283014	0.0354865	0.0445986	0.0848456	0.146181	87	0.0616952	0.104207
781	4	15.75	99.3787	12.7568	5614	7267	0.0258349	0.0381711	0.0334243	0.0568818	0.0993787	0.160101	62	0.0694813	0.122091
782	3	6.33333	137.718	21.86	6951	4259.33	0.0552741	0.06725	0.0401158	0.0833985	0.137718	0.198527	20	0.0904865	0.130524
783	6	12.6667	82.3332	17.2366	4261	6285.5	0.0162974	0.0384422	0.0367087	0.0647614	0.0823332	0.141044	76	0.0536968	0.112468
784	3	6.33333	113.041	18.5262	7762	3828	0.0366805	0.0413767	0.0346435	0.0447417	0.113041	0.168379	20	0.0656758	0.0892205
785	4	6.25	114.917	21.148	4634	6375.5	0.0316535	0.0409176	0.0391908	0.0446248	0.114917	0.175513	26	0.0685511	0.124042
786	3	11.3333	104.158	9.49394	5932	4075	0.0116903	0.0297511	0.0399447	0.0573955	0.104158	0.159083	35	0.061417	0.122851
787	4	9	98.5803	13.3983	6765	4663.5	0.00767558	0.0250503	0.0320629	0.0357153	0.0985803	0.15719	34	0.0554053	0.0973831
788	3	11.3333	69.6235	6.29785	4867	3073.33	0.0026305	0.0249649	0.0306259	0.040632	0.0696235	0.126881	35	0.0470157	0.0864626
789	4	9.25	102.396	19.0324	5560	5198.5	0.0228575	0.049039	0.0349852	0.0746388	0.102396	0.162061	37	0.0745989	0.110628
790	3	16	88.7288	10.4925	8088	5888.33	0.0193832	0.0383546	0.0342593	0.0600859	0.0887288	0.14838	48	0.0596099	0.105485
791	3	42	86.354	4.33607	7990	4198.33	0.0065762	0.0282585	0.0317468	0.0444796	0.086354	0.139478	120	0.062323	0.10641
792	3	13.3333	91.8699	7.45952	8100	5460.33	0.0251249	0.0462726	0.0381408	0.0601034	0.0918699	0.151059	41	0.0709763	0.104399
793	4	7.5	95.4745	18.4982	9058	5175.75	0.00767558	0.0263803	0.0328916	0.0431109	0.0954745	0.151965	31	0.0596764	0.0973605
794	3	8	105.041	16.4487	5636	4162.33	0.0228704	0.0292756	0.0364647	0.035439	0.105041	0.162621	24	0.0580504	0.10281
795	3	7.33333	124.94	19.0565	7127	5278	0.0411508	0.0638532	0.0438372	0.076652	0.12494	0.181051	22	0.0908333	0.139715
796	5	6.6	99.6164	21.8326	7165	4120.8	0.00288505	0.0387743	0.0341032	0.0880838	0.0996164	0.157914	34	0.0698482	0.103902
797	4	4.25	102.201	24.2728	3907	5466.5	0.0136818	0.0362523	0.0361792	0.083837	0.102201	0.163747	18	0.0522577	0.108614
798	4	7	82.8978	14.7135	3653	3285.25	0.0034905	0.0210112	0.0326487	0.0420843	0.0828978	0.142548	29	0.0418202	0.0935439
799	3	32.3333	84.6479	6.45383	350	5958	0.0255825	0.0306419	0.0400559	0.0380099	0.0846479	0.142843	95	0.0603419	0.0970111
800	3	8.33333	101.648	13.5531	4693	3422.67	0.0199397	0.0369783	0.0366953	0.05612	0.101648	0.158427	25	0.0673172	0.121329
801	4	28	74.1182	10.8861	2065	6051	0.00335873	0.0234924	0.0349103	0.0434739	0.0741182	0.13077	107	0.049524	0.0912485
802	3	10.6667	107.935	10.9055	2513	5060.33	0.0310255	0.0390107	0.0334673	0.0523775	0.107935	0.169795	33	0.0664662	0.106046
803	3	27.6667	92.2008	11.6958	3652	4728	0.0230061	0.0341993	0.0300321	0.0417029	0.0922008	0.144774	84	0.0673262	0.115262
804	3	18.3333	88.301	10.2563	4496	6779.67	0.0154492	0.0305069	0.0316386	0.0462525	0.088301	0.147416	54	0.0590748	0.0959237
805	3	7.33333	103.213	18.1284	3815	5823.67	0.018758	0.0318332	0.0312122	0.0407278	0.103213	0.169519	23	0.0532597	0.0909988
806	5	6	101.898	25.0499	8689	6074	0.024252	0.0296886	0.0369905	0.0363505	0.101898	0.161611	31	0.0619754	0.0976717
807	3	8.33333	121.536	18.3083	4200	5113.33	0.029991	0.038107	0.0379692	0.0426289	0.121536	0.186436	26	0.0688438	0.0985749
808	3	8	115.864	17.7014	4852	4788.67	0.022804	0.0531459	0.0415084	0.077659	0.115864	0.176045	25	0.0785064	0.127912
809	3	33.3333	73.0366	7.43891	6942	6662	0.016205	0.0409854	0.0410026	0.0838015	0.0730366	0.132629	97	0.051225	0.0935782
810	3	6.66667	106.863	18.4041	3894	4333	0.0172695	0.0463081	0.0432766	0.0694303	0.106863	0.171372	21	0.0658985	0.104764
811	4	18.25	87.6353	12.0629	1090	4210	0.0217884	0.0300155	0.0363467	0.04547	0.0876353	0.144178	71	0.059343	0.108751
812	3	58.3333	69.8652	1.27439	2289	4403.33	0.0120544	0.0414339	0.033309	0.0701047	0.0698652	0.125559	164	0.053644	0.101643
813	3	10	103.345	12.8703	6599	5373.33	0.0227352	0.036148	0.0371669	0.0513823	0.103345	0.161441	30	0.0711326	0.112703
814	3	6.33333	94.0727	16.0272	4612	4057	0.00428208	0.0410863	0.0372139	0.064091	0.0940727	0.153825	20	0.0638058	0.104399
815	4	5.75	109.118	21.4338	2595	6313	0.0289895	0.038647	0.0358263	0.0470606	0.109118	0.167697	24	0.0655072	0.100815
816	3	7.33333	69.0227	11.1303	4777	3550.67	0.00227949	0.0126657	0.0259676	0.0264206	0.0690227	0.126279	23	0.0308877	0.07488
817	3	7.66667	91.026	14.1366	2490	6192.67	0.00840634	0.0327361	0.038772	0.0474483	0.091026	0.146358	24	0.053442	0.100396
818	3	9.66667	84.6536	10.6601	8961	6176.67	0.00439142	0.0213521	0.0316711	0.030135	0.0846536	0.143917	30	0.0491708	0.0837807
819	3	23.3333	70.6799	4.45022	0	4522.33	0.00670842	0.0192572	0.0334553	0.0339171	0.0706799	0.124686	70	0.0516945	0.088573
820	3	15.3333	102.756	7.54916	6976	5397.67	0.0227052	0.0349026	0.0354236	0.0424359	0.102756	0.161267	46	0.0660718	0.114875
821	3	9	101.581	14.9549	11126	5528.67	0.0141393	0.0311558	0.032679	0.0414818	0.101581	0.159368	27	0.0611113	0.105219
822	3	7.33333	131.91	19.4725	5322	5833.67	0.054194	0.0629814	0.0353664	0.0695413	0.13191	0.188005	23	0.0872022	0.122091
823	3	29.6667	91.3602	11.5567	9520	4377.67	0.0170009	0.0244314	0.034633	0.0375121	0.0913602	0.154773	89	0.0673742	0.108941
824	3	21.3333	80.7415	4.85622	3790	7288.67	0.0091308	0.0242976	0.0302587	0.0360838	0.0807415	0.145275	63	0.0515983	0.0908305
825	3	8	85.0278	10.9321	4785	4133.33	0.00901326	0.0128676	0.0355698	0.0181161	0.0850278	0.139366	25	0.0427312	0.101735
826	4	9.5	96.0434	15.3531	3475	6174.75	0.0142494	0.0261881	0.0394244	0.0425206	0.0960434	0.157211	38	0.0587503	0.109791
827	3	6.66667	87.6408	13.9576	2474	6975.67	0.00363005	0.0221988	0.0302976	0.0324758	0.0876408	0.149346	21	0.0433374	0.0687739
828	3	33.6667	74.096	5.38869	3319	4477	0.0159429	0.0245015	0.0321046	0.0409636	0.074096	0.133204	99	0.0520489	0.102285
829	5	6.8	90.1222	18.8101	6272	5238	0.0113727	0.0404047	0.0407126	0.0843853	0.0901222	0.156712	35	0.0616884	0.115048
830	3	8	82.351	10.992	5947	3719.67	0.0107087	0.0228857	0.0426844	0.0310484	0.082351	0.146285	25	0.045018	0.0768506
831	3	9.66667	108.962	11.3732	9567	5555.33	0.0345766	0.0424584	0.041436	0.0532722	0.108962	0.168779	29	0.0728896	0.12063
832	3	9.33333	89.7193	10.0875	8063	6722.33	0.0282999	0.0368541	0.0311308	0.0535562	0.0897193	0.146783	28	0.0616042	0.12128
833	4	41	65.6168	6.46119	6311	5290	0.00578594	0.0178012	0.0318124	0.0268781	0.0656168	0.124099	158	0.0459543	0.0906179
834	3	10	75.0747	9.01538	4891	4677.33	0.00179822	0.0446884	0.0351236	0.0832663	0.0750747	0.140255	31	0.0480171	0.0886817
835	3	59.6667	60.6981	1.33563	4312	3734	0.00295655	0.0276831	0.0346773	0.0523594	0.0606981	0.116461	164	0.0436208	0.0958842
836	4	13.5	78.2687	11.1302	5325	6670.5	0.00802408	0.0257297	0.036745	0.0434991	0.0782687	0.137095	54	0.0495775	0.10176
837	3	9	94.5051	11.3756	8587	3640.67	0.0193025	0.0325829	0.0387922	0.0440785	0.0945051	0.156354	27	0.0626464	0.092155
838	3	11.6667	107.792	17.5508	6271	7476.67	0.0127184	0.0305095	0.032663	0.0521555	0.107792	0.167056	35	0.0742673	0.129124
839	3	23.6667	97.6548	5.90977	4972	5700	0.0394297	0.0421648	0.034327	0.045732	0.0976548	0.153176	67	0.0704395	0.1136
840	3	7.33333	117.972	17.9937	5539	6445.67	0.0354778	0.0526854	0.0394856	0.0639312	0.117972	0.176964	23	0.0815964	0.129079
841	3	7.33333	123.888	21.7598	8073	8173	0.0349659	0.0438569	0.0343769	0.0515711	0.123888	0.182595	23	0.0706843	0.105144
842	3	13	94.9023	8.25539	3353	5810	0.0298171	0.0469408	0.0339932	0.0588542	0.0949023	0.151329	40	0.0677672	0.131989
843	3	12.3333	122.684	15.2673	4057	5170.33	0.0320359	0.0467295	0.0366725	0.0574775	0.122684	0.180658	38	0.0821559	0.122183
844	3	18.3333	82.5192	4.79011	7280	6390	0.00729479	0.0313749	0.0328515	0.0545411	0.0825192	0.141144	56	0.0569466	0.0969565
845	5	6.2	118.187	26.2638	2079	4029.6	0.010211	0.043714	0.0421737	0.0736018	0.118187	0.177981	31	0.0833479	0.131989
846	4	14	71.7055	14.4497	2530	6178	0.011533	0.0432245	0.0366952	0.0855348	0.0717055	0.130106	57	0.0472191	0.085703
847	3	12.6667	78.051	8.43108	3450	5642	0.0127907	0.0366061	0.0328549	0.0522864	0.078051	0.134303	36	0.0503821	0.118582
848	3	15	106.298	7.25154	6021	8408.67	0.0215556	0.0324197	0.0329225	0.0381035	0.106298	0.168339	45	0.0623122	0.101758
849	3	7	99.6762	14.4372	6801	6498.33	0.0291859	0.0315567	0.0344378	0.0342487	0.0996762	0.162461	22	0.0579007	0.116893
850	3	26.6667	73.4609	7.04789	5685	3536.33	0.0104759	0.0260221	0.0360047	0.0354669	0.0734609	0.131203	80	0.0577213	0.108485
851	4	11.5	88.7962	13.0111	5321	6270.75	0.0121546	0.0359196	0.0346161	0.0660321	0.0887962	0.144546	45	0.0707214	0.11826
852	3	8.33333	121.305	20.7229	6665	5042.67	0.010211	0.0403518	0.034882	0.0583776	0.121305	0.186266	26	0.0702742	0.115183
853	4	25.25	105.359	11.7926	3451	3530.75	0.0479739	0.0564762	0.0379348	0.0718295	0.105359	0.164519	98	0.082204	0.149673
854	3	22	102.425	8.39315	5665	8232.67	0.0313169	0.0395311	0.0362168	0.0440257	0.102425	0.15942	66	0.0725405	0.123993
855	3	30	95.3199	10.9985	6537	5578	0.0286113	0.0426288	0.0430752	0.062746	0.0953199	0.15379	89	0.0698743	0.107958
856	4	4	96.1829	24.8472	3287	5757.5	0.0064328	0.0328061	0.0385203	0.0479739	0.0961829	0.153501	16	0.0494622	0.0967728
857	4	7.5	94.2336	17.192	3376	5954.25	0.0242616	0.0397651	0.0340833	0.0712653	0.0942336	0.151915	30	0.0606983	0.111774
858	3	34.3333	70.6833	3.71812	4262	3417.67	0.0099052	0.019937	0.0347236	0.0283699	0.0706833	0.133781	102	0.0511641	0.101388
859	3	11.3333	93.5422	15.2786	0	5603	0.00771861	0.034445	0.040116	0.0649515	0.0935422	0.155652	34	0.059926	0.0953705
860	3	42	61.9493	5.89649	12451	4074.33	0.0050423	0.0099195	0.0283701	0.0138758	0.0619493	0.121455	123	0.0414857	0.082269
861	3	10	86.8048	8.9216	6924	5709.33	0.00658267	0.0182133	0.0346043	0.0369607	0.0868048	0.142483	31	0.0505318	0.090851
862	3	7.66667	105.526	18.3415	6382	5418.33	0.0212904	0.037739	0.0391562	0.0596579	0.105526	0.161288	24	0.0617714	0.0964514
863	3	9.66667	94.671	11.9215	2419	4979	0.0195119	0.0291081	0.0382277	0.0407197	0.094671	0.153179	30	0.0599367	0.106961
864	4	14.25	87.3142	16.8675	5023	4942.25	0.0121769	0.0378778	0.0390666	0.0546146	0.0873142	0.145431	58	0.0601115	0.114238
865	3	6	125.488	22.6576	1937	5485	0.0274247	0.0478203	0.0390963	0.0640754	0.125488	0.182746	19	0.0754844	0.120977
866	3	17	92.6672	8.6583	3815	4707.67	0.0211856	0.0312038	0.0351653	0.036625	0.0926672	0.14741	51	0.0564529	0.0858243
867	4	6.5	130.24	25.5052	10218	4209	0.0241105	0.0470073	0.0414301	0.0700192	0.13024	0.188005	27	0.0774701	0.120093
868	3	11.6667	99.4531	13.5367	7276	7064.67	0.0170965	0.0263116	0.0379196	0.0385541	0.0994531	0.159731	36	0.059265	0.094866
869	4	23	77.734	11.528	6425	5168.25	0.0023174	0.0186804	0.0335766	0.0269124	0.077734	0.14239	87	0.0535141	0.0978807
870	3	27.3333	100.769	13.9023	8442	5019.33	0.0172204	0.0339885	0.0356402	0.0651091	0.100769	0.160939	80	0.0834775	0.142482
871	3	30.6667	80.5126	10.3995	5290	4236.33	0.0230404	0.0315684	0.0386243	0.0482386	0.0805126	0.136545	88	0.0524664	0.0816648
872	3	5.66667	110.784	20.0467	2274	6063.67	0.0307205	0.0394358	0.0376111	0.0516869	0.110784	0.170376	18	0.0634056	0.103011
873	3	8.33333	133.475	21.5043	2796	6773.33	0.0241105	0.043889	0.0465686	0.0547196	0.133475	0.192972	26	0.0844908	0.131775
874	3	28.6667	89.2282	15.2527	8186	4297.33	0.0121546	0.0264472	0.0384093	0.0337566	0.0892282	0.144767	86	0.0651681	0.118648
875	5	4.2	83.8489	21.5212	6790	6782	0.0143425	0.0241696	0.0281938	0.0390661	0.0838489	0.147964	21	0.0402081	0.0856575
876	3	28.6667	88.1201	10.6886	5553	6035	0.0112656	0.0308324	0.0323707	0.0656654	0.0881201	0.140461	83	0.0632321	0.112917
877	3	14.3333	89.385	12.8209	1868	6220	0.00935246	0.0239666	0.0259251	0.0462246	0.089385	0.149753	44	0.061992	0.10973
878	4	34.25	76.3808	9.22935	5454	5622.5	0.0164492	0.0235165	0.0293817	0.0328519	0.0763808	0.132362	129	0.055297	0.0991696
879	4	17	107.307	15.8115	5124	4786.25	0.0157625	0.0481363	0.0344319	0.07417	0.107307	0.167613	69	0.0868137	0.123779
880	3	9.33333	84.9265	14.2289	4036	4830.33	0.0121769	0.0256601	0.030902	0.0514545	0.0849265	0.145606	28	0.0564505	0.0889222
881	3	12.6667	93.8743	11.0389	7517	5304	0.0220619	0.0325721	0.0353218	0.0438798	0.0938743	0.14987	38	0.0579119	0.0973586
882	3	20.6667	75.1504	8.31525	4826	4189.67	0.0157587	0.037801	0.03825	0.0773458	0.0751504	0.131153	63	0.0485276	0.0957264
883	4	33	72.8972	9.75078	5581	5325.75	0.0162567	0.0251367	0.0368736	0.0364129	0.0728972	0.131429	127	0.0515238	0.0980326
884	3	8	78.4449	14.7084	5270	5911.67	0.0155499	0.0246141	0.0286541	0.0401884	0.0784449	0.135695	25	0.0477164	0.0794251
885	3	39.3333	73.9764	3.65783	4402	5469.33	0.0110612	0.0245395	0.0379748	0.0403882	0.0739764	0.136779	115	0.053635	0.120356
886	3	30.6667	118.053	13.1803	3106	4942.67	0.0559651	0.06857	0.035631	0.0785135	0.118053	0.179423	89	0.0965879	0.133004
887	3	31	118.358	11.0735	2656	6488.33	0.0390637	0.0577522	0.0361501	0.0714286	0.118358	0.182765	91	0.0974036	0.1425
888	3	9	110.812	15.9769	3895	3518	0.029057	0.0428646	0.0327403	0.0694209	0.110812	0.173102	28	0.0710065	0.119692
889	3	5	114.506	23.5373	5677	3963.67	0.032058	0.0353143	0.0459798	0.0409222	0.114506	0.174006	16	0.0651054	0.12786
890	3	24	101.728	12.9893	7520	5404.67	0.013544	0.0377963	0.0389674	0.0591005	0.101728	0.158208	73	0.0728944	0.113763
891	3	10.3333	94.5052	12.7081	1792	2658	0.0120122	0.023518	0.0367602	0.0298652	0.0945052	0.155208	32	0.0571473	0.0908816
892	3	9.66667	103.317	13.8334	2021	5680.33	0.016171	0.0344719	0.0346955	0.0482253	0.103317	0.163838	30	0.0651807	0.103152
893	3	16.6667	116.282	8.38157	8191	3507.33	0.0406024	0.0506993	0.0364722	0.0630482	0.116282	0.185288	51	0.0839731	0.119533
894	4	8.25	126.426	22.3441	3624	8346.25	0.0491795	0.0601944	0.0375888	0.0677791	0.126426	0.185727	34	0.0827542	0.113823
895	3	5.66667	96.578	18.5108	4356	3280.67	0.019353	0.0297004	0.0349381	0.041232	0.096578	0.155946	18	0.0470827	0.0842084
896	3	28	83.4822	11.507	2330	2421.67	0.0229765	0.0396879	0.03934	0.0597277	0.0834822	0.141289	84	0.0573289	0.0942078
897	3	27	96.0011	14.8446	6314	7675	0.0360378	0.0380601	0.0349528	0.0390765	0.0960011	0.1555	80	0.0686296	0.11645
898	4	9.25	91.8556	20.0198	5236	3935.25	0.0136818	0.0176695	0.0346555	0.0217351	0.0918556	0.150066	37	0.0501983	0.0999896
899	3	9.33333	101.839	15.3329	6671	5733	0.0129002	0.030606	0.0341035	0.0396256	0.101839	0.159825	29	0.0598153	0.104474
900	3	9	93.3159	15.7255	1333	5144	0.0157861	0.0290136	0.0287184	0.04547	0.0933159	0.15347	28	0.0503191	0.0975111
901	4	8.5	99.5066	16.1303	5893	5546.25	0.0174978	0.0302985	0.0348788	0.0462754	0.0995066	0.159389	35	0.056325	0.0828964
902	3	27.3333	108.956	8.17633	9374	5524.33	0.0448001	0.0555299	0.0402802	0.0672706	0.108956	0.169546	82	0.0798425	0.119336
903	3	12	109.087	14.7874	6841	5094.67	0.0354275	0.0410235	0.0422334	0.0462244	0.109087	0.171876	36	0.0705099	0.122966
904	3	8	101.068	12.7672	1908	6550.67	0.0143934	0.0291851	0.0378845	0.0562212	0.101068	0.163165	25	0.0581798	0.13254
905	3	5.33333	109.394	22.7904	5226	4569	0.0169052	0.0304032	0.033105	0.0500428	0.109394	0.169801	17	0.0593285	0.104378
906	3	47.6667	74.7685	2.24998	9274	4974.67	0.0084486	0.0172415	0.0347854	0.0262037	0.0747685	0.126914	136	0.0507316	0.0910089
907	3	5	88.978	19.0667	3943	6573.67	0.0126858	0.0239879	0.0301117	0.0326618	0.088978	0.146091	16	0.0445985	0.073057
908	3	19.6667	86.3582	9.03562	5320	4417	0.0243702	0.0269402	0.0337992	0.0318687	0.0863582	0.140193	59	0.0545573	0.102212
909	3	14.6667	78.8432	6.85105	7208	5709	0.00237444	0.0210545	0.0339415	0.0333236	0.0788432	0.13609	45	0.0556793	0.0976602
910	3	30.3333	87.866	11.1053	7364	5767.67	0.0164207	0.0232898	0.0299005	0.0344566	0.087866	0.13996	91	0.0604921	0.093081
911	4	16.5	85.1819	12.8956	5671	5762.75	0.0206436	0.0412751	0.0369517	0.0607073	0.0851819	0.145686	64	0.0540751	0.0978896
912	3	6.33333	112.569	20.6377	3708	4014.33	0.0227178	0.0438576	0.0412101	0.0829075	0.112569	0.169372	20	0.0618995	0.111224
913	3	27.6667	108.804	16.8107	5597	4326.33	0.0359441	0.0510365	0.0350463	0.0732748	0.108804	0.167866	82	0.0901789	0.12323
914	3	5.33333	117.309	23.1825	8550	4252.67	0.036099	0.0486862	0.034017	0.0664604	0.117309	0.1736	17	0.0692044	0.10564
915	3	20.6667	81.3546	7.00553	6546	4582.67	0.0178393	0.0475565	0.0350083	0.103811	0.0813546	0.142882	61	0.0529518	0.119306
916	3	30.3333	108.309	13.689	8189	5240.33	0.0375109	0.048042	0.0397704	0.0552027	0.108309	0.164917	90	0.0795369	0.110037
917	3	50	70.5602	2.8253	5056	3546.67	0.0110284	0.0259937	0.0381129	0.0457032	0.0705602	0.132586	136	0.0504803	0.0923213
918	4	6	91.2913	17.4975	10121	6451	0.02077	0.0422719	0.0429809	0.0688538	0.0912913	0.156009	25	0.0582845	0.103401
919	3	27.6667	93.2444	14.4067	8906	3529.67	0.0328199	0.0488541	0.0349881	0.0641324	0.0932444	0.151133	83	0.0670163	0.104051
920	3	6.66667	78.5647	13.198	5187	4566.33	0.0156453	0.0391977	0.0363351	0.0602809	0.0785647	0.136331	20	0.0530628	0.0993446
921	3	8	101.522	16.5175	7412	5403.67	0.017515	0.0337974	0.0362828	0.0640122	0.101522	0.157486	23	0.0600465	0.11418
922	3	33	82.5159	5.76847	6737	4633	0.0254441	0.0341022	0.034832	0.0481332	0.0825159	0.138452	98	0.0579769	0.105412
923	3	11.3333	98.0207	8.93455	6488	5528.33	0.0287201	0.0342529	0.0357183	0.0382061	0.0980207	0.15929	33	0.0638924	0.0987921
924	3	12.6667	100.536	12.7787	8046	3893	0.0239613	0.0470135	0.035755	0.0635309	0.100536	0.157817	39	0.0809115	0.11805
925	3	5.33333	127.521	25.2006	2842	4609.33	0.0278135	0.0376588	0.037346	0.0478337	0.127521	0.19274	16	0.0628376	0.102448
926	3	5.33333	134.931	28.1105	4607	5980.67	0.0367025	0.0565461	0.0412735	0.0763187	0.134931	0.197375	17	0.085712	0.13254
927	3	6.66667	96.9747	16.1625	6013	6485.67	0.0202523	0.0347464	0.0306437	0.0560601	0.0969747	0.151812	21	0.0591178	0.111544
928	4	6.75	106.321	21.8339	8500	5299.75	0.0179769	0.0327261	0.0362664	0.05254	0.106321	0.164831	28	0.0586887	0.104764
929	3	7	127.737	18.5016	5536	4377.67	0.0602629	0.0677958	0.0327779	0.0744343	0.127737	0.184207	22	0.0861433	0.125864
930	3	6	118.01	23.602	6679	5324	0.0356653	0.0427114	0.030483	0.0506263	0.11801	0.188761	19	0.0615773	0.0875748
931	3	16	103.059	12.7523	3486	4500.67	0.0271128	0.038564	0.0402572	0.0527623	0.103059	0.159705	49	0.0661632	0.110707
932	3	9.66667	104.213	12.9026	8625	4497.67	0.0114829	0.0362491	0.0344847	0.0491021	0.104213	0.163878	30	0.0628666	0.110056
933	3	9	98.8654	13.0644	6636	4515.67	0.0249811	0.0310937	0.0353771	0.0375019	0.0988654	0.155301	28	0.0572543	0.109331
934	3	11.3333	107.819	9.7529	4897	5652	0.0404381	0.0460478	0.0342575	0.0523938	0.107819	0.165385	34	0.0726918	0.105621
935	3	12.3333	97.7256	14.0503	714	6257	0.0243658	0.0495346	0.0357362	0.08238	0.0977256	0.155147	38	0.0714805	0.118782
936	3	32	78.8667	8.78704	6320	6070.67	0.0023174	0.0304291	0.0291793	0.0548283	0.0788667	0.144707	95	0.0623251	0.105213
937	3	13.6667	102.405	9.59347	10206	5633	0.027229	0.0437171	0.0365985	0.0707451	0.102405	0.164916	42	0.072616	0.115043
938	3	6	99.0627	16.8249	6722	7653	0.030004	0.0367839	0.0335181	0.0448109	0.0990627	0.152835	18	0.0587012	0.111774
939	4	10.5	99.2777	17.9527	4176	5541	0.023447	0.0264349	0.0326036	0.0298433	0.0992777	0.165027	43	0.0571896	0.0895064
940	3	7.33333	111.41	16.4462	3390	4684.67	0.0218877	0.0439029	0.0411445	0.0593596	0.11141	0.168641	23	0.0720909	0.119023
941	3	10.3333	97.5924	13.1232	4696	6155.33	0.0263883	0.0366559	0.0297113	0.051907	0.0975924	0.158837	32	0.0599386	0.0973887
942	3	23.6667	134.122	18.6158	5473	4573.67	0.0306626	0.0626887	0.0410273	0.0843853	0.134122	0.198527	70	0.102867	0.13964
943	4	9	119.529	24.6529	7115	7387.5	0.0251498	0.0508408	0.0384959	0.074251	0.119529	0.1791	37	0.0834322	0.119922
944	3	6.33333	98.3285	16.115	3904	5711.67	0.00288505	0.0219492	0.0370195	0.0442695	0.0983285	0.156137	20	0.0503363	0.0909689
945	3	13.3333	94.4191	8.94822	767	4866.33	0.0213525	0.0321332	0.0364751	0.0472123	0.0944191	0.151559	41	0.0634932	0.10683
946	3	12	89.1365	13.0276	8112	6744	0.0161762	0.0285035	0.0367152	0.0450822	0.0891365	0.148709	37	0.0549041	0.0951135
947	3	12.3333	114.886	9.57383	5903	5027.33	0.0451203	0.0516429	0.0348167	0.0561628	0.114886	0.17092	38	0.0770379	0.107218
948	3	9.66667	77.3179	14.1136	9437	3717	0.00335873	0.0337454	0.0329554	0.0564039	0.0773179	0.134129	28	0.0581753	0.100021
949	3	5.66667	114.519	20.7225	8360	6163	0.0157275	0.0359995	0.0405624	0.0487148	0.114519	0.173749	18	0.0654053	0.105239
950	3	10.6667	108.02	13.2024	4073	5390	0.0359477	0.038641	0.0390841	0.0413176	0.10802	0.175167	32	0.0672136	0.0947392
951	3	13	121.974	19.6514	4540	4956	0.0496563	0.0553251	0.0351627	0.0611303	0.121974	0.177799	39	0.0838351	0.14129
952	3	7.33333	110.705	16.3421	7571	3184.33	0.0401149	0.0474973	0.032155	0.058832	0.110705	0.163856	23	0.0717568	0.114974
953	3	7.33333	100.072	15.2635	6131	3609.67	0.0113727	0.0332076	0.0383702	0.0464612	0.100072	0.161784	23	0.0663831	0.103787
954	3	16.3333	80.1318	9.62544	6722	5298.67	0.0196669	0.0340722	0.033997	0.05004	0.0801318	0.137264	49	0.0517859	0.0898211
955	4	7	115.123	20.4663	2670	7162	0.0149397	0.0394619	0.039698	0.0724524	0.115123	0.178113	28	0.0759624	0.125806
956	3	7.33333	101.387	14.9666	6200	5129	0.010747	0.0293116	0.0393752	0.038671	0.101387	0.157993	23	0.0567369	0.0930066
957	3	7	107.06	18.1137	4786	6076.33	0.0218275	0.036185	0.0335952	0.0641292	0.10706	0.166015	22	0.0668906	0.110351
958	3	9.33333	102.925	12.9065	6083	5500	0.0311438	0.0488776	0.0324619	0.0642002	0.102925	0.160293	29	0.0685845	0.132668
959	3	6.66667	96.0224	16.5372	9968	6383.33	0.0161465	0.0199333	0.0341566	0.0258349	0.0960224	0.157654	20	0.0471543	0.0827166
960	3	6	94.0234	17.5859	2429	5713.67	0.0180328	0.0283897	0.0365045	0.0467089	0.0940234	0.151748	19	0.0504859	0.100323
961	3	7.66667	90.8035	13.6205	2191	3427	0.00229404	0.0183745	0.0310852	0.0386128	0.0908035	0.144563	23	0.0437756	0.0889948
962	3	7.33333	73.724	11.673	888	5530.67	0.00676907	0.0333116	0.0329205	0.0567521	0.073724	0.132659	23	0.047984	0.0841492
963	3	8.33333	94.3596	11.5703	5915	6837.33	0.0112045	0.0356033	0.0389296	0.0603712	0.0943596	0.156313	26	0.0571535	0.112943
964	3	22.6667	88.8177	10.1083	7114	5713.67	0.0168412	0.0284549	0.0274697	0.0467885	0.0888177	0.145443	68	0.0634253	0.111907
965	3	9	90.8538	11.6091	5211	4830.67	0.0219032	0.0316849	0.0373075	0.0467649	0.0908538	0.150116	28	0.0541361	0.103767
966	3	12.6667	89.7944	8.24121	1808	4661.67	0.0212161	0.0225912	0.0307201	0.024797	0.0897944	0.148476	39	0.0498088	0.094829
967	3	6.33333	104.527	18.389	9518	5283.67	0.0367614	0.0593376	0.0362253	0.0815468	0.104527	0.161081	20	0.0717701	0.122966
968	3	6.33333	118.65	21.7525	7687	3196.33	0.0222118	0.0355212	0.0361865	0.0443741	0.11865	0.182463	20	0.0607703	0.092348
969	3	12	114.721	14.3589	7118	4120.67	0.0395563	0.050117	0.0425398	0.0677791	0.114721	0.169792	36	0.0721085	0.120262
970	3	16	89.136	7.95177	6613	5148.67	0.0179211	0.029127	0.0375172	0.0393528	0.089136	0.147714	49	0.0613403	0.100019
971	3	5	121.822	25.0411	2339	5600.33	0.0195784	0.0328914	0.0413887	0.0431894	0.121822	0.185032	16	0.0646246	0.103177
972	4	21.5	86.5992	15.4556	6696	7081.75	0.0140098	0.0376809	0.0436998	0.0688846	0.0865992	0.145434	84	0.0641976	0.110876
973	3	14	111.973	13.8769	845	6718	0.0179769	0.0293383	0.0355742	0.042693	0.111973	0.17549	43	0.0679643	0.117947
974	3	6.66667	94.0207	14.9737	6868	2763.67	0.0182054	0.0285142	0.0385257	0.0487025	0.0940207	0.154381	20	0.0498206	0.081801
975	3	21.3333	91.7743	6.57186	9366	5818.33	0.0311374	0.0416437	0.0342186	0.0609572	0.0917743	0.149058	65	0.0616489	0.100894
976	3	8	106.644	19.9958	6363	3292.67	0.0292546	0.0312087	0.0351458	0.0345581	0.106644	0.166594	25	0.0632317	0.101962
977	3	5.33333	119.68	23.6511	2383	4855	0.0371939	0.0516734	0.0346572	0.0669092	0.11968	0.180067	17	0.0701038	0.100538
978	3	10.3333	80.853	9.76973	5489	6212.33	0.0155762	0.0265702	0.0340991	0.0425504	0.080853	0.141466	32	0.0511888	0.0994242
979	3	8	120.337	18.3849	7737	4856.67	0.0524446	0.0634221	0.03762	0.068937	0.120337	0.179172	23	0.0892506	0.132464
980	3	12	106.367	9.57073	4793	3444.33	0.0179994	0.0449732	0.0375686	0.0606118	0.106367	0.156941	37	0.0772825	0.137128
981	3	46.3333	62.9192	1.83208	5162	5413	0.00665982	0.0204695	0.034022	0.0388901	0.0629192	0.12095	133	0.0438187	0.0958263
982	3	6.33333	90.0105	17.7293	4631	5639.33	0.00840185	0.0208194	0.0267514	0.0276666	0.0900105	0.153644	20	0.0443242	0.0783049
983	3	9.33333	121.967	13.2953	5725	3661.33	0.0377679	0.0494122	0.0394953	0.0619978	0.121967	0.183829	29	0.0815889	0.129356
984	3	29.3333	87.9411	15.0233	7709	4204.67	0.0301746	0.0548612	0.0372259	0.0737018	0.0879411	0.143679	88	0.059691	0.088799
985	3	4.33333	127.874	29.8372	4174	4953	0.0235507	0.0385019	0.0460751	0.0493692	0.127874	0.184889	14	0.0689094	0.130189
986	3	5.33333	106.296	21.0062	6573	5002.67	0.0364129	0.0383021	0.0343271	0.0403635	0.106296	0.167842	17	0.0596229	0.0943554
987	3	37	84.7314	3.86603	5167	6148.33	0.0256466	0.0404009	0.0353994	0.0491387	0.0847314	0.142908	104	0.0620226	0.0970752
988	3	7	124.664	19.3921	6179	7410	0.0306184	0.0391998	0.037864	0.0561422	0.124664	0.184371	22	0.0719087	0.114974
989	3	8	100.335	16.3244	4493	6312.67	0.0183881	0.0307706	0.0339943	0.0392532	0.100335	0.157008	25	0.0531501	0.086891
990	3	6.66667	105.744	16.1554	8764	5403	0.0134275	0.028966	0.0359361	0.0372002	0.105744	0.161959	20	0.0569413	0.104456
991	3	11.3333	94.8342	12.194	8023	6272.67	0.0250713	0.0338645	0.0334482	0.0423167	0.0948342	0.155074	33	0.0594638	0.105152
992	3	23.6667	91.8523	6.4575	5611	3604.67	0.00256383	0.0329239	0.0362229	0.059532	0.0918523	0.145756	70	0.0710914	0.107612
993	3	6.66667	115.975	18.4701	8111	3498	0.0256184	0.0429223	0.0433881	0.0571981	0.115975	0.173014	21	0.0766851	0.119552
994	3	30.6667	107.206	7.97111	6330	4076.33	0.0453599	0.0509406	0.0335901	0.0570799	0.107206	0.170868	90	0.0803106	0.130337
995	3	6.66667	89.0498	14.9594	204	5589.33	0.0216965	0.0384135	0.0305938	0.0514596	0.0890498	0.146017	21	0.0518826	0.0846319
996	3	9.33333	110.858	15.5729	4116	7723	0.0192693	0.0437068	0.041816	0.0702331	0.110858	0.171996	29	0.0674689	0.114791
997	3	5	122.424	25.165	6814	5825.33	0.0149397	0.0387771	0.039483	0.0529498	0.122424	0.183826	16	0.0681002	0.11116
998	3	5	120.838	25.8938	9021	4509.67	0.0317734	0.0419252	0.0422927	0.0579247	0.120838	0.179695	16	0.0696415	0.116072
999	3	7	90.0104	13.3349	10011	3402	0.00823427	0.01878	0.0321141	0.0253002	0.0900104	0.145545	21	0.0466192	0.0836264
