# Supplementary material for: The winner takes it all—Competitiveness of single nodes in globalized supply networks
Source: PLoS One. 2019 Nov 20;14(11):e0225346. doi: 10.1371/journal.pone.0225346 (PMC6867619; doi:10.1371/journal.pone.0225346)
Supplement: S1 Table — Legends can be found in te readme.txt file. (ZIP) [file pone.0225346.s001.zip › spatial_network_delaunay_randomized_scalefree_N_1000_r_9_edgelist.dat]

0	1	0.0246044
0	2	0.0188318
0	3	0.0491408
0	4	0.0124041
0	6	0.041582
0	11	0.023599
0	12	0.0579134
0	17	0.0218218
0	25	0.028003
0	32	0.0562828
0	38	0.0652486
0	51	0.0506918
0	60	0.0424033
0	71	0.053764
0	82	0.0470789
0	88	0.0636878
0	105	0.0561188
0	110	0.0394611
0	114	0.032077
0	150	0.0287977
0	154	0.033723
0	164	0.0479557
0	177	0.0500477
0	191	0.0168905
0	204	0.0407503
0	256	0.0169375
0	301	0.0501633
0	304	0.0273418
0	341	0.0155405
0	344	0.0516857
0	389	0.0185595
0	403	0.0130602
0	419	0.0223261
0	435	0.0575551
0	511	0.0533457
0	531	0.015447
0	544	0.0297318
0	551	0.0594858
0	558	0.0516737
0	601	0.0875942
0	611	0.0242506
0	615	0.053632
0	638	0.0770986
0	641	0.0329254
0	683	0.0196627
0	721	0.035209
0	829	0.025621
0	855	0.0306559
0	879	0.0736778
0	905	0.0446516
0	919	0.0495455
0	962	0.0232016
1	2	0.0294387
1	3	0.0564295
1	4	0.0512599
1	5	0.0237574
1	7	0.0165173
1	8	0.0565544
1	10	0.0422354
1	11	0.0481385
1	14	0.0291269
1	17	0.00844801
1	19	0.0308301
1	20	0.0070555
1	21	0.0621359
1	23	0.0203889
1	24	0.0425003
1	25	0.0212799
1	26	0.0350997
1	29	0.0359245
1	33	0.0488898
1	34	0.0298344
1	35	0.0291133
1	45	0.0714457
1	50	0.0469977
1	52	0.0433412
1	53	0.0286137
1	66	0.040403
1	67	0.00635971
1	74	0.00954186
1	84	0.0256437
1	94	0.053454
1	98	0.026254
1	105	0.0107288
1	110	0.0425233
1	117	0.0311816
1	128	0.0247826
1	135	0.0291025
1	140	0.0166525
1	143	0.0326753
1	144	0.040238
1	147	0.046801
1	153	0.0646477
1	157	0.0270854
1	159	0.0848666
1	161	0.0481609
1	163	0.038261
1	166	0.0253187
1	178	0.0389665
1	181	0.0451519
1	198	0.0432157
1	209	0.0419918
1	212	0.027105
1	219	0.0552703
1	226	0.0398285
1	239	0.0287258
1	240	0.0707408
1	242	0.0466011
1	245	0.0529794
1	269	0.0378493
1	278	0.0334006
1	322	0.0601386
1	326	0.0302542
1	339	0.0436799
1	341	0.0178206
1	342	0.0545058
1	391	0.0217133
1	412	0.0426335
1	415	0.04086
1	418	0.0301167
1	429	0.0290358
1	462	0.0390613
1	465	0.0560369
1	483	0.0399096
1	485	0.0340629
1	490	0.060844
1	505	0.0393109
1	508	0.026208
1	509	0.0492044
1	517	0.0137248
1	534	0.0625929
1	538	0.0391265
1	583	0.0167837
1	598	0.0171452
1	599	0.0116716
1	609	0.0113779
1	610	0.04292
1	633	0.0430623
1	639	0.0458809
1	643	0.0479525
1	646	0.0489532
1	647	0.0345209
1	662	0.00962276
1	709	0.0214501
1	784	0.0496057
1	799	0.0319261
1	843	0.00842203
1	844	0.0270379
1	851	0.0347484
1	888	0.0338135
1	952	0.0122712
2	3	0.0300702
2	5	0.0258404
2	6	0.0112408
2	7	0.0503975
2	9	0.0685188
2	14	0.0169493
2	15	0.0203149
2	16	0.0398043
2	18	0.0568655
2	21	0.00885712
2	24	0.0372636
2	26	0.0246343
2	27	0.0444644
2	36	0.0321177
2	40	0.0292139
2	52	0.0154659
2	53	0.0414646
2	66	0.0438133
2	94	0.0215448
2	97	0.0356315
2	98	0.064447
2	101	0.0190533
2	106	0.0184795
2	108	0.0693624
2	115	0.0481488
2	123	0.0179454
2	124	0.0171007
2	126	0.0383471
2	135	0.00552402
2	136	0.041675
2	137	0.00938916
2	140	0.0537148
2	149	0.0272533
2	161	0.0607543
2	167	0.0175222
2	184	0.0555026
2	190	0.0592842
2	194	0.0521545
2	195	0.00905164
2	228	0.0273719
2	229	0.0597045
2	232	0.0343655
2	240	0.0283181
2	261	0.0254047
2	268	0.0437722
2	292	0.0225012
2	302	0.040136
2	303	0.0462692
2	328	0.0374207
2	334	0.023088
2	353	0.0400274
2	367	0.0239697
2	382	0.00912727
2	396	0.0117218
2	405	0.0412027
2	489	0.040291
2	495	0.0248591
2	496	0.0381147
2	498	0.0337299
2	524	0.0327256
2	538	0.0117583
2	552	0.0221103
2	579	0.0492931
2	607	0.0329026
2	620	0.0141021
2	630	0.0425553
2	653	0.0503156
2	673	0.0240892
2	689	0.0429084
2	707	0.0275623
2	729	0.0430335
2	808	0.0114998
2	811	0.0776418
2	876	0.0705038
2	878	0.0584093
2	891	0.0328875
2	909	0.0333618
2	931	0.0201645
2	936	0.0385073
2	938	0.0367064
2	949	0.0395308
2	992	0.0571151
2	998	0.0357924
3	4	0.00978015
3	5	0.050861
3	8	0.0476484
3	10	0.0480494
3	12	0.0343978
3	20	0.0609744
3	22	0.020395
3	39	0.0610272
3	45	0.0477556
3	46	0.0265613
3	54	0.0373522
3	78	0.010458
3	82	0.0291799
3	95	0.0107707
3	96	0.0255052
3	109	0.0528115
3	116	0.0182226
3	132	0.030471
3	133	0.0194572
3	163	0.00634394
3	167	0.0735456
3	189	0.0513246
3	199	0.0157788
3	211	0.0220767
3	222	0.0393821
3	235	0.00965561
3	239	0.0566458
3	249	0.0133138
3	289	0.0362315
3	329	0.0305037
3	353	0.0180495
3	403	0.0414323
3	407	0.0289226
3	424	0.0318953
3	445	0.0497097
3	514	0.0502288
3	520	0.0465564
3	532	0.0544946
3	546	0.0651549
3	610	0.0654243
3	632	0.0671542
3	648	0.0079428
3	653	0.0141211
3	743	0.0254392
3	758	0.0301499
3	854	0.0398622
3	879	0.0558502
3	896	0.035114
3	916	0.00988437
4	6	0.0450695
4	7	0.05569
4	9	0.0405485
4	11	0.0357177
4	16	0.0644544
4	20	0.0426951
4	29	0.0225602
4	34	0.0516435
4	47	0.0414905
4	55	0.0348448
4	57	0.0542092
4	66	0.0707216
4	67	0.0238271
4	83	0.0458816
4	91	0.0554786
4	98	0.0629918
4	99	0.0448487
4	158	0.0162443
4	162	0.010305
4	186	0.0479759
4	202	0.00826679
4	205	0.0437586
4	236	0.0641947
4	237	0.0409005
4	259	0.0372983
4	308	0.0900949
4	346	0.0373333
4	362	0.0408617
4	365	0.0208192
4	389	0.0382346
4	397	0.00673405
4	416	0.034475
4	424	0.0410543
4	438	0.0267319
4	440	0.0480237
4	451	0.0228432
4	494	0.0533756
4	560	0.0178683
4	683	0.0371597
4	705	0.0135559
4	748	0.0346651
4	759	0.0383515
4	782	0.0647668
4	823	0.0501929
4	910	0.0300981
4	914	0.0613398
5	8	0.0792362
5	9	0.0789341
5	13	0.0632057
5	15	0.00799527
5	17	0.0343439
5	22	0.0701703
5	26	0.0170208
5	31	0.0737498
5	42	0.0337848
5	49	0.037399
5	50	0.0431034
5	54	0.00512415
5	55	0.0468273
5	57	0.0575297
5	58	0.00553813
5	61	0.0280543
5	68	0.0239281
5	71	0.00732788
5	72	0.0220423
5	73	0.00618081
5	74	0.0350937
5	77	0.0691794
5	78	0.0693448
5	91	0.0646283
5	92	0.0206643
5	93	0.0457618
5	96	0.0203572
5	97	0.037449
5	105	0.0414025
5	107	0.0618069
5	116	0.0132819
5	137	0.0193874
5	141	0.0236504
5	148	0.0279501
5	150	0.00452938
5	176	0.033607
5	186	0.0596485
5	206	0.011033
5	211	0.0338696
5	217	0.040406
5	218	0.0471198
5	249	0.053976
5	313	0.069468
5	351	0.0139144
5	353	0.0643962
5	359	0.0727458
5	361	0.0463743
5	364	0.0319639
5	382	0.0165218
5	408	0.0187282
5	431	0.0158458
5	462	0.0357543
5	470	0.0703081
5	486	0.00802343
5	500	0.0270479
5	540	0.0290144
5	542	0.0629463
5	563	0.0615013
5	576	0.0394816
5	577	0.0469544
5	594	0.072643
5	624	0.0411378
5	652	0.0187674
5	658	0.0208006
5	665	0.0450219
5	697	0.0220471
5	711	0.041955
5	721	0.0426103
5	735	0.0679649
5	736	0.0359857
5	740	0.0177075
5	773	0.0220559
5	779	0.0118926
5	850	0.0302912
5	856	0.0312172
5	864	0.0182115
5	889	0.0496151
5	897	0.036155
5	957	0.039019
5	972	0.0228222
6	30	0.0351453
6	39	0.0682673
6	43	0.0476338
6	72	0.0250346
6	104	0.0736826
6	106	0.0550288
6	121	0.0113287
6	127	0.0347855
6	160	0.0216002
6	187	0.022164
6	226	0.029012
6	287	0.0452631
6	296	0.0559619
6	307	0.029083
6	311	0.0207451
6	334	0.035648
6	407	0.0528644
6	462	0.0473731
6	586	0.0515698
6	601	0.0482874
6	602	0.0115506
6	670	0.0364896
6	687	0.0415647
6	692	0.0255734
6	713	0.0315935
6	752	0.0138629
6	827	0.0314367
6	869	0.00949171
6	911	0.0386816
6	948	0.0176854
7	12	0.0357499
7	107	0.00762764
7	131	0.0280145
7	155	0.0691324
7	173	0.0316297
7	211	0.0312697
7	256	0.025304
7	266	0.0489016
7	285	0.0584648
7	299	0.0885963
7	325	0.0104224
7	328	0.0400067
7	331	0.00274814
7	385	0.0793776
7	494	0.0229884
7	595	0.0254801
7	659	0.0413905
7	758	0.0244819
7	760	0.0364215
8	10	0.0227078
8	25	0.0413473
8	35	0.0127066
8	37	0.0500681
8	49	0.0345913
8	61	0.025434
8	62	0.0476658
8	64	0.0576322
8	70	0.0163986
8	80	0.0174692
8	100	0.00629335
8	103	0.067313
8	109	0.0265077
8	111	0.0492633
8	118	0.0317858
8	119	0.0248069
8	123	0.0339641
8	128	0.0120966
8	136	0.0152635
8	139	0.051428
8	140	0.0220857
8	157	0.0333921
8	166	0.0129446
8	177	0.0453676
8	184	0.041669
8	213	0.0339289
8	232	0.0360553
8	233	0.0286865
8	247	0.0127818
8	265	0.0136399
8	297	0.00604744
8	305	0.0418238
8	308	0.0293098
8	355	0.034675
8	370	0.0207432
8	430	0.0164725
8	491	0.0248083
8	494	0.018912
8	501	0.0194584
8	507	0.0436244
8	550	0.0647645
8	556	0.0399137
8	639	0.0294613
8	827	0.0437761
8	844	0.0406439
8	882	0.024726
8	895	0.0173932
8	917	0.0325119
8	984	0.0571788
9	22	0.0263868
9	41	0.0233578
9	57	0.0178977
9	78	0.0207332
9	112	0.0182651
9	125	0.0194561
9	173	0.0376537
9	215	0.0510729
9	218	0.0253101
9	229	0.0430759
9	236	0.0577913
9	371	0.060384
9	413	0.0731595
9	438	0.053444
9	514	0.0536058
9	557	0.0330919
9	611	0.0199271
9	612	0.0449255
9	751	0.0236025
9	818	0.0187012
9	968	0.0472709
10	18	0.033461
10	19	0.0305369
10	38	0.0651956
10	43	0.018747
10	47	0.0223767
10	74	0.0300365
10	77	0.0339604
10	86	0.0326772
10	166	0.0348163
10	179	0.0265152
10	205	0.0582072
10	210	0.0254773
10	286	0.037551
10	290	0.0536676
10	402	0.0302958
10	526	0.0456606
10	571	0.00937464
10	659	0.034191
10	676	0.0399392
10	880	0.0165458
10	925	0.0678872
10	958	0.0215
11	13	0.0116356
11	15	0.0293053
11	59	0.0296599
11	60	0.0278875
11	93	0.0378379
11	99	0.0217465
11	113	0.0172784
11	135	0.0343065
11	203	0.0186957
11	230	0.0386554
11	327	0.0161294
11	420	0.00737225
11	453	0.0541173
11	475	0.0243535
11	509	0.0540022
11	565	0.0597577
11	604	0.0662958
11	623	0.0287982
11	694	0.0545473
11	790	0.0146295
12	13	0.0469982
12	14	0.0301166
12	31	0.0262715
12	37	0.0349928
12	125	0.0396882
12	227	0.0435104
12	248	0.0325321
12	262	0.0410839
12	265	0.0192157
12	306	0.00922707
12	312	0.0630621
12	360	0.0691475
12	379	0.0194741
12	415	0.0827529
12	470	0.0370175
12	472	0.025122
12	547	0.0423766
12	558	0.0377838
12	629	0.0450946
12	700	0.0143298
12	727	0.0197022
12	755	0.0234419
12	769	0.0226877
12	794	0.0295128
12	981	0.0337772
13	19	0.047013
13	24	0.0437149
13	28	0.0318548
13	41	0.0232458
13	76	0.0587479
13	121	0.0546212
13	128	0.00405552
13	165	0.0398165
13	168	0.0195489
13	206	0.024819
13	249	0.0538613
13	274	0.0435515
13	282	0.028862
13	304	0.0461652
13	376	0.0523827
13	431	0.0238591
13	484	0.0465256
13	560	0.0239167
13	695	0.0624133
13	715	0.020782
13	739	0.0484353
13	910	0.0239484
13	944	0.033324
14	16	0.0626532
14	18	0.0177571
14	23	0.0350052
14	28	0.0256237
14	30	0.0302845
14	33	0.0316016
14	68	0.00686799
14	151	0.0523983
14	200	0.0481956
14	230	0.0146831
14	247	0.0372638
14	253	0.0232306
14	278	0.0137185
14	318	0.027172
14	349	0.0265968
14	417	0.0296407
14	467	0.0419872
14	694	0.0312658
14	740	0.00782204
14	778	0.0394407
14	782	0.0605495
14	866	0.00835573
14	938	0.0828425
15	36	0.0266683
15	49	0.0350988
15	75	0.0297611
15	84	0.0774914
15	85	0.0288951
15	87	0.0322916
15	94	0.0238952
15	139	0.018083
15	146	0.0468157
15	177	0.0113792
15	262	0.0524317
15	289	0.0484374
15	305	0.0460922
15	360	0.088925
15	381	0.0150655
15	450	0.0353277
15	519	0.0384523
15	593	0.064317
15	635	0.0406789
15	860	0.0724783
15	870	0.0297775
15	959	0.0262458
15	982	0.0356123
16	35	0.0279147
16	36	0.0275811
16	40	0.0268689
16	51	0.0543672
16	64	0.0451155
16	70	0.00998882
16	95	0.0192411
16	121	0.0282158
16	188	0.0629608
16	194	0.0459547
16	201	0.06145
16	422	0.0349412
16	486	0.0247465
16	515	0.0455115
16	596	0.0375802
16	627	0.0309011
16	654	0.0303387
16	724	0.0206626
16	831	0.0743061
16	896	0.0481828
16	923	0.0108042
16	973	0.0315542
16	981	0.0454693
16	993	0.0522531
17	27	0.0417323
17	29	0.0232549
17	50	0.052013
17	93	0.0308384
17	102	0.0800694
17	112	0.0123088
17	171	0.04609
17	199	0.0422235
17	480	0.0494241
17	484	0.0448828
17	490	0.0787344
17	585	0.0412269
17	651	0.040679
17	697	0.0512708
17	715	0.019999
17	807	0.0244472
17	903	0.0105707
18	21	0.0132058
18	23	0.0370594
18	27	0.0426818
18	41	0.0660797
18	54	0.0160722
18	63	0.0494611
18	67	0.0616481
18	120	0.0505549
18	171	0.0399637
18	203	0.0293661
18	234	0.0206826
18	251	0.0596624
18	322	0.0588
18	335	0.018646
18	376	0.0468233
18	566	0.0482512
18	577	0.0244866
18	730	0.0240541
18	803	0.0137983
18	853	0.0279477
18	959	0.0282075
18	994	0.0125378
19	46	0.0142663
19	65	0.0601578
19	159	0.0700325
19	179	0.0318372
19	204	0.0435083
19	228	0.0208941
19	238	0.0445759
19	250	0.0468819
19	254	0.0374336
19	255	0.0611551
19	371	0.03163
19	503	0.0326364
19	597	0.0382549
19	732	0.0420224
19	754	0.0181729
19	809	0.022103
19	811	0.0320704
19	826	0.013023
19	856	0.0396689
19	951	0.0333919
20	48	0.0156636
20	59	0.0189732
20	69	0.0548129
20	102	0.0441063
20	114	0.0445986
20	158	0.0262129
20	164	0.0261448
20	173	0.0138311
20	180	0.0402933
20	183	0.0155867
20	216	0.0266657
20	252	0.0212418
20	281	0.0779789
20	340	0.0398507
20	348	0.0216113
20	349	0.0404067
20	425	0.030802
20	619	0.0628271
20	690	0.00964972
20	716	0.0301388
20	754	0.0254812
20	849	0.0268196
20	879	0.0558744
20	939	0.0362511
20	940	0.0293102
21	37	0.083616
21	47	0.0207087
21	48	0.0572408
21	56	0.0302556
21	60	0.0140147
21	63	0.0666241
21	80	0.0338379
21	87	0.0318481
21	131	0.0250909
21	145	0.0192837
21	146	0.0405786
21	153	0.0159922
21	176	0.0160921
21	255	0.0284005
21	392	0.00505042
21	410	0.024828
21	418	0.0558831
21	460	0.0240181
21	557	0.0254341
21	645	0.0189033
21	760	0.0143299
21	911	0.0200519
21	996	0.0604194
22	160	0.018589
22	168	0.0385099
22	192	0.0583775
22	368	0.0551828
22	398	0.0537204
22	468	0.0417874
22	470	0.0450884
22	643	0.0395161
22	703	0.0150197
22	913	0.0376441
23	32	0.0185921
23	34	0.0443653
23	42	0.0526039
23	44	0.0227139
23	89	0.0531901
23	100	0.0429271
23	133	0.0390169
23	214	0.0393792
23	216	0.0341021
23	498	0.0376167
23	511	0.0389841
23	519	0.0215253
23	545	0.0193018
23	584	0.0509789
23	638	0.0353339
23	675	0.0484133
23	702	0.032832
23	708	0.0241274
23	801	0.0223639
23	863	0.0324508
23	940	0.0409197
23	985	0.0206367
24	31	0.032173
24	39	0.0509768
24	40	0.0537148
24	44	0.0351861
24	45	0.0344544
24	46	0.0151512
24	69	0.0512445
24	100	0.0409474
24	101	0.0393826
24	141	0.0362861
24	142	0.00792875
24	145	0.0145484
24	149	0.0170976
24	164	0.0604264
24	192	0.0124663
24	246	0.0463461
24	288	0.053107
24	294	0.0265479
24	316	0.0160092
24	407	0.0518684
24	521	0.0430007
24	554	0.0242893
24	565	0.0190037
24	612	0.0331206
24	627	0.0404173
24	681	0.0171424
24	772	0.0497891
24	783	0.0216624
24	822	0.0432786
24	875	0.0605613
24	973	0.0324446
24	990	0.0747675
25	30	0.0556802
25	83	0.0208434
25	132	0.0661047
25	146	0.0193824
25	312	0.087836
25	466	0.0410481
25	515	0.0523643
25	654	0.0390729
25	682	0.0313078
25	924	0.0303244
26	52	0.05519
26	79	0.0705598
26	144	0.0247619
26	163	0.0436112
26	208	0.0326392
26	440	0.0493691
26	447	0.0333359
26	476	0.0354764
26	478	0.0324636
26	715	0.0348235
26	781	0.0129167
26	782	0.0484632
26	835	0.026452
26	902	0.0345283
26	904	0.0299664
26	978	0.0491988
27	28	0.0370811
27	44	0.0486728
27	48	0.0237595
27	76	0.0144625
27	77	0.00928682
27	106	0.0115912
27	127	0.0103676
27	155	0.0370103
27	181	0.022897
27	196	0.0644315
27	204	0.063793
27	216	0.0590246
27	247	0.0451159
27	344	0.0215774
27	393	0.0161573
27	490	0.0480016
27	561	0.00911212
27	698	0.0266187
27	699	0.029226
27	700	0.0657957
27	705	0.0203441
27	726	0.0190288
27	732	0.0402348
27	739	0.0392102
27	825	0.0551028
27	997	0.0609908
28	85	0.0365669
28	104	0.0493117
28	219	0.0553637
28	759	0.0271478
29	502	0.0400552
30	32	0.0251113
30	79	0.0384987
30	126	0.0230206
30	222	0.0139336
30	229	0.0238248
30	294	0.0309791
30	588	0.0541163
30	635	0.0446934
30	752	0.0151619
30	887	0.0247806
31	62	0.0384017
31	81	0.00391512
31	84	0.0298727
31	88	0.0359549
31	115	0.0234759
31	127	0.0141574
31	187	0.0256621
31	267	0.0194525
31	314	0.00664697
31	327	0.0553896
31	339	0.048204
31	418	0.0539528
31	468	0.0582309
31	491	0.0292382
31	553	0.0784454
31	605	0.0361111
31	608	0.0571634
31	674	0.0251711
31	866	0.0221665
32	33	0.0517749
32	56	0.0529509
32	122	0.0470941
32	219	0.0359297
32	261	0.0591014
32	320	0.057439
32	362	0.0149825
32	402	0.0208747
32	423	0.0231118
32	426	0.0314564
32	442	0.052884
32	553	0.0295372
32	566	0.0359289
32	593	0.0342019
32	657	0.0553417
32	916	0.0180621
33	92	0.0205067
33	258	0.0259193
33	266	0.00556185
33	277	0.0318737
33	369	0.0442946
33	509	0.0293278
33	539	0.0507284
33	547	0.0363347
33	548	0.0219369
33	550	0.0654955
33	729	0.0270892
33	733	0.00613653
33	856	0.0143547
34	75	0.000948371
34	202	0.0358438
34	220	0.0436646
34	374	0.0426814
34	482	0.0383029
34	695	0.0696621
34	700	0.0489653
34	702	0.0565292
34	957	0.0306093
35	133	0.00968155
35	337	0.0331878
35	781	0.00672906
35	829	0.0419635
35	887	0.0370066
36	59	0.0188803
36	81	0.0209896
36	113	0.0138938
36	209	0.0389473
36	346	0.042694
36	383	0.00367898
36	392	0.0207916
36	396	0.0496218
36	425	0.0496577
36	502	0.0314439
36	630	0.0345198
36	677	0.0509339
36	779	0.0619569
36	936	0.0287883
37	38	0.0793645
37	42	0.0456142
37	108	0.0622721
37	193	0.0272137
37	235	0.00693292
37	293	0.0221506
37	369	0.0341031
37	387	0.0646451
37	469	0.0401912
37	600	0.00388272
37	798	0.0209391
37	892	0.0123035
38	51	0.0559154
38	71	0.0294637
38	80	0.0283468
38	89	0.0640443
38	103	0.073592
38	144	0.0199704
38	169	0.0373036
38	170	0.0131554
38	198	0.052426
38	257	0.0766767
38	325	0.0290431
38	454	0.066942
38	581	0.0253895
38	691	0.00959004
38	921	0.0366082
39	116	0.0312849
39	124	0.0315928
39	152	0.0840353
39	196	0.0525709
39	218	0.0364741
39	298	0.0469703
39	310	0.00057314
39	354	0.0551402
39	441	0.0160176
39	488	0.00941136
39	499	0.0464651
39	518	0.042074
39	820	0.0292781
39	838	0.0115682
39	881	0.0598956
40	43	0.0465883
40	58	0.0251674
40	88	0.0366765
40	103	0.075845
40	112	0.0482503
40	117	0.0373814
40	120	0.0582259
40	125	0.0324732
40	149	0.0334575
40	224	0.0546366
40	236	0.0487851
40	298	0.06468
40	334	0.0100529
40	391	0.0354817
40	453	0.0255983
40	480	0.0229995
40	592	0.0526323
40	714	0.0564318
40	868	0.0431421
41	980	0.0393476
42	172	0.059452
42	217	0.060673
42	231	0.0348828
42	294	0.0297861
42	348	0.0373259
42	350	0.0115913
42	679	0.0381376
42	926	0.0224894
42	966	0.0230078
43	179	0.0368381
43	899	0.0173306
44	53	0.0432574
44	150	0.0184322
44	154	0.0384525
44	195	0.0155823
44	231	0.0242506
44	292	0.0265818
44	471	0.0485554
44	967	0.0637118
45	65	0.0512324
45	86	0.034357
45	113	0.026748
45	132	0.0276892
45	178	0.0348643
45	434	0.0524039
45	825	0.0649057
46	119	0.0466289
46	512	0.0561598
46	544	0.0166246
46	697	0.0430331
46	702	0.0182156
46	764	0.0463192
47	56	0.0553513
47	62	0.0546117
47	65	0.0534346
47	115	0.0204476
47	172	0.0475267
47	191	0.0187981
47	244	0.0293377
47	270	0.0405364
47	306	0.0585839
47	312	0.0144558
47	662	0.041289
47	877	0.0355741
48	120	0.0143666
48	151	0.0299233
48	197	0.0235065
48	283	0.0468799
48	290	0.0242753
48	345	0.037798
48	398	0.0812221
48	442	0.0594676
48	479	0.0334963
48	516	0.0518156
48	527	0.0356002
48	532	0.0156857
48	613	0.00909985
48	750	0.00876612
48	775	0.0204695
48	889	0.0145188
48	908	0.0654166
49	55	0.0171877
49	91	0.0589957
49	122	0.00901774
49	138	0.00971607
49	142	0.0419323
49	153	0.0561144
49	303	0.0263363
49	311	0.00876184
49	344	0.0396463
49	386	0.02478
49	412	0.0531681
49	606	0.0159671
49	720	0.016897
50	70	0.0383766
50	73	0.0241653
50	83	0.0482154
50	130	0.0486224
50	136	0.036546
50	282	0.0666716
50	332	0.0651789
50	370	0.0450473
50	467	0.0284536
50	481	0.0303767
50	592	0.0428442
50	882	0.0685417
51	68	0.0137792
51	161	0.0439455
51	180	0.0429649
51	254	0.0278025
51	340	0.0365997
51	351	0.015786
51	647	0.0499029
51	965	0.0313588
52	79	0.00960147
52	324	0.0284605
52	375	0.0337172
52	469	0.0480188
52	604	0.0430812
52	656	0.0353966
52	699	0.0134255
52	767	0.0198481
53	63	0.0250329
53	278	0.051901
53	313	0.0268677
53	319	0.0271647
53	336	0.0489072
53	841	0.0468741
54	58	0.020359
54	89	0.0476244
54	223	0.0341225
54	325	0.0263243
54	392	0.0545981
54	571	0.0594047
54	595	0.0253953
54	657	0.0320808
54	787	0.0744338
55	61	0.0466188
55	69	0.0461357
55	76	0.02844
55	228	0.017003
55	308	0.0474616
55	333	0.0480944
55	363	0.0394816
55	382	0.00966686
55	449	0.035357
55	605	0.0316056
55	682	0.0396099
55	684	0.0172989
55	701	0.0239913
55	718	0.030307
55	736	0.0605133
55	890	0.0505144
55	905	0.0361459
56	203	0.0249631
56	209	0.0373025
56	343	0.0423959
56	460	0.0276664
57	85	0.0113392
57	111	0.0304047
57	122	0.0118277
57	130	0.027167
57	147	0.0149012
57	213	0.0149193
57	430	0.0314647
57	493	0.0118274
57	582	0.061791
57	692	0.0556657
57	723	0.0258846
57	750	0.0346768
57	756	0.0816101
57	836	0.00993936
57	947	0.0686929
58	75	0.0536924
58	495	0.0138858
58	718	0.0786056
59	345	0.0509294
59	793	0.0425624
59	814	0.0696971
59	855	0.0581681
60	64	0.0132203
60	96	0.0247524
60	123	0.0219203
60	156	0.0198091
60	195	0.0335262
60	212	0.0329442
60	221	0.048763
60	233	0.0312801
60	250	0.0419304
60	289	0.0687471
60	320	0.0584369
60	375	0.0403246
60	443	0.0217513
60	444	0.0348907
60	520	0.0354585
60	541	0.0625907
60	564	0.0211267
60	620	0.0114847
60	711	0.02068
60	803	0.0447735
60	911	0.0670754
61	72	0.0269488
61	167	0.0346058
61	189	0.0343554
61	284	0.0553317
61	483	0.0443947
61	491	0.0528937
61	539	0.0353686
61	592	0.0286077
61	805	0.0543499
62	82	0.0137491
62	92	0.0547959
62	101	0.0500587
62	207	0.0664992
62	227	0.0303518
62	385	0.0153746
62	631	0.0442784
62	650	0.0484454
62	689	0.0232142
63	156	0.0217296
63	159	0.0395142
63	271	0.0625387
63	358	0.0506626
63	674	0.0262517
64	110	0.03737
64	169	0.0322704
64	170	0.0344455
64	290	0.0371775
64	322	0.0314057
64	383	0.0516752
64	680	0.0238014
64	709	0.0113162
64	757	0.0382233
64	771	0.025374
64	900	0.0460382
65	99	0.0653282
65	243	0.0452983
65	340	0.0575694
65	526	0.0153071
65	724	0.0403846
65	872	0.0488076
65	984	0.0407555
66	86	0.0341805
66	138	0.0543214
66	258	0.0352623
67	130	0.0161158
67	134	0.0478611
67	270	0.0174782
67	305	0.0255342
67	405	0.0845534
67	653	0.0188984
68	223	0.0627003
68	261	0.0466952
68	378	0.0254833
68	597	0.0450871
68	617	0.0690534
69	165	0.0376721
69	317	0.0404225
69	323	0.0312701
70	73	0.0143574
70	90	0.0427585
70	162	0.0792507
70	220	0.0442059
70	273	0.0380976
70	338	0.0348394
70	385	0.0526221
70	410	0.0354965
70	571	0.0342936
70	727	0.0323752
70	785	0.0317992
70	849	0.0724203
71	90	0.0850213
71	118	0.0501415
71	246	0.0423475
71	373	0.025767
71	381	0.0204929
71	941	0.0435222
72	285	0.0512187
72	427	0.0555124
72	710	0.0288868
73	81	0.057925
73	90	0.00373521
73	111	0.0480715
73	180	0.0236234
73	182	0.0346692
73	192	0.0571669
73	196	0.0121497
73	197	0.0512272
73	200	0.0136342
73	310	0.0198952
73	317	0.0412858
73	375	0.0101428
73	379	0.0138376
73	459	0.0162575
73	531	0.033367
73	561	0.0660772
73	621	0.0459842
73	649	0.0541359
73	721	0.0614622
73	736	0.0225064
73	752	0.0123159
73	801	0.0301814
73	927	0.0498035
74	224	0.0795904
74	323	0.0376805
74	386	0.0216301
74	395	0.0278102
74	455	0.0267876
74	530	0.0342859
74	632	0.0451617
74	828	0.0138406
76	131	0.0313073
76	210	0.0373982
76	248	0.0466183
76	302	0.00357954
76	510	0.0419115
76	524	0.011245
76	640	0.011726
76	815	0.030942
76	832	0.00757796
77	145	0.0425508
77	270	0.0593454
77	644	0.0270952
77	896	0.0232352
78	119	0.0564535
78	330	0.0141161
78	937	0.00686033
78	991	0.0687584
79	162	0.0199037
79	187	0.0367177
79	279	0.0332714
79	286	0.0183806
79	315	0.0171619
79	492	0.0168547
79	678	0.0346025
80	269	0.04975
80	439	0.034328
80	477	0.0659606
80	589	0.0291263
80	743	0.0348043
80	924	0.0269317
81	188	0.0900468
81	321	0.0292276
81	371	0.0199821
81	687	0.0175688
81	830	0.0531946
83	279	0.0352631
83	292	0.0219455
83	293	0.0205786
83	301	0.0318196
83	327	0.034131
83	333	0.0247939
83	555	0.0343188
83	603	0.0173349
83	848	0.0320586
83	871	0.0568413
83	887	0.0367601
83	971	0.0363134
84	87	0.062123
84	129	0.0393319
84	147	0.02879
84	248	0.0491267
84	546	0.0457357
84	851	0.047586
84	962	0.0403807
84	979	0.0527449
85	97	0.0287986
85	104	0.0355942
85	129	0.0209564
85	139	0.0238372
85	155	0.0615305
85	197	0.0087467
85	251	0.0296831
85	263	0.0171703
85	379	0.0196407
85	429	0.0320454
85	432	0.0170233
85	478	0.0417704
85	521	0.0140418
85	534	0.0162302
85	585	0.0281329
85	624	0.0349845
85	681	0.0169927
85	776	0.0380119
85	880	0.0655626
85	920	0.0716526
86	284	0.0482339
86	414	0.0777775
86	845	0.0307035
87	152	0.0556102
87	250	0.0451345
87	365	0.043846
87	441	0.0186823
87	543	0.0191788
87	626	0.0262981
88	138	0.0275784
88	185	0.0587206
88	215	0.0165517
88	274	0.0378325
88	314	0.0413422
88	326	0.016625
88	446	0.051031
88	693	0.0476386
88	828	0.0409391
89	102	0.0384354
89	117	0.0200871
89	124	0.031792
89	134	0.008011
89	151	0.0418132
89	331	0.0476665
89	408	0.0141995
89	821	0.0183367
90	303	0.0215725
90	512	0.0767125
91	537	0.00316677
92	184	0.0738616
92	206	0.0311586
92	241	0.0159077
92	284	0.0261985
92	350	0.0519079
92	357	0.0182764
92	364	0.0390688
92	400	0.0167707
92	411	0.0122854
92	464	0.0390582
92	559	0.0484444
92	665	0.0400577
92	749	0.041736
92	753	0.0151707
92	774	0.0413735
92	837	0.0105918
93	332	0.021007
93	363	0.0275687
93	548	0.015699
94	95	0.0624789
94	338	0.0279589
94	374	0.0345536
94	399	0.0354546
94	446	0.0182506
94	467	0.0393492
94	492	0.0262665
94	503	0.0242825
94	513	0.0233478
94	553	0.0340859
94	567	0.0416642
94	629	0.0180546
94	894	0.0271981
95	238	0.0095398
95	417	0.0403796
95	427	0.0326477
95	535	0.0378912
95	820	0.0389894
95	845	0.0479083
95	908	0.0129993
96	148	0.0389127
96	217	0.0173198
96	242	0.0355111
96	265	0.0342279
96	307	0.0581681
96	309	0.0577054
96	359	0.0295612
96	454	0.0594051
97	137	0.0463953
97	225	0.0379469
97	302	0.00584311
97	367	0.0148395
97	401	0.0301729
97	516	0.0350568
97	541	0.028742
97	661	0.0499586
97	737	0.0742165
98	202	0.00823563
98	287	0.0467218
98	523	0.0378852
98	698	0.0283066
98	848	0.0363601
98	852	0.0232775
98	965	0.0271387
99	338	0.0408527
99	380	0.0254728
99	501	0.0326951
99	551	0.0213592
99	594	0.0428041
100	114	0.0619081
100	143	0.0366379
100	193	0.0567248
100	584	0.0156309
100	759	0.0229208
101	224	0.0420419
101	500	0.0323748
101	582	0.0338076
102	227	0.040127
102	252	0.0222974
102	421	0.00837034
102	489	0.00256116
102	613	0.0741119
102	635	0.0622365
102	693	0.058095
102	820	0.0212797
102	942	0.0446448
103	108	0.0745796
103	176	0.055283
103	245	0.039661
103	406	0.0265595
103	545	0.0631953
103	581	0.0167561
103	588	0.0262107
103	667	0.0294476
103	958	0.0193327
104	107	0.054371
104	256	0.0189267
104	337	0.0413482
104	352	0.026013
104	475	0.0223198
104	552	0.0470359
104	740	0.0601612
104	865	0.0112132
104	882	0.0425939
105	193	0.0385009
105	415	0.0314565
105	469	0.0057311
106	275	0.0240435
106	411	0.0587142
106	624	0.0186166
106	871	0.0283908
107	157	0.0324611
107	185	0.0464097
107	330	0.0451145
107	457	0.0306698
107	478	0.0212271
107	641	0.0609564
107	655	0.0272005
107	786	0.0365834
107	859	0.0599589
107	900	0.0268508
108	109	0.0536792
108	239	0.0239809
108	384	0.00975178
108	464	0.0478821
108	594	0.0576057
109	143	0.062197
109	200	0.0555068
109	690	0.0258523
110	165	0.0420773
110	175	0.0532213
110	208	0.0294374
110	266	0.0420168
110	480	0.0553508
110	562	0.00611534
110	600	0.0447653
110	831	0.0121536
111	129	0.0199044
111	171	0.031299
111	172	0.00970816
111	225	0.0416761
111	246	0.0319289
111	253	0.0147699
111	424	0.0217373
111	969	0.000598167
112	134	0.0222435
112	238	0.0452173
112	263	0.0302452
112	347	0.0710214
112	395	0.0272537
112	397	0.0253396
112	430	0.0367048
112	543	0.0339795
112	605	0.0474815
112	696	0.0606012
112	763	0.0402912
113	118	0.0273219
113	141	0.0677821
113	158	0.0266354
113	160	0.0671794
113	175	0.0345068
113	271	0.00627771
113	275	0.0192451
113	349	0.0486142
113	369	0.037785
113	454	0.0319416
113	461	0.0174847
113	497	0.0358689
113	528	0.0211265
113	549	0.0678874
113	554	0.0197303
113	583	0.0191634
113	614	0.0464589
113	638	0.0728914
113	725	0.0284032
113	873	0.0196635
113	897	0.0325812
113	929	0.0438448
113	958	0.0198146
114	205	0.0203613
114	316	0.0225364
114	342	0.0494611
114	768	0.0123413
115	208	0.032548
115	230	0.0456416
115	287	0.0363076
115	404	0.0278883
115	637	0.0161171
116	126	0.0433415
116	175	0.0283029
116	234	0.0161066
116	264	0.0295567
116	268	0.0332248
116	282	0.0441025
116	300	0.0409941
116	586	0.0217937
116	599	0.0248607
117	154	0.0364752
117	272	0.0405997
117	567	0.0713342
117	865	0.00615633
118	451	0.0318315
120	174	0.0249379
120	276	0.0501284
120	512	0.0179059
120	685	0.028161
121	372	0.049874
121	452	0.0339559
121	575	0.0399738
123	190	0.0207024
123	528	0.0109644
123	779	0.0388791
124	438	0.0369077
124	646	0.0568794
125	142	0.0284967
125	252	0.00867928
125	437	0.0340765
125	548	0.0283063
125	711	0.056803
125	781	0.0140197
125	942	0.0317658
125	951	0.0579173
126	223	0.0333171
126	234	0.0193158
126	264	0.0392327
126	272	0.0275586
126	519	0.0268734
126	761	0.0279372
126	821	0.0212073
127	190	0.0325665
127	401	0.0210309
127	499	0.0376935
127	902	0.0115927
127	917	0.0552781
127	976	0.0410094
128	644	0.0578293
129	593	0.0452085
130	358	0.0224041
130	433	0.0155473
130	568	0.025253
131	376	0.0334822
131	428	0.0359555
131	813	0.0396988
132	493	0.0144959
132	731	0.0357775
133	342	0.0314648
133	410	0.0530684
133	656	0.0305828
133	818	0.0387508
134	237	0.0244085
134	361	0.0382548
134	522	0.0413168
134	550	0.0263636
134	630	0.0142668
134	634	0.0360073
134	670	0.0391133
135	288	0.0572596
135	368	0.0161554
135	839	0.0264792
136	148	0.0233299
136	235	0.00805003
136	295	0.0335043
136	783	0.0263819
137	432	0.0182223
137	452	0.02259
137	458	0.0185539
137	527	0.0225639
137	603	0.0310011
137	901	0.05292
138	156	0.0253858
138	651	0.0439714
138	915	0.05899
138	922	0.0350579
139	242	0.0408538
139	324	0.0417006
139	345	0.0561729
139	703	0.0303095
140	324	0.0164898
140	387	0.0130994
140	580	0.0416027
140	693	0.0200903
140	960	0.0337314
141	207	0.0236001
141	221	0.0309222
141	300	0.0622625
141	319	0.0418449
141	366	0.0484613
141	384	0.0322968
141	448	0.0450173
141	473	0.0467805
141	675	0.037494
142	152	0.0152579
142	279	0.0344292
142	400	0.0216408
142	476	0.0798333
142	741	0.0318837
142	804	0.0410549
142	888	0.0117019
142	939	0.066532
142	969	0.0292988
143	336	0.0562544
143	465	0.0255302
143	541	0.076506
143	739	0.0204514
143	850	0.0270761
144	267	0.0235143
144	388	0.0281399
144	448	0.0220118
145	178	0.0396375
145	921	0.0273949
146	182	0.05797
146	215	0.0252655
146	291	0.0192465
146	355	0.029898
146	356	0.0269884
146	378	0.0124945
146	398	0.0366229
146	466	0.0356954
146	506	0.0388537
146	549	0.03825
146	577	0.0562479
146	611	0.019543
146	618	0.0214493
146	660	0.02735
146	701	0.0342411
146	741	0.0327802
146	767	0.0499981
146	847	0.0290221
146	977	0.0199018
147	232	0.0365167
147	599	0.0320469
147	686	0.040747
148	313	0.0305229
148	675	0.0224551
148	676	0.0464129
148	861	0.0132125
149	185	0.0422603
149	198	0.0723291
149	333	0.0270646
149	485	0.0183649
149	489	0.0203232
149	640	0.0658474
149	641	0.0586701
149	742	0.0202023
149	906	0.0299587
150	269	0.0219371
150	350	0.0421058
150	614	0.0116511
150	894	0.042529
151	181	0.0579328
151	214	0.0336438
151	306	0.0440743
151	589	0.0178468
151	934	0.065832
153	233	0.0408396
153	335	0.03808
153	399	0.0399907
153	437	0.0235905
153	695	0.07825
153	788	0.0709298
153	837	0.0390406
153	854	0.0263897
153	872	0.0148473
154	286	0.022417
154	318	0.0581217
154	366	0.0364205
154	395	0.0214708
154	436	0.0252945
154	443	0.0465996
154	608	0.0588905
154	710	0.0213186
154	921	0.0289353
155	183	0.0276706
155	243	0.0655426
155	299	0.0531977
155	377	0.0412104
155	443	0.0144681
155	529	0.023773
155	543	0.0207575
155	554	0.0255463
155	559	0.0187354
155	607	0.0696865
155	968	0.0179366
156	815	0.0622953
157	169	0.0267219
157	182	0.0249741
157	213	0.0213359
157	563	0.0535872
157	631	0.0141006
157	668	0.0484428
158	245	0.0213249
158	504	0.0586985
158	596	0.0179027
158	795	0.0439515
158	810	0.0248218
158	955	0.0429541
159	170	0.0221828
159	378	0.0324862
159	562	0.068563
159	578	0.0674162
159	583	0.0399184
159	659	0.0192575
159	787	0.0347626
159	813	0.0226963
160	201	0.0505895
160	397	0.00874679
160	409	0.00716547
160	476	0.0525989
160	563	0.0557596
160	595	0.0748993
160	802	0.0396157
160	828	0.0342176
161	174	0.0611471
161	570	0.0259607
161	636	0.0366761
161	637	0.0575169
161	710	0.0262634
161	995	0.0586185
162	201	0.0305575
162	257	0.0660277
162	401	0.0385786
162	566	0.0475242
162	816	0.0510605
163	259	0.0421694
163	394	0.0675537
163	496	0.0296742
163	704	0.0411473
163	763	0.0214959
163	907	0.0431904
164	426	0.0679321
164	525	0.0134167
164	623	0.0317092
164	692	0.0323264
164	919	0.057468
165	168	0.0406572
165	273	0.0443715
165	719	0.0127337
165	858	0.0411986
166	210	0.0241372
166	259	0.0520748
166	315	0.0749164
166	339	0.0482939
166	373	0.0246366
166	463	0.0352102
166	649	0.0158493
166	776	0.014201
167	174	0.0716621
167	186	0.037627
167	310	0.03327
167	393	0.0798939
167	456	0.0530865
167	487	0.0517769
167	587	0.0163
167	628	0.0247469
167	893	0.0421974
168	464	0.0163285
168	642	0.0250975
168	863	0.0464183
169	220	0.0540423
169	221	0.0480019
169	291	0.0482906
169	297	0.040866
169	309	0.0421957
169	351	0.0322372
169	406	0.0203149
169	523	0.021706
169	749	0.0696239
169	785	0.0383478
169	789	0.0434284
170	244	0.0247782
170	474	0.0467254
170	668	0.0257105
170	757	0.0546068
170	806	0.024161
171	477	0.0564655
171	511	0.0154881
171	907	0.0242925
172	329	0.00603667
172	343	0.0594198
172	459	0.039879
172	985	0.0518678
173	280	0.0699225
173	281	0.0499692
173	355	0.0336322
173	810	0.0181693
174	384	0.0408471
174	475	0.0314351
174	846	0.0341559
174	865	0.0204632
175	189	0.0664955
175	241	0.0230367
175	254	0.00972437
175	264	0.0364993
175	357	0.0174407
175	361	0.0518698
175	391	0.053231
175	437	0.0432346
175	586	0.0236086
175	795	0.037451
175	819	0.0476293
175	853	0.0284576
175	975	0.00764983
176	870	0.0284842
177	183	0.0551427
177	212	0.0155036
177	225	0.0432247
177	258	0.0463574
177	298	0.0416228
177	304	0.0268683
177	458	0.0146298
177	568	0.0820693
177	798	0.0802113
177	888	0.0326132
177	957	0.0407128
178	257	0.0261186
178	321	0.0668254
178	572	0.029602
178	841	0.0304192
179	194	0.0390052
179	231	0.0333059
179	660	0.03909
179	713	0.0135021
180	188	0.0210935
180	503	0.046428
180	604	0.0203489
180	619	0.0410089
180	829	0.0197891
181	276	0.00925043
181	977	0.0187319
182	301	0.0427836
182	359	0.033697
182	412	0.0297226
182	435	0.0461949
182	484	0.0175639
182	606	0.031306
182	642	0.0129851
182	847	0.00398222
182	951	0.0236517
183	240	0.0432442
183	474	0.0389917
183	770	0.0161197
183	773	0.0280288
[truncated: 1,000 more rows]
