# Supplementary material for: The winner takes it all—Competitiveness of single nodes in globalized supply networks
Source: PLoS One. 2019 Nov 20;14(11):e0225346. doi: 10.1371/journal.pone.0225346 (PMC6867619; doi:10.1371/journal.pone.0225346)
Supplement: S1 Table — Legends can be found in te readme.txt file. (ZIP) [file pone.0225346.s001.zip › spatial_network_delaunay_randomized_scalefree_N_1000_r_9_node_measures.dat]

0	52	13.5	62.7866	10.6687	4882	5264.81	0.0124041	0.0396819	0.0366938	0.0875942	0.0627866	0.128115	485	0.0540421	0.100141
1	100	11.57	58.7199	10.5174	3125	5724.97	0.00635971	0.0360648	0.0361774	0.0848666	0.0587199	0.112224	664	0.0537612	0.107466
2	85	11.9529	58.3483	10.2913	4511	5371.24	0.00552402	0.0346391	0.0351351	0.0776418	0.0583483	0.115693	626	0.0519052	0.112289
3	52	14.6923	64.4311	11.6753	11278	5606.48	0.00634394	0.0359521	0.0366623	0.0735456	0.0644311	0.133888	509	0.0563468	0.115937
4	49	12.7551	64.511	11.0663	1190	5237.39	0.00673405	0.0396661	0.0360807	0.0900949	0.064511	0.124108	446	0.0552678	0.124108
5	83	11.3253	58.3363	10.4995	11504	5807.47	0.00452938	0.0372893	0.0352983	0.0792362	0.0583363	0.116711	586	0.0519537	0.112956
6	33	10.9697	65.5603	12.8877	3096	5389.73	0.00949171	0.0353425	0.0344716	0.0736826	0.0655603	0.126934	302	0.0533305	0.0984208
7	22	17.4091	71.6093	10.7609	5700	6200.27	0.00274814	0.0377551	0.0381607	0.0885963	0.0716093	0.128742	312	0.05976	0.105214
8	52	11.4423	68.5245	11.9648	7837	5521.98	0.00604744	0.0329803	0.035442	0.0792362	0.0685245	0.128314	418	0.0565545	0.102945
9	24	14.875	77.6151	13.8552	6779	5656.08	0.0178977	0.0398798	0.0356664	0.0789341	0.0776151	0.13061	297	0.06742	0.12279
10	25	15.52	77.2127	12.4444	0	5590.44	0.00937464	0.0352645	0.0358605	0.0678872	0.0772127	0.132302	310	0.0618855	0.110724
11	23	16.8696	71.3467	11.5328	7442	5469.22	0.00737225	0.0328029	0.03492	0.0662958	0.0713467	0.130609	318	0.0584063	0.105245
12	28	11.4643	76.5405	14.45	2828	5276.29	0.00922707	0.0363207	0.0383977	0.0827529	0.0765405	0.136874	269	0.0632617	0.124346
13	26	11.5	70.9154	13.5017	3676	6161.46	0.00405552	0.0375886	0.0361451	0.0632057	0.0709154	0.133468	250	0.0594651	0.110996
14	26	15.6538	65.6582	11.2368	1749	5040.42	0.00686799	0.0319673	0.0356246	0.0828425	0.0656582	0.129238	319	0.0543717	0.101568
15	26	15.0769	62.1358	10.2147	6993	5552.96	0.00799527	0.0377629	0.0376434	0.088925	0.0621358	0.120952	324	0.0505118	0.106792
16	27	12.1111	73.5557	13.8624	3424	5252.81	0.00998882	0.0394008	0.037823	0.0743061	0.0735557	0.139806	270	0.0615389	0.131356
17	20	17.95	64.967	11.8473	4785	5926.2	0.00844801	0.0377189	0.0371175	0.0800694	0.064967	0.117171	301	0.051721	0.104848
18	25	13	67.569	11.4654	3331	5992.28	0.0125378	0.035923	0.0341958	0.0660797	0.067569	0.122582	271	0.0541412	0.103673
19	23	12.0435	77.6658	13.6637	8768	5025.96	0.013023	0.0366129	0.0369925	0.0700325	0.0776658	0.135946	238	0.0623933	0.109426
20	28	13.25	63.5105	10.8202	6512	5480.79	0.0070555	0.0337806	0.0382598	0.0779789	0.0635105	0.116883	305	0.050827	0.0985821
21	26	15.9231	63.4811	9.27819	8611	5644.31	0.00505042	0.0314116	0.0360552	0.083616	0.0634811	0.12211	323	0.0523498	0.0955533
22	13	15.9231	80.6743	15.7037	7037	6538.62	0.0150197	0.0400298	0.038414	0.0701703	0.0806743	0.144792	179	0.0631284	0.117828
23	25	11.72	73.8477	14.0858	3280	5261.96	0.0185921	0.0345931	0.034572	0.0531901	0.0738477	0.127854	245	0.0562207	0.11164
24	35	12.5714	72.5646	13.9287	5432	5433.09	0.00792875	0.0365377	0.0371452	0.0747675	0.0725646	0.127592	349	0.0617476	0.110872
25	13	21.8462	74.9721	12.2951	9968	5151.38	0.0193824	0.0411226	0.0358166	0.087836	0.0749721	0.128745	243	0.0588721	0.107857
26	19	18.6316	68.6582	12.8373	4841	5538.47	0.0129167	0.0363427	0.0358742	0.0705598	0.0686582	0.129977	296	0.0554574	0.0980003
27	29	10.2414	73.3681	13.8891	0	6287	0.00911212	0.0354404	0.037775	0.0657957	0.0733681	0.131458	250	0.0564485	0.0991853
28	7	18.2857	84.6836	8.25861	6876	3936.43	0.0256237	0.0375643	0.0352249	0.0553637	0.0846836	0.142755	118	0.0619846	0.10822
29	4	43	80.8028	8.35787	3909	4504.25	0.0225602	0.0304487	0.037434	0.0400552	0.0808028	0.139168	155	0.0607821	0.0946194
30	13	11.3846	78.0378	11.5122	8985	5381.54	0.0139336	0.0319408	0.033742	0.0556802	0.0780378	0.134253	137	0.0559842	0.0973356
31	22	12.1818	78.4062	13.2324	3122	5673.91	0.00391512	0.0360821	0.0374616	0.0784454	0.0784062	0.134087	238	0.0638526	0.120627
32	19	9.21053	80.8347	16.5326	7944	4648.21	0.0149825	0.0379293	0.0374743	0.0591014	0.0808347	0.142492	160	0.0631592	0.106157
33	16	13.375	81.4735	16.4834	1967	6215.44	0.00556185	0.0319891	0.0358433	0.0654955	0.0814735	0.141974	193	0.0654057	0.109734
34	12	17.25	81.5934	18.2706	4400	5493.67	0.000948371	0.0410875	0.0373464	0.0696621	0.0815934	0.1373	183	0.0645419	0.108305
35	8	25	71.3626	12.5698	6545	5193.38	0.00672906	0.0247879	0.0331054	0.0419635	0.0713626	0.126638	178	0.0524986	0.0899572
36	17	13.5882	73.3071	13.5576	2500	6592.94	0.00367898	0.0325391	0.0353931	0.0619569	0.0733071	0.131581	205	0.0578999	0.115593
37	15	12.2667	76.6411	13.2001	2217	4917.93	0.00388272	0.0392193	0.0341645	0.083616	0.0766411	0.137521	165	0.0622373	0.114022
38	18	11.3333	85.8177	12.567	5382	5556	0.00959004	0.0460153	0.0374653	0.0793645	0.0858177	0.141771	181	0.0720487	0.133083
39	18	10.4444	78.689	17.4272	7050	5833.22	0.00057314	0.0407568	0.0362665	0.0840353	0.078689	0.132257	165	0.0642236	0.109672
40	22	13.4091	77.4572	11.3218	5525	5383.55	0.0100529	0.0417411	0.0375552	0.075845	0.0774572	0.141503	256	0.0648906	0.112392
41	4	19.5	89.3137	10.1251	8358	4748.5	0.0232458	0.0380077	0.0337894	0.0660797	0.0893137	0.152048	76	0.0649663	0.114331
42	12	15.25	88.7132	14.8755	4969	5056.33	0.0115913	0.0374457	0.038547	0.060673	0.0887132	0.150495	174	0.0682544	0.118872
43	5	18	92.9069	10.9992	3722	2681.8	0.0173306	0.0334276	0.0338336	0.0476338	0.0929069	0.146067	85	0.067771	0.109125
44	11	13.4545	72.813	10.2277	4968	5170	0.0155823	0.0350361	0.0349926	0.0637118	0.072813	0.135918	137	0.0591044	0.109664
45	10	24.7	93.6321	12.8506	9712	5489.3	0.026748	0.0445856	0.0405134	0.0714457	0.0936321	0.149811	217	0.0766218	0.11695
46	9	14.4444	78.3334	17.0414	5461	5676.22	0.0142663	0.03144	0.0379693	0.0561598	0.0783334	0.134216	119	0.0528223	0.0937155
47	15	12.8667	77.4237	10.1924	5824	4746.2	0.0144558	0.0369682	0.0358068	0.0585839	0.0774237	0.135026	170	0.0607235	0.105685
48	20	8.05	74.6786	16.0393	6595	5082.8	0.00876612	0.0334486	0.0382722	0.0812221	0.0746786	0.132547	149	0.0552417	0.111209
49	16	15.625	75.7076	12.7564	7721	5939.12	0.00876184	0.0303506	0.0348753	0.0589957	0.0757076	0.140056	223	0.0601256	0.120017
50	15	20.5333	82.7936	11.2549	5375	5550.87	0.0241653	0.0456769	0.0343665	0.0685417	0.0827936	0.142662	263	0.0678559	0.118516
51	11	13.6364	79.3079	11.1203	4379	5568	0.0137792	0.0384649	0.0366222	0.0559154	0.0793079	0.142657	136	0.0697733	0.114859
52	11	22.0909	71.895	13.1846	8046	5418.45	0.00960147	0.0314133	0.0322241	0.05519	0.071895	0.130013	213	0.0568971	0.0979076
53	9	25.4444	83.1261	13.4326	4698	5624.22	0.0250329	0.037787	0.0364271	0.051901	0.0831261	0.138441	195	0.0642355	0.111968
54	12	17.3333	62.6745	10.6462	9390	6066.5	0.00512415	0.0360743	0.0383086	0.0744338	0.0626745	0.119745	185	0.0467628	0.100028
55	20	12.4	69.4821	13.228	9240	5910.2	0.00966686	0.0353553	0.0365655	0.0605133	0.0694821	0.132337	215	0.0554291	0.100969
56	7	12.7143	87.6768	11.5597	5676	7497.29	0.0249631	0.038698	0.0379944	0.0553513	0.0876768	0.139631	83	0.0668907	0.107345
57	18	13.6111	77.3228	15.1431	7698	4744.56	0.00993936	0.0345416	0.0332803	0.0816101	0.0773228	0.133531	213	0.0607395	0.118317
58	6	21.8333	63.653	8.92029	638	7595.83	0.00553813	0.0328747	0.0349318	0.0786056	0.063653	0.122249	125	0.0429262	0.085212
59	7	12.2857	78.2401	12.8262	6060	5256.14	0.0188803	0.0412672	0.0378997	0.0696971	0.0782401	0.135856	80	0.0551497	0.112256
60	24	8.83333	73.2235	14.6605	5014	5791.08	0.0114847	0.0349913	0.0354818	0.0687471	0.0732235	0.132818	179	0.0547705	0.106108
61	12	17	80.5812	13.5283	2230	7082.17	0.025434	0.0389136	0.0394376	0.0553317	0.0805812	0.138846	181	0.0608856	0.107845
62	12	11.6667	95.8228	18.6374	5714	5305.75	0.0137491	0.0406205	0.0344291	0.0664992	0.0958228	0.154907	127	0.0723687	0.124853
63	8	11	99.2438	15.885	10471	5214.5	0.0217296	0.0427269	0.0364666	0.0666241	0.0992438	0.162245	82	0.0729398	0.115973
64	14	11.5	79.2165	16.7973	6275	6031.64	0.0113162	0.0346475	0.0353403	0.0576322	0.0792165	0.135458	145	0.0629318	0.103816
65	10	8.9	108.418	17.5902	4890	6121.6	0.0153071	0.0478275	0.037793	0.0653282	0.108418	0.167399	85	0.0802936	0.116138
66	6	41.8333	92.2024	9.24631	2331	5270.33	0.0341805	0.0464504	0.0373482	0.0707216	0.0922024	0.148732	216	0.0764757	0.13193
67	9	23.7778	63.7492	7.8265	11751	3356	0.00635971	0.0335862	0.0342647	0.0845534	0.0637492	0.118584	189	0.0478815	0.111476
68	8	18.125	70.056	10.5792	5521	5508.38	0.00686799	0.0366993	0.0382416	0.0690534	0.070056	0.136106	137	0.05104	0.108071
69	6	16.6667	104.462	11.7313	6478	6167.33	0.0312701	0.043593	0.035794	0.0548129	0.104462	0.160319	97	0.0780653	0.11764
70	15	11.8667	70.1794	11.9803	8595	4869.33	0.00998882	0.0384854	0.038661	0.0792507	0.0701794	0.130968	158	0.0503528	0.109381
71	9	19.7778	65.2614	12.1799	9275	6442.89	0.00732788	0.0397609	0.0370731	0.0850213	0.0652614	0.124038	165	0.0494809	0.0961705
72	6	24.8333	76.8968	8.44606	7340	6164.67	0.0220423	0.0349406	0.0361179	0.0555124	0.0768968	0.134999	144	0.0569898	0.0968344
73	26	9.11538	61.8028	12.1101	6271	6425.81	0.00373521	0.0316984	0.0343742	0.0660772	0.0618028	0.118497	204	0.0453712	0.0982976
74	11	22.8182	67.3664	12.5008	4336	4571.18	0.00954186	0.0328599	0.0334784	0.0795904	0.0673664	0.121766	230	0.0529973	0.114658
75	3	14.6667	81.7719	7.86268	8760	4010.33	0.000948371	0.028134	0.0372417	0.0536924	0.0817719	0.136692	44	0.0557654	0.118686
76	12	9.75	81.0651	16.3066	3466	5569.17	0.00357954	0.0269963	0.0329489	0.0587479	0.0810651	0.139565	106	0.055188	0.121161
77	7	22.1429	81.6011	12.777	8290	4700.14	0.00928682	0.0378076	0.0345233	0.0691794	0.0816011	0.13577	146	0.0663627	0.13084
78	7	25	72.9006	12.6618	3422	6888.86	0.00686033	0.0352463	0.0380421	0.0693448	0.0729006	0.133916	152	0.0549075	0.107891
79	10	8.1	77.9753	13.2854	6291	6427.5	0.00960147	0.0295552	0.0358285	0.0705598	0.0779753	0.138201	77	0.0570639	0.0989004
80	9	13.4444	80.5196	14.7313	6228	6262.56	0.0174692	0.0356172	0.0358583	0.0659606	0.0805196	0.143766	114	0.0537427	0.105023
81	8	11.5	79.851	11.9171	6461	4397.38	0.00391512	0.0366062	0.0390558	0.0900468	0.079851	0.138002	89	0.0572161	0.122714
82	3	38.6667	91.7743	3.72588	3418	7291.33	0.0137491	0.0300026	0.0387515	0.0470789	0.0917743	0.163068	108	0.068048	0.118778
83	15	8.66667	85.764	18.0088	6086	5504.93	0.0173349	0.0331399	0.0341729	0.0568413	0.085764	0.145634	116	0.0638171	0.110648
84	11	16.8182	81.2662	15.0591	8242	4570.18	0.0256437	0.0453479	0.0376972	0.0774914	0.0812662	0.137868	163	0.0624554	0.129875
85	23	7.13043	75.3322	15.2652	5361	5447.78	0.0087467	0.0304003	0.0341808	0.0716526	0.0753322	0.132634	145	0.0537529	0.114728
86	6	9	106.561	18.7665	3742	4643.83	0.0307035	0.0429883	0.0432066	0.0777775	0.106561	0.164979	51	0.0710304	0.125757
87	9	9.77778	86.7975	17.2904	4819	6307.11	0.0186823	0.0372236	0.0349375	0.062123	0.0867975	0.144372	82	0.0633683	0.121217
88	12	11.0833	91.0809	18.6184	6649	4720.5	0.0165517	0.0395482	0.0379494	0.0636878	0.0910809	0.15039	126	0.0733417	0.121016
89	11	10.0909	83.5843	11.2465	4984	6172.36	0.008011	0.0350182	0.0346058	0.0640443	0.0835843	0.138189	105	0.0633199	0.116096
90	5	11.8	65.4581	9.37673	6189	6976.2	0.00373521	0.04596	0.0385238	0.0850213	0.0654581	0.122232	55	0.0441449	0.0850213
91	4	38.25	105.174	7.75546	4646	6125.5	0.00316677	0.0455673	0.0333412	0.0646283	0.105174	0.162758	142	0.0856229	0.135779
92	19	9.63158	73.3581	16.1591	5043	4764.26	0.0105918	0.0325176	0.0348617	0.0738616	0.0733581	0.137375	163	0.0535844	0.0970738
93	6	23	88.5097	13.1121	11063	6118	0.015699	0.0297855	0.033708	0.0457618	0.0885097	0.144403	128	0.0681385	0.11607
94	16	17.25	74.9757	13.7935	8667	5587.12	0.0180546	0.03199	0.0358338	0.0624789	0.0749757	0.137238	240	0.0612213	0.110294
95	10	12.3	73.7402	14.6406	7128	6588.9	0.0095398	0.0312846	0.0360134	0.0624789	0.0737402	0.144659	117	0.0518286	0.10405
96	11	19.0909	72.9115	10.7456	6939	6220.82	0.0173198	0.0364933	0.037845	0.0594051	0.0729115	0.130787	181	0.0533621	0.099665
97	12	19.6667	80.3549	13.9175	9098	5636.75	0.00584311	0.0354209	0.0352914	0.0742165	0.0803549	0.136815	216	0.0627857	0.110092
98	10	25.9	75.0384	15.5743	3850	4658.2	0.00823563	0.0361618	0.0324169	0.064447	0.0750384	0.13372	220	0.060443	0.104853
99	8	12.625	90.234	17.2635	5978	4540.25	0.0213592	0.0368884	0.0380567	0.0653282	0.090234	0.151074	96	0.0672692	0.109616
100	8	17.5	73.8826	10.7608	2389	5560.88	0.00629335	0.0354988	0.0333221	0.0619081	0.0738826	0.134607	132	0.0529231	0.109421
101	6	25.8333	76.5366	9.81585	4659	4693.83	0.0190533	0.0361198	0.037345	0.0500587	0.0765366	0.13241	145	0.0583648	0.104545
102	12	8.25	87.874	18.9237	7296	5257.67	0.00256116	0.0413613	0.0356595	0.0800694	0.087874	0.14206	95	0.0667311	0.111439
103	12	11	99.936	19.9476	9964	5582.42	0.0167561	0.0473146	0.0336039	0.075845	0.099936	0.160572	121	0.0784065	0.132277
104	12	9.66667	87.4757	17.1064	5109	6378.08	0.0112132	0.0402143	0.0333674	0.0736826	0.0874757	0.143159	108	0.0682742	0.111817
105	6	41.5	69.0679	8.83458	5957	4310.33	0.0057311	0.0306564	0.0372689	0.0561188	0.0690679	0.122953	222	0.0539964	0.107129
106	7	24.2857	72.2031	8.70983	6967	3863.71	0.0115912	0.0306949	0.0348349	0.0587142	0.0722031	0.131837	161	0.0520161	0.100274
107	13	12.7692	78.3766	15.3928	8392	5654.54	0.00762764	0.039326	0.0388534	0.0618069	0.0783766	0.136369	154	0.0643682	0.120545
108	8	16.375	104.779	20.6733	4092	5360.38	0.00975178	0.0498892	0.040508	0.0745796	0.104779	0.160922	123	0.0883301	0.139866
109	6	21.1667	88.6795	12.8851	3820	6511.5	0.0258523	0.0460924	0.037347	0.062197	0.0886795	0.145216	116	0.0664951	0.127552
110	11	19.8182	89.9448	13.8913	2817	4368.09	0.00611534	0.036772	0.037421	0.0553508	0.0899448	0.146754	195	0.0709938	0.105759
111	11	12.3636	86.2671	14.7618	5341	5182.82	0.000598167	0.0272147	0.0329689	0.0492633	0.0862671	0.14426	127	0.0631438	0.114028
112	14	8.71429	72.9567	13.1842	5575	5380.14	0.0123088	0.0370859	0.0336852	0.0710214	0.0729567	0.12948	116	0.0551053	0.100883
113	26	6.76923	74.9106	16.063	6183	4867.31	0.00627771	0.0334665	0.0355223	0.0728914	0.0749106	0.127474	164	0.0560724	0.110059
114	7	14.8571	86.5401	14.9996	6125	6072.29	0.0123413	0.0347548	0.0338017	0.0619081	0.0865401	0.141054	97	0.0656367	0.110437
115	8	18.25	90.2031	14.6589	6181	3617.75	0.0161171	0.0313219	0.0359028	0.0481488	0.0902031	0.154206	137	0.0678929	0.117511
116	12	17.75	67.5087	10.4172	4714	6799.83	0.0132819	0.0287561	0.0358234	0.0441025	0.0675087	0.125547	181	0.0489547	0.0959473
117	7	22.7143	85.3709	11.6579	2065	6021.29	0.00615633	0.034745	0.0371198	0.0713342	0.0853709	0.135793	153	0.0631351	0.109019
118	4	22.5	92.6243	11.6275	2070	6093.5	0.0273219	0.0352702	0.0343726	0.0501415	0.0926243	0.150494	90	0.0604347	0.100213
119	3	22.6667	92.4345	8.41767	2519	5573.33	0.0248069	0.0426297	0.0332222	0.0564535	0.0924345	0.153121	66	0.0581633	0.11444
120	7	12	87.9343	15.0114	6821	4317.57	0.0143666	0.0348972	0.0382164	0.0582259	0.0879343	0.146913	82	0.0654648	0.114658
121	6	16.8333	75.7806	10.2826	7088	4039.17	0.0113287	0.0363282	0.0349131	0.0546212	0.0757806	0.138262	97	0.0577669	0.117035
122	3	17.6667	80.3266	4.57024	4225	7787.67	0.00901774	0.0226465	0.0342738	0.0470941	0.0803266	0.140503	53	0.0526075	0.104533
123	6	29.6667	73.0582	7.88617	96	5492.17	0.0109644	0.0240626	0.03469	0.0388791	0.0730582	0.133638	162	0.0532563	0.0987286
124	5	24.6	74.4929	9.80668	10744	5579.8	0.0171007	0.0348545	0.0415225	0.0568794	0.0744929	0.132793	117	0.0521147	0.0948125
125	11	10.8182	74.953	13.6079	6542	4829	0.00867928	0.0319711	0.0344316	0.0579173	0.074953	0.134935	114	0.054729	0.108836
126	10	14.4	88.0491	15.33	6370	5146.4	0.0193158	0.0300151	0.0322126	0.0433415	0.0880491	0.150636	132	0.0628015	0.115989
127	9	12.5556	79.6229	14.2458	5802	4733.89	0.0103676	0.0287202	0.0365588	0.0552781	0.0796229	0.141717	107	0.0531904	0.100901
128	4	45.25	70.7017	7.0883	6813	5309.5	0.00405552	0.024691	0.0355133	0.0578293	0.0707017	0.129899	165	0.0497641	0.0873755
129	4	12	92.607	12.9333	4127	6086	0.0199044	0.0313503	0.037718	0.0452085	0.092607	0.152207	46	0.0533588	0.092609
130	6	9.5	77.9404	12.2323	2360	6507.17	0.0155473	0.0258516	0.0378784	0.0486224	0.0779404	0.1347	55	0.05591	0.108777
131	6	12.3333	82.9644	11.5309	7438	4437.17	0.0250909	0.0322582	0.0371795	0.0396988	0.0829644	0.13414	69	0.0561995	0.116611
132	5	16.2	89.5243	15.4487	6495	7540.8	0.0144959	0.0349077	0.0380287	0.0661047	0.0895243	0.152391	76	0.0641535	0.107153
133	7	14.4286	75.5684	13.1442	3847	6646.29	0.00968155	0.0317175	0.0349295	0.0530684	0.0755684	0.126495	97	0.0526903	0.11074
134	10	6.7	85.3176	16.6474	4727	6680.1	0.008011	0.0297847	0.0369372	0.0478611	0.0853176	0.138331	67	0.0539281	0.0980248
135	6	36.8333	62.9049	8.54713	4036	5550.5	0.00552402	0.0281379	0.0366257	0.0572596	0.0629049	0.118881	195	0.0476105	0.0858047
136	7	25.1429	73.4387	9.08038	5691	5601.43	0.00805003	0.0263929	0.0332564	0.041675	0.0734387	0.126473	160	0.0563875	0.112179
137	9	22.8889	64.4397	11.5753	3678	5659.33	0.00938916	0.0267804	0.0314093	0.05292	0.0644397	0.124397	190	0.0460443	0.0949792
138	7	7	84.2798	16.8058	10978	4770.29	0.00971607	0.0364316	0.0381404	0.05899	0.0842798	0.143867	50	0.0540219	0.091518
139	7	17.1429	77.6822	11.4011	4384	5348.71	0.018083	0.0374836	0.0333688	0.0561729	0.0776822	0.138565	112	0.0621462	0.108607
140	8	31.875	72.3784	13.1879	4516	4331.88	0.0130994	0.0271833	0.0379295	0.0537148	0.0723784	0.125378	216	0.0560095	0.11541
141	12	15.9167	79.5827	13.125	4561	6579.58	0.0236001	0.0413665	0.0356924	0.0677821	0.0795827	0.135915	180	0.0625269	0.116711
142	12	7.75	77.8886	18.7061	1294	5014.25	0.00792875	0.0341659	0.0370346	0.0798333	0.0778886	0.135521	91	0.0515388	0.112654
143	8	16.375	87.7789	19.7685	4436	4706.12	0.0204514	0.042166	0.0394011	0.076506	0.0877789	0.142503	122	0.0636383	0.0953704
144	6	25.3333	84.8537	10.3925	5166	5692.5	0.0199704	0.0264394	0.0357599	0.040238	0.0848537	0.143749	143	0.0646084	0.102933
145	5	15.6	77.583	10.6456	5059	7111	0.0145484	0.0286831	0.0349597	0.0425508	0.077583	0.138407	75	0.0497115	0.0805288
146	22	6.68182	82.2699	20.5818	2154	6370.77	0.0124945	0.0326634	0.0340258	0.05797	0.0822699	0.14401	135	0.0588916	0.123686
147	6	24	87.9705	12.2082	5951	5892	0.0149012	0.0333005	0.0370768	0.046801	0.0879705	0.148432	135	0.0686844	0.104562
148	7	16.8571	81.5978	13.9394	7931	6375.57	0.0132125	0.0289709	0.0331608	0.0464129	0.0815978	0.144661	108	0.0569239	0.100593
149	12	15.3333	78.4834	15.0665	8135	5090.33	0.0170976	0.0360691	0.035855	0.0723291	0.0784834	0.136532	168	0.0584011	0.100264
150	7	23	62.3685	11.4834	4878	6054.43	0.00452938	0.0242832	0.0375149	0.042529	0.0623685	0.12124	151	0.0448679	0.0912167
151	8	10.5	97.743	15.1561	6917	5277.88	0.0178468	0.0429331	0.0337194	0.065832	0.097743	0.155214	80	0.0664138	0.111145
152	3	13	93.0187	7.75156	3816	4387.67	0.0152579	0.0516345	0.0373821	0.0840353	0.0930187	0.150779	38	0.0713996	0.134059
153	12	14.75	78.6197	16.7785	6396	6378	0.0148473	0.0423927	0.0401805	0.07825	0.0786197	0.135646	165	0.0656673	0.110711
154	12	8.58333	91.5023	21.5005	7350	5048.33	0.0213186	0.0356766	0.0348891	0.0588905	0.0915023	0.15159	100	0.0643616	0.112083
155	14	8.78571	87.971	18.3398	2619	5521.64	0.0144681	0.0390141	0.035518	0.0696865	0.087971	0.144393	118	0.0672851	0.133183
156	4	10.5	90.635	14.5663	4552	8115.75	0.0198091	0.0323049	0.0402385	0.0622953	0.090635	0.152627	42	0.0538705	0.0885561
157	9	22.7778	80.0081	12.9872	7047	5045.11	0.0141006	0.0313446	0.0352508	0.0535872	0.0800081	0.136685	185	0.0587574	0.0964494
158	9	13.6667	75.7071	16.2174	4720	4490.22	0.0162443	0.0309718	0.0374517	0.0586985	0.0757071	0.137499	110	0.0530474	0.0945228
159	11	15.4545	102.522	18.7615	7578	6329	0.0192575	0.0456088	0.0377855	0.0848666	0.102522	0.16653	157	0.0813835	0.122423
160	11	9.36364	73.2962	15.63	6640	4742.18	0.00716547	0.0391783	0.0341493	0.0748993	0.0732962	0.139589	101	0.0557617	0.108261
161	9	24.6667	101.23	18.246	0	3549.78	0.0259607	0.0465604	0.0344826	0.0611471	0.10123	0.157988	198	0.0812589	0.131258
162	8	12.375	74.2735	11.3305	4255	4466.75	0.010305	0.042901	0.0416793	0.0792507	0.0742735	0.134413	97	0.0536511	0.105387
163	9	22.2222	69.8154	11.7538	6376	5972.67	0.00634394	0.0370497	0.0370919	0.0675537	0.0698154	0.140232	176	0.0553398	0.109247
164	8	17	85.423	14.5951	4848	5544.38	0.0134167	0.0421724	0.0359575	0.0679321	0.085423	0.140588	123	0.0697387	0.110215
165	7	9.85714	104.137	14.9304	6963	4214.57	0.0127337	0.0369324	0.0341657	0.0443715	0.104137	0.160326	66	0.0677574	0.10223
166	11	19.9091	74.4167	13.8244	9901	5083.09	0.0129446	0.0329454	0.034053	0.0749164	0.0744167	0.130435	196	0.0544767	0.102703
167	12	16.1667	74.277	13.8854	2856	5506.17	0.0163	0.0446862	0.0331744	0.0798939	0.074277	0.133215	180	0.0588638	0.12015
168	6	9.66667	88.0736	15.2892	6523	5625.67	0.0163285	0.0310934	0.034599	0.0464183	0.0880736	0.152194	54	0.0563478	0.0922302
169	14	6.42857	91.3346	19.23	1387	5508.43	0.0203149	0.0396679	0.0361358	0.0696239	0.0913346	0.153536	84	0.0617158	0.11398
170	8	8.875	95.394	17.4271	9847	6448	0.0131554	0.0307207	0.0400643	0.0546068	0.095394	0.1519	68	0.0614303	0.119209
171	6	11	97.7942	17.8894	6086	5339.17	0.0154881	0.0355998	0.0356605	0.0564655	0.0977942	0.156601	64	0.0662446	0.115382
172	7	7.57143	90.135	18.1245	2344	6001.29	0.00603667	0.0391272	0.0337641	0.059452	0.090135	0.153968	51	0.0608596	0.100961
173	7	13.1429	76.5689	12.7378	9751	5244.57	0.0138311	0.0364011	0.040398	0.0699225	0.0765689	0.130714	85	0.0578032	0.110286
174	7	5.71429	102.738	24.5197	2615	5545.57	0.0204632	0.0406641	0.031339	0.0716621	0.102738	0.157572	39	0.0689848	0.118664
175	16	6.75	82.2196	18.0651	4840	5181	0.00764983	0.0351475	0.0330721	0.0664955	0.0822196	0.143709	98	0.0570687	0.102394
176	4	31	77.202	9.01674	6642	9468	0.0160921	0.0333666	0.037696	0.055283	0.077202	0.135746	120	0.0588335	0.10625
177	14	12.9286	72.4476	14.0313	3157	6191.71	0.0113792	0.0418393	0.0357709	0.0820693	0.0724476	0.132331	165	0.0628965	0.11195
178	7	18.5714	93.8635	19.1303	3588	4832.43	0.0261186	0.038062	0.0375979	0.0668254	0.0938635	0.149123	124	0.0701185	0.104817
179	7	11.1429	94.352	16.4654	527	3719	0.0135021	0.0314419	0.0358816	0.03909	0.094352	0.153581	72	0.0620395	0.102357
180	8	11.125	82.4766	14.098	7005	6166.38	0.0197891	0.0319438	0.0402248	0.046428	0.0824766	0.134819	84	0.0596571	0.0987056
181	5	28.8	89.8909	13.5343	7589	4842.2	0.00925043	0.0307928	0.0344047	0.0579328	0.0898909	0.148	140	0.0689121	0.0996577
182	12	8	87.5564	17.7877	5929	4366.08	0.00398222	0.0299584	0.0351752	0.05797	0.0875564	0.14703	91	0.0576923	0.100899
183	7	11.1429	76.8117	13.7767	6145	6004.57	0.0155867	0.0321121	0.0361068	0.0551427	0.0768117	0.127759	77	0.0542508	0.111475
184	6	27.8333	101.174	15.4621	4746	6258.17	0.0271025	0.0481402	0.0387926	0.0738616	0.101174	0.16522	156	0.0800252	0.126984
185	4	10	113.021	16.3011	5494	8065.5	0.0422603	0.0477514	0.037383	0.0587206	0.113021	0.173997	39	0.0772331	0.11377
186	8	22.25	97.6587	12.5018	6188	5344.5	0.00930526	0.0476648	0.0438795	0.0873116	0.0976587	0.15622	163	0.0796173	0.135335
187	8	11	80.8932	15.0347	7499	5140.5	0.0115742	0.0335069	0.0320978	0.0610381	0.0808932	0.14072	86	0.0550903	0.100298
188	7	9.14286	101.316	17.8241	9357	5903.71	0.0210935	0.0555614	0.0379324	0.0900468	0.101316	0.155558	62	0.0802395	0.126636
189	5	17.6	105.361	14.0144	9004	5585	0.00697238	0.0375032	0.0393075	0.0664955	0.105361	0.164147	83	0.0783862	0.118479
190	8	15.125	90.4098	17.7754	3804	3428.38	0.0207024	0.0415492	0.0332903	0.0763689	0.0904098	0.15434	116	0.0678676	0.11629
191	12	9.25	77.6577	17.1121	5117	5659.58	0.0168905	0.0398971	0.041618	0.065182	0.0776577	0.129386	105	0.0565529	0.122517
192	6	14.6667	82.3061	11.9364	6380	6468.5	0.00962032	0.0376178	0.0367744	0.0583775	0.0823061	0.13907	87	0.06008	0.112098
193	7	6.28571	86.8064	18.2914	5195	4352.86	0.0110399	0.0304905	0.0309741	0.0567248	0.0868064	0.15274	43	0.0544911	0.0962294
194	5	25.2	105.653	16.3761	2900	2774.4	0.0390052	0.0502107	0.0395599	0.0686195	0.105653	0.167847	120	0.081367	0.122658
195	5	27	66.9364	5.5182	6035	4195.4	0.00905164	0.0222982	0.0375403	0.0342007	0.0669364	0.124744	124	0.0454832	0.101336
196	4	19	73.8383	8.52525	10749	5260	0.0121497	0.0421224	0.0375878	0.0644315	0.0738383	0.130595	74	0.058292	0.125422
197	4	18.25	80.9118	7.72586	3213	4977.5	0.0087467	0.0259259	0.0329941	0.0512272	0.0809118	0.141381	73	0.0516922	0.104729
198	5	27.6	99.2097	13.5366	5856	4510	0.0227368	0.04556	0.0373871	0.0723291	0.0992097	0.153043	132	0.0765057	0.115883
199	5	19	79.3094	8.23598	5443	6255.6	0.0157788	0.0351074	0.0346982	0.0533537	0.0793094	0.149667	89	0.0568447	0.107461
200	4	15.5	75.3763	9.30124	7869	4039.75	0.0136342	0.0398958	0.0364356	0.0555068	0.0753763	0.132131	60	0.0523143	0.0945559
201	6	9.5	100.705	18.2323	2687	5085.17	0.0197992	0.0396877	0.0406603	0.06145	0.100705	0.164971	56	0.0764541	0.113703
202	4	18.5	71.8439	9.64639	8523	3427.25	0.00823563	0.0159558	0.0360524	0.0358438	0.0718439	0.132375	69	0.0455246	0.105506
203	11	8.63636	80.5354	14.7223	5740	5274.91	0.00921872	0.0318041	0.0360669	0.058103	0.0805354	0.134642	92	0.0549538	0.105463
204	6	19.5	93.0168	13.1338	9351	5080.67	0.0177064	0.0404052	0.0355129	0.063793	0.0930168	0.149458	113	0.075341	0.124784
205	4	21.25	101.187	11.4661	5506	3556.75	0.0203613	0.0413944	0.0356459	0.0582072	0.101187	0.161415	81	0.0774384	0.126094
206	8	18.5	68.3769	12.2777	4669	4707	0.011033	0.0333567	0.0410568	0.06094	0.0683769	0.127744	139	0.0491788	0.104546
207	5	8	97.9171	16.1563	5430	4236.2	0.00930526	0.0398617	0.0431433	0.072697	0.0979171	0.155112	39	0.0681989	0.113938
208	6	8.33333	97.1895	17.0385	3629	4735	0.0294374	0.0358517	0.0356948	0.0467069	0.0971895	0.16168	48	0.0622212	0.0912248
209	11	13.8182	96.0814	22.521	6651	6046.82	0.0234748	0.0488252	0.0385863	0.0777453	0.0960814	0.151819	146	0.0722807	0.104585
210	11	7.72727	84.8	16.6201	6903	4958.73	0.0197463	0.0283708	0.0336356	0.0376959	0.0848	0.141439	78	0.0542846	0.0943844
211	7	24.8571	80.0163	12.1175	6181	7425.14	0.0220767	0.0413574	0.0376175	0.0687977	0.0800163	0.138013	155	0.0595472	0.119866
212	4	35.5	79.1344	7.38117	2051	4851.25	0.0155036	0.0285502	0.0398171	0.0386479	0.0791344	0.133814	135	0.058233	0.0957148
213	5	17	83.9261	14.3105	3983	6612.2	0.0136548	0.0264864	0.0342153	0.0485931	0.0839261	0.138287	79	0.0550086	0.0986934
214	6	9	101.11	21.0364	4433	4504.5	0.0293965	0.0393519	0.0401882	0.0550076	0.10111	0.152227	53	0.0678769	0.10176
215	5	13.4	95.186	12.7636	4195	4867	0.0165517	0.0296052	0.031438	0.0510729	0.095186	0.166941	67	0.0612172	0.103129
216	9	11.2222	88.2226	19.8684	6315	3587.22	0.0263658	0.0466854	0.037954	0.0778444	0.0882226	0.143401	93	0.0665109	0.119185
217	16	10.375	85.7093	17.8401	6267	5580	0.0173198	0.0392216	0.036904	0.0712156	0.0857093	0.148107	150	0.0658451	0.11032
218	4	32	90.2727	9.98876	5393	9100.25	0.0137451	0.0306623	0.0330209	0.0471198	0.0902727	0.1487	120	0.0675788	0.115349
219	9	16.8889	90.7763	17.8024	5514	5278.67	0.00919721	0.0414902	0.0352782	0.0560726	0.0907763	0.149668	146	0.0734852	0.115452
220	6	8.66667	92.6717	16.8059	2005	5371.83	0.0133265	0.0321323	0.0332217	0.0540423	0.0926717	0.151643	50	0.0681335	0.113327
221	5	11.8	90.8391	11.7442	8425	4279.2	0.0126665	0.0363273	0.036573	0.048763	0.0908391	0.148319	57	0.0689052	0.116973
222	9	11.4444	80.0377	14.0889	6263	6623.78	0.00157202	0.028381	0.0363539	0.0461153	0.0800377	0.140518	102	0.0546196	0.115288
223	5	7.8	95.4706	14.4797	6662	6345.4	0.0333171	0.0451897	0.0358567	0.0627003	0.0954706	0.153867	39	0.0652258	0.119335
224	16	5.375	99.6767	26.4609	1326	5170.81	0.0179092	0.0414578	0.0367912	0.0795904	0.0996767	0.164574	81	0.0690747	0.122378
225	5	8.6	98.0145	17.8845	4649	4962.6	0.0280957	0.0367186	0.0295525	0.0432247	0.0980145	0.156202	43	0.0623146	0.100967
226	5	29.6	83.5238	10.9745	6606	3821.8	0.0133265	0.0302646	0.0322717	0.0512382	0.0835238	0.143339	139	0.0640632	0.102524
227	3	17.3333	113.463	7.65424	8081	5279.33	0.0303518	0.0379964	0.0394342	0.0435104	0.113463	0.167857	52	0.0734203	0.126263
228	13	12.8462	76.358	17.4234	3476	7538.77	0.00614872	0.0363712	0.0364461	0.0804465	0.076358	0.131856	155	0.0550958	0.0983132
229	8	17.75	96.5217	17.6597	2548	5602.38	0.0216533	0.0370365	0.0366563	0.0597045	0.0965217	0.158078	134	0.0782243	0.136803
230	3	19	79.439	5.4797	1573	5124	0.0146831	0.0329934	0.0320307	0.0456416	0.079439	0.143921	55	0.0519184	0.0864446
231	14	5.07143	84.3719	20.5934	4303	4853	0.0074292	0.0404747	0.0377239	0.0690509	0.0843719	0.151704	70	0.0591419	0.109496
232	7	24	82.7082	11.5909	6691	5648.71	0.00725884	0.0404885	0.0347555	0.0765766	0.0827082	0.140413	157	0.0638981	0.112516
233	4	23.75	91.5704	6.57219	7756	5913.25	0.0286865	0.0362487	0.0372382	0.0441884	0.0915704	0.152238	91	0.0615749	0.111769
234	7	8.71429	78.3665	15.5614	10105	4686.86	0.0161066	0.0284071	0.0349207	0.0607838	0.0783665	0.136743	58	0.0486923	0.0870721
235	6	15	70.9557	10.4907	3013	5298.33	0.00693292	0.0133666	0.0357903	0.0303395	0.0709557	0.130588	86	0.0418516	0.0825043
236	5	20.8	115.44	14.0267	597	5894.4	0.0338875	0.0522858	0.0414312	0.0641947	0.11544	0.168658	96	0.0905331	0.128962
237	9	12.3333	92.9542	13.3486	7729	5645.56	0.0179092	0.0304398	0.0376919	0.0426401	0.0929542	0.154081	110	0.0657335	0.11296
238	4	13.5	82.5383	7.3823	5192	6839.5	0.0095398	0.030389	0.0364361	0.0452173	0.0825383	0.153152	53	0.0622943	0.105819
239	3	53.3333	86.6804	4.45626	8450	6165	0.0239809	0.0364508	0.0406354	0.0566458	0.0866804	0.14095	147	0.066488	0.106875
240	3	64	86.3528	4.73852	7726	4593.67	0.0283181	0.0474344	0.034272	0.0707408	0.0863528	0.144011	173	0.0709648	0.110105
241	6	8.5	84.4631	16.1672	3343	6054.17	0.000777874	0.0254528	0.0305841	0.0635204	0.0844631	0.147394	51	0.049812	0.0904714
242	5	25.2	97.1015	14.4442	5278	5852	0.0345448	0.0384138	0.0342903	0.0466011	0.0971015	0.151717	123	0.0751076	0.108772
243	7	7.85714	102.069	19.6935	2245	3462.86	0.00728898	0.0426116	0.0368419	0.0655426	0.102069	0.158751	56	0.076034	0.11874
244	6	8	98.1075	16.4946	7686	5867.67	0.0247782	0.0315468	0.0325793	0.0414017	0.0981075	0.162022	48	0.0586037	0.0940082
245	3	40.3333	96.151	6.55251	6240	5936.33	0.0213249	0.0379884	0.0381171	0.0529794	0.096151	0.15721	119	0.0782258	0.113823
246	3	18.3333	102.173	7.85341	4569	6682.67	0.0319289	0.0402075	0.0345044	0.0463461	0.102173	0.157537	56	0.0706077	0.106907
247	6	19.6667	78.0859	12.0449	7272	4278.67	0.00964081	0.0279879	0.0324942	0.0451159	0.0780859	0.136333	112	0.0528193	0.106107
248	4	13.75	105.084	12.0835	2632	4771	0.020435	0.037178	0.0341259	0.0491267	0.105084	0.161443	54	0.0678252	0.115285
249	4	41	77.6149	7.82113	2864	8326	0.0133138	0.0445714	0.0406615	0.0571346	0.0776149	0.147202	148	0.0612226	0.116275
250	8	9.5	103.901	19.8658	4348	6065.12	0.0197647	0.039315	0.0372737	0.0486694	0.103901	0.158894	76	0.0727091	0.121675
251	7	10	101.64	19.9671	4406	6692.57	0.0145054	0.0385883	0.039473	0.0596624	0.10164	0.160934	69	0.0690253	0.125934
252	11	8.36364	73.2333	14.0501	6493	5080.18	0.00279648	0.0259974	0.0330772	0.050485	0.0732333	0.129015	89	0.0491151	0.084534
253	7	9.28571	85.4485	18.6181	6514	4990.14	0.0147699	0.0319513	0.0357887	0.0489449	0.0854485	0.152469	66	0.0566086	0.093148
254	8	8.375	81.8566	17.3627	5368	4595.12	0.00703855	0.0215235	0.0334375	0.0374336	0.0818566	0.138362	67	0.0538161	0.0975913
255	9	10.1111	88.9183	15.4836	7988	4051.89	0.0131542	0.0360187	0.0350618	0.0611551	0.0889183	0.145701	81	0.0628254	0.112263
256	7	15.2857	77.4962	11.9847	7200	5564.29	0.00689596	0.0346109	0.0376795	0.0629551	0.0774962	0.127126	100	0.055755	0.1139
257	5	8	116.95	21.2087	4791	5642.2	0.0261186	0.0608121	0.0426809	0.0786982	0.11695	0.172551	40	0.0895914	0.127259
258	4	9.75	104.728	16.5975	8076	2885.25	0.0259193	0.0342991	0.0392683	0.0463574	0.104728	0.166804	39	0.0654147	0.122538
259	10	9.6	91.7319	19.9281	2612	5106.9	0.0147721	0.039464	0.0349257	0.0585696	0.0917319	0.151368	90	0.0668459	0.105521
260	4	6.25	97.008	18.2852	5719	4756.5	0.0110399	0.0226652	0.0389898	0.0275138	0.097008	0.16378	26	0.0531112	0.090176
261	6	20.6667	72.3812	12.3377	0	5447.67	0.00750491	0.0303109	0.0307095	0.0591014	0.0723812	0.129003	119	0.0558434	0.106713
262	8	9.75	81.6437	16.9156	4589	3587.75	0.0120117	0.0463632	0.0375589	0.0704925	0.0816437	0.1426	74	0.0665914	0.123801
263	4	12	83.4206	11.955	4513	5973.25	0.00336623	0.0144551	0.0311592	0.0302452	0.0834206	0.142896	49	0.0472518	0.101267
264	3	12.6667	95.7188	7.84362	1245	5308	0.0295567	0.0350962	0.0313062	0.0392327	0.0957188	0.155103	33	0.0611287	0.0991039
265	4	23.5	78.9642	9.45966	4464	5352	0.0136399	0.0217471	0.0321613	0.0342279	0.0789642	0.137191	90	0.0471518	0.092396
266	6	10.5	84.4669	13.0227	5049	3857.17	0.00556185	0.0345829	0.0397266	0.0489016	0.0844669	0.139286	60	0.0589418	0.137498
267	5	9.2	93.583	16.5897	5838	5636.4	0.0194525	0.0409968	0.0349421	0.058103	0.093583	0.15354	47	0.0597114	0.111158
268	5	22.8	93.0586	13.7642	7221	5194.4	0.026306	0.0361221	0.0329918	0.0462211	0.0930586	0.156429	111	0.0698816	0.121414
269	6	21.6667	81.5992	13.1098	6881	4768.67	0.0219371	0.0503072	0.0335327	0.0835495	0.0815992	0.138731	126	0.0662809	0.110942
270	7	7	80.0081	14.3325	5299	7402.71	0.0174782	0.0340555	0.0337324	0.0593454	0.0800081	0.136062	46	0.0556333	0.0944793
271	6	9.16667	80.2565	14.6708	7427	5604	0.00627771	0.0376459	0.035316	0.0625387	0.0802565	0.133752	55	0.0508335	0.107719
272	7	5.71429	105.08	22.0525	4555	4386.57	0.0119908	0.0402277	0.03942	0.0684192	0.10508	0.157236	40	0.0678013	0.132551
273	11	5.81818	88.9342	19.8116	4860	5733	0.0130868	0.0305045	0.0315769	0.0443715	0.0889342	0.152971	63	0.0571382	0.121884
274	4	13.75	108.567	10.2968	0	6629	0.0376959	0.0485503	0.0389565	0.0751211	0.108567	0.16955	55	0.0745348	0.127813
275	8	7.625	85.6508	18.9741	5165	5688.88	0.0192451	0.0325627	0.0348299	0.0491391	0.0856508	0.142353	62	0.0528449	0.115453
276	4	5.25	96.8351	20.4045	3662	5876.5	0.00925043	0.0326653	0.0330005	0.0501284	0.0968351	0.154229	22	0.0568164	0.0897114
277	6	6.66667	109.781	24.5228	7823	6666	0.0318737	0.0502335	0.0387876	0.0687327	0.109781	0.173848	41	0.0661261	0.0971062
278	5	30.4	76.6136	7.45443	6363	3126.4	0.0137185	0.0319152	0.0365193	0.051901	0.0766136	0.136911	142	0.058689	0.100808
279	5	9.4	101.822	14.7884	5123	5451.2	0.0320695	0.0376108	0.0328693	0.0530208	0.101822	0.16149	45	0.0603701	0.114263
280	4	6.5	80.9633	14.6987	9181	5872	0.0127135	0.0501368	0.0414731	0.0708805	0.0809633	0.140457	27	0.0629263	0.0952324
281	8	7	98.5822	24.1761	0	6601.25	0.0274427	0.04822	0.0351383	0.0779789	0.0985822	0.156609	53	0.0768928	0.126627
282	7	9.42857	95.0847	19.5394	3972	4492	0.00983332	0.0391468	0.0348794	0.0666716	0.0950847	0.158903	64	0.0643439	0.0993425
283	5	10.8	109.599	15.8614	568	6074.4	0.0296647	0.0410678	0.0354106	0.0489272	0.109599	0.165363	54	0.0724934	0.128102
284	4	10.75	98.922	11.606	2349	3317.25	0.0261985	0.0452987	0.0410181	0.0553317	0.098922	0.163573	42	0.0697211	0.126011
285	12	5.66667	95.9683	23.3655	8095	6597.25	0.0158502	0.0432075	0.0373679	0.0830386	0.0959683	0.152766	67	0.0685816	0.147061
286	5	10.8	91.9777	14.8391	4850	5106.6	0.0171117	0.0265447	0.0335773	0.037551	0.0919777	0.155427	54	0.0573798	0.105438
287	5	11.4	100.429	18.5185	2147	5141.6	0.0226099	0.0408146	0.0341425	0.0531707	0.100429	0.159648	55	0.0673305	0.1112
288	6	10.5	95.7023	15.4757	5172	5346.5	0.0284746	0.0436716	0.0305123	0.0584552	0.0957023	0.153368	59	0.0717826	0.119395
289	6	19.5	95.2747	11.7857	1648	6952	0.0278314	0.0413711	0.0344054	0.0687471	0.0952747	0.158164	110	0.0723469	0.124547
290	3	19.6667	96.2897	5.1813	3902	4290	0.0242753	0.0383734	0.0344535	0.0536676	0.0962897	0.156822	59	0.0670181	0.121555
291	4	12.25	100.424	13.8137	5329	2431	0.0192465	0.0366402	0.0369084	0.0482906	0.100424	0.163257	50	0.063475	0.117914
292	6	20.3333	77.717	13.4192	4950	4397.67	0.0133325	0.0241949	0.030546	0.0372416	0.077717	0.13479	117	0.0531452	0.100143
293	4	11.25	91.2891	12.5522	5795	5053.5	0.0158502	0.0193145	0.038521	0.0221506	0.0912891	0.155732	46	0.0531481	0.0982131
294	4	16.25	94.71	9.20648	6519	7105.75	0.0265479	0.0299743	0.0360153	0.0325841	0.09471	0.151558	66	0.0609059	0.0924065
295	8	5.25	92.4763	21.6929	5326	5289.62	0.0168365	0.0382355	0.0319625	0.0532238	0.0924763	0.154682	40	0.0542877	0.0853409
296	4	12.5	96.7454	13.8627	8433	6087.5	0.0171117	0.0328224	0.033152	0.0559619	0.0967454	0.15858	51	0.0677423	0.104249
297	5	15.6	74.4508	13.7584	6764	4183	0.00604744	0.0335203	0.0365156	0.0551399	0.0744508	0.134361	76	0.0439617	0.105385
298	6	10.5	101.769	19.8863	7683	4239.17	0.034094	0.044842	0.0372346	0.06468	0.101769	0.159794	63	0.0777999	0.124699
299	3	14.6667	139.799	11.2716	6962	4835.67	0.0531977	0.0763685	0.041478	0.0885963	0.139799	0.197591	42	0.103237	0.167398
300	4	10	103.136	14.8754	8443	3654.25	0.0367403	0.0468951	0.0351909	0.0622625	0.103136	0.164199	40	0.0738218	0.117187
301	7	13.2857	106.101	20.7538	6356	5445.86	0.0318196	0.045282	0.0354524	0.0627729	0.106101	0.167205	87	0.0755541	0.128523
302	3	36.3333	81.4442	4.84407	5740	5691.67	0.00357954	0.0165195	0.0323521	0.040136	0.0814442	0.138515	103	0.0603779	0.108991
303	6	20.6667	82.147	14.0234	7859	6381.17	0.00716459	0.032415	0.0357673	0.0667099	0.082147	0.13935	120	0.0645505	0.113492
304	3	30.6667	86.6492	3.72941	3854	3905	0.0268683	0.0334584	0.0397033	0.0461652	0.0866492	0.155457	89	0.0653595	0.108578
305	8	13	86.3992	18.3829	2137	7269.25	0.0121309	0.0315913	0.0377545	0.0498645	0.0863992	0.13701	99	0.065368	0.12725
306	9	8	84.0735	18.7831	6027	4262.89	0.00922707	0.0334361	0.0350611	0.0585839	0.0840735	0.137705	70	0.0557685	0.112018
307	4	13	93.932	14.5879	8109	5081	0.029083	0.0463732	0.034143	0.0595938	0.093932	0.152613	51	0.0639217	0.117573
308	6	22.1667	95.1911	14.6431	771	5361.5	0.0278166	0.0464318	0.0345558	0.0900949	0.0951911	0.157623	125	0.07274	0.133399
309	7	7.28571	90.1989	17.6521	2455	6005.29	0.00380429	0.0377453	0.033222	0.0577054	0.0901989	0.142421	52	0.0633729	0.11711
310	4	14.75	78.4245	10.0125	129	6266.5	0.00057314	0.015912	0.0339764	0.03327	0.0784245	0.131684	58	0.0472819	0.0987095
311	5	14.2	78.8517	11.0008	3163	6123.8	0.0074292	0.0271807	0.0367277	0.0633886	0.0788517	0.144275	72	0.0487392	0.0915933
312	9	8.22222	82.4674	19.969	680	6500.33	0.0101342	0.0367029	0.0344058	0.087836	0.0824674	0.135351	71	0.0632338	0.117484
313	4	25.5	99.9067	14.9698	5556	7712.5	0.02504	0.0379746	0.0341555	0.069468	0.0999067	0.1564	98	0.0793167	0.128781
314	3	13.6667	84.9737	7.69423	3427	5375.67	0.00664697	0.0369207	0.0403041	0.0627729	0.0849737	0.140734	39	0.056336	0.104984
315	3	8.66667	93.7822	12.2201	7061	6451.67	0.0171619	0.0425524	0.0298938	0.0749164	0.0937822	0.155363	27	0.0610904	0.113784
316	5	12.4	76.9327	10.9604	10659	5369.4	0.00731058	0.021515	0.0317597	0.0522624	0.0769327	0.131193	61	0.0512936	0.114835
317	4	12.75	99.7068	14.98	5806	6839	0.0283195	0.0371517	0.0376753	0.0412858	0.0997068	0.157896	49	0.0652529	0.0992108
318	3	15.3333	89.3056	7.34672	3643	4822.33	0.020466	0.0352532	0.0297225	0.0581217	0.0893056	0.15641	47	0.0589422	0.114858
319	10	6.8	91.0198	17.6761	6349	6184	0.0179518	0.0347424	0.0373062	0.049554	0.0910198	0.156609	67	0.0605407	0.104107
320	3	19.6667	123.596	6.45987	5022	4761.33	0.0478134	0.0545631	0.0381262	0.0584369	0.123596	0.180221	59	0.0868071	0.121617
321	4	6.5	106.433	16.8835	5617	4911.25	0.0181323	0.0444264	0.0328238	0.0668254	0.106433	0.16723	27	0.0666065	0.119274
322	4	35.75	102.238	9.49357	8983	3455.5	0.0219137	0.0430645	0.0330871	0.0601386	0.102238	0.162766	134	0.0804877	0.115781
323	6	6	97.2171	19.7012	3051	5303	0.0286361	0.0350064	0.0356864	0.0417138	0.0972171	0.150587	36	0.0619155	0.114897
324	4	7.25	85.0364	14.7134	1618	5887.25	0.0164898	0.0301308	0.0327663	0.0417006	0.0850364	0.141521	27	0.0495957	0.0936594
325	7	10.1429	77.0259	11.8532	6804	6292.71	0.0104224	0.0327366	0.0354822	0.0520954	0.0770259	0.132056	69	0.0536784	0.099144
326	4	30.5	82.905	11.8041	7394	4757.25	0.00725884	0.0225952	0.0390881	0.0362428	0.082905	0.140082	119	0.0596451	0.0929493
327	4	16.75	86.3621	6.44383	5482	5294.25	0.0161294	0.0343554	0.0329635	0.0553896	0.0863621	0.145457	65	0.0610322	0.112553
328	8	17.875	87.1088	14.8992	1372	6447.12	0.00975975	0.031728	0.0365453	0.0466508	0.0871088	0.139232	133	0.0644815	0.12006
329	3	21.3333	89.1628	10.7616	5410	5939	0.00603667	0.0196457	0.0348948	0.0305037	0.0891628	0.156604	65	0.0581871	0.0964051
330	7	6.28571	80.4849	16.6438	4292	5968.71	0.00157202	0.0376878	0.0347914	0.0726099	0.0804849	0.140511	43	0.0541399	0.105073
331	5	9.6	74.1184	12.5215	7377	4584.8	0.00274814	0.0342098	0.0357064	0.0678506	0.0741184	0.13149	45	0.0468706	0.0938392
332	5	8.4	107.805	17.6082	3758	5655.6	0.0202803	0.0454496	0.0359595	0.0651789	0.107805	0.16541	40	0.0771353	0.111359
333	7	9.85714	97.534	14.6467	7501	6585.43	0.0247939	0.0351912	0.036266	0.0557017	0.097534	0.149461	67	0.0671286	0.108266
334	6	26	78.3277	9.73686	10869	4860.33	0.0100529	0.0315989	0.0380183	0.049297	0.0783277	0.138781	145	0.0568143	0.102339
335	5	9.4	85.7629	17.8387	9037	5665	0.018646	0.0381369	0.0390854	0.0528281	0.0857629	0.141227	47	0.057743	0.11633
336	3	9.66667	116.667	12.4229	7067	4750.33	0.0407464	0.048636	0.0399501	0.0562544	0.116667	0.169469	29	0.078848	0.13276
337	3	8.33333	103.073	14.0293	4913	4851.33	0.0331878	0.0477185	0.0384043	0.0686195	0.103073	0.159826	25	0.0662377	0.109583
338	4	10.5	96.4268	14.1627	3283	7371.75	0.0202098	0.0309652	0.0358103	0.0408527	0.0964268	0.165196	43	0.0614105	0.10726
339	5	27.8	99.2918	16.1454	3157	6321.2	0.0373592	0.0445953	0.0383081	0.0482939	0.0992918	0.155904	131	0.0763124	0.113784
340	9	7.55556	91.8542	21.8745	9675	4223.89	0.0243597	0.0396838	0.0404356	0.0575694	0.0918542	0.145622	68	0.0686021	0.108802
341	7	24.7143	70.407	13.202	0	4909.71	0.0155405	0.0291252	0.0349862	0.0531898	0.070407	0.122937	159	0.0503631	0.081056
342	4	29.75	102.419	12.6927	8320	4865.25	0.0314648	0.0439421	0.0345549	0.0545058	0.102419	0.155099	115	0.0811258	0.11535
343	3	7	125.348	17.9069	12249	4142	0.0423959	0.0482815	0.0388045	0.0594198	0.125348	0.180421	21	0.0740854	0.118872
344	5	21.6	86.473	8.35122	5899	4050	0.00867694	0.0305267	0.0306093	0.0516857	0.086473	0.144997	104	0.0654126	0.111172
345	7	7	106.042	22.7593	5169	6651.43	0.00828447	0.0396966	0.0370494	0.0613262	0.106042	0.165633	49	0.0690688	0.125757
346	3	23.6667	99.2719	9.23995	3154	2557.67	0.0373333	0.0428735	0.0328972	0.0485931	0.0992719	0.155185	70	0.0705889	0.109392
347	6	6.33333	107.751	22.0848	2254	4564.17	0.0212473	0.049653	0.0391279	0.0710214	0.107751	0.160064	38	0.0794221	0.131623
348	5	10.6	84.6523	15.7211	4660	5512.6	0.0184234	0.0455697	0.0404517	0.0765766	0.0846523	0.138494	54	0.0588441	0.103649
349	5	17.2	88.5217	13.7971	1966	4532	0.0120572	0.0328172	0.0348375	0.0486142	0.0885217	0.143728	84	0.0655076	0.109693
350	3	12.6667	99.3875	9.23714	6348	4963.33	0.0115913	0.0352017	0.0314155	0.0519079	0.0993875	0.162087	37	0.0645236	0.122562
351	4	28.5	71.6484	6.10897	6454	6639.5	0.0139144	0.0275809	0.0414351	0.0483862	0.0716484	0.130625	112	0.0497183	0.0980575
352	13	4.69231	84.2318	22.1378	3844	6367.38	0.00787747	0.0339504	0.0352624	0.0709608	0.0842318	0.154898	60	0.0521662	0.0866412
353	3	73.3333	80.8578	1.16014	5466	9097.67	0.0180495	0.0408244	0.0359602	0.0643962	0.0808578	0.151938	196	0.0657504	0.115483
354	3	10.6667	124.642	14.4261	6531	5427	0.044042	0.0552974	0.0349666	0.0667099	0.124642	0.180055	31	0.0795325	0.129304
355	3	27	95.5924	6.61316	5337	6580.67	0.029898	0.0327351	0.034015	0.034675	0.0955924	0.151856	81	0.0622718	0.0994396
356	12	6.08333	90.3505	21.4957	6148	4355.75	0.0167666	0.0291671	0.0320653	0.0567997	0.0903505	0.14742	72	0.0540662	0.102724
357	4	10.75	83.1648	13.4824	3653	6801.25	0.00945658	0.0225537	0.0307313	0.0450412	0.0831648	0.134415	42	0.0474497	0.0921381
358	4	5.5	99.7826	20.5802	2277	7702.75	0.0224041	0.0390578	0.0394223	0.0547966	0.0997826	0.157104	23	0.0616592	0.105034
359	4	27.25	97.8233	12.7078	0	7673	0.00554091	0.0353862	0.032728	0.0727458	0.0978233	0.153186	104	0.0732406	0.122561
360	8	9.875	128.303	27.5376	5644	6048.75	0.0178668	0.0529237	0.0412579	0.088925	0.128303	0.183779	75	0.096826	0.161403
361	5	23.2	95.9248	14.5399	7089	6212	0.025139	0.0378218	0.0313662	0.0518698	0.0959248	0.154314	113	0.0735466	0.119017
362	3	25.3333	89.534	5.91043	2135	5544.33	0.0149825	0.0252993	0.0370341	0.0408617	0.089534	0.157474	75	0.0641965	0.105629
363	3	11	83.9391	10.0594	5733	9167.67	0.00689596	0.0246487	0.0332505	0.0394816	0.0839391	0.134022	33	0.0561388	0.089996
364	7	17.7143	88.2479	16.574	4079	5708.14	0.0141284	0.0374991	0.0352663	0.0526065	0.0882479	0.148674	118	0.0633614	0.11057
365	4	18.25	76.9993	9.09416	5767	4041.5	0.017596	0.0283346	0.0319086	0.043846	0.0769993	0.137884	73	0.0556274	0.0918661
366	5	7.8	104.128	18.2225	1469	5856.2	0.0135724	0.0362305	0.0370563	0.0484613	0.104128	0.162778	40	0.0673098	0.107874
367	6	18.6667	79.5	16.7184	2449	6474.5	0.0148395	0.0282335	0.0343676	0.0534962	0.0795	0.139662	107	0.0539265	0.101612
368	4	7.25	78.339	12.931	8080	5401.5	0.0161554	0.0337671	0.0325543	0.0551828	0.078339	0.133968	29	0.060262	0.107738
369	6	11.5	101.033	16.0131	4441	5013.33	0.0263209	0.0383269	0.0375802	0.0460663	0.101033	0.160234	69	0.0675968	0.110676
370	3	25	87.2401	6.13291	4743	6125.67	0.0207432	0.0296683	0.0370733	0.0450473	0.0872401	0.139451	71	0.0537093	0.107376
371	8	9	94.9202	20.6864	5159	6483.12	0.0199821	0.0367917	0.0371845	0.060384	0.0949202	0.152831	71	0.0691203	0.118175
372	8	5.875	106.056	23.7126	4767	5767.25	0.0202155	0.0454451	0.0423732	0.0566349	0.106056	0.163802	46	0.0751575	0.111513
373	3	8.66667	83.9966	10.3228	7187	9011.67	0.00716459	0.0191894	0.0350404	0.025767	0.0839966	0.144495	26	0.048112	0.0778418
374	3	12.3333	105.22	9.01191	169	6364.67	0.0345536	0.03908	0.0355045	0.0426814	0.10522	0.168387	37	0.0668776	0.112343
375	5	13.6	70.8828	10.6944	8082	5683.4	0.0101428	0.0241646	0.0272903	0.0403246	0.0708828	0.127146	68	0.0478206	0.0987615
376	6	11.8333	95.5664	14.2574	4999	4332.5	0.0160625	0.034796	0.0362109	0.0523827	0.0955664	0.15466	68	0.0713709	0.114796
377	7	7.85714	88.1912	14.3886	6322	5432.71	0.0215873	0.0306991	0.0316914	0.0412104	0.0881912	0.149698	56	0.055285	0.106753
378	5	10.2	87.761	11.9009	5476	5673	0.0124945	0.0270758	0.0379595	0.0516552	0.087761	0.156505	52	0.0524461	0.101049
379	6	14.6667	72.1742	11.8404	6012	5438	0.0106722	0.0223993	0.0311279	0.0421307	0.0721742	0.132283	88	0.0465599	0.0912933
380	3	9.33333	102.891	11.4324	4923	5491.33	0.0167666	0.020668	0.0351235	0.0254728	0.102891	0.164186	29	0.0501392	0.0908009
381	7	8.85714	76.2877	13.1943	11547	6370.57	0.0150655	0.031108	0.0361689	0.0639973	0.0762877	0.136017	61	0.0538236	0.10399
382	5	39.2	63.4976	7.71047	11049	7551.8	0.00912727	0.0253047	0.0385294	0.0509461	0.0634976	0.12482	180	0.0450339	0.099437
383	3	15	76.9172	5.1709	7832	4359.33	0.00367898	0.037401	0.0358871	0.0568488	0.0769172	0.13526	45	0.0585187	0.106485
384	3	9	106.752	12.4968	7890	3756	0.00975178	0.0276319	0.0439733	0.0408471	0.106752	0.16573	28	0.0654009	0.101994
385	5	11.2	103.736	16.1577	5796	4884.4	0.0153746	0.0449079	0.0361814	0.0793776	0.103736	0.167398	55	0.0767427	0.167398
386	4	8.5	85.7093	15.7864	1091	6574.25	0.0216301	0.0257133	0.0332632	0.0345293	0.0857093	0.143396	32	0.0489526	0.0837758
387	4	7.75	85.2908	15.459	8998	4154.75	0.0130994	0.0444867	0.0370864	0.0646451	0.0852908	0.138478	31	0.0614782	0.0987482
388	4	9.75	84.9401	10.336	7574	3673.75	0.000777874	0.0209034	0.0309636	0.038788	0.0849401	0.148172	39	0.0519625	0.101291
389	7	17.4286	80.4498	15.5057	2878	3864.71	0.0148771	0.0337842	0.0377033	0.069156	0.0804498	0.136426	111	0.0591398	0.099256
390	3	6.33333	101.716	16.6701	9673	5728.67	0.0198028	0.0382538	0.0307092	0.0528281	0.101716	0.156813	20	0.0569198	0.101375
391	9	17.5556	77.6321	16.8314	6165	5653.11	0.00926926	0.0306136	0.0309251	0.053231	0.0776321	0.133937	149	0.0571899	0.095613
392	5	12.4	67.9853	10.3875	4263	6328.8	0.00505042	0.0338376	0.0336583	0.0545981	0.0679853	0.126617	60	0.0436984	0.108762
393	4	12.75	88.3831	13.125	7057	3593	0.0130258	0.0361641	0.0384661	0.0798939	0.0883831	0.147507	51	0.0576687	0.105948
394	4	6.25	106.173	18.6856	2216	7754.5	0.0336774	0.0428272	0.0322495	0.0675537	0.106173	0.170307	23	0.0646899	0.106542
395	4	10	91.4031	13.2307	8246	5148.5	0.0214708	0.0374055	0.0398898	0.0730875	0.0914031	0.149576	41	0.0587527	0.0982751
396	7	18	69.2336	11.5071	8548	6037.29	0.00596481	0.0249166	0.0346479	0.0527879	0.0692336	0.125264	117	0.0470173	0.109463
397	5	16	69.6771	11.8369	6652	5612.8	0.00673405	0.0166327	0.0339024	0.0290784	0.0696771	0.130842	79	0.0445749	0.096361
398	3	18.3333	115.626	6.6438	3530	5262	0.0366229	0.0571884	0.0353806	0.0812221	0.115626	0.180633	55	0.0834655	0.14069
399	6	7.5	107.049	20.146	4341	4767.33	0.0316584	0.0411214	0.0360439	0.0512842	0.107049	0.167958	45	0.0680184	0.118241
400	3	13.3333	84.8481	6.98797	2865	4200	0.0167707	0.0219288	0.0316882	0.0273748	0.0848481	0.13662	41	0.0487044	0.0906323
401	4	8.25	95.3228	13.5703	7227	6547.5	0.0210309	0.0398623	0.0339753	0.0696667	0.0953228	0.153082	34	0.0603788	0.104606
402	5	11.4	93.9687	15.8362	9528	4107.2	0.0089284	0.0367502	0.0390962	0.0719085	0.0939687	0.157361	58	0.0602239	0.104366
403	4	29	75.6661	7.82125	6231	6180.75	0.0130602	0.0312009	0.0386417	0.0414323	0.0756661	0.141175	107	0.0562977	0.100399
404	7	5.57143	88.5989	19.0909	4329	4976.57	0.00750286	0.0309397	0.0336889	0.0727565	0.0885989	0.151771	39	0.0576036	0.10491
405	6	19	98.2007	17.4686	4951	5225	0.0255292	0.047667	0.0388077	0.0845534	0.0982007	0.156895	109	0.0729768	0.118845
406	6	7.16667	101.083	20.4573	5948	6102.83	0.0203149	0.0320651	0.0341589	0.0639973	0.101083	0.15842	42	0.059973	0.102869
407	3	40	92.1829	2.39999	7834	6602	0.0289226	0.0445518	0.0359441	0.0528644	0.0921829	0.154902	112	0.0704754	0.11243
408	5	21.4	75.5077	12.6293	5072	6621.8	0.0141995	0.0234234	0.0316745	0.0416204	0.0755077	0.135439	106	0.0497926	0.0913712
409	3	10.3333	78.9438	8.17566	3716	5226.33	0.00716547	0.0102702	0.0345397	0.0119227	0.0789438	0.146754	32	0.0424872	0.0820648
410	5	10.8	85.476	15.6362	6821	6906.6	0.0236352	0.0389399	0.0359308	0.0576716	0.085476	0.144482	54	0.0583731	0.104887
411	7	7.14286	80.7821	17.7305	3542	5957.57	0.00921872	0.0304729	0.035374	0.0587142	0.0807821	0.135006	50	0.0467849	0.087105
412	3	42.6667	98.4947	5.11625	2216	5591.67	0.0297226	0.0418414	0.0321246	0.0531681	0.0984947	0.154858	124	0.0734717	0.112164
413	7	7.57143	84.8379	18.4152	6484	6663.14	0.00919721	0.0348148	0.0364528	0.0731595	0.0848379	0.14245	51	0.0639825	0.106181
414	6	6.33333	113.419	22.1126	9838	4670.33	0.013428	0.0448187	0.0457169	0.0777775	0.113419	0.165745	39	0.0711734	0.126011
415	4	34.25	98.8555	13.4867	400	5740.5	0.0314565	0.0487734	0.03573	0.0827529	0.0988555	0.153084	130	0.0782545	0.138957
416	5	15.2	94.4674	14.7356	7580	5524.4	0.0149444	0.0307354	0.0385882	0.0527489	0.0944674	0.158583	75	0.0660044	0.106534
417	6	8.66667	91.8986	18.7135	4930	3609.17	0.00930043	0.0330041	0.037612	0.0463487	0.0918986	0.151242	52	0.0582324	0.0997797
418	5	30.8	87.8216	13.3591	2885	5279.4	0.0301167	0.0441949	0.0337679	0.0558831	0.0878216	0.142341	146	0.0670247	0.108416
419	4	17.75	77.5608	12.4771	3870	5606.5	0.014649	0.0202378	0.028746	0.0224271	0.0775608	0.133685	71	0.0522511	0.100686
420	4	9.75	78.5772	13.4826	1093	6853.5	0.00737225	0.0309961	0.0348066	0.0449917	0.0785772	0.137981	38	0.0443364	0.0799178
421	5	5.4	93.8094	22.5143	6364	7727.6	0.00837034	0.0356823	0.0405175	0.05683	0.0938094	0.150216	28	0.0544956	0.0955102
422	4	10.75	107.015	18.6037	2463	4287.5	0.0314929	0.0391655	0.0420368	0.0462527	0.107015	0.170815	42	0.0709519	0.104214
423	5	8.2	102.76	21.6337	6299	7554.4	0.0231118	0.0423139	0.0460544	0.0627944	0.10276	0.165603	42	0.0661352	0.110477
424	5	24.2	83.6739	9.71534	3672	5186.6	0.0196882	0.0282696	0.0287326	0.0410543	0.0836739	0.147832	113	0.0617345	0.105249
425	3	17	90.3151	7.86357	6038	5428	0.0258103	0.0354234	0.0314359	0.0496577	0.0903151	0.142088	50	0.0624273	0.100592
426	5	8.8	105.592	15.5676	2849	6485.8	0.00954255	0.040344	0.0365407	0.0679321	0.105592	0.171176	44	0.0677449	0.1254
427	5	7.6	102.519	15.15	6841	6076.4	0.0137951	0.0366201	0.0330696	0.0555124	0.102519	0.169793	39	0.0636907	0.0980077
428	4	6.25	113.249	19.3804	473	5820	0.0359555	0.0469499	0.0370937	0.0561819	0.113249	0.169168	26	0.0730483	0.117122
429	3	43	85.2378	6.25489	6019	3497	0.0190971	0.0267261	0.0328658	0.0320454	0.0852378	0.14126	127	0.0606645	0.103698
430	5	18.4	82.6548	11.2336	6081	7939.2	0.0159639	0.0269707	0.0342949	0.0367048	0.0826548	0.140024	88	0.0524903	0.0999189
431	5	24.8	72.2776	10.023	9368	5209.8	0.0158458	0.0272205	0.0401204	0.0416413	0.0722776	0.132556	121	0.0504632	0.0919059
432	5	8.8	78.6773	14.7586	2263	7236.2	0.0170233	0.0312738	0.0334611	0.0445742	0.0786773	0.13998	44	0.0475002	0.0958089
433	3	7	93.1492	13.4918	6016	2305	0.0155473	0.0331746	0.0380998	0.0470865	0.0931492	0.150247	22	0.0602149	0.115506
434	3	8.66667	118.295	17.0871	3163	6107.67	0.0312832	0.0383933	0.0376394	0.0524039	0.118295	0.177905	27	0.0675107	0.11731
435	4	18.25	114.547	17.2555	4091	4625.25	0.0235684	0.0458464	0.03988	0.0575551	0.114547	0.18567	72	0.0842204	0.135915
436	3	8.33333	111.483	16.516	6603	5044.33	0.0252945	0.0349851	0.0321403	0.0457887	0.111483	0.168383	26	0.0603786	0.0990197
437	4	10.5	96.6326	13.772	3678	6688.5	0.0235905	0.0377847	0.0402797	0.0502375	0.0966326	0.155157	43	0.0663867	0.10973
438	6	14.6667	89.809	17.6436	3017	5501.5	0.0220922	0.0408962	0.0421764	0.0579048	0.089809	0.15084	82	0.0652286	0.102211
439	4	9	101.697	14.402	7856	3278.75	0.0178768	0.0334386	0.034806	0.0489676	0.101697	0.159989	37	0.0646832	0.100289
440	4	21	102.905	12.4334	8180	3240.75	0.0262883	0.0384929	0.0362811	0.0493691	0.102905	0.162778	83	0.0756396	0.112218
441	3	10.6667	92.2013	11.269	5246	5647	0.0160176	0.0197838	0.0338013	0.0246514	0.0922013	0.144723	32	0.0484983	0.0808053
442	4	11.75	108.792	17.2969	3482	6799.25	0.0416413	0.0499765	0.0329721	0.0594676	0.108792	0.169752	48	0.0798256	0.14069
443	3	16.6667	90.6401	5.93477	4588	4994.33	0.0144681	0.0276063	0.0365607	0.0465996	0.0906401	0.148885	50	0.0570995	0.10549
444	5	8.8	97.9721	18.6147	8591	4229	0.0164626	0.0353083	0.0332303	0.0648	0.0979721	0.154013	44	0.0614787	0.104739
445	4	17	108.282	18.342	7300	7740.5	0.00697238	0.0474664	0.043306	0.0849454	0.108282	0.171119	67	0.0775951	0.125934
446	4	9.75	92.8985	11.9026	4658	6147.25	0.0182506	0.0444262	0.0376814	0.062357	0.0928985	0.155488	39	0.0647408	0.109309
447	5	8.8	92.7095	15.3679	3620	3189	0.0168846	0.0352438	0.0346362	0.058222	0.0927095	0.148555	43	0.0591896	0.091249
448	6	6	102.096	20.4191	7395	4232.17	0.00954255	0.0342363	0.0338995	0.0560591	0.102096	0.165234	36	0.0627733	0.10728
449	3	10.3333	104.208	15.3831	5913	6982	0.035357	0.0543235	0.04047	0.0849454	0.104208	0.167694	32	0.0691837	0.10441
450	3	16	95.5187	8.52117	3978	4420	0.0333326	0.0384755	0.0357652	0.046766	0.0955187	0.156279	47	0.0696471	0.124253
451	3	19.6667	86.9794	12.6722	1079	2564.33	0.0228432	0.0312828	0.0380961	0.0391738	0.0869794	0.146951	60	0.0586983	0.0941814
452	3	7.33333	85.2221	11.9491	3419	5031.67	0.00750286	0.0213496	0.0313494	0.0339559	0.0852221	0.144268	22	0.0446081	0.0822382
453	5	11.2	95.0088	18.1581	8438	5316.4	0.00328296	0.0349184	0.0292556	0.0633886	0.0950088	0.152927	57	0.0656857	0.106457
454	4	14.5	106.029	13.7377	6129	5325.75	0.0319416	0.0602042	0.0440274	0.0825283	0.106029	0.159416	59	0.0764033	0.119673
455	3	7.33333	78.3781	11.9546	5216	5789.33	0.0133325	0.0181105	0.0270732	0.0267876	0.0783781	0.13113	23	0.0425235	0.0969289
456	9	4.77778	94.2107	25.2101	8244	5705	0.00103249	0.0360718	0.0330364	0.0612618	0.0942107	0.150364	43	0.0613275	0.108488
457	3	9.33333	105.796	12.1588	3812	6688.33	0.0306698	0.0374704	0.036023	0.0428798	0.105796	0.16228	29	0.0656811	0.0938366
458	4	10	80.3879	11.803	7378	4149.5	0.0146298	0.028242	0.0388841	0.0471636	0.0803879	0.141342	40	0.0560956	0.0972109
459	6	8.33333	77.4231	16.8565	4163	5593.17	0.0162575	0.0340246	0.0350074	0.0515383	0.0774231	0.134754	48	0.0518597	0.123033
460	4	11.75	74.4674	11.2736	5462	6355.25	0.00279648	0.0307405	0.0386717	0.0684811	0.0744674	0.131812	45	0.0454263	0.109372
461	4	10.5	91.6736	15.6147	5538	6537	0.0174847	0.0259634	0.0420999	0.0331455	0.0916736	0.144959	43	0.0523878	0.0963882
462	4	55.25	87.2387	5.5037	6574	5242.5	0.0180823	0.0350677	0.0323668	0.0473731	0.0872387	0.143558	207	0.0687222	0.108397
463	3	7	99.4156	16.8203	6320	4688	0.00554091	0.0271709	0.0341187	0.0407616	0.0994156	0.157886	22	0.0571726	0.110127
464	4	9	100.063	16.9515	4181	4830	0.0163285	0.0350318	0.0380139	0.0478821	0.100063	0.16429	35	0.0634573	0.105488
465	4	29	83.4237	13.9387	5811	5119.5	0.00477729	0.0343956	0.031561	0.0560369	0.0834237	0.142288	112	0.0708236	0.110179
466	3	14	109.985	9.72396	3615	5400.33	0.0356954	0.0408889	0.037095	0.0459231	0.109985	0.165839	41	0.0698614	0.107153
467	4	15.75	95.3647	7.96999	6237	4416.25	0.00317334	0.0282408	0.0345841	0.0419872	0.0953647	0.155611	60	0.0635097	0.102537
468	5	10	100.09	15.9858	6364	5279	0.0057687	0.0360717	0.0338759	0.0582309	0.10009	0.167078	49	0.0695603	0.115394
469	3	10.6667	74.4784	8.04968	756	5406.67	0.0057311	0.0313137	0.033763	0.0480188	0.0744784	0.128684	31	0.0518791	0.0841576
470	3	41.3333	110.546	4.59448	1991	7123	0.0370175	0.0508047	0.0378799	0.0703081	0.110546	0.173891	118	0.0880228	0.142951
471	3	7	119.997	19.6359	6303	5309	0.0436689	0.0553785	0.0409732	0.0739111	0.119997	0.184473	22	0.0781715	0.107555
472	4	12	99.4207	15.5748	6047	4378.75	0.0192373	0.0342661	0.0368887	0.0561417	0.0994207	0.161996	49	0.066082	0.129935
473	4	6.5	110.541	20.7264	4548	4103.75	0.0156642	0.0278386	0.0401296	0.0467805	0.110541	0.166998	26	0.0651059	0.109043
474	13	4.53846	100.6	24.5144	8411	5895.62	0.0111207	0.0380262	0.0407799	0.0724836	0.1006	0.152317	56	0.0639434	0.124054
475	3	14	93.0479	8.36403	8458	5055.33	0.0223198	0.0260361	0.0378938	0.0314351	0.0930479	0.154962	42	0.0566819	0.0925822
476	4	11.25	102.155	14.3069	0	5446.75	0.0354764	0.0527294	0.0348434	0.0798333	0.102155	0.165454	46	0.0765372	0.120888
477	3	7.66667	121.285	16.2836	3950	4954	0.0269917	0.0498059	0.0360845	0.0659606	0.121285	0.18507	24	0.0757696	0.110942
478	5	12.2	91.4785	15.3629	6037	6832.6	0.0212271	0.0408995	0.0383178	0.0669615	0.0914785	0.147682	60	0.0635125	0.113423
479	3	10.6667	105.826	14.992	4086	6665.67	0.0296573	0.0367945	0.0353277	0.0472299	0.105826	0.166043	33	0.0656989	0.114718
480	3	17.6667	97.4556	6.05406	0	4375.67	0.0229995	0.0425915	0.038744	0.0553508	0.0974556	0.161383	51	0.0711152	0.118716
481	7	5.57143	101.286	24.3568	4527	5358.57	0.0123012	0.0298289	0.0362224	0.0500857	0.101286	0.161318	37	0.0602489	0.104056
482	5	6.8	104.42	21.7384	6456	6558.8	0.0149444	0.0367523	0.0386271	0.059391	0.10442	0.171648	34	0.0631079	0.124054
483	5	25.6	95.6993	14.3868	8527	4566.2	0.0240383	0.0399206	0.0358482	0.0597135	0.0956993	0.152134	126	0.0716311	0.102605
484	5	13.2	98.0871	13.8328	6411	4168.8	0.0175639	0.0364949	0.0362695	0.0516104	0.0980871	0.157646	63	0.0686273	0.114175
485	6	21.1667	83.76	16.8916	3560	5904.33	0.00867694	0.021515	0.0332552	0.0340629	0.08376	0.142145	122	0.0605805	0.090765
486	4	29.25	65.7568	10.3965	5297	6420	0.00802343	0.0202402	0.0331068	0.0305948	0.0657568	0.124734	116	0.0435861	0.0864577
487	3	9.66667	82.0686	10.0306	7587	5218.67	0.0132648	0.0306356	0.030162	0.0517769	0.0820686	0.144107	30	0.0537498	0.0985888
488	4	9	87.8537	14.6423	2496	5453.25	0.00941136	0.0312618	0.0396976	0.0490308	0.0878537	0.141668	37	0.0546139	0.0948195
489	3	36.3333	87.9548	5.2313	5197	6647.33	0.00256116	0.0210585	0.0373565	0.040291	0.0879548	0.144621	106	0.0654976	0.110795
490	3	49.6667	112.12	3.53114	6980	2636.67	0.0480016	0.0625267	0.036408	0.0787344	0.11212	0.173068	140	0.0904644	0.118716
491	5	18.8	88.9584	12.1224	4845	5208.6	0.0221955	0.0373478	0.0356358	0.0576032	0.0889584	0.142191	89	0.0598788	0.105574
492	6	7.33333	92.0434	18.4726	5469	5564.83	0.0168547	0.0327874	0.0382681	0.0564048	0.0920434	0.155056	43	0.0552933	0.112369
493	3	10.6667	87.4192	10.6846	3412	6569	0.0118274	0.0248675	0.0369798	0.0482791	0.0874192	0.145358	33	0.0512454	0.104352
494	4	31.5	83.015	8.68392	4290	6832.75	0.018912	0.0324503	0.0379483	0.0533756	0.083015	0.13762	120	0.0598512	0.11757
495	6	17.6667	67.3722	15.1037	5856	3598.17	0.00750491	0.0160059	0.027228	0.0248591	0.0673722	0.121498	102	0.0493807	0.0953629
496	4	25.25	90.3732	15.9556	8174	4581.75	0.0250376	0.031626	0.0344037	0.0381147	0.0903732	0.151657	97	0.0663064	0.108916
497	3	15.6667	107.814	10.8159	1769	4455	0.0227368	0.0353991	0.0401614	0.0475917	0.107814	0.158977	48	0.0707401	0.110095
498	4	31.5	90.1033	10.4074	5175	4551.5	0.00799958	0.0352916	0.0345625	0.0618204	0.0901033	0.147087	122	0.067743	0.134248
499	8	6.25	102.729	23.9701	7092	6654	0.00749835	0.0442013	0.0386388	0.0637817	0.102729	0.160984	48	0.0672331	0.115804
500	3	31	84.6942	12.1032	5467	6608.33	0.0270479	0.0304602	0.0353581	0.0323748	0.0846942	0.140004	93	0.0591508	0.0996909
501	4	17.5	86.8518	11.8169	7900	5528.5	0.0194584	0.0285117	0.0327983	0.034558	0.0868518	0.14301	69	0.050733	0.0980233
502	3	8.66667	102.413	17.37	8917	3188.67	0.0314439	0.0362861	0.035861	0.0400552	0.102413	0.15843	26	0.0590378	0.0856531
503	4	12.5	94.6886	13.3585	4429	7404.25	0.0242825	0.0334815	0.0334129	0.046428	0.0946886	0.156667	50	0.060856	0.102669
504	4	6.75	96.7257	17.2245	2518	4103.25	0.0215062	0.0405881	0.0292311	0.0586985	0.0967257	0.152725	27	0.054462	0.101653
505	3	39.6667	96.1977	7.24398	5061	4980.33	0.0234748	0.0334522	0.0391509	0.0393109	0.0961977	0.149138	118	0.071398	0.101904
506	5	9.2	74.293	14.0546	7657	6401	0.00596481	0.0279753	0.0304208	0.0429728	0.074293	0.131229	46	0.0500329	0.0771037
507	5	14.2	103.752	20.9766	3859	5635	0.027207	0.0411203	0.0392602	0.0535478	0.103752	0.161617	70	0.0710973	0.111968
508	3	39.3333	84.487	8.08042	4076	3609.33	0.026208	0.0360151	0.0370452	0.051545	0.084487	0.138432	117	0.0612223	0.10561
509	4	35.5	81.5987	9.16581	6962	4065.75	0.0140806	0.0366538	0.0311919	0.0540022	0.0815987	0.137869	134	0.0689849	0.105907
510	5	6.2	108.751	23.3815	3810	6025.4	0.0231976	0.0404243	0.0319359	0.0516104	0.108751	0.167801	31	0.0623409	0.0997988
511	4	21.5	102.49	14.329	6427	5011.75	0.00707077	0.0287222	0.035287	0.0533457	0.10249	0.159285	82	0.0768013	0.122608
512	3	7	104.543	15.8198	2881	6157	0.0179059	0.0502594	0.0374324	0.0767125	0.104543	0.160108	22	0.0691037	0.102789
513	5	8.4	90.3027	15.7492	10458	5931.4	0.00380429	0.028164	0.033322	0.0416716	0.0903027	0.146225	43	0.0555924	0.100368
514	3	30.6667	102.164	4.20225	8966	8108	0.0204979	0.0414442	0.0383512	0.0536058	0.102164	0.166036	86	0.077019	0.117383
515	3	14.6667	114.112	13.8441	2799	6507	0.0455115	0.0601347	0.0469092	0.0825283	0.114112	0.176257	44	0.0813604	0.114784
516	5	10.6	109.927	17.3266	9967	5521.6	0.0249259	0.0422755	0.0384243	0.0518156	0.109927	0.170369	54	0.0749619	0.133038
517	3	37.6667	71.6729	8.00348	2979	4380.67	0.0137248	0.0224888	0.0314356	0.0326496	0.0716729	0.125949	113	0.0469795	0.0764199
518	3	11	109.592	11.8145	3853	6051	0.0376025	0.0393649	0.0396905	0.042074	0.109592	0.164757	34	0.0708186	0.108911
519	4	16.5	88.5725	8.38033	3398	4160.75	0.0154875	0.0255846	0.0336197	0.0384523	0.0885725	0.145425	66	0.0591619	0.127377
520	6	15.3333	93.8579	18.8303	6291	7095	0.0231159	0.0334338	0.0298303	0.0465564	0.0938579	0.156854	88	0.0678708	0.111981
521	3	21.3333	88.6768	7.0562	6983	5694.67	0.0140418	0.0308223	0.0334573	0.0430007	0.0886768	0.146676	64	0.0610832	0.103562
522	3	8.66667	120.008	14.1596	5000	6357	0.0413168	0.0427289	0.0370285	0.0446593	0.120008	0.177579	27	0.0706545	0.104984
523	3	10.6667	104.85	10.3602	188	3195	0.021706	0.034766	0.0383816	0.0447068	0.10485	0.161856	33	0.063176	0.0933762
524	3	37.6667	84.0035	4.41293	5347	4748	0.011245	0.0209944	0.033619	0.0327256	0.0840035	0.144398	111	0.0587666	0.109652
525	4	8.75	87.7712	12.0519	2226	5498.75	0.0128898	0.0216103	0.0332657	0.0330473	0.0877712	0.147532	36	0.0491843	0.083887
526	6	9.33333	96.5345	16.6433	2054	5150.83	0.0131542	0.0261153	0.0367793	0.0456606	0.0965345	0.152092	51	0.0611829	0.113548
527	7	7.42857	81.2207	16.6954	4772	6512.86	0.00131717	0.0345332	0.0311672	0.0808728	0.0812207	0.142423	52	0.0539581	0.116822
528	4	10.25	81.239	14.321	3798	3583.25	0.0109644	0.0307956	0.0293481	0.0479991	0.081239	0.143575	42	0.0500002	0.0907071
529	3	7.66667	86.9939	15.1204	8889	1631.67	0.0099097	0.0187642	0.0319136	0.023773	0.0869939	0.139889	24	0.0491842	0.092079
530	3	7	95.3309	15.5996	4779	5528	0.00328296	0.0202555	0.0360675	0.0342859	0.0953309	0.153655	22	0.0521274	0.0835178
531	4	22.25	76.3927	8.60467	3715	5930.5	0.015447	0.0309458	0.0330441	0.0520954	0.0763927	0.140143	85	0.0549548	0.093807
532	3	28	89.2988	4.54126	6473	8656	0.0156857	0.051073	0.037536	0.0830386	0.0892988	0.143521	84	0.0711973	0.117737
533	3	6	114.807	21.4732	3333	6122.67	0.0351754	0.0539369	0.0356356	0.0730875	0.114807	0.175693	19	0.0681438	0.100898
534	6	23.5	87.3578	14.6103	6061	5605.17	0.0103114	0.0335235	0.0314427	0.0625929	0.0873578	0.145497	139	0.0723012	0.116916
535	4	7.75	106.854	18.2543	7755	6460.5	0.0217323	0.0303094	0.0368981	0.0378912	0.106854	0.176955	32	0.0633252	0.103156
536	3	7.33333	83.6093	12.7525	1950	6048.33	0.0176492	0.0248804	0.0289704	0.0309125	0.0836093	0.139147	23	0.0430673	0.0771652
537	5	5.2	103.704	25.046	4087	6357.4	0.00316677	0.0260587	0.033648	0.0493661	0.103704	0.159809	26	0.0566131	0.102421
538	3	64.6667	69.7149	3.08781	6859	4600.33	0.0117583	0.0276339	0.0337725	0.0391265	0.0697149	0.125799	172	0.0543125	0.0935451
539	3	14.6667	110.762	7.69182	9992	3488	0.0353686	0.0420791	0.0367081	0.0507284	0.110762	0.171126	44	0.0737814	0.116224
540	3	33.3333	87.1752	8.58332	3692	6256	0.0290144	0.0491224	0.0393337	0.065182	0.0871752	0.145725	100	0.0643449	0.105928
541	3	14.6667	108.4	9.0333	5150	6182.67	0.028742	0.0559462	0.0375261	0.076506	0.1084	0.165557	45	0.0822003	0.13276
542	5	20	83.341	16.5912	4139	6884	0.00365213	0.0333873	0.0318365	0.0629463	0.083341	0.138771	97	0.0627517	0.110029
543	4	10	94.9775	13.9451	4683	4082	0.0188485	0.0231911	0.0339571	0.0339795	0.0949775	0.150468	41	0.0567974	0.0945807
544	3	23.3333	86.2166	6.93909	4635	6195.67	0.0112157	0.0191907	0.0357312	0.0297318	0.0862166	0.13992	70	0.0601986	0.108092
545	3	14.6667	89.7372	7.9624	7391	5857.67	0.0127369	0.0317446	0.0376158	0.0631953	0.0897372	0.143201	45	0.0582967	0.0926701
546	4	17.5	114.257	19.8085	6618	5913	0.0108743	0.0425323	0.0382809	0.0651549	0.114257	0.175377	70	0.0866469	0.12585
547	3	16.3333	95.7427	9.51728	9995	3625.33	0.0159639	0.0315584	0.0317602	0.0423766	0.0957427	0.155988	49	0.0639446	0.111524
548	4	9.25	93.3163	13.2993	3486	5332.5	0.015699	0.0243386	0.0320442	0.0314123	0.0933163	0.154682	38	0.0511713	0.0874323
549	3	18	117.501	9.81455	7645	5386.67	0.03825	0.0498744	0.0387878	0.0678874	0.117501	0.174676	55	0.0821673	0.134635
550	4	20.25	108.968	14.0314	8433	4559.25	0.0263636	0.0502237	0.0342765	0.0654955	0.108968	0.164694	81	0.0843847	0.123495
551	5	14.6	109.728	19.6244	4844	4833	0.0213592	0.0463278	0.0379318	0.0594858	0.109728	0.168902	70	0.0843563	0.137846
552	4	26.25	79.8814	12.55	6295	5560	0.0126665	0.0334522	0.038624	0.0519961	0.0798814	0.137803	105	0.0553764	0.0997522
553	6	11.5	94.1831	14.8169	8876	6338	0.0106647	0.0383465	0.0338073	0.0784454	0.0941831	0.149092	69	0.0686057	0.135609
554	3	25	88.2648	4.07376	6201	4744.67	0.0197303	0.0231886	0.0363394	0.0255463	0.0882648	0.143284	74	0.0550658	0.0944555
555	3	9	104.509	14.2663	3783	6073	0.0164626	0.0279839	0.0329737	0.0343188	0.104509	0.160429	28	0.0582959	0.0918845
556	4	17.25	103.45	16.5075	5316	7451.5	0.0388716	0.051942	0.0353603	0.0687977	0.10345	0.163465	68	0.0700523	0.123968
557	5	12.8	85.9279	13.407	9135	5485.6	0.0144092	0.0262988	0.0336383	0.0371063	0.0859279	0.144235	63	0.0554955	0.0960907
558	5	19.4	103.769	16.8629	5465	5043.6	0.0376394	0.0458384	0.0438957	0.0547436	0.103769	0.16213	93	0.0780754	0.130034
559	5	9.2	93.5874	16.3602	7508	5440.2	0.0150314	0.0316025	0.0350207	0.0552612	0.0935874	0.151918	47	0.0610734	0.100352
560	3	26.6667	79.8831	6.89311	8884	3219	0.0178683	0.0327748	0.0460223	0.0565393	0.0798831	0.141976	78	0.0548108	0.10937
561	8	10.375	79.8132	15.8709	5534	6035.88	0.0063784	0.0392423	0.0384354	0.0826288	0.0798132	0.134215	81	0.0566648	0.0993201
562	7	5.71429	93.196	21.2818	5887	4398.29	0.00611534	0.0407608	0.0398472	0.068563	0.093196	0.151024	37	0.0619757	0.103326
563	3	34.3333	114.172	8.14686	4569	8397	0.0535872	0.0569494	0.0359374	0.0615013	0.114172	0.174458	100	0.0890689	0.134144
564	4	9.75	91.5216	16.4249	5304	5713	0.0211267	0.0262293	0.0314122	0.0368539	0.0915216	0.145152	39	0.0510252	0.0898738
565	7	11.1429	82.7678	18.0952	2538	6096.14	0.0063784	0.0287055	0.0367571	0.0597577	0.0827678	0.136145	76	0.0570182	0.0987371
566	4	13.75	103.293	14.2277	2135	5847.75	0.0159472	0.0369129	0.0354386	0.0482512	0.103293	0.159014	55	0.0721477	0.114331
567	4	11	114.477	11.3409	9874	5933	0.0416642	0.0584994	0.0375757	0.0777453	0.114477	0.175498	43	0.0813344	0.129935
568	8	5.875	100.568	24.9924	5926	4597.12	0.0250698	0.0412333	0.0355533	0.0820693	0.100568	0.157409	48	0.0707331	0.122538
569	3	6	95.3489	16.1942	7181	2431	0.0263226	0.0383326	0.0345622	0.053386	0.0953489	0.149259	18	0.057315	0.107897
570	4	5.75	109.191	21.2317	5259	3685.75	0.0255292	0.0299191	0.0371155	0.0351394	0.109191	0.169064	23	0.0585026	0.0871077
571	4	13.75	85.1282	11.1376	2525	6438	0.00937464	0.0454258	0.0420129	0.0786303	0.0851282	0.141676	53	0.0568237	0.0975857
572	3	5.66667	96.4575	17.9901	3315	3573.33	0.0188485	0.0225048	0.0298288	0.029602	0.0964575	0.155241	18	0.0476709	0.0964274
573	5	6	106.524	23.6539	4769	4944.4	0.0268087	0.0360168	0.0326938	0.0467069	0.106524	0.169743	31	0.0597601	0.099656
574	5	5.8	97.0942	18.6791	5680	5917.8	0.0179785	0.0238236	0.0348795	0.0285345	0.0970942	0.159335	30	0.052959	0.0934028
575	4	8	99.1602	17.4858	5853	5788.25	0.0183077	0.0303519	0.0404728	0.0432813	0.0991602	0.155787	31	0.0552994	0.0945518
576	6	17.1667	94.1097	22.0359	1874	6066.83	0.00317334	0.0287023	0.037299	0.0491777	0.0941097	0.153171	100	0.0671617	0.112125
577	3	43.3333	91.6534	2.97882	2625	5663	0.0244866	0.042563	0.0352919	0.0562479	0.0916534	0.147068	127	0.0719047	0.118326
578	4	8.5	110.625	15.7041	4130	6264.75	0.0111207	0.0446141	0.0363513	0.0674162	0.110625	0.163438	34	0.0640768	0.10693
579	4	24.5	94.6963	16.8504	1683	4688.75	0.0201831	0.0364291	0.0340269	0.056017	0.0946963	0.152392	97	0.0749941	0.122683
580	4	6.25	111.834	21.5125	497	5687.25	0.0356909	0.0445993	0.0412129	0.0557836	0.111834	0.166981	25	0.0677308	0.109583
581	5	8.2	99.0763	19.2648	3245	5802.2	0.0143812	0.0207708	0.0402845	0.0292448	0.0990763	0.155356	40	0.0568879	0.102066
582	4	9.25	106.631	17.4756	5713	5947	0.0323688	0.0403544	0.034982	0.061791	0.106631	0.16515	37	0.0713267	0.143401
583	3	45.6667	73.5727	3.41796	4093	5628.67	0.0167837	0.0252885	0.03838	0.0399184	0.0735727	0.126611	133	0.0504976	0.0870508
584	3	14	84.4229	7.77004	6036	2116.33	0.0101342	0.0255813	0.0355983	0.0509789	0.0844229	0.140632	40	0.0603218	0.0926458
585	4	15	94.6241	11.7864	8029	5278	0.0281329	0.0336688	0.0355848	0.0412269	0.0946241	0.15714	60	0.0640442	0.110519
586	3	20.3333	87.4451	5.13409	3264	4216.67	0.0217937	0.0323241	0.033082	0.0515698	0.0874451	0.147341	58	0.0631056	0.0998572
587	4	7.25	87.9566	15.5756	7407	6213.5	0.0106647	0.0188599	0.0397287	0.0316387	0.0879566	0.148319	30	0.0507982	0.0879621
588	5	7.6	97.2581	17.706	4725	6957.2	0.0226973	0.0335242	0.0299576	0.0541163	0.0972581	0.159306	39	0.0599859	0.0995445
589	4	6.75	101.308	18.0404	4698	5661.25	0.017667	0.0267499	0.0345011	0.0423595	0.101308	0.157161	28	0.0578636	0.0951083
590	5	6	112.538	24.9892	1155	7193.4	0.0190029	0.0445939	0.0402118	0.0709775	0.112538	0.173622	31	0.0710641	0.118998
591	5	4.4	108.918	26.1404	6253	5862	0.0181323	0.0311741	0.0337743	0.0462211	0.108918	0.175297	23	0.056637	0.094059
592	6	9.83333	104.464	19.3628	4951	5766	0.0110967	0.0356884	0.0352526	0.0526323	0.104464	0.165062	59	0.0740114	0.117582
593	3	16.3333	110.548	12.5691	5400	6354.67	0.0342019	0.0479092	0.0356809	0.064317	0.110548	0.176693	48	0.0802489	0.150464
594	3	33	124.381	10.8646	1850	7191.33	0.0428041	0.0576843	0.0413556	0.072643	0.124381	0.182933	99	0.0990223	0.142951
595	4	12.25	84.406	9.9113	9113	6462.25	0.0253953	0.04036	0.0379498	0.0748993	0.084406	0.142784	47	0.0616654	0.114076
596	4	12	91.0198	13.4844	6760	4861.75	0.0179027	0.0284741	0.0364758	0.0375802	0.0910198	0.151999	45	0.0623491	0.100541
597	3	12.6667	107.463	11.1523	5009	6122.67	0.0382549	0.0453162	0.0369371	0.0526065	0.107463	0.162347	38	0.0724141	0.107787
598	4	28.75	75.291	12.916	3138	3320.75	0.0171452	0.0247028	0.0357353	0.0293812	0.075291	0.129369	114	0.0511136	0.0854966
599	5	24.8	69.6158	12.9021	6306	5865.8	0.0116716	0.032728	0.0334656	0.0580548	0.0696158	0.123896	119	0.045936	0.0743667
600	3	10	80.3775	10.92	3804	3166	0.00388272	0.022851	0.0325795	0.0447653	0.0803775	0.141404	29	0.0481317	0.100116
601	3	31	107.61	6.26053	276	3371.67	0.0313415	0.055741	0.0355386	0.0875942	0.10761	0.166746	90	0.0898784	0.137846
602	3	20	76.5437	4.68734	4020	3094	0.0115506	0.0300842	0.0357682	0.0463497	0.0765437	0.138484	60	0.0530583	0.108853
603	4	8.5	91.1626	14.9044	4437	6525.25	0.0173349	0.0335647	0.0332063	0.0606364	0.0911626	0.152679	33	0.0528458	0.10472
604	7	8	97.6445	19.8923	6503	5653.14	0.0203489	0.0457734	0.0358818	0.0662958	0.0976445	0.15437	56	0.0690638	0.107396
605	7	10	93.7824	18.3128	7603	5485.29	0.0122392	0.0297131	0.0337794	0.0474815	0.0937824	0.150844	70	0.0640768	0.115102
606	5	8.8	90.2701	14.239	3995	6395.8	0.0159671	0.0449408	0.0343119	0.0727565	0.0902701	0.153295	44	0.0589852	0.104264
607	4	28.75	90.7249	11.192	4878	5524	0.032525	0.0478545	0.0383551	0.0696865	0.0907249	0.148595	112	0.0696319	0.128787
608	3	12.6667	125.039	15.7877	4410	6490	0.048547	0.054867	0.0387485	0.0588905	0.125039	0.185891	39	0.0861546	0.135609
609	5	27.4	69.9504	10.1745	3258	5917	0.00971711	0.0402601	0.036116	0.0712156	0.0699504	0.123602	132	0.0515871	0.0985581
610	3	52.6667	99.1399	6.47375	5094	5485.67	0.0250678	0.0444707	0.0327107	0.0654243	0.0991399	0.155144	146	0.0780589	0.116168
611	3	32.6667	82.2484	2.91576	5854	4605	0.019543	0.0212402	0.0374084	0.0242506	0.0822484	0.138332	95	0.0562267	0.102611
612	3	22.6667	99.7348	6.02894	1985	6079.33	0.0259013	0.0346492	0.0366179	0.0449255	0.0997348	0.154179	68	0.0688105	0.102717
613	5	8.6	83.5475	16.7095	2878	5526.4	0.00909985	0.0354356	0.0351364	0.0741119	0.0835475	0.141647	43	0.0521347	0.10843
614	3	14	73.693	7.18335	2822	5792	0.0116511	0.0390396	0.0348117	0.0590089	0.073693	0.132891	43	0.0629825	0.109241
615	4	18	101.581	15.1208	6697	4497.5	0.0247686	0.0383331	0.0330111	0.053632	0.101581	0.160802	73	0.0788761	0.12731
616	6	4.33333	93.0548	23.9284	4114	4063	0.0132597	0.0303392	0.0331745	0.0607303	0.0930548	0.154492	26	0.0523057	0.0893818
617	6	4.66667	106.815	25.9621	9288	3591.83	0.016743	0.0503185	0.0337794	0.0751211	0.106815	0.166226	27	0.0700833	0.112954
618	3	12.3333	96.2867	10.0559	7030	4724	0.0214493	0.0323066	0.0355735	0.0496037	0.0962867	0.153363	38	0.0555013	0.108496
619	3	14	117.193	12.7889	4786	5511.33	0.0410089	0.0539136	0.0355402	0.0628271	0.117193	0.172332	40	0.084484	0.126627
620	5	23.8	70.9778	13.7711	4832	4444.4	0.0114847	0.0408604	0.0397301	0.0702922	0.0709778	0.129795	115	0.0483221	0.109978
621	3	13	101.619	12.3115	6462	4769.33	0.0317677	0.0407549	0.0346419	0.0459842	0.101619	0.16443	39	0.0685116	0.102208
622	4	5.25	82.8007	17.9894	7035	6382.25	0.00431652	0.0288593	0.0340927	0.0696667	0.0828007	0.13927	22	0.0464903	0.0904584
623	3	12.6667	97.8733	10.1571	8073	6631	0.0287982	0.0311526	0.0348961	0.0329505	0.0978733	0.151582	38	0.0592997	0.0996413
624	4	29	85.4883	11.3639	5093	7906.25	0.0186166	0.0351958	0.0332883	0.0460442	0.0854883	0.143131	111	0.0653804	0.113781
625	3	7.33333	111.616	17.0243	3327	4536.33	0.035533	0.0435922	0.0326445	0.0491777	0.111616	0.169419	23	0.0635989	0.116358
626	3	7	111.718	16.9055	9058	5432.67	0.0262981	0.0376564	0.0400388	0.0530208	0.111718	0.17067	21	0.0655298	0.0964234
627	3	24.6667	99.3614	4.93302	7360	4657.67	0.0309011	0.0401438	0.0386119	0.049113	0.0993614	0.166775	72	0.0714747	0.109164
628	3	10.6667	95.9768	12.6636	5257	1757.67	0.0210567	0.0267776	0.0372858	0.0345293	0.0959768	0.152373	32	0.0575934	0.096409
629	6	9.83333	89.4162	18.105	4867	5268.33	0.0180546	0.0324289	0.0326852	0.0450946	0.0894162	0.151888	59	0.0607752	0.109898
630	5	23.6	88.4561	14.8121	5890	3944.8	0.0119299	0.0275831	0.0318559	0.0425553	0.0884561	0.143074	113	0.0658307	0.113059
631	3	9	92.5347	11.1384	4910	5625	0.0140064	0.0241285	0.0341014	0.0442784	0.0925347	0.150785	27	0.0557267	0.110778
632	4	20	107.253	11.7191	7710	6430.5	0.0403162	0.0520291	0.0332477	0.0671542	0.107253	0.160884	78	0.0851555	0.127968
633	3	38	79.3467	8.49303	6392	4182.67	0.00971711	0.0233699	0.0356462	0.0430623	0.0793467	0.133319	110	0.0542991	0.0837901
634	3	8.66667	116.336	13.7264	4823	6972	0.0360073	0.0406931	0.0338066	0.0435275	0.116336	0.173283	27	0.066824	0.100114
635	4	14.25	101.355	9.25835	7602	6677.25	0.0406789	0.0480363	0.0379833	0.0622365	0.101355	0.16163	58	0.0759324	0.129604
636	5	5.2	91.705	21.4706	0	2101.8	0.0154875	0.0321074	0.0361254	0.0467283	0.091705	0.153467	27	0.0601424	0.100269
637	3	9.66667	104.618	11.1399	3807	3766	0.0161171	0.0389339	0.0392598	0.0575169	0.104618	0.165998	28	0.070767	0.118664
638	5	21.8	104.071	15.9096	7503	4003.6	0.0127133	0.0448084	0.0317438	0.0770986	0.104071	0.159233	105	0.0869259	0.134654
639	3	53.3333	93.593	4.81164	8719	5535.33	0.0294613	0.0437689	0.0406563	0.0559646	0.093593	0.148169	148	0.0714384	0.112369
640	3	9.66667	90.3288	11.0402	6710	6419.33	0.011726	0.0353585	0.0303469	0.0658474	0.0903288	0.150672	29	0.0564665	0.115883
641	8	11.625	90.4487	19.9306	2398	6308.38	0.0134813	0.0393888	0.0347902	0.0609564	0.0904487	0.15718	88	0.0677954	0.120915
642	5	7.2	94.79	17.5218	5243	4582.4	0.0129851	0.022789	0.031074	0.0306745	0.09479	0.156111	36	0.0445592	0.0760751
643	4	30	101.996	17.0908	4119	7384.25	0.0320323	0.0387915	0.035266	0.0479525	0.101996	0.159553	117	0.0779574	0.108796
644	3	5.66667	99.9858	18.6481	6600	6221	0.021334	0.0354195	0.0280045	0.0578293	0.0999858	0.159802	17	0.0487234	0.0792348
645	4	11	81.9756	13.3123	4653	6448.25	0.0160625	0.0312014	0.0363854	0.0543152	0.0819756	0.141014	41	0.0496978	0.0801837
646	3	37	106.786	13.4075	8337	6205	0.0489532	0.056302	0.0396865	0.0630735	0.106786	0.161177	109	0.0815873	0.111648
647	4	31.25	92.6634	8.95646	5404	4482	0.0345209	0.0446082	0.0426001	0.0521513	0.0926634	0.146745	122	0.0698106	0.116283
648	5	14.6	71.8824	12.3938	3739	5035.2	0.0079428	0.0280804	0.0344858	0.0535731	0.0718824	0.141831	70	0.0438873	0.0957838
649	3	13.6667	89.616	11.3326	8340	7326	0.0158493	0.036188	0.0339318	0.0541359	0.089616	0.146284	40	0.065401	0.103939
650	4	6.75	99.6271	18.6801	2696	4404.75	0.0185892	0.0300573	0.0341227	0.0484454	0.0996271	0.160734	28	0.0599212	0.113938
651	3	11	104.108	12.4764	4887	7815.33	0.040679	0.0440657	0.0396642	0.0475466	0.104108	0.15785	34	0.0730808	0.109971
652	5	19.8	73.6504	15.8896	4986	7651	0.00731058	0.0161271	0.026164	0.0212583	0.0736504	0.128502	98	0.0474278	0.0914104
653	3	48.6667	73.1045	3.46288	3084	9180	0.0141211	0.0277783	0.0347258	0.0503156	0.0731045	0.131369	136	0.0574286	0.11008
654	4	12.75	97.8326	13.9972	8578	4444.25	0.0208161	0.0299051	0.0357498	0.0390729	0.0978326	0.161084	50	0.0639686	0.0996115
655	3	8	102.958	15.2237	3260	7786.67	0.0179785	0.0283648	0.0378227	0.0399154	0.102958	0.161737	25	0.059458	0.115036
656	4	6.5	97.399	18.6787	8113	6146.25	0.0205401	0.0335211	0.0331681	0.047565	0.097399	0.15605	26	0.0548726	0.0836512
657	3	11.6667	93.7367	12.0597	6247	6872.33	0.0202098	0.0358775	0.0349896	0.0553417	0.0937367	0.151826	36	0.0684248	0.112781
658	3	31	78.7443	11.2529	6311	7868.67	0.00477729	0.0177485	0.0350396	0.0276677	0.0787443	0.137511	92	0.0523197	0.0934436
659	5	13.2	103.149	14.6409	8999	3824	0.0192575	0.0373889	0.0422713	0.0502044	0.103149	0.160084	64	0.0685114	0.129987
660	3	11.3333	107.222	13.8785	3459	2510.33	0.02735	0.0345677	0.0302167	0.03909	0.107222	0.17136	34	0.0567522	0.0835979
661	6	5.33333	118.549	27.9907	3435	6890	0.00924435	0.0408681	0.0402424	0.0526917	0.118549	0.176025	33	0.0738949	0.127813
662	3	40.3333	66.5131	5.39495	5434	4935	0.0083649	0.0197589	0.0296796	0.041289	0.0665131	0.121847	118	0.0439846	0.0929177
663	4	6.25	123.114	24.3429	6102	5476.75	0.0276322	0.0536513	0.0448644	0.0786982	0.123114	0.18379	25	0.0730359	0.10937
664	6	4.83333	101.771	24.8975	7445	5729	0.00841925	0.0385699	0.0365084	0.0750438	0.101771	0.162181	30	0.0686009	0.146621
665	3	35.6667	99.8169	8.8065	2644	7652.67	0.0218919	0.0356571	0.035434	0.0450219	0.0998169	0.161732	102	0.0743408	0.117665
666	3	4.66667	93.4297	20.7621	4985	7404.33	0.0192373	0.0274024	0.0287017	0.0323752	0.0934297	0.151575	15	0.0478448	0.0816722
667	3	7.66667	90.5071	13.5761	7072	7559	0.0103114	0.0229458	0.0324903	0.0294476	0.0905071	0.149498	24	0.0531737	0.104027
668	3	7.66667	108.72	14.5967	5274	6256	0.0209326	0.0316953	0.0302559	0.0484428	0.10872	0.169229	24	0.0571775	0.10203
669	4	5.5	107.359	21.2481	4050	4734.75	0.0156642	0.0383022	0.0401118	0.0801187	0.107359	0.163115	23	0.0607387	0.119316
670	4	13	96.7823	15.2505	5527	3821	0.0226025	0.0341917	0.0312227	0.0391133	0.0967823	0.159446	53	0.0630287	0.0924515
671	3	8	97.9722	13.5825	8111	5081.33	0.0121309	0.029165	0.0390563	0.0399529	0.0979722	0.149141	25	0.0624696	0.117698
672	3	6.33333	107.235	18.5109	9012	3567.67	0.015386	0.0296869	0.0438894	0.0430091	0.107235	0.161205	20	0.0586709	0.113294
673	3	34.3333	81.4356	6.42703	7260	3620	0.0202311	0.0253313	0.0392005	0.0316734	0.0814356	0.139782	102	0.0568498	0.101731
674	3	13	102.191	9.59115	3242	6540	0.0251711	0.0319939	0.037415	0.0445587	0.102191	0.159259	39	0.0605661	0.103616
675	5	10	100.843	18.8143	5887	5489.6	0.0199429	0.037252	0.0384331	0.0579546	0.100843	0.167116	50	0.0687071	0.104887
676	4	10	104.36	18.6854	2991	4263	0.00628967	0.029715	0.0282673	0.0464129	0.10436	0.164344	41	0.0640917	0.107826
677	3	10	110.068	13.5144	10211	3822.67	0.0129014	0.0300521	0.0335649	0.0509339	0.110068	0.172724	30	0.0637361	0.100592
678	3	12	107.761	9.11821	8146	4537	0.0346025	0.0426849	0.0332923	0.0540651	0.107761	0.168402	37	0.0692482	0.119834
679	4	6.75	120.826	22.6548	4398	4509.75	0.0334515	0.038179	0.0378868	0.0417138	0.120826	0.184879	28	0.0682888	0.0988106
680	3	10.6667	101.487	11.7844	4999	6418	0.0238014	0.0389979	0.0316323	0.056086	0.101487	0.157728	33	0.064401	0.110151
681	3	20.6667	83.8588	9.00224	3447	4437	0.0169927	0.0306448	0.035842	0.0577992	0.0838588	0.14342	62	0.050228	0.0886453
682	3	15.3333	98.6114	6.70052	5815	9206.33	0.0253324	0.0320834	0.038168	0.0396099	0.0986114	0.148988	46	0.0657802	0.097816
683	4	27.25	81.651	11.0155	5765	4780.25	0.0196627	0.0280594	0.034847	0.0371597	0.081651	0.14479	101	0.0604953	0.100359
684	5	8.4	84.302	16.9881	4985	6880.8	0.0172989	0.0317871	0.0326485	0.074638	0.084302	0.149636	42	0.0492052	0.0838824
685	3	5.66667	98.9406	17.9035	5614	4135.67	0.0120572	0.0328134	0.0343194	0.058222	0.0989406	0.155785	18	0.0524567	0.0848172
686	3	5.33333	83.9293	16.3196	3290	4148.67	0.0132098	0.03329	0.0322145	0.0459132	0.0839293	0.143798	17	0.0449916	0.0849637
687	5	11	84.1479	13.5529	188	3508	0.0175688	0.0312185	0.0359784	0.0470154	0.0841479	0.141481	56	0.0590392	0.0982952
688	3	5.33333	105.535	20.8557	3659	4596	0.0108743	0.0248736	0.0385519	0.0352936	0.105535	0.164503	17	0.0557263	0.107903
689	3	37.6667	97.7907	5.13721	6853	3850.33	0.0232142	0.0315261	0.0389058	0.0429084	0.0977907	0.158601	111	0.0717574	0.12055
690	3	13.3333	73.0563	8.98708	3557	6005	0.00964972	0.0231987	0.0415717	0.034094	0.0730563	0.126533	40	0.0448674	0.07345
691	3	11	88.7656	10.5204	5220	5123.67	0.00959004	0.0161435	0.0398964	0.0240685	0.0887656	0.1479	33	0.0502686	0.091919
692	6	11.3333	89.1515	17.9916	7501	5062.17	0.0133222	0.0354225	0.034978	0.0591002	0.0891515	0.152199	67	0.0616744	0.132224
693	3	10.6667	92.0512	8.94942	2736	6153.67	0.0200903	0.0419413	0.0360309	0.058095	0.0920512	0.145469	33	0.0653248	0.109174
694	4	14	93.5942	15.5664	6015	5490.75	0.0310747	0.0418963	0.0365334	0.0545473	0.0935942	0.160504	54	0.065158	0.103027
695	3	16.6667	131.38	8.98323	8496	4824	0.0624133	0.0701085	0.0403563	0.07825	0.13138	0.193684	50	0.0987079	0.14918
696	3	8.66667	131.801	18.2011	3158	6799	0.0547436	0.0623073	0.0461619	0.0715772	0.131801	0.188824	27	0.0932383	0.146621
697	3	37.3333	79.9154	4.6127	4462	7250	0.0220471	0.0387837	0.0354827	0.0512708	0.0799154	0.13562	107	0.0584912	0.106648
698	4	14.5	90.1425	11.951	7042	3495	0.017855	0.0287784	0.0352882	0.0423332	0.0901425	0.150523	58	0.056169	0.0917449
699	3	15.6667	82.7452	7.39877	9476	4272.67	0.0134255	0.0243819	0.0337956	0.0304943	0.0827452	0.142249	46	0.0531619	0.0902169
700	3	23	90.7341	4.64348	4893	2409.33	0.0143298	0.0430303	0.0376162	0.0657957	0.0907341	0.151203	70	0.0676118	0.126117
701	3	18.3333	91.9096	5.28105	10396	5079.33	0.0239913	0.0430644	0.0339897	0.0709608	0.0919096	0.156328	56	0.0648188	0.109617
702	3	15.3333	92.9018	7.2601	10837	4380.33	0.0182156	0.0358589	0.0357069	0.0565292	0.0929018	0.151668	44	0.0642655	0.126191
703	3	8.33333	92.9967	13.0127	5185	5891.33	0.0150197	0.0241966	0.0362292	0.0303095	0.0929967	0.159812	26	0.0526009	0.0864824
704	4	7.25	107.516	15.5622	8183	5480.75	0.0204014	0.0452209	0.044166	0.0681001	0.107516	0.163512	30	0.0765495	0.132232
705	4	22.5	75.0205	9.36509	8410	3363.25	0.0135559	0.0249453	0.0375729	0.0471749	0.0750205	0.135314	89	0.0498543	0.0874727
706	3	7	105.548	15.2877	5121	5798.67	0.0242827	0.0444895	0.028925	0.0591002	0.105548	0.162644	22	0.0592993	0.0914265
707	4	24.5	85.701	15.9639	9498	4780.5	0.0275623	0.041449	0.039499	0.0552895	0.085701	0.143255	98	0.0609028	0.105204
708	3	13	95.5741	11.1857	4910	2281.67	0.0241274	0.0277297	0.038497	0.0325723	0.0955741	0.148027	38	0.0554607	0.0892492
709	3	41	76.6645	4.92032	8883	3360	0.0113162	0.0164202	0.0358051	0.0214501	0.0766645	0.131278	120	0.0517984	0.0841452
710	4	7.5	101.241	17.5766	5222	5621.5	0.0213186	0.0253346	0.0387061	0.0288868	0.101241	0.158928	31	0.057538	0.0848819
711	3	39.3333	89.7563	4.32697	7194	7686.67	0.02068	0.0398127	0.0347506	0.056803	0.0897563	0.149816	117	0.0676663	0.113118
712	3	6.66667	98.6923	15.078	5474	4875	0.0197992	0.0271833	0.0344401	0.0331101	0.0986923	0.160924	21	0.0530851	0.0899098
713	3	15.3333	93.651	10.6084	2881	4303.67	0.0135021	0.0206129	0.0390343	0.0315935	0.093651	0.155123	46	0.0583487	0.0975303
714	3	10	115.4	20.9819	7796	6051.33	0.0248696	0.0376467	0.0286452	0.0564318	0.1154	0.179958	31	0.076889	0.132277
715	4	17	80.9669	9.60321	7896	4989	0.019999	0.0256006	0.0367181	0.0348235	0.0809669	0.133563	64	0.0569819	0.089291
716	5	8.8	78.5507	17.5804	3021	5902.4	0.0106722	0.0229106	0.0291716	0.0301388	0.0785507	0.137389	45	0.0520998	0.0939391
717	7	4	133.293	36.0435	4537	6097.57	0.0386166	0.0551098	0.0403639	0.0684192	0.133293	0.190691	29	0.0804466	0.119335
718	5	9	94.9216	18.2298	4540	5330	0.0268065	0.0503463	0.0329035	0.0838506	0.0949216	0.159927	44	0.0635384	0.104645
719	5	4.4	102.826	25.9023	479	5380.6	0.0057687	0.0264619	0.0369363	0.0513423	0.102826	0.1661	23	0.0510783	0.102536
720	3	9	92.0324	13.1658	7690	6776.33	0.016897	0.0307944	0.0313381	0.0429728	0.0920324	0.156953	28	0.0508742	0.0820927
721	4	41.25	92.3353	7.38084	8749	6041.75	0.035209	0.0444529	0.0380401	0.0614622	0.0923353	0.155567	153	0.0726929	0.115253
722	4	5	113.153	23.8429	6912	4208.25	0.0145054	0.0328983	0.0370028	0.0432505	0.113153	0.169345	21	0.0576995	0.101458
723	4	7.75	102.605	20.6635	1510	6871.75	0.0258846	0.043491	0.0414626	0.0635206	0.102605	0.159415	30	0.0611935	0.107495
724	5	9.8	92.2407	17.9015	5742	4874.8	0.0206626	0.0357004	0.0422134	0.0428248	0.0922407	0.160469	50	0.062351	0.102538
725	3	12	102.853	15.0323	6637	6817.33	0.0284032	0.0436472	0.0363625	0.0597135	0.102853	0.155877	37	0.0624642	0.101295
726	3	13.3333	91.8598	12.2832	4424	4207.67	0.0190288	0.0453953	0.0404827	0.0835495	0.0918598	0.150487	41	0.0563684	0.0917945
727	4	12.75	93.2663	14.0455	4319	6070	0.0197022	0.0359845	0.0376559	0.0496139	0.0932663	0.156576	49	0.0578231	0.104795
728	4	6.25	125.035	23.4441	6196	4488	0.0433133	0.0621027	0.0403576	0.0826288	0.125035	0.180811	26	0.0869895	0.135335
729	3	35	97.3474	10.5221	5082	4063.67	0.0270892	0.0345243	0.0356609	0.0430335	0.0973474	0.155322	103	0.0716535	0.113537
730	3	12.6667	86.1531	10.482	7325	4213.33	0.0136548	0.0293364	0.0335483	0.0503002	0.0861531	0.146636	37	0.0551738	0.0975301
731	3	6.33333	119.613	19.366	3334	6732.67	0.0357775	0.0436159	0.0384306	0.058469	0.119613	0.17635	20	0.0706833	0.121424
732	4	15	106.33	16.2497	5118	3832	0.0231131	0.0393801	0.0376062	0.0521503	0.10633	0.161788	60	0.0714932	0.112055
733	4	9.75	84.8488	11.7959	3514	4102.5	0.00613653	0.02978	0.0398788	0.0586702	0.0848488	0.147021	40	0.0461112	0.0927682
734	5	5.2	117.392	24.876	3953	5944.6	0.0385061	0.0447836	0.0329758	0.0529232	0.117392	0.184674	27	0.0662057	0.119857
735	4	25.5	118.952	15.7583	4799	7983	0.0232676	0.0511257	0.0397514	0.0679649	0.118952	0.175826	103	0.0942298	0.140608
736	4	33	84.0286	9.11381	9544	7819	0.0225064	0.0359314	0.0324303	0.0605133	0.0840286	0.141003	124	0.0618155	0.10539
737	4	7.5	85.6534	13.7997	3970	5378	0.00926926	0.0339642	0.0310653	0.0742165	0.0856534	0.143207	31	0.0572498	0.124175
738	4	7.25	81.8013	14.7197	8484	4626.5	0.00131717	0.0185547	0.0336417	0.0329344	0.0818013	0.14374	30	0.0469942	0.110794
739	3	21	100.744	6.64721	6366	2704	0.0204514	0.0360323	0.0383984	0.0484353	0.100744	0.159268	62	0.0716333	0.110849
740	3	40.3333	69.0718	3.08159	8708	6120.67	0.00782204	0.0285636	0.0364903	0.0601612	0.0690718	0.130664	117	0.0472541	0.0903505
741	3	13.6667	104.74	9.48406	9967	2661.67	0.0318837	0.0344268	0.0406463	0.0386166	0.10474	0.159589	42	0.0653352	0.111717
742	3	8	97.8551	13.591	6935	7493.33	0.0202023	0.033199	0.0357343	0.0436664	0.0978551	0.156734	24	0.0564142	0.100071
743	5	14.4	84.316	16.8128	5231	6868.8	0.0120816	0.0274939	0.032182	0.0393531	0.084316	0.150911	70	0.055413	0.100765
744	3	9.66667	131.955	16.1791	7843	6869	0.0530547	0.0616431	0.0355275	0.0724836	0.131955	0.187697	30	0.088862	0.128787
745	3	7	100.518	17.0068	3863	5950	0.0130868	0.030329	0.0304493	0.0423332	0.100518	0.15916	22	0.0485726	0.0894054
746	3	8	115.24	17.6061	11052	4676.33	0.0391068	0.039878	0.0437411	0.0405029	0.11524	0.172013	25	0.0718955	0.123132
747	4	5	94.2532	20.6459	5617	6657.75	0.0089284	0.0253094	0.0346153	0.0440832	0.0942532	0.156016	21	0.0487508	0.10472
748	3	20.3333	92.9895	11.26	2404	2391.33	0.0235153	0.0357813	0.036786	0.0491636	0.0929895	0.158773	61	0.0677732	0.105575
749	3	13	112.57	10.9091	7032	4270	0.041736	0.0535981	0.0366011	0.0696239	0.11257	0.167083	40	0.0803517	0.117914
750	3	14	82.7114	9.80283	2594	6606.67	0.00876612	0.0273348	0.0340606	0.0385616	0.0827114	0.141313	43	0.0509061	0.116287
751	3	13.3333	100.195	11.1075	6837	4636.33	0.0236025	0.0329645	0.038389	0.0479457	0.100195	0.152293	41	0.0658445	0.125691
752	4	18.75	69.1787	8.28452	3494	6678	0.0123159	0.0229129	0.0338969	0.0503109	0.0691787	0.128926	74	0.0438125	0.0797998
753	3	13	87.4629	7.60825	4323	5178.67	0.0151707	0.0307406	0.0383713	0.059876	0.0874629	0.152546	40	0.0550768	0.100254
754	5	12.6	84.3863	15.4009	6709	7028	0.0181729	0.0283645	0.0346069	0.0512842	0.0843863	0.136768	63	0.05579	0.0906972
755	3	13	99.8823	14.2689	7767	3215	0.0234419	0.0582273	0.0398114	0.0786303	0.0998823	0.160315	40	0.0632971	0.107903
756	3	10.3333	122.254	16.9797	6642	4638.67	0.0331455	0.0553812	0.0324027	0.0816101	0.122254	0.176872	32	0.0862984	0.143401
757	3	8.66667	111.594	16.6063	5515	8540	0.0334704	0.0421001	0.0356057	0.0546068	0.111594	0.161551	25	0.0685556	0.101332
758	3	26.3333	86.314	7.61535	11699	7274.33	0.0221955	0.0256091	0.0370183	0.0301499	0.086314	0.146542	74	0.0588205	0.113078
759	3	21.3333	90.4913	8.69516	6146	3485	0.0229208	0.0294734	0.0375764	0.0383515	0.0904913	0.142297	65	0.0659181	0.106496
760	5	12.8	77.026	11.1961	7615	5197.2	0.00333519	0.0363285	0.0376022	0.0768407	0.077026	0.129584	61	0.0548728	0.117762
761	4	5.5	107.842	23.815	1643	5946.25	0.0137951	0.0296147	0.0345222	0.0392923	0.107842	0.178573	23	0.0531283	0.0825428
762	3	5.33333	105.068	20.4299	5224	5858	0.0184574	0.0230988	0.0326649	0.0258013	0.105068	0.170101	17	0.0483013	0.0818604
763	4	8	89.6366	15.2951	5124	6721.25	0.0214959	0.0317514	0.0325346	0.0402912	0.0896366	0.148226	33	0.0593334	0.108006
764	5	5	119.785	28.2159	274	4800.2	0.0396861	0.0458986	0.0399257	0.0502044	0.119785	0.179771	26	0.0697044	0.109978
765	4	5.25	100.124	21.0975	5226	5062.5	0.00930043	0.030603	0.0326307	0.0429198	0.100124	0.158833	22	0.0539064	0.0900076
766	3	5.66667	108.988	20.8894	6895	5705.67	0.0199429	0.0245335	0.0349049	0.0286832	0.108988	0.159041	18	0.0530828	0.0897226
767	3	14	87.42	7.21142	6287	5409	0.0158871	0.0285778	0.0325043	0.0499981	0.08742	0.147603	43	0.0589999	0.0882481
768	3	9.33333	97.1188	13.1226	4238	4033.33	0.0123413	0.0207987	0.0376438	0.0280957	0.0971188	0.153395	29	0.0544141	0.0844627
769	3	12.3333	98.8144	15.9985	12604	4385	0.0226877	0.0413915	0.0365568	0.0669615	0.0988144	0.159561	37	0.0584039	0.106069
770	3	9.66667	79.7984	8.80154	12655	5955	0.00614872	0.0278434	0.0348517	0.0612618	0.0797984	0.132024	30	0.051074	0.101871
771	3	10	100.803	12.1749	5181	4582	0.025374	0.0272427	0.0346954	0.0296647	0.100803	0.160832	31	0.0547956	0.078592
772	3	14.3333	121.527	21.412	8976	3795.67	0.0497891	0.0516077	0.0377934	0.0547966	0.121527	0.177381	44	0.0813926	0.115648
773	3	32.6667	78.6767	7.34067	952	7412.67	0.0220559	0.0248099	0.0385882	0.0280288	0.0786767	0.136135	98	0.0542352	0.0948377
774	3	9	112.941	20.805	3662	3622.33	0.0368582	0.0385553	0.032388	0.0413735	0.112941	0.178748	26	0.0649105	0.115235
775	3	10.3333	90.3747	12.552	6025	6101	0.0204695	0.0288865	0.0352853	0.0365975	0.0903747	0.152869	31	0.0530152	0.101692
776	4	10.75	87.2071	13.8308	3372	5361.75	0.014201	0.0327427	0.0359213	0.0473237	0.0872071	0.144636	42	0.0572618	0.109664
777	3	5	119.962	23.9924	2609	3160	0.0202803	0.034099	0.0315668	0.0513423	0.119962	0.184084	16	0.0551682	0.0864617
778	4	10.5	103.793	19.0176	4988	4197.5	0.0119924	0.0359218	0.0347922	0.0496139	0.103793	0.168679	40	0.0649666	0.0999902
779	5	22.4	69.8302	12.6282	7989	7135	0.0118926	0.0331846	0.0265938	0.0619569	0.0698302	0.128603	108	0.046946	0.0892502
780	3	7.33333	123.642	17.9738	4721	7256.33	0.0250698	0.0473247	0.0415563	0.0719085	0.123642	0.182478	23	0.0752046	0.123652
781	5	9.2	71.4146	11.4531	7916	6868.8	0.00672906	0.0149874	0.0281496	0.0280398	0.0714146	0.128135	44	0.0401124	0.071937
782	5	20.2	110.864	15.4065	3723	4463	0.0306996	0.0480047	0.0321986	0.0647668	0.110864	0.170235	97	0.086138	0.128962
783	3	16	88.4705	9.97049	5217	6315.33	0.0216624	0.0389257	0.0377214	0.0687327	0.0884705	0.148267	48	0.0582774	0.112218
784	3	37.6667	103.511	11.5588	6140	6606	0.0484909	0.0496809	0.0380977	0.0509461	0.103511	0.16183	111	0.0802106	0.112301
785	3	11.3333	100.084	11.2793	4728	5290.67	0.0317992	0.0349302	0.0352454	0.0383478	0.100084	0.162767	34	0.064288	0.107972
786	4	7.75	96.6987	15.4243	4273	5515.75	0.015033	0.0284073	0.0358274	0.0365834	0.0966987	0.157589	31	0.0582934	0.0975397
787	3	9.66667	127.503	14.4889	5449	8935.33	0.0347626	0.0492186	0.0421672	0.0744338	0.127503	0.185498	30	0.0805577	0.116237
788	4	6	126.66	27.443	5648	6732	0.0340979	0.0578871	0.0361592	0.0709298	0.12666	0.180304	25	0.0849231	0.14918
789	3	8.33333	101.441	15.6992	9086	4465	0.0167225	0.0345886	0.0397902	0.043615	0.101441	0.169191	26	0.0670817	0.113052
790	3	10.6667	85.7571	14.1064	6717	6434.67	0.0146295	0.0325747	0.0345019	0.0580548	0.0857571	0.145238	32	0.0485849	0.095061
791	3	5	113.846	23.4016	10262	4264.33	0.0110967	0.0246095	0.0408282	0.0320323	0.113846	0.176159	16	0.0552311	0.0954664
792	4	7.5	102.931	19.6213	1532	6498.5	0.0281724	0.0386248	0.0374933	0.046986	0.102931	0.15934	30	0.0683538	0.0995044
793	3	6	113.771	19.3231	5901	5763.67	0.0326132	0.0382881	0.0364595	0.0425624	0.113771	0.169872	19	0.0655856	0.11226
794	3	14	103.952	11.344	6805	2921.33	0.0278166	0.0335586	0.0384384	0.0433464	0.103952	0.153985	43	0.0637965	0.112266
795	3	11.3333	112.18	10.6467	5695	5934.67	0.037451	0.0417365	0.0340637	0.0439515	0.11218	0.178048	33	0.0678249	0.103946
796	3	7.66667	103.01	15.9978	7248	5985.33	0.00749835	0.0244562	0.0359189	0.0335871	0.10301	0.162699	24	0.0539566	0.0853378
797	3	6.66667	106.732	16.9981	6463	5757.33	0.0246781	0.0406156	0.0348126	0.0560726	0.106732	0.161446	21	0.0665504	0.104352
798	4	9.5	96.3772	14.1697	4619	4044.25	0.0209391	0.0480883	0.0365958	0.0802113	0.0963772	0.158461	38	0.0706779	0.121834
799	3	37	90.2667	11.3335	6140	2450.33	0.0319261	0.0410503	0.0414008	0.0567704	0.0902667	0.14415	109	0.0653215	0.0946212
800	3	5.66667	86.6005	15.3956	9056	5302.67	0.0167347	0.0209042	0.0232744	0.0237717	0.0866005	0.144142	18	0.0378851	0.0802551
801	4	14.5	86.2907	14.2767	7566	5506	0.0223639	0.0326245	0.0359472	0.0428132	0.0862907	0.148627	59	0.0567226	0.0962586
802	3	7.33333	80.0967	12.2168	4876	3957	0.00982644	0.0205079	0.0323277	0.0396157	0.0800967	0.138829	23	0.0488049	0.0953753
803	4	14	81.2954	13.5154	8238	4747	0.0137983	0.0361861	0.0381506	0.0595938	0.0812954	0.13638	53	0.0544324	0.100235
804	3	8.66667	116.956	15.3775	2406	6668.67	0.0410549	0.0488831	0.0373289	0.0570479	0.116956	0.176576	27	0.0759678	0.120888
805	3	7	129.219	22.9723	6541	3800.67	0.0454396	0.0501623	0.0418017	0.0543499	0.129219	0.184142	22	0.0811622	0.109682
806	3	7.66667	119.001	15.5835	5463	5005.33	0.024161	0.0508743	0.0395458	0.0671357	0.119001	0.176061	24	0.0756067	0.127606
807	3	10.3333	87.905	12.209	8971	6267.67	0.0244472	0.0313937	0.0291326	0.0416716	0.087905	0.141618	31	0.0535286	0.0937391
808	3	33	69.5532	8.3873	3729	4695	0.0114998	0.0239109	0.0369189	0.0461523	0.0695532	0.127193	99	0.046043	0.0953014
809	4	9.75	95.4734	16.3817	4425	6890.75	0.022103	0.0338349	0.0333903	0.0515426	0.0954734	0.152502	36	0.0563106	0.105403
810	3	8.33333	90.6473	11.0312	3203	6928.67	0.0181693	0.0402785	0.0380194	0.0778444	0.0906473	0.144172	22	0.0582367	0.103662
811	4	28.75	108.949	17.393	6209	6134	0.0320704	0.0591496	0.0353527	0.0801187	0.108949	0.168017	114	0.0919751	0.136803
812	3	8.33333	131.601	19.8245	6846	3994.67	0.0178668	0.0518159	0.0446221	0.0804465	0.131601	0.187697	26	0.088279	0.134248
813	4	7	115.533	20.6778	3374	6531	0.0226963	0.0451681	0.0410228	0.0704925	0.115533	0.168518	29	0.071915	0.114147
814	3	6.33333	128.829	22.2384	4720	7055.67	0.0298811	0.0568196	0.0442124	0.0708805	0.128829	0.185075	20	0.0805575	0.126052
815	3	6.66667	108.479	21.0932	6000	5476	0.030942	0.0468041	0.0280822	0.0622953	0.108479	0.168199	20	0.0576408	0.0896899
816	6	5.5	105.064	24.7935	2818	4755.5	0.0307406	0.0484528	0.0395197	0.0768407	0.105064	0.160666	34	0.0676645	0.117088
817	4	7.75	91.6206	15.5323	6731	6769.25	0.0234413	0.0344589	0.0320743	0.0476303	0.0916206	0.148706	31	0.0591158	0.106391
818	3	12.3333	95.5486	11.1852	2167	3799	0.0187012	0.0327701	0.039343	0.0408583	0.0955486	0.149312	37	0.0578154	0.0918608
819	3	9.66667	113.723	16.0581	2564	6826	0.0362428	0.040251	0.0312715	0.0476293	0.113723	0.170008	29	0.0688921	0.114125
820	3	13.3333	97.8017	7.78791	4544	7158	0.0212797	0.0298491	0.0378009	0.0389894	0.0978017	0.154877	40	0.0600507	0.0895824
821	4	7.75	92.1246	15.3641	5646	5285	0.0183367	0.0226695	0.0295306	0.0303641	0.0921246	0.151695	32	0.0473698	0.082381
822	3	15.3333	106.256	14.9265	5799	5465.33	0.00707077	0.0312731	0.0401232	0.0434701	0.106256	0.159821	47	0.0736998	0.11157
823	3	20	111.786	15.3991	5658	1521.67	0.0373451	0.0477739	0.0393499	0.0557836	0.111786	0.16879	58	0.081611	0.122252
824	3	4.66667	101.326	21.954	4712	4054.33	0.0130258	0.0410014	0.0409744	0.0702922	0.101326	0.160532	15	0.0642581	0.116358
825	3	14.6667	126.826	14.1404	6997	5337	0.0551028	0.0609343	0.04078	0.0649057	0.126826	0.185498	45	0.0886652	0.120229
826	3	10.6667	89.1613	14.6664	3816	6367.67	0.013023	0.0385174	0.0354246	0.0838506	0.0891613	0.148969	33	0.0495439	0.0951772
827	4	23.5	93.1816	12.8016	6850	5625.25	0.0289428	0.0370638	0.0345844	0.0440994	0.0931816	0.15837	95	0.0673207	0.108541
828	3	11.3333	80.3093	7.09804	4235	5875	0.0138406	0.0296658	0.0371955	0.0409391	0.0803093	0.135607	35	0.0570701	0.0939371
829	3	22.6667	85.5543	7.67795	7094	6144	0.0197891	0.0291246	0.0321378	0.0419635	0.0855543	0.150188	67	0.0595201	0.103981
830	3	6.33333	120.784	19.7951	2965	5537.33	0.0371158	0.0441284	0.0359483	0.0531946	0.120784	0.182583	20	0.0686335	0.126636
831	4	12.25	102.003	14.9506	3595	3436.5	0.0121536	0.0525191	0.0419838	0.0743061	0.102003	0.158908	49	0.0799462	0.121526
832	4	5.75	87.9698	20.1598	9334	5615	0.00757796	0.0290942	0.0381271	0.046019	0.0879698	0.147143	24	0.0433559	0.0912029
833	3	6	96.4565	18.0409	7207	3871.33	0.0145453	0.0318566	0.0431256	0.0467673	0.0964565	0.149151	19	0.0540113	0.119316
834	3	7.66667	121.793	17.2232	3156	5517.67	0.0306002	0.0518835	0.0403215	0.0700426	0.121793	0.184811	24	0.0844027	0.126184
835	3	13	94.9001	9.19667	2771	3987.33	0.026452	0.0504953	0.0417567	0.0690509	0.0949001	0.156429	40	0.0709653	0.115979
836	4	7.75	84.8451	17.0869	1697	6774	0.00993936	0.0261525	0.0373987	0.0403162	0.0848451	0.142578	32	0.046964	0.0958006
837	3	13.3333	83.3175	6.86192	6392	6561	0.0105918	0.0273842	0.036994	0.0390406	0.0833175	0.147532	41	0.053947	0.117291
838	3	8.66667	89.7163	16.6141	4988	6345.33	0.0115682	0.0288453	0.033278	0.0429198	0.0897163	0.143825	27	0.0483387	0.0857316
839	3	7	87.129	12.6199	4973	4555.33	0.0261656	0.0388088	0.0336816	0.0637817	0.087129	0.14536	21	0.0581586	0.126989
840	3	6.66667	109.094	18.1824	5678	4765	0.0194312	0.0379736	0.0370249	0.0610381	0.109094	0.176612	21	0.0661101	0.111968
841	3	8.33333	95.1859	11.5835	2208	5510	0.00103249	0.0261086	0.0373069	0.0468741	0.0951859	0.151396	25	0.0544566	0.0972446
842	3	9.33333	117.659	13.2289	6453	7104	0.0391208	0.0485141	0.0377881	0.0648614	0.117659	0.176463	29	0.0784085	0.112516
843	3	36	67.0689	11.4017	8836	4393	0.00842203	0.0377139	0.0316463	0.0606364	0.0670689	0.120646	109	0.0431576	0.0741992
844	3	52.6667	83.5623	5.45655	2742	5025.33	0.0176266	0.0284361	0.0331281	0.0406439	0.0835623	0.139262	147	0.0616344	0.100938
845	3	7.33333	118.627	17.135	3633	4374.67	0.0307035	0.0428215	0.0413086	0.0498528	0.118627	0.179612	22	0.0715005	0.110294
846	3	6	96.3337	16.3614	6058	4379	0.0201486	0.0269505	0.0329991	0.0341559	0.0963337	0.152358	19	0.0518239	0.095303
847	3	14	89.555	7.57599	3599	3493.67	0.00398222	0.0154952	0.0340035	0.0290221	0.089555	0.148735	41	0.0477041	0.0852699
848	3	10.6667	104.468	10.7784	5723	5846.33	0.0233498	0.0305895	0.033005	0.0363601	0.104468	0.166125	32	0.0572307	0.0888999
849	3	16.6667	89.9853	7.35594	5352	7197	0.0268196	0.0475066	0.0356936	0.0724203	0.0899853	0.143703	51	0.0661229	0.10726
850	4	24.5	87.3733	15.7355	3921	5810.75	0.015033	0.0225427	0.0355196	0.0302912	0.0873733	0.147002	97	0.060746	0.102934
851	4	30.75	93.1239	11.0796	4094	5645.75	0.0347484	0.0511586	0.044307	0.0682932	0.0931239	0.146973	119	0.0705352	0.114147
852	3	8.66667	96.108	13.8823	6000	4598.67	0.0232775	0.0337482	0.0320415	0.0479991	0.096108	0.156997	27	0.0538797	0.0910915
853	3	15.3333	92.6847	9.34571	9754	3478	0.0279477	0.0308914	0.0341147	0.0362689	0.0926847	0.148353	47	0.0594109	0.0949531
854	3	22.6667	96.6813	11.3621	5184	8595.67	0.0263897	0.0379389	0.0372886	0.047565	0.0966813	0.16072	67	0.0686261	0.107016
855	5	14.4	90.5536	17.5966	4549	4419.4	0.0128715	0.0313711	0.0339132	0.0581681	0.0905536	0.158771	72	0.0640342	0.126052
856	3	40.6667	84.9586	3.34246	8733	7413	0.0143547	0.0284136	0.0352971	0.0396689	0.0849586	0.144555	119	0.0620811	0.10386
857	3	10	105.075	10.7463	7178	4465.33	0.0245945	0.0315283	0.0341961	0.0425475	0.105075	0.160244	30	0.0580636	0.0945784
858	4	6.25	94.6407	17.6043	4669	5377.75	0.0148771	0.0331468	0.0366798	0.0441423	0.0946407	0.151303	26	0.0604442	0.0973661
859	3	12.3333	134.596	11.8635	5761	5603.33	0.0599589	0.0618898	0.0416617	0.0632071	0.134596	0.191569	38	0.0936334	0.126989
860	3	12	131.334	19.195	4781	6567	0.0576716	0.0627015	0.0379849	0.0724783	0.131334	0.190691	37	0.0976924	0.161403
861	4	4.75	92.0913	21.3235	6061	5803	0.0132125	0.0270082	0.0358676	0.0414794	0.0920913	0.154119	20	0.0480624	0.0880121
862	3	9.33333	133.719	17.6434	2805	3735.67	0.0463487	0.0497204	0.0407097	0.053431	0.133719	0.197591	29	0.0822981	0.115934
863	3	11.6667	102.103	15.5423	6654	5899.67	0.0267979	0.0352223	0.030429	0.0464183	0.102103	0.15635	35	0.0621079	0.0870755
864	3	30.6667	76.3767	11.7632	8379	5615.33	0.0182115	0.0317314	0.0387795	0.0488104	0.0763767	0.134922	92	0.0517742	0.0908544
865	3	8.66667	88.8117	10.9253	6736	3263	0.00615633	0.0126109	0.0385411	0.0204632	0.0888117	0.140848	26	0.0469638	0.0834314
866	3	18.3333	72.984	5.51694	2385	2442	0.00835573	0.028932	0.0352649	0.0562739	0.072984	0.136899	55	0.0471473	0.0886719
867	3	5.66667	112.117	20.9107	6519	3330.67	0.032398	0.0398611	0.0389793	0.0477846	0.112117	0.167671	18	0.0647688	0.10824
868	3	13.3333	110.013	9.91788	7135	4415.33	0.0303752	0.0360607	0.0360705	0.0431421	0.110013	0.169607	40	0.0712977	0.118987
869	3	15.6667	74.7581	8.50783	2259	4257	0.00949171	0.0181026	0.0357112	0.0243707	0.0747581	0.136425	48	0.0452756	0.0819401
870	3	11.3333	90.8717	16.3103	7793	6242.67	0.0284842	0.0347686	0.0354418	0.0460442	0.0908717	0.148008	32	0.0616785	0.118702
871	4	8.5	97.3559	15.9169	5639	7150.75	0.0217664	0.0401906	0.033483	0.0568413	0.0973559	0.152905	34	0.0646673	0.102865
872	3	9	93.2478	11.915	6547	7084.33	0.0148473	0.0377288	0.0441652	0.0495316	0.0932478	0.150493	28	0.0653603	0.0973233
873	4	9.25	89.1952	19.44	3106	7032	0.0178768	0.0244038	0.0346548	0.0400047	0.0891952	0.142268	37	0.048499	0.0925548
874	3	5.66667	86.6243	16.603	7589	5299	0.00336623	0.0356271	0.0289132	0.0763689	0.0866243	0.146262	18	0.0571266	0.104633
875	3	16.6667	108.306	10.7016	4922	3271.33	0.00728898	0.0392383	0.0369135	0.0605613	0.108306	0.163496	51	0.0801585	0.11243
876	3	31.3333	115.304	17.7477	8610	6436.67	0.0302382	0.0493645	0.0365239	0.0705038	0.115304	0.169895	94	0.0935355	0.139866
877	3	7.66667	109.812	20.7422	6344	4329.67	0.032369	0.0377669	0.0337922	0.0453576	0.109812	0.169126	24	0.0641244	0.0943884
878	3	31.6667	110.865	15.8327	5460	4968.67	0.0326207	0.0464422	0.0345924	0.0584093	0.110865	0.171952	93	0.0870022	0.136051
879	3	44	111.763	2.76337	6362	7557.33	0.0558502	0.0618008	0.0364715	0.0736778	0.111763	0.167161	119	0.0912389	0.131838
880	3	18	93.3197	7.78115	7478	3264.67	0.0165458	0.0405396	0.0350056	0.0655626	0.0933197	0.145618	55	0.0671282	0.137215
881	3	12.6667	123.732	15.1801	7214	5314	0.040026	0.0475782	0.0382797	0.0598956	0.123732	0.180674	39	0.0812886	0.134059
882	4	21	92.0522	8.49713	6658	6352.5	0.024726	0.0408331	0.0391733	0.0685417	0.0920522	0.149841	79	0.0602224	0.111359
883	3	6.66667	120.164	18.7399	2607	3518.67	0.0411639	0.0477679	0.0354083	0.06094	0.120164	0.184929	21	0.0738609	0.119395
884	3	6	81.2728	15.201	11068	6515.67	0.0116604	0.0141579	0.0314868	0.0170681	0.0812728	0.140839	18	0.0383088	0.0648914
885	3	5.33333	128.606	26.7929	4195	5530.67	0.0236349	0.0433154	0.0391924	0.0543152	0.128606	0.187464	17	0.0675437	0.099032
886	3	5.33333	100.993	19.6375	1866	5911.33	0.0235671	0.0342697	0.0374038	0.0475836	0.100993	0.158357	17	0.0564776	0.091085
887	3	12	96.5955	8.64819	3391	7205.33	0.0247806	0.0328491	0.0299562	0.0370066	0.0965955	0.154071	36	0.0576358	0.0936014
888	3	42	82.6137	4.5372	8401	2525.33	0.0117019	0.0260429	0.0373566	0.0338135	0.0826137	0.13893	123	0.0626268	0.0988709
889	5	23.2	86.5734	15.091	6511	7304	0.0124201	0.0286224	0.033231	0.0496151	0.0865734	0.143386	114	0.066755	0.122258
890	3	12	99.5044	10.0821	6205	4152.67	0.0183784	0.0382714	0.0335879	0.0505144	0.0995044	0.154524	37	0.0678267	0.10539
891	3	32.6667	90.5114	11.2498	2534	6087.67	0.0265787	0.035315	0.0374385	0.0464789	0.0905114	0.14643	96	0.0652813	0.110529
892	3	9	88.442	11.7923	3429	4446	0.0123035	0.0301658	0.0372114	0.0446782	0.088442	0.149825	28	0.0538195	0.0973699
893	3	6.66667	109.873	21.3642	3571	4634.67	0.0250048	0.0358383	0.0346639	0.0421974	0.109873	0.163573	21	0.0649862	0.11386
894	3	9.66667	96.6329	11.9833	4976	6996.67	0.00841925	0.0260488	0.0316143	0.042529	0.0966329	0.160015	30	0.053485	0.0893335
895	3	20.6667	84.8362	11.8553	4545	6628.33	0.0150314	0.0197437	0.0383097	0.0268065	0.0848362	0.145707	63	0.0477197	0.0836609
896	3	28.6667	93.8329	6.22816	4439	7664	0.0232352	0.0355107	0.0377202	0.0481828	0.0938329	0.152362	82	0.0688336	0.107337
897	3	37.6667	91.0285	9.11832	5177	7372	0.0305793	0.0331052	0.0347458	0.036155	0.0910285	0.148452	113	0.0655577	0.108798
898	4	4.5	110.094	26.1474	10726	3244.75	0.0232676	0.0340436	0.0377662	0.0402801	0.110094	0.172032	19	0.0600922	0.0907634
899	3	4.33333	99.7672	23.279	4261	4987.67	0.0173306	0.0253783	0.0318372	0.0340839	0.0997672	0.162328	14	0.0463052	0.0795962
900	3	10.6667	101.898	11.8321	8822	6991	0.0268508	0.0366317	0.0355672	0.0460382	0.101898	0.158896	33	0.0661273	0.0972658
901	3	6.66667	97.2139	15.4822	3552	5242.67	0.0128715	0.0263713	0.0311913	0.05292	0.0972139	0.162425	21	0.0533431	0.0857679
902	3	12	87.9244	8.46251	3302	5523	0.0115927	0.0317072	0.0354321	0.0490006	0.0879244	0.145446	37	0.0595253	0.102724
903	5	7.4	73.3391	15.8901	6630	6243.4	0.0105707	0.0236828	0.0313355	0.0369792	0.0733391	0.127742	36	0.0416897	0.0798626
904	3	10	97.718	14.5107	7570	6976.33	0.0221308	0.0283179	0.042121	0.0328565	0.097718	0.159944	31	0.0621446	0.0971746
905	3	26.3333	98.4798	6.96213	2084	6216.33	0.0123012	0.0310329	0.0349553	0.0446516	0.0984798	0.156286	79	0.0720432	0.118329
906	3	11.6667	106.428	9.4321	1965	6808.67	0.0299587	0.0383193	0.0375208	0.052594	0.106428	0.16649	36	0.0698238	0.108298
907	3	6.66667	109.049	17.3671	8201	5743.67	0.0242925	0.0345786	0.0362221	0.0431904	0.109049	0.180894	21	0.0634431	0.106542
908	3	11.6667	86.4438	10.0851	9625	4959.33	0.0129993	0.0497978	0.0364424	0.0709775	0.0864438	0.157658	36	0.0720339	0.117232
909	3	34	88.6457	10.0077	7510	4819	0.021552	0.040001	0.0407469	0.0650892	0.0886457	0.146904	102	0.0642519	0.127259
910	3	26.3333	87.4304	9.00153	6089	2125.33	0.0239484	0.039189	0.0402486	0.0635206	0.0874304	0.145829	77	0.0619396	0.102537
911	3	27.6667	83.4102	3.07036	6634	5573.67	0.0200519	0.0419363	0.0339151	0.0670754	0.0834102	0.142162	80	0.0593283	0.0952106
912	3	5.33333	86.1811	16.2787	3473	6949.33	0.0136109	0.025145	0.0283849	0.0441179	0.0861811	0.142113	16	0.0426136	0.0741873
913	3	8.33333	111.543	15.6079	6629	5807.67	0.0265601	0.0375513	0.0398053	0.0484495	0.111543	0.173365	26	0.067188	0.102402
914	3	21	118.775	14.6651	2297	2973.33	0.0231131	0.044534	0.0395034	0.0613398	0.118775	0.172982	62	0.0900005	0.133399
915	4	5	103.905	22.7602	1065	9072.25	0.0249259	0.0450486	0.037924	0.0631092	0.103905	0.16128	21	0.0691528	0.113175
916	3	26	73.6101	5.26851	1814	7366.67	0.00988437	0.0323675	0.0358885	0.069156	0.0736101	0.143773	76	0.0462223	0.0770385
917	3	21.6667	99.4268	12.6054	8462	6566.67	0.0325119	0.0401915	0.0295696	0.0552781	0.0994268	0.160825	66	0.0631775	0.0972764
918	3	5	93.8948	18.779	8947	3514	0.0135724	0.0186009	0.0261387	0.0212583	0.0938948	0.14976	16	0.0384558	0.0703382
919	3	22.6667	110.883	9.95103	6880	4042.67	0.0403776	0.0491304	0.0404144	0.057468	0.110883	0.17766	65	0.0839235	0.127906
920	3	12.6667	132.981	17.0388	5469	5955	0.0432813	0.0554015	0.0365258	0.0716526	0.132981	0.191655	39	0.0917077	0.137215
921	3	11.6667	100.636	11.3681	9634	5930.33	0.0273949	0.0309795	0.0367917	0.0366082	0.100636	0.161098	35	0.0643656	0.10355
922	4	5.5	94.8296	20.1795	6187	5598.25	0.00975975	0.0292146	0.0352987	0.0518577	0.0948296	0.148992	22	0.049973	0.094048
923	3	13.3333	81.215	9.80095	8699	5914.67	0.0108042	0.0153379	0.0372826	0.0236352	0.081215	0.147838	40	0.0462189	0.0813068
924	3	9.33333	88.3752	10.4489	5917	6786.33	0.0163108	0.0245223	0.0369215	0.0303244	0.0883752	0.151065	28	0.05605	0.0964291
925	3	12.6667	133.455	16.237	6072	3710.33	0.0363568	0.0536913	0.0387973	0.0678872	0.133455	0.194953	39	0.0905305	0.133083
926	3	6.66667	97.6992	18.9971	4241	4474.33	0.0224894	0.0359953	0.0380302	0.060185	0.0976992	0.152284	21	0.05563	0.0901438
927	3	13.3333	105.57	11.4077	4865	3608.67	0.0119908	0.038328	0.0336838	0.0531898	0.10557	0.164512	40	0.0689605	0.103939
928	3	4.66667	118.774	25.7343	6555	4320	0.0257414	0.0417409	0.039618	0.0669561	0.118774	0.178096	15	0.0653318	0.10491
929	4	9.5	106.605	21.9019	1758	4155	0.0143812	0.0344311	0.0302319	0.0480863	0.106605	0.162398	39	0.0635595	0.116736
930	3	6.66667	127.845	24.8588	3706	6095.33	0.0346981	0.0423518	0.0426208	0.0480863	0.127845	0.187464	21	0.0708359	0.117737
931	3	31.3333	78.3524	12.0601	2602	4224.33	0.0201645	0.0421599	0.0431864	0.069904	0.0783524	0.135857	94	0.0532726	0.0978063
932	3	10	104.555	12.1358	2115	5144	0.0122392	0.0348192	0.0389814	0.0636282	0.104555	0.163083	31	0.0635605	0.126638
933	3	8.66667	106.351	15.8261	7719	7381.33	0.0287883	0.0424557	0.0422662	0.0592411	0.106351	0.162589	26	0.0703637	0.122448
934	3	7.33333	96.2521	13.1774	6148	4918	0.0193392	0.0389901	0.0352314	0.065832	0.0962521	0.155401	23	0.059186	0.104671
935	3	5.33333	113.481	21.4354	5673	7795.33	0.0127133	0.0242979	0.0394322	0.0319757	0.113481	0.171947	17	0.0560943	0.10702
936	4	27.75	82.9514	11.8328	8955	3885.5	0.00964081	0.0281575	0.031743	0.0385073	0.0829514	0.145974	102	0.0631821	0.107738
937	3	8	78.951	12.3632	6847	3774.33	0.00686033	0.0226641	0.0351508	0.0372129	0.078951	0.134567	24	0.0480831	0.0877667
938	3	39.3333	92.9063	5.97956	8100	3267.33	0.0328329	0.0507939	0.0323598	0.0828425	0.0929063	0.152399	113	0.0703599	0.114348
939	4	12.25	99.0385	15.3274	4654	5905	0.0362511	0.0520862	0.0396334	0.066532	0.0990385	0.153134	50	0.0742864	0.115562
940	3	19.3333	89.0927	8.18804	3258	5227.33	0.0119299	0.0273866	0.0319856	0.0409197	0.0890927	0.146193	57	0.0611549	0.0931105
941	3	7	100.893	15.2673	4656	8406	0.0246611	0.0389361	0.0363883	0.0486249	0.100893	0.159506	22	0.0603397	0.0949689
942	3	9	106.066	14.9993	2916	5811	0.0317658	0.0453994	0.0419505	0.0597875	0.106066	0.166701	27	0.0662234	0.106881
943	3	6.33333	107.776	21.2286	1987	6711.67	0.0208161	0.0230869	0.0329142	0.025569	0.107776	0.175847	20	0.0488206	0.079201
944	3	11.3333	82.1289	14.7411	4269	7641.67	0.0114769	0.0272943	0.029196	0.0370819	0.0821289	0.143852	35	0.0556101	0.0957373
945	3	6	119.794	20.3459	5073	4914	0.00924435	0.0404493	0.0344514	0.074638	0.119794	0.181218	19	0.0625582	0.100438
946	3	4.66667	91.876	19.9065	9786	6730.67	0.0207697	0.0239638	0.0204465	0.0280398	0.091876	0.147014	13	0.036403	0.0600611
947	3	9.33333	80.1625	12.1728	3558	7314.33	0.00333519	0.0363358	0.0315176	0.0686929	0.0801625	0.13292	29	0.0633002	0.104218
948	4	12.25	82.7893	14.2529	4447	5833.5	0.0176854	0.0255839	0.037706	0.030886	0.0827893	0.144619	48	0.0512687	0.0940976
949	3	31	95.3525	16.266	6009	2903.33	0.0343059	0.0379471	0.030013	0.0400047	0.0953525	0.155224	93	0.0700686	0.117173
950	3	6	79.7604	13.9581	0	5327.33	0.011552	0.0325326	0.0327493	0.0551399	0.0797604	0.139296	18	0.0484861	0.0905054
951	3	15.3333	102.596	7.44577	5010	7079.67	0.0236517	0.0383203	0.0328475	0.0579173	0.102596	0.163734	47	0.0650398	0.106457
952	3	39.6667	70.6761	5.97425	8011	4862.33	0.0122712	0.0281842	0.0363658	0.0436453	0.0706761	0.122099	119	0.0487946	0.116129
953	3	5.66667	102.963	18.6314	6519	5730	0.0264572	0.0337253	0.0305015	0.0393531	0.102963	0.161729	18	0.0514095	0.0905054
954	3	5.33333	101.824	20.1224	3088	7648.33	0.0184234	0.0351652	0.0374899	0.0607838	0.101824	0.15677	17	0.0639726	0.0962461
955	3	8	117.07	15.1757	2111	4617.67	0.0307406	0.0410865	0.0420367	0.0495647	0.11707	0.174464	22	0.0715836	0.108574
956	3	5.66667	87.003	16.6756	3251	5251.67	0.00431652	0.0258184	0.039696	0.0529232	0.087003	0.143586	18	0.053887	0.0914293
957	3	36.3333	96.1943	5.34873	8190	6353.67	0.0306093	0.0367804	0.040072	0.0407128	0.0961943	0.15573	107	0.071192	0.111662
958	3	21	89.4134	4.82221	2890	5382.33	0.0193327	0.0202158	0.0386819	0.0215	0.0894134	0.147289	62	0.0532327	0.0939123
959	3	19	85.5823	6.99288	2101	5424	0.0242196	0.0262243	0.0352503	0.0282075	0.0855823	0.144845	56	0.0588541	0.115171
960	3	8.66667	103.94	13.9252	5333	3745.67	0.0292448	0.0385937	0.0281084	0.0528048	0.10394	0.1555	26	0.0648795	0.133251
961	3	8.33333	97.2721	13.611	9649	5512	0.0124201	0.0362164	0.0346434	0.0575734	0.0972721	0.154304	25	0.063333	0.123968
962	3	22.6667	85.4757	8.83647	4210	6496	0.0232016	0.0356976	0.0403672	0.0435104	0.0854757	0.151316	67	0.0618808	0.101562
963	3	6.33333	116.282	18.8266	2765	5693.33	0.026306	0.0399496	0.0386766	0.0538604	0.116282	0.178269	19	0.0694455	0.122423
964	3	6.66667	104.7	20.3583	3878	5874.33	0.00628967	0.0260447	0.0258123	0.03891	0.1047	0.164981	21	0.051846	0.0957097
965	3	8.33333	97.0496	14.2634	8133	5026.33	0.0271387	0.0291468	0.0372302	0.0313588	0.0970496	0.156903	26	0.0569321	0.0872742
966	4	7.5	111.158	19.0226	4595	4317	0.0230078	0.0477184	0.0436236	0.0630095	0.111158	0.173503	31	0.074082	0.127606
967	3	7.33333	101.72	16.4028	9641	5700	0.016953	0.0382543	0.0425793	0.0637118	0.10172	0.159403	22	0.0646544	0.100221
968	3	14	103.688	12.5496	7821	5012.33	0.0179366	0.0396572	0.0396948	0.053764	0.103688	0.159692	43	0.0699531	0.110373
969	3	9.66667	86.7073	9.85311	3244	3834	0.000598167	0.0202134	0.0312698	0.0307432	0.0867073	0.144858	30	0.0450371	0.107348
970	3	6	118.387	20.1071	3976	4745.33	0.0268087	0.0356648	0.0413769	0.0508798	0.118387	0.180548	19	0.0696274	0.119299
971	3	8.33333	100.02	16.1143	7861	3556.67	0.0159472	0.0250009	0.0327621	0.0363134	0.10002	0.160254	26	0.0567567	0.0931547
972	3	30.3333	81.0321	13.8308	6663	7728.67	0.0228222	0.0337452	0.0311706	0.0450412	0.0810321	0.139533	90	0.0548688	0.0954652
973	3	23	97.6484	6.78544	4397	4542.67	0.0315542	0.0482905	0.0368239	0.0808728	0.0976484	0.159049	67	0.0676201	0.100827
974	3	7.33333	96.3424	15.5357	6939	4735.33	0.00799958	0.0326466	0.0299982	0.050485	0.0963424	0.155087	23	0.059795	0.0930325
975	3	8	89.4801	16.7775	8360	4840.33	0.00764983	0.0366061	0.0290917	0.0518577	0.0894801	0.151358	25	0.0471997	0.0834838
976	3	7.33333	100.848	14.14	6500	5355	0.00983332	0.0246529	0.0337669	0.0410094	0.100848	0.154206	23	0.0533408	0.0873593
977	3	10.6667	94.0088	13.9589	10507	5910.67	0.0187319	0.02492	0.0322136	0.0361263	0.0940088	0.149972	33	0.0491352	0.0826824
978	3	12.3333	113.919	12.5142	5568	5772	0.0419011	0.0468293	0.0367009	0.049388	0.113919	0.170971	37	0.0778315	0.129834
979	3	8.33333	108.637	13.854	4581	6072.33	0.0216533	0.0363189	0.0400101	0.0527449	0.108637	0.163285	26	0.0698103	0.11242
980	3	5	109.079	23.3741	5208	6075	0.00828447	0.0217663	0.0348181	0.0393476	0.109079	0.163901	16	0.0466292	0.093837
981	3	20.3333	108.087	8.626	5288	3023.33	0.0337772	0.0403097	0.0413915	0.0454693	0.108087	0.170651	61	0.0735038	0.11653
982	3	14.6667	96.4182	11.5666	4537	4889.33	0.0339689	0.0389683	0.0369935	0.0473237	0.0964182	0.156564	43	0.0667034	0.124537
983	3	6.66667	122.506	20.5797	2876	4327.67	0.0302627	0.0415679	0.0386298	0.0518447	0.122506	0.185998	21	0.0721599	0.118516
984	3	22	119.617	14.7221	4671	6827.33	0.0251714	0.0410352	0.0370391	0.0571788	0.119617	0.18073	67	0.0819967	0.121943
985	3	12.3333	92.0265	11.7443	4053	3536.33	0.0206367	0.032768	0.0351691	0.0518678	0.0920265	0.144536	37	0.056157	0.111288
986	3	10.3333	110.964	13.122	859	5293.67	0.0252796	0.0449445	0.0365012	0.072697	0.110964	0.167035	32	0.0671756	0.124853
987	3	4	108.43	27.1075	5976	3388.67	0.026015	0.0457684	0.0409062	0.0631092	0.10843	0.170634	13	0.064974	0.105562
988	3	6	110.62	19.973	1259	6814	0.0255859	0.0318059	0.0381829	0.0356937	0.11062	0.171609	18	0.0594855	0.101955
989	3	6.33333	89.0998	15.3803	2969	6858.67	0.0166409	0.02514	0.0293792	0.0372301	0.0890998	0.152658	20	0.0492432	0.0817427
990	4	13	85.9434	12.6357	6627	5190.25	0.0168732	0.0494523	0.0380751	0.0747675	0.0859434	0.142138	51	0.0726586	0.115648
991	3	7.66667	103.234	16.3864	5003	4210	0.0257505	0.050192	0.0403299	0.0687584	0.103234	0.155136	23	0.0678286	0.11444
992	3	32.3333	110.156	14.2015	2993	4941.67	0.0119924	0.0407771	0.0362655	0.0571151	0.110156	0.169404	96	0.0857955	0.134757
993	3	14.3333	119.794	12.1273	5980	2636.67	0.0388585	0.0454773	0.0358557	0.0522531	0.119794	0.173566	43	0.0794743	0.121526
994	3	11.6667	79.7764	11.7005	3331	4853	0.00365213	0.0137763	0.0357107	0.025139	0.0797764	0.135119	35	0.0432175	0.0786175
995	3	6	100.362	18.7714	3030	2314	0.0177703	0.0342156	0.0306712	0.0586185	0.100362	0.160326	19	0.0577929	0.116135
996	3	13	113.938	15.1755	5796	7627	0.0243597	0.0430551	0.0396046	0.0604194	0.113938	0.169795	40	0.0764289	0.115973
997	3	12.6667	130.627	21.0956	4641	1912	0.0462679	0.05858	0.0373599	0.0684811	0.130627	0.186741	39	0.0887844	0.126117
998	3	34.3333	92.347	8.88649	0	6808.33	0.0182412	0.0266795	0.0391579	0.0357924	0.092347	0.150864	102	0.0655418	0.113434
999	3	6.33333	119.316	19.5546	8087	4712.33	0.0261677	0.0410913	0.043873	0.0682342	0.119316	0.173413	20	0.0697445	0.11172
