# Supplementary material for: The winner takes it all—Competitiveness of single nodes in globalized supply networks
Source: PLoS One. 2019 Nov 20;14(11):e0225346. doi: 10.1371/journal.pone.0225346 (PMC6867619; doi:10.1371/journal.pone.0225346)
Supplement: S1 Table — Legends can be found in te readme.txt file. (ZIP) [file pone.0225346.s001.zip › spatial_network_delaunay_randomized_weights_N_1000_r_0_edgelist.dat]

0	12	0.0397912
0	83	0.0396233
0	797	0.0583674
0	837	0.0548713
0	867	0.0653021
1	70	0.051088
1	320	0.0481448
1	352	0.0344288
1	373	0.00812973
1	430	0.0361101
1	657	0.026899
1	745	0.0359603
2	296	0.0364008
2	400	0.0242061
2	808	0.0440063
2	809	0.0884754
2	829	0.0396476
3	423	0.00813625
3	514	0.0200555
3	535	0.0501811
3	815	0.0305237
3	975	0.0241212
4	27	0.043466
4	108	0.0146436
4	161	0.0310649
4	381	0.0520934
4	442	0.0508372
4	878	0.0419078
4	970	0.0620056
5	67	0.0554636
5	240	0.0366274
5	309	0.0404654
5	451	0.0374075
5	689	0.0405292
6	250	0.0482672
6	393	0.0372192
6	521	0.027714
6	645	0.0564027
6	806	0.0331261
6	855	0.0589
7	149	0.0228424
7	288	0.0634992
7	435	0.0149594
7	636	0.0247547
8	36	0.0564774
8	557	0.0134449
8	757	0.0697608
8	767	0.014148
8	805	0.040442
9	91	0.0282996
9	218	0.0608136
9	251	0.0256696
9	269	0.0206204
9	306	0.0286532
9	448	0.0250945
9	922	0.0213432
10	26	0.0279626
10	81	0.00838949
10	362	0.0203447
10	427	0.0635748
10	671	0.0270217
10	849	0.00305009
10	995	0.0131432
11	29	0.0386952
11	216	0.0371942
11	491	0.0303855
11	765	0.0376622
11	956	0.0195528
11	976	0.0379469
11	983	0.057615
12	392	0.0257949
12	548	0.0605316
12	797	0.0563603
12	865	0.0422472
12	867	0.0080019
13	159	0.0381851
13	227	0.0150234
13	317	0.0287706
13	522	0.0119485
13	580	0.0216916
14	274	0.0495725
14	314	0.0600691
14	403	0.0229364
14	474	0.0303102
14	868	0.0104317
14	883	0.0196907
14	941	0.0580519
15	20	0.0488513
15	25	0.0187013
15	157	0.00239369
15	224	0.00781396
15	232	0.0382855
15	382	0.0375956
15	605	0.0418861
15	607	0.0299321
15	754	0.0404365
16	63	0.0749759
16	188	0.0374019
16	598	0.0228372
16	852	0.0252431
16	960	0.0720726
17	111	0.0364412
17	130	0.0798634
17	156	0.0224895
17	163	0.0198987
17	456	0.0536403
17	573	0.0348124
17	763	0.0266317
17	947	0.0266224
18	94	0.0224525
18	184	0.0575852
18	262	0.0342889
18	362	0.0474986
18	622	0.0229575
18	780	0.042232
18	836	0.0572333
19	49	0.0133976
19	388	0.0298377
19	505	0.0382913
19	675	0.0228628
19	773	0.0414084
19	774	0.0353449
19	973	0.0255941
20	224	0.0230686
20	605	0.0194198
20	647	0.0274844
20	664	0.0343622
20	784	0.0498559
21	122	0.0061352
21	403	0.0301276
21	415	0.0407349
21	420	0.0387333
21	807	0.0681004
21	883	0.0445489
21	966	0.0345493
21	968	0.026343
22	72	0.0536534
22	74	0.0594013
22	395	0.0244332
22	541	0.015394
22	627	0.0237413
22	910	0.0351526
23	328	0.0130395
23	476	0.0425957
23	779	0.0158966
23	816	0.0405093
23	962	0.00370789
24	119	0.048182
24	348	0.043101
24	804	0.0511253
24	942	0.063084
24	948	0.00640624
24	984	0.0992134
25	201	0.027506
25	232	0.0568641
25	658	0.0134168
25	754	0.0649594
26	81	0.0456806
26	315	0.0151458
26	585	0.0225967
26	849	0.0330684
26	864	0.0177609
27	144	0.0144872
27	295	0.0441207
27	442	0.033259
27	682	0.0557473
27	878	0.0486582
27	992	0.0334774
28	182	0.0351914
28	328	0.0330955
28	354	0.0255172
28	476	0.00807022
28	567	0.0223572
28	719	0.0412281
28	816	0.0753954
28	913	0.0300087
28	974	0.04245
29	376	0.0312745
29	400	0.0221553
29	428	0.053366
29	491	0.0330546
29	621	0.0292098
29	956	0.0295595
30	60	0.0351881
30	338	0.0404799
30	532	0.0369639
30	662	0.0450223
30	886	0.0141974
30	891	0.0287762
30	997	0.00995667
31	284	0.0614274
31	315	0.00610631
31	472	0.0489906
31	669	0.0914288
31	819	0.0258513
31	864	0.0458093
32	122	0.0334996
32	308	0.0441659
32	542	0.071822
32	722	0.0368259
32	873	0.0543372
32	949	0.0157856
33	225	0.0155679
33	253	0.0539504
33	424	0.0276028
33	493	0.0625544
33	769	0.0190103
33	770	0.0180321
33	817	0.0553526
34	173	0.0712291
34	313	0.0205416
34	335	0.0121092
34	371	0.0155551
34	531	0.103752
34	825	0.0226723
34	905	0.046487
35	233	0.0312652
35	260	0.00515405
35	318	0.0570676
35	543	0.0186813
35	589	0.027712
36	215	0.00993873
36	333	0.0334324
36	557	0.0407315
36	757	0.00602299
36	991	0.0439907
37	391	0.0435213
37	450	0.0337756
37	572	0.0620319
37	753	0.0156879
37	865	0.0516316
38	57	0.0398115
38	69	0.0183739
38	176	0.0446488
38	222	0.0372519
38	447	0.0513682
39	566	0.0375752
39	687	0.0263773
39	806	0.0222889
39	847	0.0207834
39	855	0.046799
39	936	0.0293723
40	174	0.0109784
40	220	0.0388007
40	316	0.0476893
40	494	0.0226392
40	656	0.0484688
41	434	0.0273406
41	436	0.0387607
41	568	0.0661587
41	649	0.0632493
41	872	0.0369967
41	889	0.0204205
42	200	0.0386967
42	216	0.0056856
42	331	0.0385443
42	517	0.055706
42	571	0.0170351
42	772	0.0316708
43	53	0.0159771
43	68	0.0503168
43	113	0.0463792
43	177	0.0542704
43	186	0.019889
43	514	0.0349527
44	97	0.0318964
44	262	0.0190031
44	320	0.0185178
44	471	0.0551039
44	509	0.0129143
44	660	0.0300268
44	711	0.0295449
44	724	0.0646284
45	165	0.0199349
45	293	0.031916
45	333	0.0212183
45	595	0.0297152
45	748	0.0185012
45	895	0.0405833
46	91	0.0242014
46	151	0.000969577
46	269	0.0488717
46	429	0.031452
46	599	0.0204608
46	911	0.0444472
47	226	0.0671932
47	332	0.0249528
47	342	0.0446098
47	460	0.0168781
47	532	0.0702362
47	839	0.0688218
48	209	0.0503067
48	500	0.0397989
48	520	0.0125995
48	530	0.0225085
48	652	0.0341466
48	926	0.0462895
49	221	0.0422486
49	360	0.0851888
49	388	0.0557751
49	505	0.0352203
49	833	0.03677
50	124	0.0251799
50	259	0.0291843
50	355	0.0443175
50	641	0.0895373
50	898	0.0473974
51	134	0.034129
51	410	0.0384497
51	729	0.0491902
51	827	0.0207952
51	901	0.0358609
51	963	0.0100472
52	307	0.00994355
52	624	0.0325366
52	696	0.0515374
52	756	0.0620719
52	843	0.0338502
52	986	0.0165871
53	87	0.0145971
53	113	0.00803089
53	350	0.0531103
53	514	0.0282349
53	535	0.0641851
53	860	0.0481478
54	312	0.0312458
54	344	0.0404854
54	349	0.0600027
54	527	0.0114567
54	694	0.0506898
54	842	0.0228316
54	897	0.00862552
55	298	0.0127552
55	361	0.0506723
55	506	0.0352252
55	671	0.0440688
55	745	0.0534092
55	836	0.0412059
55	995	0.0198806
56	85	0.0375833
56	171	0.0265145
56	576	0.0467789
56	591	0.0393033
56	749	0.0343465
56	988	0.0141586
57	69	0.0496518
57	222	0.0202368
57	315	0.0466013
57	369	0.0544555
57	472	0.0323939
57	759	0.063199
58	77	0.008552
58	166	0.00620146
58	492	0.0131802
58	710	0.0271821
58	719	0.00766024
59	93	0.0565198
59	293	0.0128179
59	480	0.0318272
59	632	0.0557946
59	748	0.0203088
59	783	0.0370392
60	208	0.0546523
60	544	0.0230393
60	662	0.0281075
60	886	0.00439738
60	907	0.0225952
61	162	0.0379356
61	238	0.0544924
61	482	0.0242206
61	592	0.0413308
61	679	0.0482542
61	733	0.0309105
61	751	0.0198974
62	497	0.0607061
62	684	0.0885786
62	804	0.070845
62	845	0.090351
62	948	0.0341226
63	188	0.0300916
63	306	0.0666611
63	466	0.0235147
63	598	0.0182111
63	681	0.0129491
64	109	0.0262583
64	187	0.0295168
64	214	0.0343579
64	414	0.0296992
64	558	0.00964036
64	972	0.0100331
64	996	0.0423715
65	237	0.0414085
65	279	0.049724
65	455	0.0496092
65	608	0.03148
65	611	0.0220132
65	726	0.0281676
66	146	0.0760539
66	556	0.0530461
66	655	0.0486626
66	680	0.00795812
66	829	0.0202911
67	104	0.0547311
67	240	0.0214043
67	309	0.0430366
67	432	0.0056704
67	634	0.0271801
68	113	0.0358109
68	186	0.0256339
68	350	0.063272
68	476	0.0212154
68	974	0.0365353
69	176	0.0251417
69	759	0.0346619
69	857	0.0409576
69	994	0.0204012
70	198	0.0508751
70	205	0.0741005
70	273	0.054237
70	361	0.0242725
70	373	0.0224893
70	430	0.018937
70	709	0.075386
71	276	0.0640881
71	576	0.035518
71	611	0.0261391
71	661	0.0423412
71	703	0.0552593
71	858	0.0471941
72	74	0.0418158
72	121	0.0241329
72	541	0.0358246
72	853	0.0410331
72	870	0.00945838
73	115	0.0729621
73	223	0.0155331
73	270	0.0315425
73	335	0.0476773
73	372	0.0533913
73	405	0.028335
73	508	0.0597826
73	734	0.0245587
73	741	0.0480263
74	206	0.0320143
74	407	0.0719242
74	594	0.0383344
74	627	0.0677571
74	853	0.0151722
74	957	0.0601927
75	255	0.0504776
75	322	0.0258605
75	890	0.0352596
75	894	0.0527448
75	900	0.0293229
76	283	0.0159921
76	341	0.0177318
76	501	0.0466694
76	554	0.02278
76	582	0.0511119
76	797	0.0447387
76	831	0.0574237
77	325	0.00155011
77	375	0.0394423
77	490	0.0349672
77	492	0.027564
77	617	0.0423209
77	719	0.0722891
78	85	0.0199228
78	181	0.0344047
78	278	0.0665623
78	630	0.0169701
78	793	0.0266265
78	813	0.0519562
78	892	0.0167834
78	988	0.011925
79	277	0.0605442
79	457	0.0388449
79	707	0.0741095
79	777	0.0527016
79	832	0.0078051
79	850	0.0564349
79	862	0.0930194
79	884	0.0468798
80	91	0.0132794
80	133	0.0200146
80	218	0.0307831
80	275	0.0195092
80	466	0.0263917
80	468	0.0347453
81	362	0.0262606
81	585	0.0136072
81	622	0.0178304
81	854	0.0333644
82	160	0.0149249
82	258	0.0347359
82	432	0.0735198
82	738	0.0555284
82	861	0.0434044
82	875	0.0054414
82	994	0.0445137
83	431	0.0230418
83	582	0.0409476
83	797	0.0584224
83	837	0.0292372
84	138	0.0304547
84	266	0.0463878
84	438	0.0291528
84	487	0.0473776
84	619	0.0116072
84	802	0.00904947
84	888	0.0389687
84	893	0.0510005
85	394	0.0302663
85	591	0.0287155
85	813	0.0588738
85	988	0.0279002
86	104	0.0484809
86	297	0.029134
86	309	0.0407105
86	426	0.068892
86	453	0.0286747
86	584	0.0771264
86	659	0.0394847
86	885	0.0336698
87	350	0.0145685
87	779	0.0303883
87	860	0.0512888
87	982	0.0620843
88	356	0.0229799
88	657	0.0497064
88	660	0.0441739
88	711	0.0267319
88	717	0.00873647
88	746	0.00865803
89	192	0.0389082
89	484	0.0304799
89	528	0.0432723
89	663	0.048036
89	685	0.055205
89	702	0.0387023
89	752	0.0253816
90	140	0.0800862
90	148	0.035013
90	245	0.0594921
90	291	0.0203441
90	301	0.029356
90	574	0.0402966
90	690	0.0484195
90	927	0.0383678
91	218	0.0409803
91	269	0.0517112
91	275	0.00353388
91	911	0.022703
92	105	0.0354958
92	324	0.0191446
92	465	0.00521854
92	507	0.0620251
92	566	0.0382632
92	920	0.0151091
93	436	0.037745
93	568	0.0395375
93	748	0.0390324
93	783	0.0257915
93	830	0.022976
93	895	0.0382192
94	347	0.0405845
94	622	0.0299555
94	780	0.0729846
94	854	0.0573104
95	247	0.0530311
95	271	0.0118018
95	731	0.0436557
95	929	0.0196902
95	958	0.0258152
96	172	0.0525607
96	219	0.0477996
96	363	0.0398042
96	765	0.0866907
96	772	0.0168164
96	923	0.0222763
97	184	0.016928
97	262	0.0446935
97	590	0.00720717
97	724	0.013575
97	984	0.0271893
98	321	0.0116695
98	478	0.0235229
98	504	0.0557627
98	551	0.0563109
98	629	0.00380527
98	987	0.0476131
99	158	0.0233312
99	167	0.0474375
99	458	0.0206746
99	503	0.0406391
99	799	0.0223002
99	876	0.0033176
100	259	0.00900157
100	378	0.0671019
100	483	0.0190495
100	536	0.0266827
100	593	0.0455318
100	718	0.0206127
100	742	0.0608623
101	128	0.0527925
101	149	0.0403603
101	268	0.029448
101	676	0.0441941
101	856	0.0480998
101	877	0.0516184
101	937	0.0570964
102	168	0.0295504
102	524	0.0118541
102	739	0.0128938
102	946	0.038691
103	142	0.0366835
103	523	0.0022822
103	723	0.0283917
103	810	0.0678995
104	124	0.0214419
104	235	0.0254032
104	259	0.0350649
104	309	0.0447475
104	432	0.0451739
104	659	0.0230279
104	875	0.0601385
105	465	0.0457345
105	720	0.052898
105	920	0.0341292
105	940	0.0654228
106	256	0.0564656
106	677	0.0256563
106	736	0.0421444
106	838	0.0478824
106	874	0.0446684
106	879	0.0230494
107	295	0.0810898
107	360	0.0749434
107	833	0.0374329
107	863	0.00370243
107	992	0.0691728
108	156	0.0408073
108	161	0.0295882
108	305	0.0269645
108	442	0.034573
108	602	0.0116048
108	737	0.0426727
108	869	0.0458076
108	882	0.0115943
109	214	0.0355066
109	249	0.0187147
109	414	0.0486275
109	694	0.0314409
109	835	0.0194645
109	897	0.0519556
110	193	0.00447412
110	685	0.0199112
110	735	0.0347109
110	773	0.0512437
110	900	0.0569241
110	927	0.0514923
111	130	0.00916792
111	171	0.0351263
111	450	0.0214737
111	456	0.0135043
111	749	0.0133704
111	753	0.0251086
111	955	0.0571023
112	334	0.0445179
112	367	0.0669064
112	544	0.0300668
112	637	0.0469795
113	350	0.0368765
114	238	0.00939952
114	245	0.0477053
114	416	0.0410732
114	574	0.00275123
114	614	0.0511942
114	979	0.0619816
115	223	0.0244786
115	335	0.0237209
115	371	0.00912581
115	999	0.00745383
116	326	0.0492523
116	330	0.0633276
116	339	0.0275937
116	702	0.0305534
116	752	0.0411402
116	785	0.0139943
117	289	0.0344052
117	326	0.0205974
117	496	0.01201
117	785	0.0357049
117	878	0.0466842
117	970	0.0242164
118	136	0.00363709
118	153	0.0311297
118	290	0.0164549
118	321	0.054397
118	552	0.0431551
118	564	0.0615839
118	629	0.0480056
118	725	0.0112833
118	822	0.0160136
119	184	0.0367504
119	780	0.0479456
119	804	0.0356918
119	906	0.0721444
119	917	0.0423875
119	984	0.0472913
120	167	0.0653609
120	170	0.0563642
120	336	0.0211038
120	565	0.0445105
120	588	0.0261766
121	288	0.0314752
121	638	0.0438123
121	644	0.0425932
121	669	0.0267797
121	673	0.032701
121	853	0.0328516
121	870	0.025694
122	415	0.0309727
122	419	0.0187059
122	501	0.0643348
122	542	0.0386197
122	722	0.0519962
122	930	0.0267312
122	966	0.051401
123	269	0.0104792
123	429	0.0192616
123	558	0.0459532
123	996	0.0558363
124	204	0.0313963
124	235	0.045261
124	259	0.0239335
124	898	0.064604
125	270	0.0264762
125	345	0.0110513
125	372	0.039958
125	389	0.0255062
125	396	0.0285084
125	588	0.0175646
125	589	0.0285047
125	716	0.0330784
125	843	0.0279126
125	916	0.0499043
126	238	0.0633025
126	319	0.0297587
126	416	0.0553779
126	536	0.0490024
126	538	0.0752624
126	742	0.0939163
127	139	0.0277473
127	188	0.0242088
127	398	0.0180914
127	473	0.0491575
127	518	0.0138047
127	788	0.0415497
127	899	0.0510317
128	284	0.0534135
128	292	0.0499652
128	433	0.0796758
128	819	0.0718908
128	856	0.0325815
128	877	0.0155323
128	954	0.0345342
129	166	0.0519679
129	286	0.0778135
129	719	0.00959459
129	851	0.0375984
129	959	0.014594
130	391	0.025012
130	446	0.0452878
130	450	0.052269
130	947	0.0253398
131	132	0.0214023
131	179	0.0487253
131	282	0.0346814
131	408	0.0455544
131	480	0.0173938
131	695	0.0299235
131	783	0.0221319
132	179	0.0505551
132	227	0.0324711
132	404	0.0579471
132	524	0.0299348
132	695	0.0137163
133	188	0.0308039
133	466	0.0408645
133	468	0.042209
133	730	0.0270851
133	899	0.0256982
134	331	0.0239127
134	340	0.0331022
134	439	0.0387094
134	828	0.0295151
134	901	0.0491655
134	963	0.040691
135	203	0.0558235
135	279	0.00898484
135	661	0.0643067
135	731	0.0298137
135	800	0.0414999
135	958	0.00894979
136	564	0.0280095
136	575	0.0287504
136	725	0.0472264
136	824	0.0154485
137	263	0.0370582
137	438	0.0302283
137	540	0.0384144
137	802	0.0399306
137	915	0.0473355
138	201	0.0374399
138	266	0.0586206
138	406	0.0155716
138	619	0.0420844
138	781	0.0563644
139	383	0.0395965
139	398	0.0327767
139	473	0.0143156
139	510	0.0429255
139	912	0.0264504
140	291	0.0406512
140	301	0.0256429
140	380	0.0389539
140	386	0.0245819
140	410	0.0233199
140	729	0.042016
141	499	0.0345864
141	529	0.0194331
141	544	0.0592754
141	618	0.0575576
141	625	0.0478963
141	886	0.0320072
142	314	0.0146103
142	319	0.0375425
142	533	0.0607454
142	538	0.0401162
142	723	0.0302302
142	810	0.0231864
143	365	0.0370832
143	428	0.0178822
143	440	0.0447872
143	448	0.0135625
143	475	0.0259263
143	934	0.0506934
143	951	0.0192988
144	147	0.0284593
144	295	0.0207211
144	442	0.034725
144	502	0.069129
144	534	0.0306528
145	264	0.055224
145	471	0.045714
145	590	0.0571797
145	964	0.00466411
146	400	0.0248153
146	621	0.0488485
146	680	0.0218775
146	829	0.0785739
147	502	0.0174104
147	534	0.0247949
148	301	0.0263179
148	397	0.0546057
148	818	0.0291398
148	927	0.0123793
149	435	0.0139553
149	636	0.0284419
149	676	0.0307309
149	856	0.0451991
150	215	0.060844
150	282	0.0498827
150	632	0.0254825
150	824	0.0459391
150	991	0.0495088
151	423	0.0261489
151	429	0.0815793
151	558	0.0244625
151	599	0.0330278
152	308	0.0159921
152	457	0.0451602
152	481	0.0341461
152	949	0.0366087
152	967	0.0381091
153	552	0.0343845
153	739	0.0272704
153	790	0.0172263
153	822	0.0303355
153	913	0.0205208
154	294	0.0439165
154	399	0.0403296
154	807	0.0417395
154	919	0.0262387
154	943	0.0065015
154	968	0.0126627
154	969	0.0286105
155	503	0.0482391
155	520	0.0152388
155	530	0.0151745
155	575	0.0157001
155	624	0.0242387
155	666	0.0271053
156	163	0.0567933
156	305	0.0154996
156	573	0.0143243
156	602	0.0178983
156	766	0.0262593
157	382	0.0495026
157	607	0.0539847
157	677	0.0377786
157	755	0.0441851
157	823	0.0400521
158	167	0.00916965
158	458	0.0538116
158	624	0.0358936
158	696	0.0489255
158	803	0.0406829
159	311	0.0251329
159	317	0.00990269
159	441	0.0687955
159	522	0.0472086
160	204	0.0302358
160	258	0.0612974
160	399	0.0473817
160	486	0.0567306
160	875	0.00728129
161	189	0.0302487
161	381	0.0489134
161	882	0.0156954
162	238	0.0278807
162	523	0.0516583
162	679	0.0497687
163	305	0.053686
163	456	0.0289175
164	421	0.0289492
164	469	0.025437
164	896	0.0344562
164	928	0.0807299
164	965	0.0157596
164	971	0.0392447
165	505	0.0306823
165	595	0.0497573
165	688	0.0608716
165	895	0.0217845
166	407	0.027006
166	594	0.0444402
166	710	0.0620002
166	719	0.0429398
166	851	0.0478763
166	933	0.0484036
167	170	0.0422455
167	565	0.0471615
167	615	0.0223661
167	799	0.0121894
167	803	0.0168165
167	987	0.0246434
168	404	0.0541061
168	524	0.0129855
168	739	0.0100701
168	790	0.0510009
169	244	0.0703565
169	312	0.0333984
169	336	0.0464855
169	349	0.0245113
169	565	0.047212
170	345	0.0551545
170	588	0.045769
170	803	0.016746
171	749	0.00996631
171	793	0.039685
171	955	0.0351365
171	988	0.0616841
172	216	0.0731105
172	517	0.0279217
172	765	0.0751052
172	772	0.0276551
173	313	0.0418546
173	368	0.0197978
173	487	0.0368165
173	825	0.0253829
173	893	0.0539332
173	915	0.0127892
174	220	0.0473736
174	281	0.0330714
174	323	0.0702326
174	656	0.0531005
174	919	0.0423546
175	242	0.0452914
175	253	0.00489354
175	263	0.0510315
175	437	0.0422729
175	658	0.0304548
175	768	0.0364391
175	776	0.0309383
175	782	0.0204784
176	258	0.0220901
176	323	0.0277704
176	447	0.023698
176	494	0.0640344
176	857	0.0288477
177	186	0.0412456
177	290	0.0297571
177	514	0.0591464
177	551	0.0175006
177	653	0.0491125
178	332	0.0246477
178	338	0.0167346
178	342	0.0250502
178	502	0.0449536
178	532	0.0346977
178	737	0.0449471
179	227	0.0252527
179	408	0.0365587
179	434	0.0305701
179	568	0.0246644
179	580	0.0138268
180	191	0.0573424
180	310	0.0232434
180	599	0.0445511
180	860	0.00656333
180	911	0.0697988
180	935	0.0380909
181	278	0.0569563
181	620	0.0235864
181	892	0.0526696
181	981	0.0220682
182	354	0.0188912
182	375	0.024823
182	567	0.0318293
182	617	0.00432289
182	719	0.0455393
182	946	0.0118255
183	231	0.0337769
183	355	0.0497753
183	593	0.0284606
183	641	0.0165272
183	667	0.0226233
184	262	0.0207501
184	780	0.0337873
184	984	0.014432
185	209	0.049302
185	307	0.0278738
185	364	0.0473044
185	367	0.0523727
185	500	0.051824
185	844	0.0331771
185	986	0.0452498
186	653	0.0460454
186	974	0.0238023
187	269	0.0170293
187	363	0.0304403
187	414	0.0459215
187	881	0.0364288
187	996	0.0236126
188	466	0.0140629
188	518	0.0267841
188	706	0.0280014
188	852	0.0437444
188	899	0.0247368
189	239	0.0248132
189	326	0.0249246
189	381	0.064911
189	563	0.0545943
189	702	0.0372587
189	882	0.0370812
190	272	0.0490889
190	308	0.0156966
190	550	0.0342768
190	707	0.0187372
190	873	0.0205521
191	310	0.0178469
191	626	0.0132127
191	859	0.0459501
191	911	0.00894433
192	237	0.0516788
192	439	0.0202107
192	484	0.0442134
192	663	0.0185628
192	761	0.0585745
193	255	0.0122985
193	708	0.0233803
193	773	0.026034
193	774	0.0401094
193	900	0.0199487
194	252	0.0262224
194	376	0.00489833
194	569	0.0312661
194	648	0.0552667
194	764	0.039466
195	351	0.0404864
195	596	0.0227424
195	646	0.0135756
195	707	0.0216672
195	862	0.0650999
196	202	0.0294305
196	482	0.0467571
196	640	0.0266869
196	679	0.00249305
197	213	0.0318839
197	422	0.0382853
197	495	0.0273732
197	604	0.0304129
197	786	0.070544
197	823	0.0669826
197	896	0.0190556
197	965	0.0309114
198	298	0.0263025
198	361	0.0620218
198	413	0.0257509
198	427	0.017024
198	671	0.030582
198	709	0.0379447
199	202	0.061405
199	274	0.0297687
199	474	0.0450431
199	640	0.0226771
199	705	0.0199081
199	810	0.0308483
200	285	0.0432378
200	331	0.033218
200	571	0.00642102
201	406	0.0370919
201	658	0.0124207
201	754	0.0780388
201	776	0.0357796
201	781	0.0251638
201	838	0.00950797
202	351	0.0324639
202	412	0.0476674
202	482	0.0292847
202	640	0.0648751
202	668	0.0089692
202	705	0.0157477
203	247	0.0237232
203	279	0.0465785
203	731	0.0269102
204	235	0.0446994
204	399	0.0323069
204	875	0.037284
204	898	0.0837355
205	273	0.0769185
205	430	0.0244504
205	606	0.043271
205	834	0.0498136
205	980	0.0371682
206	401	0.0399746
206	627	0.0398587
206	743	0.0102326
206	957	0.0414942
207	465	0.0483729
207	579	0.0205336
207	631	0.0284969
207	778	0.0513732
207	794	0.0570308
207	814	0.0430981
207	940	0.0298142
207	989	0.0128238
208	264	0.0150328
208	334	0.0517611
208	544	0.0164096
208	717	0.0325675
208	907	0.0394634
209	307	0.0290934
209	500	0.0259188
209	530	0.0469448
209	756	0.0376803
210	224	0.0625035
210	232	0.0185068
210	784	0.0249837
210	931	0.00935813
211	371	0.0243517
211	379	0.0178669
211	413	0.0360781
211	512	0.0263064
211	701	0.0136373
211	709	0.0168449
211	905	0.0154658
211	980	0.0576214
212	244	0.0476044
212	336	0.0232135
212	396	0.0220675
212	418	0.0507592
212	588	0.0203195
212	693	0.0587666
213	383	0.0299024
213	495	0.0641625
213	510	0.042806
213	786	0.0529098
214	815	0.0421531
214	835	0.0195248
214	972	0.0652913
214	975	0.0388145
215	293	0.037532
215	333	0.0272097
215	632	0.0380964
215	991	0.0487047
216	331	0.0219855
216	517	0.0601003
216	765	0.0641119
216	901	0.0285943
216	983	0.0404207
217	392	0.039788
217	601	0.0470823
217	664	0.0400371
217	770	0.030163
217	784	0.0263354
217	865	0.0439844
217	903	0.0172255
217	932	0.0133851
218	306	0.040773
218	466	0.0642624
219	304	0.054005
219	363	0.0300556
219	772	0.0156449
219	812	0.0329834
220	323	0.00391309
220	494	0.0501073
221	360	0.0140336
221	505	0.0364613
221	643	0.0506149
221	692	0.0377272
222	315	0.0119036
222	447	0.0415106
222	585	0.0208333
222	854	0.0595709
223	405	0.0127576
223	999	0.0392759
224	232	0.04438
224	784	0.0159635
225	232	0.0380656
225	424	0.0763709
225	658	0.0252839
225	769	0.0317866
225	931	0.0577171
226	254	0.0476591
226	460	0.0149949
226	489	0.0510274
226	672	0.0239872
226	839	0.0220754
226	845	0.0239178
226	880	0.0306346
227	522	0.0604481
227	524	0.0541331
227	580	0.032596
228	316	0.0344547
228	494	0.0384806
228	628	0.0254433
228	656	0.0426598
228	906	0.0486976
229	268	0.0223475
229	329	0.0203603
229	406	0.0364302
229	513	0.0437965
229	789	0.0328223
229	937	0.0409618
230	349	0.0295578
230	485	0.035204
230	527	0.0280938
230	565	0.021479
230	987	0.032391
231	319	0.0403642
231	417	0.0435518
231	533	0.0179925
231	593	0.0305631
231	667	0.0411493
231	941	0.0582123
232	658	0.0075247
232	931	0.041715
233	270	0.00857969
233	318	0.0567188
233	589	0.0329546
233	734	0.0422341
234	369	0.0450631
234	516	0.0227736
234	634	0.0191201
234	759	0.0440373
234	861	0.0474041
234	993	0.0407833
235	875	0.0235279
236	636	0.0444037
236	674	0.0483611
236	676	0.0585134
236	978	0.0201156
237	299	0.0338999
237	409	0.0360547
237	439	0.0514523
237	455	0.0521409
237	484	0.0266007
237	726	0.0253828
238	416	0.0417455
238	523	0.0807189
238	538	0.0215114
238	614	0.0361669
238	723	0.0316613
238	733	0.0135903
239	563	0.0430739
239	608	0.0318901
239	611	0.0444492
239	882	0.0217922
240	444	0.0143791
240	451	0.0225446
240	516	0.0302489
240	634	0.0186687
241	267	0.0404502
241	322	0.0200959
241	872	0.0365864
241	890	0.0173082
241	894	0.0382804
242	253	0.00301831
242	782	0.00944524
242	817	0.0211971
243	365	0.0294394
243	440	0.0825613
243	519	0.0459884
243	569	0.0429453
243	928	0.0170041
243	960	0.0363233
243	971	0.0362155
244	312	0.026814
244	336	0.0289709
244	418	0.0536128
245	267	0.0527019
245	322	0.0175932
245	574	0.0544246
245	900	0.0506986
245	927	0.0345005
245	979	0.0348833
246	464	0.0176646
246	555	0.0220976
246	618	0.0658676
246	652	0.0245625
246	791	0.0312651
246	805	0.0181898
246	926	0.0397199
247	271	0.0349287
247	279	0.0490827
247	727	0.048712
247	731	0.027551
248	357	0.0268361
248	612	0.0288052
248	644	0.0366689
248	912	0.0244676
248	924	0.0603135
248	978	0.0248743
249	414	0.0237786
249	694	0.0302911
249	758	0.027294
249	842	0.0633811
250	324	0.0504943
250	358	0.0247338
250	521	0.0370891
250	645	0.0905711
250	699	0.0310946
251	363	0.055851
251	448	0.0237277
251	704	0.0162237
251	881	0.0257355
251	922	0.0468643
251	934	0.0361918
251	951	0.0199858
251	976	0.00750641
252	583	0.0439694
252	646	0.0286075
252	648	0.0444986
252	655	0.0301399
252	680	0.0411717
252	764	0.0575724
253	658	0.0495364
253	769	0.0420849
253	817	0.064262
254	489	0.00820404
254	497	0.0204063
254	539	0.0332531
254	553	0.0161153
254	845	0.0412039
255	708	0.0294773
255	890	0.0290741
255	900	0.0463846
255	918	0.0486343
256	382	0.0430027
256	677	0.0394784
256	879	0.0134436
257	395	0.0328259
257	401	0.0471749
257	425	0.0365459
257	743	0.0425705
257	944	0.0299622
257	957	0.0430469
258	323	0.0250816
258	384	0.021778
258	486	0.0217302
258	738	0.0660296
258	857	0.0658481
259	355	0.07132
259	483	0.055845
259	593	0.0672044
259	659	0.0413082
259	885	0.0298054
260	318	0.0465455
260	543	0.0250779
260	840	0.01507
260	847	0.0392423
260	855	0.0240808
261	396	0.0467198
261	543	0.0620735
261	686	0.0458095
261	693	0.0142144
261	811	0.029453
261	840	0.00772089
261	848	0.00363957
261	916	0.0516906
262	509	0.0216089
262	836	0.0633843
263	437	0.058705
263	540	0.0393407
263	768	0.0241668
263	781	0.0158646
263	802	0.0363292
264	471	0.0327406
264	717	0.0337544
264	907	0.0441368
264	964	0.0190459
265	461	0.0224621
265	463	0.0331492
265	465	0.0424123
265	579	0.0331897
265	665	0.0205793
265	989	0.0443208
266	781	0.0694262
266	802	0.0685722
267	322	0.0386886
267	378	0.0373073
267	649	0.0387358
267	742	0.0934657
267	795	0.0350298
267	872	0.0566305
267	979	0.0580774
268	329	0.012937
268	792	0.0329692
268	877	0.04771
268	937	0.0269314
269	429	0.0348346
269	881	0.0226665
269	922	0.0371303
269	996	0.0378847
270	372	0.0218123
270	589	0.0364205
270	734	0.0233398
271	727	0.0125299
271	908	0.0354974
271	929	0.0103188
271	945	0.0133191
272	351	0.0073516
272	550	0.0635286
272	596	0.0561046
272	707	0.0420335
273	709	0.0253291
273	980	0.0156955
274	314	0.0403947
274	474	0.0119526
274	810	0.0337589
275	468	0.0641766
275	859	0.0618213
275	911	0.0507384
276	302	0.0151752
276	703	0.0304445
276	858	0.0180294
277	449	0.0817904
277	683	0.046268
277	862	0.0361318
277	884	0.0486234
278	620	0.0453165
278	630	0.0469209
279	611	0.0515103
279	661	0.0265662
279	726	0.0431279
279	727	0.0228251
280	302	0.0557537
280	463	0.0418677
280	714	0.0163939
280	721	0.0604564
280	841	0.0137213
280	989	0.0399617
281	294	0.0364724
281	323	0.054955
281	384	0.0434558
281	919	0.0437184
282	480	0.0225971
282	632	0.0468029
282	695	0.0329994
282	824	0.0308623
283	341	0.0189683
283	501	0.0348056
283	722	0.062501
284	288	0.0548742
284	433	0.0433513
284	435	0.0369872
284	669	0.0286442
284	673	0.0509627
284	819	0.0342116
285	299	0.0217823
285	331	0.0263022
285	340	0.0248037
285	409	0.0413084
285	571	0.0329313
285	642	0.0138326
285	952	0.0452417
286	477	0.0152855
286	594	0.043594
286	851	0.0532573
286	944	0.00626922
286	957	0.0263563
286	959	0.0461046
286	962	0.0223158
287	446	0.0245561
287	489	0.0211414
287	539	0.0845783
287	548	0.0183329
287	697	0.0100715
287	747	0.0344683
288	435	0.0343198
288	636	0.0473004
288	644	0.0202415
288	673	0.0462939
289	496	0.0349365
289	785	0.0399744
289	973	0.0265796
290	551	0.0343276
290	552	0.0371618
290	629	0.0496345
290	653	0.0428648
291	386	0.044966
291	690	0.0281537
291	733	0.018233
291	751	0.0259793
292	427	0.00230756
292	452	0.0290367
292	819	0.0435265
292	849	0.0376003
292	864	0.036213
292	954	0.00686268
293	333	0.018989
293	632	0.0641214
293	748	0.0417647
294	384	0.02
294	919	0.0168019
294	943	0.0156404
295	534	0.0173291
295	863	0.0363338
295	992	0.00476148
296	386	0.0394597
296	592	0.0502126
296	809	0.0242951
296	829	0.0444208
297	378	0.0385769
297	483	0.0293537
297	546	0.0160164
297	584	0.0176057
297	700	0.0342669
297	885	0.0297142
298	361	0.0453424
298	671	0.0211449
299	340	0.0521241
299	409	0.0470692
299	439	0.0321327
300	356	0.0303477
300	367	0.0150962
300	746	0.0496281
300	834	0.0575425
300	844	0.0226877
301	380	0.0399448
301	818	0.0569963
302	703	0.00645945
302	714	0.0294094
302	721	0.0484105
302	858	0.03478
302	958	0.045042
303	337	0.0250201
303	389	0.010785
303	639	0.0243706
303	740	0.0203933
303	986	0.0475503
304	772	0.0483852
304	812	0.0591491
304	925	0.0303082
304	998	0.0441021
305	456	0.0449608
305	650	0.0578323
305	787	0.0308858
305	869	0.0359128
306	448	0.0257497
306	466	0.0463416
306	681	0.0262712
307	756	0.0475728
307	986	0.0443723
308	457	0.023431
308	707	0.0505789
308	873	0.039924
308	949	0.0335958
309	426	0.080916
309	441	0.0214529
309	498	0.034451
309	586	0.03668
309	689	0.070359
310	477	0.0125307
310	626	0.0591138
310	779	0.0653199
310	935	0.00840964
310	962	0.103186
311	441	0.0367053
311	479	0.0411214
311	522	0.0354095
311	525	0.0730703
311	586	0.0503341
312	344	0.0516986
312	349	0.0543301
312	418	0.011581
312	459	0.0471098
313	368	0.0271808
313	512	0.0345555
313	610	0.056746
313	905	0.0302325
313	938	0.0233841
314	533	0.0273158
314	810	0.0282729
314	941	0.0483827
315	472	0.0269082
315	585	0.00944879
315	864	0.0341175
316	494	0.0247079
316	656	0.0164443
317	359	0.0348129
317	370	0.0272334
317	441	0.0430973
317	580	0.0330557
318	393	0.0371946
318	521	0.0341247
318	734	0.0501888
318	855	0.0349196
319	533	0.0255051
319	536	0.0141537
319	538	0.0621717
319	593	0.0173198
319	718	0.0742374
320	506	0.0868154
320	509	0.0236222
320	657	0.0138367
320	660	0.0252532
320	745	0.0641675
321	504	0.0478535
321	564	0.0319253
321	629	0.033068
321	909	0.0444094
322	894	0.050863
322	900	0.0475295
323	384	0.0275351
323	494	0.0164504
324	358	0.0268014
324	566	0.0263205
324	645	0.062958
324	806	0.0367491
324	920	0.0487101
325	375	0.0517643
325	479	0.0636819
325	490	0.0324046
325	498	0.069554
325	586	0.0316234
326	381	0.00535573
326	702	0.0654417
326	785	0.0399996
326	970	0.0249776
327	346	0.0373836
327	578	0.00867154
327	651	0.0324495
327	950	0.0478734
327	998	0.0245665
328	719	0.0746389
328	816	0.0474479
328	959	0.00850336
328	962	0.0500435
329	368	0.0305143
329	789	0.0108411
329	792	0.0411453
329	938	0.0333087
330	339	0.0268538
330	675	0.0537795
330	735	0.0328732
330	744	0.0688396
330	773	0.0541988
330	785	0.0676518
330	973	0.0169994
331	340	0.0277564
331	901	0.0172246
332	342	0.0118987
332	602	0.0422533
332	737	0.0352841
332	771	0.0644135
332	839	0.0330541
333	595	0.06697
333	692	0.0114017
333	757	0.063422
334	367	0.0397409
334	544	0.0114693
334	717	0.0192883
334	746	0.0309304
335	371	0.0471296
335	531	0.0791712
335	741	0.0251212
336	565	0.0276622
336	588	0.0421397
337	389	0.0321729
337	740	0.0357003
337	985	0.049093
338	502	0.0354624
338	532	0.0361202
338	534	0.0273241
338	886	0.0751677
339	528	0.025676
339	735	0.00259835
339	744	0.0231085
339	752	0.0524282
340	439	0.0384868
341	715	0.0264374
341	722	0.0243486
341	831	0.0490732
341	949	0.0410024
341	967	0.01278
342	532	0.0410781
343	395	0.0216734
343	425	0.0472474
343	468	0.0567913
343	511	0.022525
343	910	0.0175768
344	459	0.0245463
344	686	0.0312897
344	842	0.046952
345	588	0.0204614
345	803	0.0482099
345	843	0.0131431
346	578	0.00142607
346	635	0.0246638
346	651	0.102511
346	760	0.0691448
346	961	0.03845
347	447	0.0373935
347	780	0.0571802
347	854	0.0137142
347	917	0.0537695
348	377	0.00682592
348	880	0.0108515
348	939	0.0268615
348	942	0.0458045
348	948	0.0197766
349	527	0.0226484
349	565	0.00989046
350	476	0.0399958
350	779	0.0554293
351	412	0.046615
351	550	0.0342967
351	596	0.0132292
351	646	0.0293309
351	705	0.0750483
352	373	0.0657162
352	745	0.0426744
353	388	0.0506309
353	496	0.0414271
353	515	0.0349395
353	833	0.0327412
353	973	0.0201804
353	992	0.0442928
354	567	0.0618116
355	593	0.0163552
355	641	0.0128655
356	657	0.0255082
356	746	0.0127555
356	834	0.0350644
357	612	0.0208211
357	866	0.0169071
357	912	0.0283988
358	698	0.0432398
358	699	0.0485743
358	920	0.0753952
359	370	0.0177397
359	580	0.0304522
359	613	0.0275896
359	889	0.0445847
360	643	0.0387733
360	833	0.048382
360	863	0.0391904
361	373	0.0121339
361	745	0.0401308
362	622	0.033032
362	836	0.0264457
362	995	0.00831851
363	414	0.0437406
363	704	0.0593084
363	812	0.0365312
363	881	0.0281394
363	923	0.0352463
364	740	0.0105055
364	844	0.0474916
364	985	0.0130399
364	986	0.0149688
365	376	0.0104258
365	428	0.0584133
365	440	0.0583772
365	569	0.0202979
366	385	0.0244645
366	470	0.0792425
366	601	0.0244925
366	793	0.0258063
366	903	0.0596057
367	500	0.0330767
367	637	0.0404237
367	746	0.0207309
367	844	0.0284847
368	712	0.0389542
368	789	0.0387268
368	893	0.0500241
368	938	0.019936
369	472	0.0258257
369	759	0.0364699
369	993	0.0414797
370	426	0.0683732
370	441	0.020277
370	584	0.0477597
370	613	0.0174965
370	700	0.0513762
371	379	0.0364057
371	701	0.0694274
371	905	0.0222255
371	999	0.0254965
372	405	0.0333583
372	716	0.0276766
373	745	0.0252186
374	452	0.0118054
374	587	0.0817519
374	600	0.0298581
374	877	0.0513155
374	954	0.0336922
375	479	0.0500442
375	525	0.0536961
375	617	0.0436505
375	946	0.0252917
376	428	0.0451943
376	569	0.0512345
376	621	0.0297776
376	764	0.0177061
377	826	0.0485597
377	880	0.0334386
377	942	0.0322152
378	483	0.0368516
378	546	0.0434891
378	742	0.0346143
378	795	0.0672104
379	405	0.0288481
379	716	0.0511475
379	775	0.0444411
379	980	0.0333582
379	999	0.0107926
380	729	0.0707173
380	732	0.0583914
380	818	0.0152053
381	970	0.0173079
382	677	0.0184327
382	754	0.0289496
382	879	0.0371237
383	510	0.0406126
383	786	0.0259353
383	866	0.0320205
383	912	0.0598121
384	486	0.0293514
384	943	0.0666029
385	470	0.0671496
385	654	0.0391347
385	793	0.0430957
385	892	0.0330869
386	410	0.044355
386	592	0.0209899
386	751	0.0227499
386	809	0.0304278
387	390	0.0383485
387	411	0.0546316
387	549	0.0608522
387	635	0.0652962
387	651	0.0485183
387	950	0.0120382
388	833	0.0109917
388	973	0.0126021
389	606	0.0275339
389	639	0.0163549
389	716	0.0235517
389	775	0.0702402
389	843	0.0253398
389	985	0.0276464
390	411	0.0549511
390	547	0.0377822
390	561	0.0262583
390	635	0.0155529
390	760	0.0486293
390	908	0.0295633
391	446	0.0182696
391	450	0.0450984
391	572	0.0370509
392	554	0.0271133
392	797	0.048136
392	865	0.0441607
392	932	0.0429644
393	521	0.0366815
393	855	0.0286682
394	591	0.0324988
394	813	0.0327883
394	953	0.0307469
395	425	0.0173061
395	627	0.0338505
395	743	0.034029
395	910	0.058817
396	588	0.0117271
396	693	0.0158002
396	916	0.0272292
397	663	0.0161181
397	685	0.0216194
397	732	0.0263292
397	818	0.0114877
397	927	0.0303605
398	510	0.0461565
398	518	0.0061585
398	788	0.0381063
399	486	0.0429296
399	898	0.0320617
399	943	0.0659526
399	969	0.0133894
400	621	0.0166345
400	808	0.0337204
400	829	0.0359048
400	956	0.0397207
401	743	0.00855457
401	957	0.0260707
402	462	0.0137365
402	554	0.025268
402	647	0.0260722
402	715	0.0821176
402	932	0.0465623
402	967	0.0395628
403	868	0.00831869
403	883	0.00706744
403	966	0.0421508
404	524	0.0280657
404	695	0.0599942
404	725	0.0384688
404	790	0.00987612
404	822	0.00881596
405	716	0.0570069
405	999	0.0765685
406	513	0.00892502
406	570	0.0551836
406	619	0.0260056
406	678	0.0181565
406	712	0.0951592
406	789	0.0536088
406	821	0.0429665
406	838	0.0412229
407	594	0.0180533
407	853	0.0519216
407	933	0.0218918
408	568	0.0236968
408	783	0.0260458
409	642	0.0165442
409	726	0.0282468
410	729	0.0258182
410	809	0.035559
410	827	0.0505109
411	549	0.0407873
411	561	0.0635339
411	750	0.0295582
412	583	0.0257011
412	646	0.0420559
412	655	0.0367291
412	668	0.0160292
412	990	0.0663441
413	427	0.0148932
413	512	0.029001
413	600	0.0397548
413	709	0.0116041
414	758	0.0238962
414	812	0.0673877
415	419	0.0383669
415	656	0.0572953
415	919	0.0430673
415	968	0.0263594
416	742	0.0579854
416	979	0.0780823
417	488	0.0320688
417	667	0.0353473
417	883	0.0079612
417	941	0.0201265
418	459	0.0419457
418	693	0.0538963
[truncated: 4,000 more rows]
