# Supplementary material for: The winner takes it all—Competitiveness of single nodes in globalized supply networks
Source: PLoS One. 2019 Nov 20;14(11):e0225346. doi: 10.1371/journal.pone.0225346 (PMC6867619; doi:10.1371/journal.pone.0225346)
Supplement: S1 Table — Legends can be found in te readme.txt file. (ZIP) [file pone.0225346.s001.zip › spatial_network_delaunay_randomized_weights_N_1000_r_0_node_measures.dat]

0	5	6.2	288.474	47.2548	5564	5218.8	0.0396233	0.051591	0.0387886	0.0653021	0.288474	0.467096	17	0.0683328	0.103106
1	7	6	280.671	51.5995	3793	3523.71	0.00812973	0.0343944	0.0381851	0.051088	0.280671	0.492361	21	0.053117	0.106005
2	5	6.2	280.026	45.871	4061	6544.4	0.0242061	0.0465472	0.0376303	0.0884754	0.280026	0.468132	17	0.0541514	0.0962549
3	5	6.6	240.557	38.1455	4525	6868.6	0.00813625	0.0266035	0.0349342	0.0501811	0.240557	0.433011	19	0.0361146	0.0646312
4	7	6.14286	256.795	43.5561	6009	6441.86	0.0146436	0.0422884	0.0331242	0.0620056	0.256795	0.432876	23	0.0500528	0.0786744
5	5	6.4	275.758	46.1785	5007	5078.2	0.0366274	0.0420986	0.0365198	0.0554636	0.275758	0.487439	18	0.0555084	0.0856544
6	6	6	284.445	51.5463	4378	5437.5	0.027714	0.0436049	0.0419564	0.0589	0.284445	0.505568	19	0.0537747	0.0829808
7	4	6.5	276.543	42.7983	1752	5155.5	0.0149594	0.0315139	0.034396	0.0634992	0.276543	0.471309	15	0.0491838	0.0955732
8	5	5.6	290.112	53.1873	3332	4765	0.0134449	0.0388546	0.0337689	0.0697608	0.290112	0.477956	14	0.0485336	0.0796237
9	7	6.85714	246.528	38.9777	7429	5908.71	0.0206204	0.0300706	0.0337605	0.0608136	0.246528	0.413051	28	0.0419344	0.06809
10	7	6	236.489	40.2594	6736	6473.57	0.00305009	0.0233552	0.0262983	0.0635748	0.236489	0.423268	22	0.0278784	0.0635748
11	7	6.28571	256.644	42.905	7113	6059.57	0.0195528	0.0370074	0.0390201	0.057615	0.256644	0.474787	24	0.056499	0.102206
12	6	6.66667	254.198	39.2394	6110	7126.33	0.0080019	0.0387878	0.0399935	0.0605316	0.254198	0.429415	23	0.0553037	0.0957982
13	5	6	277.884	46.8433	4409	5211.4	0.0119485	0.0231239	0.0362488	0.0381851	0.277884	0.490655	16	0.042476	0.0824629
14	7	5.85714	267.868	46.6492	6614	4055	0.0104317	0.035866	0.0330295	0.0600691	0.267868	0.467271	21	0.0442724	0.0760217
15	9	5.66667	253.756	45.3807	8219	5526.22	0.00239369	0.029544	0.036453	0.0488513	0.253756	0.471214	25	0.0395482	0.0796507
16	5	6.6	273.911	43.1301	5671	6637.8	0.0228372	0.0465061	0.0344215	0.0749759	0.273911	0.452304	19	0.0542958	0.0764155
17	8	5.625	263.647	49.473	7245	4602.5	0.0198987	0.03755	0.0377475	0.0798634	0.263647	0.457015	22	0.0482459	0.0911971
18	7	5.85714	250.334	43.2549	5291	4667.29	0.0224525	0.0406068	0.0349029	0.0575852	0.250334	0.44596	21	0.049455	0.0901775
19	7	6.28571	280.05	47.056	6563	7089.14	0.0133976	0.0295338	0.0343026	0.0414084	0.28005	0.474374	24	0.0475377	0.0899987
20	6	6.66667	265.283	41.8101	3967	6467	0.0194198	0.0338404	0.0287119	0.0498559	0.265283	0.482825	23	0.0472463	0.0728263
21	8	5.875	249.867	44.3712	8855	5000.38	0.0061352	0.0361591	0.0366241	0.0681004	0.249867	0.432228	24	0.0430724	0.0707513
22	6	6.16667	259.692	43.3336	5371	4832.17	0.015394	0.035296	0.0383138	0.0594013	0.259692	0.463416	20	0.052979	0.115789
23	5	6.4	248.617	41.1402	6479	5613	0.00370789	0.0231498	0.0399795	0.0425957	0.248617	0.442505	18	0.0357941	0.0714572
24	6	6.5	259.655	40.4422	4025	5129.67	0.00640624	0.051852	0.038536	0.0992134	0.259655	0.428343	22	0.0588258	0.101313
25	5	7.6	256.05	34.3432	6424	6836.8	0.0134168	0.0362895	0.0345753	0.0649594	0.25605	0.489916	24	0.0421421	0.0649594
26	6	6	247.407	42.0199	8008	6060.5	0.0151458	0.0270358	0.0232617	0.0456806	0.247407	0.443546	19	0.035808	0.0583063
27	7	6.14286	277.035	45.6072	7279	6023.29	0.0144872	0.0390308	0.0364136	0.0557473	0.277035	0.468153	23	0.0535829	0.0801514
28	9	6.11111	243.421	44.1549	8440	5105.44	0.00807022	0.0348126	0.0356325	0.0753954	0.243421	0.434192	28	0.040194	0.0753954
29	7	6.14286	264.43	44.8812	8846	6028.29	0.0221553	0.0339021	0.0326497	0.053366	0.26443	0.486545	23	0.0478113	0.0856549
30	7	6.14286	249.445	43.6954	5737	6586.57	0.00995667	0.0300835	0.0357391	0.0450223	0.249445	0.437431	23	0.0441984	0.0780419
31	6	7	246.151	36.2878	6896	7400.83	0.00610631	0.0466023	0.0356123	0.0914288	0.246151	0.434506	25	0.0612863	0.113544
32	6	6.66667	263.717	40.8831	6691	6910.83	0.0157856	0.0427394	0.037945	0.071822	0.263717	0.441372	23	0.0577713	0.0993124
33	7	5.71429	261.67	47.0829	8697	5493.43	0.0155679	0.0360101	0.0333229	0.0625544	0.26167	0.471144	20	0.043096	0.06786
34	7	6.71429	259.808	39.1038	7709	6862.57	0.0121092	0.0417638	0.0368009	0.103752	0.259808	0.470968	26	0.0499932	0.103752
35	5	6	270.282	45.5618	2214	4775.6	0.00515405	0.027976	0.0321833	0.0570676	0.270282	0.488982	16	0.0376252	0.0858243
36	6	6.33333	276.945	44.6739	4644	6645.33	0.00602299	0.0317656	0.0398333	0.0564774	0.276945	0.470792	21	0.0496888	0.0937673
37	5	5.8	272.379	48.5743	4288	5652.8	0.0156879	0.0413297	0.0342625	0.0620319	0.272379	0.456795	15	0.0505082	0.0795326
38	5	6.6	262.689	40.0288	1758	6782.8	0.0183739	0.0382909	0.0337178	0.0513682	0.262689	0.452351	19	0.0539515	0.0895058
39	6	5.83333	278.839	48.465	5864	4898	0.0207834	0.0305327	0.030099	0.046799	0.278839	0.502428	18	0.043288	0.0758384
40	5	6.6	255.158	44.7944	3116	5380.4	0.0109784	0.0337153	0.0370049	0.0484688	0.255158	0.457964	19	0.0522013	0.102404
41	6	6.16667	286.669	47.0957	3311	6443.67	0.0204205	0.0421544	0.0409446	0.0661587	0.286669	0.471357	20	0.0592046	0.0965391
42	6	6.5	257.981	43.9353	6245	6066.17	0.0056856	0.0312231	0.0345172	0.055706	0.257981	0.452435	22	0.0461633	0.0808729
43	6	6	259.267	45.4231	4211	4169.83	0.0159771	0.0369642	0.0346184	0.0542704	0.259267	0.449145	19	0.0478073	0.0840275
44	8	5.625	259.096	47.578	8803	4312.75	0.0129143	0.0327045	0.032719	0.0646284	0.259096	0.445808	22	0.0449034	0.0856153
45	6	5.83333	284.068	49.8247	5715	6004.67	0.0185012	0.0269781	0.0396061	0.0405833	0.284068	0.48178	18	0.0458304	0.0933722
46	6	6.5	244.555	39.2711	7045	6073.83	0.000969577	0.0284004	0.0346316	0.0488717	0.244555	0.414175	22	0.0454807	0.0895566
47	6	6.16667	252.981	43.318	5216	4662.83	0.0168781	0.048782	0.0356617	0.0702362	0.252981	0.425947	20	0.0552044	0.0893663
48	6	6.16667	259.373	42.1995	6663	6115.5	0.0125995	0.0342749	0.0369608	0.0503067	0.259373	0.432796	20	0.0513536	0.0916229
49	6	6.16667	287.271	47.9355	5338	6005	0.0133976	0.0447668	0.0363056	0.0851888	0.287271	0.487772	20	0.054592	0.0928635
50	5	6.6	290.108	45.6805	4952	5238.2	0.0251799	0.0471233	0.0382122	0.0895373	0.290108	0.486734	19	0.0560439	0.0895373
51	6	6.16667	278.596	45.7694	7835	5786.83	0.0100472	0.0314121	0.0355904	0.0491902	0.278596	0.475315	20	0.0498898	0.100723
52	6	6.5	252.718	41.0667	7591	7012.17	0.00994355	0.0344211	0.0359982	0.0620719	0.252718	0.465285	22	0.0448339	0.0906785
53	7	6	252.119	44.421	4160	6461.43	0.00803089	0.0331833	0.0373428	0.0641851	0.252119	0.440281	22	0.0461664	0.0768085
54	7	6.28571	252.069	41.7543	9217	5787.43	0.00862552	0.0321911	0.035603	0.0600027	0.252069	0.447346	24	0.0451778	0.0721792
55	7	5.71429	263.087	47.6957	5618	3554.57	0.0127552	0.0367453	0.0355441	0.0534092	0.263087	0.452196	20	0.051541	0.0960836
56	6	6.33333	264.6	43.12	8001	6003.33	0.0141586	0.0331142	0.037444	0.0467789	0.2646	0.488661	21	0.0534009	0.102395
57	7	6.14286	253.381	42.2733	8962	6189.71	0.0202368	0.0437643	0.0350588	0.063199	0.253381	0.441355	23	0.0572944	0.10216
58	5	7.2	245.496	34.9734	2959	8827.4	0.00620146	0.0125552	0.0385431	0.0271821	0.245496	0.450667	22	0.0351694	0.0864951
59	6	5.83333	281.394	48.909	4444	5441.83	0.0128179	0.0357179	0.0368381	0.0565198	0.281394	0.484118	18	0.0512899	0.0942649
60	6	6.66667	249.993	39.6814	7073	5526.33	0.00439738	0.0279966	0.0343011	0.0546523	0.249993	0.456025	22	0.0384115	0.0735277
61	7	6.71429	286.143	46.0845	4926	6564.29	0.0198974	0.0367202	0.0345544	0.0544924	0.286143	0.472392	27	0.0552833	0.107803
62	5	5.8	281.239	49.2838	1310	4846	0.0341226	0.0689206	0.036412	0.090351	0.281239	0.449354	15	0.0642413	0.090351
63	6	6	265.53	46.9595	6919	5532.67	0.0129491	0.0377339	0.0342238	0.0749759	0.26553	0.431138	19	0.048172	0.0799934
64	7	6.14286	240.236	39.8759	5460	5977.71	0.00964036	0.0259824	0.0342069	0.0423715	0.240236	0.432829	23	0.0402876	0.0831538
65	6	7	247.284	36.4547	8736	7236.33	0.0220132	0.0370671	0.035923	0.049724	0.247284	0.422815	25	0.0579061	0.0988066
66	5	6.4	269.298	42.8312	1974	5334.6	0.00795812	0.0412024	0.0375731	0.0760539	0.269298	0.454844	18	0.0445822	0.0760539
67	6	6.83333	258.185	39.684	4547	6881.17	0.0056704	0.034581	0.0360087	0.0554636	0.258185	0.459946	24	0.0485591	0.0859092
68	6	5.83333	256.347	45.6745	3970	5506.67	0.0212154	0.0387974	0.0337355	0.063272	0.256347	0.45171	18	0.0462158	0.0720766
69	6	6	262.425	44.5706	6703	5649.83	0.0183739	0.0315314	0.0397167	0.0496518	0.262425	0.458625	19	0.0478403	0.0820457
70	8	5.75	271.511	48.7266	5234	4272.38	0.018937	0.0464232	0.0365955	0.075386	0.271511	0.465247	22	0.058378	0.0922309
71	6	6.66667	265.393	42.5647	5362	5696.17	0.0261391	0.04509	0.037151	0.0640881	0.265393	0.457578	23	0.0631129	0.110972
72	6	6.33333	260.836	42.7481	6017	5180.33	0.00945838	0.0343197	0.0368472	0.0536534	0.260836	0.450002	21	0.056091	0.102008
73	9	5.22222	266.468	52.3067	5132	5282.89	0.0155331	0.0424232	0.0342502	0.0729621	0.266468	0.504551	21	0.0505097	0.0810314
74	8	5.75	267.951	47.2104	6316	4680.5	0.0151722	0.0483265	0.0369145	0.0719242	0.267951	0.447685	23	0.0589437	0.0945539
75	5	6	296.592	51.5506	4246	5647.8	0.0258605	0.0387331	0.0357156	0.0527448	0.296592	0.497052	16	0.0494293	0.0839193
76	7	6	271.429	48.608	6845	4992.29	0.0159921	0.0366354	0.0353255	0.0574237	0.271429	0.458577	22	0.0516873	0.103106
77	7	6	250.7	44.313	6490	5872.86	0.00155011	0.0323837	0.0363628	0.0722891	0.2507	0.459219	22	0.0408023	0.0883811
78	8	5.75	267.768	48.254	5020	4897.38	0.011925	0.0306439	0.0370393	0.0665623	0.267768	0.48159	23	0.0412236	0.0872589
79	8	5.875	277.629	48.6264	10409	4771.38	0.0078051	0.0537924	0.0409123	0.0930194	0.277629	0.468639	24	0.0691895	0.14378
80	6	6.33333	245.813	40.4485	6906	6231.5	0.0132794	0.0241205	0.0375131	0.0347453	0.245813	0.406485	21	0.04357	0.0915366
81	6	6	234.858	39.8886	5838	5811.83	0.00838949	0.0241888	0.0256438	0.0456806	0.234858	0.414879	19	0.0278869	0.0527062
82	7	6	259.109	44.7271	8137	5191	0.0054414	0.0388669	0.0360659	0.0735198	0.259109	0.450972	22	0.0488412	0.0809116
83	5	6.2	269.764	44.7037	2036	6271.4	0.0230418	0.0382544	0.0420794	0.0584224	0.269764	0.448456	17	0.0512676	0.0956526
84	8	5.25	263.665	51.0852	5456	4350.12	0.00904947	0.0329999	0.0393344	0.0510005	0.263665	0.477383	19	0.0377824	0.0685334
85	6	5.83333	282.673	50.6455	4752	4620	0.0199228	0.033877	0.0344764	0.0588738	0.282673	0.499047	18	0.0474828	0.0838139
86	8	6.125	290.799	53.8613	9969	4987.88	0.0286747	0.0457716	0.0383732	0.0771264	0.290799	0.487983	25	0.0616721	0.097412
87	5	6.6	253.889	41.1058	5379	6052.6	0.0145685	0.0345854	0.0411031	0.0620843	0.253889	0.43731	19	0.0454233	0.090093
88	6	5.83333	263.063	46.1404	3150	4213	0.00865803	0.0268311	0.028058	0.0497064	0.263063	0.464295	18	0.0399252	0.0751465
89	7	6	274.042	47.0253	9466	6141.14	0.0253816	0.0399979	0.0370033	0.055205	0.274042	0.466428	22	0.058738	0.100886
90	8	6	285.271	49.1159	5891	6536.5	0.0203441	0.0439219	0.0356262	0.0800862	0.285271	0.483082	25	0.0592877	0.112194
91	7	6.42857	238.366	38.4845	6674	6674.71	0.00353388	0.026387	0.0350605	0.0517112	0.238366	0.395886	25	0.043945	0.0868047
92	6	6.5	259.065	40.7617	5418	7287.67	0.00521854	0.0292094	0.0377752	0.0620251	0.259065	0.487628	22	0.0444917	0.0821026
93	7	6	283.577	48.0345	10616	5551.43	0.022976	0.0371174	0.0409361	0.0565198	0.283577	0.493739	22	0.0530166	0.100393
94	5	6	261.203	44.529	1967	5068.4	0.0224525	0.0446575	0.0365435	0.0729846	0.261203	0.458569	16	0.0575718	0.10996
95	5	6	268.991	48.1195	3428	4496.4	0.0118018	0.0307988	0.0288419	0.0530311	0.268991	0.450287	16	0.0396972	0.0762649
96	6	6.5	260.86	44.1322	7467	7179.33	0.0168164	0.0443247	0.0410052	0.0866907	0.26086	0.437413	22	0.0527823	0.091367
97	6	6.16667	258.467	43.8472	5232	5332.33	0.00720717	0.0235816	0.0378698	0.0446935	0.258467	0.445304	20	0.0432597	0.0932331
98	6	6.16667	248.962	41.543	6778	6417.67	0.00380527	0.0331141	0.0341285	0.0563109	0.248962	0.438578	20	0.0454278	0.0831156
99	6	5.83333	255.467	46.5991	3016	5236	0.0033176	0.0262834	0.0349313	0.0474375	0.255467	0.441732	18	0.0423551	0.0978617
100	7	6.28571	287.091	48.7924	7481	5606.14	0.00900157	0.0355489	0.0427184	0.0671019	0.287091	0.485871	24	0.0559796	0.124199
101	7	6.28571	277.58	44.9888	5896	5542	0.029448	0.0462299	0.0412369	0.0570964	0.27758	0.482729	24	0.067382	0.124683
102	4	6.75	265.501	40.9314	2160	6408.75	0.0118541	0.0232473	0.029819	0.038691	0.265501	0.459475	16	0.0375922	0.0659872
103	4	6.5	305.531	48.4666	1125	5923.25	0.0022822	0.0338142	0.0336799	0.0678995	0.305531	0.517986	15	0.0451574	0.074226
104	9	6.44444	274.883	46.238	11831	5785	0.0214419	0.0398011	0.036508	0.0601385	0.274883	0.471479	32	0.0598839	0.0993954
105	5	7	275.213	39.9715	7638	8006.8	0.0341292	0.0467361	0.0363814	0.0654228	0.275213	0.488749	21	0.0630991	0.0962976
106	6	5.83333	277.086	50.0844	2870	4164.67	0.0230494	0.0399778	0.0337154	0.0564656	0.277086	0.500657	18	0.0516255	0.0857221
107	5	6.8	265.879	40.0928	4324	5931.4	0.00370243	0.0532683	0.0376037	0.0810898	0.265879	0.452886	20	0.0513013	0.0817207
108	9	6.44444	246.453	38.7283	11123	6002.67	0.0115943	0.0286951	0.0351523	0.0458076	0.246453	0.427397	31	0.0474155	0.0785058
109	7	5.71429	253.702	45.3902	6948	5864.43	0.0187147	0.0331383	0.0322145	0.0519556	0.253702	0.44169	20	0.0444637	0.0862154
110	6	6.83333	271.802	39.9074	8001	8086.5	0.00447412	0.0364594	0.033561	0.0569241	0.271802	0.46204	24	0.0472436	0.0804639
111	8	6	260.757	44.2744	3016	6217.25	0.00916792	0.0264118	0.0351167	0.0571023	0.260757	0.459599	25	0.0442892	0.0888247
112	4	7.5	277.718	37.6076	3607	7643.5	0.0300668	0.0471177	0.0328541	0.0669064	0.277718	0.46385	19	0.059516	0.113106
113	4	6.25	258.3	41.5124	2773	5551.75	0.00803089	0.0317744	0.0382051	0.0463792	0.2583	0.445262	14	0.0426146	0.0743583
114	6	6.33333	297.956	50.9008	3049	6270.33	0.00275123	0.0356842	0.0446595	0.0619816	0.297956	0.498121	21	0.050841	0.100407
115	5	6.4	257.982	44.0002	1632	4528.6	0.00745383	0.0275482	0.0335443	0.0729621	0.257982	0.464539	18	0.0410751	0.0824819
116	6	6.66667	272.144	42.0095	4608	5204.17	0.0139943	0.0376436	0.036071	0.0633276	0.272144	0.462068	22	0.0484189	0.0719159
117	6	5.83333	285.66	50.8974	6256	5105	0.01201	0.0289363	0.032358	0.0466842	0.28566	0.466934	18	0.0413223	0.0802525
118	9	5.66667	249.626	44.378	8625	6776.67	0.00363709	0.03174	0.0322923	0.0615839	0.249626	0.428597	25	0.0425404	0.100169
119	7	6.28571	265.26	42.6311	6675	5411.71	0.0356918	0.047199	0.0419535	0.0721444	0.26526	0.435572	24	0.065075	0.10996
120	5	6.8	259.216	39.5818	3031	7138.8	0.0211038	0.0427032	0.0329604	0.0653609	0.259216	0.478932	20	0.0551757	0.0978617
121	8	6.125	253.414	45.7931	4340	6015.5	0.0241329	0.032505	0.0389634	0.0438123	0.253414	0.451144	25	0.0560295	0.0985439
122	9	6	248.721	42.8352	9955	5701.33	0.0061352	0.0358218	0.0376174	0.0643348	0.248721	0.426492	28	0.0506982	0.102699
123	4	6.5	261.357	42.7297	3636	5392.5	0.0104792	0.0328825	0.0360823	0.0558363	0.261357	0.443095	15	0.041524	0.0689511
124	6	6.66667	280.277	45.8602	4086	6325.33	0.0214419	0.0353028	0.0416632	0.064604	0.280277	0.469437	23	0.0540167	0.0823629
125	10	6.3	247.375	40.7089	11745	7033.3	0.0110513	0.0288465	0.0301221	0.0499043	0.247375	0.488374	34	0.0444354	0.0842259
126	6	6.66667	305.286	49.2456	6134	6153.83	0.0297587	0.0611034	0.0456606	0.0939163	0.305286	0.530739	23	0.0785836	0.151985
127	7	6	262.492	48.2723	2579	4781	0.0138047	0.0322273	0.0315733	0.0510317	0.262492	0.464762	21	0.0446423	0.0820978
128	8	6	260.803	45.757	7814	4945	0.0155323	0.0487982	0.0393375	0.0796758	0.260803	0.477011	25	0.0636024	0.108288
129	5	6.8	250.57	40.648	4520	6740	0.00959459	0.0383137	0.0393839	0.0778135	0.25057	0.451363	20	0.046252	0.0870549
130	6	6.33333	265.282	43.8978	5071	5114.33	0.00916792	0.03949	0.0344889	0.0798634	0.265282	0.450431	21	0.0474335	0.0804215
131	7	5.71429	272.247	48.9859	6092	4622.29	0.0173938	0.0314018	0.0334677	0.0487253	0.272247	0.469523	20	0.0489549	0.082443
132	6	6.83333	267.098	39.4817	8538	6826.5	0.0137163	0.0343378	0.0339305	0.0579471	0.267098	0.460995	24	0.0494032	0.0811252
133	6	6.83333	256.252	39.3869	4940	7229.83	0.0200146	0.0311125	0.0389612	0.042209	0.256252	0.426499	24	0.0536952	0.0990002
134	7	5.71429	270.129	48.9724	5864	5227.43	0.0239127	0.0356036	0.029894	0.0491655	0.270129	0.467323	20	0.0503666	0.0901617
135	6	6	254.479	46.7723	3679	4689.67	0.00894979	0.0348964	0.0389353	0.0643067	0.254479	0.436077	19	0.0380982	0.0778923
136	5	7.4	250.859	35.0406	4304	7722.8	0.00363709	0.0246144	0.0344381	0.0472264	0.250859	0.430163	23	0.0415398	0.0715558
137	5	6.2	274.62	44.9854	2388	4438.4	0.0302283	0.0385934	0.0356321	0.0473355	0.27462	0.494025	17	0.0547381	0.0953679
138	6	7.16667	262.74	40.8896	5290	6107	0.0155716	0.0400893	0.0375352	0.0586206	0.26274	0.476522	26	0.0553049	0.105565
139	6	6.33333	262.036	42.269	5296	4906.67	0.0143156	0.0306353	0.0332165	0.0429255	0.262036	0.471456	20	0.0457049	0.0822038
140	7	6.28571	278.695	45.5487	8079	5594.29	0.0233199	0.0393217	0.0381079	0.0800862	0.278695	0.458125	24	0.0558639	0.0988407
141	6	6.16667	272.141	47.3007	5054	5115.83	0.0194331	0.0417927	0.0355429	0.0592754	0.272141	0.471169	20	0.0536608	0.0866845
142	7	5.85714	295.9	53.5438	5732	5090.71	0.0146103	0.0347306	0.0347923	0.0607454	0.2959	0.523787	21	0.0476812	0.0910285
143	7	5.71429	256.88	47.1383	5535	5210.71	0.0135625	0.0298905	0.0363328	0.0506934	0.25688	0.442571	20	0.0407879	0.0712482
144	6	6	277.108	50.5832	5742	5010.33	0.0144872	0.0330291	0.0328606	0.069129	0.277108	0.462017	18	0.0477095	0.0819146
145	4	6.75	266.49	39.6563	1581	5889.5	0.00466411	0.0406955	0.0378081	0.0571797	0.26649	0.466704	16	0.0495427	0.0762999
146	5	6.2	285.005	46.6866	3699	5172.4	0.0218775	0.0500338	0.0320619	0.0785739	0.285005	0.478611	17	0.0534284	0.0854222
147	3	6.66667	268.824	40.537	0	5965.67	0.0174104	0.0235549	0.0328794	0.0284593	0.268824	0.45569	12	0.0380191	0.0760567
148	5	6.2	281.337	46.9565	3419	6308	0.0123793	0.0314911	0.0331793	0.0546057	0.281337	0.473291	17	0.0447723	0.0834325
149	6	5.83333	275.639	49.1118	4549	4768.67	0.0139553	0.030255	0.0385272	0.0451991	0.275639	0.470305	18	0.049009	0.0919787
150	5	6.6	289.404	44.4441	3957	6614.2	0.0254825	0.0463314	0.0401677	0.060844	0.289404	0.475773	19	0.0670997	0.104345
151	5	6.4	244.619	39.1973	4099	5912.2	0.000969577	0.0332376	0.0311297	0.0815793	0.244619	0.415144	18	0.0406695	0.0815793
152	5	6.6	272.942	45.1004	5762	5549.6	0.0159921	0.0340032	0.0326923	0.0451602	0.272942	0.475773	19	0.0510316	0.0888265
153	6	6.33333	259.796	42.7495	6416	6211	0.0172263	0.0268112	0.0313082	0.0343845	0.259796	0.445662	21	0.0435724	0.0855267
154	7	5.71429	261.561	46.7963	6221	4731.86	0.0065015	0.0285713	0.0398103	0.0439165	0.261561	0.434564	20	0.0448108	0.0877113
155	6	6.66667	252.513	40.4989	5761	6677.33	0.0151745	0.0242827	0.0397551	0.0482391	0.252513	0.436542	23	0.0413946	0.0722203
156	7	6.57143	251.423	40.8919	4416	6219	0.0143243	0.0277245	0.0365932	0.0567933	0.251423	0.435573	25	0.0449367	0.0717698
157	6	6.5	254.704	42.2654	5634	6500.67	0.00239369	0.0379828	0.035261	0.0539847	0.254704	0.473608	22	0.0473542	0.0887006
158	6	6.33333	250.612	42.5808	6482	6348.5	0.00916965	0.0353024	0.0346082	0.0538116	0.250612	0.433238	21	0.0457428	0.078413
159	5	6	287.616	48.4839	2598	5237.6	0.00990269	0.037845	0.0335967	0.0687955	0.287616	0.497954	16	0.0502405	0.0982031
160	6	6.5	262.483	41.2994	5649	5697.33	0.00728129	0.0363086	0.0379109	0.0612974	0.262483	0.442459	22	0.0534816	0.0942128
161	5	7	259.296	38.3594	5003	7589.8	0.0156954	0.0311021	0.0354262	0.0489134	0.259296	0.44147	21	0.0503304	0.0805615
162	4	7.5	307.084	42.4069	3690	6254.75	0.0278807	0.0418108	0.0393377	0.0516583	0.307084	0.507379	19	0.053984	0.0911831
163	4	7	279.342	40.3217	2795	5719.5	0.0198987	0.0398239	0.0345454	0.0567933	0.279342	0.476913	17	0.0530907	0.0895988
164	6	6	279.001	47.3859	7454	5597.67	0.0157596	0.0374294	0.0374849	0.0807299	0.279001	0.470405	19	0.0524966	0.109038
165	5	6.8	289.224	43.9344	4629	6867.4	0.0199349	0.0366061	0.0377038	0.0608716	0.289224	0.501715	20	0.0544132	0.0983367
166	8	5.875	247.447	44.4571	12336	5536	0.00620146	0.0413544	0.0364076	0.0620002	0.247447	0.444466	24	0.0525947	0.0926965
167	9	6	247.048	42.1223	9466	5457.33	0.00916965	0.0319323	0.0380606	0.0653609	0.247048	0.437577	28	0.0453894	0.0815633
168	5	6	264.882	46.859	1029	4997	0.0100701	0.0315426	0.0306266	0.0541061	0.264882	0.460602	16	0.0389628	0.0771641
169	5	6.2	275.903	45.1956	4488	5140.4	0.0245113	0.0443927	0.0357729	0.0703565	0.275903	0.467741	17	0.0563721	0.0886252
170	5	6.4	262.554	43.0923	3970	6907.8	0.016746	0.0432558	0.0327803	0.0563642	0.262554	0.460279	18	0.0515126	0.080724
171	6	6.33333	266.148	43.6187	5471	5951.5	0.00996631	0.0346854	0.0330265	0.0616841	0.266148	0.466816	21	0.048854	0.0827807
172	5	6.8	285.09	45.3655	6179	6478.4	0.0276551	0.0512707	0.0435287	0.0751052	0.28509	0.466129	20	0.0661763	0.106208
173	7	6.42857	266.134	42.0021	7311	7045.57	0.0127892	0.0374005	0.0374524	0.0712291	0.266134	0.503536	25	0.0507644	0.0883914
174	6	6.33333	261.274	45.1008	6496	4669.5	0.0109784	0.0428518	0.0381507	0.0702326	0.261274	0.450011	21	0.062132	0.107036
175	8	5.75	257.15	47.1824	5960	5842.5	0.00489354	0.032725	0.0307916	0.0510315	0.25715	0.463073	23	0.0432407	0.0872726
176	7	6.71429	248.644	38.6638	7687	5644.29	0.0220901	0.0337473	0.0338047	0.0640344	0.248644	0.453007	27	0.0476099	0.0827254
177	6	6	255.371	43.6258	4382	5144.17	0.0175006	0.0418388	0.03453	0.0591464	0.255371	0.446427	19	0.049926	0.0822692
178	6	6.16667	267.635	45.1369	4520	5147.5	0.0167346	0.0318385	0.0360417	0.0449536	0.267635	0.442201	20	0.0515034	0.0890613
179	7	6	280.964	48.643	5098	5609.71	0.0138268	0.032879	0.0349305	0.0505551	0.280964	0.48056	22	0.0505974	0.102895
180	6	6.33333	248.038	40.4046	9874	5932.67	0.00656333	0.0399317	0.0364603	0.0697988	0.248038	0.420275	21	0.0506999	0.0870404
181	5	6.8	270.194	42.7807	5280	5699.6	0.0220682	0.037937	0.0379933	0.0569563	0.270194	0.477536	20	0.0482476	0.0788905
182	7	6.42857	259.41	47.1908	8225	5732.57	0.00432289	0.0246318	0.0374613	0.0455393	0.25941	0.45332	24	0.0450269	0.09113
183	5	6	294.745	50.247	4932	4513.2	0.0165272	0.0302327	0.0352093	0.0497753	0.294745	0.482838	16	0.0455943	0.0829939
184	6	6.33333	259.711	41.224	4911	5784	0.014432	0.0300388	0.0411136	0.0575852	0.259711	0.430071	21	0.0507379	0.0940733
185	7	6.42857	269.734	43.396	8756	5797.71	0.0278738	0.043872	0.0326008	0.0523727	0.269734	0.458415	25	0.0602639	0.113106
186	5	6	261.559	44.0915	3472	4721.4	0.019889	0.0313232	0.0380601	0.0460454	0.261559	0.448359	16	0.043871	0.0710027
187	6	7	248.006	37.529	6794	6875.83	0.0170293	0.0304916	0.0348155	0.0459215	0.248006	0.433898	25	0.048856	0.078388
188	9	6	256.454	43.2851	9602	5831.89	0.0140629	0.0288706	0.0357827	0.0437444	0.256454	0.440553	27	0.0452836	0.0757767
189	7	6	268.402	46.4226	9220	6088	0.0248132	0.0391188	0.0345387	0.064911	0.268402	0.434652	22	0.0530991	0.0904229
190	5	6.4	268.129	43.4752	2114	6162.6	0.0156966	0.0276703	0.0392443	0.0490889	0.268129	0.451215	18	0.0430976	0.0779725
191	5	6.2	243.183	39.8357	4289	5869.6	0.00894433	0.0286593	0.0411869	0.0573424	0.243183	0.414478	17	0.0353115	0.067979
192	6	6.66667	267.938	41.0944	7903	6992.67	0.0185628	0.0386914	0.0363724	0.0585745	0.267938	0.454964	23	0.0558323	0.101741
193	6	6.16667	271.747	44.6441	5337	6589.83	0.00447412	0.0210408	0.0377727	0.0401094	0.271747	0.465241	20	0.0402851	0.0706473
194	5	6.8	266.017	40.0925	7928	6437.6	0.00489833	0.0314239	0.035437	0.0552667	0.266017	0.491646	20	0.0460704	0.0915128
195	5	6.8	274.293	43.1032	3559	5790.8	0.0135756	0.0327143	0.0394807	0.0650999	0.274293	0.438253	20	0.0529187	0.0957766
196	4	6.75	289.179	44.1515	5510	7098.75	0.00249305	0.0263419	0.0379287	0.0467571	0.289179	0.483305	16	0.0397923	0.0618944
197	8	6.375	262.878	42.2873	9120	7116.5	0.0190556	0.0394311	0.0365424	0.070544	0.262878	0.442162	28	0.0537408	0.0941132
198	7	6.28571	252.686	42.1144	6548	5784.14	0.017024	0.0357859	0.0332657	0.0620218	0.252686	0.455469	24	0.046829	0.092467
199	6	6.33333	283.04	46.8364	7157	6236.17	0.0199081	0.0349417	0.0356399	0.061405	0.28304	0.481619	21	0.0478898	0.0698097
200	4	7	260.937	37.665	4626	7400.75	0.00642102	0.0303934	0.0305625	0.0432378	0.260937	0.441821	17	0.0444478	0.0705923
201	8	6.875	254.375	39.2677	7110	6343.75	0.00950797	0.0328686	0.0368724	0.0780388	0.254375	0.470817	32	0.0464359	0.101557
202	8	6.25	267.308	44.6707	6748	6477	0.0089692	0.0362304	0.0334466	0.0648751	0.267308	0.453875	27	0.0422249	0.0684355
203	4	6.25	297.866	49.0238	3208	5037.75	0.0237232	0.0382588	0.0359383	0.0558235	0.297866	0.486367	14	0.0617921	0.0980888
204	6	6	273.419	47.1973	4845	4875	0.0302358	0.0432763	0.0360276	0.0837355	0.273419	0.455441	19	0.0542361	0.0837355
205	6	6.33333	263.249	44.0315	4988	5643.17	0.0244504	0.0509537	0.0423038	0.0769185	0.263249	0.467061	21	0.0626117	0.0992199
206	5	5.8	276.141	50.6915	1836	3456	0.0102326	0.0327149	0.036623	0.0414942	0.276141	0.467617	15	0.0497318	0.088402
207	8	6.125	262.011	45.423	4749	5129.88	0.0128238	0.0364429	0.0359236	0.0570308	0.262011	0.482585	25	0.0483706	0.0820959
208	6	6.66667	261.403	39.6773	4574	6335	0.0150328	0.0349811	0.0331164	0.0546523	0.261403	0.450193	23	0.0451867	0.0704962
209	6	5.83333	260.732	45.3177	4720	7030.17	0.0259188	0.0398743	0.037325	0.0503067	0.260732	0.455678	18	0.0502616	0.0824791
210	4	6.25	258.615	43.1794	2506	6173	0.00935813	0.028838	0.0303571	0.0625035	0.258615	0.46622	14	0.0357566	0.0625035
211	8	6.25	251.36	43.5765	8885	5975	0.0136373	0.0260216	0.0311397	0.0576214	0.25136	0.465036	26	0.0442668	0.0949554
212	6	5.83333	257.498	44.7557	5778	6379.33	0.0203195	0.0371218	0.0343208	0.0587666	0.257498	0.491442	18	0.0471211	0.092705
213	5	6.6	278.019	42.6958	7142	7407.2	0.0299024	0.0443329	0.0379861	0.0641625	0.278019	0.465134	19	0.0589421	0.0897145
214	6	6	265.379	45.4936	4700	6504.17	0.0195248	0.0392747	0.030624	0.0652913	0.265379	0.467096	19	0.0497929	0.0789659
215	6	6.33333	281.386	45.3902	8471	6260.67	0.00993873	0.0370543	0.0400528	0.060844	0.281386	0.479519	21	0.0538496	0.0984814
216	8	6	256.331	44.1713	7165	6474.38	0.0056856	0.0414004	0.0398803	0.0731105	0.256331	0.450757	25	0.049664	0.0921131
217	8	6.625	253.126	38.7976	7872	7248.25	0.0133851	0.0322501	0.0339283	0.0470823	0.253126	0.466111	30	0.0496344	0.0860419
218	5	6.4	269.906	42.4138	3213	6589.4	0.0307831	0.0475225	0.0311119	0.0642624	0.269906	0.425732	18	0.0590105	0.0864832
219	5	7.2	260.231	38.0846	5321	7618	0.0156449	0.0360977	0.0417255	0.054005	0.260231	0.422829	22	0.0543858	0.0984689
220	4	6.75	249.376	38.6929	3399	5426.5	0.00391309	0.0350487	0.034905	0.0501073	0.249376	0.455007	16	0.0403521	0.06825
221	5	6.6	282.072	44.1912	3764	6052.4	0.0140336	0.0362171	0.0416717	0.0506149	0.282072	0.479357	19	0.0532611	0.0870398
222	6	6.33333	243.635	39.4457	4474	6419.83	0.0119036	0.0318845	0.0310095	0.0595709	0.243635	0.433643	21	0.0444277	0.0834357
223	4	6.25	266.4	45.1399	229	3850	0.0127576	0.0230113	0.035342	0.0392759	0.2664	0.489018	14	0.0398127	0.0753157
224	5	6.8	254.25	40.4581	5731	5731	0.00781396	0.0307459	0.0305496	0.0625035	0.25425	0.470049	20	0.0356438	0.065216
225	6	6	266.883	47.1811	3427	6486.67	0.0155679	0.0407987	0.0320638	0.0763709	0.266883	0.484864	19	0.0463781	0.0763709
226	8	6	243.637	41.1862	5915	5745.88	0.0149949	0.0351862	0.0361536	0.0671932	0.243637	0.41512	25	0.0481794	0.0767358
227	6	6.5	280.218	44.0898	8233	5950.67	0.0150234	0.0366541	0.0330508	0.0604481	0.280218	0.493445	22	0.0547223	0.104678
228	5	7.2	257.216	40.4401	2203	5446.6	0.0254433	0.0379472	0.0374807	0.0486976	0.257216	0.429091	22	0.0613788	0.0999551
229	6	6.66667	270.941	43.2411	5880	7175.17	0.0203603	0.0327865	0.0357841	0.0437965	0.270941	0.482419	23	0.0539576	0.0916139
230	5	6.6	259.322	41.9854	3931	5922.8	0.021479	0.0293451	0.0393719	0.035204	0.259322	0.454078	19	0.0481619	0.0888163
231	7	5.85714	297.226	52.419	5238	4697.71	0.0179925	0.0379443	0.0329512	0.0582123	0.297226	0.511397	21	0.0526891	0.100035
232	7	6	255.377	45.7043	8123	5480	0.0075247	0.0350488	0.0314482	0.0568641	0.255377	0.484727	22	0.0438223	0.0801716
233	5	6	264.245	44.5442	4189	6289	0.00857969	0.0343505	0.0329506	0.0567188	0.264245	0.502882	16	0.0455143	0.0891682
234	6	5.66667	272.652	48.4715	3898	4894	0.0191201	0.0365303	0.0400327	0.0474041	0.272652	0.474247	17	0.054216	0.0992171
235	4	6.75	275.409	42.0764	3308	6380	0.0235279	0.0347229	0.0360648	0.045261	0.275409	0.467951	16	0.0502531	0.109068
236	4	6.75	276.779	42.9447	3710	5799.5	0.0201156	0.0428484	0.0357151	0.0585134	0.276779	0.490346	16	0.0546798	0.102707
237	8	5.875	256.077	44.3563	10080	6575.12	0.0253828	0.0398273	0.0360849	0.0521409	0.256077	0.44302	24	0.0537646	0.0901617
238	10	5.5	296.889	55.2073	8816	4528.7	0.00939952	0.0380469	0.041333	0.0807189	0.296889	0.495442	26	0.0516126	0.0997309
239	5	6.4	258.406	41.8987	6231	6706.6	0.0217922	0.0332037	0.0345636	0.0444492	0.258406	0.435245	18	0.0497807	0.0959596
240	6	6	255.213	43.3458	6395	4399.67	0.0143791	0.0239788	0.0359521	0.0366274	0.255213	0.454191	19	0.0403492	0.0823539
241	5	6.6	290.936	47.3348	3142	7341	0.0173082	0.0305442	0.0389157	0.0404502	0.290936	0.488153	19	0.0539159	0.112372
242	4	6.75	255.419	38.3888	5647	6538	0.00301831	0.019738	0.0335789	0.0452914	0.255419	0.465254	16	0.0325294	0.0569688
243	7	6	273.084	47.8825	6334	5137.43	0.0170041	0.0414968	0.0421416	0.0825613	0.273084	0.471521	22	0.0504385	0.0844048
244	5	6	278.338	46.9198	4595	5533.6	0.026814	0.0454717	0.0388153	0.0703565	0.278338	0.475783	16	0.0579356	0.0928149
245	8	6.625	285.825	44.8445	11953	6537.62	0.0175932	0.044	0.0409819	0.0594921	0.285825	0.48008	30	0.0635152	0.0988407
246	7	6.14286	264.911	43.6111	5462	5116.71	0.0176646	0.0313382	0.0332788	0.0658676	0.264911	0.467117	23	0.0435193	0.0775696
247	6	5.66667	288.654	53.3209	5123	4797.5	0.0237232	0.0395048	0.0312732	0.0530311	0.288654	0.473414	17	0.0549093	0.100593
248	6	7	258.099	41.8216	7511	5939.83	0.0244676	0.0336609	0.0349713	0.0603135	0.258099	0.479438	25	0.0509673	0.091755
249	5	6.4	261.879	42.4618	2849	6891	0.0187147	0.0326919	0.0339606	0.0633811	0.261879	0.449354	18	0.0509654	0.0937278
250	6	6.5	280.707	46.5803	6720	5602.83	0.0247338	0.0470417	0.044467	0.0905711	0.280707	0.497068	22	0.0638245	0.102439
251	9	6	250.82	45.1986	7229	5418.22	0.00750641	0.0286395	0.0347687	0.055851	0.25082	0.429333	28	0.0452478	0.0976155
252	7	5.85714	273.569	48.6654	8255	5630.86	0.0262224	0.0388831	0.0333248	0.0575724	0.273569	0.465423	21	0.0508785	0.0890213
253	6	6.33333	256.127	44.2124	7116	5777.33	0.00301831	0.0362909	0.0286985	0.064262	0.256127	0.467967	21	0.0412237	0.0815532
254	6	7.16667	237.238	34.4246	6573	7833.33	0.00820404	0.027807	0.0356987	0.0476591	0.237238	0.411652	26	0.0483031	0.0811124
255	6	5.83333	278.571	48.8605	4945	4459.17	0.0122985	0.0360577	0.0371965	0.0504776	0.278571	0.473573	18	0.0434437	0.0829458
256	4	6.25	281.686	46.3608	1943	5099.25	0.0134436	0.0380976	0.0334347	0.0564656	0.281686	0.509318	14	0.0520254	0.0811615
257	6	5.83333	266.819	47.964	2846	3276	0.0299622	0.0386877	0.0323807	0.0471749	0.266819	0.447884	18	0.0496442	0.0848174
258	8	5.875	252.59	44.5791	5420	5893.12	0.0217302	0.0398239	0.0362777	0.0660296	0.25259	0.454174	24	0.0489884	0.0774614
259	9	5.88889	287.324	51.5106	8432	5090.67	0.00900157	0.0402964	0.0369588	0.07132	0.287324	0.47773	27	0.0558382	0.0859092
260	6	6.16667	269.372	44.254	1927	5220.67	0.00515405	0.0258618	0.0293245	0.0465455	0.269372	0.489629	20	0.0405757	0.0829808
261	8	6	257.121	44.2819	10151	6330.25	0.00363957	0.0326652	0.0299522	0.0620735	0.257121	0.475021	25	0.0403675	0.0803473
262	6	6.5	259.034	40.7568	5640	5473.67	0.0190031	0.0339548	0.0323778	0.0633843	0.259034	0.427971	22	0.0483644	0.0880835
263	7	6	263.957	45.9231	4433	5188.57	0.0158646	0.0374994	0.0350944	0.058705	0.263957	0.461245	22	0.0483678	0.0852908
264	6	6.33333	263.07	43.3231	5836	4910.17	0.0150328	0.0333224	0.0383855	0.055224	0.26307	0.465226	21	0.0496234	0.0856153
265	6	6	261.773	45.8622	8533	5505.5	0.0205793	0.0326856	0.0331136	0.0443208	0.261773	0.47378	19	0.0493758	0.0835376
266	4	6.75	304.421	45.7538	1614	5090.25	0.0463878	0.0607517	0.0374248	0.0694262	0.304421	0.513962	16	0.0748654	0.112073
267	9	6.22222	291.817	48.2116	9456	7330.89	0.0350298	0.0501208	0.0467239	0.0934657	0.291817	0.478858	30	0.0754818	0.151985
268	6	6.16667	267.372	43.9254	5822	5402.67	0.012937	0.0287238	0.0387538	0.04771	0.267372	0.471396	20	0.0500716	0.0957445
269	9	5.44444	251.299	47.9994	9380	4905.22	0.0104792	0.0312475	0.032715	0.0517112	0.251299	0.432616	23	0.0444584	0.0814339
270	6	6.83333	259.037	40.7744	8824	6289.83	0.00857969	0.0246952	0.034615	0.0364205	0.259037	0.499766	24	0.0470495	0.0795688
271	6	5.66667	257.484	46.8989	3847	4839.67	0.0103188	0.0197326	0.0281572	0.0354974	0.257484	0.438485	17	0.0303333	0.0633325
272	5	6	282.056	50.7701	3805	4458.8	0.0073516	0.0436215	0.0362879	0.0635286	0.282056	0.456253	16	0.0533556	0.116143
273	4	6.75	261.982	39.3753	3263	6148.75	0.0156955	0.043045	0.0410852	0.0769185	0.261982	0.461458	16	0.0566462	0.102677
274	5	6.4	292.575	46.8817	5063	5716.2	0.0119526	0.0330895	0.0354359	0.0495725	0.292575	0.509534	18	0.0481257	0.0784123
275	5	6.8	241.886	36.9356	6961	5727.8	0.00353388	0.0399559	0.0376338	0.0641766	0.241886	0.39942	20	0.0470422	0.0917943
276	4	6.5	261.236	40.4294	3108	6691.5	0.0151752	0.0319343	0.0365715	0.0640881	0.261236	0.446989	15	0.042924	0.0763908
277	5	6.4	298.454	48.3921	3903	5856.8	0.0361318	0.0546715	0.044292	0.0817904	0.298454	0.491915	18	0.0694049	0.100968
278	4	6.75	301.328	46.4547	2581	5105.5	0.0453165	0.053939	0.0352663	0.0665623	0.301328	0.504531	16	0.0624945	0.0905176
279	8	6.125	253.851	42.8751	6416	5302.5	0.00898484	0.0372999	0.0353955	0.0515103	0.253851	0.445061	26	0.0508308	0.0993332
280	6	6.33333	258.465	41.8468	6107	7052.17	0.0137213	0.0380258	0.0337582	0.0604564	0.258465	0.450805	21	0.0435726	0.0803919
281	5	6.2	279.221	45.739	3551	5162.6	0.0330714	0.0423346	0.0352974	0.054955	0.279221	0.468872	17	0.0562946	0.0867857
282	6	6	272.519	46.285	3862	4738	0.0225971	0.0363043	0.0369397	0.0498827	0.272519	0.461909	19	0.0529845	0.0848992
283	4	7	273.003	39.4067	3671	6406.75	0.0159921	0.0330667	0.0349018	0.062501	0.273003	0.446714	17	0.0484277	0.086549
284	8	6.125	255.208	43.9019	8056	5367.88	0.0286442	0.045484	0.0421235	0.0614274	0.255208	0.457506	25	0.057673	0.0913028
285	8	5.5	250.965	47.1305	9859	5646.62	0.0138326	0.03118	0.0323391	0.0452417	0.250965	0.440285	21	0.0409705	0.0678768
286	8	5.625	247.561	45.4598	4772	4949.25	0.00626922	0.0363745	0.0363994	0.0778135	0.247561	0.423092	22	0.044057	0.0841549
287	6	7.16667	243.22	36.7564	5521	5951.33	0.0100715	0.0321914	0.0343903	0.0845783	0.24322	0.411307	26	0.0487001	0.0845783
288	7	6.71429	266.236	42.622	5641	5464	0.0202415	0.042572	0.0369066	0.0634992	0.266236	0.457344	26	0.0621476	0.113544
289	4	6.75	292.214	43.9191	276	5473	0.0265796	0.0339739	0.0294455	0.0399744	0.292214	0.48397	16	0.0445324	0.0589302
290	6	6.16667	252.328	42.5219	6697	6295.83	0.0164549	0.0350334	0.035371	0.0496345	0.252328	0.432817	20	0.0451018	0.0840275
291	6	6.33333	284.213	46.2974	4028	6156	0.018233	0.0297212	0.0352629	0.044966	0.284213	0.479386	21	0.0493587	0.0844257
292	7	6	242.355	42.1237	2536	6526.14	0.00230756	0.0293588	0.0316069	0.0499652	0.242355	0.440752	22	0.0392564	0.0947332
293	6	6	282.287	47.4959	7199	5636.17	0.0128179	0.0345235	0.0368682	0.0641214	0.282287	0.479551	19	0.0489416	0.089604
294	5	6	260.695	44.4424	3840	4902.8	0.0156404	0.0265662	0.037383	0.0439165	0.260695	0.448274	16	0.0417964	0.0663114
295	6	6.83333	276.519	41.7704	3860	6390.17	0.00476148	0.0340593	0.0378128	0.0810898	0.276519	0.473937	23	0.049809	0.0810898
296	5	6.6	287.019	44.6247	7740	7008.2	0.0242951	0.0389578	0.0376423	0.0502126	0.287019	0.465157	19	0.0571334	0.0854222
297	7	5.85714	292.882	51.6528	3012	5573.29	0.0160164	0.0278097	0.0425117	0.0385769	0.292882	0.514916	20	0.0468958	0.0758841
298	4	6.5	266.97	41.3168	676	5142.25	0.0127552	0.0263863	0.0355189	0.0453424	0.26697	0.460618	15	0.0425463	0.0696149
299	5	6.6	264.208	41.8959	5543	6385	0.0217823	0.0374016	0.0340762	0.0521241	0.264208	0.462067	19	0.049427	0.0860407
300	5	6.6	263.768	41.0097	6044	6279.8	0.0150962	0.0350604	0.0331934	0.0575425	0.263768	0.472249	19	0.049234	0.0992199
301	5	6	285.828	49.6116	4895	4782.6	0.0256429	0.0356516	0.0374034	0.0569963	0.285828	0.481459	16	0.0500803	0.0805197
302	7	6.57143	264.997	42.5137	9319	6994.86	0.00645945	0.0335757	0.035667	0.0557537	0.264997	0.448195	26	0.0507406	0.0857649
303	5	6	255.112	47.7626	3649	3440.6	0.010785	0.0256239	0.0259533	0.0475503	0.255112	0.463115	16	0.0350513	0.0672827
304	5	6.8	289.133	44.1502	4178	6117.6	0.0303082	0.0471899	0.0385361	0.0591491	0.289133	0.473649	20	0.0663168	0.112604
305	7	5.85714	256.672	49.0354	5087	5072.43	0.0154996	0.0379631	0.0367028	0.0578323	0.256672	0.451072	20	0.0445876	0.0919006
306	6	6	262.304	45.9552	3086	5766.5	0.0257497	0.039075	0.0349156	0.0666611	0.262304	0.440649	19	0.0487242	0.0872061
307	5	6.4	257.227	41.2175	5611	6678.4	0.00994355	0.0317712	0.0386112	0.0475728	0.257227	0.461603	18	0.046695	0.0802465
308	7	6.14286	267.603	44.6461	5560	5741.57	0.0156966	0.031912	0.0370995	0.0505789	0.267603	0.459781	23	0.0503945	0.0812239
309	9	6.33333	267.139	44.3935	7648	5879.44	0.0214529	0.0458688	0.0402726	0.080916	0.267139	0.487323	30	0.0587581	0.0889606
310	7	6.14286	240.608	40.1422	6050	5832.86	0.00840964	0.0413787	0.0345434	0.103186	0.240608	0.425592	23	0.0455143	0.103186
311	6	5.83333	280.491	48.752	3177	5222.33	0.0251329	0.0436289	0.0411517	0.0730703	0.280491	0.499047	18	0.0540668	0.102982
312	7	5.57143	268.132	48.8839	4602	5247.14	0.011581	0.0365968	0.0403822	0.0543301	0.268132	0.46178	19	0.0478994	0.0829883
313	7	6.28571	264.38	43.6138	8721	5871.14	0.0205416	0.0334993	0.0355751	0.056746	0.26438	0.469185	24	0.0478565	0.0839161
314	6	6.33333	295.387	48.1176	4281	5790.33	0.0146103	0.0365076	0.0337495	0.0600691	0.295387	0.52599	21	0.0472282	0.0731728
315	7	6.28571	240.197	38.9299	10755	6446.43	0.00610631	0.0214616	0.0333625	0.0466013	0.240197	0.4284	24	0.0403195	0.0892038
316	4	7.25	244.413	37.3409	1640	5171.5	0.0164443	0.0308241	0.0369907	0.0476893	0.244413	0.427205	18	0.0456854	0.0737396
317	6	6	278.944	47.819	6607	5228.33	0.00990269	0.0294788	0.0320903	0.0430973	0.278944	0.488051	19	0.0441265	0.0774526
318	7	6	284.184	50.2317	6958	5254.86	0.0341247	0.0452514	0.0331933	0.0570676	0.284184	0.513299	22	0.0566679	0.0896624
319	8	5.75	287.738	51.9812	7963	4512	0.0141537	0.0376316	0.040071	0.0742374	0.287738	0.512851	23	0.0480927	0.0851366
320	7	6.28571	265.059	43.6806	5304	4715.43	0.0138367	0.0400511	0.0346544	0.0868154	0.265059	0.464325	23	0.0494495	0.0900967
321	6	6	254.592	44.3178	7310	6148.5	0.0116695	0.0372205	0.0353415	0.054397	0.254592	0.436226	19	0.0525901	0.0975521
322	6	6.33333	289.046	49.5699	5291	6957.67	0.0175932	0.0334384	0.0406943	0.050863	0.289046	0.486391	21	0.0549228	0.11061
323	7	6.42857	245.482	40.7605	3716	5635.14	0.00391309	0.0322769	0.0370528	0.0702326	0.245482	0.451094	25	0.0456169	0.0776449
324	7	5.57143	270.201	49.5368	4048	5458.29	0.0191446	0.0387397	0.0415377	0.062958	0.270201	0.5011	19	0.0516675	0.0914918
325	6	6	251.63	42.7371	5015	5581.33	0.00155011	0.041763	0.0403719	0.069554	0.25163	0.460769	19	0.0430684	0.0899312
326	7	6.14286	278.912	46.5327	9463	5301.14	0.00535573	0.0329356	0.0347442	0.0654417	0.278912	0.459577	23	0.053359	0.100886
327	5	6	261.539	44.5861	5466	6345	0.00867154	0.0301889	0.0388399	0.0478734	0.261539	0.45409	16	0.0427588	0.0686687
328	6	6.5	250.234	42.3345	4682	6661.17	0.00850336	0.0377948	0.0387982	0.0746389	0.250234	0.435488	22	0.0448272	0.0746389
329	6	5.83333	268.773	46.7154	6675	5581.67	0.0108411	0.0248511	0.0320662	0.0411453	0.268773	0.484333	18	0.041808	0.0819663
330	8	5.875	281.815	52.6306	3637	4918.38	0.0169994	0.0480655	0.03343	0.0688396	0.281815	0.47722	23	0.0522801	0.079282
331	7	6.28571	256.328	43.0701	6057	6565.14	0.0172246	0.026992	0.0340837	0.0385443	0.256328	0.44341	24	0.0481577	0.086997
332	7	5.85714	258.176	45.576	5310	5109.29	0.0118987	0.0337863	0.0376021	0.0644135	0.258176	0.42342	20	0.0477163	0.0871569
333	7	6.14286	277.351	45.8951	8034	6031.57	0.0114017	0.0346633	0.0354239	0.06697	0.277351	0.478243	23	0.0482302	0.0880537
334	6	6.5	254.76	41.4491	6325	6233.17	0.0114693	0.0329513	0.0333838	0.0517611	0.25476	0.445253	22	0.0424221	0.0921137
335	6	6.66667	265.232	42.9599	6832	5214.67	0.0121092	0.0391549	0.0390476	0.0791712	0.265232	0.483078	23	0.0492311	0.0943155
336	6	5.83333	259.907	45.5868	6037	5685.5	0.0211038	0.0315959	0.0379513	0.0464855	0.259907	0.468229	18	0.0462275	0.077468
337	4	6.25	275.368	46.6596	267	4478.5	0.0250201	0.0354966	0.0259409	0.049093	0.275368	0.480445	14	0.0465467	0.0807631
338	6	7	266.203	38.2931	7042	5528.83	0.0167346	0.0385482	0.0347589	0.0751677	0.266203	0.457303	24	0.0524303	0.0866845
339	6	5.66667	278.462	54.2006	1919	3911.67	0.00259835	0.0263764	0.0393642	0.0524282	0.278462	0.468312	16	0.0386931	0.076846
340	5	6.8	263.734	39.7484	3447	6275	0.0248037	0.0352547	0.0322903	0.0521241	0.263734	0.448544	20	0.0495622	0.0746268
341	7	6	267.602	48.7874	5072	5583.43	0.01278	0.0271917	0.0366069	0.0490732	0.267602	0.458656	22	0.0428418	0.0763449
342	4	6.5	266.377	41.225	1151	4907.5	0.0118987	0.0306592	0.0399392	0.0446098	0.266377	0.435319	15	0.0485676	0.0872507
343	5	7	267.385	39.0467	3726	5062	0.0175768	0.0331628	0.0380371	0.0567913	0.267385	0.460656	21	0.0561011	0.0990002
344	5	7.2	261.688	37.7786	4535	7505	0.0245463	0.0389944	0.0373733	0.0516986	0.261688	0.470071	22	0.0577967	0.0891815
345	5	7.2	249.22	36.6115	5451	8355.2	0.0110513	0.029604	0.0322312	0.0551545	0.24922	0.477805	22	0.0405854	0.074196
346	6	6	254.941	43.9572	4039	6843.67	0.00142607	0.0455966	0.0364995	0.102511	0.254941	0.463659	19	0.0514789	0.102511
347	5	6.2	250.093	40.9676	2822	5569.6	0.0137142	0.0405284	0.0362102	0.0571802	0.250093	0.4466	17	0.0488991	0.0909675
348	6	5.83333	259.867	47.6938	5339	4054.17	0.00682592	0.0255368	0.0355781	0.0458045	0.259867	0.437471	18	0.0461946	0.0947777
349	6	6.5	255.904	40.6705	2947	6175	0.00989046	0.0334901	0.0360507	0.0600027	0.255904	0.448633	22	0.0489657	0.0991369
350	6	6.16667	263.135	45.0567	9866	4779.67	0.0145685	0.0438754	0.0338669	0.063272	0.263135	0.450918	20	0.0559275	0.0878641
351	8	6	277.894	48.7555	6917	4858.25	0.0073516	0.0348528	0.0377158	0.0750483	0.277894	0.463604	25	0.0544748	0.0925644
352	3	6.33333	312.199	50.5465	0	3302.33	0.0344288	0.0476065	0.0351088	0.0657162	0.312199	0.517509	11	0.0596499	0.0960836
353	6	6.16667	286.926	49.1304	4624	5509.33	0.0201804	0.0373687	0.030501	0.0506309	0.286926	0.482259	20	0.0468633	0.0811232
354	3	7	266.521	40.3307	0	6437.67	0.0188912	0.0354067	0.0320343	0.0618116	0.266521	0.457394	13	0.0424579	0.0814558
355	5	6.4	287.308	47.155	1751	5853.8	0.0128655	0.0389267	0.0367885	0.07132	0.287308	0.479176	18	0.0523248	0.112197
356	5	6.2	265.655	43.5167	2507	5349	0.0127555	0.0253311	0.0327103	0.0350644	0.265655	0.469395	17	0.0401653	0.0813059
357	4	7	268.255	39.1206	1822	6841	0.0169071	0.0232408	0.0350049	0.0283988	0.268255	0.49142	17	0.0447093	0.077393
358	5	6.6	277.166	42.5648	7044	6333.4	0.0247338	0.0437489	0.0428455	0.0753952	0.277166	0.494587	19	0.0639666	0.105343
359	5	6.6	277.576	42.2973	2594	5981.6	0.0177397	0.0310358	0.033924	0.0445847	0.277576	0.461866	19	0.0469931	0.0748492
360	6	6	280.424	48.8145	3610	5846.5	0.0140336	0.0500852	0.0396459	0.0851888	0.280424	0.472354	19	0.0570845	0.0851888
361	6	6.33333	279.321	46.7197	3458	4031.67	0.0121339	0.0390956	0.0360454	0.0620218	0.279321	0.472098	20	0.0569744	0.0993767
362	6	6.16667	246.411	40.8729	5275	4944.33	0.00831851	0.0269833	0.0287577	0.0474986	0.246411	0.437044	20	0.040006	0.0940733
363	9	6	255.266	44.8178	11727	6549.44	0.0281394	0.0399019	0.0367014	0.0593084	0.255266	0.415788	28	0.0580814	0.0931918
364	5	6.6	261.554	40.6654	3284	5350.8	0.0105055	0.026662	0.0308524	0.0474916	0.261554	0.470808	19	0.0394192	0.0817073
365	6	6.83333	262.03	39.1485	4637	6452	0.0104258	0.0356728	0.0375988	0.0584133	0.26203	0.479654	24	0.0458399	0.0872542
366	5	6.2	270.773	45.1933	4817	4756.6	0.0244645	0.0427223	0.0421453	0.0792425	0.270773	0.493445	17	0.0514341	0.0936826
367	8	6.125	259.561	44.1486	9104	6294.38	0.0150962	0.037104	0.0348707	0.0669064	0.259561	0.470737	26	0.0474399	0.0802465
368	7	6.14286	268.027	44.1241	6846	6493.71	0.0197978	0.032162	0.0346819	0.0500241	0.268027	0.49335	23	0.0476421	0.0873049
369	5	6.6	265.633	40.7937	5087	6575.2	0.0258257	0.0406588	0.0416209	0.0544555	0.265633	0.45536	19	0.0566673	0.091533
370	7	6	269.142	45.5893	9133	5324.57	0.0174965	0.0357508	0.0384654	0.0683732	0.269142	0.460818	21	0.045082	0.0824404
371	8	5.875	255.754	47.2307	7397	4908	0.00912581	0.0312147	0.0316885	0.0694274	0.255754	0.465357	23	0.0428798	0.0789296
372	5	7.4	263.118	37.4212	3224	7912.4	0.0218123	0.0352393	0.0343388	0.0533913	0.263118	0.499152	23	0.0556759	0.101381
373	5	6.2	280.462	51.0841	2274	3265	0.00812973	0.0267375	0.0423428	0.0657162	0.280462	0.484232	16	0.0478845	0.0978753
374	5	6	266.957	45.5098	4974	5560.6	0.0118054	0.0416846	0.0338767	0.0817519	0.266957	0.468853	16	0.0533725	0.0996529
375	7	6.14286	268.151	45.7407	6260	6474.43	0.024823	0.0412446	0.0384144	0.0536961	0.268151	0.478143	23	0.0557359	0.103199
376	7	6.28571	262.637	42.9242	5222	6892	0.00489833	0.0272159	0.0343866	0.0512345	0.262637	0.49008	24	0.0449309	0.0774832
377	4	6.75	262.667	39.4782	1306	6258.5	0.00682592	0.0302598	0.0347564	0.0485597	0.262667	0.444297	16	0.0450254	0.0879518
378	7	6.42857	299.286	48.7272	6987	6002.29	0.0346143	0.0464502	0.0437546	0.0672104	0.299286	0.501411	25	0.0681744	0.114678
379	7	6.42857	252.549	40.6312	5695	6658.57	0.0107926	0.0318372	0.0349461	0.0511475	0.252549	0.451369	24	0.0434529	0.0873746
380	5	6	282.41	48.1441	3020	5581.8	0.0152053	0.0446426	0.0367666	0.0707173	0.28241	0.472913	16	0.0553733	0.100723
381	5	6.2	280.988	46.5638	2335	6626.4	0.00535573	0.0377163	0.0345203	0.064911	0.280988	0.464933	17	0.0501464	0.10131
382	6	6.33333	269.783	45.8382	7471	4921.5	0.0184327	0.0357678	0.0358781	0.0495026	0.269783	0.487766	21	0.0500494	0.0794817
383	6	6.33333	267.636	43.1723	9137	6118.83	0.0259353	0.0379799	0.0369708	0.0598121	0.267636	0.460411	21	0.0534592	0.112433
384	6	5.83333	255.927	45.549	4515	3944.5	0.02	0.0347872	0.0371074	0.0666029	0.255927	0.452399	18	0.0467806	0.0878075
385	5	6.2	279.647	46.6745	2903	5010.8	0.0244645	0.0413863	0.0394391	0.0671496	0.279647	0.490655	17	0.0525129	0.0840702
386	7	6.14286	271.906	45.3638	8173	6969.71	0.0209899	0.0325043	0.034203	0.044966	0.271906	0.454488	23	0.0476549	0.0828047
387	6	5.5	284.722	52.651	5597	5550.17	0.0120382	0.0466142	0.0378408	0.0652962	0.284722	0.468872	16	0.0531467	0.0777775
388	5	6.6	275.462	42.303	5944	6351.4	0.0109917	0.0319675	0.0337704	0.0557751	0.275462	0.475578	19	0.0436743	0.0734072
389	9	6.11111	247.016	43.9466	8256	5768.89	0.010785	0.0287923	0.0324049	0.0702402	0.247016	0.463762	29	0.0444959	0.0821357
390	7	6.14286	256.287	42.7581	10740	6058.57	0.0155529	0.0358694	0.0382274	0.0549511	0.256287	0.438774	23	0.0470129	0.0807552
391	5	5.6	271.227	49.3374	5553	4431.4	0.0182696	0.0337904	0.03747	0.0450984	0.271227	0.454133	14	0.0434446	0.0760587
392	6	7	258.785	37.4828	8985	7305.67	0.0257949	0.0379929	0.0348118	0.048136	0.258785	0.430105	25	0.0537274	0.0862181
393	4	7.25	285.644	40.2395	4964	6708.5	0.0286682	0.0349408	0.0396896	0.0372192	0.285644	0.515856	18	0.0567755	0.0936218
394	4	6.25	295.947	47.5629	2392	4575.5	0.0302663	0.0315751	0.0393577	0.0327883	0.295947	0.519318	14	0.0514417	0.0843393
395	7	5.71429	257.055	45.6403	4526	4090.86	0.0173061	0.0318479	0.035464	0.058817	0.257055	0.438983	20	0.0426871	0.0762759
396	6	6.83333	253.59	39.4976	6436	8059.33	0.0117271	0.025342	0.0326448	0.0467198	0.25359	0.486307	24	0.0423388	0.0696966
397	6	6	271.749	46.1542	5698	6381.67	0.0114877	0.0267534	0.0330286	0.0546057	0.271749	0.464425	19	0.0466888	0.0891801
398	5	5.8	265.387	50.5499	1717	3555.8	0.0061585	0.0282579	0.0306866	0.0461565	0.265387	0.469164	14	0.0378396	0.0644616
399	7	6	264.435	44.792	6865	4678.43	0.0133894	0.0391931	0.0383544	0.0659526	0.264435	0.444688	22	0.0504268	0.0794591
400	7	5.85714	266.896	46.4798	8657	5337.29	0.0166345	0.0281653	0.0388363	0.0397207	0.266896	0.464389	21	0.0425552	0.0755213
401	4	5.75	275.946	48.9476	862	2548.5	0.00855457	0.0304437	0.0341942	0.0471749	0.275946	0.457285	12	0.0411032	0.0688675
402	6	6.5	269.272	44.9855	2722	7107.67	0.0137365	0.0388866	0.0300643	0.0821176	0.269272	0.463757	22	0.0501994	0.0898595
403	5	6.8	257.259	38.7726	2874	5515.8	0.00706744	0.0221202	0.0322909	0.0421508	0.257259	0.452817	20	0.0403189	0.098228
404	7	5.85714	263.226	46.0645	6202	6213	0.00881596	0.0367534	0.03303	0.0599942	0.263226	0.446885	21	0.0473656	0.102895
405	6	6	264.236	47.15	5583	4268.5	0.0127576	0.0394791	0.0334464	0.0765685	0.264236	0.477777	19	0.0521014	0.0880734
406	11	5.81818	256.633	46.1329	11074	5785.64	0.00892502	0.0391202	0.0349499	0.0951592	0.256633	0.470753	32	0.0515271	0.0998395
407	5	7	245.542	35.6621	4477	7678	0.0180533	0.0381594	0.0406812	0.0719242	0.245542	0.417954	21	0.0567553	0.124145
408	4	6.75	291.629	43.3972	881	5763	0.0236968	0.0329639	0.0337065	0.0455544	0.291629	0.483387	16	0.0508382	0.0802358
409	5	6.6	263.628	41.8039	4487	6892.4	0.0165442	0.0338447	0.0320094	0.0470692	0.263628	0.45233	19	0.0535554	0.0881955
410	6	6.5	284.675	44.0568	7181	6708.5	0.0233199	0.0363354	0.0377131	0.0505109	0.284675	0.477557	22	0.0569378	0.0962549
411	5	6.4	287.62	45.1975	4679	6567.8	0.0295582	0.0486924	0.0354239	0.0635339	0.28762	0.471257	18	0.0600579	0.0943802
412	7	6.28571	274.041	47.0716	5729	5382.29	0.0160292	0.0401631	0.034066	0.0663441	0.274041	0.447434	24	0.0507214	0.0895121
413	6	7	244.987	35.4843	7497	7548.33	0.0116041	0.0261803	0.0336637	0.0397548	0.244987	0.4482	25	0.0400607	0.0877727
414	7	6.57143	251.786	39.7948	9260	6716.29	0.0237786	0.0404359	0.0344184	0.0673877	0.251786	0.440562	26	0.0605516	0.112604
415	6	7.33333	264.453	38.741	7574	6824.5	0.0263594	0.0394661	0.0379572	0.0572953	0.264453	0.446572	27	0.0644692	0.114541
416	5	6.8	319.739	49.6356	2775	6798.2	0.0410732	0.0548529	0.0514023	0.0780823	0.319739	0.513871	20	0.0717232	0.129907
417	5	6.4	267.12	42.4848	2825	5129.6	0.0079612	0.0278111	0.0336828	0.0435518	0.26712	0.467845	18	0.0392824	0.0736532
418	6	5.5	272.252	50.3451	6763	4890.67	0.011581	0.0443692	0.0390183	0.0544199	0.272252	0.472412	16	0.053074	0.0897198
419	5	7.4	246.664	35.5509	3019	6899.6	0.00802516	0.0318092	0.038445	0.048038	0.246664	0.431986	23	0.0510143	0.0990108
420	5	6.6	265.233	41.2374	5351	5525.2	0.0115314	0.0408779	0.0375758	0.0581682	0.265233	0.439493	19	0.050782	0.0824469
421	5	5.8	289.935	52.6716	5938	5637.2	0.0288313	0.0379627	0.0391294	0.0617473	0.289935	0.499354	15	0.0464474	0.0650469
422	5	7.4	258.689	36.4218	7985	6965.8	0.00109545	0.0279506	0.0337688	0.0509904	0.258689	0.455145	23	0.045206	0.0819397
423	8	5.75	237.675	42.6189	4512	6269	0.00332442	0.0237244	0.0326634	0.0405826	0.237675	0.424875	23	0.037906	0.0710237
424	5	6.4	276.369	44.2848	7735	6395.8	0.0276028	0.0401703	0.0322647	0.0763709	0.276369	0.489135	18	0.050323	0.0815532
425	7	6.28571	251.683	41.4907	4984	4634.29	0.00442101	0.034362	0.0340089	0.0690808	0.251683	0.421677	24	0.0477014	0.104098
426	6	6.66667	273.298	46.5438	2399	7048.33	0.0125653	0.0521926	0.0391441	0.080916	0.273298	0.49366	22	0.0577073	0.0961646
427	8	6.125	240.623	39.9607	11989	5649.62	0.00230756	0.0338614	0.0284149	0.0693194	0.240623	0.438445	26	0.0364492	0.0790458
428	7	6.14286	257.258	43.6639	6449	5002.71	0.0117501	0.0400841	0.0338457	0.0584133	0.257258	0.44859	23	0.0482678	0.0844048
429	5	6.2	262.382	45.6877	2561	6332.6	0.0192616	0.0402628	0.0312961	0.0815793	0.262382	0.436892	17	0.0484521	0.0815793
430	5	7	269.692	38.8485	3165	5281.2	0.018937	0.0322874	0.0420727	0.0537149	0.269692	0.467067	21	0.0540937	0.100983
431	7	6.14286	261.742	45.0036	6439	4845.14	0.013691	0.0318536	0.0357276	0.0513171	0.261742	0.442592	23	0.0499949	0.0959
432	6	6.66667	259.397	39.8016	5498	6845.83	0.0056704	0.0351021	0.0348498	0.0735198	0.259397	0.454529	23	0.0489264	0.0894174
433	4	6.75	279.379	43.0709	3113	5888	0.0207548	0.0417241	0.042689	0.0796758	0.279379	0.480385	16	0.060443	0.103414
434	5	6.6	295.17	44.9782	5326	4277.2	0.0194558	0.0367687	0.0370649	0.0536579	0.29517	0.489135	19	0.0553319	0.0811252
435	6	5.66667	271.084	51.2585	1425	4894.67	0.0139553	0.0326428	0.03923	0.0725204	0.271084	0.457436	17	0.0497573	0.0970501
436	6	6.5	292.072	45.6652	6824	6612	0.0232138	0.0423968	0.0402771	0.0640064	0.292072	0.483685	22	0.0596336	0.11117
437	4	6.75	284.035	43.3661	3613	4871.5	0.0258381	0.0385385	0.0352942	0.058705	0.284035	0.491145	16	0.0544593	0.0952643
438	5	6.2	264.303	44.1135	2960	4130.4	0.00679362	0.0325484	0.0373641	0.0662484	0.264303	0.492467	17	0.044123	0.0755406
439	7	6	270.102	47.3596	4052	6082.86	0.0114927	0.0302741	0.0357518	0.0514523	0.270102	0.475175	22	0.0516798	0.103593
440	5	6.4	277.49	44.1341	6027	5980.2	0.0180745	0.0510773	0.0352238	0.0825613	0.27749	0.461502	18	0.0664166	0.118015
441	7	6.42857	261.07	41.7949	8006	5313	0.00455783	0.0296359	0.0400168	0.0687955	0.26107	0.481095	25	0.0482819	0.109219
442	6	7	264.097	38.4268	6768	7158.5	0.0089025	0.0349093	0.0351583	0.0508372	0.264097	0.444791	24	0.0529716	0.10131
443	3	7	273.412	39.6013	0	5900.67	0.00581069	0.0227912	0.0347213	0.0348892	0.273412	0.476923	13	0.0407661	0.0662189
444	7	5.85714	258.496	44.6654	4677	5541.71	0.0143791	0.042961	0.0383016	0.0736729	0.258496	0.454786	21	0.0515129	0.0851705
445	5	6.6	266.565	43.1582	4851	6911.4	0.00924966	0.0406811	0.036873	0.0579903	0.266565	0.488669	19	0.0532374	0.0811799
446	7	6.28571	260.447	43.5111	6130	4951.86	0.0182696	0.0321671	0.0371602	0.0452878	0.260447	0.435863	24	0.0521142	0.0957982
447	7	6.42857	234.55	37.8684	6088	5373.29	0.00631515	0.0276615	0.0338306	0.0513682	0.23455	0.429309	25	0.0362518	0.0617473
448	8	6	252.731	45.1807	7199	4755.5	0.0135625	0.0288371	0.0299983	0.051325	0.252731	0.430938	25	0.0407932	0.0776025
449	5	5.8	293.989	53.968	3257	4367.6	0.0285081	0.0438601	0.0410987	0.0817904	0.293989	0.485306	15	0.0543444	0.0817904
450	5	6	268.637	46.116	4730	5160.2	0.0189506	0.0343134	0.0334679	0.052269	0.268637	0.456448	16	0.0436857	0.0806921
451	7	5.57143	252.765	46.6841	6011	5216.86	0.01281	0.0327112	0.0383217	0.0507512	0.252765	0.459977	19	0.0390249	0.0905224
452	5	6.2	255.175	42.5899	8099	5945	0.00682297	0.0252835	0.0330721	0.0693194	0.255175	0.457048	17	0.0340195	0.0693194
453	3	6.66667	292.307	44.658	0	6634	0.0248815	0.0271871	0.0495382	0.0286747	0.292307	0.501337	12	0.0476587	0.0771555
454	7	5.57143	261.44	48.6421	7431	5635.29	0.012373	0.0312084	0.0296137	0.0576491	0.26144	0.48811	19	0.039486	0.079677
455	6	6.16667	273.798	46.3935	10672	6436.83	0.0245767	0.0442628	0.0374591	0.0575278	0.273798	0.457437	20	0.0659805	0.103593
456	6	6.5	268.848	43.7412	6130	5484.83	0.0135043	0.0349442	0.0362063	0.0536403	0.268848	0.473103	21	0.0492621	0.101345
457	6	6.16667	273.023	47.454	4836	5770	0.0118064	0.0389876	0.0361995	0.0630576	0.273023	0.479285	20	0.0560943	0.0993891
458	4	6.5	268.015	41.8773	3051	5638.75	0.0206746	0.0361415	0.0369368	0.0538116	0.268015	0.462406	15	0.0461979	0.0736157
459	5	6.4	279.571	45.8851	4185	6226.2	0.0245463	0.0437661	0.0391553	0.0543342	0.279571	0.494617	18	0.0657333	0.0991369
460	6	7	243.656	35.2915	6577	6073.67	0.0144261	0.0299924	0.0403421	0.0539838	0.243656	0.420979	25	0.0484782	0.0822707
461	6	6.33333	257.45	41.5291	2549	8150.83	0.0166745	0.0311691	0.0360398	0.0689724	0.25745	0.457763	21	0.0469417	0.0880019
462	4	6.25	263.423	42.3358	3627	6238	0.0137365	0.022404	0.0318958	0.0462265	0.263423	0.462745	14	0.0357565	0.0661178
463	5	6.4	266.055	41.8086	6522	6166.6	0.0166745	0.0347134	0.0355884	0.0477985	0.266055	0.474438	18	0.0495322	0.074185
464	6	6.33333	272.769	45.1908	4311	5573.67	0.0176646	0.0303127	0.0322669	0.0581193	0.272769	0.483661	21	0.0481255	0.109051
465	8	6.125	257.578	43.8113	9488	6619.62	0.00521854	0.0326417	0.0350283	0.0516026	0.257578	0.490604	26	0.0475759	0.0797529
466	6	6.33333	256.121	41.7382	8852	5777.67	0.0140629	0.0359063	0.0347392	0.0642624	0.256121	0.432876	21	0.0435156	0.0710124
467	5	6	274.345	46.2468	2063	4992.2	0.0144623	0.0257786	0.0251532	0.04169	0.274345	0.494969	16	0.0343337	0.0677589
468	9	5.66667	258.038	46.1465	6749	4899.11	0.0215024	0.0441943	0.0369642	0.0676423	0.258038	0.44123	25	0.0551899	0.0881712
469	6	6.66667	279.238	42.8275	6723	6794.83	0.0175629	0.035637	0.0366476	0.0641127	0.279238	0.484665	23	0.0547434	0.0840825
470	5	5.8	267.243	46.8311	753	4649.4	0.0161528	0.0506131	0.0371637	0.0792425	0.267243	0.48056	15	0.0497434	0.0792425
471	7	5.85714	272.669	49.7574	5427	4901.71	0.0233297	0.0400471	0.0350018	0.0551039	0.272669	0.491862	21	0.0510356	0.0783397
472	8	6.375	243.11	39.1074	8789	7261.62	0.0222748	0.032401	0.0421195	0.0489906	0.24311	0.429534	28	0.0514717	0.0842515
473	6	6.66667	262.024	40.4474	4132	6064	0.0123832	0.028785	0.0384336	0.0491575	0.262024	0.46912	23	0.0498138	0.0887377
474	5	6.4	285.851	45.4639	2121	6153.8	0.0119526	0.0386372	0.035125	0.0615272	0.285851	0.497581	18	0.0518068	0.0925644
475	5	6.6	263.492	40.9667	7591	5912.6	0.0144193	0.0242652	0.036032	0.0355038	0.263492	0.444981	19	0.0445278	0.0807293
476	7	6.42857	243.55	40.4398	6536	6346.57	0.00807022	0.0273375	0.0374432	0.0478684	0.24355	0.442262	25	0.0379803	0.0662898
477	6	6.66667	244.856	37.5543	5707	5341.67	0.0125307	0.0267562	0.0366609	0.0610389	0.244856	0.433333	23	0.043045	0.0759841
478	7	6.71429	237.68	37.3901	9048	6920.57	0.00672113	0.0267798	0.0387196	0.0465329	0.23768	0.447448	27	0.0387828	0.0789659
479	5	6.2	289.399	46.855	5501	5138.4	0.0411214	0.0519018	0.0424096	0.0636819	0.289399	0.519318	17	0.0647848	0.0960865
480	5	6.2	274.681	44.4722	1389	4876	0.0173938	0.029284	0.0363419	0.0395667	0.274681	0.460195	17	0.0469582	0.0847777
481	4	6.5	270.424	45.0707	2055	6232.75	0.0014194	0.0208593	0.035824	0.0360654	0.270424	0.468429	15	0.03961	0.0704576
482	7	6.28571	274.239	47.1057	7099	5536.29	0.0133861	0.0372274	0.0312587	0.0724927	0.274239	0.458745	24	0.0474034	0.0870674
483	5	7	293.205	43.3757	4621	5914.4	0.0190495	0.0379366	0.0365067	0.055845	0.293205	0.504921	21	0.0533703	0.0988307
484	5	7	265.56	38.5695	5831	8853	0.0266007	0.037267	0.0400343	0.0575278	0.26556	0.46502	21	0.0586195	0.0994892
485	4	7	251.984	37.3476	3232	7223.25	0.0143564	0.0492076	0.0346443	0.0761456	0.251984	0.461804	17	0.0500965	0.0761456
486	5	6.4	266.645	42.7268	4159	5086	0.0217302	0.0404258	0.0382659	0.0567306	0.266645	0.461232	18	0.053231	0.0877598
487	5	6.6	288.174	44.8042	4173	5864.6	0.0303188	0.0428111	0.0360285	0.0560993	0.288174	0.511659	19	0.0605619	0.0937654
488	7	5.85714	270.874	47.1726	7482	4716.14	0.00638516	0.0292236	0.0344659	0.0581682	0.270874	0.453515	21	0.0428861	0.0786823
489	6	7.16667	237.785	34.8971	7401	5717.83	0.00820404	0.0302429	0.035276	0.0510274	0.237785	0.403448	26	0.0468591	0.0829004
490	5	6.4	281.232	44.1936	4871	6458.8	0.0324046	0.043788	0.0353649	0.0545095	0.281232	0.493174	18	0.0607719	0.0960865
491	4	7	262.851	37.5502	3519	6571.25	0.0303855	0.0341214	0.0364448	0.0401768	0.262851	0.469708	17	0.0506786	0.0747549
492	6	6.16667	249.632	41.4072	10041	5329.5	0.01281	0.0324064	0.0341708	0.0736729	0.249632	0.447167	20	0.0406174	0.0777125
493	6	6.33333	257.314	41.252	3854	5855.5	0.000784505	0.0271655	0.0371284	0.0625544	0.257314	0.471255	21	0.041862	0.0730706
494	9	5.88889	237	42.6663	8378	4444.78	0.00631515	0.0307762	0.0332638	0.0640344	0.237	0.435324	27	0.0435438	0.086913
495	6	6.33333	271.182	43.7442	7934	6232.5	0.018117	0.0404254	0.0350588	0.0641625	0.271182	0.46436	21	0.0542695	0.0863892
496	7	5.57143	281.108	53.2097	3198	5104	0.01201	0.0315773	0.031223	0.0651673	0.281108	0.47185	19	0.0402814	0.0712383
497	5	6.2	244.369	40.7864	6535	5926.6	0.00579736	0.0371368	0.0423394	0.066339	0.244369	0.419071	17	0.0448623	0.0711433
498	6	6.16667	261.945	45.2861	4737	4994	0.0154752	0.0375602	0.0408238	0.069554	0.261945	0.475453	20	0.04978	0.0894597
499	4	6.75	273.017	42.0902	1108	5877	0.0239193	0.0449849	0.0337436	0.0692059	0.273017	0.457703	16	0.048222	0.0789107
500	6	6.83333	256.051	38.1028	5876	7259	0.0107851	0.0317516	0.0363549	0.051824	0.256051	0.454835	24	0.0463512	0.0817073
501	8	5.875	264.085	48.3109	5641	6013.88	0.013691	0.0365491	0.0357276	0.0643348	0.264085	0.444353	24	0.0516073	0.0924279
502	7	5.71429	262.85	49.1726	5444	5448.14	0.00826045	0.0327745	0.0328352	0.069129	0.26285	0.453519	19	0.0466038	0.0901397
503	6	6.33333	264.203	44.89	5303	5385.67	0.00851558	0.0447534	0.0308995	0.065111	0.264203	0.453565	21	0.0520191	0.0975298
504	5	6.2	260.642	43.006	1310	7078	0.0198334	0.0392299	0.0404682	0.0557627	0.260642	0.448852	17	0.0486057	0.100169
505	8	6.25	283.339	46.9703	8247	6067.88	0.0204656	0.0348697	0.0373731	0.055857	0.283339	0.490346	27	0.0575574	0.109051
506	5	6.6	264.976	40.8819	4058	4673.4	0.00604062	0.0458975	0.0376652	0.0868154	0.264976	0.450113	19	0.0546202	0.0904743
507	7	6.42857	264.191	41.9202	8969	7315.43	0.00863485	0.0376227	0.0302766	0.0677324	0.264191	0.491523	25	0.04982	0.0869512
508	5	7	277.506	43.3879	7857	6030	0.00976099	0.0465692	0.0411637	0.0788095	0.277506	0.508657	21	0.0584755	0.0960051
509	5	6.6	261.329	40.6304	4922	5497.6	0.0129143	0.0274041	0.0385078	0.0536066	0.261329	0.448413	19	0.0446742	0.0791091
510	6	5.83333	266.294	46.2844	3768	6227	0.0154971	0.0343524	0.033794	0.0461565	0.266294	0.461101	17	0.0426461	0.0726331
511	6	6.33333	262.38	43.8515	4254	5629.33	0.015502	0.0370176	0.0423909	0.0561623	0.26238	0.477601	21	0.0513221	0.0879296
512	7	6.28571	258.695	42.8959	7380	5935.14	0.0143365	0.0376568	0.033345	0.0827905	0.258695	0.466442	23	0.0458672	0.0827905
513	6	7.16667	257.508	39.8369	7034	6655.67	0.00892502	0.0416663	0.0378881	0.0862485	0.257508	0.470854	26	0.0473991	0.095592
514	8	6.125	237.416	39.428	6262	6302.88	0.00672113	0.0307931	0.0356896	0.0591464	0.237416	0.453067	26	0.0413561	0.0872051
515	4	6.25	289.807	47.2662	3070	4614.5	0.00688737	0.0239641	0.0365741	0.036923	0.289807	0.488605	14	0.0408938	0.0817207
516	5	6.2	275.087	44.5378	1248	5068.6	0.00790429	0.0341578	0.0357797	0.0774191	0.275087	0.472255	17	0.0512542	0.100418
517	4	7	293.634	44.249	3897	6699.75	0.0279217	0.0457084	0.0384121	0.0601003	0.293634	0.47758	17	0.0664142	0.103027
518	7	6	262.218	48.222	6136	4362.86	0.0061585	0.0211326	0.0333214	0.0412214	0.262218	0.463005	21	0.0407617	0.064186
519	4	6.25	302.975	50.586	2674	5901.75	0.0376538	0.0487763	0.0383159	0.0617473	0.302975	0.517509	14	0.0607894	0.116329
520	7	6	257.187	44.3954	7374	6113.86	0.0125995	0.0412593	0.0385473	0.0693188	0.257187	0.437744	22	0.0544703	0.0981996
521	9	5.88889	272.305	48.734	7608	5855.56	0.00976099	0.0327381	0.0442657	0.054332	0.272305	0.513871	27	0.0567003	0.0875834
522	6	6	274.922	46.9658	3989	5511.33	0.0119485	0.0421162	0.0370013	0.0703206	0.274922	0.479503	19	0.051223	0.103199
523	6	6.33333	303.794	54.068	5613	5273.83	0.0022822	0.0397451	0.0361258	0.0807189	0.303794	0.515704	21	0.0540701	0.105591
524	8	6	262.069	45.3551	9040	5822.25	0.0118541	0.0306977	0.0357543	0.0548086	0.262069	0.456519	25	0.0451081	0.0758368
525	6	6.66667	278.25	42.952	5611	6463.83	0.0264379	0.0500585	0.0401523	0.0730703	0.27825	0.474055	23	0.059606	0.109219
526	5	6.4	259.149	44.1993	5284	4697.2	0.0119044	0.0291932	0.0339447	0.0416176	0.259149	0.438468	18	0.044195	0.0820008
527	8	5.75	249.347	45.0458	7291	6783	0.0114567	0.0420688	0.0342433	0.0781843	0.249347	0.442592	23	0.0446374	0.0832645
528	5	6.4	287.403	45.7107	3800	6300.2	0.0181782	0.0393924	0.0340728	0.07137	0.287403	0.474903	17	0.0545726	0.0897454
529	5	6	268.812	47.5542	3309	4666.6	0.0119208	0.0318209	0.0378356	0.052228	0.268812	0.451735	16	0.0422724	0.0657296
530	6	6.33333	261.045	42.109	7853	6615.67	0.0151745	0.0365668	0.0378022	0.0573499	0.261045	0.447375	21	0.0549642	0.0962468
531	7	5.85714	277.366	51.0077	4045	6431.71	0.0127093	0.058103	0.0383525	0.103752	0.277366	0.506055	21	0.0609998	0.103752
532	7	6.14286	264.327	44.7289	4584	5556.71	0.0346977	0.0453502	0.0353948	0.0702362	0.264327	0.440103	23	0.0603441	0.102093
533	5	6.8	285.14	42.4316	4602	5507.4	0.0107018	0.0284521	0.0371892	0.0607454	0.28514	0.498674	20	0.047424	0.0820423
534	7	6.42857	268.107	46.4323	6711	5276.86	0.0173291	0.0328346	0.0325768	0.0512618	0.268107	0.456608	24	0.0479408	0.0832691
535	5	7.2	253.221	36.3552	7839	5671.8	0.0221713	0.0446775	0.0306068	0.0641851	0.253221	0.459824	22	0.0540977	0.0917166
536	5	6.4	289.401	47.889	1924	7048.4	0.0141537	0.0336313	0.0480968	0.0490024	0.289401	0.512554	18	0.0540858	0.108073
537	7	6.71429	241.659	38.4819	6556	6035.57	0.0137841	0.0329888	0.0351024	0.0531786	0.241659	0.426964	27	0.0489355	0.0848839
538	5	7.2	302.35	44.4167	5316	6517	0.0215114	0.0468963	0.0401059	0.0752624	0.30235	0.498091	22	0.0605111	0.115658
539	9	5.66667	249.991	46.3277	8588	5185.33	0.0187103	0.0382117	0.0320187	0.0845783	0.249991	0.429156	25	0.0525051	0.0959
540	6	6.5	260.085	40.9221	6164	5791.83	0.0122629	0.0356969	0.0359298	0.0460605	0.260085	0.470874	22	0.0520674	0.0847266
541	5	6.2	258.61	42.6706	2747	6565.4	0.015394	0.0336546	0.0363555	0.0616056	0.25861	0.47881	17	0.0447518	0.0768577
542	5	6.8	262.352	40.0607	5084	6753	0.00467453	0.0466691	0.035406	0.0728012	0.262352	0.455174	20	0.0541595	0.0906159
543	6	6	261.293	44.6376	5347	5252.33	0.00800141	0.0279438	0.0276635	0.0620735	0.261293	0.477764	19	0.033763	0.0651417
544	8	6	249.192	44.1277	7644	5177.38	0.00735379	0.0280836	0.0373467	0.0592754	0.249192	0.433783	25	0.0378557	0.082114
545	5	7	268.4	38.9819	1828	5756.4	0.022396	0.0373505	0.0354666	0.0544101	0.2684	0.476046	21	0.053431	0.0941132
546	5	6.2	297.755	49.3423	2869	4915.8	0.0160164	0.0394173	0.0406136	0.0534606	0.297755	0.511836	17	0.0514149	0.0894968
547	6	6.83333	253.428	37.461	6928	7659.17	0.0122312	0.0408754	0.0325132	0.0689724	0.253428	0.439181	24	0.048279	0.0927333
548	8	5.875	247.764	43.9117	6646	4864.25	0.0168871	0.0347605	0.0344997	0.0605316	0.247764	0.42964	24	0.0494032	0.109184
549	6	6	281.239	47.7659	4794	5910.33	0.00880608	0.0358301	0.0388505	0.0608522	0.281239	0.462351	19	0.0525002	0.0814463
550	5	6.4	278.45	45.1487	4467	5603.8	0.0335415	0.0401596	0.03673	0.0635286	0.27845	0.460863	18	0.0539016	0.0878787
551	6	6.33333	248.884	40.1473	5361	6670.17	0.0137577	0.0315036	0.0328689	0.0563109	0.248884	0.441488	21	0.0440428	0.0714894
552	6	6.66667	259.951	40.2992	7691	6421.33	0.0239311	0.0359274	0.0325433	0.0463765	0.259951	0.443688	23	0.0519978	0.0975521
553	8	6.25	238.435	40.1058	10630	5815.62	0.0123645	0.0357176	0.0362969	0.066339	0.238435	0.41062	27	0.0501896	0.0934359
554	7	5.85714	265.422	46.8552	5626	5687.14	0.0126762	0.0236779	0.0380631	0.0372303	0.265422	0.451035	21	0.042804	0.0956526
555	5	6.6	260.134	40.4447	3966	5757.2	0.0119208	0.0276999	0.0335173	0.0568435	0.260134	0.445019	19	0.0398453	0.0656648
556	7	5.85714	267.404	48.7966	5218	4771.14	0.0037866	0.0353606	0.0345356	0.0564797	0.267404	0.444579	21	0.0414268	0.0765829
557	6	6.33333	286.102	46.1511	5522	5681	0.0134449	0.0429289	0.039364	0.0637545	0.286102	0.464511	21	0.0579417	0.104345
558	7	5.57143	246.806	46.465	7503	3843.86	0.00964036	0.0307122	0.0316408	0.0508277	0.246806	0.43161	19	0.0354885	0.0579469
559	7	6.71429	249.494	39.3901	9642	8269.29	0.0137762	0.0330937	0.0345405	0.0576491	0.249494	0.474024	27	0.0487856	0.0810915
560	4	6.5	268.863	41.6097	1631	4770.25	0.00892133	0.035987	0.0374286	0.0612089	0.268863	0.471676	15	0.0417232	0.0745297
561	6	6.33333	257.09	41.216	5540	7179.83	0.00742037	0.0274873	0.0362757	0.0635339	0.25709	0.438389	21	0.0418183	0.0656874
562	8	6.25	259.297	43.3063	9541	5595	0.015502	0.0377657	0.0374433	0.0638568	0.259297	0.484797	27	0.0551718	0.108415
563	5	6.2	273.208	45.5997	4178	7183.8	0.0245767	0.0401088	0.037414	0.0545943	0.273208	0.447685	17	0.0585189	0.0848745
564	6	6.66667	254.178	40.4802	5961	7343.33	0.0203262	0.0386572	0.0334283	0.0615839	0.254178	0.426827	23	0.0483713	0.0881444
565	7	6.28571	251.56	42.0266	7521	5503.29	0.00989046	0.0317098	0.0362633	0.047212	0.25156	0.449207	24	0.0475535	0.080724
566	6	6.16667	268.679	44.1401	6134	5629.83	0.00863485	0.0261223	0.0330739	0.0382632	0.268679	0.498518	20	0.0437939	0.0768147
567	5	6.8	263.632	45.0894	2648	6645.4	0.0223572	0.0366583	0.0310301	0.0618116	0.263632	0.456549	19	0.0485973	0.0782958
568	7	5.85714	290.218	51.2324	5568	5478.57	0.0194558	0.0372372	0.0367983	0.0661587	0.290218	0.483384	21	0.0562082	0.0888659
569	8	5.875	270.339	47.7117	9145	5445.62	0.00861658	0.035828	0.0369975	0.0641127	0.270339	0.487232	24	0.0495493	0.0792686
570	4	7.5	289.297	41.7039	3671	7094.75	0.0365905	0.042168	0.0364494	0.0551836	0.289297	0.502549	19	0.0666865	0.119648
571	7	6.28571	254.702	44.1107	7442	6597.29	0.00642102	0.0328548	0.03363	0.0814086	0.254702	0.4354	24	0.0456214	0.0814463
572	5	6.6	271.408	43.0375	1938	6157.4	0.0261074	0.0400497	0.0357778	0.0620319	0.271408	0.455747	19	0.0572209	0.0862181
573	5	6.8	260.647	41.4759	5686	5721.6	0.0143243	0.0404692	0.0382808	0.0793206	0.260647	0.437642	20	0.0546242	0.0809149
574	5	6.4	299.605	48.9355	4100	5854.8	0.00275123	0.0327685	0.0405496	0.0544246	0.299605	0.500872	18	0.0519378	0.103158
575	9	5.88889	251.385	44.2585	8884	5855.22	0.0157001	0.0334067	0.0348618	0.0615698	0.251385	0.427662	27	0.0451027	0.0908779
576	9	6.44444	249.83	39.1599	9640	6727.22	0.00506672	0.0492816	0.0369289	0.0770431	0.24983	0.447311	31	0.0568899	0.101345
577	4	7.25	270.037	38.041	2105	6320	0.0235363	0.0413365	0.0335066	0.0754797	0.270037	0.452712	18	0.0528997	0.100982
578	7	6.28571	254.622	41.6142	11219	6641.71	0.00142607	0.0329865	0.0384618	0.0617296	0.254622	0.462762	24	0.0526229	0.0931918
579	4	7.25	262.665	36.7418	3055	6813.25	0.00784611	0.0294412	0.0349986	0.0561954	0.262665	0.495842	18	0.0462311	0.0769263
580	7	5.71429	280.176	49.7456	4630	5006.57	0.0138268	0.0351502	0.0325491	0.0607713	0.280176	0.488975	20	0.0464162	0.0824202
581	4	7	284.39	41.0504	1425	6699.5	0.0202256	0.0310355	0.0295582	0.0456679	0.28439	0.461018	17	0.0451954	0.0813503
582	5	6.8	287.452	43.3231	6146	5922.8	0.0175477	0.0429979	0.0378243	0.0551893	0.287452	0.453882	20	0.0627314	0.102699
583	4	7	279.99	39.9986	2451	7462.75	0.0237329	0.032313	0.0375027	0.0439694	0.27999	0.449105	17	0.0481198	0.0819144
584	6	6	295.307	54.667	7534	4647.67	0.0176057	0.0506504	0.0389399	0.0821255	0.295307	0.498843	18	0.0558054	0.0907164
585	5	6.4	240.085	37.7277	4922	7021.8	0.00944879	0.0220513	0.0274797	0.0437704	0.240085	0.428486	18	0.0320425	0.061393
586	6	6.5	261.205	41.5302	5629	5680.67	0.00455783	0.0353529	0.0417264	0.0577472	0.261205	0.482447	22	0.0491575	0.104661
587	7	5.71429	264.944	48.0323	5445	4352.43	0.0159169	0.0403641	0.0391135	0.0817519	0.264944	0.47208	20	0.0482336	0.10303
588	7	6.14286	251.012	43.0307	8700	6064	0.0117271	0.0263083	0.034067	0.045769	0.251012	0.485414	23	0.0437657	0.0886252
589	6	6.16667	259.758	44.736	5457	6426	0.0158349	0.0275091	0.0303168	0.0364205	0.259758	0.486303	20	0.0411728	0.0794116
590	7	6	257.713	45.801	5548	4814.43	0.00720717	0.0396181	0.0388694	0.0813021	0.257713	0.450028	22	0.0508051	0.0957149
591	6	6.5	278.119	45.4334	4049	6429.83	0.0287155	0.0443699	0.0363101	0.0770431	0.278119	0.495931	22	0.0635413	0.118798
592	8	6.125	265.965	45.3565	10154	5653	0.0127051	0.0262534	0.0350402	0.0502126	0.265965	0.447426	26	0.0421221	0.0810656
593	7	6.42857	293.007	49.0505	3615	5618.86	0.0163552	0.0345144	0.0376966	0.0672044	0.293007	0.495531	25	0.0538949	0.101433
594	6	6.66667	252.355	40.7073	6756	5603.67	0.0180533	0.0358183	0.0410315	0.0444402	0.252355	0.436007	23	0.0570783	0.106092
595	5	6.8	284.511	43.2185	3732	6922.8	0.0219775	0.03963	0.034738	0.06697	0.284511	0.489901	20	0.0540101	0.0870737
596	4	6.5	286.191	46.506	805	5568	0.0132292	0.0364972	0.038362	0.0561046	0.286191	0.460995	15	0.0548785	0.118519
597	7	6.28571	258.989	42.9446	5056	5304.86	0.0107606	0.0352373	0.0371166	0.0637244	0.258989	0.454854	23	0.0430881	0.079177
598	6	5.83333	269.134	48.6471	4998	5695.17	0.0182111	0.0255613	0.0352599	0.0355038	0.269134	0.449349	18	0.0410215	0.0708154
599	6	6.66667	247.134	38.1488	7940	6703.17	0.0203818	0.0325484	0.0346883	0.0445511	0.247134	0.418217	23	0.0489037	0.0929593
600	6	6.33333	260.267	42.3967	3798	7564	0.00682297	0.0381922	0.0341718	0.0827905	0.260267	0.458733	21	0.0439848	0.0827905
601	6	6.16667	257.611	42.9863	5973	5586.5	0.000784505	0.0387973	0.0376017	0.0649342	0.257611	0.47047	20	0.0483607	0.0919219
602	7	6.42857	246.795	42.5316	6266	5764.57	0.0116048	0.0330762	0.0370302	0.0547556	0.246795	0.424648	24	0.0427539	0.0873502
603	3	6.66667	272.41	41.0777	0	6138.33	0.0210195	0.0505679	0.038794	0.0759284	0.27241	0.444253	12	0.0609277	0.0863378
604	8	5.5	270.348	51.2937	6028	4907.75	0.0214635	0.0370229	0.0358116	0.0509904	0.270348	0.451455	21	0.0467463	0.0700869
605	5	7.2	268.608	39.3106	4185	6807.4	0.0177695	0.0292931	0.0333673	0.0418861	0.268608	0.475157	22	0.0497345	0.0823226
606	7	6.71429	255.092	39.1026	6972	6472.29	0.0275339	0.0469704	0.0384836	0.0731178	0.255092	0.459146	27	0.0585056	0.0949554
607	5	6.6	268.478	45.0447	4524	6115.2	0.0180516	0.0374575	0.0357553	0.0539847	0.268478	0.486746	19	0.049544	0.0703686
608	5	6	256.919	44.1045	3652	7407.6	0.0170981	0.0330925	0.0371656	0.0472724	0.256919	0.429947	16	0.048994	0.0994892
609	4	6.75	273.808	41.8046	2394	6728.5	0.0195159	0.0373966	0.0379732	0.0579903	0.273808	0.490695	16	0.0520309	0.0849387
610	4	6.75	278.71	41.4746	1742	6549.5	0.0165446	0.0456598	0.0356014	0.0606908	0.27871	0.478423	16	0.0563686	0.0883914
611	8	6.5	244.133	39.0298	7221	6427.75	0.0170981	0.0311854	0.0384039	0.0515103	0.244133	0.431438	29	0.0537558	0.100593
612	8	5.875	264.202	48.0177	6423	4593.88	0.0090087	0.031596	0.0346913	0.0677418	0.264202	0.479966	24	0.0487181	0.09159
613	7	5.57143	276.237	50.3616	6759	4615.29	0.0134199	0.0313365	0.0414691	0.0565455	0.276237	0.471164	19	0.0466293	0.0845936
614	5	6.4	318.447	53.0745	4115	5192	0.0224839	0.0390163	0.0350217	0.0511942	0.318447	0.51381	18	0.0584119	0.0979371
615	6	6.33333	269.281	45.0048	5316	6267	0.0223661	0.0519695	0.0371196	0.0858038	0.269281	0.459943	21	0.0600559	0.0906013
616	4	6.75	298.066	45.5082	5763	6441.5	0.0281737	0.0393537	0.0423845	0.0588218	0.298066	0.513962	16	0.0565202	0.0983946
617	4	7.5	260.791	35.1861	3663	7319	0.00432289	0.0368377	0.0360512	0.0570563	0.260791	0.457643	19	0.046626	0.0791901
618	7	5.57143	273.095	50.8105	5704	4865.57	0.0241937	0.0414232	0.0307228	0.0658676	0.273095	0.474067	19	0.0515582	0.09607
619	5	6.8	266.549	44.3844	4508	6321.8	0.0116072	0.022945	0.0340249	0.0420844	0.266549	0.48032	20	0.0434983	0.0811892
620	8	5.75	259.622	49.5676	5598	4751	0.0107606	0.0371912	0.0360252	0.0740818	0.259622	0.459215	22	0.0452156	0.0740818
621	6	6.16667	266.433	44.194	5782	5914.17	0.00864264	0.026332	0.0333491	0.0488485	0.266433	0.465377	20	0.0385279	0.0749719
622	5	6.2	236.062	38.6692	3896	4881	0.004272	0.0216095	0.0338528	0.033032	0.236062	0.428614	17	0.0359607	0.0779964
623	5	6.2	267.926	44.2078	4277	5839.4	0.0123832	0.0440304	0.0408487	0.0673822	0.267926	0.473191	17	0.056838	0.101121
624	8	5.5	252.54	46.8251	7754	6297	0.0242387	0.0414081	0.0369639	0.065111	0.25254	0.447583	21	0.0450735	0.0715735
625	5	6.8	258.837	41.188	6753	5758.2	0.0174892	0.0312724	0.0345766	0.0478963	0.258837	0.462512	20	0.0450681	0.0775696
626	6	6.5	249.819	40.1164	5114	5050	0.00442101	0.031157	0.0374519	0.0591138	0.249819	0.420958	22	0.0445287	0.105239
627	5	6.2	275.18	45.9289	4590	4074.2	0.0237413	0.0389702	0.0346382	0.0677571	0.27518	0.472834	17	0.0562841	0.124145
628	5	7.2	254.974	38.2461	4532	6074.8	0.0254433	0.0408846	0.0381962	0.0614852	0.254974	0.410933	22	0.0624584	0.114541
629	5	6.6	251.587	39.1358	6854	6954.2	0.00380527	0.0296542	0.0337223	0.0496345	0.251587	0.442383	19	0.0456513	0.0852471
630	6	6.16667	270.427	47.754	4524	3936.33	0.00892133	0.0352932	0.0385177	0.0670126	0.270427	0.480597	20	0.0412562	0.0692814
631	7	6.28571	268.71	48.6694	5941	5003.71	0.0150075	0.0395838	0.0332627	0.0740818	0.26871	0.485266	23	0.0548039	0.0988392
632	6	5.66667	290.556	51.6544	3688	4887	0.0254825	0.0449774	0.0365359	0.0641214	0.290556	0.47948	17	0.0590591	0.100393
633	4	6.75	263.387	40.2136	2994	5515	0.0191062	0.0279897	0.0349539	0.0375215	0.263387	0.452846	16	0.0458277	0.0769605
634	6	5.83333	269.527	46.4185	4908	4746.67	0.00790429	0.0292027	0.0341863	0.0526037	0.269527	0.471467	18	0.0471774	0.0950857
635	5	6.4	253.029	40.5448	2710	6622	0.0155529	0.03031	0.0429905	0.0652962	0.253029	0.441835	18	0.0427647	0.0715118
636	7	5.85714	273.723	50.3377	9007	4727.86	0.0239485	0.0321143	0.0385038	0.0473004	0.273723	0.475849	21	0.0530433	0.095307
637	8	5.75	250.022	46.3582	7501	5178	0.00735379	0.0332774	0.0347862	0.0692059	0.250022	0.431634	23	0.0391627	0.0756856
638	3	7	283.356	42.5034	0	6384.33	0.0188845	0.0374274	0.0382083	0.0495853	0.283356	0.486367	13	0.0605182	0.104875
639	4	7.5	251.691	35.3066	1788	6569.5	0.00560736	0.0163901	0.0282457	0.0243706	0.251691	0.464627	19	0.0334173	0.0649452
640	5	6.6	299.752	48.5313	8884	6697.4	0.0226771	0.0354185	0.0343159	0.0648751	0.299752	0.50208	19	0.0524847	0.0885813
641	6	5.66667	280.911	50.8315	7338	4720.83	0.0127956	0.0317759	0.0371917	0.0895373	0.280911	0.466311	17	0.0440378	0.0895373
642	5	6.4	249.817	40.0302	3603	7016.8	0.0106077	0.0217679	0.0321383	0.0355046	0.249817	0.435786	18	0.035707	0.0545181
643	5	7	274.271	40.9012	5078	6073.6	0.00820842	0.0380637	0.036963	0.0545146	0.274271	0.468845	21	0.0513045	0.0928635
644	9	6.44444	262.828	43.1441	9345	6546.67	0.0202415	0.0439665	0.0358266	0.0638568	0.262828	0.468462	32	0.0633912	0.112433
645	4	6.25	313.416	50.3704	2122	4616.75	0.0488025	0.0646836	0.041139	0.0905711	0.313416	0.530739	14	0.0761349	0.121593
646	7	6.42857	273.862	44.8519	7560	5243	0.0135756	0.0331036	0.0382016	0.0474562	0.273862	0.444911	25	0.0534789	0.109352
647	7	6.57143	264.007	43.7916	9435	5610.71	0.0154285	0.029237	0.0321558	0.0458787	0.264007	0.462033	26	0.0496829	0.0945796
648	7	6.71429	271.351	41.2102	4109	7493.43	0.00861658	0.0377946	0.0372918	0.0552667	0.271351	0.478615	27	0.0564578	0.14378
649	6	6.66667	292.083	45.2806	7111	6301.17	0.0216489	0.0487045	0.042786	0.0705635	0.292083	0.481351	23	0.0684504	0.110657
650	6	6.16667	272.535	49.388	7184	5383	0.025208	0.0420865	0.0398727	0.0586791	0.272535	0.470313	19	0.0600642	0.107639
651	5	5.4	272.387	50.8455	1909	5256.2	0.0221607	0.0492369	0.0359632	0.102511	0.272387	0.463996	13	0.0489999	0.102511
652	6	6.33333	251.555	40.5783	6810	5588	0.0107851	0.0297269	0.0334879	0.0568435	0.251555	0.44471	21	0.0409313	0.0794395
653	5	6	264.956	44.664	4862	5684.8	0.0234119	0.0415622	0.0350522	0.0491125	0.264956	0.443169	16	0.054687	0.0872051
654	7	6.14286	257.762	43.0042	5700	4831.86	0.00804398	0.0357473	0.0365354	0.0533578	0.257762	0.470165	23	0.0474298	0.0988392
655	7	5.71429	272.521	50.4257	8307	4085.29	0.0125439	0.037861	0.0365638	0.0588814	0.272521	0.450798	20	0.0450925	0.0833441
656	10	5.5	244.127	45.6284	6989	4667.2	0.0164443	0.045524	0.0363089	0.0631696	0.244127	0.41913	26	0.0569432	0.0913473
657	7	6	265.768	45.3795	4849	4029.14	0.0138367	0.0299957	0.0336403	0.0497064	0.265768	0.478162	22	0.043877	0.0931754
658	8	6.125	251.969	43.3446	7055	5335.62	0.0075247	0.0237643	0.03446	0.0495364	0.251969	0.47874	26	0.0374223	0.0725546
659	4	7.75	292.324	39.9915	3819	8473	0.0203686	0.0310473	0.0395743	0.0413082	0.292324	0.485266	20	0.0588972	0.112197
660	5	6.6	272.204	42.3212	2743	4963	0.0188612	0.02799	0.0323195	0.0441739	0.272204	0.475834	19	0.0461273	0.0791085
661	6	6.33333	261.464	43.5774	2123	5078.5	0.0239919	0.0428843	0.0389877	0.0686197	0.261464	0.440531	21	0.054286	0.0763908
662	4	6	271.484	47.6714	5204	6001	0.0029398	0.0305902	0.0346582	0.0462912	0.271484	0.469147	13	0.0488886	0.096845
663	6	6.5	269.036	41.6366	5665	7346.5	0.0161181	0.0325341	0.0363921	0.0593138	0.269036	0.458548	22	0.0504631	0.089233
664	6	6.5	259.843	42.276	5392	6357.33	0.0118775	0.0279744	0.0291156	0.0458787	0.259843	0.471918	22	0.0405018	0.0692471
665	6	7	250.666	36.3067	6936	8334.33	0.0137762	0.0324921	0.0341413	0.0677324	0.250666	0.466006	25	0.0472038	0.0814764
666	4	7.5	275.627	37.5979	2896	8015.25	0.0261351	0.0411365	0.0367511	0.057526	0.275627	0.454303	19	0.0589662	0.0972093
667	5	6	292.205	49.814	4624	5563	0.0226233	0.032885	0.0313975	0.0411493	0.292205	0.491445	16	0.0468405	0.0845583
668	6	6.16667	267.458	46.9643	4327	4597.5	0.0037866	0.0193912	0.0374545	0.0473394	0.267458	0.444905	20	0.0334346	0.0650866
669	8	6.375	242.364	41.9448	10490	5673.25	0.0135731	0.0420002	0.0390558	0.0914288	0.242364	0.436781	27	0.0517568	0.0914288
670	5	6.2	257.429	44.8254	2491	4871.6	0.0119044	0.029984	0.0349399	0.0673348	0.257429	0.443952	17	0.044423	0.0771897
671	6	6.33333	259.021	43.3243	4945	5964.83	0.0129927	0.0304488	0.0298315	0.0468826	0.259021	0.446472	21	0.0453278	0.0862826
672	5	7	250.071	37.2923	1788	6099.2	0.0239872	0.0411209	0.037259	0.0775551	0.250071	0.422369	21	0.0547646	0.0873502
673	5	6.8	277.695	47.2742	4323	5705.4	0.0188845	0.0401198	0.0399977	0.0517568	0.277695	0.475086	19	0.0656826	0.107046
674	5	6.6	271.194	46.9209	3823	6400.8	0.0184315	0.0335396	0.0384514	0.0577262	0.271194	0.474341	19	0.0511929	0.0985439
675	4	7.5	282.364	37.8166	4542	6724.75	0.0166166	0.0313812	0.0349299	0.0537795	0.282364	0.473122	19	0.0457897	0.0749459
676	6	6.5	284.988	46.5556	4275	5883.17	0.0239485	0.044831	0.0387937	0.074607	0.284988	0.48397	22	0.0625445	0.100599
677	8	5.875	261.899	45.9102	6628	4708.75	0.0184327	0.031199	0.0373808	0.0449112	0.261899	0.475	24	0.0469048	0.0797281
678	4	6.75	268.901	44.2057	3964	6351.5	0.0181565	0.0273325	0.0331297	0.0463081	0.268901	0.477325	16	0.044703	0.0852622
679	7	5.85714	290.404	52.9937	5664	6304.29	0.00249305	0.0428385	0.0354987	0.0724927	0.290404	0.485798	21	0.0485081	0.0791647
680	6	5.83333	267.827	46.976	3604	5579	0.00795812	0.0233143	0.0386293	0.0476921	0.267827	0.456734	18	0.0380189	0.0777604
681	4	6.5	274.445	42.882	987	5550.5	0.0129491	0.0294231	0.0328018	0.051325	0.274445	0.444087	15	0.0468971	0.0841863
682	5	6.2	288.934	48.8435	5024	5661.4	0.00688737	0.0390359	0.0332291	0.0651673	0.288934	0.481717	17	0.0494844	0.0890064
683	7	5.85714	278.286	49.5047	7162	4657.71	0.0114283	0.0354765	0.0426758	0.046268	0.278286	0.463558	21	0.0519201	0.104249
684	5	6.4	244.383	39.916	3189	5819	0.00579736	0.0415544	0.0446921	0.0885786	0.244383	0.415082	18	0.0494607	0.0885786
685	7	6.28571	269.325	43.4219	8691	7236.14	0.0199112	0.037335	0.0339015	0.07137	0.269325	0.469288	24	0.0499293	0.0939073
686	9	6	248.504	43.5211	10792	6747.89	0.015663	0.0375004	0.0349645	0.0543342	0.248504	0.478982	28	0.0522055	0.0937278
687	5	6.2	279.215	45.7381	6159	6179	0.0205136	0.0271688	0.0313447	0.0373289	0.279215	0.503489	17	0.0418542	0.0726774
688	8	5.875	280.629	50.0706	7674	5913.5	0.00899325	0.0366454	0.0409285	0.0608716	0.280629	0.490519	24	0.0528222	0.0968
689	4	6.75	282.069	43.7655	790	5850.75	0.0201968	0.0454591	0.0395597	0.070359	0.282069	0.495649	16	0.0598607	0.0993954
690	5	6	309.873	53.1949	4266	4772.6	0.0281537	0.0401257	0.0347823	0.0491002	0.309873	0.50754	16	0.0557687	0.0943424
691	6	6.16667	257.986	42.3834	5393	6262	0.00742037	0.0255928	0.0308006	0.0416065	0.257986	0.438138	20	0.0405956	0.0704757
692	8	6.125	273.511	45.9514	7989	5496.12	0.0114017	0.0405729	0.0348425	0.0581193	0.273511	0.472372	26	0.0521107	0.0899987
693	5	6.2	257.198	42.4377	5745	6713.4	0.0142144	0.0328377	0.0355628	0.0587666	0.257198	0.477733	17	0.0399752	0.0854722
694	5	6.4	253.764	41.146	3790	7272.2	0.0097795	0.0281508	0.0335883	0.0506898	0.253764	0.446572	18	0.0421481	0.0634367
695	6	6.5	267.958	41.4697	6294	6639.67	0.0137163	0.0351967	0.0345306	0.0599942	0.267958	0.469206	22	0.0515744	0.0927127
696	5	6.8	254.476	38.1714	6913	7837.6	0.019459	0.0385298	0.0347755	0.0515374	0.254476	0.459373	20	0.0515098	0.090501
697	4	7	253.214	38.158	1021	6509.75	0.0100715	0.0338208	0.0335892	0.0425904	0.253214	0.421378	17	0.0476939	0.0848839
698	6	6.5	268.111	42.451	5033	7945.67	0.0311849	0.0403708	0.0384481	0.0493384	0.268111	0.484479	22	0.0589519	0.0948894
699	8	6.125	270.183	46.2903	8417	6014	0.0310946	0.0432867	0.0383671	0.0567684	0.270183	0.511808	26	0.0612343	0.121593
700	5	6.4	285.725	45.4439	3373	5861.4	0.0134199	0.0449275	0.0369929	0.0821255	0.285725	0.484584	18	0.0517815	0.0821255
701	3	7.33333	262.886	36.512	0	7246.67	0.0122369	0.0317672	0.0269112	0.0694274	0.262886	0.474356	14	0.0366146	0.0694274
702	8	6	265.885	45.2638	6144	7299	0.0246391	0.0373919	0.0384682	0.0654417	0.265885	0.44848	25	0.0578413	0.0939073
703	6	6	265.985	48.201	4060	5228.33	0.00645945	0.0386837	0.0394335	0.0686197	0.265985	0.446609	19	0.0420642	0.0686197
704	5	7.2	258.686	39.2136	6078	7094.4	0.0157301	0.0410969	0.0384667	0.0862211	0.258686	0.445557	22	0.0531949	0.094717
705	7	6.57143	266.757	42.0097	6193	6020.29	0.0157477	0.0392366	0.0365117	0.0750483	0.266757	0.46171	26	0.0496531	0.0993124
706	6	6.66667	261.722	40.5738	4940	6885.33	0.0188625	0.0340311	0.0339193	0.0447506	0.261722	0.454891	23	0.0479716	0.0840166
707	8	5.875	271.148	48.379	7991	4596.12	0.0187372	0.0422596	0.0394857	0.0741095	0.271148	0.455622	24	0.055688	0.110167
708	5	6.2	281.813	46.4991	1271	6111.6	0.0188568	0.0382899	0.0369678	0.0731303	0.281813	0.484655	17	0.0457277	0.0731303
709	6	6.66667	246.53	39.1318	6690	6518.33	0.0116041	0.0304642	0.0356593	0.075386	0.24653	0.4524	23	0.0492236	0.106005
710	6	6.33333	251.981	41.0469	6969	6741.83	0.0183994	0.040626	0.0375867	0.0620002	0.251981	0.428768	21	0.0504371	0.0812598
711	5	6.6	267.05	41.5199	2709	5486.6	0.021635	0.032015	0.0315042	0.0588334	0.26705	0.475353	19	0.0452997	0.0690437
712	6	6.33333	284.029	49.7255	3999	6967.83	0.0112756	0.039871	0.0342439	0.0951592	0.284029	0.50258	21	0.0598852	0.119648
713	4	7.5	277.781	37.8918	1369	7086	0.0201694	0.0402722	0.0422161	0.054332	0.277781	0.51381	19	0.0614259	0.0990862
714	7	6.42857	256.519	41.0663	9161	6528.43	0.0163939	0.0378373	0.0330424	0.0760924	0.256519	0.441796	25	0.0426024	0.0760924
715	5	6.8	269.553	43.2568	5065	5009.4	0.0126762	0.037647	0.0327314	0.0821176	0.269553	0.452075	20	0.0490102	0.0851376
716	6	7	250.186	38.3883	8278	6705.67	0.0235517	0.0362499	0.0345724	0.0570069	0.250186	0.471476	25	0.0507164	0.0829827
717	7	6	262.622	44.1276	7310	4740.14	0.00873647	0.0299485	0.031888	0.0588334	0.262622	0.464541	22	0.0449678	0.0853325
718	4	6.75	302.589	46.1988	3535	5245.75	0.0206127	0.0432956	0.0353316	0.0742374	0.302589	0.506484	16	0.0593806	0.115658
719	9	6.22222	246.648	42.1628	8301	6341.67	0.00766024	0.0459448	0.0322582	0.0746389	0.246648	0.458327	29	0.0490725	0.0801398
720	8	5.875	254.646	43.8051	10020	6914.25	0.00831026	0.0396708	0.0374897	0.0676481	0.254646	0.457646	24	0.047345	0.08619
721	7	6.42857	252.614	39.8683	10778	5571	0.0130782	0.0379056	0.0345884	0.0604564	0.252614	0.446075	25	0.0450443	0.0843393
722	6	6.66667	266.688	42.7723	8069	5806.17	0.0223994	0.039231	0.0351893	0.062501	0.266688	0.446051	23	0.0557769	0.0926807
723	5	6.4	303.669	52.2021	3940	5320.4	0.0193825	0.0290171	0.0386466	0.0354198	0.303669	0.508241	18	0.0487902	0.0949638
724	4	7	270.608	39.061	2525	6252.5	0.013575	0.0367084	0.0339878	0.0646284	0.270608	0.458879	17	0.0489293	0.0783324
725	6	6.5	258.292	41.4771	8136	6675.67	0.0112833	0.0339395	0.0319207	0.0472264	0.258292	0.43988	22	0.0478034	0.0801456
726	7	6.28571	246.98	40.5753	5377	6524	0.0106077	0.0298702	0.0321281	0.0431279	0.24698	0.426339	24	0.0486246	0.0897063
727	6	6.66667	256.176	38.8839	6953	5381.17	0.0125299	0.0294968	0.0313296	0.048712	0.256176	0.439524	23	0.0404238	0.0743354
728	5	7.4	244.507	34.7549	4858	6939	0.0171966	0.0323975	0.0376606	0.0424989	0.244507	0.411726	23	0.0523241	0.0921923
729	7	6	289.793	49.0874	5972	6000.86	0.0258182	0.0439786	0.0362757	0.0707173	0.289793	0.480385	22	0.0598842	0.0970149
730	5	6.4	267.929	43.4641	4686	5360.8	0.0270851	0.0524285	0.0409203	0.0819744	0.267929	0.453584	18	0.0645947	0.105239
731	5	6	280.68	50.2105	4933	4632.6	0.0269102	0.032052	0.0359609	0.0436557	0.28068	0.459456	16	0.0438577	0.0713136
732	6	6	287.573	48.8418	5459	5120.17	0.0253696	0.0372415	0.035647	0.0583914	0.287573	0.482729	19	0.0519907	0.0805197
733	6	6.33333	293.072	49.3105	5729	5158.17	0.0135903	0.0284834	0.0351418	0.0409612	0.293072	0.489258	21	0.0428929	0.0791647
734	6	6.83333	267.85	41.5946	7992	6761.33	0.0233398	0.0393214	0.0376712	0.0508529	0.26785	0.513461	24	0.0576729	0.0990862
735	7	6	278.742	50.8657	6471	5059.57	0.00259835	0.0302436	0.0388793	0.0493824	0.278742	0.470787	21	0.0457873	0.0792944
736	5	6	273.288	47.5	1521	5131.2	0.0139919	0.033359	0.0390388	0.0421444	0.273288	0.48894	16	0.0484682	0.0923425
737	6	7	261.781	38.0898	7354	6571.83	0.00826045	0.0351316	0.0325133	0.0471592	0.261781	0.44698	25	0.0517973	0.0863378
738	4	6.5	277.017	43.9435	5835	5821.75	0.00756156	0.0375366	0.0380014	0.0660296	0.277017	0.465715	15	0.0527214	0.0878075
739	6	5.83333	259.551	46.9148	4750	4833.33	0.00540327	0.0257112	0.0297706	0.0570175	0.259551	0.451775	18	0.0368312	0.0570538
740	5	5.6	261.088	49.1716	1989	3224.6	0.00660626	0.0199126	0.0292784	0.0357003	0.261088	0.464374	14	0.0295552	0.0520049
741	4	6.75	278.652	43.2354	5373	5966.5	0.0251212	0.0332328	0.0465626	0.0480263	0.278652	0.508199	16	0.0523764	0.101381
742	7	6.28571	303.473	50.4413	10129	5802.86	0.0346143	0.0629046	0.0487114	0.0939163	0.303473	0.509622	24	0.0792794	0.128552
743	5	5.4	273.133	52.4155	2322	2932	0.00855457	0.025006	0.0345329	0.0425705	0.273133	0.464007	13	0.0386811	0.0732792
744	3	7	301.524	43.6731	0	4009	0.0231085	0.0444291	0.0348952	0.0688396	0.301524	0.49142	13	0.0541424	0.0755367
745	7	5.71429	290.594	55.1536	3840	3500.71	0.0252186	0.0441944	0.0386469	0.0641675	0.290594	0.474835	19	0.057732	0.092467
746	6	6.16667	262.989	43.8837	5160	5740	0.00865803	0.0230676	0.0312044	0.0496281	0.262989	0.46668	20	0.0403822	0.0731036
747	9	5.66667	245.466	44.6125	5922	5375.67	0.00882354	0.0371388	0.0391793	0.0793206	0.245466	0.425168	24	0.0474903	0.0871569
748	5	6.4	288.158	45.282	3465	7388.6	0.0185012	0.0418181	0.0369465	0.0894834	0.288158	0.496058	18	0.0545317	0.0983946
749	6	6.83333	264.207	39.7533	7582	6573.67	0.00996631	0.0334023	0.036754	0.0754543	0.264207	0.468977	24	0.0534475	0.110972
750	7	5.71429	263.739	47.4551	6168	5569.71	0.0147475	0.0313185	0.038072	0.0472311	0.263739	0.441699	20	0.0436021	0.0774461
751	5	6.8	277.491	41.2933	4798	6602	0.0198974	0.0272204	0.0307365	0.0409612	0.277491	0.45867	20	0.0450526	0.0770977
752	5	6.4	279.876	44.8468	4954	5187.4	0.0246391	0.0364109	0.0361605	0.0524282	0.279876	0.4638	18	0.0550281	0.0868223
753	6	6.33333	256.815	42.4968	7873	5507.67	0.0156879	0.0263177	0.0371841	0.0539562	0.256815	0.441107	21	0.0463533	0.0919219
754	6	6.66667	283.785	44.7261	3677	6798.17	0.0289496	0.0516508	0.0323961	0.0780388	0.283785	0.511651	23	0.0656911	0.105565
755	4	6.75	276.15	42.8471	4646	6391.5	0.0306835	0.045199	0.036149	0.0619645	0.27615	0.486257	16	0.0577612	0.112682
756	5	6.2	273.033	45.0504	7422	6705.8	0.0376803	0.0457136	0.0368083	0.0620719	0.273033	0.465104	17	0.0618793	0.0975298
757	6	6	276.463	48.4358	4471	5477.33	0.00602299	0.0374429	0.0332022	0.0697608	0.276463	0.474546	19	0.0471723	0.0998139
758	5	6.8	255.223	38.4658	5728	7913	0.0238962	0.0312659	0.0380766	0.0421488	0.255223	0.440314	20	0.0522881	0.0887075
759	6	6	270.355	45.4883	5762	5637.83	0.0346619	0.0491832	0.0383826	0.0777705	0.270355	0.471257	19	0.0591482	0.0892038
760	8	6.125	249.986	41.2179	10825	6559.62	0.0190095	0.0376352	0.0360057	0.0691448	0.249986	0.450643	26	0.0504236	0.0943802
761	7	5.85714	281.053	49.6144	6862	5071.71	0.0194345	0.0383336	0.033502	0.0593138	0.281053	0.494609	21	0.0540763	0.0869325
762	7	6	290.717	50.9744	5827	6201.86	0.0232138	0.0368183	0.0415897	0.0538539	0.290717	0.496587	22	0.0547903	0.0943941
763	4	6.75	270.493	43.0159	5694	5716.25	0.0266317	0.0504161	0.0394646	0.0983241	0.270493	0.443661	16	0.0549234	0.0983241
764	5	6.2	273.187	44.7506	5457	6158.2	0.0177061	0.0374632	0.0294339	0.0575724	0.273187	0.490256	17	0.0456831	0.0819144
765	7	6	272.626	47.8023	6653	6266.43	0.0280012	0.0564557	0.0403481	0.0866907	0.272626	0.473558	22	0.066378	0.103027
766	6	6.33333	248.369	44.4172	5331	4851.33	0.00882354	0.0385748	0.0389513	0.0759284	0.248369	0.416451	20	0.0473018	0.0819567
767	4	5.75	286.984	50.2221	4554	4187	0.014148	0.0230442	0.0350683	0.0370836	0.286984	0.491915	12	0.035942	0.0654757
768	6	6.83333	254.306	37.8432	8580	6615.5	0.00831026	0.023497	0.0364235	0.0493384	0.254306	0.463425	24	0.0417379	0.082735
769	4	6.75	260.772	39.1934	2312	6573.75	0.0160468	0.0272321	0.034216	0.0420849	0.260772	0.485476	16	0.0367003	0.0663003
770	6	6.66667	255.712	39.4731	9017	6661.83	0.0152584	0.0288812	0.0333117	0.0573293	0.255712	0.479564	23	0.0404947	0.0741474
771	7	6	251.432	46.5805	6818	4151	0.0210195	0.0447311	0.0390373	0.0775551	0.251432	0.423233	21	0.054797	0.0893663
772	9	5.33333	257.564	49.8775	7210	5254.89	0.0156449	0.0297544	0.0411227	0.0483852	0.257564	0.438474	22	0.0426485	0.0865822
773	7	6.28571	282.808	46.8942	9369	6200.71	0.0166166	0.0400975	0.0331053	0.0585585	0.282808	0.475559	23	0.0485303	0.0777707
774	6	6.83333	278.862	41.9399	8854	6410.17	0.00899325	0.0350128	0.0334129	0.0585585	0.278862	0.481526	24	0.0491217	0.0792944
775	5	7.2	253.851	35.8615	5731	7376.8	0.0250386	0.0432398	0.0360699	0.0702402	0.253851	0.463438	22	0.0581578	0.089175
776	5	7	271.102	41.6336	2213	6123.6	0.027338	0.0344265	0.0328844	0.0426466	0.271102	0.479223	21	0.0517501	0.112073
777	5	6.4	276.554	45.1704	2921	6141.2	0.0215974	0.0382994	0.0364139	0.0527016	0.276554	0.46888	18	0.0606823	0.122422
778	6	6.16667	268.765	46.0207	2671	5062.5	0.0122356	0.044974	0.032801	0.0637244	0.268765	0.459945	20	0.0538696	0.0811874
779	8	5.75	243.287	43.9509	5860	5721.62	0.0107292	0.0375236	0.0375383	0.0653199	0.243287	0.447796	23	0.0397613	0.0653199
780	6	6	258.099	43.8358	7299	4687.67	0.0287417	0.0471452	0.0386316	0.0729846	0.258099	0.433988	19	0.0543076	0.0994653
781	7	5.71429	260.738	48.4671	6880	3858.29	0.0158646	0.0365257	0.0406083	0.0694262	0.260738	0.476522	20	0.0437832	0.0932884
782	6	6.5	256.909	41.7987	8083	6870.17	0.00944524	0.0325782	0.0306703	0.0676481	0.256909	0.473204	22	0.0439911	0.0716725
783	6	6	278.49	48.5148	6294	4831.67	0.0221319	0.033308	0.0339537	0.0538042	0.27849	0.474945	19	0.049406	0.0965391
784	8	5.625	253.021	46.6507	5840	5902.25	0.00942535	0.0254768	0.0316072	0.0498559	0.253021	0.47129	22	0.0361084	0.0703198
785	6	6.5	273.943	44.57	5108	5261.67	0.0139943	0.0352455	0.0339296	0.0676518	0.273943	0.46965	22	0.0431179	0.0676518
786	7	6.42857	261.949	42.1435	7077	6670.57	0.018711	0.0377419	0.0371083	0.070544	0.261949	0.476566	25	0.0536663	0.0954587
787	3	6.33333	279.955	44.4373	0	5376.67	0.025208	0.0387823	0.0416375	0.060253	0.279955	0.47741	11	0.0539127	0.0845718
788	3	6.33333	287.767	46.5908	0	3477.33	0.0255996	0.0350852	0.0272059	0.0415497	0.287767	0.488605	11	0.047538	0.0788504
789	5	7.2	274.813	40.3298	6402	6894.8	0.0108411	0.0314037	0.0337581	0.0536088	0.274813	0.491725	22	0.0538521	0.108792
790	5	5.8	266.49	46.6991	2833	5203.6	0.00987612	0.0367232	0.0299182	0.0570175	0.26649	0.456761	15	0.0428081	0.0698703
791	7	6.57143	267.527	43.5111	6332	5771.43	0.00820842	0.0275403	0.0336722	0.0432729	0.267527	0.460637	26	0.0485988	0.0847166
792	5	6.4	271.119	42.6044	3888	5325.4	0.0177111	0.0364357	0.0336208	0.0497406	0.271119	0.473426	18	0.0497899	0.0844043
793	8	5.875	264.851	46.3884	6948	5301.88	0.0219873	0.0359518	0.0368569	0.0606324	0.264851	0.479556	24	0.0501959	0.0905176
794	4	6.5	273.596	43.4008	1579	3488.25	0.0188613	0.0395381	0.0349835	0.0570308	0.273596	0.46657	15	0.0536999	0.0809419
795	5	6.8	294.127	44.9127	4448	6636.4	0.0350298	0.052544	0.0432059	0.0705635	0.294127	0.499134	20	0.0693994	0.11788
796	4	7	269.269	40.1766	3183	6865.5	0.0123657	0.0235955	0.0326588	0.0339387	0.269269	0.466759	17	0.0400139	0.0724611
797	7	5.85714	286.178	49.8378	8653	5901.71	0.0175477	0.045829	0.0385625	0.0584224	0.286178	0.464473	21	0.05882	0.109184
798	5	6.8	267.886	39.864	2663	6735	0.0341134	0.0580053	0.0400903	0.0679748	0.267886	0.463648	20	0.071033	0.106709
799	5	6.4	252.84	41.0163	3266	5844	0.0121894	0.0375836	0.0335989	0.0679187	0.25284	0.432207	18	0.0421829	0.0775503
800	4	6.75	280.05	42.7854	3733	4396.75	0.0239919	0.046771	0.0382026	0.0795961	0.28005	0.456274	16	0.0561834	0.0970632
801	7	6.14286	247.553	43.7007	5988	4978.14	0.00802516	0.033188	0.0343982	0.0631696	0.247553	0.43374	23	0.0539295	0.107036
802	6	6	263.914	46.6562	2735	3955.17	0.00904947	0.0400844	0.0398197	0.0685722	0.263914	0.479298	19	0.0459634	0.0872726
803	6	6.33333	253.225	42.3214	7891	6958.67	0.016746	0.0333539	0.0346693	0.0582094	0.253225	0.443533	21	0.0487066	0.0731102
804	6	6.16667	248.099	41.3991	4926	3757	0.00943091	0.0422908	0.0453836	0.070845	0.248099	0.414903	20	0.0506052	0.10009
805	6	5.66667	281.959	51.3568	4634	4540.17	0.0181898	0.0336631	0.034844	0.0637545	0.281959	0.485306	17	0.0489154	0.090806
806	6	6	275.751	47.5998	3321	5072.67	0.0153102	0.0351699	0.0401412	0.0547428	0.275751	0.489574	19	0.0490531	0.0896624
807	5	6.2	293.356	48.9626	2998	5924	0.0415973	0.0593443	0.035591	0.0768725	0.293356	0.463659	17	0.0681718	0.10265
808	6	5.83333	272.058	47.2862	3672	5877.83	0.0137483	0.0381214	0.0377084	0.0647282	0.272058	0.49811	18	0.0488478	0.0697449
809	6	5.83333	277.568	48.2439	6808	5701.83	0.0242951	0.0416112	0.0383195	0.0884754	0.277568	0.466151	18	0.0514287	0.0884754
810	8	5.75	294.131	52.786	8408	5439.88	0.0151032	0.0312269	0.0363857	0.0678995	0.294131	0.5006	23	0.0460168	0.0760217
811	5	6.6	264.179	42.4155	4439	7527.2	0.0215111	0.0383156	0.0382277	0.0544199	0.264179	0.478173	19	0.0505932	0.0928149
812	7	6.42857	264.051	42.9906	7508	7646	0.0295584	0.0474565	0.0381644	0.0673877	0.264051	0.440275	25	0.0619526	0.0904061
813	6	5.83333	277.407	50.913	3732	4014.67	0.00768868	0.0381076	0.0347421	0.0588738	0.277407	0.49626	18	0.0477327	0.0717178
814	6	6.5	267.613	46.1951	6163	4002.5	0.00581069	0.0273889	0.0360367	0.0475705	0.267613	0.471112	21	0.0448424	0.076016
815	5	6.2	255.667	42.672	4833	5829.4	0.0171379	0.0315097	0.0313716	0.0421531	0.255667	0.445337	17	0.0420162	0.0832645
816	4	6.75	283.585	44.0008	3629	6534.25	0.0405093	0.0528052	0.0307737	0.0753954	0.283585	0.47741	16	0.0631543	0.09113
817	7	6	256.033	43.9784	4993	6445.43	0.00804398	0.0327213	0.0318857	0.064262	0.256033	0.467712	22	0.0420511	0.0814689
818	5	5.4	277.191	51.7424	3504	4498.2	0.0114877	0.0276397	0.035156	0.0569963	0.277191	0.472389	13	0.0377953	0.0727265
819	5	7	254.233	36.9243	3241	5675.2	0.0258513	0.0425283	0.0400084	0.0718908	0.254233	0.45522	21	0.0589318	0.124683
820	4	7.25	258.143	36.3654	3999	8495.75	0.012373	0.0266857	0.0318778	0.0460278	0.258143	0.480504	18	0.0444926	0.0859514
821	7	6.28571	276.499	49.345	7647	5178.57	0.0134285	0.0402058	0.037363	0.0677418	0.276499	0.496401	24	0.0593147	0.107431
822	5	6.6	260.08	40.9523	7621	6442.4	0.00881596	0.0287727	0.0331935	0.0484954	0.26008	0.44461	19	0.0416777	0.0704107
823	7	6.71429	257.325	41.1953	7516	6997.43	0.0103632	0.0323984	0.0366088	0.0669826	0.257325	0.462078	27	0.0478429	0.0891952
824	7	6.42857	255.198	41.4191	7008	6497	0.0154485	0.034447	0.0368355	0.0497767	0.255198	0.431046	25	0.048615	0.0984814
825	6	6.66667	263.283	41.5298	8274	5791.83	0.0201694	0.0347366	0.0421929	0.0582129	0.263283	0.493641	23	0.053568	0.105343
826	6	6.16667	248.793	43.9337	6032	5457.5	0.0144261	0.0402839	0.0366198	0.0812154	0.248793	0.431501	20	0.0485375	0.0813347
827	6	6	274.42	45.7366	3384	6857.83	0.0207952	0.0374505	0.0363109	0.0505109	0.27442	0.477936	19	0.0524573	0.0904933
828	4	6.5	275.28	43.2583	2881	5087	0.0114927	0.0251507	0.0327137	0.0313211	0.27528	0.474215	15	0.0417667	0.0706524
829	7	6	268.01	46.3548	5845	5929	0.013751	0.0412956	0.0380744	0.0785739	0.26801	0.435402	22	0.0428343	0.0785739
830	5	6.2	296.564	50.1334	3296	7599.8	0.022976	0.0456788	0.0412164	0.0851217	0.296564	0.511651	17	0.0593732	0.0885727
831	4	6.5	277.831	43.6591	137	5652	0.0127835	0.0379661	0.031288	0.0574237	0.277831	0.461174	15	0.0496821	0.0900756
832	6	7	273.36	42.6491	7221	6638	0.0078051	0.0303793	0.0370648	0.0479303	0.27336	0.465784	25	0.0544838	0.100825
833	6	5.83333	277.851	48.2932	7902	4908.67	0.0109917	0.03516	0.0426285	0.048382	0.277851	0.486569	18	0.0473026	0.0793426
834	7	6	274.549	46.8788	7542	5087.29	0.0350644	0.0485966	0.0360667	0.0575425	0.274549	0.465157	22	0.0614414	0.102677
835	5	6.6	259.509	40.3475	6374	7690.8	0.0194645	0.025858	0.0383113	0.0391359	0.259509	0.448456	19	0.0432399	0.0737976
836	7	5.85714	259.054	45.1141	3683	5003.71	0.00604062	0.0399311	0.0334924	0.0633843	0.259054	0.444072	21	0.0518655	0.0994653
837	7	5.57143	248.547	46.2433	4555	4145.29	0.0137841	0.0381253	0.036263	0.0673348	0.248547	0.434023	19	0.0438171	0.0788425
838	7	6.42857	261.53	44.8054	8137	4764.43	0.00950797	0.0331126	0.0379912	0.0586166	0.26153	0.474948	25	0.0476248	0.105687
839	5	6.6	255.028	39.6508	4440	5009.4	0.0220754	0.0389961	0.0407213	0.0688218	0.255028	0.423306	19	0.0524546	0.0832207
840	6	6.16667	259.749	42.9308	5528	4832.17	0.00772089	0.0138802	0.0269483	0.023486	0.259749	0.482742	20	0.0266654	0.0571403
841	5	6	257.808	44.8095	2050	5123.6	0.0122356	0.020293	0.0397335	0.0435688	0.257808	0.447709	16	0.0401514	0.0771432
842	8	6.125	248.606	42.3716	8729	7132.88	0.0185527	0.036812	0.0340525	0.0633811	0.248606	0.439416	26	0.0497281	0.080184
843	8	6.625	249.612	41.1687	9470	6817.25	0.0131431	0.0293917	0.0298891	0.0582094	0.249612	0.473612	30	0.0476745	0.0913666
844	7	6.42857	258.411	41.3545	7086	6531.71	0.00710597	0.0318677	0.0382429	0.0508655	0.258411	0.460012	25	0.0529553	0.100983
845	7	5.85714	247.251	44.1939	7931	4529.29	0.0156639	0.0376973	0.037399	0.090351	0.247251	0.422871	21	0.0409126	0.090351
846	6	6	259.542	45.1796	7574	5773	0.0182096	0.0339346	0.0375242	0.048146	0.259542	0.43963	19	0.0459725	0.0800713
847	6	5.83333	267.848	46.5546	3387	4294.83	0.0101815	0.0237316	0.0274091	0.0456548	0.267848	0.492923	18	0.0324279	0.0709391
848	6	6.5	257.109	42.6645	6118	6660.67	0.00363957	0.0257087	0.0279531	0.04169	0.257109	0.471381	22	0.0372002	0.0828428
849	5	6.8	237.494	35.3414	5038	6468.6	0.00305009	0.0187148	0.028682	0.0376003	0.237494	0.426319	20	0.02602	0.0558305
850	5	6.8	269.735	43.6071	2843	7202.2	0.0014194	0.0343703	0.0359907	0.0630576	0.269735	0.467009	20	0.0518029	0.100968
851	4	6.75	265.364	40.9104	2531	7096	0.0276912	0.0416058	0.0379652	0.0532573	0.265364	0.463698	16	0.0534177	0.0812598
852	5	6.8	272.44	41.6011	5866	6300.4	0.0227351	0.0351478	0.0390137	0.0437444	0.27244	0.444791	20	0.0541953	0.0875495
853	6	7	264.621	39.0105	5207	6569.17	0.0151722	0.0396688	0.0389247	0.0519589	0.264621	0.443012	24	0.0627672	0.107248
854	7	5.57143	236.693	43.1522	6034	4286.71	0.004272	0.0328276	0.0303688	0.0595709	0.236693	0.432886	19	0.0386973	0.0767796
855	7	5.85714	276.182	48.3787	7890	4399.86	0.0120392	0.0371642	0.0341561	0.0589	0.276182	0.504962	21	0.0498586	0.103545
856	5	6.2	278.843	47.4697	6257	4559.4	0.0207548	0.0438311	0.03993	0.0725204	0.278843	0.494609	17	0.0611414	0.104479
857	5	6.2	271.466	46.2138	7447	5585.6	0.0210268	0.0362721	0.0359363	0.0658481	0.271466	0.473649	17	0.055497	0.0906095
858	7	6.57143	251.123	40.2878	8025	6860.71	0.00506672	0.0289365	0.0404619	0.0471941	0.251123	0.452039	26	0.0451538	0.080521
859	5	6.4	272.44	44.7147	2521	5780.4	0.0215024	0.0493609	0.0376145	0.0740465	0.27244	0.449993	18	0.0617238	0.0929593
860	8	5.75	248.676	45.1096	8900	5476.12	0.00656333	0.0387294	0.0367742	0.0519008	0.248676	0.425791	23	0.0441869	0.0658573
861	6	6.16667	271.738	44.2113	6894	5081	0.0149071	0.0407681	0.0376546	0.0526037	0.271738	0.465781	20	0.0517417	0.10216
862	7	6.71429	277.178	42.708	5681	6384.71	0.025412	0.0506904	0.0414018	0.0930194	0.277178	0.455783	27	0.0665774	0.122422
863	9	5.88889	263.706	46.7067	8673	5114.22	0.00370243	0.0303995	0.0362657	0.0403262	0.263706	0.449183	27	0.047518	0.0779053
864	6	6	242.674	41.2161	3074	6079	0.00772895	0.0297985	0.0309503	0.0458093	0.242674	0.434047	19	0.0376604	0.0820897
865	8	6.375	248.472	40.1549	8170	6364.75	0.0168871	0.0368412	0.0369333	0.0516316	0.248472	0.427943	28	0.0534542	0.0936826
866	6	6.33333	273.165	45.9611	5323	5732.33	0.0169071	0.037066	0.0342676	0.0481952	0.273165	0.478593	21	0.0567825	0.0938068
867	6	6	252.462	43.5296	4740	5108.33	0.0080019	0.0329464	0.0370736	0.0653021	0.252462	0.435306	19	0.0456454	0.0877963
868	7	5.85714	258.941	45.4468	5742	4894.71	0.00576674	0.0324913	0.0355009	0.0728012	0.258941	0.45684	21	0.0452664	0.0876815
869	6	6.83333	267.305	44.9044	3859	7049.33	0.0266627	0.044863	0.0376868	0.0698381	0.267305	0.456478	23	0.0626355	0.118798
870	5	7.2	260.05	37.8517	7101	6398	0.00945838	0.0316326	0.0364423	0.0502308	0.26005	0.451563	22	0.0572215	0.0904036
871	9	6	265.365	47.2462	7892	6808.33	0.0177695	0.0367574	0.0323427	0.0619645	0.265365	0.468694	28	0.0523166	0.101014
872	7	6.57143	289.898	45.4239	11054	5817.86	0.0193919	0.0426567	0.0398647	0.0640064	0.289898	0.476452	26	0.0647509	0.128552
873	7	6	265.695	45.367	8990	5121.57	0.0205521	0.0382689	0.0372683	0.0543372	0.265695	0.44827	22	0.0499384	0.0911631
874	6	6.5	275.935	44.1277	3331	4486.17	0.0134285	0.03973	0.0356147	0.0544101	0.275935	0.49668	22	0.0556334	0.0826898
875	6	6.33333	258.271	43.216	4758	6544.67	0.0054414	0.0258792	0.038013	0.0601385	0.258271	0.445531	21	0.0484195	0.097412
876	5	6.4	255.704	41.4809	3848	5608.6	0.0033176	0.0238746	0.0351923	0.0679187	0.255704	0.445049	18	0.0366981	0.0679187
877	7	6.14286	256.578	43.1557	4033	5752.43	0.0155323	0.0432798	0.0377857	0.0602457	0.256578	0.466361	23	0.056198	0.0958125
878	6	6.16667	277.418	46.0162	9148	5200.5	0.00727677	0.0332591	0.0346709	0.0486582	0.277418	0.466595	20	0.0471989	0.0819172
879	5	5.8	274.984	49.1044	3428	4819.6	0.0134436	0.0267941	0.0397213	0.0389041	0.274984	0.496398	15	0.043244	0.0771129
880	7	5.85714	258.3	46.7839	6041	5254.57	0.0108515	0.0345906	0.0333896	0.0539838	0.2583	0.43901	21	0.0488107	0.0917799
881	5	7.4	256.079	38.4119	3302	7942	0.0226665	0.0292184	0.0329791	0.0364288	0.256079	0.435396	23	0.0473299	0.07188
882	7	7	246.931	37.2777	9262	7471	0.0115943	0.0293124	0.0367785	0.0533417	0.246931	0.425774	29	0.0520711	0.102301
883	7	6.14286	261.445	43.9743	3981	5474.86	0.00706744	0.0292294	0.0330271	0.0543592	0.261445	0.459884	23	0.0421596	0.0959565
884	5	6.2	285.138	48.4734	2775	5303.6	0.0214635	0.0376404	0.0455293	0.0486234	0.285138	0.466623	17	0.054723	0.110167
885	5	6.6	295.943	49.0654	3660	5970.6	0.0203686	0.0324283	0.0365723	0.0485834	0.295943	0.488564	19	0.0523423	0.100694
886	8	6.75	249.405	38.0911	6177	6835.88	0.00439738	0.0356722	0.0326264	0.0751677	0.249405	0.451628	31	0.047762	0.0901397
887	5	6.6	259.407	41.6493	4273	6409.4	0.00109545	0.0232342	0.0340819	0.0329139	0.259407	0.45624	19	0.0421444	0.0808443
888	5	5.8	278.431	50.5815	5825	5124.6	0.0153778	0.0305827	0.0336022	0.0468424	0.278431	0.495698	15	0.0453249	0.0757207
889	6	6	285.048	48.4129	2779	4955.17	0.0204205	0.0379035	0.037525	0.0607713	0.285048	0.488044	19	0.053195	0.0933673
890	7	5.57143	283.911	52.8228	5054	5544.57	0.0173082	0.028314	0.0401344	0.0486597	0.283911	0.482477	19	0.0430451	0.0774081
891	4	6.5	271.599	44.8624	7372	5854.25	0.0029398	0.0341566	0.0362324	0.0580041	0.271599	0.466207	15	0.0538355	0.0939052
892	6	6.83333	266.402	40.7532	6836	5719	0.0150805	0.0321609	0.0362829	0.0533578	0.266402	0.482978	24	0.0486494	0.0826197
893	6	6.33333	291.186	47.4333	7696	5601.67	0.0112756	0.0448625	0.0359712	0.0560993	0.291186	0.511267	21	0.0587834	0.0977464
894	4	5.75	301.541	53.4876	5850	4433.25	0.0183068	0.0400487	0.0327574	0.0527448	0.301541	0.498509	12	0.0487413	0.0796281
895	7	5.71429	283.709	52.0616	8969	5879.71	0.0187558	0.0503957	0.0377425	0.0894834	0.283709	0.504428	20	0.0558563	0.0894834
896	6	6.66667	262.159	39.7919	6289	6982.33	0.0190556	0.0370725	0.0379297	0.0742532	0.262159	0.435949	23	0.0511299	0.0864151
897	5	6.4	255.994	41.5076	8618	6724	0.00862552	0.0331081	0.0322814	0.0656019	0.255994	0.452846	18	0.044067	0.0722932
898	7	6.14286	272.235	44.817	4584	5696.86	0.00638516	0.0447593	0.0371168	0.0837355	0.272235	0.449418	23	0.0552556	0.109068
899	6	6.33333	262.126	43.1329	6584	5036	0.0247368	0.0482467	0.0362424	0.0819744	0.262126	0.452198	21	0.0540124	0.0819744
900	7	6.28571	282.886	45.8487	7099	7332.14	0.0199487	0.0407189	0.0345228	0.0569241	0.282886	0.481223	24	0.0576027	0.101155
901	6	6.66667	263.839	40.047	8750	6201	0.0172246	0.0335311	0.0349521	0.0491655	0.263839	0.451293	23	0.0540624	0.0936058
902	6	6.83333	255.431	38.4161	6021	7018.33	0.0125074	0.0356696	0.0362384	0.0603384	0.255431	0.458775	24	0.0465409	0.0782878
903	7	6.57143	255.015	40.3773	7206	6755.57	0.0172255	0.0439778	0.0361587	0.0606324	0.255015	0.456203	26	0.0565723	0.0902043
904	4	7.5	273.114	37.2551	3196	6799.25	0.0090087	0.0339014	0.0364609	0.0514334	0.273114	0.488975	19	0.0505175	0.100599
905	6	6.66667	260.212	43.8849	5458	6682	0.0122369	0.0234974	0.0336539	0.046487	0.260212	0.462119	22	0.0406905	0.101155
906	8	6.375	243.125	39.8817	5694	5874.12	0.00943091	0.0393944	0.0381411	0.0721444	0.243125	0.411592	28	0.0529562	0.0878075
907	7	5.85714	266.422	48.2551	3822	6494.29	0.0225952	0.0463961	0.0338788	0.0789352	0.266422	0.462821	21	0.0561148	0.0957149
908	7	6.14286	267.128	43.6127	6131	6564.29	0.0218519	0.0359772	0.0279494	0.0504515	0.267128	0.444401	23	0.0496844	0.0880019
909	5	5.8	270.864	46.9498	7363	5494.2	0.02657	0.0396537	0.0402023	0.0461919	0.270864	0.446254	15	0.0501158	0.0735991
910	6	6.16667	278.303	46.4391	4797	5027.5	0.0175768	0.0427636	0.0347907	0.0616056	0.278303	0.478233	20	0.0643037	0.107541
911	7	5.71429	242.508	43.0576	5789	6472	0.00894433	0.0441062	0.0350348	0.0740465	0.242508	0.412988	20	0.0455778	0.0758992
912	8	6.375	262.968	43.3715	8107	6513.38	0.0244676	0.0376965	0.0341375	0.0598121	0.262968	0.486569	28	0.0568901	0.0983465
913	7	6.71429	255.862	39.4382	5746	6706.14	0.00540327	0.0289749	0.031769	0.0469481	0.255862	0.446372	26	0.0434571	0.0859473
914	4	6.75	294.322	44.9367	1970	5852	0.0337907	0.0406823	0.0379385	0.0479109	0.294322	0.478243	16	0.0601534	0.091759
915	7	6	261.746	44.9152	5900	5669.57	0.00679362	0.0323315	0.0378676	0.0495317	0.261746	0.490747	22	0.0504233	0.098106
916	5	7.2	275.736	39.9818	6237	7827.2	0.0236277	0.0380891	0.0284613	0.0516906	0.275736	0.507703	22	0.0530968	0.0838388
917	6	7	239.986	35.5377	6460	6159.33	0.0108465	0.0287592	0.0387841	0.0537695	0.239986	0.414068	25	0.0450591	0.0769611
918	5	6.6	308.618	47.9828	3748	4954.2	0.0486343	0.0560822	0.0352251	0.0731303	0.308618	0.508713	19	0.0668748	0.0983367
919	7	6.28571	264.606	44.461	7246	5650.57	0.0168019	0.040005	0.0376769	0.0583447	0.264606	0.442927	24	0.0568207	0.106755
920	6	6.16667	263.014	43.8879	7449	6533.5	0.0151091	0.0447885	0.0397459	0.0753952	0.263014	0.481138	20	0.0580173	0.0972117
921	4	7	264.841	39.516	1191	5547.5	0.0231783	0.0362227	0.0348274	0.0532523	0.264841	0.456327	17	0.0556096	0.0997637
922	4	7.5	264.767	37.4036	4580	6835	0.0213432	0.034615	0.029794	0.0468643	0.264767	0.433339	19	0.0528775	0.0821567
923	4	6.75	258.954	40.179	5986	7981.25	0.0157301	0.0325512	0.0454448	0.056952	0.258954	0.432856	16	0.0493871	0.078987
924	4	7.25	281.17	41.3944	3849	6693	0.0186787	0.0409526	0.0358856	0.0603135	0.28117	0.487772	18	0.0605831	0.108415
925	6	6.33333	273.377	46.1775	4460	5090.67	0.0270887	0.0400988	0.0374504	0.0754797	0.273377	0.455439	21	0.0504867	0.0779205
926	6	6.33333	277.561	44.0573	4060	6077.5	0.0352001	0.0425857	0.0355319	0.0548651	0.277561	0.475062	21	0.0591993	0.0972093
927	7	6.71429	276.264	42.1913	11552	7250.29	0.0123793	0.0319299	0.03724	0.0514923	0.276264	0.473862	27	0.0541913	0.0897454
928	7	6	270.2	45.7686	5485	5553.86	0.0170041	0.0408668	0.0382783	0.0807299	0.2702	0.454517	22	0.0549519	0.0988038
929	4	6.5	257.134	41.4271	854	5387.25	0.00828419	0.0165744	0.0258671	0.0280043	0.257134	0.437802	15	0.0289591	0.0606942
930	5	6.6	267.679	44.3795	3992	5519.4	0.0250122	0.0382248	0.0330716	0.0538213	0.267679	0.450395	19	0.0543788	0.0921923
931	5	6	256.468	45.3704	4998	5526.2	0.00935813	0.0301569	0.0340665	0.0577171	0.256468	0.46351	16	0.0338113	0.0577171
932	6	6.16667	259.529	44.0272	7403	5704	0.0118775	0.031485	0.030531	0.0465623	0.259529	0.462841	20	0.0419814	0.0726769
933	7	6.57143	244.715	38.7466	7775	7275.86	0.0135731	0.0382378	0.041745	0.0616331	0.244715	0.423208	26	0.0519014	0.0768612
934	5	6.8	272.653	43.0619	3383	4855.8	0.0205388	0.0413318	0.0332922	0.0538061	0.272653	0.457378	20	0.0573488	0.0872542
935	5	6.6	244.126	39.5252	2628	6432.2	0.00840964	0.0333397	0.0419534	0.0513538	0.244126	0.434002	19	0.0431056	0.0901172
936	5	5.8	282.941	49.5821	2497	4980.8	0.0144623	0.0312372	0.027684	0.0457021	0.282941	0.497045	15	0.0405855	0.0698353
937	6	6.66667	276.22	42.3829	6044	5833.33	0.0269314	0.0489395	0.0377688	0.0862485	0.27622	0.491297	23	0.0625004	0.105001
938	6	6	268.166	46.7163	4652	5552.83	0.0177111	0.0308852	0.0354953	0.0486577	0.268166	0.480623	19	0.0460251	0.0861056
939	4	6.5	274.452	42.4746	3682	5240	0.023044	0.0347709	0.0303014	0.0460038	0.274452	0.444981	15	0.0508162	0.0813347
940	7	6.42857	263.526	43.9657	7659	6440.14	0.00924966	0.0355967	0.0390219	0.0654228	0.263526	0.482031	25	0.0529061	0.0869512
941	6	6.16667	280.858	46.5867	4323	4590.17	0.0107018	0.0391317	0.0326351	0.0582123	0.280858	0.487972	20	0.0498221	0.0824469
942	8	5.75	253.886	46.0923	7622	4513.62	0.0154322	0.0386143	0.0410489	0.063084	0.253886	0.436644	23	0.04855	0.10009
943	5	6	263.627	44.9421	2981	5120	0.0065015	0.0412169	0.0339087	0.0666029	0.263627	0.439336	16	0.0471345	0.0942128
944	5	6.8	249.701	37.1579	3772	4299.8	0.00626922	0.0322566	0.0353098	0.0690808	0.249701	0.429361	20	0.0498086	0.0881976
945	6	6.5	251.882	41.1474	6549	5774.33	0.00196036	0.0165912	0.0312238	0.046434	0.251882	0.429518	22	0.0313403	0.0585589
946	8	6.25	264.634	44.2238	10816	5555	0.0118255	0.0313243	0.032653	0.0548086	0.264634	0.463666	26	0.0504133	0.104678
947	5	6.8	265.04	42.1751	4012	6012.4	0.0232428	0.0427005	0.0393524	0.0983241	0.26504	0.443651	20	0.0489011	0.0983241
948	6	5.66667	253.48	46.1696	1649	4535.5	0.00640624	0.0233809	0.0435114	0.0412721	0.25348	0.421937	17	0.0389382	0.10188
949	6	6.83333	267.755	41.0133	3807	7107.33	0.0157856	0.0357674	0.0351687	0.0502968	0.267755	0.450221	24	0.0599842	0.101014
950	5	5.8	281.341	49.3017	8469	4771	0.00880608	0.0271062	0.0402286	0.0478734	0.281341	0.461059	15	0.0431374	0.0761938
951	4	7.25	264.339	38.261	1189	5836.5	0.0192988	0.0330611	0.0321747	0.0475313	0.264339	0.449319	18	0.0463926	0.0841863
952	6	6.5	267.396	42.0725	9968	6334.17	0.0228661	0.0402039	0.0283669	0.0814086	0.267396	0.453028	22	0.0541155	0.0865822
953	7	5.85714	275.875	49.7325	5769	5094.71	0.00768868	0.0410764	0.036017	0.0612089	0.275875	0.488571	21	0.0520872	0.0803919
954	5	6.4	247.201	40.0819	6428	5491.2	0.00686268	0.0222636	0.037681	0.0345342	0.247201	0.447615	18	0.041551	0.0878705
955	5	7	264.428	38.4051	5636	6102.8	0.024519	0.0402307	0.0334689	0.0571023	0.264428	0.462016	21	0.0540798	0.0860688
956	5	6.6	266.002	40.5337	5456	7037.8	0.0195528	0.0356217	0.0348101	0.0647282	0.266002	0.494339	19	0.0524424	0.0756255
957	7	6	263.299	46.3908	3190	3880	0.0260707	0.0403683	0.0363746	0.0601927	0.263299	0.44117	22	0.057047	0.102008
958	9	5.55556	252.947	47.3774	7725	5079.56	0.00196036	0.0363459	0.0319756	0.0795961	0.252947	0.427557	24	0.0409958	0.0845829
959	5	7	251.361	37.4847	5760	5926.6	0.00850336	0.0316402	0.0405728	0.0625572	0.251361	0.436769	21	0.0455003	0.0798836
960	7	5.71429	274.656	49.1391	5804	5996	0.0203823	0.044794	0.0378459	0.0720726	0.274656	0.469731	20	0.0565517	0.109038
961	6	7.5	253.413	34.3582	8933	9207.67	0.0283157	0.0386393	0.0372707	0.0532469	0.253413	0.460904	28	0.0588986	0.0900209
962	7	6.42857	250.485	40.2991	7358	5615.71	0.00370789	0.0444364	0.0335168	0.103186	0.250485	0.440608	25	0.0495516	0.103186
963	5	6.2	283.564	47.9359	3570	5882.8	0.0100472	0.0266433	0.0348957	0.040691	0.283564	0.474467	17	0.0475714	0.0983972
964	7	6.28571	261.863	44.9799	6747	5086.86	0.00466411	0.0382449	0.0407011	0.0789352	0.261863	0.46204	24	0.0569678	0.102093
965	7	6.42857	275.775	45.0244	6961	6392.29	0.0114283	0.0353943	0.037536	0.0742532	0.275775	0.465352	25	0.0526003	0.0954587
966	5	6.8	260.625	40.6038	2387	6502	0.00467453	0.0277085	0.0346523	0.051401	0.260625	0.457238	20	0.0498555	0.10265
967	10	6	266.753	46.5971	11490	5187.4	0.01278	0.0359349	0.0325099	0.0507174	0.266753	0.46311	31	0.0507097	0.112682
968	5	6.6	260.987	40.5773	4883	6578.8	0.0126627	0.0384243	0.0407091	0.0684117	0.260987	0.428758	19	0.0470479	0.0836547
969	6	6.33333	263.84	42.717	4310	5583.5	0.0115314	0.0339224	0.0403282	0.0768725	0.26384	0.431299	21	0.0462702	0.0793361
970	5	6.2	284.191	46.5533	3437	6642.2	0.00727677	0.0271569	0.0350271	0.0620056	0.284191	0.473872	17	0.047261	0.089194
971	5	5.8	296.401	53.4933	2190	5577	0.0288313	0.0379763	0.0413064	0.0497157	0.296401	0.490391	15	0.0547646	0.118015
972	5	6.6	238.675	37.1083	4513	5401.6	0.00332442	0.0232889	0.0302407	0.0652913	0.238675	0.428199	19	0.0330789	0.0656266
973	8	5.875	271.692	49.042	7330	4236.5	0.0126021	0.0220229	0.0348892	0.0322658	0.271692	0.466259	24	0.0376437	0.0669617
974	7	6.42857	252.151	40.7101	6182	5816.71	0.0208879	0.0311381	0.034105	0.0469481	0.252151	0.443719	25	0.0485969	0.0722222
975	7	6.28571	259.895	43.0507	10897	6147.57	0.0241212	0.0439665	0.0318411	0.0781843	0.259895	0.457132	24	0.0560813	0.0888163
976	7	6.28571	252.158	42.8554	3877	5774.86	0.00750641	0.0347855	0.0398195	0.0862211	0.252158	0.43684	24	0.0468706	0.106208
977	4	7.25	275.9	38.5931	2545	7263.75	0.0354715	0.0484019	0.0387507	0.0812154	0.2759	0.459283	18	0.0621531	0.0985555
978	9	5.44444	257.717	49.873	6093	5096.11	0.00994874	0.0323753	0.039104	0.074607	0.257717	0.476035	23	0.0454021	0.101786
979	5	7	303.57	45.2705	5863	7472.4	0.0348833	0.0592724	0.0495125	0.0780823	0.30357	0.50578	21	0.0783664	0.13346
980	7	6.14286	250.286	42.6934	7683	6032	0.0156764	0.0364999	0.0389331	0.0624341	0.250286	0.445762	23	0.0524877	0.102801
981	8	6	259.765	45.2656	8463	5327.62	0.0150805	0.0360313	0.037046	0.0616378	0.259765	0.467897	24	0.045412	0.0820959
982	4	6.5	275.522	44.7723	1477	5691.75	0.0398158	0.0522036	0.0360445	0.0620843	0.275522	0.456795	15	0.0612247	0.0917166
983	6	6.33333	268.55	43.3197	6901	5923.33	0.0137483	0.0368542	0.0371887	0.057615	0.26855	0.484397	21	0.0573614	0.105432
984	6	6.66667	271.841	41.2616	4567	5668.83	0.014432	0.0541941	0.038484	0.0992134	0.271841	0.444503	23	0.0645472	0.10188
985	6	6.16667	257.884	44.9933	4020	4642.33	0.00660626	0.0294349	0.0316169	0.0731178	0.257884	0.457768	20	0.0424372	0.102801
986	8	5.625	253.56	47.052	4903	5267.25	0.00560736	0.0291748	0.0285056	0.0475503	0.25356	0.469051	22	0.04094	0.0815428
987	8	6.125	242.871	41.9001	8623	5825.25	0.0125832	0.0403833	0.036661	0.0858038	0.242871	0.438249	26	0.0430939	0.0858038
988	5	6.8	268.168	40.2251	4526	6038.4	0.011925	0.029048	0.0336544	0.0616841	0.268168	0.486187	20	0.0467166	0.0902043
989	7	5.42857	265.435	51.507	4483	4656.43	0.0128238	0.0382241	0.03302	0.0561954	0.265435	0.484126	18	0.0454931	0.0857649
990	4	6.75	285.999	42.5594	1366	5895.25	0.0199972	0.04471	0.033194	0.0663441	0.285999	0.464903	16	0.0510532	0.0890213
991	8	6.25	277.989	46.8004	10042	6094.5	0.0261351	0.0480555	0.0385412	0.0693188	0.277989	0.460963	27	0.0636191	0.0953283
992	7	5.57143	278.759	51.485	5612	5154.71	0.00476148	0.0383143	0.0374124	0.0691728	0.278759	0.478699	19	0.0472227	0.0814123
993	6	6	256.205	44.175	5465	4393.67	0.0243204	0.0462255	0.0407857	0.0774191	0.256205	0.453855	19	0.0536893	0.0827195
994	6	5.66667	271.258	49.4078	2283	6796.33	0.00756156	0.0370426	0.0390264	0.0777705	0.271258	0.461373	17	0.0526492	0.0950857
995	5	6.6	246.219	37.5191	4222	5251.4	0.00831851	0.0228549	0.0314928	0.0599394	0.246219	0.433479	19	0.0378494	0.0816417
996	5	6.6	265.77	43.2403	2126	6554.6	0.0236126	0.0421066	0.0302633	0.0558363	0.26577	0.446752	19	0.0572186	0.0868047
997	8	6	251.006	44.0755	8654	5427	0.00995667	0.0378596	0.0391137	0.0551724	0.251006	0.427474	24	0.0491516	0.0872507
998	7	5.85714	275.797	48.0299	6089	6584.86	0.0245665	0.0392731	0.0372653	0.0617296	0.275797	0.458211	21	0.056786	0.100982
999	5	6	257.354	45.5271	3053	4107.2	0.00745383	0.0319175	0.0306181	0.0765685	0.257354	0.460392	16	0.038403	0.0765685
