# Supplementary material for: The winner takes it all—Competitiveness of single nodes in globalized supply networks
Source: PLoS One. 2019 Nov 20;14(11):e0225346. doi: 10.1371/journal.pone.0225346 (PMC6867619; doi:10.1371/journal.pone.0225346)
Supplement: S1 Table — Legends can be found in te readme.txt file. (ZIP) [file pone.0225346.s001.zip › spatial_network_delaunay_randomized_weights_N_1000_r_1_edgelist.dat]

0	269	0.0218798
0	298	0.0457931
0	363	0.0299308
0	449	0.0532153
0	793	0.0315361
1	176	0.00578471
1	243	0.0215247
1	554	0.0334212
1	584	0.0603213
1	636	0.0265542
1	670	0.0142155
1	814	0.0212687
2	390	0.0310662
2	440	0.0308785
2	714	0.0212949
2	781	0.0530985
2	785	0.032462
2	917	0.0105879
3	176	0.0252196
3	243	0.0403989
3	321	0.0148723
3	656	0.0764813
3	752	0.0281283
3	893	0.0359277
4	59	0.0444058
4	111	0.00636013
4	287	0.104066
4	504	0.0415584
4	513	0.00969283
4	765	0.0170798
5	133	0.0484263
5	315	0.0204432
5	320	0.0212392
5	383	0.0521947
5	385	0.0217877
5	414	0.0420087
5	436	0.0410667
6	224	0.0422219
6	235	0.0665404
6	457	0.00819463
6	601	0.0616094
6	804	0.0729918
6	805	0.0628753
6	871	0.0395677
7	80	0.0522841
7	348	0.00670946
7	401	0.00930773
7	443	0.0320125
7	484	0.0188038
8	160	0.0323754
8	453	0.0330064
8	485	0.00987011
8	624	0.0300187
8	681	0.0871184
8	825	0.0388855
8	872	0.020324
8	978	0.0330229
9	231	0.0363858
9	443	0.0770417
9	445	0.0254727
9	484	0.0270518
9	528	0.0212162
9	697	0.0482747
9	840	0.00394732
10	453	0.0456125
10	460	0.0322788
10	482	0.0534121
10	485	0.0275802
10	567	0.0487125
10	702	0.067367
10	736	0.0511349
11	80	0.0330544
11	210	0.017553
11	372	0.0492386
11	443	0.011147
11	697	0.0725394
12	205	0.0378283
12	319	0.0104165
12	333	0.0367228
12	377	0.023936
12	495	0.0672122
12	845	0.0150663
12	856	0.0260413
12	884	0.0686991
12	942	0.04581
13	28	0.0346025
13	102	0.0625788
13	345	0.0567027
13	626	0.017981
13	634	0.0082992
13	815	0.0126508
13	823	0.0452043
14	115	0.0524866
14	503	0.0310997
14	637	0.0176575
14	651	0.0191188
14	861	0.0353342
14	870	0.0255323
14	964	0.01913
15	137	0.0591234
15	650	0.0620047
15	726	0.00643263
15	732	0.066484
16	267	0.045245
16	291	0.0335933
16	378	0.0684946
16	399	0.049981
16	657	0.0496275
16	975	0.0247656
17	270	0.031309
17	439	0.0517772
17	448	0.0324953
17	555	0.022172
17	610	0.0419316
17	820	0.0411733
17	846	0.0652608
18	195	0.0451312
18	244	0.0446572
18	481	0.0181317
18	707	0.00445018
18	732	0.0426839
18	927	0.021964
18	949	0.0551067
18	970	0.0276189
19	240	0.0190567
19	339	0.0415656
19	456	0.0329799
19	576	0.0157812
19	946	0.0507717
20	52	0.0329735
20	114	0.0307474
20	347	0.053608
20	879	0.0266988
20	880	0.0303527
20	949	0.0238769
21	192	0.0117221
21	256	0.0102483
21	709	0.0532521
21	763	0.0395516
21	818	0.0429261
21	966	0.029808
22	192	0.0568559
22	274	0.0643832
22	426	0.0396479
22	818	0.0426961
23	104	0.0216063
23	168	0.0569661
23	218	0.0192371
23	273	0.0182483
23	374	0.0283738
23	913	0.0319866
24	317	0.0433627
24	506	0.06065
24	516	0.0425649
24	722	0.0298818
24	810	0.0168818
24	839	0.0416486
25	63	0.0124631
25	373	0.0651431
25	571	0.0141421
25	646	0.0151759
25	919	0.0401911
25	965	0.021471
26	186	0.00729532
26	242	0.023659
26	605	0.0514724
26	738	0.0225258
26	822	0.0543074
27	79	0.0730606
27	316	0.0547443
27	395	0.0556888
27	400	0.0199083
27	599	0.0133436
27	935	0.0122249
28	29	0.0317514
28	345	0.0309583
28	553	0.0494345
28	784	0.0613821
28	795	0.0307316
28	815	0.0441816
29	169	0.0389709
29	345	0.0373447
29	553	0.0331702
29	864	0.0185735
29	878	0.0488008
30	332	0.00827525
30	393	0.0432379
30	754	0.0103314
30	823	0.0146477
31	57	0.0362848
31	449	0.0513749
31	510	0.0177706
31	674	0.0520515
32	268	0.063452
32	306	0.0458961
32	367	0.0370921
32	537	0.0142139
32	591	0.0774413
32	668	0.0327563
32	685	0.0273817
33	105	0.0315314
33	358	0.0362508
33	563	0.0394551
33	769	0.0287986
33	829	0.0576647
33	859	0.0609494
33	877	0.0220358
33	904	0.0678889
33	963	0.0313267
34	193	0.0692076
34	299	0.0260414
34	766	0.0591007
34	912	0.0370877
35	170	0.0255317
35	208	0.0327098
35	221	0.032085
35	450	0.0367875
35	505	0.0140948
35	698	0.0148542
35	867	0.0209952
35	916	0.0387814
35	940	0.0150594
36	87	0.0305984
36	109	0.0636053
36	178	0.0480165
36	211	0.0220834
36	378	0.0412076
36	430	0.0369753
36	446	0.0430963
36	947	0.0405544
36	982	0.0104406
37	184	0.00907062
37	502	0.0244431
37	779	0.0386056
37	917	0.0523726
37	941	0.00786975
38	188	0.0168699
38	322	0.0348744
38	364	0.020036
38	547	0.0137533
38	683	0.0355441
39	271	0.00864581
39	300	0.0154668
39	322	0.0474827
39	447	0.0309222
39	535	0.014672
39	686	0.0100527
40	215	0.00927715
40	366	0.0279912
40	465	0.0063094
40	600	0.0534492
40	835	0.0132342
40	989	0.0149185
41	59	0.023501
41	89	0.0114945
41	164	0.028721
41	203	0.0403115
41	282	0.0550771
42	134	0.043646
42	159	0.0492668
42	222	0.0498726
42	381	0.0617117
42	562	0.0293892
42	695	0.0323483
43	58	0.0507386
43	155	0.0220835
43	228	0.00634594
43	314	0.0142696
43	337	0.00173327
43	469	0.0300401
43	767	0.0102717
43	915	0.0133051
44	149	0.0489741
44	507	0.0551559
44	700	0.0109287
44	862	0.0471771
44	873	0.0434285
44	932	0.0166418
45	242	0.0059872
45	388	0.051402
45	496	0.026234
45	564	0.0281009
45	565	0.0124564
45	609	0.0344405
46	498	0.0290523
46	582	0.0149007
46	721	0.0374529
46	743	0.0490419
46	929	0.00538573
46	953	0.0344075
46	957	0.0756967
47	209	0.0249049
47	227	0.0472926
47	370	0.0410194
47	398	0.0121469
47	522	0.0435303
47	621	0.0154719
47	881	0.00676604
48	554	0.0449225
48	776	0.0530804
48	924	0.0422385
49	72	0.00813429
49	117	0.0534008
49	304	0.0475426
49	413	0.0327536
49	417	0.0164865
49	441	0.0522988
49	603	0.0187013
49	802	0.0274384
50	168	0.0145474
50	237	0.00875476
50	331	0.0616101
50	382	0.0188727
50	434	0.0110503
50	470	0.029657
50	643	0.0103412
50	713	0.0279843
50	951	0.0240582
51	324	0.0253115
51	334	0.0418318
51	592	0.0424086
51	691	0.0193441
52	707	0.024185
52	844	0.077875
52	879	0.0489985
52	949	0.0270303
53	225	0.0582121
53	572	0.0177334
53	760	0.0523346
53	769	0.00317816
53	963	0.063639
54	67	0.0509493
54	521	0.0367051
54	645	0.0371322
54	704	0.0299366
55	487	0.0398878
55	503	0.0309971
55	594	0.0331888
55	637	0.0273497
55	870	0.00763752
55	979	0.0343367
56	99	0.035233
56	248	0.031803
56	305	0.028973
56	384	0.0312247
56	524	0.0342402
57	81	0.00595167
57	339	0.0385692
57	449	0.022333
57	531	0.061062
57	585	0.0412114
57	674	0.0342395
57	771	0.0255763
57	931	0.00834641
57	932	0.0176183
58	73	0.0324129
58	228	0.0512
58	394	0.0261818
58	469	0.0454997
59	164	0.0155316
59	282	0.0558671
59	287	0.0365893
59	496	0.0174158
59	504	0.0326569
60	275	0.0228626
60	337	0.0332495
60	708	0.0286312
60	890	0.0324725
60	915	0.0607785
61	143	0.0307327
61	252	0.0435779
61	478	0.0346356
61	681	0.0522455
61	881	0.0170902
61	936	0.00931416
62	163	0.0181249
62	471	0.030739
62	558	0.0585548
62	647	0.0207054
62	992	0.0825636
63	260	0.035358
63	350	0.0398128
63	646	0.0362787
63	919	0.0653104
64	182	0.039096
64	189	0.0322741
64	597	0.0146001
64	640	0.0273332
64	955	0.00853756
65	128	0.0359663
65	399	0.0334507
65	657	0.0222085
65	768	0.0321353
65	782	0.0631309
65	865	0.031385
66	231	0.0393488
66	263	0.0492556
66	307	0.0120635
66	723	0.0345196
66	727	0.0217183
66	840	0.0402412
67	521	0.054245
67	645	0.0407163
67	703	0.0229324
67	944	0.0413083
68	362	0.0378079
68	522	0.0464608
68	621	0.0161096
68	665	0.0697387
69	94	0.00929385
69	144	0.0355134
69	501	0.061639
69	663	0.0112544
69	809	0.0439424
69	816	0.0511679
70	154	0.0349772
70	400	0.0373923
70	431	0.0350296
70	834	0.0321263
70	908	0.0453303
71	129	0.0442774
71	221	0.0150042
71	324	0.00289412
71	618	0.0162163
71	712	0.025005
72	131	0.011265
72	413	0.0412882
72	441	0.0720182
72	668	0.0729135
73	125	0.0395939
73	228	0.0333712
73	394	0.0190297
73	726	0.0368511
74	79	0.00279125
74	154	0.0487272
74	262	0.0233348
74	389	0.0484696
74	436	0.0112701
74	606	0.0295374
74	900	0.0603417
74	926	0.0227519
75	204	0.0334875
75	275	0.0332807
75	604	0.0448946
75	767	0.0560665
75	770	0.0396933
76	107	0.0458493
76	185	0.0619371
76	630	0.105276
76	800	0.0579865
76	886	0.0286314
76	999	0.0482979
77	93	0.0256601
77	320	0.0266502
77	342	0.0290659
77	418	0.0352298
77	422	0.018082
77	539	0.0199653
77	550	0.0285128
78	211	0.0313519
78	830	0.0307681
78	977	0.0197231
78	982	0.045842
79	154	0.00441027
79	262	0.0446986
79	395	0.051624
79	400	0.0476136
79	908	0.0610597
80	372	0.0409157
80	401	0.01884
80	443	0.0288295
80	497	0.0755129
80	790	0.036147
81	200	0.0338847
81	226	0.0537642
81	258	0.0208914
81	531	0.031166
81	771	0.0427917
81	808	0.0198978
81	882	0.0424949
82	190	0.00880978
82	226	0.0537851
82	773	0.0499129
82	808	0.0311241
83	442	0.0278107
83	590	0.0700606
83	646	0.0198482
84	548	0.0523056
84	669	0.0273819
84	682	0.046769
84	693	0.0406734
84	729	0.0412245
84	954	0.0256758
84	956	0.03499
85	236	0.0257995
85	437	0.0475401
85	493	0.0241076
85	511	0.0139049
85	850	0.0348854
85	883	0.0231438
86	104	0.00747134
86	301	0.0261386
86	570	0.0169243
86	581	0.0293461
86	735	0.0324147
86	913	0.0821965
87	178	0.0510879
87	288	0.0272708
87	300	0.0106734
87	446	0.0654094
87	686	0.0342586
88	338	0.0317251
88	348	0.0274281
88	401	0.0795519
88	509	0.0748906
88	593	0.0147126
88	837	0.0220634
88	895	0.0390999
88	945	0.0365181
89	164	0.0467705
89	203	0.034932
89	219	0.0402994
89	653	0.0243934
89	847	0.0288426
90	141	0.0277898
90	202	0.0461659
90	570	0.0360845
90	589	0.0197333
90	735	0.0596809
90	892	0.0417187
91	322	0.0400516
91	405	0.0284677
91	447	0.0319745
91	683	0.0334098
91	741	0.023273
92	158	0.0235509
92	199	0.0216694
92	231	0.079304
92	266	0.0159216
92	696	0.0493301
93	95	0.0407075
93	182	0.0273176
93	254	0.0396969
93	418	0.030036
93	550	0.0153328
93	955	0.0322535
93	959	0.0581321
94	391	0.0522937
94	663	0.0030976
94	725	0.0492498
94	816	0.0325522
94	824	0.0176423
94	902	0.116544
95	521	0.022126
95	526	0.0293656
95	703	0.0366985
95	833	0.05455
95	955	0.0392173
95	959	0.025077
96	263	0.0167969
96	294	0.0249872
96	716	0.0239942
96	719	0.0269917
96	831	0.0571499
97	620	0.0660852
97	649	0.0550152
97	671	0.0193763
97	718	0.0526889
97	728	0.0583768
97	789	0.0485981
98	255	0.0488373
98	293	0.0518878
98	541	0.0229195
98	977	0.011263
98	982	0.0321357
98	984	0.0120521
99	162	0.032874
99	248	0.0406307
99	302	0.0437063
99	524	0.0250279
99	580	0.0375243
99	857	0.0340763
100	107	0.0440897
100	121	0.0501965
100	801	0.0664062
100	986	0.0374497
100	993	0.0598663
101	146	0.00983793
101	148	0.0603406
101	180	0.0430334
101	620	0.0381794
101	718	0.0522641
101	836	0.0330522
102	420	0.0419015
102	634	0.056663
102	676	0.0761936
102	754	0.0326204
102	756	0.113956
102	823	0.0553718
103	143	0.0458006
103	464	0.048994
103	522	0.0567541
103	616	0.0248147
103	898	0.00129708
103	936	0.0197581
104	168	0.0191216
104	382	0.0411898
104	581	0.0244537
104	913	0.025162
105	462	0.00867361
105	829	0.0209995
105	963	0.0463006
106	255	0.0497158
106	300	0.0275318
106	446	0.034384
106	982	0.0294627
107	185	0.0533232
107	508	0.0483487
107	630	0.0421318
107	986	0.0316757
107	993	0.0233842
107	998	0.0485187
108	182	0.0511515
108	247	0.0288079
108	254	0.0537048
108	421	0.0225945
108	640	0.0125521
109	130	0.0599168
109	232	0.0202224
109	359	0.0316541
109	430	0.0320957
109	486	0.0297171
109	947	0.0205529
109	995	0.0277106
110	321	0.0654313
110	678	0.0274035
110	688	0.0313783
110	749	0.0254272
110	752	0.0466983
110	923	0.0370642
111	251	0.00846926
111	257	0.0269976
111	459	0.00691578
111	504	0.0406502
111	513	0.0650654
111	701	0.0326598
112	232	0.0750598
112	278	0.0190426
112	486	0.0297347
112	573	0.0170937
112	759	0.0160683
113	220	0.0372612
113	689	0.0241008
113	727	0.0651968
113	840	0.0446687
114	347	0.048263
114	380	0.0393499
114	673	0.0115927
114	880	0.0309067
115	569	0.0284186
115	861	0.0200361
115	964	0.0272038
116	358	0.0354225
116	391	0.0493051
116	552	0.06838
116	824	0.0427903
116	904	0.0457416
117	214	0.0203244
117	299	0.020092
117	304	0.0637995
117	802	0.0359858
117	912	0.0246782
118	217	0.0376903
118	278	0.0410705
118	489	0.0277639
118	525	0.029929
118	759	0.0152976
118	853	0.0246418
119	574	0.0520597
119	583	0.0301402
119	602	0.0266322
119	653	0.0514787
120	196	0.0258821
120	201	0.0292512
120	327	0.0283005
120	566	0.0210524
121	174	0.0438306
121	801	0.0278263
121	978	0.0281209
121	993	0.0650435
122	270	0.0463935
122	385	0.0283764
122	414	0.0208433
122	422	0.0476654
122	820	0.0152058
123	236	0.0696562
123	488	0.0340343
123	493	0.068391
123	930	0.0268732
124	193	0.0356007
124	406	0.0204551
124	465	0.0447585
124	470	0.0575118
124	473	0.0389969
124	906	0.0437793
124	938	0.0350141
124	989	0.0225757
125	228	0.0495086
125	608	0.0369943
125	650	0.0531716
125	664	0.0642906
125	726	0.0422945
125	922	0.0541302
126	476	0.0292259
126	492	0.0374835
126	642	0.0223208
126	903	0.0406115
127	377	0.0590238
127	461	0.00388445
127	578	0.0250338
127	889	0.0504609
128	210	0.0256306
128	451	0.0133175
128	679	0.0567162
128	768	0.011742
128	865	0.0390821
129	196	0.0105069
129	221	0.0287212
129	302	0.0280418
129	712	0.0274388
129	867	0.00892008
130	172	0.0585167
130	246	0.0457389
130	486	0.029161
130	865	0.0334228
130	995	0.0406701
131	354	0.0308794
131	441	0.0110311
131	668	0.0176311
131	685	0.0628614
131	694	0.0132039
131	775	0.0274502
132	138	0.013553
132	460	0.0253287
132	567	0.0350519
132	574	0.0865779
132	583	0.0369475
132	800	0.0319415
133	241	0.023318
133	290	0.0446119
133	315	0.0134744
133	383	0.0588147
133	648	0.0397102
133	926	0.0435982
134	159	0.0407631
134	695	0.0451077
134	730	0.0255314
134	891	0.0479665
134	974	0.0167064
135	284	0.0336185
135	296	0.0079548
135	417	0.0107278
135	542	0.0277822
135	595	0.025865
135	742	0.0254388
136	409	0.0574855
136	757	0.0303929
136	773	0.0520513
136	808	0.0411394
136	882	0.0521646
137	726	0.00794214
137	732	0.0111411
137	799	0.0452607
137	953	0.0172487
138	147	0.0233656
138	460	0.0439958
138	482	0.0323873
138	583	0.0540537
138	910	0.0280883
139	251	0.0370383
139	500	0.0410143
139	600	0.0310948
139	701	0.0329152
139	876	0.00929649
139	989	0.0451074
140	395	0.0279153
140	427	0.0311772
140	720	0.0150603
140	935	0.0467022
141	202	0.0328707
141	245	0.0700449
141	349	0.0538481
141	735	0.0160851
141	907	0.0163572
142	253	0.0360121
142	427	0.0316061
142	481	0.0642653
142	720	0.0323172
142	788	0.0185073
143	252	0.0607265
143	464	0.0153491
143	619	0.00616837
143	936	0.0311352
144	177	0.0353062
144	404	0.0306682
144	520	0.0229034
144	579	0.0595033
144	663	0.0502444
144	809	0.0388348
144	921	0.0323478
145	353	0.0421887
145	616	0.0234817
145	665	0.0453788
145	920	0.0167043
145	980	0.073221
146	148	0.0507128
146	303	0.0593614
146	435	0.051143
146	620	0.057551
146	744	0.0352404
147	157	0.0288579
147	230	0.0423188
147	482	0.0287218
147	512	0.0143678
147	610	0.0561709
147	828	0.0311314
147	846	0.0347293
147	910	0.0172018
148	180	0.0428692
148	435	0.0193834
149	312	0.0492336
149	507	0.0359092
149	780	0.000509333
149	869	0.0646215
149	873	0.0243029
150	483	0.042795
150	662	0.0314668
150	717	0.0221739
150	739	0.030974
150	811	0.0549031
151	310	0.0800586
151	511	0.0179161
151	692	0.038335
151	850	0.0167623
152	177	0.0240969
152	296	0.0534994
152	579	0.0541604
152	595	0.0266996
152	603	0.0172057
153	156	0.0408915
153	230	0.0394218
153	323	0.0208867
153	361	0.043767
153	512	0.0288548
153	828	0.0463897
154	606	0.0236971
154	834	0.0792421
154	863	0.0350796
154	908	0.0276144
155	228	0.0289359
155	314	0.0218349
155	813	0.00815561
155	849	0.0717214
156	361	0.0418938
156	512	0.045495
156	702	0.0435441
157	230	0.0319126
157	323	0.0378349
157	638	0.0337003
157	846	0.034723
158	263	0.0544885
158	266	0.0320143
158	307	0.0227978
158	696	0.0582617
158	787	0.0414339
159	562	0.0208418
159	730	0.0189649
159	916	0.0483496
159	940	0.0194415
160	390	0.0298247
160	523	0.0168773
160	714	0.0580438
160	872	0.00357304
160	960	0.0492492
160	978	0.0429972
161	200	0.043325
161	344	0.0298954
161	481	0.00553604
161	660	0.0233292
161	788	0.0232122
162	302	0.0339772
162	384	0.0453693
162	524	0.0317591
162	991	0.0465077
163	234	0.0330305
163	360	0.0244031
163	471	0.043297
163	805	0.0242474
163	992	0.0473693
164	287	0.00959903
164	329	0.0477782
164	494	0.0421666
164	667	0.0240868
164	847	0.0458228
165	336	0.0322952
165	379	0.0428861
165	557	0.0300814
165	675	0.0523229
165	699	0.0364038
165	764	0.0288193
165	990	0.0369036
166	273	0.0117262
166	308	0.0647653
166	479	0.0383671
166	643	0.0245697
166	951	0.0518287
167	540	0.0188497
167	587	0.00611092
167	717	0.0453661
167	811	0.033915
167	927	0.017151
168	273	0.0489144
168	331	0.0313292
168	382	0.022443
169	285	0.0296802
169	345	0.0653513
169	412	0.0127542
169	864	0.0354556
169	952	0.0191118
170	450	0.0801906
170	698	0.0621185
170	821	0.0141795
171	188	0.0178607
171	541	0.0423282
171	644	0.0466665
171	922	0.0177467
171	994	0.0730821
172	246	0.0715739
172	325	0.015651
172	489	0.0546543
172	517	0.043895
172	759	0.0306702
172	865	0.0400701
173	328	0.0198698
173	423	0.0361997
173	552	0.0401023
173	557	0.00616926
173	896	0.045333
173	911	0.0408756
174	485	0.0677674
174	736	0.0502513
174	978	0.0201036
174	993	0.0270019
175	188	0.0216475
175	350	0.0321664
175	644	0.0511481
175	654	0.0216457
175	838	0.0368938
175	919	0.0576476
175	994	0.0211272
176	192	0.0248956
176	243	0.00932617
176	584	0.0087608
176	709	0.0478611
176	893	0.0266188
177	404	0.0335353
177	579	0.0281257
177	603	0.0151564
178	288	0.0324821
178	297	0.0228158
178	359	0.0311067
178	403	0.0177581
178	947	0.0170392
179	292	0.0152837
179	325	0.00951399
179	499	0.0175491
179	509	0.0354134
179	517	0.0400689
179	679	0.0394417
179	790	0.0126575
180	187	0.0482472
180	227	0.0330788
180	398	0.0306242
180	435	0.0172667
180	527	0.0415665
180	836	0.0462916
181	313	0.0235227
181	376	0.0533972
181	408	0.0266617
181	519	0.0320982
181	536	0.0183158
181	589	0.0273564
181	714	0.0235047
181	776	0.0444439
181	785	0.0439285
182	254	0.0410841
182	640	0.0599108
182	955	0.0535624
183	233	0.0262406
183	290	0.0449446
183	306	0.0658843
183	591	0.0523297
183	648	0.0360824
184	285	0.0263225
184	502	0.0468803
184	746	0.0244193
184	878	0.0538857
184	941	0.0336125
185	282	0.0484458
185	508	0.0378755
185	841	0.0360062
185	886	0.0585525
186	242	0.0560381
186	491	0.0315178
186	565	0.00797739
186	596	0.0131431
186	605	0.0255939
186	866	0.0396239
186	939	0.0183491
187	435	0.0410686
187	527	0.0284926
187	534	0.0279949
187	628	0.0285274
188	364	0.0291358
188	541	0.0361586
188	547	0.0286213
188	644	0.0186255
188	838	0.0210822
188	984	0.018817
189	213	0.0210437
189	392	0.0407348
189	597	0.039152
189	640	0.0690737
190	226	0.0305754
190	539	0.0325242
190	556	0.0444382
190	692	0.0288927
190	773	0.0240345
191	205	0.0244718
191	333	0.0651423
191	553	0.0503238
191	784	0.0442735
191	905	0.0495172
192	426	0.0246537
192	584	0.0274379
192	709	0.0289742
192	818	0.0165457
193	299	0.00779806
193	366	0.013049
193	465	0.0498767
193	766	0.0364311
193	835	0.0349255
193	938	0.0157199
194	197	0.0515817
194	219	0.0397326
194	278	0.0376688
194	530	0.00835483
194	573	0.0265977
194	853	0.0322733
195	452	0.0862543
195	707	0.030666
195	732	0.0180027
195	743	0.0166968
195	799	0.0515712
196	201	0.0409893
196	302	0.022463
196	467	0.0269585
196	566	0.0440204
196	857	0.0113373
196	867	0.0451843
197	219	0.0783966
197	617	0.041515
197	653	0.0211554
197	853	0.0226741
198	289	0.0368343
198	492	0.0196402
198	559	0.0310331
198	614	0.0163745
198	615	0.0191474
198	793	0.058605
199	231	0.0413089
199	265	0.0580692
199	696	0.0302844
200	258	0.0521603
200	472	0.0173733
200	660	0.0492319
200	788	0.0202657
200	882	0.0414769
201	308	0.0223776
201	327	0.0365764
201	467	0.0542953
201	505	0.0257914
201	948	0.0832524
202	239	0.00994504
202	245	0.0534789
202	536	0.0498745
202	589	0.0404392
203	282	0.00743768
203	602	0.0174925
203	653	0.0439813
203	841	0.0189185
203	886	0.0415031
204	275	0.0417505
204	424	0.0567627
204	770	0.0541368
204	985	0.0615423
205	333	0.0561534
205	845	0.0354045
205	905	0.045199
206	213	0.0290585
206	217	0.0529258
206	375	0.0455021
206	525	0.0189566
206	597	0.0375113
207	468	0.00349175
207	518	0.0206012
207	564	0.0182868
207	588	0.0458074
207	968	0.0298631
207	986	0.0834324
207	998	0.0444969
208	416	0.0391112
208	698	0.0345997
208	730	0.0553222
208	843	0.0465285
208	916	0.045659
208	950	0.0223083
209	370	0.0657962
209	398	0.0239375
209	527	0.0693602
210	372	0.0637928
210	451	0.0261426
210	697	0.0201564
210	768	0.0544596
211	378	0.0388956
211	830	0.0669355
211	982	0.0335834
212	326	0.0229553
212	607	0.054221
212	690	0.0304782
212	810	0.0298148
213	261	0.00485598
213	357	0.0341555
213	375	0.0369265
213	392	0.0775902
213	597	0.0146468
214	264	0.0487274
214	299	0.0450495
214	369	0.0421956
214	687	0.0354936
214	802	0.0103244
215	600	0.0200283
215	622	0.0442901
215	835	0.0611446
216	581	0.0397792
216	735	0.0301369
216	832	0.0375708
216	907	0.0358592
217	357	0.0385556
217	375	0.038657
217	525	0.0406527
217	617	0.0380185
217	853	0.0659466
218	286	0.0439561
218	327	0.0551603
218	374	0.0393311
218	677	0.0352188
218	913	0.0065478
219	530	0.0788141
219	653	0.0458447
219	847	0.0686213
220	259	0.0400318
220	432	0.0356032
220	445	0.0290486
220	689	0.0460361
220	840	0.0536344
221	324	0.0130278
221	450	0.040769
221	867	0.0186901
222	250	0.0594695
222	381	0.0544556
222	695	0.00849449
222	894	0.0316515
222	938	0.055965
223	315	0.0579335
223	385	0.0340429
223	448	0.0359992
223	454	0.0377024
223	555	0.0412036
223	659	0.0720415
223	737	0.0549885
223	744	0.0655033
223	851	0.0258686
224	235	0.0506363
224	601	0.0597636
224	748	0.0295255
224	844	0.031088
224	879	0.00441884
224	957	0.0915079
225	312	0.0194437
225	444	0.0476053
225	572	0.0487558
225	700	0.0386028
225	760	0.0223443
225	873	0.0354137
226	531	0.0619833
226	556	0.0620986
226	808	0.071726
227	336	0.00904294
227	398	0.0281885
227	621	0.0488639
227	836	0.0574286
227	990	0.0287569
228	543	0.0296548
228	664	0.0672027
228	849	0.0482595
229	345	0.0445769
229	393	0.0316202
229	693	0.0381269
229	823	0.0402535
229	996	0.0289026
230	323	0.034687
230	828	0.0264052
231	265	0.0260994
231	266	0.0422052
231	307	0.0398532
231	477	0.0555592
231	528	0.0306587
231	840	0.0334553
232	297	0.096035
232	359	0.0642049
232	486	0.048861
232	573	0.033399
233	306	0.028156
233	631	0.0230172
233	648	0.0194179
233	649	0.0305686
233	671	0.0363164
233	983	0.0230702
234	360	0.0407649
234	471	0.0220188
234	804	0.0188116
234	918	0.0758689
235	658	0.0348338
235	722	0.00427821
235	804	0.0252429
235	879	0.0300015
235	918	0.0229151
236	428	0.0413495
236	437	0.0554168
236	488	0.0469351
236	493	0.0440697
237	470	0.0630212
237	643	0.0172775
237	906	0.0589911
238	382	0.0244221
238	596	0.0479285
238	713	0.0443403
238	832	0.018506
239	245	0.00515054
239	397	0.0247268
239	408	0.0274127
239	466	0.0220733
239	536	0.0471817
239	791	0.0133124
239	842	0.0249821
239	968	0.0276365
240	258	0.039156
240	456	0.0375505
240	576	0.0453945
240	771	0.0433723
241	290	0.0184598
241	797	0.0315252
241	900	0.0281535
241	926	0.0529068
242	565	0.0169957
242	609	0.041992
242	738	0.0380215
243	319	0.0346461
243	636	0.0499552
243	752	0.0062616
243	856	0.0377218
244	335	0.0531142
244	481	0.0549892
244	532	0.0273926
244	540	0.01988
244	927	0.0398598
244	967	0.0164574
245	349	0.0677813
245	842	0.0403749
246	486	0.0403181
246	759	0.00334264
247	254	0.048702
247	392	0.00823318
247	421	0.0260331
247	439	0.0139232
247	550	0.0273928
248	305	0.0152521
248	580	0.0227438
248	709	0.0360454
248	893	0.0726912
248	966	0.0556746
249	292	0.0237766
249	428	0.0250138
249	827	0.0427734
249	837	0.0290612
249	895	0.0525024
250	515	0.0326425
250	633	0.0334637
250	848	0.0458442
250	894	0.0472845
250	921	0.019012
250	938	0.0245789
251	257	0.0899405
251	283	0.00819605
251	701	0.0334651
251	876	0.0316127
252	356	0.0202192
252	619	0.0126467
252	681	0.0463825
252	825	0.0165331
253	427	0.0333089
253	481	0.0291984
253	967	0.0169417
254	550	0.00513009
255	300	0.0401967
255	982	0.0223302
255	984	0.0378121
256	709	0.0406887
256	966	0.0561169
257	283	0.0384436
257	463	0.015283
257	513	0.0247769
257	734	0.0291982
258	576	0.0204346
258	660	0.00870712
258	771	0.0364258
259	432	0.0320412
259	445	0.0120137
259	697	0.0186109
259	768	0.0510622
259	958	0.0568981
260	330	0.0287526
260	350	0.04465
260	442	0.0776622
260	561	0.0347288
260	646	0.0536076
260	666	0.0415429
261	357	0.0470803
261	392	0.0516902
261	538	0.0178996
261	583	0.0619136
261	910	0.0486327
262	389	0.0115751
262	395	0.0283724
262	544	0.0139418
263	294	0.0283623
263	307	0.0272628
263	723	0.0598611
263	787	0.0400096
263	831	0.0500248
264	369	0.0238716
264	594	0.019802
264	687	0.0341891
265	461	0.017295
265	477	0.025364
265	696	0.0427955
265	749	0.0496953
266	307	0.0214295
267	291	0.0517238
267	378	0.0136566
267	430	0.0558811
268	367	0.0384312
268	483	0.0331225
268	591	0.0595302
268	662	0.0235594
268	715	0.0412993
268	987	0.0566833
269	363	0.00460655
269	492	0.0572376
269	626	0.0186035
269	642	0.0512473
269	793	0.0269787
269	815	0.0385288
270	385	0.0143661
270	448	0.0137722
270	454	0.0431117
270	820	0.0297222
271	287	0.0317681
271	403	0.044156
271	447	0.0324374
271	535	0.0189167
271	765	0.0449133
272	341	0.0476612
272	419	0.0833608
272	529	0.0271568
272	899	0.0334849
272	925	0.0086962
273	308	0.022072
273	331	0.0271108
273	374	0.0714875
273	948	0.0137299
273	951	0.0727796
274	301	0.0715538
274	426	0.0473894
274	570	0.00520765
274	763	0.0135217
274	818	0.0483468
274	892	0.0143354
274	924	0.0358236
275	337	0.0611669
275	767	0.022831
275	890	0.046068
275	985	0.0584658
276	332	0.0216875
276	462	0.0329672
276	548	0.0495458
276	693	0.0378256
276	706	0.042075
276	756	0.0239928
276	954	0.0675806
277	341	0.0381481
277	438	0.065637
277	475	0.0197956
277	719	0.031707
277	899	0.0650878
277	928	0.0264269
277	961	0.0465695
278	573	0.033571
278	759	0.053871
278	853	0.0468935
279	326	0.0170612
279	410	0.0338145
279	480	0.0358678
279	611	0.0522886
279	690	0.0289153
279	817	0.0480451
279	859	0.00767142
280	387	0.0200988
280	392	0.0233481
280	439	0.0247097
280	538	0.0610211
280	610	0.0194865
281	394	0.0629403
281	469	0.00946335
281	577	0.0369214
281	582	0.0207638
281	708	0.0638452
281	721	0.0447126
281	778	0.0372691
281	915	0.0283492
282	496	0.0316039
282	508	0.0405799
282	841	0.00783692
283	463	0.0566273
283	569	0.0139127
283	861	0.0490541
283	876	0.0172579
284	413	0.0303313
284	417	0.0285147
284	631	0.0567712
284	742	0.0480539
284	983	0.0489562
285	412	0.049274
285	864	0.021317
285	878	0.0396359
285	941	0.00695077
286	327	0.0282666
286	566	0.0503056
286	580	0.0269258
286	677	0.0556912
286	807	0.0358036
287	403	0.0364948
287	667	0.0285511
287	765	0.0303921
288	403	0.0363483
288	535	0.0117038
288	686	0.0622908
289	476	0.0432573
289	559	0.0516005
289	615	0.00893101
289	796	0.0252865
289	903	0.00736754
290	591	0.0509215
290	648	0.0497209
290	797	0.0312242
291	430	0.0489484
291	657	0.014319
291	782	0.0363611
292	325	0.0463231
292	509	0.0181096
292	827	0.0162496
292	895	0.0570906
292	981	0.029123
293	541	0.0397077
293	543	0.0430281
293	849	0.0393613
293	977	0.0270295
294	305	0.0563271
294	716	0.0363083
294	787	0.0114945
294	923	0.0259037
295	411	0.0221551
295	464	0.0362632
295	779	0.00399732
295	786	0.0114026
295	917	0.00800342
295	972	0.0366565
296	542	0.00732836
296	557	0.0203195
296	579	0.0389143
296	595	0.0296268
296	699	0.0173385
297	359	0.0469069
297	403	0.0507534
297	494	0.0619389
297	560	0.0239881
297	573	0.00867428
297	586	0.0287414
297	613	0.0306084
298	363	0.0590157
298	371	0.040465
298	449	0.0618909
298	568	0.0334048
298	932	0.00949229
299	594	0.0524259
299	687	0.034118
299	835	0.027461
299	912	0.0506588
300	322	0.0262254
300	446	0.00827697
300	547	0.0168573
300	686	0.01253
300	984	0.0184277
301	570	0.0425546
301	763	0.0257165
301	913	0.0420961
302	712	0.0484741
302	857	0.0235102
302	991	0.0337433
303	620	0.043313
303	649	0.0311693
303	744	0.0266442
304	603	0.0305732
304	633	0.0570735
304	848	0.0315242
304	912	0.0164068
304	962	0.0469906
305	384	0.00533539
305	656	0.0279509
305	716	0.0262861
305	885	0.0394204
305	893	0.0475683
305	923	0.0848931
306	591	0.0293291
306	668	0.0347433
306	983	0.0414116
308	479	0.0750631
308	505	0.0244753
308	948	0.0195813
309	311	0.0167408
309	669	0.0162881
309	750	0.0301243
309	794	0.0471497
309	952	0.0402488
309	980	0.0637448
309	996	0.0280834
310	539	0.0458615
310	546	0.0282829
310	692	0.0605176
310	703	0.0160012
310	850	0.0482462
310	988	0.0280304
311	345	0.0558219
311	952	0.0460534
311	996	0.0241575
312	572	0.0418588
312	780	0.0265381
312	869	0.0134221
312	873	0.0275712
312	973	0.0317093
313	589	0.036151
313	776	0.0503493
313	892	0.0474173
314	767	0.0467052
314	813	0.0210459
315	385	0.0565908
315	648	0.011807
315	737	0.00574413
316	472	0.0817981
316	599	0.0197216
316	720	0.0454536
316	788	0.0322751
316	882	0.0669221
316	935	0.0856154
317	347	0.0689103
317	351	0.0515597
317	516	0.0504342
317	658	0.0551302
317	839	0.0117923
318	440	0.0262483
318	502	0.0403793
318	629	0.0297479
318	733	0.0205053
318	746	0.0665811
318	781	0.0270758
319	636	0.0368031
319	774	0.0408785
319	845	0.0301838
319	856	0.0165879
320	342	0.0365045
320	414	0.00523698
320	422	0.0244176
320	436	0.0209056
320	606	0.0426518
320	757	0.044255
320	863	0.0317773
321	656	0.0218907
321	752	0.0320787
321	923	0.013108
322	447	0.0603431
322	547	0.0534569
322	683	0.0178635
323	361	0.0481592
323	638	0.0416254
324	450	0.00495334
324	592	0.0608342
324	618	0.0370953
324	691	0.0430489
325	489	0.0427163
325	517	0.0610613
325	705	0.0417429
325	981	0.0468497
326	480	0.0470142
326	506	0.0672752
326	690	0.0347831
326	810	0.0670165
327	374	0.0418258
327	566	0.0240828
327	948	0.0516998
328	423	0.00620747
328	557	0.0531076
328	579	0.0200408
328	663	0.0354221
328	902	0.0197262
329	494	0.0574588
329	586	0.0217635
329	667	0.0499425
330	350	0.00956129
330	666	0.0352351
330	731	0.043356
331	951	0.048005
332	393	0.0553876
332	693	0.0285293
332	754	0.0430773
332	756	0.0100708
333	495	0.0473709
333	784	0.0266455
334	592	0.0140497
334	655	0.0368609
334	691	0.0466209
334	755	0.0196552
334	772	0.0241095
334	918	0.108867
334	950	0.024773
335	427	0.0134231
335	514	0.0315487
335	532	0.0107452
335	811	0.026199
335	967	0.0487818
336	675	0.0500117
336	718	0.0335966
336	728	0.0257422
336	836	0.027898
336	990	0.0346085
337	767	0.0462842
337	915	0.0361342
338	348	0.0297341
338	593	0.0509541
338	812	0.0221228
338	914	0.00996873
338	942	0.0461187
339	456	0.0566511
339	585	0.0457066
339	931	0.0410246
339	946	0.0175696
340	367	0.0127528
340	415	0.0675603
340	483	0.0337606
340	537	0.0493036
340	598	0.0332359
340	684	0.0082249
340	717	0.00556444
341	708	0.0275974
341	890	0.0151818
341	899	0.0264334
341	925	0.0701819
341	928	0.0318079
342	409	0.0261377
342	539	0.0632781
342	757	0.0383807
342	773	0.0314057
343	577	0.0351622
343	721	0.0458404
343	726	0.0476787
343	953	0.0267551
344	481	0.0274563
344	576	0.0207805
344	660	0.0161766
344	970	0.0199945
345	823	0.0341109
345	952	0.0331279
345	996	0.0705377
346	361	0.0197392
346	370	0.0636768
346	429	0.0382773
346	453	0.0627501
346	478	0.0262948
346	702	0.0316023
346	881	0.0461099
347	351	0.0196547
347	380	0.0183037
347	658	0.00793551
347	777	0.0247976
347	879	0.0246041
348	401	0.0430996
348	484	0.0426947
348	889	0.0293147
348	942	0.0567916
349	397	0.021037
349	491	0.0401427
349	819	0.0307766
349	842	0.0187977
349	866	0.048333
349	907	0.0487042
349	939	0.0237943
350	654	0.0599126
350	731	0.00858526
350	919	0.0425669
351	627	0.0477015
351	777	0.0280839
351	839	0.0103832
351	860	0.00890018
352	380	0.0152025
352	533	0.0354173
352	627	0.0219397
352	777	0.057685
352	798	0.024695
352	909	0.0110075
353	616	0.0482796
353	794	0.0347809
353	898	0.0427117
353	980	0.0382333
354	441	0.0192994
354	661	0.0320542
354	694	0.0342588
355	406	0.0283978
355	434	0.0419667
355	470	0.0432535
355	551	0.0332614
355	596	0.0228502
355	747	0.0718055
356	575	0.0287526
356	619	0.033708
356	786	0.011056
356	825	0.0298666
356	917	0.0395315
357	375	0.00261489
357	583	0.0263555
357	617	0.043579
358	563	0.0364268
358	711	0.0543698
358	824	0.0205941
358	826	0.0370112
358	877	0.0485428
358	904	0.037058
359	947	0.0839914
360	804	0.0467954
360	805	0.0281937
361	429	0.0244663
361	638	0.00468073
361	702	0.098305
362	407	0.045147
362	621	0.0342393
362	665	0.0147955
362	672	0.0494632
362	888	0.0440861
362	920	0.0470614
362	990	0.0463854
363	568	0.036275
363	626	0.0333558
364	396	0.01311
364	683	0.0197614
364	783	0.0452019
364	838	0.00825953
365	389	0.0102962
365	427	0.045398
365	490	0.0249233
365	544	0.0173296
365	715	0.0276842
365	987	0.0505004
366	465	0.0617659
366	835	0.0278044
367	483	0.0371062
367	537	0.037947
368	552	0.041902
368	729	0.0422385
368	911	0.0210571
368	956	0.0364336
369	487	0.0428633
369	594	0.0248276
369	802	0.030542
369	874	0.0269419
369	979	0.0144505
370	429	0.0448286
370	527	0.0441942
370	534	0.0511613
370	881	0.0333047
371	420	0.049134
371	507	0.0191716
371	568	0.0175026
371	932	0.0482275
372	451	0.0363745
372	497	0.0363859
373	571	0.0828886
373	587	0.0756194
373	965	0.0409356
374	948	0.0440478
376	519	0.0564148
376	751	0.0352792
376	776	0.0341988
376	814	0.0298301
377	578	0.0572833
377	678	0.0636004
377	688	0.0505401
377	856	0.0302804
377	889	0.0710517
377	942	0.00769307
378	430	0.0269832
378	770	0.0431463
378	830	0.0190601
378	934	0.0263354
378	975	0.0214379
379	557	0.00640102
379	764	0.0386819
379	896	0.0395926
379	976	0.0524869
380	533	0.0102336
380	673	0.0173774
380	777	0.0278593
380	887	0.0343236
381	473	0.0400396
381	562	0.02889
381	906	0.0608238
381	938	0.0419673
381	940	0.0837731
382	581	0.0263813
382	713	0.0533185
382	832	0.0327928
383	436	0.0515188
383	926	0.0270867
384	419	0.0127454
384	524	0.0213686
384	885	0.0437007
384	991	0.0453437
385	414	0.0603503
385	454	0.0337371
386	495	0.040484
386	796	0.0450037
386	868	0.0342858
386	884	0.0654402
387	538	0.0474463
387	610	0.0625132
387	910	0.0712469
388	496	0.0304494
388	508	0.00863742
388	518	0.0383379
388	564	0.00818218
389	544	0.0304071
389	680	0.0395506
389	715	0.0394806
389	797	0.0385883
389	900	0.0522353
390	523	0.0322362
390	714	0.0526441
390	917	0.0488033
391	423	0.0455677
391	552	0.0154202
391	725	0.0394749
391	824	0.0256441
392	421	0.0526419
392	439	0.0468467
392	538	0.0725002
392	640	0.0385179
393	693	0.0551849
393	823	0.0473144
394	469	0.0399696
394	577	0.0376952
394	726	0.00544007
395	427	0.0454178
395	544	0.0483511
395	935	0.0186568
396	474	0.0479279
396	683	0.0392658
396	783	0.0467437
396	964	0.0174708
396	997	0.0337622
397	791	0.026457
397	819	0.0477741
397	842	0.0173372
398	527	0.0315929
399	657	0.0401572
399	768	0.0279313
399	975	0.0461506
400	431	0.0137508
400	599	0.0763362
400	908	0.0719914
401	509	0.0455323
401	790	0.0200244
402	645	0.0209318
402	705	0.0478759
402	827	0.0457548
402	944	0.0222259
402	981	0.0305513
403	535	0.0366696
403	586	0.031109
403	667	0.0228487
404	603	0.0259127
404	921	0.0478901
404	962	0.059315
405	447	0.0331762
405	513	0.0447978
405	734	0.0210021
405	741	0.0524059
405	997	0.0575269
406	470	0.0383611
406	747	0.00140703
406	989	0.00398232
407	641	0.0528626
407	672	0.0582132
407	761	0.0546521
407	920	0.0221782
408	466	0.0282194
408	536	0.0745271
408	714	0.0393238
409	757	0.0503008
409	773	0.023319
410	611	0.050437
410	817	0.0286812
410	858	0.0280545
411	412	0.0214713
411	750	0.029283
411	779	0.0480671
411	898	0.0530893
411	952	0.0363281
411	972	0.0193699
412	779	0.0182239
412	941	0.0369147
412	952	0.0512155
413	417	0.0372938
413	668	0.0283545
413	983	0.003065
414	422	0.0284463
415	442	0.0355081
415	537	0.0124638
415	639	0.0230961
415	684	0.0292316
415	710	0.0286722
416	803	0.0432486
416	826	0.0149944
416	843	0.0391988
416	950	0.026559
417	595	0.0477079
417	603	0.0338143
418	539	0.0636784
418	959	0.0211418
419	529	0.0469521
419	623	0.013764
419	885	0.0345638
419	899	0.00648104
419	933	0.022198
419	991	0.0175754
420	507	0.047155
420	568	0.0154684
420	634	0.0328736
420	676	0.0353008
421	640	0.0387418
422	550	0.0303522
422	820	0.0298224
423	552	0.0367332
423	725	0.0381522
423	902	0.0392819
424	770	0.0347083
424	958	0.014764
424	975	0.0655377
424	985	0.0350353
425	466	0.0378768
425	714	0.0651897
425	801	0.0195837
425	960	0.0228017
[truncated: 4,000 more rows]
