# Supplementary material for: The winner takes it all—Competitiveness of single nodes in globalized supply networks
Source: PLoS One. 2019 Nov 20;14(11):e0225346. doi: 10.1371/journal.pone.0225346 (PMC6867619; doi:10.1371/journal.pone.0225346)
Supplement: S1 Table — Legends can be found in te readme.txt file. (ZIP) [file pone.0225346.s001.zip › spatial_network_delaunay_randomized_weights_N_1000_r_1_node_measures.dat]

0	5	6.6	248.196	38.5885	3772	5529	0.0218798	0.036471	0.0359316	0.0532153	0.248196	0.420504	19	0.0515622	0.0791174
1	7	6.28571	225.029	36.5863	6638	5636.86	0.00578471	0.0261558	0.0293593	0.0603213	0.225029	0.410949	24	0.0367184	0.0663689
2	6	7.16667	236.183	35.8819	5667	6905.5	0.0105879	0.029898	0.0380287	0.0530985	0.236183	0.407725	26	0.0449269	0.0842607
3	6	6	240.978	40.9279	5174	5566.5	0.0148723	0.036838	0.0317381	0.0764813	0.240978	0.430228	19	0.0488026	0.0816293
4	6	7	245.193	36.0655	6905	8135.83	0.00636013	0.0371938	0.0328279	0.104066	0.245193	0.428456	24	0.0488371	0.104066
5	7	6.28571	228.668	38.5521	6424	5950	0.0204432	0.0353095	0.0341673	0.0521947	0.228668	0.399241	24	0.0454469	0.0756954
6	7	6.42857	236.153	36.9492	7844	5918.29	0.00819463	0.0505716	0.0403933	0.0729918	0.236153	0.442498	25	0.0596142	0.10352
7	5	7	229.638	33.5344	7350	6964.2	0.00670946	0.0238235	0.0357754	0.0522841	0.229638	0.390419	21	0.0385394	0.0690634
8	8	6.125	258.355	43.9435	7665	5651.38	0.00987011	0.0355777	0.0331664	0.0871184	0.258355	0.462746	26	0.0444555	0.0871184
9	7	6.85714	243.528	38.7381	7115	5606	0.00394732	0.0341986	0.0346642	0.0770417	0.243528	0.398441	28	0.0506367	0.0936031
10	7	6.28571	272.391	43.9162	9206	6441.86	0.0275802	0.0465854	0.0365071	0.067367	0.272391	0.464603	24	0.0617313	0.108089
11	5	6.2	243.939	39.9596	4154	5530.2	0.011147	0.0367065	0.0369732	0.0725394	0.243939	0.411315	17	0.0433072	0.0725394
12	9	6.33333	225.053	36.4967	10578	6669.56	0.0104165	0.0368592	0.0392539	0.0686991	0.225053	0.391549	31	0.0577624	0.106685
13	7	6.71429	227.492	34.8717	6080	5948.57	0.0082992	0.0340028	0.0411468	0.0625788	0.227492	0.419631	27	0.0560387	0.11436
14	7	5.85714	246.655	45.3598	4764	5323.71	0.0176575	0.0286227	0.0384401	0.0524866	0.246655	0.405013	21	0.0462439	0.0871494
15	4	7.25	244.295	35.3598	6255	6516.25	0.00643263	0.0485112	0.0335686	0.066484	0.244295	0.426707	18	0.0480079	0.0831541
16	6	5.83333	268.716	49.4424	4010	5546.5	0.0247656	0.0452845	0.038972	0.0684946	0.268716	0.442365	18	0.0628648	0.0903033
17	7	6.42857	249.881	39.4371	7572	6731.57	0.022172	0.0408742	0.0354149	0.0652608	0.249881	0.421671	25	0.0567321	0.0999838
18	8	6.875	225.074	33.4373	10866	6986.88	0.00445018	0.032468	0.0363071	0.0551067	0.225074	0.412154	32	0.0462569	0.0859511
19	5	6.4	248.1	41.3499	3582	4803.4	0.0157812	0.032031	0.0338865	0.0507717	0.2481	0.438413	18	0.0398649	0.0643897
20	6	6.16667	244.561	41.4396	6508	5780.67	0.0238769	0.0330429	0.0389894	0.053608	0.244561	0.442845	20	0.0487794	0.0931333
21	6	6.33333	239.874	42.8981	5446	5153.5	0.0102483	0.0312514	0.0332522	0.0532521	0.239874	0.436384	19	0.0455534	0.0745257
22	4	6.5	263.086	41.7336	3545	4768.25	0.0396479	0.0508958	0.033815	0.0643832	0.263086	0.450522	15	0.0603188	0.090259
23	6	6.33333	236.403	38.1341	5363	5166.17	0.0182483	0.029403	0.0342888	0.0569661	0.236403	0.441226	21	0.0425387	0.0793335
24	6	6.16667	244.205	42.2191	4687	5198.17	0.0168818	0.039165	0.0376533	0.06065	0.244205	0.424217	20	0.0501204	0.07948
25	6	5.83333	233.264	41.5618	5537	4522.83	0.0124631	0.0280977	0.0423601	0.0651431	0.233264	0.420488	18	0.0349096	0.0651431
26	5	6.2	231.824	38.251	4052	5535.8	0.00729532	0.031852	0.0316057	0.0543074	0.231824	0.42777	17	0.0349519	0.0616801
27	6	6.33333	256.022	41.0449	4666	5331	0.0122249	0.0381617	0.0426114	0.0730606	0.256022	0.437933	21	0.0506489	0.0918996
28	7	6.57143	228.667	35.5185	8271	6964.86	0.0307316	0.0404346	0.0345135	0.0613821	0.228667	0.405964	26	0.0587328	0.101496
29	6	6.66667	237.296	38.0584	6414	6258.33	0.0185735	0.0347686	0.0414198	0.0488008	0.237296	0.397588	23	0.0597742	0.107882
30	4	5.75	237.922	42.2029	411	4001	0.00827525	0.0191231	0.0358754	0.0432379	0.237922	0.403837	12	0.0305505	0.059852
31	4	7.5	236.826	33.6208	4053	7703.75	0.0177706	0.0393704	0.0341111	0.0520515	0.236826	0.410491	19	0.0517096	0.0765808
32	7	6.57143	241.621	37.517	10253	5757	0.0142139	0.0426048	0.0379137	0.0774413	0.241621	0.427274	26	0.0620901	0.126147
33	9	6	241.461	44.3318	7904	4881.67	0.0220358	0.0417668	0.0337411	0.0678889	0.241461	0.403719	27	0.0519276	0.0949529
34	4	6.75	258.942	39.9202	1925	5993.25	0.0260414	0.0478594	0.0384795	0.0692076	0.258942	0.434475	16	0.0530605	0.0773085
35	9	6.11111	217.652	37.1678	8933	5896.22	0.0140948	0.0256555	0.0371681	0.0387814	0.217652	0.388543	29	0.0414617	0.0805815
36	9	6.55556	237.081	38.5517	10283	6766.22	0.0104406	0.0373975	0.0349557	0.0636053	0.237081	0.398188	33	0.0549799	0.113809
37	5	6.8	246.447	38.9835	2484	5807.2	0.00786975	0.0264723	0.0316515	0.0523726	0.246447	0.397445	20	0.0462606	0.08943
38	5	6.8	225.76	34.4731	5996	7087.4	0.0137533	0.0242155	0.0285418	0.0355441	0.22576	0.381921	20	0.0389166	0.0769996
39	6	6.5	227.746	36.5719	6542	5705.17	0.00864581	0.021207	0.0306726	0.0474827	0.227746	0.398511	22	0.0368907	0.0652704
40	6	6.33333	235.474	41.6439	6657	5595.83	0.0063094	0.0208633	0.0377671	0.0534492	0.235474	0.427297	21	0.0375809	0.0841568
41	5	7	234.631	33.798	5217	7149.2	0.0114945	0.031821	0.0320904	0.0550771	0.234631	0.393563	21	0.0503534	0.0915923
42	6	5.83333	267.191	47.1826	6626	5248.5	0.0293892	0.0443724	0.0381494	0.0617117	0.267191	0.446764	18	0.0641509	0.100312
43	8	5.625	223.103	41.4003	4617	4794	0.00173327	0.0185985	0.0343235	0.0507386	0.223103	0.409756	22	0.0338186	0.0735486
44	6	6.5	227.527	35.4383	3431	6087	0.0109287	0.037051	0.032964	0.0551559	0.227527	0.406664	21	0.041544	0.0750073
45	6	6	226.292	38.4337	5050	6102	0.0059872	0.0264369	0.0322132	0.051402	0.226292	0.400438	19	0.0357023	0.0600576
46	7	6	248.868	43.2979	4552	5208.14	0.00538573	0.035134	0.0354454	0.0756967	0.248868	0.447798	22	0.0503528	0.0921858
47	7	6.28571	255.011	42.632	6357	6512.14	0.00676604	0.0273046	0.0362705	0.0472926	0.255011	0.430612	24	0.0432795	0.091232
48	3	7	262.784	38.062	0	5535.67	0.0422385	0.0467471	0.036656	0.0530804	0.262784	0.461331	13	0.0633468	0.10343
49	8	6.375	214.879	34.3104	11607	6038.25	0.00813429	0.0320945	0.0339263	0.0534008	0.214879	0.404461	28	0.0427357	0.0830778
50	9	5.44444	217.468	41.5376	9259	5024.89	0.00875476	0.0229862	0.0350086	0.0616101	0.217468	0.402178	23	0.0327803	0.0620849
51	4	7	230.517	33.2741	4118	7464.75	0.0193441	0.032224	0.0359899	0.0424086	0.230517	0.410421	17	0.0452729	0.0912904
52	5	6.6	241.302	37.0571	4950	7034	0.024185	0.0422125	0.0382071	0.077875	0.241302	0.42696	18	0.0548134	0.0829428
53	5	6.8	233.762	35.2313	2947	4519	0.00317816	0.0390194	0.0347534	0.063639	0.233762	0.406225	19	0.0424106	0.0767103
54	4	5.5	256.448	47.0155	1729	3964.5	0.0299366	0.0386808	0.0303367	0.0509493	0.256448	0.429646	11	0.0420528	0.0588311
55	6	6	256.482	47.1404	3675	4173.83	0.00763752	0.0288996	0.0396178	0.0398878	0.256482	0.418399	19	0.0463709	0.0844559
56	5	6.8	243.989	38.5348	7913	7453.8	0.028973	0.0322948	0.0338263	0.035233	0.243989	0.454766	20	0.0547629	0.0919226
57	10	6.4	213.861	35.5163	11860	6119.8	0.00595167	0.0291193	0.0327591	0.061062	0.213861	0.387258	35	0.0391118	0.0686127
58	5	6.4	248.436	40.5779	3541	5999.4	0.0261818	0.0412066	0.0312279	0.0512	0.248436	0.450718	18	0.0579208	0.118403
59	7	7	227.342	33.4956	7854	8454	0.0155316	0.0322811	0.0348234	0.0558671	0.227342	0.392128	29	0.0485218	0.0928628
60	5	6.2	237.141	38.8459	5146	6978.8	0.0228626	0.0355989	0.0393169	0.0607785	0.237141	0.444738	17	0.0502645	0.0813284
61	6	6	251.832	42.3717	6889	5475	0.00931416	0.031266	0.0327401	0.0522455	0.251832	0.436792	19	0.0404375	0.0789505
62	5	5.8	243.115	42.1399	4935	5251.4	0.0181249	0.0421375	0.0366804	0.0825636	0.243115	0.428174	15	0.0447445	0.0825636
63	5	6.6	239.719	36.5286	4391	4526.8	0.0124631	0.0378446	0.0375434	0.0653104	0.239719	0.425871	19	0.0486576	0.0769009
64	5	6.6	240.568	37.8799	5952	4730.6	0.00853756	0.0243682	0.036427	0.039096	0.240568	0.398923	19	0.0361413	0.0658511
65	6	6.33333	248.424	40.7139	7532	6700.33	0.0222085	0.0363795	0.0352502	0.0631309	0.248424	0.422569	21	0.0518371	0.0926825
66	6	6.83333	260.843	41.7659	3868	4925.33	0.0120635	0.0328578	0.0395098	0.0492556	0.260843	0.442055	24	0.0526933	0.0938756
67	5	6.2	250.027	42.5642	3401	5347	0.0229324	0.0420303	0.0319578	0.054245	0.250027	0.408258	17	0.0492855	0.0726953
68	4	7	276.018	40.2527	2899	5679.25	0.0161096	0.0425293	0.0380741	0.0697387	0.276018	0.442173	17	0.0608557	0.0979822
69	6	6.5	236.806	37.2593	5864	7329	0.00929385	0.0354685	0.0357338	0.061639	0.236806	0.417643	22	0.0482104	0.0968079
70	5	5.4	279.473	53.6322	746	2452.6	0.0321263	0.0369711	0.0455353	0.0453303	0.279473	0.44787	13	0.0472724	0.0914428
71	5	6	225.177	37.9585	2635	5530.8	0.00289412	0.0206794	0.0279927	0.0442774	0.225177	0.399703	16	0.0323707	0.0706562
72	5	7	220.947	31.8269	3626	7536.6	0.00813429	0.0411238	0.0323128	0.0729135	0.220947	0.412595	21	0.0429806	0.0729135
73	5	7	239.045	35.648	4901	6274.6	0.0190297	0.0322518	0.0384087	0.0395939	0.239045	0.439127	21	0.052883	0.100574
74	8	6.125	244.767	41.1223	9389	5062.75	0.00279125	0.030903	0.0343968	0.0603417	0.244767	0.410681	26	0.0458816	0.0756587
75	5	6.2	257.551	42.6799	4425	5603.8	0.0332807	0.0414845	0.0404737	0.0560665	0.257551	0.449749	17	0.0618322	0.104278
76	6	6.16667	276.956	46.2142	6711	6677.33	0.0286314	0.0579964	0.0411115	0.105276	0.276956	0.448879	20	0.0665789	0.105276
77	7	7	226.511	34.7342	8466	6436.86	0.018082	0.0261666	0.0329862	0.0352298	0.226511	0.406233	29	0.0442155	0.0686899
78	4	6.5	238.531	38.7614	3161	6224.25	0.0197231	0.0319213	0.0323393	0.045842	0.238531	0.393449	15	0.0427667	0.0753047
79	7	6.14286	247.023	42.1367	7636	4861.29	0.00279125	0.0407511	0.0378756	0.0730606	0.247023	0.413472	23	0.0482352	0.100587
80	7	5.42857	244.969	45.4942	5451	5292	0.01884	0.0407977	0.0353239	0.0755129	0.244969	0.416576	18	0.0455684	0.0755129
81	8	6.875	214.234	32.167	8508	6832.75	0.00595167	0.0313553	0.0362087	0.0537642	0.214234	0.390114	32	0.0425597	0.0864254
82	4	6.25	236.803	38.0577	1281	5799	0.00880978	0.0359079	0.0397693	0.0537851	0.236803	0.409825	14	0.0466119	0.0752681
83	3	7.33333	261.875	36.7179	0	4766.33	0.0198482	0.0392398	0.0412791	0.0700606	0.261875	0.448432	14	0.0519109	0.103966
84	7	6.28571	247.021	41.5062	5824	5541.29	0.0256758	0.0384315	0.0380173	0.0523056	0.247021	0.417337	24	0.0581083	0.113773
85	6	6.33333	225.376	37.7118	6081	5639.17	0.0139049	0.0282302	0.0323497	0.0475401	0.225376	0.380059	21	0.042509	0.0810798
86	6	6.16667	223.725	36.7549	4882	5951.83	0.00747134	0.0324153	0.0329559	0.0821965	0.223725	0.438971	20	0.038617	0.0821965
87	6	6.66667	230.016	36.9973	7965	7115.83	0.0106734	0.0365498	0.0309537	0.0654094	0.230016	0.385459	23	0.0464332	0.08868
88	8	5.625	241.336	46.3279	3960	4577.25	0.0147126	0.0407487	0.0348855	0.0795519	0.241336	0.417344	21	0.046995	0.0795519
89	6	7	237.359	34.9916	4633	6363.5	0.0114945	0.0311221	0.0397764	0.0467705	0.237359	0.391909	25	0.0525913	0.0879937
90	6	6.33333	232.78	36.9493	4942	5644	0.0197333	0.0385288	0.0362644	0.0596809	0.23278	0.446822	21	0.0532195	0.082355
91	5	6.2	258.824	43.7536	6844	5107.6	0.023273	0.0314353	0.0343595	0.0400516	0.258824	0.412829	17	0.0492349	0.0827072
92	5	6.2	296.226	53.8848	4315	6562	0.0159216	0.0379552	0.0366508	0.079304	0.296226	0.471678	17	0.0598632	0.105102
93	8	6	238.866	41.446	8268	5414.75	0.0153328	0.033642	0.0337896	0.0581321	0.238866	0.429904	25	0.0461324	0.0715334
94	7	6	228.507	39.7556	8369	5978.14	0.0030976	0.0400962	0.0339445	0.116544	0.228507	0.408739	22	0.0439397	0.116544
95	7	6.42857	242.974	39.0907	6695	6307.14	0.022126	0.0353917	0.0311399	0.05455	0.242974	0.40539	25	0.047105	0.0827533
96	5	6.6	252.316	38.7485	4363	5562.8	0.0167969	0.029984	0.0351106	0.0571499	0.252316	0.445369	19	0.049301	0.0984356
97	6	6	267.762	45.7426	7610	5748	0.0193763	0.0500234	0.0428019	0.0660852	0.267762	0.457517	19	0.0725043	0.114103
98	6	6.5	220.864	35.3207	3348	6498.67	0.011263	0.0298492	0.0326798	0.0518878	0.220864	0.36841	22	0.0380422	0.0687769
99	7	6.14286	241.737	41.9066	9793	6192.71	0.0250279	0.0355818	0.0309082	0.0437063	0.241737	0.44303	23	0.0507837	0.0833592
100	5	6.4	281.077	45.0393	3244	4963.8	0.0374497	0.0516017	0.0413242	0.0664062	0.281077	0.450146	18	0.0701041	0.0974129
101	6	5.83333	267.766	47.9748	4740	5371.33	0.00983793	0.0394513	0.045067	0.0603406	0.267766	0.46184	18	0.0575604	0.104265
102	7	6.14286	256.696	42.608	5806	5867	0.0326204	0.062755	0.0380455	0.113956	0.256696	0.441297	23	0.0663947	0.113956
103	6	6.66667	245.239	37.8564	6104	6293	0.00129708	0.0329031	0.0338356	0.0567541	0.245239	0.427466	23	0.0440351	0.08451
104	6	6.33333	224.531	35.6399	5581	6004.67	0.00747134	0.0231675	0.0321908	0.0411898	0.224531	0.435847	21	0.0375446	0.0656118
105	4	7.25	242.123	35.0454	2655	6925.25	0.00867361	0.0268763	0.0383154	0.0463006	0.242123	0.41354	18	0.0490511	0.0837288
106	4	6.75	246.903	39.2644	1615	6721.5	0.0275318	0.0352736	0.030389	0.0497158	0.246903	0.402317	16	0.0444342	0.0753047
107	8	5.75	260.602	45.9157	7612	5349.25	0.0233842	0.0421652	0.0461538	0.0533232	0.260602	0.43874	23	0.0567758	0.0893294
108	5	5.4	262.864	49.9441	1388	4031	0.0125521	0.0337621	0.0369114	0.0537048	0.262864	0.428998	13	0.0412911	0.0721594
109	8	6	244.739	42.9506	7399	5786.38	0.0202224	0.0356843	0.0414662	0.0636053	0.244739	0.420865	25	0.0528112	0.08868
110	6	6	254.66	43.9086	6793	5011	0.0254272	0.0389005	0.036195	0.0654313	0.25466	0.430618	19	0.0513271	0.100014
111	7	6.28571	244.488	42.9655	8484	6048.43	0.00636013	0.0267312	0.0339253	0.0650654	0.244488	0.434816	23	0.0397664	0.0681817
112	5	6.6	241.177	37.0379	4793	6693.2	0.0160683	0.0313998	0.0369651	0.0750598	0.241177	0.407962	19	0.0401898	0.0750598
113	4	6.25	265.423	43.2892	4197	4319	0.0241008	0.0428069	0.0402177	0.0651968	0.265423	0.446482	14	0.0526772	0.0844015
114	5	6.6	239.446	37.2281	2996	5659	0.0115927	0.0321719	0.0339977	0.048263	0.239446	0.438903	19	0.0458059	0.0891042
115	4	7.25	252.084	35.5118	7052	7868.5	0.0200361	0.0320363	0.0368864	0.0524866	0.252084	0.413087	18	0.0523667	0.0914184
116	5	7.6	255.238	34.8826	6876	8160.2	0.0354225	0.0483279	0.0351608	0.06838	0.255238	0.428909	24	0.070463	0.115508
117	6	6.83333	229.927	34.2154	7072	6672	0.020092	0.0363801	0.034093	0.0637995	0.229927	0.394148	24	0.0549203	0.0981585
118	6	6.5	241.563	37.3847	6185	6646.5	0.0152976	0.0293989	0.0378198	0.0410705	0.241563	0.40554	22	0.0459814	0.0919219
119	4	7	254.427	38.3407	4110	7361	0.0266322	0.0400777	0.0454778	0.0520597	0.254427	0.412469	17	0.062084	0.0990293
120	4	7	244.834	35.3406	4085	5947.25	0.0210524	0.0261216	0.0354963	0.0292512	0.244834	0.4356	17	0.0449937	0.0834608
121	5	6.2	264.222	44.0999	2063	5181.8	0.0278263	0.0430036	0.0422625	0.0650435	0.264222	0.468925	17	0.0517606	0.102719
122	5	6	239.753	40.4156	3896	4759.8	0.0152058	0.0316969	0.0310751	0.0476654	0.239753	0.419391	16	0.0423236	0.0677626
123	4	5.75	273.656	48.5413	1351	3024.5	0.0268732	0.0497387	0.0395993	0.0696562	0.273656	0.456602	12	0.0682634	0.113339
124	8	6.75	230.843	36.9051	8718	7618.75	0.0204551	0.0373365	0.0336677	0.0575118	0.230843	0.402436	31	0.049998	0.0909791
125	7	6.42857	243.749	40.8045	6118	6087.57	0.0369943	0.0485691	0.0391678	0.0642906	0.243749	0.423034	25	0.0616412	0.0977681
126	4	6.25	257.601	42.0136	2199	5129.25	0.0223208	0.0324104	0.0322219	0.0406115	0.257601	0.448663	14	0.0512473	0.0927027
127	4	6.75	249.11	38.4044	381	6604.5	0.00388445	0.0346007	0.0350879	0.0590238	0.24911	0.406339	16	0.0426008	0.084789
128	6	6.66667	233.442	35.6647	7297	6022.67	0.011742	0.0304091	0.0362726	0.0567162	0.233442	0.402282	23	0.0433159	0.0809578
129	6	6.16667	223.196	37.2436	5706	5589	0.00892008	0.024651	0.0285509	0.0442774	0.223196	0.416165	20	0.0369666	0.062019
130	6	6.33333	260.128	43.7676	5756	6232.33	0.029161	0.044571	0.0379714	0.0599168	0.260128	0.430261	21	0.0654869	0.113809
131	7	5.71429	224.985	40.7881	9241	4623.29	0.0110311	0.0249032	0.0349037	0.0628614	0.224985	0.413583	20	0.037736	0.0636367
132	6	6.33333	260.893	42.5158	8526	6162.17	0.013553	0.0382334	0.0408033	0.0865779	0.260893	0.421672	21	0.0566544	0.09372
133	7	6	243.489	42.3621	6063	5133	0.0134744	0.0388505	0.035801	0.0588147	0.243489	0.409902	22	0.0483055	0.0926993
134	6	5.83333	249.866	44.7677	5256	4550.33	0.0167064	0.0366202	0.0347009	0.0479665	0.249866	0.430048	18	0.0502233	0.0904949
135	6	6	221.935	37.6937	2475	6316.83	0.0079548	0.0218979	0.0341491	0.0336185	0.221935	0.416078	19	0.0365995	0.0774242
136	5	6.8	250.611	39.879	5466	6648.2	0.0303929	0.0466467	0.0384134	0.0574855	0.250611	0.423283	20	0.0657949	0.10861
137	5	6.8	236.584	38.3792	4402	7414.8	0.00794214	0.0281432	0.0375224	0.0591234	0.236584	0.423541	20	0.0379925	0.07456
138	6	7	259.789	38.8996	5042	6497	0.013553	0.0325739	0.0367045	0.0540537	0.259789	0.430169	25	0.0575767	0.105055
139	6	6.83333	248.513	37.7865	6890	7431.5	0.00929649	0.0327444	0.0355425	0.0451074	0.248513	0.432745	24	0.048984	0.0954131
140	4	7.75	264.362	38.7585	286	7057.75	0.0150603	0.0302138	0.0379916	0.0467022	0.264362	0.443626	20	0.0531113	0.0883797
141	6	6.5	236.775	37.646	3294	5122.67	0.0160851	0.036166	0.0379749	0.0700449	0.236775	0.46135	22	0.0524351	0.102181
142	5	7.8	250.015	37.3801	4352	7018.6	0.0185073	0.0365416	0.0342613	0.0642653	0.250015	0.426104	25	0.0544371	0.0916094
143	6	5.83333	258.584	44.9443	4377	6269.67	0.00616837	0.0316521	0.032385	0.0607265	0.258584	0.447575	18	0.0415372	0.0666013
144	8	5.75	241.927	42.9132	9467	5553.88	0.0229034	0.0381652	0.0345046	0.0595033	0.241927	0.412701	23	0.0546795	0.0984176
145	5	6	280.208	47.2351	2850	4516.8	0.0167043	0.0401949	0.0402618	0.073221	0.280208	0.462231	16	0.0544931	0.0979822
146	6	5.83333	275.242	50.5157	5293	5272.83	0.00983793	0.0439744	0.0414822	0.0593614	0.275242	0.471678	18	0.0597626	0.114103
147	9	5.88889	248.836	43.6451	5318	4929.11	0.0143678	0.0307628	0.0368381	0.0561709	0.248836	0.414158	27	0.0506809	0.0918896
148	4	7	279.65	40.7823	2065	6169.75	0.0193834	0.0433265	0.0389035	0.0603406	0.27965	0.467799	17	0.0617051	0.112368
149	6	5.66667	250.686	48.1476	5868	4262.83	0.000509333	0.0372584	0.0298728	0.0646215	0.250686	0.423582	16	0.0486563	0.0877375
150	5	7	249.906	37.2678	3601	6939	0.0221739	0.0364625	0.0344056	0.0549031	0.249906	0.437496	21	0.0449149	0.0726884
151	4	7	233.991	34.3559	2027	5814.75	0.0167623	0.038268	0.031834	0.0800586	0.233991	0.389932	16	0.0397034	0.0800586
152	5	6.4	236.76	38.389	2854	6722.4	0.0172057	0.0351324	0.0295875	0.0541604	0.23676	0.420473	18	0.0490559	0.0836013
153	6	5.16667	276.104	55.6591	2566	3338.67	0.0208867	0.0367019	0.038042	0.0463897	0.276104	0.446151	14	0.0441899	0.0682333
154	7	5.57143	250.582	47.1759	3647	3827.57	0.00441027	0.0362497	0.0419314	0.0792421	0.250582	0.417882	19	0.0418861	0.0792421
155	5	6.6	229.43	37.1458	3243	5536.2	0.00815561	0.0305463	0.0303843	0.0717214	0.22943	0.399151	19	0.0427657	0.0956321
156	4	6.5	280.359	43.3889	379	5064.75	0.0408915	0.0429561	0.0391221	0.045495	0.280359	0.448644	15	0.0588463	0.103368
157	5	6.6	266.442	42.4615	2448	5671.8	0.0288579	0.0334058	0.0369644	0.0378349	0.266442	0.435662	19	0.0518025	0.0999838
158	6	5.66667	281.125	52.3762	9331	5797.83	0.0227978	0.0387579	0.033857	0.0582617	0.281125	0.45966	17	0.0533031	0.100085
159	6	6.16667	226.692	39.0415	6419	6196	0.0189649	0.032938	0.0345386	0.0492668	0.226692	0.408155	20	0.0425512	0.0860688
160	7	6.28571	258.496	44.7239	6998	6106.86	0.00357304	0.0332772	0.0353497	0.0580438	0.258496	0.449323	24	0.0513824	0.0973677
161	5	6.6	227.824	36.3072	7285	6239.2	0.00553604	0.0250596	0.0318779	0.043325	0.227824	0.430809	19	0.0375719	0.0684856
162	5	6.8	249.561	39.4149	4980	7181	0.0317591	0.0380975	0.0320578	0.0465077	0.249561	0.449128	20	0.0572296	0.0904382
163	6	5.5	245.975	46.1692	2267	5025.83	0.0181249	0.0317454	0.0384634	0.0473693	0.245975	0.440732	16	0.0435275	0.0904279
164	8	6	227.841	39.7026	10266	5353.62	0.00959903	0.0325596	0.0368181	0.0477782	0.227841	0.385593	25	0.0485893	0.0944152
165	7	6.42857	243.661	38.994	6800	5535	0.0288193	0.0371017	0.0315838	0.0523229	0.243661	0.427606	25	0.052426	0.0907165
166	5	6.2	235.26	38.8179	6166	5686.6	0.0117262	0.0382514	0.0350528	0.0647653	0.23526	0.416406	17	0.0392355	0.0647653
167	5	7.4	231.452	32.1461	2985	8160.8	0.00611092	0.0242786	0.0309569	0.0453661	0.231452	0.404459	23	0.0421785	0.0817304
168	6	6.66667	222.179	35.6339	6564	6365.33	0.0145474	0.0322203	0.0307791	0.0569661	0.222179	0.416725	23	0.0393954	0.0709865
169	6	6.33333	234.897	39.3048	3580	5376.83	0.0127542	0.033554	0.0360957	0.0653513	0.234897	0.395101	21	0.0539467	0.105325
170	4	6.5	238.512	38.9948	4827	4963	0.0141795	0.0455051	0.0374217	0.0801906	0.238512	0.413379	15	0.0492377	0.0817731
171	5	6.8	231.072	36.4946	6774	6751.4	0.0177467	0.0395368	0.0338823	0.0730821	0.231072	0.383302	20	0.0481813	0.0820359
172	7	6.14286	234.778	40.048	6472	7029.29	0.015651	0.0450044	0.0397634	0.0715739	0.234778	0.420102	23	0.0525198	0.0791522
173	6	7.16667	224.662	32.4957	6236	6454.83	0.00616926	0.0314249	0.0335868	0.045333	0.224662	0.391355	26	0.0486524	0.104828
174	5	6.4	263.446	42.2141	4388	5930	0.0201036	0.041791	0.0373007	0.0677674	0.263446	0.456852	18	0.0508814	0.0879185
175	7	6.28571	220.009	37.0922	7201	6091.14	0.0211272	0.0346109	0.0327449	0.0576476	0.220009	0.377521	24	0.042052	0.0704803
176	7	6.42857	221.229	34.9151	6722	5677.57	0.00578471	0.0212095	0.0317241	0.0478611	0.221229	0.405164	25	0.0333385	0.0729788
177	5	6.6	229.399	36.3761	7036	5676	0.0151564	0.0272441	0.0354226	0.0353062	0.229399	0.399773	19	0.0458716	0.0741409
178	7	6.57143	238.142	39.5959	6246	6575	0.0170392	0.0314724	0.0393933	0.0510879	0.238142	0.395448	26	0.048037	0.0892241
179	7	6.14286	228.662	37.9547	7903	5965	0.00951399	0.0242755	0.0356191	0.0400689	0.228662	0.419185	23	0.0401009	0.0794678
180	8	5.75	257.657	46.7387	6055	5951.5	0.0172667	0.0378722	0.0387938	0.0482472	0.257657	0.444565	23	0.0493162	0.0828418
181	9	6	239.28	42.4226	9669	5632.22	0.0183158	0.032581	0.0402216	0.0533972	0.23928	0.433181	28	0.0563347	0.0975243
182	6	6	254.545	43.8887	1943	5320.67	0.0273176	0.0453537	0.0334746	0.0599108	0.254545	0.428209	19	0.0553908	0.0784955
183	5	7	249.889	36.2934	3543	7135.6	0.0262406	0.0450963	0.0374211	0.0658843	0.249889	0.423956	21	0.0589355	0.11186
184	6	6	251.204	42.9141	2869	4726.17	0.00907062	0.0323652	0.0360324	0.0538857	0.251204	0.406515	19	0.0504719	0.0969519
185	6	6.5	267.395	43.2395	8368	7626.67	0.0360062	0.0493567	0.0383176	0.0619371	0.267395	0.441353	22	0.0682192	0.103677
186	8	6	224.636	39.4227	7276	6901.38	0.00729532	0.0249423	0.0328334	0.0560381	0.224636	0.420474	25	0.0336525	0.0560381
187	5	6.8	277.471	41.6207	4517	6582.2	0.0279949	0.0348662	0.040624	0.0482472	0.277471	0.45639	20	0.0605624	0.0945389
188	9	5.55556	219.01	40.6153	11298	6155.56	0.0168699	0.0232021	0.0304703	0.0361586	0.21901	0.376818	24	0.0379591	0.0757914
189	5	7.2	256.15	37.4873	3851	7103.8	0.0210437	0.0404557	0.0334552	0.0690737	0.25615	0.408501	22	0.0495773	0.075001
190	6	6.33333	236.206	39.524	4756	5557.5	0.00880978	0.0282125	0.0392723	0.0444382	0.236206	0.405002	21	0.0483258	0.0760859
191	5	5.6	245.358	44.1645	4543	5597.4	0.0244718	0.0467457	0.0410446	0.0651423	0.245358	0.416385	14	0.0571354	0.0883059
192	7	5.71429	233.464	42.3253	4912	4720	0.0117221	0.0272979	0.0339903	0.0568559	0.233464	0.428954	19	0.0342798	0.0650196
193	8	6.25	235.312	41.1797	8700	5598.12	0.00779806	0.0328261	0.0405774	0.0692076	0.235312	0.408539	27	0.0475459	0.0884362
194	6	5.83333	251.3	45.0246	4733	5195	0.00835483	0.0327015	0.0402323	0.0515817	0.2513	0.429581	18	0.0450541	0.0946054
195	6	6.33333	240.046	40.3888	5479	7374.67	0.0166968	0.041387	0.0397565	0.0862543	0.240046	0.42131	21	0.0495967	0.0862543
196	8	5.75	224.948	40.8387	7971	5163.38	0.0105069	0.0284177	0.0321653	0.0451843	0.224948	0.413269	23	0.0396712	0.0829481
197	5	6.4	250.584	39.6758	4351	6574.6	0.0211554	0.0430646	0.0446714	0.0783966	0.250584	0.40003	18	0.0569409	0.085094
198	6	5.83333	236.136	43.3385	2514	3570.5	0.0163745	0.0302724	0.0365545	0.058605	0.236136	0.418083	18	0.0391543	0.0674784
199	4	7	283.075	43.1352	5205	6077.75	0.0216694	0.037833	0.0383197	0.0580692	0.283075	0.453206	17	0.0534783	0.0834331
200	7	6.14286	229.742	39.697	5492	6975.86	0.0173733	0.0368168	0.0311989	0.0521603	0.229742	0.407074	23	0.0516352	0.0913163
201	7	5.85714	236.553	43.167	8164	5133	0.0223776	0.0417905	0.0361847	0.0832524	0.236553	0.40892	21	0.0491689	0.0832524
202	6	6.16667	240.011	40.4463	7106	4784.33	0.00994504	0.0387957	0.0394415	0.0534789	0.240011	0.434861	20	0.0447621	0.0878846
203	7	6	242.417	42.5054	1994	7111.57	0.00743768	0.0292252	0.034151	0.0439813	0.242417	0.393415	22	0.050448	0.106652
204	5	6.4	258.807	41.9636	4889	6945.6	0.0334875	0.049536	0.0406116	0.0615423	0.258807	0.446278	18	0.0662806	0.118721
205	5	6.2	244.659	41.3201	4192	5581.8	0.0244718	0.0398114	0.0436467	0.0561534	0.244659	0.397613	17	0.0579673	0.0891233
206	5	6.8	251.69	39.7511	2802	5840.8	0.0189566	0.0367909	0.0332256	0.0529258	0.25169	0.419089	20	0.0497848	0.0909444
207	7	5.57143	240.571	43.8592	5328	5198.86	0.00349175	0.0351399	0.037094	0.0834324	0.240571	0.418287	19	0.0395712	0.0834324
208	7	6.71429	223.839	36.3294	7418	6406.71	0.0223083	0.0394627	0.0349049	0.0553222	0.223839	0.395617	27	0.0518915	0.0808536
209	4	6.25	274.018	44.691	2419	6464	0.0239375	0.0459997	0.0376775	0.0693602	0.274018	0.455516	14	0.0557978	0.112018
210	6	6.16667	244.928	40.8699	6497	5275.17	0.017553	0.0346225	0.0334204	0.0637928	0.244928	0.408507	20	0.0457863	0.0851837
211	5	7	249.495	39.7807	5581	6966.4	0.0220834	0.03857	0.0337408	0.0669355	0.249495	0.420271	21	0.0543792	0.0850991
212	4	6.75	245.701	37.5376	3298	5602.5	0.0229553	0.0343673	0.036212	0.054221	0.245701	0.418562	16	0.0465373	0.0699695
213	7	6.28571	241.225	41.5443	4559	6252.29	0.00485598	0.0311825	0.0356587	0.0775902	0.241225	0.390031	24	0.0449762	0.0908125
214	6	5.83333	223.359	40.9934	4088	4691.67	0.0103244	0.0336858	0.0314906	0.0487274	0.223359	0.381693	18	0.0433323	0.0678774
215	4	6.75	243.051	37.4704	1037	6233.75	0.00927715	0.033685	0.0384689	0.0611446	0.243051	0.436574	16	0.0422845	0.0748797
216	4	6.5	250.77	38.8096	4212	5922.25	0.0301369	0.0358365	0.0303711	0.0397792	0.25077	0.460984	15	0.0515779	0.0845633
217	7	5.71429	260.495	46.8714	6704	5747.86	0.0376903	0.0446352	0.0359617	0.0659466	0.260495	0.426523	20	0.0614278	0.102646
218	6	6	239.397	40.6595	2469	4384	0.0065478	0.0332419	0.0381084	0.0551603	0.239397	0.456723	19	0.0441119	0.0834608
219	6	6.16667	264.747	45.5953	4437	5686.67	0.0397326	0.0586181	0.0382023	0.0788141	0.264747	0.422985	20	0.0731095	0.115067
220	6	5.33333	272.396	52.6416	3234	4826.17	0.0290486	0.0402692	0.0349894	0.0536344	0.272396	0.452387	15	0.0522335	0.0938756
221	6	6.66667	224.607	34.82	5788	5705.83	0.0130278	0.0247162	0.0285739	0.040769	0.224607	0.409836	23	0.0424427	0.0796014
222	6	6.83333	262.826	38.8503	3270	7081	0.00849449	0.0433181	0.0408385	0.0594695	0.262826	0.424403	24	0.064157	0.108116
223	9	5.44444	254.295	49.3116	7328	5764.11	0.0258686	0.0472537	0.0359649	0.0720415	0.254295	0.432787	23	0.0592094	0.100744
224	7	6.28571	230.634	40.204	6267	6057.57	0.00441884	0.044166	0.0450729	0.0915079	0.230634	0.415849	23	0.0527821	0.0923109
225	7	6	232.156	39.3245	3475	4543.43	0.0194437	0.0386254	0.0367706	0.0582121	0.232156	0.393512	21	0.0451145	0.0819247
226	6	6	247.35	42.9427	4478	5307.33	0.0305754	0.0556554	0.0336901	0.071726	0.24735	0.41601	19	0.066547	0.106661
227	7	6.42857	251.537	40.2544	9563	6234.29	0.00904294	0.0360932	0.0337264	0.0574286	0.251537	0.442825	25	0.0491237	0.081326
228	8	5.75	226.697	41.1226	8302	4383	0.00634594	0.0393098	0.0387448	0.0672027	0.226697	0.416102	23	0.042734	0.10268
229	5	7	250.855	37.4092	6384	6413.8	0.0289026	0.036696	0.0429881	0.0445769	0.250855	0.391364	21	0.0616706	0.0968167
230	5	5.8	286.182	53.1026	2461	3242	0.0264052	0.0349491	0.0354615	0.0423188	0.286182	0.456477	15	0.0530236	0.0848214
231	10	5.4	268.934	52.058	6083	4478.6	0.0260994	0.0424179	0.03428	0.079304	0.268934	0.434252	25	0.0556905	0.0939814
232	6	6.83333	258.995	40.0483	6684	5302.33	0.0202224	0.056297	0.0369221	0.096035	0.258995	0.427197	24	0.0602493	0.096035
233	7	6.28571	229.381	37.6839	8590	5791.14	0.0194179	0.0266838	0.0414148	0.0363164	0.229381	0.401825	24	0.0445175	0.0883821
234	5	6.2	245.634	42.3036	3082	5345.8	0.0188116	0.0380989	0.0398299	0.0758689	0.245634	0.456477	17	0.0536753	0.0972001
235	7	7	230.831	33.6955	7790	7174.86	0.00427821	0.0334926	0.0430964	0.0665404	0.230831	0.419876	28	0.0541336	0.106108
236	6	6	241.602	44.6772	3042	3817.67	0.0257995	0.0472045	0.0379297	0.0696562	0.241602	0.40013	19	0.0579245	0.100546
237	4	7.5	225.345	30.739	2613	6550	0.00875476	0.0370111	0.0275756	0.0630212	0.225345	0.409114	19	0.039271	0.0690212
238	4	7	242.535	36.1878	1254	7871.5	0.018506	0.0337992	0.0309466	0.0479285	0.242535	0.44192	17	0.045974	0.0733251
239	9	5.33333	237.907	45.6304	7269	4963	0.00515054	0.0224912	0.0351726	0.0471817	0.237907	0.424916	22	0.0337957	0.05995
240	5	6.4	260.806	43.4676	2817	5758.2	0.0190567	0.036906	0.03122	0.0453945	0.260806	0.44991	18	0.0511531	0.0913163
241	5	6	261.585	44.0958	2253	5326.2	0.0184598	0.0308727	0.0384112	0.0529068	0.261585	0.43322	16	0.050289	0.0869288
242	6	6	231.585	39.9301	4151	5122.5	0.0059872	0.0304489	0.0309558	0.0560381	0.231585	0.406426	19	0.0396243	0.064597
243	7	6.28571	224.264	35.8517	5626	6196.29	0.0062616	0.0285478	0.0313448	0.0499552	0.224264	0.398425	24	0.0377608	0.0680022
244	7	6.28571	238.837	40.4696	5439	6544.71	0.0164574	0.0366215	0.0282751	0.0549892	0.238837	0.419117	23	0.0469383	0.0997638
245	5	6.8	243.048	39.1577	3036	4965.8	0.00515054	0.0473661	0.0324144	0.0700449	0.243048	0.430067	20	0.0478978	0.081822
246	4	6.5	241.107	37.3141	2720	6376.5	0.00334264	0.0402434	0.0383318	0.0715739	0.241107	0.407935	15	0.0469612	0.0813255
247	6	6.16667	247.786	43.2315	7177	5672.5	0.00823318	0.0255153	0.0355078	0.048702	0.247786	0.416892	20	0.0426567	0.077823
248	7	7.14286	223.519	32.4888	6558	8427.29	0.0152521	0.039263	0.035242	0.0726912	0.223519	0.430681	28	0.0486379	0.079966
249	5	7.2	240.629	34.6047	6080	6211.8	0.0237766	0.0346255	0.0349241	0.0525024	0.240629	0.419879	22	0.0544125	0.0966333
250	7	6.14286	252.161	43.0132	6763	5055	0.019012	0.0374708	0.0405718	0.0594695	0.252161	0.422412	23	0.0539339	0.100312
251	6	6.16667	245.095	40.2655	6493	5764.17	0.00819605	0.034787	0.0325069	0.0899405	0.245095	0.438292	19	0.0396429	0.0899405
252	6	5.83333	256.423	44.1618	5438	5076.5	0.0126467	0.0333476	0.0353575	0.0607265	0.256423	0.438641	18	0.0425467	0.0681017
253	4	8	248.97	36.6008	2518	7125.5	0.0169417	0.0288653	0.0331357	0.0360121	0.24897	0.430268	21	0.05022	0.0845532
254	5	6.4	246.187	39.4486	4747	4889.4	0.00513009	0.0376636	0.0328744	0.0537048	0.246187	0.439483	18	0.0448069	0.0716407
255	5	6.6	244.043	39.9959	4112	5580.2	0.0223302	0.0397784	0.0279255	0.0497158	0.244043	0.39417	19	0.0497154	0.0871298
256	3	6.66667	249.652	37.6459	0	6057	0.0102483	0.0356846	0.036489	0.0561169	0.249652	0.446633	12	0.0449719	0.0767341
257	6	6.16667	259.743	42.6721	4363	5941.33	0.015283	0.03744	0.0328471	0.0899405	0.259743	0.447864	20	0.0442814	0.0899405
258	6	6.83333	224.582	34.9796	8050	6207.67	0.00870712	0.0296292	0.0333484	0.0521603	0.224582	0.410754	24	0.0402034	0.0746556
259	6	6.5	252.841	40.4346	4680	6179.83	0.0120137	0.0351097	0.0329524	0.0568981	0.252841	0.423098	22	0.046797	0.0836382
260	7	6.28571	247.524	42.0679	4137	5503.43	0.0287526	0.045186	0.0377086	0.0776622	0.247524	0.431972	23	0.0593417	0.0968958
261	6	7.16667	243.578	35.5056	7603	7189.33	0.00485598	0.0386787	0.0392637	0.0619136	0.243578	0.391584	26	0.0600892	0.117379
262	5	7	247.891	36.4753	4126	7853.2	0.0115751	0.0243845	0.0346813	0.0446986	0.247891	0.419171	21	0.041114	0.0737396
263	8	5.5	257.899	48.1258	7621	5287.5	0.0167969	0.0407577	0.0347681	0.0598611	0.257899	0.448744	21	0.0509183	0.0816387
264	4	6.5	247.392	41.4775	1054	5784.75	0.019802	0.0316475	0.0330136	0.0487274	0.247392	0.416138	15	0.0479533	0.0839879
265	6	7	259.264	40.0728	5868	6024	0.017295	0.0365531	0.0358191	0.0580692	0.259264	0.413696	24	0.0502662	0.0887504
266	4	6.5	284.647	47.4411	4146	5924	0.0159216	0.0278926	0.0359531	0.0422052	0.284647	0.471877	15	0.0502559	0.091207
267	4	6.75	250.51	38.8688	1437	6031.75	0.0136566	0.0416267	0.0379657	0.0558811	0.25051	0.424829	16	0.0490734	0.0812451
268	7	6.28571	261.356	42.7148	9747	6042.57	0.0235594	0.045154	0.0371402	0.063452	0.261356	0.444782	24	0.0621525	0.11186
269	7	6.14286	235.771	39.3353	6323	5056.71	0.00460655	0.0312975	0.0320697	0.0572376	0.235771	0.414654	23	0.0460251	0.093954
270	6	5.66667	246.337	45.2596	2308	5742	0.0137722	0.0297791	0.0353648	0.0463935	0.246337	0.431734	17	0.0456695	0.0965699
271	6	6.33333	229.888	37.4481	5543	6663	0.00864581	0.0301395	0.0313647	0.0449133	0.229888	0.407157	21	0.044464	0.0847299
272	5	6.8	230.886	34.358	4918	7746.4	0.0086962	0.040072	0.0356985	0.0833608	0.230886	0.44083	20	0.0486867	0.0858093
273	8	5.25	234.311	45.3978	7115	4807.25	0.0117262	0.0357586	0.0389846	0.0727796	0.234311	0.422978	19	0.0401266	0.0727796
274	8	6	219.106	38.4523	6819	5697.38	0.00520765	0.0375702	0.0365328	0.0715538	0.219106	0.425961	25	0.0411979	0.0780621
275	7	5.85714	231.061	40.7501	6895	5337.57	0.022831	0.0409179	0.0402141	0.0611669	0.231061	0.422315	21	0.0509921	0.0935011
276	7	6.28571	243.519	40.9179	5425	5810	0.0216875	0.0393821	0.0402044	0.0675806	0.243519	0.419511	24	0.056604	0.100329
277	7	5.85714	240.095	42.3841	8396	5997	0.0197956	0.0419103	0.030216	0.065637	0.240095	0.433833	21	0.0514855	0.0942585
278	6	6.33333	255.61	41.2323	5094	6265	0.0190426	0.0386862	0.0311273	0.053871	0.25561	0.423426	21	0.0525803	0.0887286
279	7	5.85714	236.023	42.1871	7687	4629.29	0.00767142	0.031952	0.0367585	0.0522886	0.236023	0.402281	21	0.0429465	0.0881681
280	5	6.4	248.773	42.1334	5723	7282	0.0194865	0.0297329	0.0436305	0.0610211	0.248773	0.403325	18	0.0464898	0.0798943
281	8	5.875	239.067	41.1252	10145	6122.5	0.00946335	0.0380331	0.0345738	0.0638452	0.239067	0.435894	24	0.051163	0.0969243
282	7	6.14286	240.509	40.8211	10999	6508.43	0.00743768	0.035264	0.0335716	0.0558671	0.240509	0.39751	23	0.0520705	0.0934254
283	6	5.83333	245.615	42.6903	2767	6046.17	0.00819605	0.0305819	0.0360511	0.0566273	0.245615	0.432362	18	0.041303	0.0935574
284	6	6	236.204	39.7423	6450	5385.17	0.0285147	0.0410409	0.0349858	0.0567712	0.236204	0.443808	19	0.0517531	0.0927829
285	6	5.83333	241.48	43.2652	4901	3940.33	0.00695077	0.0288634	0.0337783	0.049274	0.24148	0.40268	18	0.0421369	0.0794368
286	6	6.16667	245.839	42.5015	2532	4291.33	0.0269258	0.0401581	0.0326772	0.0556912	0.245839	0.442516	20	0.0477202	0.0799663
287	7	6.42857	229.41	36.9085	7357	7557.71	0.00959903	0.0396372	0.0321498	0.104066	0.22941	0.395192	25	0.0480019	0.104066
288	5	6.2	240.97	40.219	6361	6111.8	0.0117038	0.0340192	0.0311578	0.0622908	0.24097	0.41273	17	0.0427399	0.0674573
289	6	6.16667	220.346	38.0941	1645	4217.33	0.00736754	0.0288795	0.0364607	0.0516005	0.220346	0.403632	20	0.0353784	0.0702902
290	6	6.5	269.22	43.0538	7593	5050.83	0.0184598	0.0399805	0.0383157	0.0509215	0.26922	0.436404	22	0.0633874	0.126147
291	5	5.6	266.495	49.365	3870	4437	0.014319	0.0369891	0.0383208	0.0517238	0.266495	0.438123	14	0.0493641	0.0825104
292	7	6.28571	234.599	38.1423	7774	6771.71	0.0152837	0.0294223	0.0347997	0.0570906	0.234599	0.41831	23	0.0441143	0.0765925
293	5	6.6	247.481	38.0061	6113	5601	0.0270295	0.0402029	0.0343293	0.0518878	0.247481	0.406702	19	0.0548435	0.0973231
294	6	6.83333	248.441	38.4163	7236	6568	0.0114945	0.0305638	0.0351612	0.0563271	0.248441	0.433725	24	0.0502366	0.0882234
295	6	6.66667	234.348	38.7959	3505	6027.5	0.00399732	0.0197464	0.0337741	0.0366565	0.234348	0.398821	23	0.0351202	0.0643077
296	7	5.85714	222.664	39.2692	8916	4915.71	0.00732836	0.0249974	0.0309629	0.0534994	0.222664	0.408123	21	0.0370019	0.0984176
297	9	5.88889	241.215	43.5847	3858	5158.33	0.00867428	0.0411625	0.0373355	0.096035	0.241215	0.414134	27	0.0489181	0.096035
298	6	6	223.546	38.544	2457	5437.67	0.00949229	0.041677	0.0332247	0.0618909	0.223546	0.399514	19	0.0431867	0.0711286
299	8	6.375	233.605	39.7454	5785	5922.88	0.00779806	0.0329556	0.0366815	0.0524259	0.233605	0.408434	27	0.0486976	0.104216
300	9	5.44444	222.603	41.8706	9169	5523.11	0.00827697	0.0195762	0.0324094	0.0401967	0.222603	0.383044	23	0.0298795	0.0662769
301	5	7.2	236.096	33.6343	6885	6804.2	0.0257165	0.0416119	0.0321119	0.0715538	0.236096	0.448021	22	0.0516443	0.090259
302	7	6.57143	230.641	36.649	6887	6799.57	0.022463	0.0334166	0.0306472	0.0484741	0.230641	0.415151	26	0.0481482	0.0789393
303	4	6.75	262.667	39.4782	3758	6214.25	0.0266442	0.040122	0.044135	0.0593614	0.262667	0.442097	16	0.0619234	0.100516
304	7	6.28571	236.613	38.8721	7968	6411.57	0.0164068	0.0419872	0.0368014	0.0637995	0.236613	0.388517	24	0.0538504	0.087096
305	9	6.22222	221.139	36.3007	11700	6064.78	0.00533539	0.0368896	0.034387	0.0848931	0.221139	0.428877	30	0.0471188	0.101407
306	6	6.66667	240.888	36.9457	5148	6723	0.028156	0.0409034	0.0387995	0.0658843	0.240888	0.429981	23	0.0546172	0.0888593
307	5	6.8	263.721	42.6349	3967	6209.8	0.0120635	0.0246813	0.0365368	0.0398532	0.263721	0.450448	20	0.0478141	0.088855
308	6	6.33333	239.151	38.9569	3756	6875.33	0.0195813	0.0380558	0.038241	0.0750631	0.239151	0.407604	21	0.0493633	0.0839823
309	7	6	231.499	40.5911	7705	5559.43	0.0162881	0.0346257	0.0359586	0.0637448	0.231499	0.394372	22	0.0503963	0.0954261
310	7	6.42857	242.995	43.8741	4239	5396.57	0.0160012	0.0438569	0.0328671	0.0800586	0.242995	0.399283	24	0.0538136	0.0936863
311	4	7.25	238.857	33.6485	4673	6850.25	0.0167408	0.0356934	0.0397752	0.0558219	0.238857	0.389063	18	0.0591191	0.112525
312	7	5.57143	229.508	44.3404	3970	4252.86	0.0134221	0.0299681	0.032089	0.0492336	0.229508	0.396535	18	0.0397015	0.0825329
313	4	7.5	243.969	33.2795	4236	7555.5	0.0235227	0.0393601	0.0389108	0.0503493	0.243969	0.439581	19	0.0579934	0.10343
314	4	6.75	232.438	35.4883	1644	4400	0.0142696	0.0259639	0.0270228	0.0467052	0.232438	0.412041	16	0.0378151	0.0806078
315	6	7	231.643	35.3133	6039	6352.5	0.00574413	0.0276655	0.0351335	0.0579335	0.231643	0.396427	25	0.0492555	0.0988203
316	7	6	253.835	44.162	3487	5500.43	0.0197216	0.0552186	0.0361448	0.0856154	0.253835	0.443841	22	0.0593435	0.100587
317	6	5.83333	255.735	45.8191	4161	5020.17	0.0117923	0.0468649	0.0339956	0.0689103	0.255735	0.443018	18	0.0528895	0.0931333
318	6	6	247.281	42.2439	5359	4761.33	0.0205053	0.0350896	0.0399697	0.0665811	0.247281	0.416024	19	0.0459496	0.101692
319	6	6.66667	227.382	34.8894	7575	6384.5	0.0104165	0.0282526	0.0372326	0.0408785	0.227382	0.401965	23	0.0488722	0.0911123
320	9	6.22222	225.227	37.4584	8062	5487.67	0.00523698	0.028182	0.0341489	0.044255	0.225227	0.404171	30	0.0473456	0.105974
321	5	6.2	241.02	39.7684	4535	5371	0.013108	0.0294762	0.0385472	0.0654313	0.24102	0.428149	17	0.0437211	0.081275
322	7	6.28571	236.922	39.3796	6203	6730.14	0.0178635	0.0400425	0.0277631	0.0603431	0.236922	0.397282	24	0.0478308	0.106963
323	5	6	286.619	48.8617	2559	4565.4	0.0208867	0.0366386	0.0366522	0.0481592	0.286619	0.467038	16	0.0545611	0.104342
324	7	5.85714	224	39.5428	7237	5150.43	0.00289412	0.0267379	0.0326783	0.0608342	0.224	0.396809	21	0.0402087	0.0787803
325	7	6.71429	229.149	35.8533	8277	7401.14	0.00951399	0.0376941	0.0374107	0.0610613	0.229149	0.414459	27	0.0487867	0.077401
326	6	6.33333	243.238	41.0867	6962	5558.33	0.0170612	0.0426843	0.0365582	0.0672752	0.243238	0.419343	21	0.0573805	0.109664
327	7	5.57143	254.157	46.9412	5006	3675	0.0240828	0.0379874	0.037511	0.0551603	0.254157	0.445497	19	0.0510782	0.0839578
328	6	6.33333	231.618	37.3621	6629	5858.67	0.00620747	0.025729	0.032585	0.0531076	0.231618	0.408617	21	0.0412102	0.0795441
329	4	6	259.255	44.8295	1460	5696.75	0.0217635	0.0442357	0.0332809	0.0574588	0.259255	0.417205	13	0.0558683	0.0934408
330	4	6	240.447	41.2196	3573	4467.25	0.00956129	0.0292262	0.0402248	0.043356	0.240447	0.403219	13	0.0446693	0.106415
331	4	7	250.635	37.7692	3852	7467	0.0271108	0.0420138	0.0338556	0.0616101	0.250635	0.448054	17	0.0489099	0.0738609
332	6	5.83333	236.379	42.7264	2844	4837.5	0.00827525	0.027838	0.0354981	0.0553876	0.236379	0.399964	18	0.0442968	0.0839835
333	5	6.6	231.172	37.116	3876	6968	0.0266455	0.046407	0.039675	0.0651423	0.231172	0.390808	19	0.0568913	0.0998716
334	8	6.5	228.667	38.9732	7504	6317.38	0.0140497	0.039596	0.0401664	0.108867	0.228667	0.402182	29	0.0542437	0.108867
335	6	6.83333	249.035	43.3645	6257	5205.83	0.0107452	0.0306353	0.0300149	0.0531142	0.249035	0.416995	24	0.0470737	0.0865495
336	7	6.28571	250.905	40.7934	6063	6788.86	0.00904294	0.0304564	0.0400695	0.0500117	0.250905	0.445082	24	0.0518594	0.0908
337	5	6.6	224.826	34.9551	4310	5620.8	0.00173327	0.0357136	0.032572	0.0611669	0.224826	0.411489	19	0.040402	0.0933018
338	6	6.5	238.893	38.6306	2395	5369.67	0.00996873	0.0317706	0.0354075	0.0509541	0.238893	0.396836	22	0.0474653	0.0821537
339	6	6.16667	242.543	42.8301	3579	5420.5	0.0175696	0.0401811	0.0277002	0.0566511	0.242543	0.425827	20	0.0491635	0.0756869
340	7	6	236.48	41.7996	3545	5176.71	0.00556444	0.0300575	0.0334707	0.0675603	0.23648	0.419835	22	0.0405888	0.0843595
341	7	6	224.199	37.9766	6390	6731.57	0.0151818	0.036716	0.0386839	0.0701819	0.224199	0.433778	22	0.0469752	0.0896486
342	6	7.5	235.333	34.0859	6598	7495.5	0.0261377	0.0374621	0.0352778	0.0632781	0.235333	0.405857	28	0.0579742	0.108118
343	4	7	271.497	40.9132	4374	6438.75	0.0267551	0.0388591	0.0355299	0.0476787	0.271497	0.463173	17	0.0568097	0.0899733
344	5	7.2	231.973	34.98	3093	7942.6	0.0161766	0.0228606	0.0336674	0.0298954	0.231973	0.429516	22	0.0412451	0.0716149
345	9	6.11111	233.12	39.4084	9926	5723.78	0.0309583	0.0476147	0.0369816	0.0705377	0.23312	0.396795	29	0.0619798	0.0894826
346	7	6.57143	258.336	39.8926	5053	6637.57	0.0197392	0.0412072	0.0388806	0.0636768	0.258336	0.430143	26	0.0543021	0.0966158
347	8	6.125	228.075	38.0465	8037	5364.5	0.00793551	0.0332596	0.034588	0.0689103	0.228075	0.418789	26	0.0415157	0.0781805
348	7	6.71429	233.158	35.9385	4966	7186.43	0.00670946	0.0336818	0.0331263	0.0567916	0.233158	0.395138	27	0.0460214	0.0744873
349	9	5.33333	246.7	47.7736	6359	4983.22	0.0187977	0.0392461	0.0345986	0.0677813	0.2467	0.462618	22	0.0486047	0.0845633
350	7	5.71429	230.994	41.8774	5773	5082.29	0.00858526	0.0338936	0.0370635	0.0599126	0.230994	0.393658	20	0.0475428	0.0996706
351	6	5.83333	240.533	42.4274	7248	4592.67	0.00890018	0.0277139	0.034112	0.0515597	0.240533	0.433387	18	0.0393651	0.0709577
352	6	5.83333	228.551	40.0871	6247	5456	0.0110075	0.0276578	0.0290677	0.057685	0.228551	0.421754	18	0.0342281	0.0612946
353	5	6.2	272.696	45.5143	2766	5269	0.0347809	0.0412388	0.0371041	0.0482796	0.272696	0.43992	17	0.0602547	0.0930028
354	4	6.25	244.314	39.8464	3836	6379.75	0.0192994	0.029123	0.0299618	0.0342588	0.244314	0.415105	14	0.043103	0.0719215
355	6	6	233.605	41.6843	3356	5963.17	0.0228502	0.0402559	0.0318203	0.0718055	0.233605	0.396626	19	0.0446672	0.0718055
356	6	6.33333	249.203	42.5407	6039	5466.33	0.011056	0.027189	0.0373065	0.0395315	0.249203	0.42128	21	0.0428089	0.0782267
357	6	6.5	252.179	41.1958	6458	6481	0.00261489	0.0320568	0.0397179	0.0470803	0.252179	0.403906	22	0.0550943	0.0907017
358	8	5.875	233.569	44.3619	7728	4966	0.0205941	0.0382095	0.040126	0.0543698	0.233569	0.406713	23	0.04784	0.0760894
359	5	6.8	259.56	41.303	2803	5608	0.0311067	0.0515728	0.0410301	0.0839914	0.25956	0.423548	20	0.0623292	0.0905321
360	4	6	254.315	42.9913	3492	4150.5	0.0244031	0.0350393	0.0362015	0.0467954	0.254315	0.451905	13	0.0470903	0.0949533
361	7	5.85714	261.71	46.556	6895	4061.57	0.00468073	0.0401445	0.0410511	0.098305	0.26171	0.432409	21	0.0538053	0.108089
362	8	5.5	267.591	49.9344	6102	4735.75	0.0147955	0.0398732	0.0381935	0.0494632	0.267591	0.438273	21	0.0542283	0.0965951
363	5	6	240.36	40.5178	3901	4193.2	0.00460655	0.0326368	0.0332903	0.0590157	0.24036	0.419261	16	0.0410631	0.063661
364	6	6.5	226.922	36.4395	7246	6645.17	0.00825953	0.0225841	0.0298291	0.0452019	0.226922	0.380071	22	0.0353173	0.0652944
365	6	7	252.243	40.72	6991	6964.67	0.0102962	0.0293553	0.0337435	0.0505004	0.252243	0.419566	25	0.0485873	0.078251
366	4	6.75	242.977	37.4589	1303	6889	0.013049	0.0326526	0.0339639	0.0617659	0.242977	0.421588	16	0.0420324	0.0813151
367	5	6.8	241.206	35.6066	2658	6681.4	0.0127528	0.0326658	0.0380788	0.0384312	0.241206	0.427471	20	0.0491184	0.0979614
368	4	6.75	247.041	39.1148	3701	4921.75	0.0210571	0.0354078	0.0353596	0.0422385	0.247041	0.419205	16	0.0557975	0.103625
369	7	6.28571	231.101	40.0234	5933	5161.14	0.0144505	0.0293846	0.0357588	0.0428633	0.231101	0.392266	23	0.0481577	0.0830939
370	7	6	281.286	48.6988	8239	5291	0.0333047	0.0491402	0.0413188	0.0657962	0.281286	0.459796	22	0.0611185	0.106429
371	5	6.6	231.131	35.4951	3646	5240.4	0.0175026	0.0349001	0.0338293	0.049134	0.231131	0.401037	19	0.0473399	0.088287
372	5	5.8	267.352	46.8502	4735	4457.2	0.0363745	0.0453415	0.0366118	0.0637928	0.267352	0.434184	15	0.0550549	0.0827665
373	4	6.75	267.127	40.1485	4869	6294.25	0.0409356	0.0661467	0.0335304	0.0828886	0.267127	0.443045	16	0.0719125	0.109526
374	5	6.4	261.746	41.9417	2858	4584.4	0.0283738	0.0450132	0.0357706	0.0714875	0.261746	0.464535	18	0.0584735	0.107707
375	4	6.25	253.971	41.4215	4048	5130.75	0.00261489	0.0309252	0.0361663	0.0455021	0.253971	0.406521	14	0.047991	0.0933166
376	5	6.8	251.182	39.1326	2432	6608.4	0.0298301	0.041824	0.0363864	0.0564148	0.251182	0.441782	20	0.0600951	0.0872792
377	8	5.875	225.785	40.5651	9319	5970	0.00769307	0.0454261	0.034449	0.0710517	0.225785	0.381127	24	0.0478327	0.080062
378	9	6.22222	236.967	40.1005	9438	6021.56	0.0136566	0.0332464	0.0398307	0.0684946	0.236967	0.411172	30	0.0539736	0.0972831
379	5	6.4	230.184	38.09	2805	5772.6	0.00640102	0.0360097	0.0343802	0.0524869	0.230184	0.403925	18	0.0395138	0.0687776
380	7	6.14286	222.864	37.182	4615	5396.43	0.0102336	0.0232357	0.0332671	0.0393499	0.222864	0.417168	22	0.0350217	0.060134
381	7	6.28571	239.686	41.3743	7949	6668.86	0.02889	0.0530944	0.0357171	0.0837731	0.239686	0.407395	24	0.0614397	0.0941182
382	7	6.14286	232.25	39.9459	7022	6106.57	0.0188727	0.0313457	0.0297391	0.0533185	0.23225	0.42105	23	0.0433091	0.0718204
383	4	6.5	272.24	42.1324	2129	5769	0.0270867	0.0474037	0.0354889	0.0588147	0.27224	0.446182	15	0.0627556	0.0984533
384	7	6.57143	221.631	36.8506	6446	7527	0.00533539	0.0292982	0.0337769	0.0453693	0.221631	0.423541	26	0.0394148	0.0742513
385	7	6	241.614	42.707	7163	5241.29	0.0143661	0.0356073	0.0349463	0.0603503	0.241614	0.421029	22	0.0486287	0.0930128
386	4	7	255.233	38.4622	2982	6837.25	0.0342858	0.0463034	0.0398737	0.0654402	0.255233	0.418752	17	0.0633008	0.106685
387	4	6	263.855	45.2323	3890	5737	0.0200988	0.0503263	0.0382352	0.0712469	0.263855	0.417477	13	0.0592166	0.0929745
388	5	6.2	235.923	38.6464	4131	6480	0.00818218	0.0274018	0.0319339	0.051402	0.235923	0.40643	17	0.0418247	0.0787022
389	8	5.625	251.96	46.4551	6609	5681.75	0.0102962	0.0338254	0.0309481	0.0522353	0.25196	0.42848	22	0.0440025	0.0760178
390	5	7.6	259.091	36.8709	5626	7473	0.0298247	0.0389149	0.0353898	0.0526441	0.259091	0.438791	24	0.0599165	0.101876
391	6	6.66667	228.567	37.505	8835	6584.67	0.0154202	0.037951	0.0368492	0.0522937	0.228567	0.411763	23	0.0446236	0.0731968
392	9	5.66667	248.098	45.0908	12714	5512.44	0.00823318	0.0457892	0.0359035	0.0775902	0.248098	0.408658	25	0.0549301	0.0937801
393	5	6	265.867	47.0331	2760	4763.4	0.0316202	0.046549	0.0333492	0.0553876	0.265867	0.422985	16	0.064377	0.100825
394	6	6.16667	238.766	41.2313	6311	6337	0.00544007	0.0318761	0.0363775	0.0629403	0.238766	0.425714	20	0.0448791	0.0978477
395	7	6.42857	257.833	45.5423	8816	5365.14	0.0186568	0.0394323	0.0340766	0.0556888	0.257833	0.427411	25	0.0537222	0.0959582
396	6	6.83333	235.93	35.2646	5731	7028.17	0.01311	0.0330467	0.0345285	0.0479279	0.23593	0.393182	24	0.0429587	0.0792477
397	5	6.8	250.402	40.8195	3820	4994.4	0.0173372	0.0274664	0.0292237	0.0477741	0.250402	0.447737	20	0.0466127	0.0875897
398	5	6.4	255.494	42.2782	4861	6158.6	0.0121469	0.025298	0.0392473	0.0315929	0.255494	0.431691	18	0.0413102	0.0880804
399	5	6.4	249.98	40.0564	7246	5572	0.0279313	0.0395342	0.039085	0.049981	0.24998	0.422372	18	0.0514476	0.0856489
400	6	5.5	268.695	50.4336	2821	3661.33	0.0137508	0.0444988	0.0400808	0.0763362	0.268695	0.438718	16	0.0463815	0.0763362
401	6	6.66667	234.4	35.9507	8961	5951.83	0.00930773	0.0360593	0.0339826	0.0795519	0.2344	0.397736	22	0.0432467	0.0799633
402	5	7	263.329	39.6248	5584	6754.6	0.0209318	0.0334679	0.0356577	0.0478759	0.263329	0.446764	21	0.0609122	0.116948
403	8	6.125	239.568	40.8312	10902	4712.25	0.0177581	0.0345172	0.032051	0.0507534	0.239568	0.407274	26	0.050583	0.0839668
404	5	6.6	242.812	38.5031	3771	6083.8	0.0259127	0.0394643	0.0364726	0.059315	0.242812	0.41053	19	0.0542138	0.0961078
405	6	5.83333	265.445	47.2955	3472	6255	0.0210021	0.0395628	0.0325785	0.0575269	0.265445	0.441297	18	0.048917	0.0792477
406	5	6.8	231.709	36.8712	4976	6473.4	0.00140703	0.0185207	0.0378063	0.0383611	0.231709	0.408396	20	0.0374202	0.0690212
407	5	6	282.125	48.4315	3920	4897.6	0.0221782	0.0466107	0.0366207	0.0582132	0.282125	0.444189	16	0.0602399	0.0915324
408	5	7.6	248.281	34.7594	6443	7480.2	0.0266617	0.039229	0.0354979	0.0745271	0.248281	0.429157	24	0.0540098	0.0973677
409	4	6.75	247.765	38.4428	4998	6603.25	0.023319	0.0393108	0.0409793	0.0574855	0.247765	0.418224	16	0.0604239	0.120038
410	4	6.25	259.654	43.3529	712	5607.5	0.0280545	0.0352468	0.033079	0.050437	0.259654	0.436096	14	0.0469302	0.0801528
411	7	6	237.081	41.2473	6708	5254.43	0.0193699	0.0328234	0.0293617	0.0530893	0.237081	0.395728	22	0.0447526	0.0835672
412	6	6.16667	236.755	38.8954	5579	4855.67	0.0127542	0.0316423	0.0302706	0.0512155	0.236755	0.407855	20	0.0445947	0.0820703
413	6	6.33333	224.44	36.2043	6061	6358	0.003065	0.0288477	0.0356482	0.0412882	0.22444	0.42796	21	0.0467974	0.0861544
414	5	6.8	228.577	34.9033	5778	5912.4	0.00523698	0.0313771	0.0321187	0.0603503	0.228577	0.409408	20	0.04486	0.0823068
415	6	6.5	245.323	40.4652	5781	4525.67	0.0124638	0.0327554	0.0295051	0.0675603	0.245323	0.424602	22	0.0469849	0.0968958
416	5	7	228.52	34.3868	5255	6314	0.0149944	0.0326224	0.0371617	0.0432486	0.22852	0.404497	21	0.0511708	0.0853035
417	6	6.5	219.696	34.7851	5540	6440	0.0107278	0.0290908	0.0301874	0.0477079	0.219696	0.415293	22	0.0416579	0.0852858
418	4	7.25	249.411	36.1002	3344	8179.75	0.0211418	0.0375215	0.0324346	0.0636784	0.249411	0.431232	18	0.0525883	0.0957014
419	8	6.125	219.692	37.9012	10296	6230.25	0.00648104	0.0297051	0.0333139	0.0833608	0.219692	0.415599	26	0.0387853	0.0833608
420	6	6.16667	237.502	39.3953	4544	5211	0.0154684	0.0369722	0.0420494	0.049134	0.237502	0.409397	20	0.0510093	0.0863771
421	4	6.5	267.367	43.0758	284	6820.75	0.0225945	0.0350028	0.0365221	0.0526419	0.267367	0.442925	15	0.0560944	0.103856
422	6	6.5	231.825	37.2269	4017	6067.67	0.018082	0.0297976	0.0287227	0.0476654	0.231825	0.40881	22	0.0446759	0.0709956
423	6	6.16667	235.111	41.1444	5896	6008.17	0.00620747	0.0336904	0.0358427	0.0455677	0.235111	0.408205	20	0.0496877	0.0948728
424	5	7	236.917	34.8606	7344	7933	0.014764	0.0413616	0.0431127	0.0655377	0.236917	0.41745	21	0.0521658	0.0935011
425	5	6.8	257.657	41.0002	6760	6943.8	0.0195837	0.0414599	0.036319	0.0651897	0.257657	0.45967	20	0.0570593	0.101876
426	6	6.16667	236.243	40.4519	3193	4736.67	0.0171198	0.0359198	0.0340345	0.0687617	0.236243	0.426628	19	0.0434348	0.0866275
427	13	5.38462	239.007	46.2912	10341	5181.23	0.010409	0.0359934	0.0316606	0.0656937	0.239007	0.412449	32	0.0452576	0.0820035
428	10	6.1	230.91	39.7862	8046	4533.2	0.00768473	0.0386141	0.0390381	0.0716196	0.23091	0.41068	32	0.052675	0.105654
429	5	6.8	282.775	41.743	3038	6801.6	0.0244663	0.0459171	0.0444654	0.0614812	0.282775	0.456876	20	0.0642377	0.109804
430	7	6.57143	246.667	41.0133	6809	6268.43	0.00917404	0.0363426	0.035681	0.0558811	0.246667	0.428283	26	0.0506905	0.0768335
431	5	6.2	282.298	47.677	2815	3434.4	0.0137508	0.0378714	0.0431124	0.0564132	0.282298	0.452468	17	0.0615038	0.106714
432	5	6.2	249.093	41.1004	5729	5719.2	0.00702095	0.0288277	0.0367738	0.0505624	0.249093	0.421944	17	0.0401739	0.0765831
433	4	8	230.216	29.0054	4969	8498	0.0124311	0.0314154	0.0435973	0.0477961	0.230216	0.388209	21	0.0464969	0.0937389
434	5	7.2	222.02	32.4924	3225	6997.6	0.0110503	0.0293605	0.03401	0.0423479	0.22202	0.413228	22	0.0379364	0.0677599
435	8	5.875	260.71	47.0596	8591	5241.75	0.0172667	0.0343163	0.038005	0.0534567	0.26071	0.448416	24	0.0540332	0.103016
436	6	6.5	239.195	39.6918	6416	5561.5	0.0112701	0.030085	0.0352833	0.0515188	0.239195	0.413894	22	0.0429997	0.0869288
437	4	7.75	231.948	31.5707	1407	6483.75	0.00768473	0.0324338	0.0352582	0.0554168	0.231948	0.407629	20	0.047214	0.113339
438	6	5.83333	226.923	40.0717	4020	5358.83	0.00582181	0.0306999	0.0320519	0.065637	0.226923	0.427954	18	0.0401233	0.0743113
439	7	6.71429	246.065	37.7188	9231	6969.29	0.0139232	0.0347298	0.0339029	0.0517772	0.246065	0.422574	27	0.0512348	0.0866989
440	5	7	240.134	36.384	6341	6319.8	0.00971509	0.0385111	0.0379917	0.066624	0.240134	0.412069	21	0.045038	0.0894273
441	7	6.14286	228.564	38.988	6671	6859.86	0.0110311	0.0397441	0.030029	0.0720182	0.228564	0.402552	23	0.0467844	0.077973
442	9	5.77778	252.418	47.3452	8154	4147.89	0.0182626	0.041191	0.0370483	0.0776622	0.252418	0.437229	25	0.0576355	0.116009
443	6	6.66667	233.958	36.641	4613	6875.83	0.011147	0.0327692	0.0337385	0.0770417	0.233958	0.400168	23	0.0453489	0.0939814
444	6	7	232.983	33.8997	5417	7249.17	0.018595	0.0466514	0.0337009	0.0695949	0.232983	0.414574	25	0.0565446	0.0933234
445	5	6.6	253.557	38.6372	5278	5167.8	0.0120137	0.0287405	0.036683	0.0500423	0.253557	0.423339	19	0.0453451	0.0852259
446	5	7.2	228.286	34.8771	6335	7260.4	0.00827697	0.0329149	0.0316167	0.0654094	0.228286	0.383062	22	0.0416665	0.084956
447	7	6	251.293	42.5659	7870	6331.86	0.0309222	0.0410277	0.0325695	0.0603431	0.251293	0.429433	22	0.0514706	0.0769996
448	5	6.6	253.14	41.1854	6372	6368.4	0.0137722	0.0336536	0.039094	0.0516177	0.25314	0.433813	19	0.0512892	0.0915439
449	7	6.57143	222.848	37.1413	7113	5861.29	0.0147436	0.0400624	0.0336605	0.0618909	0.222848	0.401121	26	0.0441232	0.070326
450	7	5.85714	224.727	41.3274	3824	5436.29	0.00495334	0.0430131	0.0357883	0.0801906	0.224727	0.401762	21	0.043612	0.0801906
451	6	5.5	238.699	43.7615	4080	4389.5	0.00152662	0.0254047	0.0382338	0.046392	0.238699	0.412636	16	0.0369784	0.0737087
452	4	6.5	283.588	44.9858	4028	7410.5	0.0292993	0.0547284	0.0393517	0.0862543	0.283588	0.468925	15	0.0716535	0.100184
453	7	6.42857	251.596	40.8629	7235	6572.43	0.00764909	0.0344112	0.0350597	0.0627501	0.251596	0.445227	25	0.0488879	0.106429
454	4	6.75	271.986	42.2009	4916	5792.75	0.0337371	0.0415423	0.0365734	0.0516177	0.271986	0.454766	16	0.0635991	0.103206
455	8	6.125	220.765	37.8126	10043	6400.12	0.00409134	0.0372446	0.0386317	0.0719029	0.220765	0.380955	26	0.0449397	0.116009
456	5	5.2	246.741	48.5258	2496	3319	0.0051737	0.0286954	0.0329644	0.0566511	0.246741	0.423955	12	0.0346454	0.0566511
457	6	6.5	235.207	36.4011	6252	6553	0.00819463	0.0383049	0.0406112	0.0788283	0.235207	0.43956	22	0.0528428	0.0896486
458	5	7.2	250.075	36.7372	4629	7099.2	0.0126728	0.0395695	0.0412795	0.0614669	0.250075	0.422672	22	0.0673878	0.114767
459	3	7.66667	248.996	32.9359	0	7835	0.00691578	0.0232757	0.0316013	0.0395099	0.248996	0.43248	15	0.0356997	0.0734742
460	5	6.2	272.081	44.0512	5849	6615	0.0253287	0.0352462	0.0381575	0.0439958	0.272081	0.432728	17	0.0557155	0.111907
461	8	5.75	245.236	47.1251	6454	4760.12	0.00388445	0.0310311	0.033918	0.0905887	0.245236	0.402454	22	0.0433722	0.0905887
462	8	5.875	240.21	42.6802	7624	5237.88	0.00867361	0.0407831	0.0371826	0.0717344	0.24021	0.416298	24	0.0570171	0.111466
463	5	6	259.752	43.2919	3831	5074.2	0.015283	0.0348445	0.0345403	0.0679362	0.259752	0.448663	16	0.0413334	0.0679362
464	7	5.71429	255.266	46.4948	8299	4397.14	0.0153491	0.0425832	0.0305414	0.0647709	0.255266	0.432226	20	0.0485142	0.0930028
465	5	7	241.77	37.6087	5610	7227	0.0063094	0.0439455	0.0311907	0.0617659	0.24177	0.433606	21	0.0467789	0.0837807
466	6	7	239.14	36.1874	5795	7184.17	0.0220733	0.0313255	0.0363202	0.0489223	0.23914	0.421794	25	0.0472214	0.0921782
467	4	7	244.711	35.3229	3130	7762.25	0.0269585	0.046327	0.0337089	0.0709735	0.244711	0.440227	17	0.0560274	0.0962542
468	5	6.2	241.444	40.0106	4585	5355.6	0.00349175	0.0317594	0.0351363	0.0710716	0.241444	0.421779	17	0.0382501	0.0710716
469	5	6.6	236.105	36.9897	5866	6553.4	0.00946335	0.0341034	0.0329398	0.0455442	0.236105	0.43702	19	0.0409471	0.0650228
470	7	6.42857	225.026	37.8615	6518	5680.29	0.00941284	0.0405093	0.030364	0.0630212	0.225026	0.399713	25	0.0426941	0.0868165
471	6	6.33333	241.232	39.6948	5314	6165.83	0.0195365	0.0346328	0.0396233	0.0595578	0.241232	0.447177	21	0.0535045	0.0953938
472	4	7.25	235.347	32.5704	3775	6106.5	0.00760461	0.0339453	0.0402927	0.0817981	0.235347	0.412346	18	0.0460748	0.0817981
473	4	7.75	218.771	28.323	5516	8885	0.00281755	0.0351801	0.039129	0.0588663	0.218771	0.393118	20	0.0500337	0.111017
474	6	6.33333	259.386	42.2704	6498	6365	0.0103177	0.0396099	0.0339149	0.0905706	0.259386	0.430961	21	0.0550338	0.105629
475	4	6.75	235.084	35.8923	4064	7295.5	0.00371561	0.00919089	0.0384857	0.0197956	0.235084	0.423781	16	0.0372291	0.0705957
476	5	5.6	236.187	44.9879	1497	3744.8	0.016307	0.0367303	0.0349797	0.0771464	0.236187	0.425767	14	0.0395137	0.0771464
477	6	6.66667	249.984	45.2518	4219	5143.83	0.0183431	0.0390109	0.0347222	0.0575511	0.249984	0.410091	22	0.0548152	0.105102
478	6	6.16667	254.308	42.8893	6270	5372	0.00742284	0.0306142	0.0337913	0.0547369	0.254308	0.440924	20	0.045106	0.0796032
479	6	6.66667	224.448	34.6469	7824	6273	0.0114353	0.0372622	0.0315268	0.0750631	0.224448	0.399302	23	0.0442621	0.0958568
480	5	6.4	253.018	40.242	3490	5926.2	0.0358678	0.0406957	0.0367785	0.0470142	0.253018	0.438149	18	0.0537882	0.07948
481	9	5.88889	227.195	40.4803	10031	5753.22	0.00553604	0.0375523	0.0308309	0.0642653	0.227195	0.430286	27	0.045243	0.0913269
482	6	6.66667	265.167	41.1079	5064	6035.5	0.0287218	0.0362429	0.0374684	0.0534121	0.265167	0.4283	23	0.0557736	0.0969615
483	6	6.66667	264.068	41.3567	4929	5718.67	0.0331225	0.0449445	0.0348134	0.0679006	0.264068	0.453595	23	0.0600586	0.0926527
484	9	5.77778	225.244	42.3972	10830	4745.11	0.00209274	0.0355692	0.0322132	0.0905887	0.225244	0.382737	25	0.0388931	0.0905887
485	6	7	251.315	36.7997	8833	7513.67	0.00590299	0.0252451	0.0392548	0.0677674	0.251315	0.452876	25	0.0392831	0.0703682
486	6	6	254.154	44.5274	4551	6013.17	0.029161	0.0356227	0.0393874	0.048861	0.254154	0.425754	19	0.0497181	0.0908244
487	8	6.25	237.036	41.1404	5382	6275	0.0179912	0.0477642	0.0342217	0.0726993	0.237036	0.400099	27	0.0568998	0.105629
488	5	6.4	260.21	44.7313	1284	4279.2	0.0196361	0.0428241	0.0436286	0.0716196	0.26021	0.437798	18	0.0680598	0.133123
489	6	7.33333	240.144	33.5439	7009	7825.33	0.0158031	0.0419531	0.0363003	0.0690724	0.240144	0.413039	27	0.0600626	0.116948
490	5	7	261.886	43.8108	5453	6005.2	0.0207913	0.0378185	0.0312239	0.0582316	0.261886	0.430846	21	0.0542226	0.0875551
491	6	7.16667	231.55	34.9928	7733	7277	0.0174985	0.0281027	0.0301028	0.040256	0.23155	0.427494	26	0.0443238	0.081822
492	7	5.71429	245.533	45.6408	6182	3992.57	0.016307	0.0397587	0.0352897	0.0765275	0.245533	0.430286	20	0.0459916	0.0791174
493	7	6	225.101	39.163	4737	5333	0.0164527	0.0357373	0.0367806	0.068391	0.225101	0.404167	22	0.0445008	0.0766765
494	6	6.33333	252.597	44.6722	5333	4174.67	0.0110834	0.0434948	0.0365689	0.0619389	0.252597	0.408391	20	0.0583698	0.115067
495	8	6.5	223.9	36.8058	8436	6987	0.00960235	0.041459	0.0364363	0.0684486	0.2239	0.394383	29	0.0540268	0.0934802
496	7	6.57143	226.651	35.8222	9033	7158.43	0.0174158	0.03457	0.0322064	0.0518026	0.226651	0.387888	26	0.0491268	0.0874354
497	5	5.8	240.221	42.0959	2104	4560	0.00152662	0.0455276	0.0328128	0.0755129	0.240221	0.414162	15	0.0433608	0.0755129
498	4	6	254.504	43.0233	2437	4782.5	0.0174604	0.0321069	0.0397199	0.0488139	0.254504	0.445323	13	0.0486002	0.10352
499	5	6	233.449	39.3528	3407	4302.2	0.00888699	0.0254801	0.0340539	0.0460678	0.233449	0.417903	16	0.036244	0.0810745
500	6	6.66667	238.922	36.6599	6979	7557	0.0027067	0.0328253	0.0342385	0.0638587	0.238922	0.415219	23	0.0449069	0.072109
501	6	6	265.148	45.0331	5372	5082.83	0.0256981	0.0439178	0.0358664	0.061639	0.265148	0.453862	19	0.0575729	0.0749939
502	6	6.5	258.96	42.7676	6632	5135	0.0244431	0.044899	0.0352642	0.066624	0.25896	0.421888	22	0.0580916	0.0945747
503	6	6.16667	268.356	46.3943	3150	4174	0.0302889	0.0452366	0.0321202	0.0773338	0.268356	0.436112	20	0.0613248	0.104216
504	9	5.88889	241.156	43.8929	9401	5784.33	0.00797853	0.0327184	0.0329421	0.0518026	0.241156	0.410491	26	0.0468126	0.0873396
505	7	6.57143	222.047	35.8119	9014	6569.43	0.00936628	0.0339209	0.035989	0.0709735	0.222047	0.395132	26	0.0418408	0.0748883
506	7	6.85714	237.914	36.1996	5390	6880.29	0.0156168	0.0459647	0.038772	0.0672752	0.237914	0.420073	28	0.0559702	0.0953938
507	7	6.14286	222.602	37.1381	5007	6011.14	0.00394591	0.0352195	0.034167	0.0587359	0.222602	0.400493	23	0.04177	0.0815156
508	7	6.14286	240.545	40.4589	6845	6726.86	0.00863742	0.0354136	0.0376944	0.0483487	0.240545	0.415067	23	0.0539164	0.094198
509	7	6.14286	240.662	42.7707	8857	5403.86	0.0163781	0.0378042	0.0338773	0.0748906	0.240662	0.426901	22	0.0448918	0.0821537
510	5	6.6	235.361	38.1061	2139	6812.4	0.0171798	0.0302959	0.0337825	0.0595471	0.235361	0.412778	19	0.0438467	0.0734441
511	6	6.16667	223.029	38.2041	7283	5876.83	0.0139049	0.022589	0.0316664	0.0445509	0.223029	0.38161	20	0.0373938	0.0763153
512	6	6	253.947	46.0195	4419	3837.5	0.0143678	0.0337651	0.0387232	0.0552671	0.253947	0.417297	19	0.0451685	0.0835322
513	7	6.14286	248.989	40.99	9557	5967.43	0.00969283	0.0367081	0.0348967	0.0650654	0.248989	0.423875	23	0.0465714	0.106963
514	4	6	246.236	43.6042	1157	5305	0.00433798	0.0266688	0.0288095	0.039112	0.246236	0.422845	13	0.0339895	0.0646885
515	4	6.5	276.465	43.4445	403	4733.75	0.0326425	0.0437778	0.0384399	0.0523912	0.276465	0.445996	15	0.0607576	0.0961078
516	4	6	254.407	42.4011	3544	4947.5	0.0245333	0.04347	0.038948	0.0563477	0.254407	0.44873	13	0.0503024	0.0822821
517	5	7	255.453	36.7974	6016	7129.8	0.0242417	0.043871	0.0393756	0.0610613	0.255453	0.440602	21	0.0631336	0.0922992
518	5	6	246.995	42.1068	4476	5153.8	0.016237	0.0313072	0.0347387	0.0442448	0.246995	0.426265	16	0.0460516	0.0814053
519	5	6.4	251.76	41.3205	3752	5436.6	0.020911	0.0331772	0.0336598	0.0564148	0.25176	0.441782	18	0.0476844	0.0765421
520	5	6.2	258.15	44.4387	2437	5651	0.0229034	0.0371334	0.0386186	0.0475191	0.25815	0.420835	17	0.0561314	0.0938366
521	6	5.83333	231.138	41.7791	4618	4548.5	0.0119446	0.0297495	0.0319657	0.054245	0.231138	0.392941	18	0.0372526	0.0628335
522	8	5.875	256.974	45.047	5259	5868.5	0.00313722	0.0376828	0.0328331	0.0567541	0.256974	0.4315	24	0.0449232	0.0877073
523	5	6.6	258.911	43.1742	5677	5525.8	0.0168773	0.0405309	0.0349519	0.0723366	0.258911	0.437662	19	0.0499995	0.0830731
524	4	6	239.608	41.0757	2772	7283	0.0213686	0.0280989	0.0338181	0.0342402	0.239608	0.44491	13	0.039867	0.0657363
525	7	6.71429	237.682	38.6166	7603	5819.43	0.0158031	0.034471	0.0367046	0.08202	0.237682	0.410099	27	0.0509542	0.109869
526	6	6.5	239.288	38.9318	5265	4961.33	0.0133053	0.0284056	0.033119	0.0546892	0.239288	0.414894	22	0.044287	0.0711391
527	6	5.83333	276.052	49.8975	6399	5242.5	0.0284926	0.0489671	0.0411586	0.078596	0.276052	0.456673	18	0.0602829	0.0966158
528	4	8	261.862	34.0836	1628	7061.75	0.0183431	0.0293151	0.0377991	0.0470424	0.261862	0.416511	20	0.0531215	0.0887856
529	7	6.14286	233.576	38.9691	7817	6568	0.00646751	0.0452321	0.0367242	0.0788283	0.233576	0.443324	23	0.0505016	0.0815159
530	4	7	252.934	36.8862	4136	5820.75	0.00835483	0.0358907	0.0399741	0.0788141	0.252934	0.421226	17	0.0471197	0.0788141
531	6	7.33333	222.25	31.4854	5222	8327.5	0.0108604	0.0364998	0.0359511	0.0619833	0.22225	0.382089	27	0.0509572	0.0774136
532	4	5.75	253.46	46.015	1723	4324	0.0107452	0.0268764	0.0300444	0.0376914	0.25346	0.427085	12	0.0363206	0.0720498
533	6	6.16667	223.653	36.743	6400	6016.67	0.0102336	0.0296364	0.0268455	0.0440745	0.223653	0.411693	20	0.0371137	0.0632941
534	6	6	287.82	48.8838	5364	6192	0.0279949	0.0537755	0.0408565	0.078596	0.28782	0.462503	19	0.0688522	0.112018
535	5	6	236.541	40.6062	1145	6729.8	0.0117038	0.0229078	0.0300449	0.0366696	0.236541	0.404924	16	0.0399131	0.0677786
536	5	7	252.608	38.1719	5800	6970.4	0.0183158	0.0516318	0.0347124	0.0745271	0.252608	0.43684	21	0.0582053	0.0892557
537	7	5.71429	245.989	44.596	4933	4900.43	0.0124638	0.027633	0.0324476	0.0493036	0.245989	0.422431	20	0.0446402	0.0894391
538	5	6.2	251.839	43.8519	5180	7316	0.0178996	0.0468119	0.0400856	0.0725002	0.251839	0.407033	17	0.0553692	0.103856
539	9	6.22222	226.679	37.8698	9098	6049.78	0.0178869	0.0381992	0.0337597	0.0636784	0.226679	0.398651	30	0.0488363	0.10861
540	6	5.66667	234.721	44.3828	4443	4802.67	0.0130348	0.0262521	0.0279343	0.039112	0.234721	0.405729	17	0.0349739	0.0674591
541	7	6.28571	233.669	38.5209	7632	6205.29	0.0229195	0.0365213	0.0336461	0.0458574	0.233669	0.380447	24	0.0537037	0.0944878
542	5	6.4	229.556	36.5103	5710	5910.2	0.00732836	0.0343424	0.0324779	0.0728057	0.229556	0.415452	18	0.0467265	0.0862218
543	6	6.16667	238.925	40.9112	2988	6353.33	0.0255749	0.0387652	0.0423966	0.0542949	0.238925	0.407469	20	0.0523834	0.0811413
544	5	7.8	248.649	35.3802	6816	7376.6	0.0139418	0.0284945	0.0325982	0.0483511	0.248649	0.414436	25	0.0493032	0.0777522
545	8	5.5	232.028	43.2981	4903	5085	0.00852644	0.0267837	0.0317363	0.038728	0.232028	0.407555	21	0.037063	0.0647962
546	3	7.33333	244.902	34.3381	0	6477.67	0.0201025	0.0340447	0.0343442	0.0537489	0.244902	0.408638	14	0.044902	0.0820892
547	5	7.2	227.164	33.2452	6136	7833	0.0137533	0.0299349	0.0265356	0.0534569	0.227164	0.374421	22	0.0405772	0.0827072
548	7	6.57143	251.098	41.6362	8564	5153.57	0.0494263	0.0555089	0.0403491	0.0717344	0.251098	0.415678	26	0.0735583	0.115508
549	5	6.4	261.101	41.8384	4296	4780.8	0.0388471	0.0434438	0.0368545	0.0481347	0.261101	0.43425	18	0.0626457	0.100795
550	7	6.42857	241.089	38.2545	5671	6634.14	0.00513009	0.026099	0.0309042	0.038466	0.241089	0.434353	25	0.0457864	0.0796393
551	6	6.66667	233.363	37.8134	7879	7031.83	0.00909057	0.0360071	0.0338956	0.0638587	0.233363	0.407775	23	0.0425305	0.0685873
552	10	5.6	224.32	40.9651	8126	5898.6	0.0154202	0.0382743	0.0392486	0.06838	0.22432	0.397374	27	0.0505747	0.100329
553	6	6.33333	238.888	38.535	6755	6755.67	0.0274325	0.0441469	0.0408437	0.0587269	0.238888	0.412374	21	0.0609963	0.0969519
554	7	6	227.036	41.4303	4624	4854.29	0.00619604	0.026179	0.0362748	0.0492047	0.227036	0.41972	21	0.0395378	0.0936485
555	7	6.57143	254.189	41.3417	9718	6793.29	0.0169722	0.0360205	0.0376533	0.0806412	0.254189	0.418868	26	0.0543175	0.0965465
556	6	6	225.499	37.5832	6816	5551.67	0.0142167	0.0334603	0.0343354	0.0620986	0.225499	0.395827	19	0.0431881	0.0730839
557	8	6.25	224.242	36.5728	5880	6394.62	0.00616926	0.024464	0.0338269	0.0531076	0.224242	0.397524	27	0.0418018	0.0965507
558	6	6.33333	237.626	39.1015	5800	6813	0.0277994	0.0390369	0.0337033	0.0585548	0.237626	0.425831	21	0.0537815	0.0904382
559	4	6	263.773	44.5902	1712	2959.5	0.0310331	0.0518921	0.0339102	0.0771464	0.263773	0.447864	13	0.0583329	0.093954
560	4	7.25	254.853	38.9359	2286	4954	0.0143308	0.0336052	0.0352764	0.0526247	0.254853	0.422134	18	0.0494344	0.0944152
561	7	7	237.065	34.9281	9697	6345.71	0.0148284	0.0424257	0.0368629	0.0761555	0.237065	0.408906	29	0.0582514	0.105467
562	4	6.75	240.017	36.074	4118	7318.25	0.0208418	0.0289383	0.0406326	0.036632	0.240017	0.417375	16	0.0481475	0.0708573
563	6	6.33333	251.543	46.3325	3455	5544.17	0.0359427	0.0413188	0.0389594	0.0597956	0.251543	0.426523	20	0.056481	0.091986
564	6	5.83333	235.314	41.2734	6996	4769.67	0.00818218	0.031942	0.0334276	0.0660648	0.235314	0.41453	18	0.0382584	0.0747975
565	7	6.14286	225.901	37.6885	6472	5934.86	0.00797739	0.0329877	0.0350798	0.0660648	0.225901	0.412895	23	0.0393722	0.0711578
566	6	5.83333	248.887	45.6786	2648	4403.17	0.0210524	0.0337895	0.0299709	0.0503056	0.248887	0.438461	18	0.0480481	0.0792431
567	6	6	273.243	46.4079	5237	6797.33	0.0290569	0.0371518	0.0382001	0.0487125	0.273243	0.442048	19	0.0577144	0.102611
568	6	5.5	227.398	41.6896	5297	3520.17	0.0114436	0.0305725	0.0363037	0.0693406	0.227398	0.405489	16	0.0352392	0.0693406
569	6	6.16667	249.47	43.1293	7227	6605.17	0.0139127	0.0316399	0.0373926	0.0474872	0.24947	0.43337	20	0.0513095	0.111702
570	6	6.5	220.01	34.6166	6775	5975.33	0.00520765	0.0303998	0.036981	0.0425546	0.22001	0.424257	22	0.0440716	0.0822504
571	6	6.66667	230.734	37.006	6080	5900	0.00625014	0.0384199	0.0420437	0.0828886	0.230734	0.411857	22	0.0371767	0.0828886
572	5	6.6	237.107	36.5823	2021	4784.6	0.0177334	0.0359363	0.0362762	0.0517639	0.237107	0.396334	19	0.0511612	0.0933234
573	8	6	240.571	43.1859	8410	4660.88	0.00867428	0.0260903	0.0390287	0.0407945	0.240571	0.407803	24	0.0416978	0.0800844
574	6	6.16667	270.848	46.8251	6530	6511.83	0.0265951	0.0562874	0.0394066	0.0865779	0.270848	0.436752	20	0.0737547	0.117379
575	5	6.6	263.577	43.4502	3975	5855.2	0.0146142	0.0455887	0.0336619	0.0723366	0.263577	0.443045	19	0.0510791	0.0945747
576	10	5.5	232.473	44.6127	8997	4786.5	0.00280631	0.0367431	0.0327729	0.0785884	0.232473	0.422632	25	0.0449775	0.0863512
577	5	6.6	259.953	42.6034	6468	6298.2	0.0338232	0.0415884	0.035017	0.0643399	0.259953	0.462231	19	0.0555916	0.0910665
578	5	6.4	255.609	43.0884	4284	5589.4	0.0125042	0.0312525	0.0348643	0.0572833	0.255609	0.418446	18	0.0461554	0.0875637
579	7	6.42857	229.403	36.9074	5613	6788.29	0.0200408	0.038453	0.0285647	0.0595033	0.229403	0.392245	25	0.0482633	0.0918511
580	9	6	220.247	40.534	9452	5154.67	0.00671377	0.0246665	0.0320752	0.0499388	0.220247	0.415591	27	0.0363029	0.0703983
581	6	6.16667	232.464	39.2053	5787	5763.17	0.0231768	0.0314294	0.0306171	0.045439	0.232464	0.44659	20	0.0437057	0.082355
582	6	6.33333	246.709	39.7965	4882	5718	0.0149007	0.0292022	0.0347328	0.0673517	0.246709	0.452236	21	0.0463386	0.0749089
583	9	6.11111	245.212	41.3552	7575	7097.78	0.0256446	0.0438404	0.0407558	0.0619136	0.245212	0.395479	29	0.0589278	0.0953341
584	5	6.8	225.315	33.2608	4674	5217.8	0.00690089	0.0241082	0.0273524	0.0603213	0.225315	0.412819	20	0.0337841	0.0603213
585	4	6.75	250.342	39.6375	951	5900.25	0.0051737	0.0267029	0.0317492	0.0457066	0.250342	0.427554	16	0.0462212	0.0774136
586	5	6.4	247.394	42.1944	1916	5365	0.0217635	0.027603	0.0385753	0.0344994	0.247394	0.405792	18	0.0470394	0.0756483
587	8	6.5	229.171	37.3881	8950	6465	0.00611092	0.0363948	0.0369709	0.0756194	0.229171	0.404823	29	0.0461116	0.089142
588	5	6.4	245.688	39.0762	3161	5960.8	0.0249969	0.0472924	0.0339424	0.0649216	0.245688	0.437892	18	0.0568456	0.0903043
589	6	6.16667	238.625	41.2543	4365	6634	0.0197333	0.0404651	0.0396436	0.06826	0.238625	0.443415	20	0.0518563	0.0807536
590	6	6.5	266.633	47.3309	2745	5352.5	0.0235962	0.0492033	0.0371722	0.0745432	0.266633	0.460527	21	0.063512	0.11011
591	8	5.875	256.437	44.9527	7027	6214.12	0.0138518	0.0478733	0.0385261	0.0774413	0.256437	0.451469	24	0.0605084	0.0979614
592	6	6.66667	231.382	38.9768	5950	5510.67	0.0140497	0.0445082	0.0380179	0.0658705	0.231382	0.404375	23	0.0527249	0.086646
593	4	6.75	247.161	37.1478	1437	4385.5	0.0147126	0.0285433	0.0358469	0.0509541	0.247161	0.42419	16	0.0456523	0.0849989
594	9	5.77778	241.555	44.9881	9505	3908.11	0.0171491	0.0387465	0.0338813	0.0773338	0.241555	0.417094	26	0.0505221	0.0960373
595	5	6.4	239.068	38.3078	5372	5292	0.025865	0.0313449	0.0274033	0.0477079	0.239068	0.430093	18	0.0448484	0.0738867
596	9	5.88889	222.034	39.0909	10163	5882.44	0.0131431	0.0278694	0.0320592	0.0479285	0.222034	0.407331	27	0.0361767	0.0628067
597	9	5.55556	235.429	44.3453	6290	4098.67	0.0109411	0.0249143	0.0323523	0.0407567	0.235429	0.395213	24	0.0367839	0.071193
598	5	7	255.57	39.9582	4582	5559.6	0.0228197	0.0317627	0.036997	0.0465067	0.25557	0.43841	20	0.0522674	0.105467
599	6	6.83333	245.152	37.2754	5541	4678.33	0.0133436	0.0352306	0.0422162	0.0763362	0.245152	0.424589	24	0.0523834	0.105243
600	8	6	250.369	43.9388	8279	5868.88	0.0200283	0.0458236	0.035787	0.0681168	0.250369	0.456602	25	0.0525762	0.0861268
601	6	5.83333	259.734	46.278	5640	4952	0.0325473	0.048905	0.040768	0.0616094	0.259734	0.459796	18	0.062715	0.119427
602	5	6.4	248.557	41.1303	4775	6108.6	0.0174925	0.0378352	0.0412543	0.061832	0.248557	0.407812	18	0.0541174	0.103146
603	8	5.75	223.637	40.1015	6675	5883.12	0.0151564	0.0258982	0.0356695	0.0389967	0.223637	0.403268	23	0.041425	0.0738029
604	5	6.4	240.71	38.2844	4000	5660	0.00512889	0.0383087	0.0346634	0.0722731	0.24071	0.415185	18	0.0496156	0.079022
605	6	6.66667	237.698	37.0853	7918	7104.5	0.0027067	0.0314936	0.0318421	0.0514724	0.237698	0.412513	23	0.0441393	0.0733251
606	5	7	258.578	38.561	3192	6072.8	0.0211341	0.0321908	0.0338135	0.0439335	0.258578	0.435028	21	0.0534448	0.0908006
607	6	6.16667	249.001	46.8524	1963	4264.67	0.00845587	0.035794	0.0327344	0.0573633	0.249001	0.428933	19	0.047595	0.0873453
608	5	7	238.007	34.001	5914	5987.6	0.0129406	0.0345172	0.0385743	0.0574535	0.238007	0.41505	21	0.0576326	0.101285
609	5	6.6	242.603	38.2003	5829	5938.2	0.00797853	0.035929	0.0315523	0.0511639	0.242603	0.410412	19	0.0456612	0.079361
610	7	6.57143	245.782	39.7655	5395	6849.71	0.0194865	0.0404951	0.0381056	0.0625132	0.245782	0.416622	26	0.0554724	0.0848214
611	8	6.125	232.113	41.4487	5566	5243.25	0.0164444	0.0383234	0.0361022	0.0729226	0.232113	0.393853	26	0.0491797	0.0852225
612	4	6.75	240.272	37.2803	2507	4726.75	0.0109411	0.0253043	0.0312406	0.0413763	0.240272	0.398044	16	0.0356834	0.0601024
613	4	6.75	253.662	41.3962	1845	4295	0.0110834	0.0313664	0.0401872	0.0434774	0.253662	0.413053	16	0.0521718	0.103983
614	4	6.5	237.459	37.103	947	4698.25	0.0163745	0.0295864	0.0295028	0.0555223	0.237459	0.408536	15	0.0375686	0.0673352
615	6	6.33333	220.797	36.9455	3086	4246	0.00763435	0.0352262	0.0305826	0.0915168	0.220797	0.401069	21	0.0393259	0.0915168
616	6	6.33333	259.794	42.5774	5514	4916	0.0195036	0.0338525	0.0375182	0.0482796	0.259794	0.445673	21	0.0472715	0.0809125
617	6	6.83333	267.399	40.6581	8397	6732.33	0.0380185	0.0490451	0.0410982	0.0747686	0.267399	0.413362	24	0.0740236	0.110019
618	6	6.5	227.686	36.5623	4570	6533.33	0.0162163	0.0304897	0.031139	0.0453436	0.227686	0.403066	22	0.0455388	0.0738555
619	5	6	262.212	44.2015	4577	5255.2	0.00616837	0.028935	0.0346691	0.0468976	0.262212	0.451287	16	0.0398367	0.0633279
620	6	6	255.458	44.3504	6323	5683	0.0182283	0.0467601	0.0441494	0.0660852	0.255458	0.429156	19	0.0642588	0.109055
621	6	6.83333	261.654	40.4941	6837	6128.5	0.0154719	0.0336191	0.0361643	0.0488639	0.261654	0.426064	24	0.0519302	0.0858048
622	5	6.2	262.47	45.4947	3410	4370.8	0.0257304	0.048968	0.0369289	0.0681168	0.26247	0.446143	17	0.0638232	0.10471
623	5	7	228.112	34.0176	5469	8199.2	0.013764	0.0265985	0.0373636	0.0343468	0.228112	0.429363	21	0.0434143	0.0718787
624	4	6.75	254.766	38.2908	2601	5804.25	0.0125293	0.0203114	0.0375237	0.0300187	0.254766	0.453546	16	0.0377356	0.0689042
625	5	6.6	226.925	34.8493	3695	5361.4	0.00550423	0.0274415	0.0313921	0.0464832	0.226925	0.403652	19	0.0346161	0.0589501
626	6	6	227.014	38.5563	3117	4963.17	0.0114436	0.0264337	0.0330791	0.0588348	0.227014	0.416933	19	0.0389818	0.0746838
627	5	6	240.269	40.5024	2250	7040.8	0.0118547	0.0328417	0.0299572	0.0480886	0.240269	0.426182	16	0.0394481	0.076427
628	6	6.66667	256.291	39.3082	6502	7701.83	0.0169722	0.0281889	0.0402417	0.0401881	0.256291	0.427862	23	0.0461772	0.0858022
629	5	6.4	243.509	39.0195	4724	4275.8	0.017659	0.0359115	0.038208	0.0708244	0.243509	0.41249	18	0.0478411	0.0779815
630	5	6.4	275.43	44.1344	6032	5390.4	0.00822228	0.0506544	0.0421338	0.105276	0.27543	0.460363	18	0.0640915	0.105276
631	5	6.4	248.378	39.0308	5500	6579.8	0.0230172	0.0514353	0.0383438	0.0759786	0.248378	0.424842	18	0.0610868	0.112182
632	5	6.8	242.265	37.2819	2112	5298.2	0.0113063	0.0267503	0.0422673	0.0481903	0.242265	0.421253	20	0.0414019	0.0657593
633	5	6.4	262.776	41.7939	3693	5799.6	0.0253798	0.041707	0.0415099	0.0570735	0.262776	0.418019	18	0.064058	0.0989474
634	5	6.4	234.909	36.9143	3456	4968.8	0.0082992	0.0452022	0.0381472	0.0693406	0.234909	0.42793	18	0.0519047	0.0850334
635	6	6.33333	221.81	37.3204	5342	4874.17	0.00984235	0.0185284	0.0332671	0.0286052	0.22181	0.401143	21	0.0333203	0.0651043
636	6	6.16667	233.732	38.3989	6894	5720.5	0.00733427	0.0357179	0.0327873	0.0560824	0.233732	0.404517	20	0.0446127	0.0777442
637	4	6	261.084	44.1357	1151	3545.5	0.0176575	0.0295371	0.0343955	0.0428525	0.261084	0.42267	13	0.0420185	0.0672375
638	7	5.85714	260.252	45.3228	8457	5195.71	0.00468073	0.0380597	0.0403546	0.0697279	0.260252	0.427728	21	0.0476876	0.0850957
639	5	6	240.953	41.88	3533	4161.4	0.00894972	0.0187306	0.0326872	0.0238069	0.240953	0.411747	16	0.0348631	0.0605526
640	6	5.66667	262.4	49.3216	6004	4355.33	0.0125521	0.0410216	0.0374553	0.0690737	0.2624	0.426257	17	0.0478927	0.0793357
641	5	6.4	259.8	41.6299	4657	5694.2	0.024637	0.0434476	0.0380219	0.0608295	0.2598	0.426625	18	0.0571815	0.0961277
642	6	6.16667	239.47	40.3868	5852	5696.33	0.0223208	0.0304407	0.0288311	0.0512473	0.23947	0.431004	20	0.0426574	0.0750433
643	6	6.16667	217.542	38.1705	2808	6734.5	0.00396978	0.0197302	0.0345075	0.0366089	0.217542	0.391837	20	0.028197	0.058368
644	4	7	230.96	34.4606	2610	7768.25	0.0186255	0.037126	0.0328969	0.0511481	0.23096	0.395443	17	0.0450271	0.0724393
645	6	6	254.839	46.4171	6124	4649.17	0.0159113	0.0287574	0.035703	0.0407163	0.254839	0.437657	19	0.0484433	0.101489
646	7	6	246.749	45.3772	3400	4434.86	0.0151759	0.0334429	0.0398832	0.0536076	0.246749	0.428583	21	0.0508806	0.0951505
647	5	6.2	236.61	39.9608	6884	6440.6	0.0138325	0.027949	0.0383409	0.0447999	0.23661	0.430551	17	0.0407921	0.0646562
648	8	6	230.892	40.2343	7320	6099.25	0.00399945	0.0316643	0.036071	0.0695513	0.230892	0.391999	25	0.0471621	0.0820327
649	8	6.125	242.933	41.3203	7081	6369.12	0.0182283	0.0408881	0.0416013	0.0609468	0.242933	0.410927	26	0.056728	0.106815
650	7	6.85714	240.089	37.6194	6993	6645.29	0.0274489	0.0405312	0.0378288	0.0620047	0.240089	0.425479	28	0.0569701	0.117462
651	6	6.33333	245.499	39.991	3837	4936.17	0.0113063	0.0401649	0.0401345	0.0679541	0.245499	0.424132	21	0.0499622	0.0935574
652	4	6	260.796	44.087	1850	4964.5	0.0238069	0.0351267	0.0289037	0.0459381	0.260796	0.434474	13	0.0483592	0.0843595
653	8	6	243.049	42.6542	10564	5034	0.0211554	0.0439483	0.0416036	0.0747686	0.243049	0.402434	25	0.0614568	0.111403
654	6	6.5	221.459	35.1961	8064	6622	0.00409134	0.029596	0.0355329	0.0599126	0.221459	0.377458	22	0.0384175	0.0718799
655	5	6.4	260.027	43.8331	3876	4810.6	0.0368609	0.0518751	0.0346859	0.0729226	0.260027	0.437381	18	0.0632724	0.0881681
656	5	6.8	230.649	35.4943	4970	6919.4	0.00315703	0.0337245	0.0374196	0.0764813	0.230649	0.416992	20	0.0477259	0.0866959
657	5	5.6	260.004	46.8007	4029	5711.6	0.014319	0.0329189	0.0387237	0.0496275	0.260004	0.444189	14	0.0465828	0.0744395
658	6	6.5	232.321	37.7983	4573	6569.33	0.00793551	0.0369283	0.0382273	0.0551302	0.232321	0.424197	22	0.0471852	0.0815381
659	4	7.75	264.414	34.4945	1624	7949.25	0.00823785	0.0348744	0.040627	0.0720415	0.264414	0.439134	20	0.0566202	0.101159
660	5	6.6	226.848	36.7278	5766	6583.4	0.00870712	0.0292678	0.0302219	0.0492319	0.226848	0.413339	19	0.0394438	0.0720934
661	6	6.16667	233.275	39.7123	6872	5769.5	0.0148284	0.0260906	0.033799	0.0350554	0.233275	0.394077	20	0.0400083	0.0688589
662	7	5.28571	251.099	48.7679	4862	5395.71	0.00331491	0.0255635	0.0372365	0.0549822	0.251099	0.429629	17	0.0371106	0.0870114
663	6	6.5	229.312	36.0802	6736	6788.83	0.0030976	0.024221	0.0368615	0.0502444	0.229312	0.411447	22	0.0457089	0.0836013
664	4	7	266.862	38.5203	2985	5956.25	0.0468447	0.0581582	0.0412421	0.0672027	0.266862	0.433124	17	0.0798072	0.118403
665	6	6.16667	269.367	46.391	4519	4427.17	0.0147955	0.0411214	0.0387047	0.0697387	0.269367	0.431174	20	0.0543252	0.0925099
666	5	6.2	256.863	44.2172	3536	6374.6	0.0315332	0.0459361	0.0379932	0.0680743	0.256863	0.43425	17	0.0597757	0.107689
667	5	6.4	239.544	40.3803	5272	6380.2	0.0219017	0.0294662	0.0357106	0.0499425	0.239544	0.396394	18	0.0464234	0.076023
668	7	6.14286	230.005	37.8647	4103	6833.43	0.0176311	0.0359742	0.0354486	0.0729135	0.230005	0.431215	23	0.0483631	0.0962084
669	8	6.5	229.084	35.8966	8236	6086.75	0.0130772	0.0315307	0.0361878	0.0554542	0.229084	0.394049	29	0.0515353	0.0982858
670	5	6.4	233.696	36.7236	3426	5966	0.0142155	0.0325491	0.0346687	0.0532217	0.233696	0.425164	18	0.0432845	0.0793737
671	6	6.33333	254.051	41.384	5124	6450.5	0.0193763	0.0453515	0.0419123	0.0759786	0.254051	0.438141	21	0.0640843	0.113066
672	5	6.4	245.53	40.1032	3260	5475.2	0.00784637	0.0348154	0.0350787	0.0582132	0.24553	0.418483	18	0.0456521	0.0872711
673	7	6.14286	229.807	42.2095	4729	4959.14	0.00783353	0.0375588	0.035373	0.0785884	0.229807	0.434546	22	0.0413786	0.0834464
674	8	6.375	222.209	37.101	9703	5934	0.0103461	0.0369668	0.0315305	0.0773516	0.222209	0.392249	28	0.0494126	0.0938903
675	7	5.85714	238.316	41.8269	5741	5905.14	0.00946437	0.0403102	0.0357799	0.0717566	0.238316	0.426504	21	0.052425	0.112182
676	7	6.14286	224.137	37.2037	8054	5712.43	0.00137608	0.0436468	0.037482	0.0761936	0.224137	0.395171	23	0.0473656	0.0761936
677	5	7.4	248.4	34.6971	4135	5999.6	0.0344423	0.0397572	0.0316482	0.0556912	0.2484	0.450033	22	0.0539737	0.0839578
678	5	6.2	254.032	41.9152	3820	6427.6	0.0223781	0.0411569	0.0381122	0.0636004	0.254032	0.433785	17	0.0537502	0.0830265
679	6	6.16667	253.193	42.249	2297	6567.17	0.0242417	0.0480219	0.031887	0.0951182	0.253193	0.439795	20	0.0602633	0.108566
680	4	7	257.898	37.6101	2898	6041.75	0.0138518	0.0285822	0.0368967	0.0395506	0.257898	0.437617	17	0.0490361	0.0890769
681	6	6	261.172	45.3423	2047	5898.83	0.00742284	0.0494918	0.0324546	0.0871184	0.261172	0.448347	19	0.0518374	0.0871184
682	6	6.66667	227.434	35.1078	5091	5633.83	0.00570482	0.0191725	0.03045	0.046769	0.227434	0.399028	23	0.0369536	0.0798346
683	7	5.57143	238.412	44.0332	4554	5823.29	0.0178635	0.0269453	0.0291706	0.0392658	0.238412	0.391158	19	0.0398138	0.0653843
684	4	6.75	241.753	37.51	3455	5515.5	0.0082249	0.0255565	0.0339416	0.0465067	0.241753	0.42806	16	0.0400998	0.0913986
685	6	6.33333	246.261	40.5548	6683	5848.17	0.0220457	0.0351924	0.0333834	0.0628614	0.246261	0.444476	21	0.0498984	0.0908338
686	5	6.2	229.974	38.84	4301	6236.4	0.0100527	0.0303417	0.026852	0.0622908	0.229974	0.395574	17	0.0352376	0.0689106
687	4	6.75	243.665	39.7647	3613	5108	0.0171491	0.0302375	0.0342588	0.0354936	0.243665	0.414004	16	0.0456691	0.081335
688	5	6.2	259.338	43.2847	5655	6070.8	0.0164698	0.0349949	0.037001	0.0505401	0.259338	0.428642	17	0.0499242	0.081275
689	5	5.6	253.268	46.9149	4618	4548	0.00702095	0.0319499	0.0394754	0.0690355	0.253268	0.428965	14	0.0402487	0.0690355
690	6	6.33333	249.004	41.2536	3792	5088.5	0.00845587	0.0330201	0.0327935	0.0662296	0.249004	0.431197	20	0.0462151	0.0769604
691	7	6.57143	230.841	37.2303	9168	6612.29	0.0193441	0.0331174	0.0366173	0.0466209	0.230841	0.428159	26	0.0511605	0.0834817
692	6	6.33333	230.43	38.5574	2971	5703.17	0.0178869	0.033906	0.0340976	0.0605176	0.23043	0.394485	21	0.0433528	0.066918
693	8	6	245.075	42.7058	7836	4840.62	0.0285293	0.0422646	0.0382705	0.0554542	0.245075	0.403002	25	0.0568194	0.0961277
694	5	6	231.697	40.2711	2735	5638.4	0.0132039	0.0291093	0.0296076	0.0400459	0.231697	0.407248	16	0.0394236	0.084033
695	6	6	264.773	44.549	4479	4441.33	0.00849449	0.0339877	0.0409947	0.0570866	0.264773	0.432898	19	0.0552055	0.0876873
696	7	5.85714	255.417	45.6535	8045	6190	0.0157764	0.0363528	0.0371026	0.0582617	0.255417	0.422922	21	0.0467993	0.0856305
697	7	6.14286	235.388	39.2714	6355	5338.14	0.0155999	0.0313353	0.0333532	0.0725394	0.235388	0.404487	23	0.0431449	0.0846605
698	5	7	230.046	36.9899	2653	7024.8	0.0148542	0.0458464	0.0368217	0.0763448	0.230046	0.402701	21	0.0558603	0.0898826
699	5	6.8	231.151	34.8378	6506	6609.4	0.00946437	0.0311055	0.0322432	0.0728057	0.231151	0.41704	20	0.0415328	0.0733074
700	6	6.33333	228.483	36.2671	6225	5580.17	0.0109287	0.030721	0.0363921	0.0494851	0.228483	0.415694	21	0.0459717	0.0873586
701	7	6.14286	243.815	43.6766	5620	6360.71	0.0190942	0.0353544	0.0315198	0.057089	0.243815	0.426253	22	0.044866	0.0828206
702	7	6.28571	254.41	41.9689	6379	5464.43	0.0237087	0.0458769	0.0393303	0.098305	0.25441	0.430657	24	0.0547194	0.102611
703	8	6.5	228.121	36.3002	8486	5893	0.0119446	0.0264761	0.0361594	0.0546796	0.228121	0.38582	28	0.0443381	0.077685
704	5	6.4	232.801	39.5761	1715	5484.8	0.00936972	0.0208098	0.0337395	0.0299366	0.232801	0.412222	18	0.0368015	0.0784422
705	10	5.7	234.175	42.2073	9688	5257.2	0.00936972	0.0431044	0.0328011	0.08202	0.234175	0.421591	28	0.0538321	0.102646
706	5	7	232.618	33.508	3220	6975	0.012017	0.0296072	0.0393994	0.042075	0.232618	0.404391	21	0.0443885	0.0962568
707	6	6.5	227.73	35.8314	6248	7034.67	0.00445018	0.0350193	0.0403527	0.0749268	0.22773	0.416604	22	0.0505079	0.087399
708	7	6.28571	227.392	36.8546	7358	7157.57	0.0257958	0.0370112	0.0381994	0.0638452	0.227392	0.448857	24	0.0538339	0.0978477
709	7	6.14286	237.372	41.9841	5311	5494.29	0.0253942	0.0400753	0.0331275	0.0532521	0.237372	0.432855	22	0.0501002	0.0858301
710	7	6.28571	240.718	39.6829	3534	5925.86	0.00894972	0.0338623	0.0320516	0.0567843	0.240718	0.403721	24	0.0495336	0.0824113
711	4	6.75	255.168	38.3511	3231	5056.5	0.0336353	0.0532807	0.0377098	0.065322	0.255168	0.425976	15	0.0650295	0.0970967
712	5	6.6	231.749	36.4913	4353	5961	0.025005	0.0333688	0.028626	0.0484741	0.231749	0.414548	19	0.046844	0.0833592
713	5	6.8	238.23	38.8353	5692	6184.6	0.0279843	0.0384292	0.0290722	0.0533185	0.23823	0.430162	20	0.0486649	0.0738609
714	9	6	232.415	40.8058	8868	6395.56	0.0177531	0.0394598	0.0346535	0.0651897	0.232415	0.411097	28	0.0483184	0.0796487
715	6	6.33333	252.802	42.5349	6432	6568.17	0.0111631	0.0303509	0.0367948	0.0412993	0.252802	0.435701	21	0.0522473	0.101489
716	6	6.33333	234.909	38.2815	3251	6276.83	0.0110293	0.0229853	0.0335992	0.0363083	0.234909	0.435459	21	0.0376658	0.0662673
717	9	6.22222	233.659	38.7577	9899	5134.89	0.00556444	0.038977	0.0358887	0.0745432	0.233659	0.415591	30	0.0447303	0.0865495
718	6	5.83333	262.835	45.6832	5616	6324.5	0.0313836	0.0504374	0.0416221	0.0754877	0.262835	0.471353	18	0.0611042	0.112368
719	6	6.33333	240.754	38.5971	5321	5672.83	0.011049	0.0359986	0.034569	0.0623542	0.240754	0.436333	21	0.0488337	0.0866968
720	6	6.83333	264.773	44.6865	5389	4827.5	0.0150603	0.0360038	0.0385661	0.0508526	0.264773	0.443593	24	0.0555669	0.0900555
721	6	6.33333	254.143	42.7606	3560	6507.83	0.0159624	0.0352349	0.0361719	0.0458404	0.254143	0.456119	21	0.0531198	0.0938341
722	6	6.5	234.487	38.3058	6369	6287.83	0.00427821	0.0328337	0.0421041	0.0563477	0.234487	0.424154	22	0.0485517	0.0923175
723	4	7	277.054	39.9915	2457	5210.75	0.0186399	0.04055	0.0412532	0.0598611	0.277054	0.47298	17	0.0597328	0.0997179
724	3	8.33333	232.43	28.2852	0	8667	0.0122097	0.0247925	0.0288833	0.0339118	0.23243	0.4278	17	0.0383486	0.0687235
725	4	6	255.507	43.1929	1432	6972.75	0.0268044	0.0384203	0.0387486	0.0492498	0.255507	0.438167	13	0.0486533	0.08878
726	9	5.66667	237.875	44.3341	7101	6049.78	0.00544007	0.0310819	0.0382827	0.0643399	0.237875	0.420274	25	0.0481114	0.106585
727	7	5.57143	267	50.3123	4969	4084.43	0.0186399	0.0461498	0.0393197	0.0715248	0.267	0.463115	19	0.0541901	0.0866968
728	5	6.2	249.675	40.8992	6335	5807.8	0.024208	0.0350097	0.0419185	0.0583768	0.249675	0.450712	17	0.0518864	0.106815
729	5	6.8	245.021	39.3201	2400	6166	0.0267392	0.0379542	0.0398527	0.0494263	0.245021	0.424114	20	0.0562781	0.105064
730	8	6	228.132	39.7533	7534	5722.62	0.014269	0.0259587	0.0341949	0.0553222	0.228132	0.404516	25	0.0439688	0.0776305
731	5	6	230.724	40.8161	4423	6197.8	0.00858526	0.0358837	0.0351793	0.0680743	0.230724	0.397591	16	0.0392705	0.0680743
732	8	6.125	233.126	40.1032	7569	7397.88	0.0111411	0.0345179	0.036051	0.066484	0.233126	0.417866	26	0.0468586	0.100875
733	8	5.5	238.738	44.2659	3483	4238	0.0034338	0.0288437	0.0400779	0.0481347	0.238738	0.423174	21	0.0401887	0.0777442
734	6	6	262.632	44.1889	4516	5504.17	0.0103177	0.0334299	0.036136	0.0679362	0.262632	0.436325	19	0.0448533	0.0757164
735	7	5.71429	234.166	41.8154	4273	4987.43	0.0160851	0.0347957	0.0334133	0.0596809	0.234166	0.461403	20	0.0461179	0.0718204
736	7	5.71429	269.642	47.8753	6496	5689.86	0.0277716	0.0413757	0.0386513	0.0582462	0.269642	0.461707	20	0.0533218	0.0969615
737	4	7	230.982	34.8077	3817	6688.75	0.00399945	0.0221156	0.0384679	0.0549885	0.230982	0.394348	17	0.0442723	0.0930762
738	5	6.2	243.618	41.1444	2056	5942.2	0.0225258	0.0335872	0.033701	0.0511639	0.243618	0.433609	17	0.0445305	0.0702428
739	5	7.4	249.588	39.6736	6208	5859.2	0.0155154	0.0310687	0.0317444	0.0656937	0.249588	0.424566	23	0.0465836	0.0825862
740	6	6.5	257.423	40.9118	4611	6796	0.0135559	0.0393236	0.037663	0.0681063	0.257423	0.44252	22	0.0522472	0.0984356
741	4	6	251.112	42.4498	3439	5043.5	0.00301028	0.0242193	0.0316486	0.0524059	0.251112	0.404122	13	0.0346775	0.0751352
742	7	5.71429	240.876	42.7679	5913	5001.29	0.0254388	0.0440783	0.0389633	0.0717566	0.240876	0.441517	20	0.0557064	0.104863
743	7	6.28571	245.631	40.7297	8014	5792.43	0.0166968	0.0425188	0.0414877	0.0570397	0.245631	0.432248	24	0.0570682	0.0895724
744	7	6.28571	267.875	46.9844	6160	5677.57	0.00823785	0.0449173	0.0412453	0.0655033	0.267875	0.446071	24	0.0642536	0.113066
745	5	7.8	255.927	33.9611	2407	6851	0.0348169	0.0494286	0.0339945	0.0615034	0.255927	0.43038	24	0.0694213	0.133123
746	6	6.33333	257.586	41.5511	3602	5394.17	0.0244193	0.0453638	0.0391367	0.0708244	0.257586	0.425958	21	0.059864	0.0936569
747	4	6.5	233.113	37.5571	3018	6742	0.00140703	0.0386547	0.0317646	0.0718055	0.233113	0.409803	15	0.0382286	0.0718055
748	3	7.33333	254.208	34.8022	0	7967	0.0295255	0.053167	0.0410605	0.0946757	0.254208	0.443947	14	0.0614289	0.0946757
749	7	6.42857	251.951	40.535	6138	6125.57	0.0125042	0.0282688	0.0362761	0.0516972	0.251951	0.416292	25	0.0488289	0.101407
750	5	6.8	237.39	35.7781	6254	6222.6	0.0115725	0.0281206	0.0342188	0.048123	0.23739	0.414596	20	0.0430578	0.0812509
751	5	5.8	253.01	44.3369	3992	4398.8	0.020911	0.0333372	0.0354374	0.0432046	0.25301	0.439035	15	0.0460445	0.069478
752	6	5.83333	230.179	40.0073	4138	5363.5	0.0062616	0.0384248	0.0346224	0.0638806	0.230179	0.404687	18	0.0424939	0.0780766
753	4	8	247.538	32.2193	2058	6393	0.0261829	0.0361352	0.0336406	0.047215	0.247538	0.417764	21	0.052081	0.0764627
754	5	6	238.47	41.4484	4058	4787.6	0.00655075	0.0282899	0.0375841	0.0488695	0.23847	0.411862	16	0.0429814	0.0784827
755	7	6.28571	235.324	39.6341	5218	5882.86	0.00833363	0.0290719	0.041968	0.0443386	0.235324	0.419207	24	0.0478861	0.0972001
756	6	6.16667	235.908	39.1308	8535	4901.17	0.00655075	0.03738	0.0385865	0.113956	0.235908	0.408571	20	0.0475836	0.113956
757	9	5.88889	237.215	42.6841	5648	5264.33	0.0232925	0.0413037	0.0402391	0.0697373	0.237215	0.401297	27	0.0526974	0.0914428
758	7	6.85714	219.367	33.0667	5519	5904.86	0.00763435	0.0335433	0.0359614	0.0773516	0.219367	0.399996	28	0.0439164	0.0931292
759	7	5.71429	237.777	42.7837	8727	5260.57	0.00334264	0.028129	0.0374727	0.053871	0.237777	0.404593	20	0.0444487	0.0880641
760	7	6.28571	231.944	41.2739	5693	3801	0.0125851	0.0423981	0.0352444	0.0695949	0.231944	0.410449	23	0.0456682	0.0784218
761	6	6.16667	241.194	40.8689	6530	5011.17	0.00784637	0.0268718	0.0337268	0.0546521	0.241194	0.417072	20	0.0424197	0.0865755
762	4	6.75	271.83	40.8554	2500	4589.75	0.037353	0.0562809	0.0339224	0.0753438	0.27183	0.460527	16	0.0627057	0.0861268
763	9	6.11111	219.846	39.6169	9135	5634.44	0.00671377	0.0238431	0.0342882	0.0395516	0.219846	0.422304	27	0.0327708	0.0645426
764	6	6	242.179	42.8139	5159	5065.33	0.00925129	0.0252381	0.0346592	0.0386819	0.242179	0.416061	19	0.0415759	0.0740627
765	5	6.6	246.355	37.5398	6162	7446.4	0.0117113	0.0288914	0.0369413	0.0449133	0.246355	0.421605	19	0.046085	0.0952513
766	5	6.4	270.186	45.031	3597	6960	0.0364311	0.0526402	0.0384452	0.0679748	0.270186	0.44497	18	0.0668867	0.111017
767	7	5.85714	222.324	40.041	3293	4619.71	0.0084889	0.0327603	0.0324533	0.0560665	0.222324	0.399484	21	0.037625	0.0812968
768	8	6.375	229.439	36.6351	5030	7289.88	0.00824523	0.0313254	0.0367655	0.0544596	0.229439	0.394788	28	0.0436578	0.0850607
769	8	6.25	231.128	40.6309	3112	4762.75	0.00317816	0.0188442	0.0371885	0.0292583	0.231128	0.408786	26	0.0405613	0.0966875
770	7	6	241.319	42.0803	8942	6078.29	0.00512889	0.0408459	0.0407849	0.0721753	0.241319	0.419491	22	0.0554396	0.0893498
771	6	6.33333	235.811	40.9395	5666	5780.33	0.0111215	0.0290012	0.0304013	0.0433723	0.235811	0.412834	21	0.0460038	0.0852922
772	4	7.75	244.7	33.6463	962	6612.5	0.0241095	0.0386175	0.042027	0.0593034	0.2447	0.410384	20	0.055607	0.0917191
773	7	5.71429	235.898	44.184	8701	5351.14	0.023319	0.0385047	0.037492	0.0590292	0.235898	0.411924	20	0.0546902	0.0957014
774	6	6	236.731	39.831	6137	5194	0.00733427	0.0425917	0.038534	0.0759146	0.236731	0.408593	19	0.0524621	0.0891233
775	6	5.66667	241.358	44.3447	4709	4596	0.0176185	0.0340588	0.0294874	0.0567843	0.241358	0.428285	17	0.0409683	0.0762227
776	8	6	241.914	45.0469	8137	5043.75	0.0341988	0.0456328	0.0373769	0.0530804	0.241914	0.430362	24	0.0590093	0.0882381
777	5	6.4	242.127	38.798	3300	5679.4	0.0247976	0.0373029	0.0289418	0.057685	0.242127	0.442409	18	0.0439766	0.0761006
778	6	6.5	237.877	37.0503	6382	6428.67	0.0202715	0.0325893	0.0378319	0.0417797	0.237877	0.448116	22	0.0491365	0.0867021
779	6	6.66667	236.382	38.1009	6784	5171.17	0.00399732	0.0248704	0.0278012	0.0480671	0.236382	0.402819	23	0.0352713	0.067008
780	3	6.33333	250.853	39.8179	0	5123	0.000509333	0.0196633	0.0333087	0.0319424	0.250853	0.423073	11	0.0378026	0.0683969
781	6	6	262.699	46.0245	3786	5001.17	0.0270758	0.0462888	0.0366396	0.0675579	0.262699	0.439698	19	0.0580585	0.0936569
782	6	6	249.107	42.9512	5900	6415.33	0.00917404	0.0354315	0.0356506	0.0631309	0.249107	0.430063	19	0.0540847	0.108566
783	7	6.28571	249.637	42.2995	6986	7562.86	0.0332225	0.0475032	0.0314037	0.0684738	0.249637	0.403955	24	0.0646587	0.111702
784	6	6.16667	220.335	36.7662	7091	6607.83	0.00960235	0.0334996	0.040332	0.0613821	0.220335	0.403986	20	0.0467961	0.10452
785	7	6.42857	237.822	39.8257	6657	5525	0.0142142	0.0312143	0.0381469	0.0448689	0.237822	0.419709	25	0.048234	0.0857017
786	5	7	242.392	37.1877	2123	6515	0.011056	0.0385737	0.0304474	0.0647709	0.242392	0.410224	21	0.0425613	0.0757103
787	5	7	253.144	36.7661	6693	7602.6	0.0114945	0.0355022	0.0382561	0.0667642	0.253144	0.431876	21	0.0534144	0.0997179
788	7	6.14286	235.244	40.7809	6814	5687.29	0.0185073	0.032892	0.0373054	0.056126	0.235244	0.41421	23	0.0467231	0.0775652
789	5	6.2	253.039	41.4503	4009	6144.6	0.0274656	0.0383649	0.0429546	0.0485981	0.253039	0.468982	17	0.0591767	0.109055
790	6	6.16667	230.768	38.2782	5127	6113.83	0.00888699	0.0270398	0.0349907	0.0681451	0.230768	0.413011	20	0.0389068	0.0739363
791	5	6.6	240.989	38.4053	4120	5968.6	0.0133124	0.0211253	0.0307682	0.0306587	0.240989	0.436323	19	0.0347906	0.0686886
792	4	7.5	259.732	40.2442	1695	6716	0.0117815	0.0292284	0.032611	0.0572024	0.259732	0.43684	19	0.0533155	0.0959582
793	8	5.875	225.758	39.8435	7851	4291.5	0.0147436	0.0339843	0.0320341	0.0765275	0.225758	0.392125	24	0.0420401	0.0927027
794	5	6.4	254.93	41.3351	4137	6113.8	0.0215004	0.0325038	0.0365909	0.0471497	0.25493	0.431729	18	0.0505885	0.0823442
795	6	6.66667	217.476	33.0097	7766	6893	0.00584529	0.0227989	0.0320925	0.040094	0.217476	0.406517	23	0.0384606	0.0766691
796	9	6.11111	230.611	39.3809	9509	4734.33	0.0252865	0.0426854	0.0370324	0.0915168	0.230611	0.407885	29	0.0542719	0.0989859
797	6	6	271.547	48.2749	4099	5180.5	0.013853	0.0355371	0.0368519	0.065341	0.271547	0.456022	19	0.0566123	0.121767
798	5	6.4	224.217	35.234	5538	7156	0.0106373	0.0252446	0.028673	0.0440745	0.224217	0.405722	18	0.0356765	0.0647066
799	5	6.2	266.031	46.112	7523	6020.8	0.0292993	0.0392864	0.0385982	0.0515712	0.266031	0.448718	17	0.0548922	0.0822371
800	6	6	264.363	44.4802	6740	6386	0.0268516	0.0397199	0.042407	0.0579865	0.264363	0.430267	19	0.0556802	0.0990293
801	7	6	252.942	43.4045	6019	6094.14	0.0195837	0.0410404	0.0395342	0.0827254	0.252942	0.441098	22	0.0539521	0.0916346
802	6	6.83333	217.837	32.2002	4693	7252.5	0.0103244	0.0283384	0.0333031	0.0372621	0.217837	0.379786	24	0.0435253	0.0717338
803	7	6.57143	228.343	37.5523	6893	5238.57	0.00393168	0.031873	0.039488	0.0576565	0.228343	0.39234	26	0.0469063	0.080689
804	6	6.5	238.898	39.4055	3913	6881.83	0.0188116	0.0441281	0.0402733	0.0729918	0.238898	0.44017	22	0.0575497	0.119427
805	7	6	234.598	40.2965	7340	5368.14	0.00646751	0.0308338	0.0421514	0.0628753	0.234598	0.436857	22	0.0473582	0.0902537
806	6	6.33333	240.23	43.1524	1991	5144.83	0.0131622	0.0320728	0.0325749	0.0472185	0.24023	0.408375	21	0.0413465	0.0796993
807	4	6.75	233.816	35.7219	2038	4854.75	0.015049	0.0266205	0.0297835	0.037343	0.233816	0.424352	16	0.0365035	0.0614259
808	6	6.33333	225.606	37.9591	5261	6177.83	0.0198978	0.0367046	0.0407189	0.071726	0.225606	0.398557	21	0.0454265	0.0732945
809	5	6.4	259.19	41.5322	8650	5710.2	0.00302943	0.0319948	0.0383565	0.0475191	0.25919	0.436766	18	0.0493831	0.0865755
810	9	5.88889	234.263	40.841	9693	4802	0.0156168	0.0333496	0.0379364	0.0670165	0.234263	0.407335	26	0.0441766	0.0704515
811	8	6.625	241.915	41.4693	8797	5611.38	0.00433798	0.0314742	0.031292	0.0663255	0.241915	0.418507	29	0.0477815	0.11011
812	7	6.28571	239.543	40.8202	5287	5079.57	0.0181681	0.0392392	0.0372955	0.0716647	0.239543	0.407208	24	0.0571245	0.109008
813	7	5.85714	223.244	39.9029	6447	4487.14	0.00815561	0.0261863	0.0323043	0.0722731	0.223244	0.390995	21	0.0338127	0.0722731
814	7	6.14286	237.894	40.0132	7492	4733.43	0.0212687	0.0372036	0.0344739	0.0532217	0.237894	0.431112	22	0.0478681	0.0942387
815	6	6.5	224.78	34.7874	4722	6234.83	0.01213	0.024763	0.0309013	0.0441816	0.22478	0.418647	22	0.0400705	0.0752295
816	7	6.28571	227.201	38.1759	5380	5456	0.0108818	0.0360076	0.0340966	0.0667021	0.227201	0.401589	24	0.0455753	0.0790947
817	5	5.6	258.799	48.4324	4374	4382	0.02706	0.0342199	0.0329574	0.0480451	0.258799	0.441538	14	0.0469723	0.0769604
818	5	6.8	231.025	36.7623	4149	5971.4	0.0165457	0.0344722	0.0341717	0.0483468	0.231025	0.42307	20	0.0395898	0.0570805
819	7	5.85714	247.179	44.2793	6423	5286.29	0.023101	0.0378828	0.0352129	0.0649216	0.247179	0.444879	21	0.0462435	0.0846247
820	6	6.33333	240.886	38.6182	4533	5449.17	0.0152058	0.0288144	0.0321628	0.0411733	0.240886	0.423913	21	0.0423169	0.0909063
821	5	6	237.968	44.8739	4442	4337	0.0141795	0.0351718	0.0441803	0.0587444	0.237968	0.422982	16	0.0532018	0.0917191
822	6	6.33333	251.385	41.3654	6278	6004.33	0.0213631	0.0375566	0.0329718	0.057089	0.251385	0.428522	20	0.051504	0.082567
823	7	6	238.644	42.5068	6342	5060.71	0.0146477	0.0408246	0.0392901	0.0553718	0.238644	0.413586	22	0.0535314	0.0899328
824	8	6.5	222.55	35.3033	8809	6559.62	0.00738308	0.0222864	0.0378388	0.0427903	0.22255	0.394572	29	0.0413306	0.0727051
825	6	6	263.912	45.0849	6530	4339.83	0.0165331	0.0436109	0.0357317	0.0793803	0.263912	0.448288	19	0.0459884	0.0793803
826	6	6.16667	227.081	39.4688	2150	6253.5	0.00738308	0.0394378	0.0358323	0.065322	0.227081	0.3965	20	0.0441863	0.07652
827	7	6.28571	235.74	39.9315	5237	6087.86	0.0162496	0.0360573	0.0365611	0.0603429	0.23574	0.418631	24	0.0487451	0.0953856
828	4	6.5	279.77	45.074	3319	3691	0.0264052	0.0397983	0.0340447	0.0552671	0.27977	0.44529	15	0.0551618	0.0901568
829	5	6.4	243.741	41.5714	3879	6023	0.0126728	0.0327487	0.0376157	0.0576647	0.243741	0.413547	18	0.0577178	0.104728
830	5	6.4	233.192	39.7722	4680	6147.8	0.0190601	0.0368524	0.0320851	0.0669355	0.233192	0.394888	18	0.0438423	0.0673353
831	7	6.14286	248.468	42.3832	4385	5566.29	0.0269371	0.0452476	0.0384786	0.0571499	0.248468	0.442992	23	0.0592681	0.118299
832	7	6	229.488	41.1102	8609	5884.43	0.0160821	0.026142	0.0310715	0.0375708	0.229488	0.423414	22	0.0390396	0.0591817
833	5	6	252.972	43.9689	5061	4404.6	0.0188507	0.0375856	0.0303128	0.05455	0.252972	0.423751	16	0.0470221	0.0744299
834	5	6.2	299.89	51.2194	2416	3141.2	0.0321263	0.0575576	0.0392087	0.0792421	0.29989	0.464535	17	0.0739587	0.120038
835	8	6.125	236.845	42.2702	6589	4813.62	0.0132342	0.0382207	0.0334309	0.0611446	0.236845	0.418599	26	0.0499729	0.0878026
836	5	6.8	268.559	39.9641	6876	6407.4	0.027898	0.0480316	0.0388621	0.0754877	0.268559	0.47298	20	0.0638796	0.112017
837	6	6.66667	239.923	39.3683	5900	4818.67	0.0213628	0.0316291	0.036778	0.0638747	0.239923	0.416228	22	0.0493311	0.0929823
838	5	7	223.615	32.6549	5306	8159	0.00825953	0.0240616	0.0314993	0.0381355	0.223615	0.371812	21	0.034996	0.087817
839	5	6.6	244.051	37.9635	2032	6713	0.0103832	0.0234368	0.0356119	0.0416486	0.244051	0.431226	19	0.0421467	0.0812537
840	7	6.42857	246.534	41.1728	4455	4963.43	0.00394732	0.042502	0.0382058	0.0715248	0.246534	0.401813	25	0.0559837	0.118299
841	4	6.75	247.36	36.8095	6248	7176.5	0.00783692	0.0223337	0.0376447	0.0360062	0.24736	0.405347	16	0.0430419	0.0893294
842	4	7	251.174	39.0716	801	5121	0.0173372	0.025373	0.0341425	0.0403749	0.251174	0.447993	17	0.0442637	0.0721638
843	5	6.8	233.493	35.4687	5605	6233.2	0.0192298	0.0367216	0.0319536	0.0542595	0.233493	0.399944	20	0.0489419	0.0970967
844	7	6	239.425	43.691	8119	5498.43	0.0140324	0.0395725	0.0438408	0.077875	0.239425	0.435745	21	0.0533325	0.0933525
845	6	6.5	235.591	37.4577	2839	6532.33	0.0150663	0.046864	0.0378619	0.0759146	0.235591	0.406615	22	0.0617547	0.116595
846	7	6.85714	256.988	38.519	9564	6487.14	0.0271268	0.0444118	0.035401	0.0806412	0.256988	0.427853	28	0.0597127	0.098364
847	8	5.75	244.647	45.8713	5703	5168.25	0.0155995	0.0424863	0.0365934	0.0686213	0.244647	0.405626	23	0.0509114	0.0934408
848	6	6.33333	240.383	39.1577	7026	6528.33	0.0119809	0.0370361	0.0413849	0.0494785	0.240383	0.4048	21	0.0508059	0.0838442
849	6	6.5	240.97	38.5361	6671	5743.17	0.0257955	0.0418629	0.0332764	0.0717214	0.24097	0.404298	22	0.0551598	0.0994594
850	9	5.66667	224.869	44.3789	8766	4213.11	0.00950523	0.0269841	0.0355174	0.055598	0.224869	0.388535	24	0.0416852	0.0937642
851	5	7.2	248.017	37.3993	6068	6341.2	0.0237301	0.0472881	0.0373678	0.0695513	0.248017	0.418078	22	0.0618527	0.10284
852	3	7.66667	249.758	34.0939	0	6597.33	0.0220636	0.0375723	0.0365279	0.0483608	0.249758	0.436681	15	0.0453765	0.084792
853	6	6	250.185	42.0946	4742	5910.67	0.0226741	0.0390441	0.0395886	0.0659466	0.250185	0.40969	19	0.0522533	0.093319
854	7	6	239.122	40.7077	4639	5116.14	0.017659	0.0382989	0.0433984	0.0603225	0.239122	0.414747	22	0.0553497	0.100754
855	6	6	244.836	41.8261	4921	4686.83	0.0263548	0.0386268	0.0364643	0.0560824	0.244836	0.426636	19	0.05135	0.116595
856	6	6.83333	232.772	35.3931	6233	6842.67	0.0165879	0.032815	0.0364446	0.0638806	0.232772	0.411407	24	0.0515597	0.0886607
857	6	6.83333	224.935	35.1834	4787	6464.83	0.0113373	0.02052	0.0304154	0.0340763	0.224935	0.412528	24	0.0354019	0.067761
858	5	5.8	235.974	43.318	4803	3949.2	0.00833363	0.0278208	0.0377474	0.0533698	0.235974	0.410873	15	0.0359991	0.0540387
859	7	7.28571	229.414	32.1232	7509	5487	0.00393168	0.0331194	0.0338712	0.0662296	0.229414	0.39461	30	0.0477992	0.110115
860	6	6.33333	239.952	39.4842	7776	6212.17	0.00890018	0.0309663	0.0316897	0.0646461	0.239952	0.428849	21	0.0465906	0.0870989
861	7	6	262.032	45.5882	7902	5769.57	0.0200361	0.0454058	0.034437	0.0679541	0.262032	0.433123	22	0.0579876	0.0990753
862	6	6.5	237.419	37.3558	4994	7038.33	0.0254272	0.03718	0.0277688	0.0471771	0.237419	0.411563	22	0.0540172	0.088287
863	5	7	244.409	37.3984	2850	4593	0.0317773	0.0436475	0.0390968	0.0741964	0.244409	0.413547	21	0.0528924	0.089664
864	4	6.5	242.487	37.8887	876	5759.25	0.0185735	0.0345124	0.0363605	0.0627036	0.242487	0.416162	15	0.0481232	0.100754
865	8	5.875	239.311	41.1672	10700	5852.75	0.00724258	0.0418819	0.039135	0.0951182	0.239311	0.424303	24	0.0529941	0.0951182
866	5	7	256.018	39.5202	8487	6553	0.029918	0.0466132	0.0336717	0.0643927	0.256018	0.460098	21	0.0600533	0.102181
867	6	6.66667	221.463	35.519	5900	6757	0.00892008	0.0307064	0.0306147	0.0573683	0.221463	0.408842	23	0.0394384	0.0627763
868	5	6	234.826	42.0077	2296	6291.2	0.026587	0.0343714	0.042105	0.0429429	0.234826	0.392023	16	0.0470566	0.0723989
869	5	6.8	223.264	32.9581	7638	5627.2	0.00137608	0.0246352	0.0363796	0.0646215	0.223264	0.396547	19	0.0379931	0.0775697
870	5	6.8	258.095	41.0699	2593	5310.6	0.00763752	0.034823	0.0353402	0.0601044	0.258095	0.423871	20	0.0539907	0.103387
871	6	6	253.976	42.7324	4226	6073.83	0.025959	0.0429229	0.0373426	0.0673517	0.253976	0.467038	19	0.0596751	0.108646
872	5	6.2	259.338	43.2847	875	6169	0.00357304	0.0231954	0.0397171	0.0458961	0.259338	0.452896	17	0.0372022	0.0720619
873	6	5.83333	244.213	45.5476	5531	3828.17	0.0243029	0.0326996	0.0322145	0.0434285	0.244213	0.412505	17	0.0467675	0.0740085
874	7	7	221.552	32.027	8144	7041.57	0.0154084	0.0285294	0.035856	0.0512438	0.221552	0.385946	29	0.0458049	0.100601
875	3	7	245.653	35.5807	0	3589.33	0.0145784	0.0344271	0.0323454	0.0621048	0.245653	0.423365	13	0.0407594	0.0869902
876	5	6.6	249.757	38.3555	6461	6466.2	0.00929649	0.0321898	0.0378685	0.0518152	0.249757	0.436044	19	0.0490855	0.10471
877	3	7.66667	258.311	34.6806	0	6362.33	0.0220358	0.0355071	0.0404317	0.0485428	0.258311	0.425754	15	0.0598661	0.0957382
878	8	5.875	254.807	44.3638	8142	4516.12	0.0320803	0.0482559	0.0374596	0.0627036	0.254807	0.408816	24	0.0667135	0.10452
879	8	6.125	229.508	40.7446	9515	5780.5	0.00441884	0.0394432	0.0394802	0.0946757	0.229508	0.418841	25	0.0476074	0.0946757
880	5	6.2	260.086	42.6046	4406	5329.4	0.0303527	0.0428914	0.0372891	0.068119	0.260086	0.460363	17	0.0606695	0.0913269
881	7	6.57143	253.914	39.4258	8407	6339.71	0.00313722	0.0260603	0.0346414	0.0462985	0.253914	0.428363	26	0.0431801	0.084466
882	8	6.5	230.854	37.6627	8633	5397.25	0.00760461	0.0362433	0.0396527	0.0669221	0.230854	0.404741	29	0.0554276	0.0962591
883	6	6.5	227.251	35.3953	8600	6640.33	0.0108604	0.0291495	0.0322472	0.0445509	0.227251	0.392949	22	0.0491809	0.0951303
884	6	6.5	225.915	37.4882	7108	6810	0.0126425	0.0409788	0.0382041	0.0686991	0.225915	0.378222	22	0.0489444	0.0820998
885	6	6.66667	239.875	38.472	5021	6226.17	0.0110293	0.0374591	0.0297023	0.0719504	0.239875	0.436313	23	0.0494	0.0880201
886	7	5.71429	260.708	46.9098	7345	5909.43	0.0265733	0.0367327	0.0418221	0.0585525	0.260708	0.420248	20	0.0545857	0.0832194
887	6	6.5	243.231	42.6619	6066	5144.83	0.0241112	0.0352819	0.0319422	0.0483608	0.243231	0.435804	21	0.0463013	0.0796073
888	5	6.8	253.014	38.434	5921	5203	0.0222404	0.035254	0.0320426	0.0440861	0.253014	0.416537	20	0.0531018	0.090562
889	6	7.16667	225.003	33.6315	6361	7066.33	0.00209274	0.0326419	0.0352633	0.0710517	0.225003	0.380644	25	0.0403477	0.0756038
890	6	6.5	231.985	36.869	8178	6158.83	0.0151818	0.0479571	0.0376149	0.0984844	0.231985	0.440651	22	0.0612295	0.0984844
891	4	6.5	233.18	36.9895	1531	4720.75	0.014269	0.0303064	0.0348072	0.0479665	0.23318	0.402189	15	0.0421896	0.0825008
892	7	6.28571	222.944	37.1573	8051	5588.57	0.0143354	0.0369641	0.0385876	0.0508508	0.222944	0.421167	23	0.0501568	0.0892557
893	6	6.83333	230.472	34.8147	7408	6739.17	0.00315703	0.0390458	0.0346667	0.0726912	0.230472	0.420149	24	0.0476541	0.0828398
894	7	5.57143	260.313	48.0782	5411	4482	0.00302943	0.0370974	0.0388	0.0570866	0.260313	0.439795	19	0.05395	0.0861071
895	6	6	250.489	46.3702	4102	5428.5	0.0238732	0.0388973	0.0358214	0.0570906	0.250489	0.431825	18	0.0494756	0.0741792
896	7	6	238.763	42.0677	7652	4491	0.02307	0.0457941	0.0312852	0.0776124	0.238763	0.415308	22	0.0498955	0.0776124
897	5	6.8	242.648	37.0519	5737	5826.8	0.0181681	0.0415963	0.0410423	0.0738502	0.242648	0.419827	20	0.0576615	0.0965693
898	8	5.625	244.479	44.8939	7998	5234.75	0.00129708	0.0319684	0.0342546	0.0641761	0.244479	0.426169	22	0.0438681	0.0744132
899	6	6.16667	221.437	37.9168	8520	5944	0.00587328	0.0253223	0.0346232	0.0650878	0.221437	0.42208	20	0.0354686	0.068438
900	5	6.6	274.236	42.9636	4703	5304.6	0.013853	0.0399776	0.0337697	0.0603417	0.274236	0.461331	19	0.0550951	0.0898791
901	7	6.85714	247.108	38.7192	5922	5488.14	0.0305735	0.0499543	0.0387334	0.0738502	0.247108	0.436381	28	0.0664052	0.125695
902	5	5.8	235.889	42.1231	4791	5812.4	0.0139286	0.043257	0.0324314	0.116544	0.235889	0.413533	15	0.0420327	0.116544
903	7	6.28571	218.62	37.0439	6986	5272	0.00584529	0.021958	0.0336292	0.0406115	0.21862	0.408052	24	0.0373905	0.0825144
904	6	7	237.057	36.9852	7303	6523.67	0.0215876	0.0390826	0.0398161	0.0678889	0.237057	0.419398	24	0.0586843	0.110115
905	6	6.16667	243.79	40.68	6073	5185	0.0274325	0.0413578	0.0440205	0.0642925	0.24379	0.405204	20	0.0603137	0.0998716
906	8	6.25	216.946	37.1261	7615	6278.12	0.00281755	0.0270768	0.0365312	0.0608238	0.216946	0.390301	27	0.0435064	0.0973127
907	6	6.5	234.568	38.319	5020	5746.67	0.0163572	0.0291172	0.0333815	0.0487042	0.234568	0.444992	22	0.0489472	0.0886402
908	4	6.25	278.063	45.3508	564	3712.5	0.0276144	0.0514989	0.0396177	0.0719914	0.278063	0.445497	14	0.0608269	0.105243
909	7	5.71429	225.022	39.6466	10633	5492.43	0.0106373	0.026145	0.0330375	0.0450852	0.225022	0.410747	20	0.0377218	0.0784218
910	7	6.57143	241.89	39.6841	6650	5714.71	0.0172018	0.0359011	0.0404985	0.0712469	0.24189	0.415811	26	0.0496394	0.0811096
911	6	6.33333	226.056	38.6628	4546	5670.83	0.00550423	0.0335691	0.0349973	0.0776124	0.226056	0.398148	21	0.0430553	0.0825679
912	6	6	242.018	42.4012	5891	5562.17	0.0164068	0.0354962	0.0414764	0.0506588	0.242018	0.402926	19	0.0514326	0.0960373
913	7	6.14286	234.631	39.4775	6410	5492.86	0.0065478	0.0363314	0.03192	0.0821965	0.234631	0.450175	23	0.0440113	0.0821965
914	6	6	238.509	40.5086	6120	5545.17	0.00996873	0.0389609	0.0365379	0.0716647	0.238509	0.39005	19	0.0496864	0.0795962
915	6	6.33333	228.165	37.7559	8153	6240.33	0.0133051	0.0349845	0.0331764	0.0607785	0.228165	0.423061	21	0.0438074	0.0720519
916	5	7.6	232.326	31.1611	5363	7716.6	0.0226672	0.0392164	0.0312281	0.0483496	0.232326	0.404465	24	0.0547648	0.091364
917	11	5.45455	234.329	43.3153	10155	4986.64	0.00800342	0.0337832	0.0341086	0.0587416	0.234329	0.402353	28	0.0410893	0.0797122
918	9	6.55556	233.354	36.2069	11743	5972	0.0229151	0.0536038	0.0367707	0.108867	0.233354	0.435338	33	0.0636527	0.109664
919	6	6.5	246.205	38.494	3787	5552	0.0330167	0.047097	0.0333156	0.0653104	0.246205	0.414994	22	0.0591527	0.087817
920	6	6	280.307	48.3308	3939	4649	0.0167043	0.0380955	0.0430415	0.0608295	0.280307	0.445979	19	0.0610217	0.0954261
921	7	5.57143	252.815	47.5962	4324	4207.29	0.019012	0.0420578	0.0409594	0.0743069	0.252815	0.421272	19	0.0565817	0.0918511
922	7	5.85714	232.245	41.3144	6417	5458.71	0.0177467	0.0383244	0.0414722	0.0574535	0.232245	0.38628	21	0.0509106	0.0964248
923	8	6.25	248.673	41.3469	5780	7013.75	0.013108	0.0448482	0.0337098	0.0848931	0.248673	0.432333	27	0.0572538	0.0919226
924	6	6.5	228.41	39.4279	3846	5137.33	0.00619604	0.0381561	0.0381688	0.0687617	0.22841	0.419135	21	0.0473973	0.0950277
925	6	6.33333	233.236	37.3918	5709	6519.5	0.0086962	0.0415172	0.0383209	0.0701819	0.233236	0.448905	21	0.0546208	0.0942585
926	6	5.83333	256.739	46.4066	4173	5158.83	0.0227519	0.0377105	0.0363488	0.0529068	0.256739	0.428686	18	0.0456793	0.0750887
927	6	7	226.685	33.418	8715	6708.67	0.0130348	0.0216865	0.0317555	0.0398598	0.226685	0.408969	25	0.0410746	0.0915333
928	5	6.4	235.717	39.0056	4042	6830	0.00648112	0.0369974	0.0348445	0.0984844	0.235717	0.423663	18	0.0509599	0.0984844
929	5	5.8	254.008	45.3585	5443	4347.4	0.00538573	0.0244823	0.0376542	0.033101	0.254008	0.453184	15	0.0426323	0.0923109
930	5	6	248.221	43.6159	3035	3762.6	0.0196361	0.0326312	0.0423595	0.0488992	0.248221	0.429729	16	0.0523974	0.0965693
931	7	6.71429	218.02	34.0007	7506	6770.86	0.00834641	0.0227459	0.0304248	0.0410246	0.21802	0.395604	27	0.0335002	0.0648504
932	8	6.75	218.446	33.547	8897	5751.75	0.00949229	0.0247054	0.0347444	0.0482275	0.218446	0.402282	31	0.0396082	0.063661
933	4	6.5	232.733	36.3645	1644	6964.25	0.00582181	0.0286358	0.0307966	0.0719504	0.232733	0.433775	15	0.0366994	0.0719504
934	6	6.83333	232.486	35.7186	5193	6812.17	0.0242128	0.03204	0.033348	0.046336	0.232486	0.401577	24	0.0479614	0.089838
935	5	6	262.289	45.5883	3685	4528.8	0.0122249	0.0405371	0.039806	0.0856154	0.262289	0.440592	16	0.0478049	0.0856154
936	5	6.6	252.983	38.851	6311	6207.2	0.00931416	0.0252748	0.0319128	0.0364516	0.252983	0.440319	19	0.0400335	0.0702445
937	6	6.16667	247.242	41.2561	3885	4624.5	0.0291231	0.0356394	0.0333172	0.0443486	0.247242	0.431188	20	0.0529185	0.0882381
938	8	6.375	235.78	38.8756	11258	6442.38	0.0119809	0.0390084	0.0411128	0.0679748	0.23578	0.408693	28	0.0504566	0.0968078
939	4	7	237.981	35.8624	6235	7463.75	0.0183491	0.0332995	0.0347261	0.0507987	0.237981	0.438824	17	0.0410639	0.0741117
940	8	6.5	217.826	35.5371	8279	7154.38	0.00936628	0.0321255	0.0347628	0.0837731	0.217826	0.394733	29	0.0436476	0.10551
941	5	5.8	241.747	41.9029	2596	4523.4	0.00695077	0.0223399	0.0288427	0.0369147	0.241747	0.395729	15	0.0315871	0.0557428
942	7	6.85714	222.86	33.29	10448	6692.43	0.00769307	0.0312709	0.0371884	0.0567916	0.22286	0.373451	28	0.0472662	0.0849989
943	6	5.83333	239.554	43.3004	4433	4044.83	0.0034338	0.0293426	0.0364155	0.0753438	0.239554	0.426608	18	0.0373575	0.0753438
944	7	6	248.541	42.6493	5778	5381	0.0159113	0.0361251	0.035487	0.0546796	0.248541	0.434726	22	0.052048	0.0885391
945	3	7	271.255	39.289	0	5639.67	0.0351452	0.0406985	0.0391501	0.0504322	0.271255	0.453862	13	0.0574248	0.0876426
946	6	6.66667	231.526	36.3827	6128	6021.67	0.00280631	0.0269069	0.0327699	0.0507717	0.231526	0.42128	22	0.0357116	0.0612946
947	4	7.25	244.755	35.4263	3853	6682.75	0.0170392	0.0405345	0.0390318	0.0839914	0.244755	0.412487	18	0.049083	0.0839914
948	5	6.6	243.01	37.7823	2969	5379.8	0.0137299	0.0424622	0.0397211	0.0832524	0.24301	0.420487	19	0.0533751	0.0962542
949	6	6.16667	252.767	42.1779	4780	6768.67	0.0238769	0.0439577	0.0375581	0.0749268	0.252767	0.44887	20	0.0622136	0.0997638
950	10	5.9	221.802	39.9772	9504	4752	0.0149312	0.0383133	0.0394245	0.0763448	0.221802	0.38706	30	0.0492469	0.0787803
951	5	6.4	237.232	40.4613	6930	5840	0.0240582	0.0444572	0.031748	0.0727796	0.237232	0.417451	18	0.0488917	0.107707
952	7	6.28571	231.673	39.0588	4565	6346.43	0.0191118	0.0391726	0.0348677	0.0512155	0.231673	0.375989	24	0.0537447	0.0898307
953	8	5.875	248.589	45.476	8626	5444.25	0.0172487	0.0342144	0.0381233	0.0602161	0.248589	0.439667	24	0.0463571	0.0933525
954	4	7.25	264.583	36.6163	2047	6912.25	0.0256758	0.0480491	0.0438968	0.0675806	0.264583	0.429581	18	0.0705271	0.114767
955	7	6.28571	241.197	41.1976	5565	5245.14	0.00853756	0.0303898	0.0323657	0.0535624	0.241197	0.397819	24	0.0431703	0.0732879
956	6	5.5	236.163	44.3273	4615	4209.5	0.00896959	0.0316409	0.0319961	0.0407871	0.236163	0.407998	16	0.0390059	0.0795687
957	6	6.33333	248.634	40.9456	3495	5838.17	0.0140324	0.0503585	0.0404005	0.0915079	0.248634	0.440558	20	0.0606646	0.100184
958	8	6.5	231.517	36.7258	11453	6424.62	0.00824523	0.0372165	0.0375625	0.0681063	0.231517	0.403033	29	0.0475854	0.0859135
959	5	7.2	240.625	36.2848	6887	7178.2	0.0204427	0.0317306	0.0342461	0.0581321	0.240625	0.415847	22	0.0515878	0.0885391
960	4	7.25	253.052	36.6272	3945	8179.5	0.0115811	0.0339816	0.0374961	0.0522945	0.253052	0.463392	18	0.0475793	0.0888979
961	7	6.57143	238.135	38.0693	9622	6478.86	0.00371561	0.0365867	0.0353337	0.0623542	0.238135	0.427497	26	0.052882	0.0939083
962	5	6.4	255.225	41.3829	2917	5286.2	0.0253798	0.0489978	0.0382229	0.0743069	0.255225	0.415114	18	0.0617573	0.0938366
963	7	6.57143	234.867	38.7184	8294	4500	0.0134703	0.037963	0.0341473	0.063639	0.234867	0.40196	26	0.0501155	0.104581
964	9	5.88889	236.355	42.3	11581	5689.11	0.0174708	0.0418773	0.0362735	0.0905706	0.236355	0.387395	27	0.0470663	0.0905706
965	7	6.14286	230.45	39.3098	4610	5978.57	0.0129406	0.0312092	0.0410032	0.0527033	0.23045	0.40211	23	0.0440102	0.0831541
966	7	6.28571	233.145	44.6729	7414	5128.86	0.0161374	0.0381402	0.0313681	0.0561169	0.233145	0.428917	22	0.0444936	0.077398
967	5	7.8	235.775	35.2511	3778	6917.2	0.010409	0.0224555	0.0339335	0.0487818	0.235775	0.413326	25	0.0391745	0.0676115
968	7	6.42857	250.113	40.381	7746	5725	0.00688452	0.0342409	0.0317431	0.0710716	0.250113	0.424474	25	0.0472723	0.0892532
969	4	7	248.21	37.8225	877	5930	0.0290309	0.0482234	0.0402516	0.0707977	0.24821	0.417492	17	0.0593954	0.0912904
970	7	7.14286	230.513	34.4332	7634	6700.29	0.00783353	0.0397143	0.0362903	0.0710933	0.230513	0.439773	29	0.0490651	0.0916094
971	3	7.66667	252.023	33.8365	0	7167.67	0.00883942	0.0334471	0.0352037	0.0575511	0.252023	0.407405	15	0.0401854	0.0698414
972	4	7	251.834	36.3511	2096	6627.5	0.0193699	0.0300109	0.0317803	0.0407422	0.251834	0.415098	17	0.0430095	0.0834539
973	7	6.28571	234.646	38.6688	5237	5831.57	0.0195694	0.0358049	0.0346485	0.0630562	0.234646	0.390941	24	0.0529023	0.111765
974	5	5.8	260.396	46.4992	713	4403.6	0.0167064	0.0406424	0.0361679	0.0667021	0.260396	0.445424	15	0.0507798	0.0968079
975	7	6.85714	244.331	37.3698	7259	7637.57	0.0214379	0.049517	0.0384021	0.0721753	0.244331	0.417599	28	0.0640188	0.118721
976	4	6.5	249.189	39.529	3372	5129.75	0.0164589	0.0393033	0.0334564	0.0532436	0.249189	0.415107	15	0.0421863	0.0650572
977	8	5.875	221.35	39.2303	7366	5360.38	0.011263	0.0246481	0.0335252	0.04709	0.22135	0.379673	24	0.0372101	0.0692746
978	8	5.875	252.222	45.002	10092	5833.88	0.00590299	0.0357877	0.0369221	0.0827254	0.252222	0.458779	24	0.0457117	0.0892532
979	4	7.5	245.113	33.4355	3262	6123.75	0.0144505	0.0415996	0.0361987	0.0726993	0.245113	0.406717	19	0.0534434	0.0905451
980	7	5.85714	252.775	44.5796	5846	4898.57	0.0290187	0.0470009	0.0373767	0.073221	0.252775	0.418974	21	0.0587051	0.0965951
981	5	7.2	246.586	35.9311	6946	7312	0.029123	0.0342441	0.0359492	0.0468497	0.246586	0.427103	22	0.0543687	0.0945619
982	8	5.75	232.067	43.5932	7270	5225.12	0.0104406	0.0292866	0.0337941	0.04709	0.232067	0.393933	23	0.0434639	0.071548
983	6	6.16667	225.437	37.0361	6822	5975.33	0.003065	0.0345647	0.0374809	0.0494241	0.225437	0.424895	20	0.0449651	0.0765255
984	6	6.83333	217.554	33.7842	6499	6949.17	0.0120521	0.0256418	0.0298104	0.0378121	0.217554	0.364616	24	0.035294	0.0756135
985	8	5.875	233.803	41.7157	7122	7060.88	0.00677119	0.0384483	0.0374705	0.0615423	0.233803	0.430133	24	0.0520386	0.0933018
986	6	6.5	254.339	40.4217	6959	5403	0.00688452	0.0393201	0.0413307	0.0834324	0.254339	0.431359	22	0.0518932	0.0849989
987	5	6.2	251.735	41.2366	6137	6697	0.00331491	0.0359787	0.0336484	0.0582316	0.251735	0.428373	17	0.0417451	0.0903263
988	6	6.5	227.958	40.0886	6428	4946	0.00950523	0.0321916	0.0361526	0.0537489	0.227958	0.395564	21	0.0378325	0.0747073
989	9	6	231.092	40.2271	10757	6556.22	0.00398232	0.0322749	0.0340801	0.0570171	0.231092	0.412378	28	0.0449919	0.0990753
990	7	6.57143	247.305	38.3996	6591	6635	0.00925129	0.0335027	0.033948	0.0488573	0.247305	0.425312	26	0.0531845	0.0928613
991	9	6	227.644	39.0549	10007	6187.22	0.0138325	0.0338935	0.0319956	0.0547881	0.227644	0.423587	28	0.0448551	0.0767173
992	6	5.83333	243.83	42.767	5992	5785.33	0.0254599	0.0500381	0.0340827	0.0825636	0.24383	0.444514	18	0.0569378	0.0906662
993	6	5.83333	267.873	47.675	2166	4972.5	0.0233842	0.0410915	0.0450986	0.0650435	0.267873	0.448922	18	0.0540985	0.0847426
994	7	5.85714	225.66	40.1429	5800	5330.43	0.0150269	0.0342378	0.0374888	0.0730821	0.22566	0.389601	21	0.0451584	0.0744437
995	5	7	241.114	35.019	5552	7312.8	0.00724258	0.0293915	0.0387823	0.0443405	0.241114	0.431545	21	0.0499873	0.0815722
996	6	6.83333	242.497	38.5557	5205	7460	0.0241575	0.0376878	0.0380709	0.0705377	0.242497	0.403779	24	0.0633705	0.11436
997	6	5.83333	252.244	44.5431	5304	4701.67	0.00301028	0.0286509	0.0328023	0.0575269	0.252244	0.407132	18	0.0420214	0.0805059
998	5	6.6	265.83	41.3303	2469	6244	0.0349244	0.0437961	0.0366692	0.0485187	0.26583	0.44991	19	0.0603273	0.094368
999	5	6	272.167	45.8796	3967	6243.2	0.00822228	0.0280401	0.0453796	0.0482979	0.272167	0.45214	16	0.0514122	0.103677
