# Supplementary material for: The winner takes it all—Competitiveness of single nodes in globalized supply networks
Source: PLoS One. 2019 Nov 20;14(11):e0225346. doi: 10.1371/journal.pone.0225346 (PMC6867619; doi:10.1371/journal.pone.0225346)
Supplement: S1 Table — Legends can be found in te readme.txt file. (ZIP) [file pone.0225346.s001.zip › spatial_network_delaunay_randomized_weights_N_1000_r_2_edgelist.dat]

0	97	0.0286729
0	142	0.0230943
0	169	0.0600819
0	184	0.0153717
0	579	0.0943172
0	718	0.00457715
1	329	0.0781021
1	397	0.0345269
1	558	0.0439427
1	692	0.0395
1	897	0.0180374
2	3	0.032251
2	152	0.044335
2	237	0.0127599
2	398	0.0189844
2	709	0.0145881
2	766	0.0568952
3	152	0.0402971
3	254	0.0156349
3	326	0.0154876
3	559	0.0282496
3	766	0.03142
4	116	0.0352123
4	134	0.0202491
4	495	0.0423769
4	534	0.0408011
4	673	0.0356503
4	977	0.0150388
5	295	0.0281102
5	512	0.025038
5	554	0.0421616
5	637	0.0325935
5	859	0.0324915
5	867	0.0345086
6	23	0.0611142
6	58	0.0369123
6	198	0.0546525
6	269	0.0138139
6	566	0.0115913
6	841	0.0391133
7	254	0.0379733
7	293	0.0148328
7	326	0.0324995
7	388	0.037523
7	549	0.0605545
8	205	0.0230344
8	208	0.0278677
8	291	0.00678584
8	437	0.012132
8	846	0.0301838
8	960	0.0279901
8	995	0.0141228
9	22	0.0586478
9	42	0.0347624
9	187	0.0357907
9	433	0.0261147
9	482	0.0166194
9	491	0.0557382
9	651	0.0435848
9	728	0.0173817
9	800	0.0371266
10	547	0.0354663
10	765	0.0453116
10	802	0.0403469
10	976	0.035963
11	129	0.0488329
11	319	0.0589314
11	460	0.0088892
11	608	0.0248898
11	647	0.0226647
11	946	0.067289
11	959	0.0289416
12	214	0.0222975
12	356	0.0461937
12	408	0.00528028
12	560	0.0182738
12	812	0.0367503
13	195	0.0110634
13	377	0.0615248
13	544	0.0262884
13	587	0.00830625
13	640	0.0129407
14	31	0.0203026
14	60	0.0188012
14	470	0.040488
14	662	0.019985
14	817	0.052832
15	42	0.0163861
15	89	0.0119754
15	130	0.0225737
15	404	0.0457114
15	537	0.0304058
15	828	0.0255889
16	176	0.00372532
16	233	0.0379102
16	616	0.03456
16	642	0.054598
16	777	0.015201
16	971	0.0172166
17	52	0.0270625
17	450	0.052683
17	791	0.025725
17	875	0.0192046
17	964	0.0340479
18	105	0.0317827
18	565	0.013748
18	682	0.00532094
18	996	0.0452675
19	24	0.0364741
19	329	0.0209363
19	486	0.0654462
19	488	0.0267369
19	677	0.0305206
19	775	0.0258965
19	944	0.0592772
20	108	0.0390936
20	262	0.0563047
20	380	0.0208828
20	855	0.0565636
21	572	0.0149962
21	578	0.0370146
21	700	0.051329
21	864	0.0216524
21	892	0.0446054
21	954	0.0337389
22	433	0.0500197
22	491	0.0287171
22	903	0.00904406
23	58	0.0369168
23	269	0.0783279
23	280	0.0335828
23	352	0.0303227
23	466	0.0233109
23	857	0.0153635
24	151	0.0010625
24	488	0.0580074
24	626	0.00727289
24	775	0.0391948
25	108	0.050988
25	338	0.0129856
25	380	0.00489919
25	661	0.0337423
25	754	0.063685
25	985	0.0268781
26	146	0.00358194
26	390	0.0246837
26	687	0.0237394
26	762	0.0247272
26	947	0.0395473
26	956	0.00653074
27	120	0.0655368
27	331	0.0145216
27	439	0.0515742
27	506	0.0727242
27	614	0.0692436
27	670	0.0322038
28	195	0.0475525
28	307	0.0603281
28	546	0.0299075
28	768	0.0461642
29	207	0.0375672
29	219	0.0441926
29	422	0.0484072
29	516	0.0370128
29	520	0.0255975
30	76	0.0220563
30	112	0.0213298
30	221	0.0419857
30	359	0.0099038
30	501	0.048975
31	32	0.0470226
31	470	0.0123414
31	817	0.0434127
32	283	0.0689717
32	470	0.0591267
32	697	0.040916
32	817	0.024151
33	115	0.0245523
33	163	0.00320852
33	190	0.054644
33	220	0.041268
33	427	0.0219481
33	487	0.0289413
33	592	0.0548323
33	657	0.0466431
33	738	0.0471896
33	824	0.0395252
34	84	0.0431362
34	91	0.0324378
34	223	0.0257982
34	243	0.0196488
34	334	0.0283484
34	523	0.0478955
34	871	0.0210622
35	370	0.0619518
35	399	0.0379475
35	926	0.0419829
35	940	0.0315356
36	489	0.0448675
36	597	0.0749151
36	731	0.042513
36	970	0.0186944
36	982	0.0380141
36	993	0.034528
37	100	0.0116099
37	322	0.0716533
37	519	0.0372708
37	545	0.026766
37	646	0.0155397
37	723	0.0134253
38	107	0.0341614
38	229	0.0357011
38	321	0.0350459
38	535	0.0427979
38	852	0.0149043
38	899	0.0583185
38	990	0.0361856
39	57	0.0191451
39	345	0.0422217
39	584	0.0179633
39	588	0.0552988
40	378	0.0595203
40	452	0.0576429
40	464	0.0443636
40	698	0.0414883
40	745	0.0403139
40	887	0.0634722
40	943	0.0276989
40	958	0.0212655
41	340	0.0230439
41	526	0.0564853
41	748	0.0514149
41	905	0.0119189
42	89	0.0632507
42	130	0.0246678
42	187	0.0454985
42	434	0.0184453
42	447	0.0549215
42	482	0.0332467
42	633	0.0281789
43	233	0.0593322
43	467	0.0182409
43	642	0.00372203
43	806	0.0247304
43	973	0.0137553
44	123	0.0641489
44	680	0.0396674
44	741	0.0396493
44	870	0.0449488
45	49	0.0128379
45	155	0.0547993
45	181	0.0200057
45	264	0.0437476
45	315	0.0767196
45	650	0.0483527
45	984	0.0505254
46	369	0.0591909
46	391	0.0140138
46	442	0.0640769
46	548	0.014254
46	601	0.0199833
46	842	0.0256917
47	66	0.027453
47	101	0.0749866
47	111	0.0507185
47	629	0.0356053
47	822	0.0254115
47	916	0.0442944
48	330	0.0339784
48	379	0.0101694
48	396	0.0452298
48	705	0.0050495
48	969	0.0437903
49	181	0.0259238
49	450	0.0483776
49	847	0.0237489
49	984	0.0611735
50	128	0.0172612
50	297	0.0492005
50	327	0.0734882
50	452	0.0400941
51	69	0.0262789
51	75	0.0209332
51	140	0.0255985
51	268	0.0194636
51	563	0.0248045
52	791	0.0546848
52	851	0.0122441
52	875	0.0127322
52	882	0.0562968
52	986	0.0341971
53	263	0.0323322
53	417	0.0360265
53	890	0.0727312
53	895	0.0464468
54	222	0.0451591
54	271	0.0458508
54	526	0.0271693
54	627	0.0207231
54	835	0.0241862
54	888	0.0289526
54	928	0.0355651
55	347	0.0373081
55	386	0.0306353
55	551	0.0383257
55	562	0.0548302
55	735	0.0558208
55	981	0.0219825
56	99	0.0264367
56	246	0.0494347
56	374	0.0265398
56	384	0.0483347
56	619	0.0255574
56	803	0.0381429
57	392	0.0504487
57	567	0.050538
57	584	0.033723
57	588	0.0409226
57	881	0.0390148
57	924	0.0204195
58	198	0.0590576
58	466	0.0529237
58	643	0.0248578
58	962	0.0426093
59	125	0.0287495
59	160	0.0337761
59	230	0.00532522
59	261	0.0452679
59	317	0.0252558
59	455	0.0856689
59	612	0.0629606
59	788	0.0155517
59	814	0.105379
60	328	0.0525771
60	331	0.0496854
60	470	0.0274092
60	476	0.0409287
60	505	0.0496159
60	662	0.0639252
60	760	0.0476093
61	132	0.0360155
61	141	0.0337214
61	209	0.0255284
61	460	0.0393754
61	689	0.0687188
61	809	0.0211934
61	915	0.0443703
61	959	0.00924847
62	122	0.0111478
62	244	0.0106247
62	257	0.00860902
62	436	0.0439616
62	515	0.0450763
62	968	0.0694151
63	149	0.078013
63	231	0.0109499
63	514	0.0250692
63	576	0.0437864
63	772	0.0412888
63	786	0.0314103
64	463	0.0514949
64	578	0.0502718
64	870	0.0581313
64	954	0.0226843
65	121	0.0393343
65	418	0.0183486
65	558	0.0226937
65	713	0.0208189
65	944	0.0596001
66	111	0.0501608
66	636	0.0339004
66	822	0.0505415
66	880	0.0467264
67	306	0.0360328
67	356	0.036712
67	658	0.0407331
67	732	0.0108485
67	812	0.025417
67	890	0.0348504
67	896	0.0744037
68	218	0.0535847
68	336	0.0456431
68	539	0.0375955
68	675	0.0383605
68	699	0.038422
68	854	0.0433328
69	116	0.0264579
69	140	0.0329509
69	268	0.0308135
69	304	0.0476149
69	534	0.0470374
69	948	0.0192567
70	75	0.0473238
70	249	0.0469253
70	286	0.0276605
70	585	0.0230322
70	717	0.0291937
70	843	0.0590137
71	112	0.0284527
71	123	0.043833
71	457	0.0220596
71	606	0.0243122
71	680	0.00711689
71	741	0.0356743
72	458	0.0813123
72	556	0.0641459
72	654	0.017061
72	692	0.0491045
72	707	0.0242614
73	256	0.0453131
73	271	0.0151121
73	308	0.030689
73	347	0.0286812
73	538	0.0150701
73	551	0.0298329
74	292	0.0442406
74	324	0.0110415
74	475	0.0448549
74	575	0.0239827
74	720	0.0394614
74	917	0.0333454
75	249	0.0152925
75	268	0.0397183
75	286	0.0420424
75	389	0.020032
75	563	0.0391815
76	112	0.0245129
76	221	0.0265606
76	457	0.0431275
76	606	0.0653935
77	86	0.0791914
77	387	0.0544788
77	443	0.0103404
77	510	0.021083
77	529	0.0558714
77	668	0.0215595
77	972	0.04865
78	324	0.0509746
78	385	0.0239714
78	513	0.0256177
78	798	0.0213548
78	915	0.0612583
78	917	0.0444254
79	172	0.0391112
79	192	0.0555403
79	237	0.0337879
79	577	0.0423443
79	703	0.031927
80	140	0.0218611
80	472	0.0333559
80	593	0.0488297
80	661	0.0319964
80	754	0.00958488
80	948	0.088436
81	127	0.0146593
81	139	0.0321983
81	248	0.03279
81	372	0.0605683
81	454	0.0101423
81	637	0.0361412
81	764	0.0386908
82	164	0.0197412
82	165	0.037263
82	282	0.0594275
82	318	0.035825
82	615	0.0425033
82	856	0.025242
82	902	0.0440207
82	953	0.050159
83	209	0.0326773
83	361	0.0376097
83	446	0.0104363
83	475	0.0822234
83	513	0.0424224
83	676	0.0101114
84	109	0.074142
84	523	0.0533555
84	783	0.0288327
84	871	0.0359682
85	367	0.0268162
85	461	0.0123443
85	528	0.0899435
85	757	0.0145165
85	794	0.0586717
85	795	0.0429524
86	441	0.01968
86	443	0.0416013
86	668	0.0431263
86	952	0.0600185
87	297	0.0204389
87	298	0.0400815
87	327	0.0256217
87	337	0.0130611
87	874	0.0210933
87	939	0.0157527
88	108	0.0449018
88	166	0.0169794
88	827	0.0217174
88	985	0.0190967
89	187	0.00603324
89	404	0.0283146
90	443	0.0916693
90	510	0.0532404
90	790	0.0195717
90	800	0.0163296
90	955	0.0557881
91	243	0.0153949
91	367	0.0266182
91	461	0.0144117
91	528	0.00929662
91	871	0.0451366
92	216	0.0681913
92	543	0.0440592
92	569	0.0578542
92	781	0.0474083
92	848	0.0391958
92	965	0.0221841
93	138	0.0226661
93	153	0.0654383
93	193	0.0583362
93	355	0.0254682
93	532	0.0370281
93	799	0.00997173
94	96	0.0233105
94	100	0.0295528
94	524	0.0239498
94	604	0.0540982
94	889	0.0334061
95	203	0.0493273
95	261	0.0460664
95	552	0.0184421
95	595	0.043865
95	788	0.0585398
95	900	0.00533019
96	100	0.0166898
96	541	0.0233828
96	609	0.0497627
96	646	0.0219535
96	889	0.00686822
96	923	0.0174148
97	169	0.00887753
97	344	0.0370082
97	718	0.0387213
97	833	0.0155626
98	148	0.0468638
98	234	0.0289261
98	263	0.0173172
98	720	0.0208245
98	722	0.0681666
99	384	0.0175168
99	500	0.0357116
99	803	0.0239351
100	322	0.040509
100	524	0.0665099
100	646	0.0317962
101	381	0.00557807
101	822	0.101843
101	916	0.0158844
102	191	0.0306333
102	245	0.0341042
102	310	0.0525896
102	641	0.0265393
102	734	0.021769
102	933	0.0292815
103	215	0.0330026
103	414	0.0290885
103	663	0.0149573
103	749	0.0189997
103	827	0.0296891
103	934	0.0200322
104	113	0.0386847
104	216	0.0180769
104	512	0.0399494
104	582	0.0431287
104	908	0.0334599
105	281	0.0459068
105	565	0.0416742
105	581	0.0607232
105	653	0.0395195
105	682	0.0176589
105	967	0.00602627
106	123	0.0242065
106	572	0.0382588
106	578	0.0231683
106	870	0.115398
106	879	0.0333661
107	197	0.0352703
107	321	0.0179187
107	435	0.0290976
107	990	0.0320067
108	199	0.0176552
108	311	0.0244509
108	380	0.0370262
108	445	0.0391481
108	827	0.0574629
108	855	0.0434896
108	985	0.065315
109	553	0.0188623
109	757	0.0319106
109	783	0.0309172
109	871	0.0303639
109	912	0.00617881
110	189	0.0425681
110	214	0.0288745
110	560	0.0114956
110	691	0.0580725
110	829	0.0301642
111	629	0.030286
111	636	0.0346902
111	721	0.0183696
111	751	0.026366
112	123	0.0113655
112	409	0.0258748
112	457	0.0494984
112	501	0.043799
112	730	0.0580783
113	160	0.0990483
113	216	0.0362725
113	808	0.0454279
113	908	0.0368216
114	125	0.0415027
114	272	0.0229551
114	402	0.05355
114	420	0.0474912
114	453	0.0387456
114	612	0.0499166
114	648	0.0375225
114	671	0.0706693
114	814	0.0365467
115	204	0.0308297
115	220	0.0642128
115	393	0.0345592
115	427	0.029688
115	448	0.0514098
116	134	0.0462549
116	507	0.0213052
116	534	0.0308971
116	948	0.0324171
117	145	0.0366692
117	206	0.0758267
117	350	0.0548939
117	423	0.0169682
117	462	0.0381096
117	529	0.0366015
118	245	0.0410113
118	432	0.0716789
118	532	0.0322687
118	667	0.0585574
118	799	0.0123771
118	807	0.0425948
119	273	0.0201866
119	564	0.0362493
119	624	0.0221913
119	710	0.0208727
119	918	0.0486712
119	963	0.0658405
120	152	0.0419399
120	331	0.0282143
120	439	0.0282112
120	505	0.0796209
120	559	0.0604517
120	706	0.03117
121	156	0.0570143
121	325	0.00642901
121	530	0.0211543
121	713	0.0363351
121	944	0.046361
122	327	0.0500045
122	515	0.0357283
122	874	0.0429723
122	968	0.0118338
123	409	0.0595006
123	598	0.0376038
123	680	0.0125581
123	746	0.0372631
123	870	0.0316432
123	879	0.00774415
124	565	0.0225462
124	602	0.030865
124	741	0.0639382
124	951	0.0221404
124	963	0.0328175
124	967	0.013832
125	230	0.0240296
125	420	0.0467817
125	779	0.0115078
125	814	0.0141268
126	242	0.0320952
126	363	0.0233855
126	381	0.0314697
126	393	0.0808778
126	688	0.0331795
126	708	0.0398106
126	930	0.0368273
127	139	0.0613355
127	484	0.0123904
127	499	0.0517418
127	637	0.0271016
127	867	0.0390509
127	885	0.0171413
128	286	0.0373792
128	327	0.012878
128	389	0.0358742
128	452	0.0542799
128	515	0.0194091
128	914	0.0519439
129	316	0.0301408
129	319	0.0245277
129	460	0.0638851
129	689	0.0284022
129	737	0.0762683
129	758	0.0251779
130	415	0.0546879
130	633	0.027867
130	828	0.0189207
131	146	0.0299349
131	178	0.0251644
131	358	0.0328506
131	390	0.0134769
131	479	0.0276847
131	787	0.0178146
131	810	0.0286995
131	952	0.0248344
132	141	0.0456235
132	303	0.0800195
132	809	0.0746727
132	981	0.0590251
133	224	0.0796576
133	429	0.00790342
133	580	0.0194943
133	681	0.060148
133	763	0.0650125
133	842	0.0381365
133	920	0.0183202
134	472	0.0204188
134	483	0.0634852
134	495	0.0775989
134	507	0.0429482
134	948	0.0542002
135	147	0.0175603
135	409	0.00704727
135	481	0.0142729
135	621	0.0485286
135	701	0.0647325
135	730	0.0188811
136	142	0.070215
136	238	0.0484735
136	278	0.0386252
136	465	0.0367067
136	879	0.046636
137	186	0.0324949
137	574	0.0311271
137	716	0.0142165
137	910	0.0617013
137	974	0.051052
138	153	0.0437027
138	175	0.0404479
138	185	0.0489912
138	284	0.0198955
138	355	0.0179894
138	366	0.0407733
138	533	0.0286849
138	645	0.0821851
138	740	0.0171465
139	248	0.0557407
139	289	0.0208913
139	885	0.0556399
140	161	0.0593508
140	177	0.0330185
140	563	0.0114128
140	593	0.0317344
140	948	0.0133304
141	459	0.0289726
141	959	0.0354734
141	981	0.0304736
142	169	0.0140104
142	211	0.0123392
142	238	0.0111019
142	341	0.0411297
142	458	0.0332165
142	465	0.0387136
142	579	0.0551325
143	196	0.0332187
143	407	0.0702498
143	484	0.0198147
143	499	0.0245963
143	520	0.0128531
143	885	0.0702571
143	980	0.0435705
144	158	0.00452503
144	229	0.0777532
144	399	0.00973459
144	473	0.0597538
144	583	0.066343
144	854	0.0422971
144	899	0.0456404
144	940	0.0202565
145	350	0.0202562
145	462	0.0292468
145	939	0.0613005
146	358	0.0464168
146	390	0.00335606
146	589	0.0232262
146	947	0.0385485
147	260	0.0233812
147	501	0.0199176
147	701	0.0276553
147	730	0.0201212
148	527	0.03861
148	575	0.0421897
148	720	0.0137842
148	722	0.0389595
149	514	0.0504373
149	772	0.0373221
149	800	0.040411
149	819	0.0294677
149	955	0.0141967
150	203	0.0518945
150	357	0.0718414
150	382	0.028256
150	516	0.0157531
150	595	0.0349865
150	613	0.0567978
151	225	0.0157115
151	626	0.040723
151	775	0.0364944
151	781	0.00766389
151	841	0.0422977
151	876	0.0595138
151	965	0.020067
151	987	0.0365696
152	162	0.0281393
152	398	0.0517412
152	559	0.0542043
152	706	0.0556215
152	760	0.0280015
153	265	0.0387659
153	532	0.033321
153	533	0.0357027
154	293	0.0213843
154	375	0.0164887
154	416	0.0201979
154	619	0.0427177
154	802	0.0726424
154	976	0.0466463
155	235	0.0360856
155	650	0.0648384
155	949	0.0397549
155	984	0.0455058
155	992	0.0258819
156	167	0.0687706
156	239	0.028793
156	488	0.0308309
156	530	0.0393498
156	944	0.0143466
157	250	0.0403991
157	266	0.0176671
157	540	0.0160124
157	672	0.00854467
157	832	0.00718802
157	849	0.0224815
157	882	0.0466663
157	887	0.0431681
158	309	0.0115948
158	349	0.0196173
158	354	0.018574
158	473	0.0738566
158	583	0.0687569
158	749	0.0529293
159	183	0.0611224
159	397	0.0133874
159	521	0.0605224
159	522	0.0139984
159	805	0.0437973
160	317	0.0307287
160	455	0.0302609
160	808	0.0408777
160	908	0.0511875
160	982	0.0287536
161	177	0.0656581
161	389	0.0625944
161	563	0.0134132
161	593	0.0422185
161	914	0.0317125
162	398	0.0358151
162	503	0.0244789
162	696	0.00679535
162	755	0.0475866
162	760	0.0402876
163	180	0.0303498
163	466	0.0367956
163	657	0.0299068
163	774	0.046781
163	824	0.0303941
163	962	0.0179409
164	282	0.0534468
164	724	0.0421643
164	727	0.0397312
164	856	0.0807889
164	909	0.0328532
165	615	0.0511686
165	697	0.0491645
165	744	0.0119087
165	953	0.0424737
166	258	0.0111685
166	652	0.00910907
166	827	0.0107071
166	934	0.0256579
166	985	0.0506223
167	239	0.0450958
167	488	0.0184022
167	566	0.0502461
167	618	0.0657433
167	626	0.0122952
168	301	0.00439242
168	733	0.0387347
168	736	0.0380942
168	945	0.051043
169	341	0.0534445
169	344	0.0478624
169	927	0.00782712
170	212	0.0654499
170	332	0.0321948
170	394	0.0474664
170	430	0.0418127
170	704	0.0541654
170	935	0.0775503
170	988	0.0333875
171	351	0.00636575
171	632	0.0294672
171	635	0.0387157
171	729	0.0378087
171	892	0.0164408
172	237	0.0391353
172	290	0.0246942
172	525	0.0465503
172	577	0.0379257
173	285	0.0731979
173	356	0.0615029
173	408	0.0476158
173	442	0.0527051
173	601	0.0493468
173	604	0.0133961
173	649	0.041243
173	789	0.0495803
173	878	0.0449672
174	372	0.0552226
174	397	0.0350259
174	550	0.0453787
174	897	0.0457832
174	942	0.0456672
175	236	0.0338394
175	284	0.0414319
175	312	0.0534437
175	645	0.0287184
175	872	0.0298623
176	193	0.00159816
176	376	0.0133969
176	419	0.0238062
176	616	0.0769512
176	739	0.071008
176	777	0.0255807
176	778	0.0240912
177	563	0.0111258
178	333	0.0501212
178	787	0.0122971
178	810	0.0319585
179	182	0.00548661
179	279	0.0506768
179	469	0.0228207
179	542	0.048596
179	573	0.0315936
179	715	0.0321975
179	873	0.0202902
180	427	0.0316577
180	448	0.0351428
180	466	0.0226319
180	657	0.0352469
180	796	0.0466574
180	933	0.0252693
181	206	0.0373188
181	315	0.0242413
181	368	0.0414086
181	450	0.0550175
181	462	0.0416084
181	464	0.0272503
181	883	0.00542899
182	279	0.0377548
182	469	0.0476892
182	540	0.0324952
182	861	0.0527742
183	329	0.0165679
183	397	0.00921708
183	677	0.0415502
183	805	0.039124
184	371	0.0502893
184	579	0.0442722
184	718	0.0424106
184	725	0.0135901
184	833	0.0936429
185	366	0.0428276
185	394	0.0589404
185	430	0.0300474
185	712	0.0269535
185	740	0.0158115
185	846	0.0414759
186	574	0.0434154
186	625	0.0339363
186	634	0.0506315
186	826	0.0370729
186	910	0.0250372
186	931	0.0219433
187	316	0.0133198
187	404	0.0307182
187	491	0.0131345
188	403	0.0899185
188	411	0.0549646
188	561	0.0261888
188	590	0.0732867
188	858	0.0419035
188	932	0.0343753
189	214	0.037985
189	245	0.0147066
189	658	0.0408604
189	691	0.0187856
189	807	0.0199946
189	896	0.0499269
190	478	0.0331478
190	487	0.0612546
190	592	0.0328911
190	747	0.036952
191	348	0.0415478
191	352	0.0522393
191	560	0.0155066
191	734	0.0328213
191	813	0.060462
191	829	0.0189161
191	933	0.0329112
192	274	0.0280186
192	353	0.01892
192	577	0.029488
192	703	0.0344641
192	840	0.0297337
193	355	0.0821213
193	376	0.0262287
193	634	0.0247948
193	739	0.0646425
193	799	0.0155309
193	931	0.0452829
194	330	0.0280767
194	379	0.0188177
194	628	0.0207117
194	630	0.00193524
194	770	0.0568624
194	792	0.0323629
194	991	0.0337346
195	307	0.0198039
195	377	0.0613239
195	544	0.0627362
195	731	0.0624212
195	768	0.027953
195	970	0.0751642
196	403	0.0418433
196	407	0.0265743
196	520	0.0367545
197	247	0.00784183
197	313	0.100386
197	321	0.038007
197	435	0.0513811
197	588	0.048593
197	684	0.0933397
198	240	0.0349295
198	566	0.00522426
198	643	0.0740399
198	774	0.0573479
199	288	0.0257172
199	311	0.0173021
199	445	0.0355736
199	555	0.0230711
199	950	0.0447749
200	323	0.0959857
200	332	0.0346149
200	394	0.028352
200	712	0.0514941
201	276	0.0224303
201	370	0.0423558
201	570	0.0280387
201	573	0.0218004
201	685	0.0377689
202	299	0.0380093
202	342	0.0268909
202	374	0.0377633
202	742	0.0391162
202	793	0.0270066
202	911	0.0594666
203	230	0.0219792
203	261	0.0391537
203	357	0.0401739
203	595	0.0654234
204	220	0.0314788
204	381	0.00944263
204	393	0.0919539
204	922	0.0662
205	366	0.0391412
205	437	0.045284
205	574	0.0517385
205	716	0.059723
205	846	0.0229997
206	264	0.0543058
206	315	0.00583921
206	423	0.0358376
206	462	0.0292295
207	422	0.0309869
207	516	0.0224229
207	685	0.0302132
207	940	0.0260058
208	291	0.0395426
208	296	0.0460878
208	430	0.050319
208	704	0.0229064
208	960	0.0453621
209	361	0.055131
209	385	0.0406538
209	513	0.0217538
209	594	0.0290503
209	689	0.0186456
209	915	0.00140033
210	328	0.00978707
210	335	0.04674
210	362	0.0215693
210	476	0.0235902
210	504	0.034567
210	776	0.0335208
210	844	0.0304176
211	418	0.0318028
211	458	0.0235479
211	579	0.0270899
211	660	0.0704276
212	673	0.0592433
212	704	0.0262811
212	988	0.0509502
213	340	0.0363386
213	359	0.00924431
213	411	0.0263938
213	412	0.0190286
213	928	0.0141569
214	560	0.0691704
214	812	0.0391878
214	896	0.0247174
215	309	0.034498
215	349	0.0112101
215	354	0.00404882
215	663	0.0530611
215	678	0.0369719
215	693	0.0404775
215	719	0.0396643
215	749	0.0137971
216	512	0.0388635
216	569	0.0119384
216	808	0.0218297
216	859	0.0419607
216	965	0.00326601
217	277	0.0114213
217	431	0.0156594
217	653	0.0241626
217	682	0.0425497
217	996	0.0569444
218	250	0.0734193
218	336	0.0370123
218	539	0.0696171
218	849	0.0496552
218	975	0.0185122
219	516	0.0216717
219	520	0.0413615
219	613	0.0112264
219	980	0.037264
220	592	0.0335484
220	880	0.0610013
220	922	0.0312851
221	359	0.0261784
221	606	0.0410626
221	627	0.0598778
221	835	0.0394528
222	271	0.0332585
222	602	0.036076
222	606	0.0411101
222	888	0.0294538
222	951	0.0302328
223	243	0.030812
223	334	0.0344143
223	344	0.0817307
223	998	0.0746448
224	610	0.0361332
224	681	0.0385218
224	727	0.0267298
224	920	0.0362021
225	566	0.0509098
225	626	0.111562
225	841	0.0200347
226	258	0.0218586
226	644	0.0260419
226	652	0.0348579
226	666	0.0304496
226	869	0.0210169
226	983	0.0322011
227	244	0.038602
227	267	0.0369797
227	599	0.0154346
227	797	0.0326704
227	843	0.0130624
227	850	0.0331808
228	317	0.0383886
228	811	0.0314792
228	908	0.0314208
229	473	0.0117868
229	899	0.08532
229	990	0.0687502
230	261	0.0695484
230	357	0.00949891
230	779	0.0434793
231	514	0.0694388
231	518	0.0272967
231	576	0.0636879
231	665	0.00804657
231	801	0.0212678
231	921	0.0473591
232	375	0.0570813
232	416	0.0217266
232	751	0.0568393
233	642	0.0442157
233	777	0.0206915
233	973	0.0456104
234	263	0.0409314
234	431	0.0720399
234	720	0.0360336
234	750	0.0461465
235	433	0.0352165
235	823	0.0173113
235	903	0.0779791
235	949	0.0594589
235	992	0.0496288
236	312	0.0273674
236	645	0.0276376
236	767	0.0469724
237	290	0.01878
237	703	0.0522564
237	709	0.0104138
237	766	0.0411411
237	853	0.0133196
237	938	0.0110043
238	458	0.0296175
238	598	0.0648374
238	707	0.0507576
238	879	0.0536663
239	497	0.0174622
239	530	0.0203877
239	596	0.0330322
239	618	0.0356269
240	497	0.0709651
240	566	0.0419779
240	618	0.0263172
240	774	0.0129495
241	360	0.0481492
241	500	0.0265402
241	795	0.0159861
241	845	0.058535
242	688	0.0323894
242	708	0.0282293
242	929	0.0639725
243	344	0.0163457
243	461	0.00150616
243	833	0.0300188
243	904	0.0516038
244	436	0.047179
244	599	0.0371904
244	843	0.0238269
244	968	0.0154248
245	310	0.0377288
245	641	0.00407136
245	667	0.0532662
245	691	0.031927
245	807	0.0400009
245	994	0.0299083
246	374	0.0391544
246	793	0.0848128
246	803	0.0703737
246	912	0.0553851
247	345	0.0123605
247	439	0.0375454
247	584	0.069929
247	588	0.0348916
247	591	0.0335857
247	684	0.0337973
248	289	0.0429557
248	454	0.0446694
249	268	0.0615548
249	304	0.0405
249	585	0.046016
250	336	0.0196802
250	672	0.0344867
250	675	0.038285
250	849	0.0114864
251	280	0.0500722
251	322	0.0556378
251	401	0.0275832
251	485	0.0186139
251	524	0.0325443
251	545	0.0273626
251	821	0.0361492
251	857	0.0564619
252	425	0.00982718
252	669	0.00945622
252	907	0.0301346
252	916	0.0357843
253	489	0.0175208
253	569	0.0166042
253	597	0.0564378
253	808	0.0301942
253	818	0.0342365
253	848	0.0635014
254	326	0.0278397
254	388	0.0434283
254	559	0.010245
255	498	0.00566745
255	605	0.0314962
255	632	0.0339635
255	729	0.070148
255	831	0.0233476
255	919	0.0297123
256	271	0.00922637
256	551	0.0151722
256	664	0.0264966
256	733	0.0273608
257	286	0.0376241
257	436	0.0178096
257	515	0.0421073
258	652	0.0625005
258	869	0.0392211
258	934	0.0170713
259	333	0.0693847
259	441	0.0462266
259	787	0.0481989
259	790	0.0221932
260	289	0.052906
260	403	0.0348178
260	407	0.0361799
260	411	0.0428163
260	501	0.0105319
260	701	0.0462667
260	885	0.0365337
261	788	0.0549548
262	380	0.00767946
262	472	0.00271957
262	661	0.0369321
262	838	0.029748
262	855	0.0339229
263	417	0.0101658
263	722	0.0351428
263	750	0.0126544
263	895	0.00679765
263	991	0.0453412
264	315	0.0305802
264	423	0.0207621
264	650	0.0387024
264	651	0.0260949
265	432	0.0609763
265	511	0.0363898
265	532	0.0628693
265	533	0.0535281
265	782	0.0112361
265	837	0.0323108
266	413	0.0367168
266	672	0.0117943
266	745	0.043993
266	830	0.0242679
266	887	0.0754764
266	906	0.041945
267	599	0.0209191
267	850	0.0395496
267	910	0.0228226
267	961	0.0176278
267	974	0.0402952
268	304	0.0320151
269	723	0.0236556
269	841	0.0189181
269	857	0.051124
269	987	0.052103
270	287	0.0350414
270	493	0.0344634
270	538	0.017213
270	542	0.0555906
270	562	0.048916
270	659	0.014578
270	735	0.0562848
271	308	0.0405453
271	526	0.0131861
271	565	0.0342942
271	602	0.0636022
271	664	0.0205679
272	402	0.0147228
272	453	0.0213522
272	471	0.0474346
272	476	0.0607026
272	894	0.0257718
273	305	0.0504023
273	396	0.0793861
273	705	0.0149833
273	710	0.00944423
273	767	0.042474
273	963	0.0537648
274	353	0.0388523
274	577	0.0706074
274	784	0.0459434
274	997	0.0178654
275	609	0.0477846
275	646	0.0150974
275	868	0.0556006
275	886	0.0322892
275	979	0.0468406
276	422	0.0118842
276	573	0.0465198
276	685	0.0244247
276	804	0.0252592
277	431	0.0331987
277	581	0.00631925
277	628	0.0146574
277	630	0.0178293
277	653	0.0168469
278	341	0.042916
278	465	0.0147299
278	572	0.0893299
278	607	0.0097248
278	836	0.0273417
278	879	0.0754295
279	493	0.0546215
279	715	0.0147733
279	861	0.0561291
280	352	0.0546474
280	485	0.0411581
280	857	0.0427259
281	305	0.0186042
281	396	0.021178
281	581	0.0693037
281	780	0.0259139
281	967	0.0482312
282	318	0.0228048
282	362	0.0306077
282	544	0.0539148
282	724	0.0117442
282	844	0.0289679
283	470	0.0326124
283	683	0.0339351
283	696	0.0429484
283	697	0.0334673
284	740	0.0724363
284	872	0.0217422
285	548	0.044672
285	601	0.0257863
285	789	0.0398845
285	923	0.0414471
286	389	0.00840972
286	436	0.0670162
286	515	0.0450984
286	843	0.022661
287	493	0.0524407
287	735	0.032684
287	761	0.0353111
287	791	0.059728
287	861	0.0748101
288	555	0.0440198
288	742	0.0438055
288	783	0.0159346
288	950	0.0134647
289	454	0.0548021
289	621	0.0166315
289	701	0.0443216
289	885	0.0224111
290	293	0.0137717
290	438	0.0329112
290	525	0.0246186
290	721	0.0194108
290	938	0.0345128
291	296	0.0138675
291	304	0.0386957
291	585	0.0516209
291	995	0.0775888
292	301	0.0490152
292	431	0.0153752
292	639	0.0340322
292	720	0.0464578
292	736	0.0312765
292	917	0.0335746
292	996	0.00255675
293	326	0.0539852
293	416	0.0360559
293	438	0.0282115
293	549	0.0582615
293	619	0.0304303
293	938	0.0332044
294	353	0.0519467
294	518	0.0424198
294	801	0.0131054
294	810	0.0319851
294	862	0.0527485
294	936	0.0307097
294	937	0.0415998
295	383	0.0269346
295	521	0.0269195
295	637	0.0246846
295	764	0.058162
295	859	0.0299498
296	304	0.0282681
296	534	0.0361646
296	673	0.00631165
296	704	0.0495255
297	327	0.0440492
297	368	0.0439557
297	452	0.0275491
297	462	0.0053866
297	939	0.0254892
297	943	0.04761
298	337	0.0318133
298	350	0.0814261
298	939	0.0661991
298	972	0.0253395
299	342	0.0543529
299	549	0.0305857
299	773	0.0491575
299	911	0.0345315
299	924	0.0223466
300	440	0.0169229
300	455	0.0422842
300	471	0.0554393
300	603	0.0251715
300	894	0.0138249
301	639	0.0412253
301	736	0.0189909
301	945	0.0351517
302	428	0.0328614
302	542	0.0347493
302	573	0.0331685
302	804	0.0237216
302	932	0.0298727
303	733	0.0484538
303	809	0.0558409
303	945	0.0247184
303	966	0.0306017
303	981	0.0141666
304	534	0.0513398
304	585	0.0339737
305	396	0.0338189
305	780	0.0254847
305	963	0.0231545
306	432	0.0205574
306	511	0.0582136
306	658	0.0158502
306	770	0.00583684
306	890	0.0338639
306	895	0.0167825
307	546	0.0153633
307	825	0.0268951
307	970	0.0388515
308	526	0.0494979
308	538	0.0191315
308	659	0.059247
308	891	0.0216993
309	349	0.00536461
309	435	0.0165867
309	473	0.0205944
309	474	0.0413117
309	678	0.024987
310	691	0.0257715
310	734	0.0203604
311	523	0.0184273
311	555	0.0470439
311	838	0.0324173
311	855	0.0493535
312	753	0.0150897
312	767	0.0448633
312	872	0.0181025
313	321	0.0350855
313	614	0.0415601
313	670	0.0363379
313	684	0.0395894
313	852	0.0491362
314	373	0.0118273
314	490	0.0411285
314	496	0.00923659
314	617	0.0714695
314	738	0.0532531
314	957	0.0685478
316	319	0.0394277
316	404	0.0142707
316	491	0.0142735
316	758	0.0371235
317	552	0.0301662
317	788	0.0430284
317	811	0.0553314
317	900	0.0293539
317	908	0.0539576
318	362	0.0495447
318	902	0.036252
319	491	0.0620046
319	608	0.0188434
319	823	0.0203492
319	903	0.0329357
320	571	0.0603643
320	647	0.0471057
320	679	0.00966017
320	816	0.00769626
320	946	0.0370206
321	852	0.0272648
322	524	0.0241852
322	545	0.0325214
323	332	0.0458818
323	406	0.0333284
323	624	0.0321932
323	712	0.012688
323	863	0.0491879
323	918	0.0186343
324	446	0.0296263
324	475	0.0239266
324	513	0.0248094
324	917	0.0575442
325	530	0.00799412
325	660	0.0486141
325	711	0.0308785
325	713	0.0290588
325	877	0.0193795
325	978	0.0504271
326	766	0.0363253
326	938	0.0233864
327	515	0.0122267
327	874	0.0359089
328	476	0.0596221
328	504	0.00802615
328	536	0.0257356
328	662	0.0416153
329	397	0.0571696
329	558	0.0564412
329	677	0.0368577
329	944	0.0234598
330	379	0.0725939
330	396	0.0428724
330	581	0.0257373
330	630	0.047998
331	476	0.0148118
331	505	0.0414483
331	506	0.062789
332	394	0.0289974
332	406	0.054189
332	635	0.0364975
332	892	0.0238255
332	935	0.00844249
332	954	0.0223359
333	787	0.0370641
333	790	0.0382096
333	810	0.00286241
333	819	0.0450449
333	862	0.0445173
334	483	0.0166356
334	523	0.0473118
334	838	0.0389272
334	941	0.0544551
334	998	0.0658366
335	587	0.025356
335	640	0.0846432
335	776	0.0188698
335	844	0.022911
336	675	0.0531795
337	387	0.057313
337	874	0.0646863
337	972	0.0500245
338	593	0.00344407
338	644	0.0188043
338	652	0.0486956
338	754	0.0544371
338	985	0.0166166
339	592	0.0182706
339	636	0.00821017
339	765	0.0192485
339	880	0.0235102
339	893	0.0265559
340	412	0.0513177
340	526	0.0375954
340	748	0.0215968
340	928	0.0666502
341	465	0.0428849
341	607	0.0304907
341	927	0.0155992
342	374	0.0646577
342	549	0.054959
342	619	0.028249
343	681	0.0280923
343	695	0.0225485
343	769	0.0578123
343	834	0.0375288
343	866	0.021991
343	925	0.0194189
344	600	0.010481
344	833	0.00205763
344	839	0.0494034
344	927	0.0256399
344	998	0.0433994
345	584	0.0520896
345	588	0.0248777
346	664	0.0667248
346	733	0.0153764
346	736	0.0607263
346	996	0.00719768
347	538	0.0294542
347	551	0.0419089
347	562	0.0367332
348	352	0.028771
348	401	0.0680509
348	485	0.062117
348	813	0.0424082
349	354	0.0369548
350	529	0.02454
350	939	0.016442
350	972	0.0253057
351	607	0.00821917
351	632	0.0473988
351	864	0.0426955
351	892	0.0201989
351	927	0.0681526
352	466	0.0433236
352	485	0.0245595
352	933	0.0326816
353	840	0.0153986
353	936	0.0474585
353	937	0.00762467
353	997	0.0536668
354	749	0.0357899
355	366	0.0287282
355	574	0.0575632
355	931	0.053397
356	408	0.0132786
356	732	0.0303268
356	812	0.0597308
356	878	0.0373925
357	382	0.0315914
357	779	0.0588597
358	479	0.0345101
358	480	0.0355833
358	589	0.0652866
358	907	0.0382761
359	411	0.0479877
359	501	0.0297829
359	835	0.0195582
359	928	0.0567705
360	400	0.0302666
360	611	0.0278203
360	617	0.0410888
360	794	0.0354936
360	795	0.0293417
360	845	0.0286061
361	369	0.0395884
361	594	0.0234811
361	676	0.0710159
361	714	0.0231963
361	763	0.0409769
362	504	0.0251434
362	844	0.0546736
362	902	0.028485
363	381	0.0391243
363	467	0.0163299
363	642	0.0590843
363	688	0.0312136
363	907	0.0172365
363	916	0.0555001
363	971	0.0560697
364	419	0.0317475
364	634	0.0147287
364	778	0.012881
364	947	0.0431415
365	410	0.0117944
365	421	0.0245929
365	695	0.0463987
365	834	0.0175683
365	856	0.0402514
365	866	0.0158835
366	574	0.0532466
366	846	0.0500458
367	461	0.0290782
367	528	0.0145035
368	462	0.0570965
368	464	0.052884
368	943	0.0264276
369	391	0.00524176
369	580	0.057684
369	676	0.0572444
369	763	0.0180679
369	842	0.0313343
370	570	0.0307639
370	685	0.0449025
370	926	0.0258358
370	940	0.00776268
370	975	0.0222661
371	579	0.0412895
371	660	0.0329618
371	725	0.0462679
371	877	0.0416572
371	978	0.0305244
372	397	0.00774302
372	454	0.0405752
372	522	0.0187074
372	764	0.0151983
372	942	0.0389684
372	999	0.0114553
373	490	0.00659647
373	496	0.0206583
373	530	0.0172775
373	711	0.0777334
374	619	0.0469538
374	793	0.0689701
375	416	0.0165472
375	751	0.00249956
375	976	0.0390353
376	419	0.0451595
376	634	0.0608083
377	440	0.0321476
377	587	0.0215892
377	731	0.03503
378	745	0.0616145
378	785	0.0146974
378	815	0.0149852
378	958	0.033239
379	792	0.012714
379	969	0.0128645
380	661	0.0126739
381	393	0.0281883
381	822	0.021694
381	916	0.0165426
381	922	0.0641452
382	516	0.0403391
382	568	0.0581167
382	779	0.0211729
382	899	0.0442046
382	940	0.0102548
383	486	0.0195443
383	521	0.0563557
383	775	0.0306543
383	859	0.00844402
383	876	0.0096054
383	965	0.0445425
384	500	0.0235438
384	619	0.0274932
384	802	0.0477159
384	845	0.0439813
385	513	0.00736104
385	915	0.0113714
386	459	0.0177016
386	571	0.0360882
386	735	0.0681319
386	761	0.0484687
386	981	0.0566049
387	668	0.0399998
387	874	0.035311
387	968	0.036431
387	972	0.0527938
388	549	0.0403409
388	559	0.0408247
388	591	0.0351375
388	623	0.0642224
389	563	0.0290076
389	914	0.0173937
390	702	0.0176955
390	762	0.0599192
390	952	0.0319239
391	442	0.0259103
391	517	0.02867
391	527	0.0196828
391	649	0.0447679
391	676	0.0572809
391	690	0.0106369
391	722	0.0283695
392	567	0.0278902
392	911	0.0257788
392	924	0.0280299
393	448	0.0297836
393	930	0.031586
394	430	0.0231932
394	712	0.0477033
395	483	0.0494618
395	756	0.0554826
395	771	0.0254633
395	839	0.0428845
395	941	0.0424121
396	581	0.0197447
396	705	0.0433017
397	522	0.0464904
397	897	0.0504581
398	638	0.0212683
398	709	0.0250173
398	755	0.0402654
399	539	0.019425
399	854	0.033877
399	926	0.039603
399	940	0.0389744
400	478	0.018871
400	617	0.00520152
400	802	0.0530375
400	845	0.0488833
400	893	0.0575976
400	957	0.0113289
401	485	0.0349796
401	604	0.0220193
401	813	0.0406666
401	821	0.0424058
402	476	0.0664796
402	506	0.0237168
402	648	0.0336251
403	407	0.0328441
403	411	0.0332773
403	422	0.0345598
403	520	0.0271861
403	858	0.0218937
404	537	0.0197626
404	758	0.0154865
405	444	0.0421238
405	477	0.053601
405	557	0.0362068
405	567	0.0314561
405	620	0.0366875
405	719	0.0697064
405	881	0.0690887
406	449	0.0214258
406	564	0.019406
406	624	0.0180372
406	954	0.0366587
407	885	0.041185
408	560	0.0362579
408	604	0.0570693
408	813	0.0383584
409	481	0.0221175
409	730	0.0238216
409	746	0.0209075
409	999	0.0386711
410	415	0.0430639
410	424	0.0215509
410	456	0.0221451
410	695	0.0303272
410	856	0.0602875
411	412	0.0153261
411	501	0.0315496
411	561	0.072014
412	561	0.0484456
412	748	0.0571491
413	508	0.0395645
413	672	0.0420528
413	675	0.0560293
413	699	0.0177694
413	830	0.0942232
414	444	0.0397633
414	557	0.0335244
414	663	0.0538962
414	827	0.0170885
415	424	0.0466473
415	434	0.0199029
415	456	0.0334303
415	633	0.031837
415	828	0.0181428
416	438	0.0104948
416	751	0.0321439
417	690	0.0176152
417	722	0.0582469
417	732	0.0548473
417	890	0.0306911
418	458	0.0245082
418	558	0.0487376
418	660	0.0397981
418	692	0.0393173
418	713	0.0439681
419	634	0.0312602
419	778	0.0387812
420	671	0.036691
420	779	0.0614027
421	727	0.0353649
421	769	0.0337998
421	834	0.076607
421	856	0.0253647
421	909	0.0245558
422	520	0.0466186
422	685	0.059804
422	804	0.0163146
422	858	0.0586469
423	510	0.0397715
423	529	0.0483997
423	651	0.0338623
423	800	0.0221365
424	537	0.0370816
424	695	0.0163104
424	828	0.0311001
425	629	0.0250178
425	669	0.0548924
425	752	0.0212612
425	820	0.0326508
425	916	0.0358945
426	451	0.0498189
[truncated: 4,000 more rows]
