# Supplementary material for: The winner takes it all—Competitiveness of single nodes in globalized supply networks
Source: PLoS One. 2019 Nov 20;14(11):e0225346. doi: 10.1371/journal.pone.0225346 (PMC6867619; doi:10.1371/journal.pone.0225346)
Supplement: S1 Table — Legends can be found in te readme.txt file. (ZIP) [file pone.0225346.s001.zip › spatial_network_delaunay_randomized_weights_N_1000_r_2_node_measures.dat]

0	6	6	246.655	43.6214	4584	5069.17	0.00457715	0.0376859	0.0375536	0.0943172	0.246655	0.44597	19	0.0466195	0.0986228
1	5	7	269.72	38.8525	3530	5463.2	0.0180374	0.0428218	0.0411495	0.0781021	0.26972	0.464759	21	0.055986	0.0886045
2	6	6.5	251.696	40.6675	5093	6719.5	0.0127599	0.0299689	0.0316547	0.0568952	0.251696	0.424762	22	0.0436001	0.0995829
3	6	6.16667	259.628	43.3228	6042	6275.5	0.0154876	0.0272234	0.0347047	0.0402971	0.259628	0.430402	20	0.0484646	0.0955451
4	6	6.5	232.634	36.9876	3662	6758.5	0.0150388	0.0315548	0.0359165	0.0423769	0.232634	0.42717	21	0.0461252	0.0834607
5	6	6	254.214	42.7724	4137	6260.17	0.025038	0.0324839	0.0363385	0.0421616	0.254214	0.451313	19	0.0441926	0.0725012
6	6	6.5	242.089	37.7064	7107	6251.5	0.0115913	0.0361996	0.0401789	0.0611142	0.242089	0.435611	22	0.050284	0.094697
7	5	6.8	255.907	39.3812	3483	7329	0.0148328	0.0366766	0.035957	0.0605545	0.255907	0.432003	20	0.0509173	0.0983999
8	7	5.57143	230.99	42.3482	6984	4221.43	0.00678584	0.0203024	0.0372433	0.0301838	0.23099	0.410844	19	0.0354048	0.0747729
9	9	6.44444	249.08	41.0082	8668	7564.22	0.0166194	0.0361963	0.0336631	0.0586478	0.24908	0.441233	32	0.0503249	0.0898478
10	4	7	289.547	46.4482	1038	5418.5	0.0354663	0.0392719	0.0336879	0.0453116	0.289547	0.491359	16	0.0605544	0.115556
11	7	6	262.437	44.4537	6056	5045.14	0.0088892	0.0372055	0.0374974	0.067289	0.262437	0.438526	22	0.0530978	0.0995808
12	5	6.2	256.969	42.094	5986	6058.4	0.00528028	0.0257591	0.0370948	0.0461937	0.256969	0.437835	17	0.0390497	0.0602825
13	5	6.2	266.377	44.4595	3882	4087.8	0.00830625	0.0240247	0.0459723	0.0615248	0.266377	0.441658	17	0.0436737	0.0802032
14	5	6.6	278.073	46.1027	4536	5434.6	0.0188012	0.0304818	0.0380136	0.052832	0.278073	0.473045	19	0.0529149	0.0840166
15	6	6.16667	257.709	45.2185	9046	5045.67	0.0119754	0.0254402	0.0298476	0.0457114	0.257709	0.424197	20	0.0396936	0.0729994
16	6	6	231.871	39.6113	5159	6178.33	0.00372532	0.0272019	0.0330455	0.054598	0.231871	0.421979	19	0.033726	0.0732864
17	5	6.4	263.356	41.3845	4687	6636.6	0.0192046	0.0317446	0.0409358	0.052683	0.263356	0.454148	18	0.0549156	0.0928367
18	4	7.25	233.247	33.7607	1546	6431.25	0.00532094	0.0240298	0.029805	0.0452675	0.233247	0.428823	18	0.0364117	0.0688866
19	7	6	248.087	42.023	7250	5431.43	0.0209363	0.0378983	0.0371898	0.0654462	0.248087	0.461411	22	0.050683	0.100071
20	4	6.5	255.602	42.6004	3194	5334.5	0.0208828	0.0432112	0.0332691	0.0565636	0.255602	0.437094	15	0.0487535	0.086575
21	6	6.33333	242.863	40.2362	4271	5801.17	0.0149962	0.0338894	0.039641	0.051329	0.242863	0.44472	21	0.0487717	0.0918234
22	4	7	268.907	39.4823	4739	7537.75	0.00904406	0.0366072	0.0366014	0.0586478	0.268907	0.434953	17	0.0531576	0.0967315
23	7	6.14286	248.727	40.9469	7401	5849	0.0153635	0.0398484	0.0383016	0.0783279	0.248727	0.424319	23	0.0514252	0.084851
24	5	6.8	231.049	34.8407	4008	6049.4	0.0010625	0.0284023	0.0369372	0.0580074	0.231049	0.450276	20	0.0354905	0.0676344
25	6	6.33333	235.477	39.2462	3987	5501.83	0.00489919	0.0321964	0.0293058	0.063685	0.235477	0.414649	21	0.0374784	0.0805677
26	6	5.83333	230.674	40.7341	2100	4570.5	0.00358194	0.0204684	0.0327019	0.0395473	0.230674	0.425744	18	0.030249	0.0610689
27	6	6.33333	263.494	42.2426	6717	5725.67	0.0145216	0.0509674	0.0381539	0.0727242	0.263494	0.438684	21	0.0642531	0.113589
28	4	6	294.045	50.8453	3406	4690.25	0.0299075	0.0459881	0.038898	0.0603281	0.294045	0.476051	13	0.0637414	0.104893
29	5	6.4	256.097	41.5243	4433	6343	0.0255975	0.0385555	0.0340046	0.0484072	0.256097	0.414717	18	0.0502724	0.0746773
30	5	6.6	236.879	36.829	5442	6049.2	0.0099038	0.0288501	0.0329983	0.048975	0.236879	0.409046	19	0.0387638	0.0651838
31	4	6.5	275.616	45.061	1262	6484.5	0.0123414	0.0307698	0.0399077	0.0470226	0.275616	0.471144	15	0.0472767	0.0867132
32	5	6.4	269.501	45.6441	6819	6033.2	0.024151	0.0480376	0.0380048	0.0689717	0.269501	0.47497	18	0.061241	0.133736
33	10	5.8	242.317	43.0978	10168	5493.9	0.00320852	0.0362752	0.0370874	0.0548323	0.242317	0.436553	29	0.0523217	0.100443
34	7	6.14286	234.73	38.9619	10635	5037	0.0196488	0.0311896	0.0359337	0.0478955	0.23473	0.421938	23	0.0465298	0.0828035
35	4	6.75	258.797	40.1546	1360	4868.25	0.0315356	0.0433545	0.0328595	0.0619518	0.258797	0.444447	16	0.0535869	0.0824824
36	6	6.16667	248.172	41.4112	4376	6626.83	0.0186944	0.0422554	0.0344885	0.0749151	0.248172	0.414536	20	0.0561308	0.0880616
37	6	5.83333	246.364	43.4559	2277	4058.5	0.0116099	0.0293775	0.0334323	0.0716533	0.246364	0.427903	18	0.0377556	0.0780624
38	7	5.71429	260.402	46.589	6453	5317.57	0.0149043	0.0367307	0.0405219	0.0583185	0.260402	0.429841	20	0.0501465	0.0962892
39	4	6.5	269.886	44.5794	1911	6437.75	0.0179633	0.0336572	0.0372097	0.0552988	0.269886	0.45221	15	0.0483977	0.0726182
40	8	5.875	246.256	42.655	8710	6068.38	0.0212655	0.0444707	0.0419798	0.0634722	0.246256	0.443502	24	0.0618324	0.100928
41	4	6.25	256.157	42.1592	2057	3760.75	0.0119189	0.0357158	0.0369301	0.0564853	0.256157	0.465448	14	0.0501318	0.0886771
42	9	5.66667	256.742	48.1335	8184	6198.56	0.0163861	0.0354842	0.0318559	0.0632507	0.256742	0.438514	25	0.0475691	0.0784867
43	5	5.6	256.222	47.462	3141	3953	0.00372203	0.0239562	0.0360825	0.0593322	0.256222	0.43481	14	0.0352355	0.0942751
44	4	7.75	254.373	37.7017	3593	7902.5	0.0396493	0.0471036	0.0332257	0.0641489	0.254373	0.439599	20	0.0629474	0.10308
45	7	6	260.367	45.6676	5396	5441.57	0.0128379	0.0438554	0.0368536	0.0767196	0.260367	0.43576	22	0.05237	0.0908849
46	6	6.66667	233.347	36.5454	6799	7088.33	0.0140138	0.0328684	0.0351943	0.0640769	0.233347	0.430444	23	0.0441447	0.0712947
47	6	6.33333	263.54	44.7774	6764	6182.17	0.0254115	0.0430782	0.0394706	0.0749866	0.26354	0.466834	21	0.0553737	0.0908055
48	5	6.2	242.631	39.7453	3218	5454	0.0050495	0.0276435	0.0324858	0.0452298	0.242631	0.438	17	0.0338271	0.0704351
49	5	7	263.017	38.4088	4221	6586	0.0128379	0.0344123	0.0377619	0.0611735	0.263017	0.439127	21	0.0536595	0.0928367
50	4	7.25	273.887	37.9039	3434	6286.75	0.0172612	0.045011	0.0378822	0.0734882	0.273887	0.461964	18	0.0602772	0.097737
51	5	6.6	253.221	39.3698	4453	5632.2	0.0194636	0.0234157	0.0303703	0.0262789	0.253221	0.456569	18	0.0392946	0.0733163
52	6	5.66667	254.585	45.6636	7073	5924.5	0.0122441	0.0328696	0.0354878	0.0562968	0.254585	0.445333	17	0.0478268	0.112515
53	4	6.5	260.718	40.7372	3201	5404.25	0.0323322	0.0468842	0.03382	0.0727312	0.260718	0.466401	15	0.0567418	0.0919451
54	7	6.14286	247.393	43.0974	6056	4949.29	0.0207231	0.0325152	0.0320811	0.0458508	0.247393	0.443525	23	0.0499597	0.081235
55	6	6	257.715	44.0263	4844	6313.5	0.0219825	0.0398171	0.0412711	0.0558208	0.257715	0.473497	19	0.0526072	0.0885048
56	6	5.66667	265.516	49.0467	7376	4498.83	0.0255574	0.035741	0.0418204	0.0494347	0.265516	0.441718	17	0.0541894	0.0916693
57	7	6	262.044	46.5707	5423	5054.14	0.0191451	0.0363159	0.0365571	0.050538	0.262044	0.444017	21	0.0523367	0.0978734
58	6	5.83333	254.759	45.3916	5774	5205.33	0.0248578	0.0422129	0.0379338	0.0590576	0.254759	0.445003	18	0.0514916	0.0755556
59	9	6	242.643	42.4946	10856	5487.44	0.00532522	0.045326	0.0401878	0.105379	0.242643	0.402642	28	0.0584967	0.116035
60	8	6.375	268.379	44.2506	8763	5874.88	0.0188012	0.043819	0.0398033	0.0639252	0.268379	0.454244	28	0.0630677	0.101631
61	8	5.875	251.593	43.7668	7658	5527.25	0.00924847	0.0347715	0.0390269	0.0687188	0.251593	0.446158	24	0.0482065	0.0907646
62	6	5.66667	254.286	46.9723	4292	4708.67	0.00860902	0.0314724	0.0331863	0.0694151	0.254286	0.43389	17	0.0410627	0.0694151
63	6	6	259.518	43.6649	4861	6075.83	0.0109499	0.0384196	0.0399997	0.078013	0.259518	0.451726	19	0.0481034	0.0795678
64	4	6.75	249.168	37.4494	2984	6111.5	0.0226843	0.0456456	0.0429101	0.0581313	0.249168	0.445043	16	0.0581612	0.10308
65	5	6.2	246.715	40.4143	7274	6170.2	0.0183486	0.0321591	0.0355779	0.0596001	0.246715	0.452449	17	0.0496916	0.100071
66	5	6.2	271.524	43.961	1712	6262.2	0.027453	0.0417564	0.0375637	0.0505415	0.271524	0.475563	17	0.0572799	0.0939296
67	7	6	248.828	42.1484	6102	4991	0.0108485	0.0369996	0.0378261	0.0744037	0.248828	0.452971	22	0.0530901	0.0976064
68	6	5.83333	262.016	46.2688	4839	3697.83	0.0375955	0.0428231	0.039461	0.0535847	0.262016	0.435526	18	0.0512121	0.0738687
69	7	6.28571	256.64	41.9441	7476	6026.71	0.0192567	0.0329157	0.0353727	0.0476149	0.25664	0.463557	23	0.0516273	0.0863106
70	6	6.5	246.747	38.8235	6397	6262.67	0.0230322	0.0388582	0.034715	0.0590137	0.246747	0.437372	22	0.0539508	0.0870422
71	6	7.5	236.839	36.9513	5776	6729.17	0.00711689	0.0269081	0.031215	0.043833	0.236839	0.423498	27	0.0475148	0.0781491
72	5	6.2	257.907	43.5986	4926	6183.4	0.017061	0.0471771	0.0390572	0.0813123	0.257907	0.474516	17	0.0541399	0.0886045
73	6	6.16667	238.835	40.2482	5024	6594.83	0.0150701	0.0274497	0.0313563	0.0453131	0.238835	0.434943	20	0.0409777	0.0678448
74	6	6.5	238.593	37.5406	9122	6885.17	0.0110415	0.0328211	0.0340846	0.0448549	0.238593	0.428462	22	0.0495287	0.0932558
75	7	5.85714	247.36	43.288	7106	5475.57	0.0152925	0.0320748	0.0324868	0.0473238	0.24736	0.438153	21	0.0463727	0.0838755
76	5	6.4	248.376	42.3619	4208	5041	0.0220563	0.0363301	0.0338133	0.0653935	0.248376	0.426804	18	0.05356	0.104314
77	7	5.71429	257.024	45.2852	6292	6081	0.0103404	0.0415964	0.038937	0.0791914	0.257024	0.456235	20	0.0517795	0.0986745
78	6	5.83333	264.069	46.6313	797	4823.83	0.0213548	0.0379337	0.0338014	0.0612583	0.264069	0.454938	18	0.0524298	0.0850384
79	5	6.4	275.168	45.1624	3712	4595	0.031927	0.0405421	0.0376241	0.0555403	0.275168	0.451948	18	0.0525162	0.0835588
80	6	6.83333	248.373	37.3546	6846	6398.33	0.00958488	0.0390107	0.0317755	0.088436	0.248373	0.432707	24	0.0457991	0.0889138
81	7	6.14286	258.345	44.068	3604	5922.86	0.0101423	0.03217	0.0397312	0.0605683	0.258345	0.447306	23	0.049327	0.0934865
82	8	5.75	257.243	46.6636	8618	6923.75	0.0197412	0.0392727	0.0379166	0.0594275	0.257243	0.454088	23	0.0538402	0.112545
83	6	6.33333	254.136	42.1039	7885	6057	0.0101114	0.0359134	0.0372651	0.0822234	0.254136	0.448107	21	0.0472985	0.0822234
84	5	6.8	259.168	38.5667	5745	6490.4	0.0288327	0.0470869	0.0326926	0.074142	0.259168	0.452912	20	0.0566043	0.0786122
85	6	6.16667	235.291	39.682	6920	5821.33	0.0123443	0.0408741	0.0314119	0.0899435	0.235291	0.419781	20	0.0449665	0.0899435
86	5	6.6	263.968	41.5644	3767	6963.2	0.01968	0.0487235	0.0358131	0.0791914	0.263968	0.460142	19	0.0589152	0.0925112
87	6	6.16667	266.963	44.5469	3723	5197.67	0.0130611	0.0226749	0.0401582	0.0400815	0.266963	0.447307	20	0.0402105	0.0680489
88	4	7.75	249.106	33.9061	4439	7886.25	0.0169794	0.0256738	0.0330991	0.0449018	0.249106	0.453908	20	0.0413786	0.0883914
89	4	6.75	258.787	39.5369	5698	7787.5	0.00603324	0.0273935	0.0276794	0.0632507	0.258787	0.420862	16	0.0370024	0.0820327
90	5	6.6	253.392	39.8992	5729	7265	0.0163296	0.0473198	0.0358686	0.0916693	0.253392	0.449996	19	0.0489843	0.0916693
91	6	6.16667	238.545	40.2308	3377	6083.5	0.00929662	0.0238826	0.0279029	0.0451366	0.238545	0.421532	20	0.0387226	0.0803333
92	6	6.5	251.929	40.0387	7019	7298.17	0.0221841	0.0464822	0.0342878	0.0681913	0.251929	0.451331	22	0.0561299	0.101901
93	6	6.83333	227.198	35.0263	5705	6310.33	0.00997173	0.0364848	0.0385184	0.0654383	0.227198	0.420112	24	0.0483032	0.0998974
94	5	6.6	263.531	41.4957	3031	5601.4	0.0233105	0.0328635	0.0289754	0.0540982	0.263531	0.433841	19	0.0457091	0.0905591
95	6	5.66667	265.812	48.8377	4806	5336.83	0.00533019	0.0369284	0.039088	0.0585398	0.265812	0.437901	17	0.0477847	0.0788515
96	7	5.85714	245.348	42.9359	6494	4443.29	0.00686822	0.0227689	0.0329926	0.0497627	0.245348	0.424902	21	0.0341337	0.0579322
97	5	6.6	229.23	37.5683	5581	6360.8	0.00887753	0.0257685	0.0360688	0.0387213	0.22923	0.417297	19	0.0358781	0.0670236
98	5	6.6	242.328	38.4263	3977	7668.8	0.0173172	0.0364197	0.034701	0.0681666	0.242328	0.450109	19	0.0427644	0.0723139
99	4	6.25	263.443	43.3583	1589	5202.25	0.0175168	0.0259	0.0367717	0.0357116	0.263443	0.445909	14	0.0465008	0.0807744
100	6	6.16667	249.655	41.6587	5210	4132.5	0.0116099	0.0327779	0.0319301	0.0665099	0.249655	0.430279	20	0.0414297	0.0903355
101	4	7	252.782	36.8641	1907	6858	0.00557807	0.049573	0.0372077	0.101843	0.252782	0.434692	17	0.0485533	0.101843
102	6	6.5	252.783	42.5985	6435	6811.17	0.021769	0.0324862	0.0310123	0.0525896	0.252783	0.436036	22	0.0474428	0.0780943
103	6	7	247.853	37.7516	5304	6928.5	0.0149573	0.0242949	0.0360929	0.0330026	0.247853	0.427151	25	0.0424103	0.087152
104	5	6.2	248.217	41.4285	3196	5456	0.0180769	0.0346599	0.0343877	0.0431287	0.248217	0.449609	17	0.0458623	0.0874175
105	7	5.85714	235.555	42.1035	5699	5144.71	0.00602627	0.0347559	0.0312691	0.0607232	0.235555	0.413338	21	0.0449981	0.0864605
106	5	7.4	244.384	33.981	8272	6264.6	0.0231683	0.0468796	0.0405369	0.115398	0.244384	0.436586	23	0.0590345	0.115398
107	5	6.4	259.864	41.3308	1935	5985.4	0.0179187	0.029691	0.0381584	0.0352703	0.259864	0.442065	18	0.0455066	0.0924799
108	10	5.7	253.08	46.6793	10458	4929.6	0.0176552	0.0419531	0.0328989	0.065315	0.25308	0.436203	28	0.0506558	0.0875392
109	6	6.16667	247.692	42.4124	4108	4966.17	0.00617881	0.0320625	0.0371892	0.074142	0.247692	0.420986	20	0.0429108	0.074142
110	5	6.2	259.507	42.5097	3813	5283.2	0.0114956	0.034235	0.0342313	0.0580725	0.259507	0.430553	17	0.0445174	0.0834285
111	6	6.83333	249.612	38.3663	7778	5969.33	0.0183696	0.0350985	0.0363612	0.0507185	0.249612	0.451454	24	0.0482852	0.0879473
112	8	6.125	230.714	40.4437	7595	5079.12	0.0113655	0.0328639	0.0298943	0.0580783	0.230714	0.419628	26	0.0402033	0.0668717
113	5	6.8	261.476	39.4082	6412	6670.8	0.0362725	0.051251	0.0352463	0.0990483	0.261476	0.45803	20	0.0616438	0.116567
114	9	5.11111	263.409	52.6818	5901	3769.11	0.0229551	0.0443222	0.0377834	0.0706693	0.263409	0.419938	20	0.0528273	0.0836578
115	6	6.5	253.746	41.284	3490	5033	0.0245523	0.0392086	0.0397314	0.0642128	0.253746	0.443122	22	0.0558164	0.0935936
116	6	6	254.246	46.41	7127	5972.83	0.0213052	0.0320908	0.0412929	0.0462549	0.254246	0.454746	18	0.0491266	0.0885324
117	6	6	265.776	45.8779	8620	6253.17	0.0169682	0.0431782	0.0355283	0.0758267	0.265776	0.450783	19	0.0519086	0.0874519
118	6	6.66667	230.915	35.798	3526	7490.83	0.0123771	0.0430814	0.0374831	0.0716789	0.230915	0.415353	23	0.054734	0.095138
119	6	6.5	239.173	37.6318	6603	6018.5	0.0201866	0.0356686	0.0316025	0.0658405	0.239173	0.416573	22	0.0531777	0.0910267
120	7	6.14286	255.458	43.5756	5544	7175.43	0.0282112	0.0478778	0.0417728	0.0796209	0.255458	0.436389	23	0.0605804	0.0936811
121	6	6.33333	238.948	38.9239	5394	7116.33	0.00642901	0.034438	0.0310754	0.0570143	0.238948	0.456339	21	0.0440654	0.0884154
122	5	6.6	253.852	38.9844	8736	5619.4	0.0111478	0.0303373	0.0352638	0.0500045	0.253852	0.445038	19	0.0422068	0.0845044
123	10	6	228.401	40.2693	7672	6410.1	0.00774415	0.0329867	0.0370411	0.0641489	0.228401	0.419147	31	0.0467961	0.0897745
124	6	7	231.226	35.3263	8901	6852.17	0.013832	0.0310232	0.0320178	0.0639382	0.231226	0.407139	25	0.0474431	0.0865823
125	6	6.83333	242.429	40.4049	2227	6293.5	0.0115078	0.027783	0.0414702	0.0467817	0.242429	0.415846	24	0.0439868	0.0802483
126	7	6	253.855	45.3312	4715	4998.43	0.0233855	0.0396637	0.0351156	0.0808778	0.253855	0.430915	22	0.0510423	0.0946456
127	7	6.14286	253.844	43.0843	5548	5030.14	0.0123904	0.0319173	0.0356389	0.0613355	0.253844	0.447294	23	0.0478094	0.0854234
128	7	6.42857	262.591	42.6486	4596	6378.29	0.012878	0.0327179	0.038153	0.0542799	0.262591	0.458248	25	0.0553995	0.104537
129	7	6.14286	256.382	43.7331	8815	6389	0.0245277	0.0424621	0.0381718	0.0762683	0.256382	0.42281	23	0.0509371	0.0965539
130	5	6.2	269.164	46.8686	3024	5607.8	0.0189207	0.0297434	0.0331383	0.0546879	0.269164	0.444701	17	0.0453279	0.0783389
131	8	6.375	228.598	37.5327	6550	6959.62	0.0134769	0.0250575	0.031655	0.0328506	0.228598	0.411147	28	0.042878	0.0720388
132	5	6.6	274.412	42.9913	5659	6347.2	0.0360155	0.0590713	0.0370819	0.0800195	0.274412	0.480744	19	0.0694858	0.101426
133	7	6.57143	233.23	37.8007	9136	7704.57	0.00790342	0.0412389	0.035619	0.0796576	0.23323	0.416095	26	0.0517624	0.104799
134	7	6	238.781	43.5734	9376	5130.14	0.0202491	0.0464508	0.038321	0.0775989	0.238781	0.439783	21	0.0529191	0.0942182
135	6	5.33333	236.845	45.1134	2217	3887.5	0.00704727	0.0285038	0.0306224	0.0647325	0.236845	0.432842	15	0.0328677	0.0647325
136	5	6.6	258.997	42.1384	5839	5594.2	0.0367067	0.0481313	0.0391583	0.070215	0.258997	0.45844	19	0.0643529	0.0990044
137	5	6.8	246.893	36.7401	4660	5965.8	0.0142165	0.0381184	0.0354203	0.0617013	0.246893	0.420142	20	0.0556762	0.0923182
138	10	5.9	231.559	40.5504	10175	6441.3	0.0171465	0.0362483	0.039118	0.0821851	0.231559	0.419587	30	0.0545218	0.0939421
139	5	6.4	275.359	45.2375	2915	4636.2	0.0208913	0.0451611	0.036606	0.0613355	0.275359	0.468636	18	0.0581525	0.0844874
140	8	6	249.87	45.103	6176	5796.12	0.0114128	0.0286572	0.0347261	0.0593508	0.24987	0.435958	24	0.0431655	0.0770772
141	5	6.6	257.514	40.3439	6055	6257.2	0.0289726	0.0348529	0.0399074	0.0456235	0.257514	0.455503	19	0.0499341	0.0778954
142	9	5.66667	233.754	42.2365	6097	5287	0.0111019	0.033217	0.0390923	0.070215	0.233754	0.438291	25	0.0416467	0.0827668
143	7	5.71429	254.94	47.1725	4829	4959.57	0.0128531	0.0392229	0.0343197	0.0702571	0.25494	0.450506	20	0.0471465	0.0790627
144	8	6.625	234.639	36.3597	8082	6914.62	0.00452503	0.0407879	0.0404	0.0777532	0.234639	0.41054	30	0.0483332	0.0922585
145	4	6.25	275.656	44.3019	2501	6283.75	0.0202562	0.0368682	0.038424	0.0613005	0.275656	0.466979	14	0.0469553	0.0785892
146	6	6.5	230.017	35.8261	3907	5597.17	0.00335606	0.0241774	0.032124	0.0464168	0.230017	0.423468	22	0.0354176	0.0820002
147	5	6.2	241.99	40.3893	1801	4828	0.0175603	0.0217271	0.0331315	0.0276553	0.24199	0.444496	17	0.0389675	0.0625368
148	5	6.4	247.371	40.1094	7344	6471.4	0.0137842	0.0360815	0.0310341	0.0468638	0.247371	0.443069	17	0.047793	0.0702968
149	6	6.33333	268.705	44.2155	8859	5857	0.0141967	0.0416413	0.0380431	0.078013	0.268705	0.482071	21	0.0612321	0.103011
150	6	6.16667	255.429	42.3687	3466	5473.33	0.0157531	0.0432549	0.0426832	0.0718414	0.255429	0.438532	20	0.0530386	0.0914916
151	9	5.55556	231.014	43.2693	6347	6387.78	0.0010625	0.0289004	0.0381618	0.0595138	0.231014	0.449214	24	0.0359407	0.0768575
152	8	6.125	249.537	41.9609	11660	6553.62	0.0280015	0.043035	0.0367264	0.0556215	0.249537	0.422684	26	0.0581883	0.095029
153	5	6.8	256.734	39.855	3497	7627	0.033321	0.0433862	0.0389184	0.0654383	0.256734	0.436949	20	0.0590888	0.0909409
154	6	7.33333	259.04	37.5369	3630	7780.83	0.0164887	0.0366796	0.0346298	0.0726424	0.25904	0.438643	26	0.0585802	0.117417
155	6	6	282.112	48.698	6627	5027	0.0258819	0.0444776	0.0432575	0.0648384	0.282112	0.449582	19	0.0614994	0.0996636
156	6	6.5	245.743	38.2755	6667	7072.83	0.0143466	0.0398509	0.0337114	0.0687706	0.245743	0.436479	22	0.0515827	0.0798228
157	8	6.125	247.129	41.041	7108	5703.75	0.00718802	0.0252659	0.0316973	0.0466663	0.247129	0.428112	26	0.0415808	0.100282
158	7	6	235.441	41.8429	5510	5831.14	0.00452503	0.0356934	0.0332246	0.0738566	0.235441	0.415065	22	0.0412694	0.0963535
159	5	6	260.176	46.8317	3323	3979	0.0133874	0.0385656	0.0345939	0.0611224	0.260176	0.456996	16	0.0449929	0.0819083
160	7	7.28571	235.671	33.32	9404	7374.43	0.0287536	0.0449475	0.0404088	0.0990483	0.235671	0.396702	30	0.0567996	0.0990483
161	6	6.33333	256.135	45.2302	7286	6043.17	0.0134132	0.0458246	0.0304489	0.0656581	0.256135	0.441944	20	0.0496449	0.0790621
162	6	6.5	245.47	38.6226	8224	7143.17	0.00679535	0.0305171	0.0382454	0.0475866	0.24547	0.429086	22	0.0488854	0.0823436
163	7	6.57143	242.039	39.5989	6992	5596.57	0.00320852	0.027911	0.0349062	0.046781	0.242039	0.433344	26	0.047437	0.0946601
164	6	6.83333	260.683	40.6024	10178	6959.17	0.0197412	0.0447876	0.0380848	0.0807889	0.260683	0.434346	24	0.0641726	0.0938094
165	5	7	246.61	37.8723	5399	8401	0.0119087	0.0383957	0.0352207	0.0511686	0.24661	0.445022	21	0.0484459	0.0958928
166	6	6.33333	243.488	41.3704	4909	6729.67	0.00910907	0.0207074	0.0331197	0.0506223	0.243488	0.446914	21	0.033519	0.0743712
167	6	6.16667	236.32	39.0585	7203	6249.33	0.0122952	0.0434255	0.0368528	0.0687706	0.23632	0.439348	20	0.0455322	0.0799067
168	4	6.75	267.343	41.4806	3180	5485.75	0.00439242	0.0330661	0.0350086	0.051043	0.267343	0.467358	16	0.0519885	0.0888803
169	6	7.16667	231.105	33.9168	6471	6923.33	0.00782712	0.0320173	0.0334729	0.0600819	0.231105	0.426174	26	0.0413273	0.0759011
170	7	6	253.054	44.7291	6847	6808	0.0321948	0.0502896	0.0371707	0.0775503	0.253054	0.433522	22	0.0604619	0.0907646
171	5	6	240.777	40.5881	3513	5649.2	0.00636575	0.0257596	0.0357678	0.0387157	0.240777	0.441911	16	0.0346527	0.0634307
172	5	6.6	266.142	42.4137	1652	7696.4	0.0246942	0.0374834	0.0348709	0.0465503	0.266142	0.438367	19	0.0503102	0.0954323
173	9	5.77778	260.539	46.9154	9297	6054.44	0.0133961	0.0481728	0.037054	0.0731979	0.260539	0.441695	26	0.0547194	0.0976064
174	5	6.6	279.208	44.2744	4814	5758.4	0.0350259	0.0454155	0.033934	0.0552226	0.279208	0.482071	19	0.0595347	0.105682
175	6	6.5	244.414	42.7724	6260	5042.5	0.0287184	0.0379573	0.0348061	0.0534437	0.244414	0.423613	22	0.0540758	0.0841507
176	8	5.75	229.548	41.3665	9249	5565.38	0.00159816	0.0300197	0.0346891	0.0769512	0.229548	0.418254	23	0.0347317	0.0769512
177	3	6.66667	262.25	40.066	0	5678.67	0.0111258	0.0366008	0.0319909	0.0656581	0.26225	0.453509	12	0.0401743	0.0656581
178	4	7	246.024	35.5124	5740	7012.5	0.0122971	0.0298853	0.0306023	0.0501212	0.246024	0.432932	17	0.0462352	0.0817245
179	7	6	252.233	45.1416	5374	5158.86	0.00548661	0.0302373	0.0330434	0.0506768	0.252233	0.448872	22	0.0503063	0.0884838
180	7	6.28571	248.757	41.5864	6884	5093.57	0.0226319	0.0324223	0.0316016	0.0466574	0.248757	0.430308	24	0.0498636	0.0829503
181	9	5.77778	256.41	45.9231	10542	6098.33	0.00542899	0.0309115	0.0390271	0.0550175	0.25641	0.434624	26	0.0520311	0.0967483
182	5	6.4	255.017	40.5599	4472	5970.6	0.00548661	0.03524	0.0358011	0.0527742	0.255017	0.454358	18	0.0508918	0.125817
183	5	6	250.192	44.2602	3169	4752	0.00921708	0.0335163	0.0365773	0.0611224	0.250192	0.452826	16	0.0413397	0.0840331
184	6	5.83333	248.385	44.5022	2981	4915.17	0.0135901	0.0432628	0.040559	0.0936429	0.248385	0.444226	18	0.0500892	0.0936429
185	7	6.71429	236.975	36.4329	9645	7025.29	0.0158115	0.0378639	0.0374346	0.0589404	0.236975	0.422072	27	0.0557367	0.0960742
186	7	6.14286	247.288	43.4156	7386	6466.14	0.0219433	0.0349331	0.0353835	0.0506315	0.247288	0.434578	23	0.0519275	0.0825322
187	6	6.66667	254.984	41.3169	9907	7247.33	0.00603324	0.0240825	0.0299141	0.0454985	0.254984	0.419179	23	0.0412815	0.0793755
188	6	6.33333	268.661	45.2032	2431	4951.17	0.0261888	0.0534395	0.0362166	0.0899185	0.268661	0.469813	21	0.0677524	0.10564
189	7	6	246.601	42.666	3699	5754	0.0147066	0.0321182	0.0366954	0.0499269	0.246601	0.450499	22	0.0444624	0.0815935
190	5	6.4	263.153	45.2373	5511	6400	0.0328911	0.0437779	0.0313393	0.0612546	0.263153	0.466616	18	0.0574452	0.0882466
191	8	6.125	255.884	42.99	6561	7352.75	0.0155066	0.0356297	0.036385	0.060462	0.255884	0.433246	26	0.0488344	0.106887
192	6	5.83333	262.741	46.084	2392	5801.17	0.01892	0.0326941	0.0410567	0.0555403	0.262741	0.445296	18	0.0459204	0.0742371
193	8	6.125	228.4	39.5735	5268	6142.25	0.00159816	0.0398169	0.0360613	0.0821213	0.2284	0.416655	26	0.0408274	0.0909409
194	7	5.85714	247.44	42.7549	3952	4752.14	0.00193524	0.0275002	0.0324051	0.0568624	0.24744	0.437831	21	0.0401017	0.0794817
195	8	5.5	265.791	49.5985	7249	4550.88	0.0110634	0.0460023	0.0384135	0.0751642	0.265791	0.444619	21	0.0516551	0.092399
196	4	6.75	269.087	41.0839	3149	5666	0.0265743	0.0345977	0.0375522	0.0418433	0.269087	0.468129	16	0.0561101	0.10564
197	7	6.14286	262.465	44.1459	7554	5664.86	0.00784183	0.0535456	0.0367415	0.100386	0.262465	0.440707	23	0.0581248	0.100386
198	6	6	242.106	42.4165	7415	4649.5	0.00522426	0.047542	0.0367491	0.0740399	0.242106	0.434885	19	0.0520143	0.101241
199	6	6.5	256.243	41.6903	4773	5722	0.0173021	0.027349	0.0344837	0.0447749	0.256243	0.446771	22	0.0458154	0.0816538
200	4	7	257.831	37.8561	3203	7095.25	0.028352	0.0526117	0.0371611	0.0959857	0.257831	0.441754	17	0.0640046	0.0963754
201	5	6.4	244.105	39.1149	4830	5829.2	0.0218004	0.0304788	0.0328587	0.0423558	0.244105	0.43357	18	0.0454387	0.0816541
202	6	6.16667	265.571	43.6295	6707	5680.33	0.0268909	0.0380422	0.0435141	0.0594666	0.265571	0.457025	20	0.0595749	0.104535
203	6	5.83333	261.284	45.4136	4226	4675.83	0.0219792	0.0446587	0.0408039	0.0654234	0.261284	0.429946	18	0.0551523	0.113025
204	5	6.2	252.544	41.6698	3759	5139.2	0.00944263	0.045981	0.0415177	0.0919539	0.252544	0.441613	17	0.0444381	0.0919539
205	6	6.33333	242.262	38.4544	4982	5793.5	0.0229997	0.0403201	0.0348866	0.059723	0.242262	0.430312	21	0.0529502	0.0828437
206	6	6.5	261.051	42.6453	4480	7019.83	0.00583921	0.0397263	0.0350493	0.0758267	0.261051	0.431539	22	0.0534035	0.0842373
207	5	7	244.159	36.4108	3420	7131.2	0.0224229	0.0294392	0.0370753	0.0375672	0.244159	0.419025	21	0.0439712	0.0874404
208	6	6	255.532	44.1097	2365	7542.83	0.0229064	0.0386809	0.0327799	0.050319	0.255532	0.436278	19	0.0512195	0.0803664
209	8	6.125	243.32	41.0964	8362	5762.5	0.00140033	0.0281051	0.0337779	0.055131	0.24332	0.427784	26	0.0421063	0.0788926
210	7	6.42857	247.286	40.0368	5521	4947.57	0.00978707	0.0285989	0.035683	0.04674	0.247286	0.436905	25	0.0489002	0.0842928
211	5	7.2	236.871	33.4628	4277	6468.8	0.0123392	0.0330415	0.0396589	0.0704276	0.236871	0.439603	22	0.0488746	0.0989037
212	4	6.75	268.772	41.7023	3800	6674.25	0.0262811	0.0504811	0.0361805	0.0654499	0.268772	0.446351	16	0.0619178	0.0886337
213	5	6.4	236.766	37.9389	4607	6089.6	0.00924431	0.0210325	0.0362804	0.0363386	0.236766	0.427955	18	0.03796	0.0813584
214	6	5.66667	264.501	47.8621	3637	5054.33	0.0222975	0.0370388	0.0352725	0.0691704	0.264501	0.448431	17	0.045293	0.0691704
215	9	5.33333	242.864	47.4805	6819	4533.78	0.00404882	0.0296368	0.0315928	0.0530611	0.242864	0.433043	22	0.0429049	0.109371
216	8	5.875	231.112	40.0319	8466	6736.12	0.00326601	0.0300499	0.0348983	0.0681913	0.231112	0.431533	24	0.0384821	0.0837853
217	5	6.6	246.946	39.6485	2755	5690.6	0.0114213	0.0301475	0.027191	0.0569444	0.246946	0.434146	19	0.0418116	0.0876993
218	6	5.83333	256.836	45.354	5177	3473.33	0.0185122	0.0503002	0.0350144	0.0734193	0.256836	0.431993	18	0.0520786	0.0920067
219	5	6	260.854	44.4695	5047	5578.8	0.0112264	0.0311432	0.0397598	0.0441926	0.260854	0.430481	16	0.047317	0.0788109
220	6	6.66667	253.687	40.2678	6041	5580.33	0.0312851	0.0437991	0.0401143	0.0642128	0.253687	0.449074	23	0.0575979	0.0962446
221	6	6	256.535	45.0633	4132	4779.33	0.0261784	0.0391863	0.030742	0.0598778	0.256535	0.43855	19	0.0529476	0.0922484
222	6	6.5	237.284	40.1437	5900	5401.67	0.0294538	0.0358817	0.033039	0.0451591	0.237284	0.412994	22	0.0503504	0.093717
223	5	7	246.379	36.4485	5405	7542.4	0.0257982	0.04948	0.037534	0.0817307	0.246379	0.431877	21	0.0579038	0.096561
224	5	7	252.573	38.788	5137	7261.2	0.0267298	0.0434489	0.0356452	0.0796576	0.252573	0.446109	21	0.0582797	0.0827495
225	4	7.25	244.739	34.8413	4791	5784	0.0157115	0.0495545	0.0362094	0.111562	0.244739	0.463697	18	0.0453576	0.111562
226	6	5.66667	254.343	46.3268	3584	5581.33	0.0210169	0.0277377	0.0267611	0.0348579	0.254343	0.46548	17	0.0386758	0.0712667
227	6	6.16667	232.997	39.2951	4532	6501	0.0130624	0.0283216	0.0297997	0.038602	0.232997	0.42338	20	0.0392261	0.0712129
228	3	7.33333	268.846	36.8063	0	4591.67	0.0314208	0.0337629	0.036854	0.0383886	0.268846	0.433888	14	0.0567426	0.0911168
229	5	6.8	265.127	39.4535	6548	6721.2	0.0117868	0.0558623	0.0392516	0.08532	0.265127	0.447487	20	0.0595607	0.112733
230	6	6.66667	242.92	38.6873	6403	5808.67	0.00532522	0.0289768	0.0413202	0.0695484	0.24292	0.407967	23	0.0464664	0.0874026
231	7	5.71429	254.872	45.8596	3141	5531.29	0.00804657	0.0354352	0.0407906	0.0694388	0.254872	0.451145	19	0.0444017	0.0851841
232	3	6.66667	287.016	45.7099	0	5762.67	0.0217266	0.0452157	0.0286276	0.0570813	0.287016	0.473497	12	0.0554385	0.0970841
233	5	5.8	262.321	45.469	4864	4712.4	0.0206915	0.041552	0.0281555	0.0593322	0.262321	0.452516	15	0.0469262	0.0825085
234	5	6.6	261.273	41.4304	6078	6347.6	0.0289261	0.0448155	0.0325756	0.0720399	0.261273	0.465318	19	0.0621363	0.0991206
235	6	5.83333	274.004	48.8205	5176	4860.83	0.0173113	0.0459467	0.0413938	0.0779791	0.274004	0.461843	18	0.0569627	0.0956191
236	4	6.5	260.397	41.307	328	6641	0.0273674	0.0339542	0.0365503	0.0469724	0.260397	0.439989	15	0.0478485	0.0746652
237	9	5.44444	251.248	46.7932	9302	4578.56	0.0104138	0.0258443	0.0353615	0.0522564	0.251248	0.41816	23	0.0362285	0.0761322
238	6	6.5	236.942	38.0486	4781	6170.83	0.0111019	0.0430757	0.037621	0.0648374	0.236942	0.427189	22	0.0493904	0.085953
239	6	6.16667	238.414	39.4045	8633	6558.33	0.0174622	0.0300663	0.0358931	0.0450958	0.238414	0.433509	20	0.0424	0.08568
240	5	6.4	251.664	40.3262	4070	5819.8	0.0129495	0.0374279	0.0387461	0.0709651	0.251664	0.43576	18	0.049879	0.0844771
241	4	6.75	258.236	38.8123	3797	6072	0.0159861	0.0373026	0.0366155	0.058535	0.258236	0.447415	16	0.05625	0.092068
242	4	6	269.129	45.4956	2423	3671.75	0.0282293	0.0391716	0.0384339	0.0639725	0.269129	0.442743	13	0.0484141	0.0830643
243	7	6.71429	227.499	35.3758	5744	7325	0.00150616	0.0236186	0.0342277	0.0516038	0.227499	0.417735	27	0.0376441	0.0675442
244	6	6.5	248.775	39.1426	3891	5776.17	0.0106247	0.028808	0.0341347	0.047179	0.248775	0.434145	22	0.0442816	0.0741484
245	9	5.88889	242.537	42.5402	11517	4564.78	0.00407136	0.0318583	0.0346558	0.0532662	0.242537	0.445366	27	0.0495702	0.0970242
246	5	6	288.523	48.6367	3748	5673.6	0.0391544	0.0598321	0.0415314	0.0848128	0.288523	0.458609	16	0.0733115	0.109927
247	7	6.42857	257.115	42.1091	6242	6802.57	0.00784183	0.0328502	0.0394432	0.069929	0.257115	0.432865	24	0.0524752	0.0891196
248	4	6.5	285.914	44.9294	4389	4674	0.03279	0.044039	0.0390107	0.0557407	0.285914	0.469227	15	0.0615594	0.0958617
249	5	6.2	249.014	40.7908	4087	5168.6	0.0152925	0.0420577	0.0358534	0.0615548	0.249014	0.453446	17	0.0513903	0.0918398
250	6	5.83333	252.629	45.2626	1444	4131.67	0.0114864	0.0362928	0.0349671	0.0734193	0.252629	0.426566	18	0.0441657	0.0768477
251	8	5.25	275.075	53.2958	5036	3223	0.0186139	0.0380531	0.0378262	0.0564619	0.275075	0.441911	19	0.0488942	0.0910246
252	4	7	249.475	37.5944	1946	5974.5	0.00945622	0.0213006	0.0332337	0.0357843	0.249475	0.419641	17	0.0434689	0.0704503
253	6	6.16667	236.076	39.7676	6510	6880	0.0166042	0.0364158	0.0338126	0.0635014	0.236076	0.430224	20	0.0515633	0.110033
254	5	6	257.985	43.4889	4277	5885.6	0.010245	0.0270243	0.0358654	0.0434283	0.257985	0.439883	16	0.0459727	0.0837693
255	6	5.83333	226.602	39.3856	4557	4763.33	0.00566745	0.0323892	0.0314802	0.070148	0.226602	0.399932	18	0.0385494	0.0800677
256	5	7.2	234.589	33.885	5929	7469	0.00922637	0.0247138	0.0324172	0.0453131	0.234589	0.427341	22	0.0415121	0.068733
257	4	6.25	257.823	42.4334	222	5212.25	0.00860902	0.0265375	0.0366605	0.0421073	0.257823	0.441993	14	0.0366447	0.0660659
258	5	6	249.53	43.6678	4995	5260.4	0.0111685	0.030364	0.0291578	0.0625005	0.24953	0.443621	16	0.0360193	0.0657846
259	4	6.5	265.747	41.1276	3372	6452	0.0221932	0.0465008	0.032243	0.0693847	0.265747	0.464817	15	0.0523612	0.0865423
260	8	6.5	239.913	38.3432	9604	5046.62	0.0105319	0.0354292	0.0366508	0.052906	0.239913	0.436625	29	0.053845	0.105853
261	5	6.4	282.902	45.893	2685	6512.2	0.0391537	0.0509982	0.039027	0.0695484	0.282902	0.44791	18	0.0681531	0.109305
262	6	5.66667	234.996	43.1759	6530	4600.83	0.00271957	0.0278844	0.0321869	0.0563047	0.234996	0.42389	17	0.0326371	0.0621654
263	8	5.625	230.807	42.5551	5780	5245.5	0.00679765	0.0250853	0.0393823	0.0453412	0.230807	0.440293	22	0.0373098	0.0732815
264	6	6	265.002	45.7444	2172	5943.17	0.0207621	0.0356988	0.0379955	0.0543058	0.265002	0.45628	19	0.05201	0.0985469
265	7	5.71429	262.073	47.5118	8760	5431	0.0112361	0.0422966	0.0373895	0.0628693	0.262073	0.442169	20	0.0573437	0.119787
266	7	5.85714	254.157	45.4284	6216	4856.57	0.0117943	0.0359801	0.0383455	0.0754764	0.254157	0.42537	21	0.0463714	0.105352
267	6	5.83333	243.917	44.7665	6667	4969.83	0.0176278	0.029699	0.0269874	0.0402952	0.243917	0.443849	18	0.0401833	0.0713737
268	5	6.2	254.342	42.1481	3829	5680.2	0.0194636	0.0367131	0.0338759	0.0615548	0.254342	0.476032	17	0.0511778	0.0870422
269	6	6.33333	247.33	39.2588	6117	5830	0.0138139	0.0396571	0.0375444	0.0783279	0.24733	0.436959	21	0.0520248	0.0910246
270	7	6.14286	250.72	42.1847	6951	6164.86	0.014578	0.037441	0.0412217	0.0562848	0.25072	0.448647	23	0.0572765	0.114611
271	9	6.33333	231.669	37.5697	10504	6348.67	0.00922637	0.0306271	0.0329957	0.0636022	0.231669	0.420639	31	0.0437413	0.0743686
272	6	6.5	259.966	43.809	2809	5741.83	0.0147228	0.0321565	0.0382453	0.0607026	0.259966	0.432407	22	0.0550529	0.101631
273	7	6.57143	240.177	37.2929	12097	5910.71	0.00944423	0.0386631	0.0338738	0.0793861	0.240177	0.417967	26	0.0502336	0.0865823
274	5	6.6	274.145	41.7745	7805	6730.4	0.0178654	0.0402574	0.0330438	0.0706074	0.274145	0.469813	19	0.0552177	0.0954323
275	5	6.2	253.77	43.141	2791	4829	0.0150974	0.0395225	0.0425996	0.0556006	0.25377	0.450078	17	0.0465304	0.0944701
276	5	6.8	251.822	38.253	6756	6232.6	0.0118842	0.0261037	0.0371749	0.0465198	0.251822	0.426484	20	0.0496396	0.0767576
277	6	6	248.397	42.8288	6886	4930.17	0.00631925	0.0167121	0.0311968	0.0331987	0.248397	0.422725	19	0.0370566	0.0991206
278	7	5.71429	247.991	44.9589	7401	5242	0.0097248	0.0425853	0.0362425	0.0893299	0.247991	0.441866	20	0.051624	0.0993324
279	5	5.8	271.833	49.0593	3848	4587.8	0.0147733	0.0427911	0.0382318	0.0561291	0.271833	0.460837	15	0.0588636	0.102906
280	5	6.6	280.121	43.5522	4612	5370.4	0.0335828	0.0444373	0.0373091	0.0546474	0.280121	0.457902	19	0.0664272	0.106887
281	6	6	261.044	45.4754	4771	5282.67	0.0186042	0.0381896	0.0333607	0.0693037	0.261044	0.444112	19	0.0520207	0.0826346
282	7	6.14286	252.441	42.7175	8049	5945.14	0.0117442	0.0372734	0.0405816	0.0594275	0.252441	0.431639	23	0.0586105	0.108789
283	5	6.2	267.536	44.3345	4810	7201.8	0.0326124	0.042387	0.0418962	0.0689717	0.267536	0.454951	17	0.0516713	0.0900314
284	4	7.5	238.051	33.2279	6007	6490.5	0.0198955	0.0388765	0.0338973	0.0724363	0.238051	0.415492	19	0.0490285	0.0775513
285	5	6.4	263.171	43.1935	6131	5953.2	0.0257863	0.0449976	0.0363538	0.0731979	0.263171	0.442473	18	0.0633844	0.128602
286	8	6	239.646	41.2961	8586	5051.38	0.00840972	0.0359865	0.0351218	0.0670162	0.239646	0.438313	25	0.0440672	0.073153
287	6	6.66667	266.847	40.2388	6135	6534	0.032684	0.0483359	0.0453003	0.0748101	0.266847	0.458772	23	0.071735	0.125817
288	5	6.6	258.16	40.1378	3285	5735.2	0.0134647	0.0285883	0.0335737	0.0440198	0.25816	0.443844	19	0.039689	0.0779658
289	7	5.85714	260.069	46.8389	4917	5206.14	0.0166315	0.036417	0.0411673	0.0548021	0.260069	0.452385	21	0.049327	0.0949875
290	7	6.28571	246.58	41.8795	11226	6025.29	0.0137717	0.0240999	0.033342	0.0345128	0.24658	0.413673	24	0.0377821	0.0720332
291	6	6.16667	230.355	37.8441	2290	5080.17	0.00678584	0.0380169	0.0327908	0.0775888	0.230355	0.410777	20	0.0431982	0.0863106
292	8	6.625	230.692	35.9198	7414	6812	0.00255675	0.0320661	0.0359047	0.0490152	0.230692	0.422255	30	0.0439155	0.0936867
293	9	6.22222	248.293	41.1852	10854	6410.33	0.0137717	0.0322375	0.0330662	0.0582615	0.248293	0.417258	30	0.0486714	0.0961068
294	7	6.71429	241.525	36.1466	7476	7413.86	0.0131054	0.0377879	0.032048	0.0527485	0.241525	0.431369	27	0.0493143	0.0822133
295	6	6.5	255.481	39.7922	7954	6523.5	0.0246846	0.0324601	0.0353974	0.058162	0.255481	0.452614	22	0.0462861	0.0702718
296	6	6.66667	226.807	34.8011	9796	5940.33	0.00631165	0.0300375	0.0364584	0.0495255	0.226807	0.424645	23	0.040957	0.075883
297	8	5.875	259.664	45.8276	8728	5581.12	0.0053866	0.0329599	0.0398129	0.0492005	0.259664	0.437037	24	0.045575	0.0845044
298	5	5.8	293.808	50.9268	2322	4726.8	0.0253395	0.0489719	0.0356707	0.0814261	0.293808	0.486951	15	0.0564198	0.0814261
299	6	6.33333	264.928	42.7354	2986	6081	0.0223466	0.0381639	0.0392062	0.0543529	0.264928	0.444982	21	0.0561099	0.0911403
300	5	6.2	250.807	42.6372	4687	5440	0.0138249	0.0307286	0.0339919	0.0554393	0.250807	0.421923	17	0.0454192	0.0968215
301	5	6.2	265.528	45.203	1728	5334.2	0.00439242	0.0297551	0.0393393	0.0490152	0.265528	0.462966	17	0.0538326	0.095473
302	5	7.2	257.953	36.7481	3873	6055.8	0.0237216	0.0308747	0.0341591	0.0347493	0.257953	0.436555	22	0.0499264	0.0751581
303	6	6.66667	254.412	40.0968	5139	6004.67	0.0141666	0.0423001	0.0390544	0.0800195	0.254412	0.441798	23	0.0544389	0.0894752
304	7	5.85714	239.073	41.3092	5279	5672.14	0.0282681	0.0389153	0.0358158	0.0513398	0.239073	0.445864	21	0.0491455	0.0770772
305	5	6.4	254.838	42.1696	1979	6194.4	0.0186042	0.0302929	0.0365269	0.0504023	0.254838	0.43972	18	0.049452	0.0776707
306	7	6.28571	231.883	37.0697	5724	6123.29	0.00583684	0.0267339	0.038506	0.0582136	0.231883	0.424698	24	0.0432483	0.0769114
307	5	5.8	264.457	48.0429	4944	4639	0.0153633	0.0322484	0.038026	0.0603281	0.264457	0.447307	15	0.0415575	0.0624992
308	6	6.66667	254.598	39.722	5749	7286.33	0.0191315	0.0368017	0.0325398	0.059247	0.254598	0.446652	23	0.057463	0.0920576
309	7	6.14286	237.911	41.8098	6780	4269.71	0.00536461	0.0221339	0.0307597	0.0413117	0.237911	0.42666	22	0.0350472	0.0803517
310	4	6.5	272.47	43.898	381	8198.25	0.0203604	0.0341126	0.0305621	0.0525896	0.27247	0.473521	15	0.0505863	0.090995
311	6	6.66667	256.702	40.7464	5735	5612	0.0173021	0.0314992	0.0369653	0.0493535	0.256702	0.443632	23	0.0525532	0.0884495
312	5	5.8	245.628	45.909	3742	3422	0.0150897	0.0317733	0.0329943	0.0534437	0.245628	0.431883	15	0.0412437	0.0598645
313	6	6	273.551	46.8944	4976	5273.5	0.0350855	0.0503492	0.0388588	0.100386	0.273551	0.446018	19	0.0599168	0.100386
314	6	6	252.314	42.8534	2764	6208.33	0.00923659	0.0425771	0.0327364	0.0714695	0.252314	0.455857	19	0.0530008	0.100443
315	4	7	262.952	38.608	3636	5647.5	0.00583921	0.0343451	0.037548	0.0767196	0.262952	0.425699	17	0.0508578	0.0990462
316	6	6.66667	254.885	38.6879	7819	7687.83	0.0133198	0.0247594	0.0319663	0.0394277	0.254885	0.429148	23	0.0420062	0.0878629
317	8	6.125	247.585	45.3661	6182	5902.38	0.0252558	0.0382763	0.0366152	0.0553314	0.247585	0.418704	25	0.056648	0.113654
318	4	6.75	260.323	39.126	4448	6531.75	0.0228048	0.0361066	0.0357772	0.0495447	0.260323	0.44014	16	0.0527274	0.085984
319	7	6	269.034	45.5711	5204	5614	0.0188434	0.0367171	0.0342886	0.0620046	0.269034	0.441617	22	0.0507303	0.0914542
320	5	6	269.442	44.9069	6825	6130.2	0.00769626	0.0323694	0.0350387	0.0603643	0.269442	0.46242	16	0.0458558	0.0805307
321	5	6.4	259.926	41.3407	6573	5435.6	0.0179187	0.0306644	0.04114	0.038007	0.259926	0.432522	18	0.0495605	0.0928498
322	5	6.2	277.707	45.8216	2439	3814.6	0.0241852	0.0449014	0.03281	0.0716533	0.277707	0.454382	17	0.0547615	0.0968477
323	7	5.85714	231.778	41.7569	7286	4642.57	0.012688	0.0411285	0.0341809	0.0959857	0.231778	0.418943	21	0.0498095	0.0959857
324	6	5.83333	245.702	43.3878	8030	4922.17	0.0110415	0.0329871	0.036416	0.0575442	0.245702	0.438109	18	0.0416159	0.0893143
325	7	6.14286	235.325	40.1413	5551	5707.86	0.00642901	0.0275401	0.0327589	0.0504271	0.235325	0.44991	23	0.0414915	0.102015
326	6	5.83333	262.968	47.2368	6391	5061.83	0.0154876	0.0315873	0.030522	0.0539852	0.262968	0.43473	18	0.0492552	0.093054
327	7	6	264.825	46.0742	3960	5947.14	0.0122267	0.036311	0.0339979	0.0734882	0.264825	0.44537	22	0.0501215	0.0916592
328	6	6.66667	251.043	41.193	5143	5198.83	0.00802615	0.0328939	0.0354187	0.0596221	0.251043	0.446692	23	0.0517395	0.100186
329	7	6.28571	246.815	40.3382	4393	5471.57	0.0165679	0.0413621	0.0374488	0.0781021	0.246815	0.444523	24	0.0530607	0.0974835
330	6	6	263.12	45.1062	5234	5301.33	0.0257373	0.0418761	0.0301623	0.0725939	0.26312	0.450123	19	0.0500891	0.0864605
331	6	7	256.763	38.5654	6540	6511.83	0.0145216	0.0352451	0.0456654	0.062789	0.256763	0.438032	25	0.0558349	0.088666
332	9	6.22222	229.955	38.417	11336	5786.44	0.00844249	0.0318866	0.0396299	0.054189	0.229955	0.415032	30	0.0498015	0.0950698
333	7	6	238.793	42.2355	5463	5572.71	0.00286241	0.0410292	0.0327284	0.0693847	0.238793	0.430365	22	0.0482105	0.0849913
334	7	6.28571	237.801	39.1886	5931	6603	0.0166356	0.040847	0.0405152	0.0658366	0.237801	0.434901	24	0.0521081	0.0813201
335	5	6	262.012	44.1677	3889	4445	0.0188698	0.039704	0.0385739	0.0846432	0.262012	0.446351	16	0.0463746	0.0846432
336	4	6	269.786	44.9644	974	3371	0.0196802	0.0388788	0.042805	0.0531795	0.269786	0.443819	13	0.0504509	0.0962196
337	5	5.8	279.825	48.5031	6164	5006.8	0.0130611	0.0433796	0.0391098	0.0646863	0.279825	0.460368	15	0.0523629	0.0986745
338	6	6.16667	234.242	38.7151	5249	5855.33	0.00344407	0.0258306	0.0299144	0.0544371	0.234242	0.427635	20	0.0321184	0.054911
339	5	7	248.709	35.826	7180	6315.8	0.00821017	0.0191591	0.0336223	0.0265559	0.248709	0.452347	21	0.0402913	0.0731029
340	6	5.5	251.653	47.8839	3166	4227.67	0.0215968	0.0394238	0.0338976	0.0666502	0.251653	0.455646	16	0.047057	0.0870933
341	6	6.66667	245.259	39.3355	6386	6260.17	0.0155992	0.0377442	0.0318976	0.0534445	0.245259	0.434569	23	0.0494316	0.102205
342	5	6.8	267.162	40.0743	5416	6451.8	0.0268909	0.0458219	0.0427675	0.0646577	0.267162	0.442333	20	0.0648	0.103458
343	6	6	250.12	43.8206	4461	5112.33	0.0194189	0.031232	0.0355466	0.0578123	0.25012	0.446152	19	0.0468139	0.0882403
344	9	6.22222	222.618	37.1618	10546	6038	0.00205763	0.0348809	0.0374916	0.0817307	0.222618	0.401927	30	0.0411224	0.0922879
345	4	6.5	258.747	42.7395	5889	5648	0.0123605	0.0328874	0.0365357	0.0520896	0.258747	0.441967	15	0.0446831	0.0817862
346	4	7.5	233.298	32.4025	3840	6898	0.00719768	0.0375063	0.0338647	0.0667248	0.233298	0.43201	19	0.0346767	0.0667248
347	5	5.8	258.465	44.8006	2586	5893.4	0.0286812	0.0348171	0.0356822	0.0419089	0.258465	0.448658	15	0.0459943	0.0763444
348	5	6.4	275.298	44.1132	5927	5718.8	0.028771	0.048579	0.037269	0.0680509	0.275298	0.447688	18	0.0603205	0.0965614
349	4	6.75	240.847	38.9464	1581	5205	0.00536461	0.0182867	0.0278265	0.0369548	0.240847	0.432024	16	0.0333863	0.0840718
350	6	5.5	278.742	51.877	5733	4852.17	0.016442	0.037144	0.0395737	0.0814261	0.278742	0.478735	16	0.0448007	0.0814261
351	6	6.33333	239.8	38.682	7843	5552	0.00636575	0.0321718	0.028599	0.0681526	0.2398	0.440305	21	0.0410655	0.0852182
352	7	6.42857	262.231	42.5457	7879	6267.86	0.0245595	0.0380779	0.0383456	0.0546474	0.262231	0.422033	25	0.057447	0.0914369
353	7	6.28571	257.095	41.45	10152	5784.14	0.00762467	0.0334097	0.0365796	0.0536668	0.257095	0.442445	23	0.0517674	0.0980925
354	4	6.5	242.731	40.6959	1711	5695	0.00404882	0.0238419	0.0315842	0.0369548	0.242731	0.433639	15	0.035467	0.0769105
355	6	7	235.761	35.411	6026	6410	0.0179894	0.0442112	0.0383961	0.0821213	0.235761	0.437103	25	0.056635	0.102302
356	7	6.14286	256.415	43.4917	5638	5757.57	0.0132786	0.0407339	0.0367126	0.0615029	0.256415	0.448694	23	0.0598703	0.128602
357	5	6.8	243.812	36.7653	4951	6122.6	0.00949891	0.0423931	0.0374143	0.0718414	0.243812	0.411175	20	0.0556888	0.104829
358	6	7.16667	243.053	34.6414	5966	6723.83	0.0328506	0.0421539	0.0331818	0.0652866	0.243053	0.429653	26	0.0585786	0.108347
359	7	6	236.618	40.6033	8274	5303.29	0.00924431	0.0284894	0.0308565	0.0567705	0.236618	0.41871	22	0.0398515	0.0906027
360	7	6	249.313	42.8242	6186	6367.57	0.0278203	0.0343952	0.0355463	0.0481492	0.249313	0.442628	22	0.0521338	0.0872769
361	7	6.57143	244.596	37.6461	9943	7416.14	0.0231963	0.0415713	0.0360158	0.0710159	0.244596	0.458043	26	0.0545224	0.0780598
362	6	6	253.474	43.7545	3643	4835.33	0.0215693	0.0350039	0.0328804	0.0546736	0.253474	0.444078	19	0.0500247	0.102605
363	8	7	246.141	36.3106	10880	5992.25	0.0163299	0.037243	0.0347944	0.0590843	0.246141	0.432408	33	0.0551039	0.102274
364	4	6.75	247.524	38.4055	4799	7152.5	0.012881	0.0256247	0.0364452	0.0431415	0.247524	0.44791	16	0.0395785	0.0642368
365	6	6	251.361	44.038	3443	4363.67	0.0117944	0.0260816	0.0337741	0.0463987	0.251361	0.417389	19	0.0435278	0.082002
366	6	7	245.262	36.2054	4798	7038.17	0.0287282	0.0424605	0.0401024	0.0532466	0.245262	0.427899	25	0.0653076	0.100652
367	4	6.25	251.657	40.4449	3802	5868	0.0145035	0.024254	0.030119	0.0290782	0.251657	0.436515	14	0.039601	0.0772738
368	5	7	274.391	40.9191	8472	8265	0.0264276	0.0443545	0.0371941	0.0570965	0.274391	0.453171	21	0.0627374	0.0931562
369	7	6.42857	228.187	37.3844	8969	7092.29	0.00524176	0.038336	0.0374507	0.0591909	0.228187	0.432265	25	0.0415901	0.0788926
370	7	6	233.165	41.2137	3554	5279.71	0.00776268	0.0336912	0.0339792	0.0619518	0.233165	0.426915	22	0.0366349	0.0647861
371	6	5.83333	263.303	46.9139	4455	4114	0.0305244	0.0404983	0.0408743	0.0502893	0.263303	0.461843	18	0.0553843	0.0807185
372	8	6.25	246.821	40.7328	8319	4946.38	0.00774302	0.0310548	0.038598	0.0605683	0.246821	0.455727	27	0.0441709	0.0835076
373	5	6.2	242.96	40.0884	5684	6414.6	0.00659647	0.0268186	0.0298189	0.0777334	0.24296	0.450281	17	0.0361359	0.0777334
374	6	6	280.853	47.979	6542	5763.5	0.0265398	0.0473399	0.04537	0.0689701	0.280853	0.461038	19	0.0675339	0.118209
375	5	6	257.904	48.7153	4702	4364	0.00249956	0.0263304	0.035174	0.0570813	0.257904	0.455131	15	0.0365389	0.0664767
376	4	7.5	242.919	34.0761	497	7906.25	0.0133969	0.0363983	0.0346492	0.0608083	0.242919	0.431651	19	0.0445252	0.0822212
377	5	6.6	265.699	41.6261	2531	4655	0.0215892	0.0423231	0.0335999	0.0615248	0.265699	0.429599	19	0.051917	0.0885113
378	5	6.6	248.9	38.698	3309	6240.4	0.0146974	0.0368113	0.0349201	0.0616145	0.2489	0.455475	19	0.0527809	0.0988682
379	5	6.2	239.804	39.2821	3392	4704.4	0.0101694	0.0254319	0.030013	0.0725939	0.239804	0.434409	17	0.0313203	0.0725939
380	5	6.4	235.312	40.0031	1578	5900.8	0.00489919	0.0166323	0.0340033	0.0370262	0.235312	0.416211	18	0.033002	0.0761743
381	8	6.125	249.425	42.907	5825	5805.5	0.00557807	0.0270231	0.0435935	0.0641452	0.249425	0.43217	26	0.0468611	0.095194
382	7	6.71429	233.319	37.4844	6611	7262.29	0.0102548	0.0334194	0.0400016	0.0581167	0.233319	0.425271	27	0.045722	0.0790123
383	7	6	249.003	43.3214	8194	7158	0.00844402	0.0280115	0.0344842	0.0563557	0.249003	0.455247	22	0.044943	0.0826056
384	6	7	254.737	39.6258	6195	6353.83	0.0175168	0.0347643	0.0388704	0.0483347	0.254737	0.439564	25	0.0578329	0.0933881
385	4	6.5	249.783	39.0286	1586	4328	0.00736104	0.0208394	0.0323605	0.0406538	0.249783	0.439315	15	0.03564	0.0683968
386	6	6.5	271.045	42.2163	9220	6302.5	0.0177016	0.0429384	0.03924	0.0681319	0.271045	0.468619	22	0.0631512	0.114611
387	6	6.16667	275.595	45.9872	5565	6398.83	0.035311	0.0460546	0.0380367	0.057313	0.275595	0.466892	20	0.0570573	0.083126
388	6	6	264.744	46.8029	5462	5166.33	0.0351375	0.0435795	0.037	0.0642224	0.264744	0.444112	19	0.0597373	0.0952999
389	6	6.83333	238.418	35.2423	7403	6641.33	0.00840972	0.0288853	0.0343595	0.0625944	0.238418	0.429903	23	0.0399134	0.0647432
390	6	6.66667	230.271	36.9317	6360	5013.83	0.00335606	0.0251759	0.0314479	0.0599192	0.230271	0.424624	23	0.0371944	0.0748157
391	9	5.88889	227.56	41.5689	9691	5453.33	0.00524176	0.0260637	0.0354617	0.0572809	0.22756	0.427024	26	0.0350449	0.0763937
392	4	6.5	272.934	42.2397	1931	5364.75	0.0257788	0.0330369	0.0364856	0.0504487	0.272934	0.454833	15	0.0519611	0.0893719
393	6	6.16667	259.196	44.3822	5480	3809.17	0.0281883	0.0494915	0.0349459	0.0919539	0.259196	0.4484	20	0.0554952	0.0928375
394	6	6.66667	245.953	39.2029	4651	8074.5	0.0231932	0.0391088	0.0407537	0.0589404	0.245953	0.432365	23	0.0569044	0.0960682
395	5	6.2	270.325	45.1185	2362	4613.6	0.0254633	0.0431409	0.0442084	0.0554826	0.270325	0.462711	17	0.0658931	0.095081
396	7	6.14286	258.213	42.8598	9229	6054.57	0.0197447	0.0407902	0.034085	0.0793861	0.258213	0.444131	23	0.0507474	0.0795872
397	8	5.875	248.729	43.8606	6115	4522.38	0.00774302	0.0317523	0.0384083	0.0571696	0.248729	0.451706	24	0.0453206	0.110356
398	6	5.83333	256.379	45.2224	6368	6260	0.0189844	0.032182	0.0311373	0.0517412	0.256379	0.430676	18	0.0489495	0.103349
399	6	6.33333	239.866	40.7551	3598	5108.67	0.00973459	0.0299269	0.0379966	0.039603	0.239866	0.420274	21	0.0432965	0.0809378
400	7	7	238.25	35.0082	6776	7140.14	0.00520152	0.0321695	0.0362777	0.0575976	0.23825	0.434366	29	0.0541745	0.120358
401	6	6.16667	273.618	48.0099	3674	5522.33	0.0220193	0.0392842	0.0383623	0.0680509	0.273618	0.448187	20	0.0508745	0.0780371
402	5	7.2	264.616	39.3984	2664	5338.4	0.0147228	0.0384189	0.0377429	0.0664796	0.264616	0.437983	22	0.0598255	0.0978193
403	8	6.375	242.942	40.5265	7548	5589.88	0.0218937	0.0395426	0.0391864	0.0899185	0.242942	0.433757	28	0.0519455	0.0899185
404	6	6.33333	255.126	42.521	4013	8241	0.0142707	0.0257107	0.0281337	0.0457114	0.255126	0.423728	21	0.0421057	0.0699445
405	7	6	274.295	46.0891	6043	4613.14	0.0314561	0.04841	0.0339796	0.0697064	0.274295	0.467518	22	0.0664654	0.121325
406	6	6.66667	229.167	37.1184	3882	7257.17	0.0180372	0.0305075	0.0349361	0.054189	0.229167	0.425672	23	0.049971	0.0888038
407	5	6.8	259.501	40.7787	3088	5970.6	0.0265743	0.0414066	0.0374558	0.0702498	0.259501	0.451625	20	0.0588772	0.0966413
408	6	7.16667	256.062	37.3254	10135	7516.83	0.00528028	0.0329767	0.0363669	0.0570693	0.256062	0.443115	26	0.0579791	0.118713
409	7	6.85714	233.71	35.9706	7167	5047.43	0.00704727	0.0282772	0.0302813	0.0595006	0.23371	0.427727	28	0.045028	0.089466
410	6	6.66667	248.029	38.041	5688	5776.83	0.0117944	0.0315282	0.0329694	0.0602875	0.248029	0.429183	23	0.0472991	0.0937964
411	8	6.625	244.865	38.1144	8209	6160.25	0.0153261	0.0405412	0.0345329	0.072014	0.244865	0.436463	30	0.0574658	0.0949875
412	5	6.2	245.938	41.0482	4449	4642	0.0153261	0.0382534	0.0347674	0.0571491	0.245938	0.439868	17	0.047293	0.0743616
413	6	6	264.834	44.9797	6830	4718.17	0.0177694	0.047726	0.0360495	0.0942232	0.264834	0.447688	19	0.0583012	0.0962196
414	5	6.2	255.265	43.1115	3607	4435.4	0.0170885	0.0346722	0.0306735	0.0538962	0.255265	0.441797	17	0.0428553	0.0745514
415	7	5.28571	261.462	50.7805	7371	4034.14	0.0181428	0.0353875	0.0338785	0.0546879	0.261462	0.447777	17	0.0436014	0.0672967
416	6	6.16667	265.333	49.627	7078	5170.33	0.0104948	0.022861	0.0348227	0.0360559	0.265333	0.451771	19	0.0471582	0.0943174
417	6	6.33333	232.836	38.806	6282	5465.33	0.0101658	0.0345988	0.0348824	0.0582469	0.232836	0.43446	21	0.0405388	0.0757974
418	7	6	242.343	41.3797	8322	5714	0.0183486	0.0352115	0.0377631	0.0487376	0.242343	0.458297	22	0.0526228	0.0974835
419	5	6.2	247.414	44.672	6010	6738.6	0.0238062	0.0341509	0.0327987	0.0451595	0.247414	0.441334	17	0.0456089	0.0813442
420	4	7.5	279.731	38.8516	1407	6103.25	0.036691	0.0480916	0.0370777	0.0614027	0.279731	0.453769	19	0.0667652	0.0887656
421	6	6.16667	260.487	44.8617	7389	5287.83	0.0245558	0.0367142	0.0375633	0.076607	0.260487	0.433927	20	0.050899	0.0875986
422	8	6	244.979	42.1786	8635	5483.5	0.0118842	0.0384028	0.0354068	0.059804	0.244979	0.4146	25	0.0523779	0.098357
423	7	6.42857	257.321	40.8447	8668	7196.14	0.0169682	0.0311054	0.0382723	0.0483997	0.257321	0.467376	25	0.0493888	0.0718621
424	5	6.6	255.213	39.6795	4500	5353.8	0.0163104	0.0305381	0.0319366	0.0466473	0.255213	0.422983	19	0.0461055	0.0778878
425	6	6.33333	249.835	44.1837	5314	5028.17	0.00982718	0.029924	0.028211	0.0548924	0.249835	0.423482	21	0.0450358	0.080218
426	4	6.5	265.403	43.8388	1588	3768	0.0143171	0.0309141	0.0382151	0.0498189	0.265403	0.458017	15	0.0491129	0.083466
427	5	6.8	255.048	40.9291	2199	5052.8	0.0219481	0.0297437	0.0354105	0.0330284	0.255048	0.451177	20	0.0485332	0.0767804
428	6	6.5	247.39	39.3337	6171	5959.67	0.00971384	0.0331017	0.0340664	0.0938987	0.24739	0.43104	22	0.0416965	0.0938987
429	8	6.375	231.311	38.1387	12363	6530	0.00686732	0.0255579	0.0361224	0.0413792	0.231311	0.408192	28	0.0418493	0.074621
430	7	6	243.556	41.8354	12308	5979	0.0160732	0.0353501	0.0399394	0.050319	0.243556	0.432475	22	0.049498	0.0752002
431	8	6.375	234.291	38.4326	9290	5774.5	0.0153752	0.0343474	0.0310556	0.0720399	0.234291	0.418639	28	0.0425436	0.0780504
432	7	6.14286	238.126	39.2017	9711	5693.29	0.0116199	0.0457916	0.038745	0.0782694	0.238126	0.421694	23	0.0562115	0.10847
433	7	5.85714	262.725	47.9577	8170	5303.71	0.00822822	0.0416775	0.0405676	0.0731361	0.262725	0.4605	21	0.0515044	0.0848453
434	5	6.8	263.684	41.6453	4053	6989.4	0.0184453	0.0439217	0.0363603	0.0835886	0.263684	0.456283	20	0.0523936	0.0871995
435	7	6.14286	246.458	42.0403	5609	4836.71	0.0105259	0.0339589	0.0348233	0.0513811	0.246458	0.443246	23	0.0435786	0.0821018
436	5	6.2	273.933	46.6339	3269	4741.4	0.0178096	0.0459088	0.0331044	0.0670162	0.273933	0.459803	17	0.0599284	0.0993102
437	6	6.16667	237.136	38.9581	7227	5978	0.012132	0.0314628	0.0310041	0.045284	0.237136	0.416052	20	0.042725	0.0743076
438	5	7.4	265.453	37.0791	6328	7556.8	0.0104948	0.0317817	0.0304396	0.0526065	0.265453	0.441276	22	0.0495104	0.0864729
439	7	6.28571	259.031	42.1146	10522	5346.86	0.0264715	0.0362767	0.0398936	0.0529847	0.259031	0.41941	24	0.0523432	0.0946675
440	8	6	238.1	40.7109	3675	5635.75	0.0104318	0.0278437	0.0363658	0.0505974	0.2381	0.405	25	0.0458248	0.0798986
441	6	6.16667	246.813	42.6699	7869	5864.83	0.0115375	0.0279106	0.0389451	0.0491473	0.246813	0.443136	20	0.0397746	0.0728312
442	5	6.8	250.761	39.5645	3053	7744.8	0.0190399	0.0411452	0.0362873	0.0640769	0.250761	0.452934	20	0.0554133	0.100321
443	6	6	255.195	43.3426	5689	6271.67	0.0103404	0.0396162	0.038817	0.0916693	0.255195	0.45461	19	0.0477532	0.0916693
444	5	5.8	263.29	46.1385	2347	4191.4	0.0190868	0.0338375	0.0363182	0.0421238	0.26329	0.454725	15	0.04631	0.0837417
445	6	6.83333	253.604	41.0262	6640	5686.33	0.00246083	0.0360849	0.0292726	0.0723248	0.253604	0.441847	24	0.0477768	0.0826377
446	4	6.25	254.151	40.8456	4396	6139.25	0.0104363	0.0307976	0.0356912	0.0721861	0.254151	0.454345	14	0.0403453	0.0784765
447	7	6.57143	250.396	41.2784	9883	5682.57	0.0248156	0.0360232	0.0330859	0.0549215	0.250396	0.459049	26	0.050847	0.0820327
448	7	5.71429	255.71	46.0104	2551	4335.86	0.0151461	0.0330979	0.0342127	0.0514098	0.25571	0.436496	20	0.0483899	0.0962446
449	4	6.75	250.52	37.6526	4653	6506.25	0.0214258	0.0459198	0.0380206	0.0650967	0.25052	0.447098	16	0.0569807	0.0918234
450	7	6	267.769	46.3282	5684	6484	0.0164049	0.0443824	0.0352738	0.0550175	0.267769	0.445318	22	0.0593499	0.0973659
451	7	5.71429	256.719	50.8636	4617	4235.14	0.0320938	0.0425998	0.0378614	0.0556955	0.256719	0.457606	19	0.0532937	0.0811055
452	7	6.28571	260.266	44.0858	7863	6801.86	0.0275491	0.0495401	0.0381319	0.0766779	0.260266	0.448434	24	0.0644261	0.121115
453	5	6.6	268.558	43.1185	5586	5526.4	0.0201653	0.0351817	0.0403878	0.0518967	0.268558	0.430905	19	0.0606829	0.107786
454	7	6.14286	259.283	44.5807	7260	4825.86	0.0101423	0.0422946	0.0341131	0.0548021	0.259283	0.44658	23	0.0550841	0.102742
455	8	6.375	241.132	39.8419	6490	7004.12	0.0158616	0.04269	0.0381927	0.0856689	0.241132	0.402729	28	0.0577077	0.116567
456	7	6.85714	242.926	37.3891	7536	7103.43	0.0181051	0.0320386	0.0370123	0.0624457	0.242926	0.440801	28	0.0457198	0.074259
457	4	7	248.273	37.4133	2099	5879	0.00947939	0.0310412	0.0333068	0.0494984	0.248273	0.441408	17	0.0480168	0.0991948
458	7	6.42857	234.002	37.7799	4607	6194.57	0.00288276	0.0340731	0.0379199	0.0813123	0.234002	0.447372	25	0.0461014	0.0813123
459	6	6.16667	261.598	43.2363	5137	6846.67	0.0177016	0.0366011	0.0360872	0.0558996	0.261598	0.460452	20	0.0548217	0.0874038
460	5	6.8	266.065	39.5931	4522	6717.4	0.0088892	0.0424022	0.0384441	0.0638851	0.266065	0.447415	20	0.0578337	0.102265
461	7	5.71429	228.214	41.3735	7819	4858.57	0.00150616	0.0257225	0.0318914	0.0481956	0.228214	0.419241	20	0.031357	0.0829064
462	7	6.28571	259.651	43.9965	8481	6520.57	0.0053866	0.0350567	0.0380451	0.0570965	0.259651	0.437732	24	0.0474802	0.092426
463	6	6.66667	245.17	41.2994	4269	7344.83	0.0368357	0.0511067	0.0398708	0.0778992	0.24517	0.454094	23	0.0615518	0.0925617
464	6	6.33333	260.595	43.5531	7159	7632.33	0.0253475	0.0398044	0.0417191	0.0577757	0.260595	0.457902	21	0.0596727	0.101794
465	4	6.75	257.815	40.0022	3485	6430.75	0.0147299	0.0332588	0.0404194	0.0428849	0.257815	0.452662	16	0.0474162	0.0833427
466	7	6.71429	244.533	37.1374	6558	6646.29	0.0185724	0.033246	0.0347538	0.0529237	0.244533	0.415753	27	0.0521467	0.101241
467	7	6.14286	254.168	43.3556	7924	5452.71	0.0114633	0.0380116	0.0353022	0.0775581	0.254168	0.441707	23	0.0533621	0.106498
468	5	6.2	247.753	41.0561	1874	5379.8	0.0243381	0.0333496	0.0332178	0.0434318	0.247753	0.441617	17	0.0487873	0.0825876
469	6	5.83333	244.037	42.8034	9148	5460.33	0.00485853	0.0246522	0.0316247	0.0476892	0.244037	0.43344	18	0.0367176	0.0714167
470	7	5.85714	267.677	48.2091	6217	6232	0.0123414	0.0429563	0.0400832	0.0819169	0.267677	0.458802	21	0.0581858	0.102265
471	5	5.8	269.702	48.0969	5993	4926	0.0201653	0.0393396	0.0336461	0.0554393	0.269702	0.439172	15	0.0548362	0.10048
472	7	6.71429	235.073	35.381	7539	7143.71	0.00271957	0.0269679	0.0372981	0.056428	0.235073	0.42661	26	0.0406424	0.0756846
473	6	6.16667	257.363	44.0684	5724	5349.33	0.00845789	0.0335847	0.037172	0.0738566	0.257363	0.447254	20	0.0438092	0.100946
474	4	6.5	274.123	42.4238	1438	5462.75	0.0197395	0.032662	0.0313924	0.0425383	0.274123	0.467711	15	0.046563	0.0870166
475	7	5.71429	251.16	45.1916	4257	6238.57	0.0109417	0.0415058	0.0332857	0.0822234	0.25116	0.449391	20	0.0497871	0.0822234
476	10	6	250.95	42.6915	9249	5562.2	0.0148118	0.0447361	0.0342215	0.0664796	0.25095	0.441754	31	0.0540084	0.0900146
477	6	6.66667	258.316	38.9525	5330	5886.17	0.0109638	0.0303884	0.0379865	0.0544596	0.258316	0.454415	23	0.0470825	0.0881269
478	6	6.16667	243.969	41.5328	5936	6029.67	0.00994763	0.0250876	0.0343274	0.0457401	0.243969	0.446556	20	0.0410334	0.0784955
479	7	6.57143	238.975	38.0002	7782	5634.14	0.0152295	0.0367272	0.0373748	0.059822	0.238975	0.426488	24	0.0503209	0.0924529
480	7	6.14286	251.369	44.7305	4485	4473.57	0.0222302	0.0392981	0.0353906	0.059822	0.251369	0.428382	23	0.0559755	0.093523
481	5	6.4	245.198	38.9981	4573	4924.6	0.0140722	0.0243302	0.0339713	0.0460058	0.245198	0.441746	18	0.0400024	0.0736594
482	5	7.2	253.465	37.0945	3535	7108.8	0.01267	0.0210344	0.0347841	0.0332467	0.253465	0.444331	22	0.0434976	0.0752673
483	8	6	234.402	40.1832	8404	5234.62	0.014484	0.0384845	0.0390804	0.0634852	0.234402	0.423192	25	0.0514073	0.0885324
484	4	7	254.831	36.4044	2098	6151.5	0.0123904	0.0185317	0.0374888	0.026239	0.254831	0.446014	17	0.0395935	0.0721879
485	5	6.2	273.86	45.7085	3640	5425.6	0.0186139	0.0362856	0.0416863	0.062117	0.27386	0.445349	17	0.0504225	0.0767988
486	5	6.8	260.022	38.6937	4856	6768.8	0.0195443	0.0422801	0.0359904	0.0654462	0.260022	0.474792	20	0.0548183	0.10449
487	5	6.6	247.808	41.4193	5722	6089.6	0.0216525	0.0323074	0.0373297	0.0612546	0.247808	0.447578	19	0.0452552	0.0759334
488	6	6.16667	242.981	39.9182	4176	6323	0.0153176	0.0371206	0.0384373	0.0734288	0.242981	0.43638	20	0.0498747	0.0891723
489	5	6.8	232.089	34.5371	4317	7299.8	0.00897187	0.02982	0.0378418	0.045034	0.232089	0.413049	20	0.0462565	0.0889771
490	6	5.83333	243.001	41.8501	7888	5314.5	0.00659647	0.0296987	0.032574	0.0601171	0.243001	0.443684	18	0.0392785	0.0716769
491	6	6.33333	260.96	43.666	9102	6758	0.00577585	0.0299406	0.0328256	0.0620046	0.26096	0.428963	21	0.0463236	0.09251
492	5	5.6	284.417	51.1951	4178	4872.2	0.0370428	0.0491381	0.0361041	0.061015	0.284417	0.491577	14	0.0590619	0.0797526
493	6	6.33333	261.943	44.2462	7043	5224	0.0271498	0.0463838	0.0399343	0.0739347	0.261943	0.449458	21	0.0622414	0.112169
494	4	7.25	270.183	41.7336	382	6189.5	0.0038983	0.0196595	0.0338604	0.0412949	0.270183	0.473378	17	0.0450106	0.0934575
495	5	6.4	236.242	37.8549	2851	5644.8	0.014484	0.0405763	0.0377147	0.0775989	0.236242	0.434961	18	0.0500855	0.0953535
496	5	6.4	249.757	40.0206	4489	6197.6	0.00923659	0.0242019	0.0332309	0.0449454	0.249757	0.465093	18	0.0424676	0.092135
497	6	5.83333	249.624	43.387	4791	5693.5	0.0174622	0.0429292	0.0350488	0.0709651	0.249624	0.450971	18	0.0539876	0.091893
498	7	6	224.796	38.8933	4694	4779	0.00566745	0.0242854	0.0350833	0.0574298	0.224796	0.4052	22	0.0368043	0.0857351
499	7	6.42857	256.09	41.3751	9506	5342.29	0.00726265	0.0403283	0.0351614	0.0771939	0.25609	0.433035	25	0.0561482	0.113025
500	8	5.625	254.345	47.2355	4682	4771.12	0.0235438	0.0384306	0.035511	0.065984	0.254345	0.438538	22	0.0582323	0.109927
501	7	6.57143	236.916	37.8341	6037	6165.29	0.0105319	0.0281215	0.0306486	0.048975	0.236916	0.431191	26	0.0469851	0.0953213
502	4	7	258.004	37.2416	1410	5462.75	0.015554	0.0243911	0.0290783	0.0362855	0.258004	0.449164	17	0.0409911	0.0821386
503	6	6.16667	256.939	42.6193	4126	6244.33	0.0178135	0.0331173	0.0351014	0.0417332	0.256939	0.436657	20	0.0480725	0.0780739
504	6	6.33333	250.352	41.891	1925	5276.67	0.00802615	0.0235254	0.0339459	0.0367632	0.250352	0.454718	21	0.0412243	0.0648795
505	5	6.4	278.158	46.0286	3190	6791	0.0352863	0.0492944	0.0425447	0.0796209	0.278158	0.463245	18	0.0681036	0.122706
506	6	6.5	257.696	41.9267	5608	5462.33	0.0132567	0.0372979	0.0397087	0.0727242	0.257696	0.422485	22	0.0532285	0.089434
507	3	6.66667	272.308	41.0623	0	7610.33	0.0213052	0.0490192	0.0426983	0.0828043	0.272308	0.476051	12	0.0587995	0.0953535
508	6	6.33333	263.636	42.2654	8154	5882.5	0.0259183	0.039692	0.0345743	0.0581695	0.263636	0.45439	21	0.0535687	0.0816403
509	6	5.83333	249.925	43.4394	5250	6649.5	0.019786	0.0396159	0.0274053	0.0627395	0.249925	0.428043	18	0.0430735	0.0679636
510	6	6.66667	264.161	40.952	9096	7370.17	0.0152879	0.0369131	0.0386653	0.0532404	0.264161	0.4644	23	0.0562264	0.0998808
511	6	6.33333	245.034	40.3528	5318	6618.5	0.0116199	0.0382689	0.0343436	0.0582136	0.245034	0.430681	21	0.0518732	0.0867748
512	6	5.83333	250.381	44.1644	5124	4984.33	0.00342928	0.0320522	0.0335039	0.0449218	0.250381	0.449524	18	0.0397753	0.0643136
513	6	5.66667	251.261	47.1115	4385	5176	0.00736104	0.0323584	0.0310961	0.0721861	0.251261	0.440762	17	0.0395564	0.0726641
514	5	6.4	276.371	43.4297	4396	4997.8	0.0250692	0.0500109	0.0388944	0.0694388	0.276371	0.473049	18	0.0602944	0.0895426
515	6	6.16667	265.485	45.4591	4702	5065.33	0.0122267	0.0332744	0.0322271	0.0450984	0.265485	0.457597	20	0.0476957	0.073689
516	7	6	255.557	44.5632	7414	5169.71	0.0157531	0.0410011	0.0363202	0.112026	0.255557	0.441448	22	0.0518152	0.112026
517	3	8	251.932	31.8248	0	7679	0.02867	0.0303064	0.0299817	0.032637	0.251932	0.452469	16	0.0475533	0.0734378
518	7	6.28571	239.252	38.5732	10424	5811.43	0.00995389	0.0330878	0.0338349	0.0774368	0.239252	0.430321	24	0.0419296	0.0774368
519	5	6.8	247.708	36.8612	2742	5611.6	0.00956208	0.0316311	0.0345802	0.0467486	0.247708	0.444543	20	0.047302	0.0896
520	7	6.14286	249.982	43.1942	7199	5513.57	0.0128531	0.0300367	0.0369021	0.0466186	0.249982	0.437756	23	0.0472247	0.0909833
521	8	5.5	261.001	48.7046	4636	5591	0.023322	0.0398015	0.0368871	0.0777225	0.261001	0.474496	21	0.048538	0.0877454
522	5	7	258.523	38.3476	3323	5908.4	0.0139984	0.0342906	0.0378913	0.0689347	0.258523	0.454573	21	0.0477069	0.0769085
523	7	6.42857	246.291	39.4149	5912	6636.43	0.0155631	0.0339847	0.0365874	0.0533555	0.246291	0.435146	25	0.0519447	0.113148
524	6	6.16667	270.447	47.4534	3306	4567.83	0.0170262	0.0335081	0.036464	0.0665099	0.270447	0.440215	20	0.0453762	0.0826164
525	5	6.8	266.363	40.6732	7390	6740.2	0.0246186	0.0461209	0.033461	0.0783988	0.266363	0.438292	20	0.0599736	0.0969771
526	8	6.25	232.928	38.9369	7007	5896	0.0131861	0.0328054	0.0361627	0.0564853	0.232928	0.433825	27	0.0412158	0.0646984
527	7	6.14286	234.876	42.9142	3974	5846.71	0.00334369	0.0265115	0.0350424	0.03861	0.234876	0.429173	22	0.0347626	0.0645129
528	6	5.5	242.655	46.22	5356	3762.67	0.00929662	0.0299967	0.0321485	0.0899435	0.242655	0.425757	16	0.0373552	0.0899435
529	6	6.33333	274.204	43.5245	7656	7353.67	0.0152879	0.033269	0.0377958	0.0558714	0.274204	0.479687	21	0.0522342	0.0842373
530	8	5.875	234.301	40.3054	10208	5917.88	0.00799412	0.0202951	0.0308918	0.0393498	0.234301	0.453896	24	0.0362461	0.0690139
531	4	6	262.684	44.4062	2938	4488	0.0179724	0.0220847	0.0289207	0.0282403	0.262684	0.45385	13	0.0366186	0.0649278
532	6	6.16667	239.4	39.33	6838	6209.5	0.0240853	0.0396106	0.039813	0.0628693	0.2394	0.435358	20	0.055449	0.0864911
533	5	7.4	251.337	35.7257	6657	6973.6	0.0286849	0.0399517	0.0367827	0.0535281	0.251337	0.440418	23	0.0555286	0.093109
534	6	6.83333	246.113	36.7868	8995	6928.17	0.0233431	0.0382638	0.0321457	0.0513398	0.246113	0.442264	24	0.053967	0.0918398
535	5	6.8	270.846	42.7764	2560	7680.2	0.0185553	0.0468975	0.0398805	0.0693787	0.270846	0.43331	20	0.0612195	0.0999402
536	4	6.5	274.224	44.1805	3170	4499.75	0.00786815	0.0374648	0.0322356	0.0794922	0.274224	0.472428	15	0.0459116	0.0794922
537	8	5.875	252.704	44.7873	7890	5256.88	0.0197626	0.0342419	0.0324038	0.0501819	0.252704	0.428129	24	0.0460632	0.0704269
538	6	5.66667	244.087	43.7807	6561	5069.67	0.0150701	0.0284878	0.0362379	0.0697393	0.244087	0.436289	17	0.0387562	0.0734978
539	6	6	244.654	41.1639	1948	4793.33	0.0127768	0.034438	0.0391886	0.0696171	0.244654	0.419359	19	0.0419535	0.09265
540	7	6	244.375	41.9345	5941	6431.71	0.0110131	0.0286313	0.0332154	0.0455556	0.244375	0.42507	22	0.0402894	0.113152
541	6	6.5	240.93	37.9083	4099	5524.5	0.0233828	0.0285643	0.0365673	0.0340364	0.24093	0.428728	22	0.0432133	0.074621
542	9	6	245.424	42.5596	8360	5570.22	0.00971384	0.0317395	0.0352851	0.0555906	0.245424	0.422502	28	0.0482192	0.095589
543	7	6.14286	246.004	41.3773	6006	5989.71	0.0168752	0.0392432	0.0411203	0.0648877	0.246004	0.45099	23	0.0525948	0.0988607
544	7	6.14286	279.817	46.6837	4739	5234.43	0.0262884	0.0511836	0.0402843	0.0627362	0.279817	0.459845	23	0.0659961	0.112545
545	5	6.2	260.694	43.0145	3244	3223.2	0.0216004	0.0303334	0.0358802	0.0434164	0.260694	0.444618	17	0.0435326	0.0697455
546	5	5.8	267.772	48.6453	1827	4796.2	0.0153633	0.0345953	0.03566	0.0569333	0.267772	0.448023	15	0.0483614	0.0903501
547	4	6.5	271.967	49.294	161	4332.25	0.0038983	0.0201594	0.0347753	0.0354663	0.271967	0.471844	15	0.0448966	0.0973558
548	7	5.85714	238.19	41.1566	5453	6091.71	0.014254	0.0325689	0.0371657	0.0517156	0.23819	0.428474	21	0.0460203	0.0835841
549	8	6.125	263.503	45.6556	9661	5045.5	0.0264164	0.0453567	0.0392133	0.0605545	0.263503	0.437644	26	0.0662083	0.124099
550	5	5.8	261.718	46.3614	6221	4666.2	0.00937251	0.0270292	0.0400809	0.0453787	0.261718	0.476235	15	0.043183	0.073659
551	6	6.5	242.037	39.1069	8240	5767.67	0.0151722	0.0326906	0.0321638	0.0424005	0.242037	0.442513	22	0.0521269	0.101426
552	7	6.57143	260.995	41.5017	7738	5769.29	0.0184421	0.0379101	0.0364972	0.0771939	0.260995	0.434168	25	0.0567031	0.0987003
553	4	6.25	257.451	41.3761	1643	4074.5	0.0188623	0.0354878	0.0326128	0.0474564	0.257451	0.435645	14	0.0472957	0.081951
554	5	6.2	282.799	46.3252	2973	4007.8	0.0421616	0.0502886	0.0335745	0.0636713	0.282799	0.466892	17	0.0667706	0.113654
555	5	6.4	267.864	42.9221	2570	5671.4	0.0230711	0.0369664	0.0310023	0.0470439	0.267864	0.458043	18	0.054737	0.0842159
556	7	5.57143	256.144	47.6568	7389	5367.14	0.00937251	0.0369343	0.036835	0.0641459	0.256144	0.475591	19	0.0466958	0.0769388
557	6	6.16667	253.001	43.0369	1786	4343	0.0109301	0.0260734	0.0332504	0.0367787	0.253001	0.447137	20	0.0387754	0.0726798
558	6	6.33333	257.222	41.6454	4137	6284.17	0.0226937	0.0416327	0.0398731	0.0564412	0.257222	0.462231	21	0.0590723	0.104048
559	7	6.57143	257.405	39.9679	8050	6801	0.010245	0.0402602	0.0367772	0.0604517	0.257405	0.43972	26	0.0628547	0.122706
560	7	5.85714	255.305	44.6783	7622	6107.43	0.0114956	0.0358586	0.0344478	0.0710192	0.255305	0.43351	21	0.0445218	0.0710192
561	7	6	250.761	42.6891	6332	4291	0.0125846	0.0319553	0.0387331	0.072014	0.250761	0.443624	22	0.0489094	0.105853
562	5	6	281.757	47.4962	4798	5177.8	0.0367332	0.049966	0.03865	0.0697393	0.281757	0.472981	16	0.0657509	0.103201
563	6	5.83333	251.146	47.4886	3574	5404	0.0111258	0.0214909	0.0325764	0.0391815	0.251146	0.442383	17	0.0344326	0.0650778
564	7	6.42857	224.249	37.6418	7994	5443.14	0.00634397	0.034932	0.0359186	0.0778992	0.224249	0.42198	25	0.0418681	0.0778992
565	8	6.5	229.209	37.6785	10105	6261.25	0.013748	0.0315718	0.0317146	0.0631607	0.229209	0.415075	29	0.0459891	0.0826346
566	8	5.5	238.262	44.1778	5753	5987.75	0.00522426	0.0329947	0.0417566	0.0611951	0.238262	0.432931	21	0.0429528	0.0798228
567	6	6.33333	260.7	42.9328	5707	5674.83	0.0178915	0.0356434	0.0392687	0.050538	0.2607	0.447189	21	0.0564613	0.104535
568	4	7	259.652	38.7417	6172	7171.75	0.0223907	0.0412636	0.0415853	0.0581167	0.259652	0.449745	17	0.0544751	0.0960075
569	5	6.8	231.685	34.477	5415	7447.2	0.0119384	0.0264834	0.03769	0.0578542	0.231685	0.422851	20	0.040396	0.0934288
570	6	6.33333	236.035	38.4493	7389	4768.5	0.0200906	0.0261018	0.0338031	0.0307639	0.236035	0.416047	21	0.0406688	0.0757283
571	6	6	260.688	43.8618	7652	6532.5	0.0128664	0.0325307	0.0382464	0.0603643	0.260688	0.491359	19	0.0468887	0.0806717
572	7	5.71429	243.203	44.0909	7147	4954.57	0.0149962	0.0410456	0.0421828	0.0893299	0.243203	0.438637	20	0.0510097	0.0893299
573	8	6.125	242.473	41.3263	5590	5877.38	0.0200906	0.0370536	0.0309193	0.060695	0.242473	0.430451	26	0.0484936	0.096135
574	7	5.85714	244.392	42.2282	6935	5397.43	0.00734225	0.0413103	0.0381747	0.0575632	0.244392	0.438716	21	0.0557158	0.0960742
575	5	6.4	234.94	37.3667	5264	6893.4	0.00334369	0.0247169	0.0334145	0.0421897	0.23494	0.431454	18	0.0357048	0.0619664
576	6	7.16667	256.07	36.7846	8427	6857	0.021139	0.0389119	0.0340753	0.0636879	0.25607	0.444978	26	0.0557367	0.103011
577	7	5.85714	256.231	45.5522	6852	6086	0.0197404	0.0377472	0.0365612	0.0706074	0.256231	0.45144	21	0.0461162	0.0761322
578	6	6.16667	238.563	40.8492	3431	6570	0.0231683	0.0383543	0.0416066	0.0514627	0.238563	0.434749	20	0.0538075	0.0883436
579	6	6.5	262.376	41.7163	7153	4759.83	0.0270899	0.0528027	0.0384493	0.0943172	0.262376	0.466693	22	0.062561	0.102015
580	4	6.75	233.475	34.7434	3056	8315.75	0.0194943	0.0432966	0.0371694	0.0758483	0.233475	0.427888	16	0.0488683	0.095472
581	7	6	253.543	42.9471	9660	5218.86	0.00631925	0.0353437	0.0326559	0.0693037	0.253543	0.428626	22	0.0440534	0.0753211
582	5	6	251.493	42.8736	1989	3777.2	0.00342928	0.0251055	0.0378572	0.0506005	0.251493	0.446094	15	0.0386795	0.0653025
583	7	7	261.666	37.8259	8070	7526.86	0.0275966	0.0512171	0.0367073	0.0687569	0.261666	0.429045	29	0.0674436	0.112733
584	7	5.85714	269.303	48.5478	5234	4448.14	0.0179633	0.0412919	0.0329132	0.069929	0.269303	0.444704	21	0.0557309	0.0842609
585	6	5.83333	238.572	41.466	3232	4787.83	0.00633168	0.0327056	0.0361164	0.0516209	0.238572	0.423181	18	0.0450746	0.0853135
586	7	6.57143	236.944	37.8788	6013	7483.29	0.00995389	0.0316803	0.0366534	0.0675232	0.236944	0.42372	26	0.0392787	0.0700805
587	6	5.66667	263.797	47.9963	3190	4039.83	0.00830625	0.0361254	0.0369702	0.0661396	0.263797	0.439818	17	0.0487811	0.0900146
588	8	6.125	250.093	43.1708	9205	5503.38	0.0105259	0.0383434	0.0373016	0.0608529	0.250093	0.445189	26	0.0558707	0.114332
589	6	6.66667	237.016	36.3675	9155	6009.5	0.0232262	0.0402094	0.0360044	0.0652866	0.237016	0.419366	23	0.0492505	0.0836457
590	4	6	263.017	44.4623	1307	3748.25	0.0164875	0.0353181	0.0404944	0.0732867	0.263017	0.44755	13	0.0438537	0.0796475
591	7	6.28571	258.296	42.6101	4100	5901.43	0.0249262	0.0324238	0.0380786	0.0425368	0.258296	0.427399	24	0.0486966	0.0890658
592	7	6.57143	244.688	39.1168	8565	6594.86	0.0137181	0.0328752	0.0344987	0.0548323	0.244688	0.448251	26	0.0475072	0.0884349
593	8	6.375	234.805	37.4919	10406	6099	0.00344407	0.028997	0.0321957	0.0488297	0.234805	0.431079	27	0.0397577	0.081308
594	6	6.66667	238.428	37.8457	4559	8364.17	0.0185862	0.0305089	0.0390819	0.0412627	0.238428	0.434562	23	0.0461268	0.0814811
595	7	6.14286	259.37	42.6989	5744	5512.86	0.0217147	0.0422719	0.0417551	0.0654234	0.25937	0.42198	23	0.057331	0.0948338
596	6	6.33333	244.996	39.5201	4201	7061.5	0.0219423	0.0318973	0.0337826	0.0526478	0.244996	0.463456	21	0.0465706	0.0903307
597	8	5.875	232.606	41.6752	9221	5899.5	0.00897187	0.0386996	0.0342368	0.0749151	0.232606	0.404077	24	0.0481705	0.0749151
598	5	7.2	237.651	34.1764	6679	6564.4	0.00978969	0.0436945	0.0348667	0.0648374	0.237651	0.446717	22	0.0529152	0.0993324
599	7	6.57143	232.913	37.5644	8416	5515.43	0.0123256	0.0221358	0.0309142	0.0371904	0.232913	0.438815	26	0.0413833	0.0745471
600	5	7	226.348	33.7546	6983	6472.6	0.010481	0.0321605	0.0340001	0.0544443	0.226348	0.405523	21	0.0432977	0.0882982
601	5	6.4	250.35	41.0891	6587	6146.6	0.0199833	0.0352472	0.0399506	0.0493468	0.25035	0.443488	18	0.0523771	0.102816
602	5	6.8	232.794	35.8244	5924	7866	0.0172181	0.0355605	0.0309216	0.0636022	0.232794	0.41504	20	0.0499157	0.0920576
603	5	6.8	252.495	39.9784	5984	6040.2	0.0203922	0.0326128	0.0328961	0.0638958	0.252495	0.425392	20	0.0518859	0.101484
604	9	5.77778	256.981	46.4787	9718	5225.89	0.0112246	0.0306092	0.0352599	0.0570693	0.256981	0.428299	26	0.0439188	0.0691299
605	5	6.2	236.979	39.1015	5286	5952	0.0160935	0.026203	0.0313409	0.035047	0.236979	0.417393	17	0.0404974	0.0824634
606	9	5.66667	242.012	45.7133	5937	4473.89	0.00947939	0.0371251	0.0324878	0.0653935	0.242012	0.431928	25	0.0470465	0.0819431
607	6	6.33333	239.391	38.6161	5761	5906.33	0.00821917	0.0187663	0.0350396	0.0304907	0.239391	0.432141	21	0.0357258	0.076999
608	5	6.4	272.779	43.3849	1835	5088.2	0.0188434	0.0350584	0.0368034	0.0563591	0.272779	0.442628	18	0.048355	0.0754884
609	5	6.8	262.967	39.946	5305	5255.6	0.0277972	0.0462619	0.0312288	0.0683786	0.262967	0.446655	20	0.060601	0.0988607
610	4	6.75	259.156	39.9533	4217	7468	0.0248352	0.0300972	0.0416009	0.0361332	0.259156	0.455559	16	0.0546607	0.0849832
611	6	6.16667	234.577	38.5377	7680	5289.5	0.0112045	0.0261319	0.0343911	0.0407306	0.234577	0.430521	20	0.0393678	0.0731481
612	5	7	251.109	40.038	6439	6424	0.0253185	0.0434308	0.0425725	0.0629606	0.251109	0.407395	21	0.0622159	0.108229
613	5	6.2	270.16	44.2548	3894	5325	0.0112264	0.0523552	0.0389043	0.112026	0.27016	0.441707	17	0.0632715	0.112026
614	5	6.2	264.981	43.4065	1661	6361.6	0.0125096	0.0335429	0.0435219	0.0692436	0.264981	0.429664	17	0.0494707	0.0906962
615	5	7	250.577	37.3678	8603	7542.2	0.0155249	0.0306061	0.0366276	0.0511686	0.250577	0.449714	21	0.0489646	0.0870696
616	6	6.66667	237.323	37.0268	6218	7340	0.0120964	0.0390529	0.0333087	0.0769512	0.237323	0.443866	23	0.0506732	0.077452
617	6	6.5	237.682	36.7841	6029	6053.83	0.00520152	0.0392545	0.0328085	0.0714695	0.237682	0.435088	22	0.0458031	0.080796
618	5	6.2	243.709	40.2119	6280	6090	0.0233515	0.0369607	0.0373687	0.0657433	0.243709	0.424993	17	0.0455656	0.0735102
619	8	7	253.849	38.1654	6363	7719.75	0.0255574	0.0449348	0.0406167	0.109187	0.253849	0.443458	33	0.0655652	0.120358
620	6	5.83333	263.406	46.9323	3756	3942.17	0.0109638	0.0301441	0.0294017	0.0410286	0.263406	0.459373	18	0.0428083	0.0879887
621	5	6	255.618	43.5767	3502	4603.4	0.0140722	0.0357967	0.0357018	0.0518419	0.255618	0.455281	16	0.0413102	0.0692865
622	6	6.66667	248.469	39.4396	7318	6428.33	0.0290113	0.0435711	0.0335163	0.0788143	0.248469	0.441075	23	0.057303	0.0944701
623	4	6.75	273.959	41.1754	1427	5899	0.011429	0.0402586	0.0383484	0.0642224	0.273959	0.450123	16	0.0606648	0.0983999
624	5	6.4	226.486	35.5907	2394	5933	0.0143002	0.0202133	0.0344882	0.0321932	0.226486	0.407635	18	0.0396909	0.0963754
625	5	6.2	251.791	42.8644	5555	5962.2	0.0288753	0.0437576	0.0305114	0.0637123	0.251791	0.438137	17	0.0506109	0.0773223
626	6	6.33333	232.604	39.5212	5987	5379.67	0.00727289	0.0441239	0.036733	0.111562	0.232604	0.447659	21	0.04081	0.111562
627	5	6.2	247.063	43.0204	2469	3708	0.0160824	0.0300882	0.0338595	0.0598778	0.247063	0.422802	17	0.0402294	0.0676007
628	6	6.16667	248.325	41.4368	3163	5119.33	0.0111772	0.0310751	0.0306126	0.0541977	0.248325	0.429178	20	0.0430213	0.0936612
629	9	6	245.537	42.3194	10853	6267.11	0.0115572	0.031666	0.0342572	0.0783988	0.245537	0.44391	28	0.0464025	0.0812043
630	5	6.4	247.5	38.8928	2357	5779	0.00193524	0.0242641	0.0305014	0.047998	0.2475	0.435896	18	0.0362011	0.0741957
631	6	6.16667	235.278	38.6528	3006	5633.83	0.00889828	0.0283406	0.0307646	0.0481711	0.235278	0.434284	20	0.0398892	0.074486
632	6	5.83333	237.238	41.8461	4574	5497.5	0.0160935	0.0314367	0.0320173	0.0473988	0.237238	0.424594	18	0.039053	0.0681829
633	4	6.5	278.172	45.4788	1973	5658	0.027867	0.0428679	0.0361342	0.0835886	0.278172	0.466693	15	0.0537474	0.0835886
634	9	5.55556	233.802	44.8739	11098	4644	0.00973949	0.0346093	0.0331531	0.0608083	0.233802	0.433181	24	0.0417432	0.0793073
635	6	6.33333	246.646	40.9771	4864	5741.33	0.0302589	0.0421995	0.0318764	0.0694848	0.246646	0.427223	21	0.0535196	0.0823793
636	6	6.66667	251.202	39.591	7861	4773.83	0.00821017	0.0286672	0.034027	0.0393588	0.251202	0.45573	23	0.0459637	0.0801322
637	6	6.5	253.236	39.1912	5880	5812.83	0.0246846	0.0353692	0.0361232	0.0607077	0.253236	0.444108	22	0.0505812	0.0987003
638	5	5.8	260.348	45.623	4549	5328.6	0.0120394	0.0219602	0.0349378	0.0345599	0.260348	0.434455	15	0.0383523	0.0747096
639	6	6.16667	259.537	44.4406	3995	5051.5	0.0340322	0.052942	0.0420251	0.091352	0.259537	0.455699	20	0.0603879	0.091352
640	5	5.8	276.406	48.4368	2730	3790.4	0.0129407	0.0542272	0.0382514	0.0846432	0.276406	0.454599	15	0.0587151	0.102605
641	5	7.4	243.853	33.5782	4069	8538.8	0.00407136	0.02389	0.0356412	0.044995	0.243853	0.441295	23	0.0468165	0.0932944
642	6	6	256.473	44.2213	4381	5988.5	0.00372203	0.0375143	0.0332372	0.0590843	0.256473	0.438532	19	0.046368	0.0979971
643	4	6	261.043	44.1287	333	5116.75	0.0222051	0.0383555	0.0388675	0.0740399	0.261043	0.449596	13	0.0467274	0.0740399
644	6	6.5	237.745	37.0298	5117	6292.83	0.009187	0.0190677	0.0287782	0.026709	0.237745	0.439723	22	0.034061	0.065402
645	8	6.25	251.279	43.8242	8147	5369.62	0.00795508	0.0382946	0.0326191	0.0821851	0.251279	0.430408	27	0.0513152	0.100652
646	8	5.75	244.408	43.3534	7248	4170.25	0.00956208	0.0281612	0.0370747	0.0683786	0.244408	0.434981	23	0.0403735	0.0800379
647	6	6	266.17	45.2067	4877	5855.83	0.0139062	0.0341687	0.0359773	0.0563591	0.26617	0.46082	19	0.0458402	0.0895492
648	5	6.6	258.019	40.6278	3125	5006	0.0181271	0.0302017	0.0396331	0.0375225	0.258019	0.416963	19	0.0504183	0.0874391
649	5	6.8	261.596	41.274	6350	5797	0.0190399	0.0390841	0.0359364	0.0469712	0.261596	0.45385	20	0.0606192	0.102049
650	6	6	265.573	45.8429	5317	5230	0.00822822	0.0389051	0.0422394	0.0648384	0.265573	0.45908	19	0.054276	0.098878
651	6	7.33333	268.941	37.7086	8162	7197	0.0260949	0.0400359	0.0371113	0.0558884	0.268941	0.46604	27	0.0660916	0.0996636
652	6	5.83333	241.323	41.5612	5231	5273.17	0.00910907	0.0325777	0.0264414	0.0625005	0.241323	0.44891	18	0.0349919	0.0709903
653	5	6	254.879	43.4508	2356	5542.4	0.0168469	0.0320032	0.0286497	0.05629	0.254879	0.437644	16	0.0413869	0.0753589
654	4	6.5	274.595	43.1506	3962	6246.5	0.017061	0.0505619	0.0437779	0.0729826	0.274595	0.491577	15	0.0640243	0.110356
655	5	6.2	259.887	43.0669	2991	5496.4	0.0271627	0.038221	0.0340406	0.0507843	0.259887	0.475448	17	0.0540733	0.102742
656	4	7.5	254.467	34.4591	2232	8637	0.0219091	0.0394747	0.0362389	0.0482691	0.254467	0.432174	19	0.0526168	0.0852045
657	4	7.25	265.229	38.837	2171	6560.75	0.0299068	0.0360483	0.0315881	0.0466431	0.265229	0.457697	18	0.0576934	0.0879476
658	6	6.33333	241	39.019	5494	5895.83	0.0158502	0.0379777	0.0382812	0.0533543	0.241	0.432244	21	0.0506208	0.0844174
659	5	6.8	248.917	37.5351	5310	7386.6	0.014578	0.0309519	0.0358774	0.059247	0.248917	0.446052	20	0.0456781	0.0733221
660	7	5.71429	262.082	47.5135	6165	5214	0.0182414	0.0429901	0.0364332	0.0704276	0.262082	0.473898	20	0.0565376	0.0986228
661	6	5.83333	245.319	42.6388	5335	4847.67	0.0126739	0.0247714	0.0290664	0.0369321	0.245319	0.428885	18	0.0349615	0.058752
662	5	6.4	275.706	47.0232	2565	5995.6	0.00786815	0.0343679	0.0365629	0.0639252	0.275706	0.480296	18	0.0512242	0.0884022
663	5	6.2	259.67	43.8554	4347	4650.2	0.0138285	0.0343667	0.032102	0.0538962	0.25967	0.442109	17	0.0437892	0.0782143
664	6	7.33333	241.15	36.5074	5444	7620	0.0205679	0.0396614	0.0304465	0.0667248	0.24115	0.438683	27	0.0524901	0.0884823
665	6	5.66667	260.493	48.9975	3668	3204.83	0.00804657	0.0473147	0.0414841	0.0749917	0.260493	0.452695	17	0.0480894	0.0771376
666	6	6.5	244.881	37.8983	6475	6135.83	0.00906357	0.0281206	0.0288896	0.0423884	0.244881	0.451149	22	0.0397562	0.0658001
667	7	6.42857	245.298	39.2699	6628	6197.43	0.00765293	0.0365549	0.0340651	0.0585574	0.245298	0.434283	25	0.0515809	0.10847
668	5	7	252.939	37.72	5081	6588.2	0.0215595	0.0311449	0.0418847	0.0431263	0.252939	0.461526	21	0.0464842	0.0973128
669	5	6.8	248.701	39.575	1545	5128.8	0.00945622	0.033355	0.0308431	0.0548924	0.248701	0.418799	20	0.0503857	0.0924529
670	7	5.85714	262.42	45.3434	4479	4960.71	0.0132567	0.0386829	0.0395981	0.0855045	0.26242	0.422072	21	0.0532141	0.0999402
671	6	6.83333	249.693	39.8649	6378	5179.83	0.0196554	0.0394436	0.0389074	0.0706693	0.249693	0.417078	24	0.052113	0.0979612
672	5	6.6	251.608	38.6398	3073	4724.4	0.00854467	0.0246569	0.0374137	0.0420528	0.251608	0.429359	19	0.0379122	0.0647664
673	9	5.77778	224.819	39.7894	8229	5758.56	0.00631165	0.0273603	0.0340212	0.0592433	0.224819	0.418921	26	0.0396828	0.0752115
674	5	6.6	258.828	39.4405	6111	6307.2	0.00566037	0.0411041	0.0317384	0.0774368	0.258828	0.440812	19	0.0512383	0.096705
675	6	5.66667	263.578	48.0089	2024	3713.83	0.0264059	0.0418038	0.0366906	0.0560293	0.263578	0.438224	17	0.0501117	0.076781
676	6	7.16667	257.052	36.3818	4999	7453.17	0.0101114	0.0492523	0.0349836	0.0710159	0.257052	0.458218	25	0.0597512	0.102049
677	6	6	267.004	47.2025	7277	4492.67	0.0244208	0.0375975	0.0380778	0.0648278	0.267004	0.48138	19	0.0526039	0.0932989
678	6	7	251.248	38.3021	3207	6739.17	0.0144584	0.0314952	0.0361505	0.0444002	0.251248	0.451647	25	0.047618	0.0835471
679	6	6	266.363	44.8166	7254	6066.83	0.00966017	0.0302009	0.0368842	0.0675219	0.266363	0.45276	19	0.0475259	0.100653
680	4	7.5	232.488	35.8418	5380	7183.25	0.00711689	0.0227248	0.0343866	0.0396674	0.232488	0.41938	19	0.0363311	0.0683922
681	8	5.875	242.481	42.5063	11156	6744.88	0.0248352	0.0393633	0.0371603	0.060148	0.242481	0.442014	24	0.0548095	0.0966434
682	5	6	231.99	41.9424	2712	3913	0.00532094	0.0262893	0.0295078	0.05629	0.23199	0.430046	16	0.0312606	0.0635657
683	5	7.2	265.895	38.7448	5587	7608.4	0.0288898	0.0460947	0.0348162	0.0675232	0.265895	0.440893	22	0.062171	0.096705
684	5	6.4	269.011	42.7856	5114	6191	0.0125096	0.0413333	0.0413129	0.0933397	0.269011	0.436158	18	0.056078	0.0933397
685	6	6.5	257.682	42.0438	5857	6085.33	0.0244247	0.0413433	0.0306983	0.059804	0.257682	0.440468	22	0.0584509	0.0927624
686	3	7	278.006	39.7151	0	6307.67	0.0199221	0.0473276	0.0405661	0.0777017	0.278006	0.472981	13	0.0610558	0.100055
687	6	6	236.464	41.4282	5951	4667.17	0.0144917	0.0312917	0.0345876	0.0637123	0.236464	0.434312	19	0.0374205	0.0778265
688	6	6.33333	259.553	43.4133	4091	6190	0.0114633	0.0350285	0.0407919	0.0645708	0.259553	0.440468	21	0.0543523	0.0950351
689	6	6.33333	250.761	42.1915	6316	6606	0.0186456	0.0432158	0.0380446	0.0687188	0.250761	0.426171	21	0.0469984	0.0801895
690	6	6.5	231.161	37.3497	5564	6203	0.0106369	0.0242818	0.0352217	0.0469712	0.231161	0.431435	21	0.0361221	0.0679178
691	6	5.83333	259.343	47.7178	5678	5725.5	0.0138815	0.0277138	0.0334903	0.0580725	0.259343	0.460085	18	0.042604	0.0851932
692	7	5.85714	263.132	46.8089	7363	4970.29	0.0378824	0.0507609	0.0416739	0.0731132	0.263132	0.463821	21	0.0632248	0.103321
693	4	7	279.388	41.0213	3830	5848	0.0404775	0.0491276	0.0357257	0.0600141	0.279388	0.473521	17	0.0643771	0.121325
694	5	6.2	252.61	43.5051	1912	4702.6	0.00246083	0.0176435	0.0298365	0.0271656	0.25261	0.442448	17	0.0319167	0.0561207
695	7	5.85714	252.301	44.7533	4355	4458.71	0.0163104	0.0320137	0.0300988	0.0501819	0.252301	0.431759	21	0.0511357	0.085431
696	7	6.14286	243.526	40.422	7875	6362.29	0.00679535	0.0366367	0.0393148	0.0735921	0.243526	0.42229	23	0.0483128	0.0875834
697	7	6.28571	245.307	42.442	9511	7059.57	0.0154896	0.0357555	0.0387568	0.0534102	0.245307	0.439331	24	0.0466601	0.0840166
698	6	6.16667	258.142	43.0749	4299	7273.17	0.0312054	0.0480334	0.0384455	0.0594392	0.258142	0.455026	20	0.0666642	0.105352
699	7	6.28571	255.646	40.8685	5123	6497.86	0.0126419	0.0297661	0.0415541	0.0385627	0.255646	0.438849	24	0.0513805	0.0920067
700	4	6	286.321	48.4019	3231	4220	0.0505723	0.0588201	0.0352826	0.0760198	0.286321	0.480296	13	0.0710653	0.094526
701	5	6.2	266.574	44.4924	4050	4408.2	0.0276553	0.0469636	0.0315748	0.0647325	0.266574	0.472151	17	0.0589952	0.0991236
702	7	6.28571	236.498	40.9582	4926	6038.71	0.0144917	0.0347984	0.0310179	0.056854	0.236498	0.442319	24	0.0462508	0.0925112
703	5	6.4	283.771	46.034	2777	5036.8	0.031927	0.0543518	0.0371315	0.08761	0.283771	0.468076	18	0.0601432	0.08761
704	6	6.5	248.154	40.5384	8484	7224.17	0.0229064	0.0375133	0.0386999	0.0541654	0.248154	0.42007	22	0.0512685	0.0809579
705	7	6.28571	241.824	40.4274	5423	6644	0.0050495	0.0265863	0.0336719	0.0433017	0.241824	0.43295	24	0.0412807	0.0939421
706	4	6.75	273.541	41.7639	3549	7488.25	0.0272464	0.0373311	0.0471644	0.0556215	0.273541	0.450962	16	0.0656924	0.103349
707	6	6.16667	233.827	38.7856	7596	5824.67	0.00288276	0.0229557	0.0394359	0.0507576	0.233827	0.450254	20	0.0365583	0.0809738
708	6	5.5	258.401	49.6294	3775	3386.33	0.0152439	0.0331506	0.0355497	0.0525477	0.258401	0.426922	16	0.0461525	0.0813891
709	5	6.4	254.52	41.2889	4763	6316.2	0.0104138	0.0252913	0.0313001	0.064398	0.25452	0.422416	18	0.0365785	0.064398
710	6	6.33333	239.928	39.7499	5117	5520.33	0.00944423	0.0281359	0.0329327	0.0419893	0.239928	0.425043	21	0.0476804	0.0751333
711	6	6.5	235.973	37.1283	6724	6176.83	0.00889828	0.0323215	0.0276705	0.0777334	0.235973	0.443182	22	0.0420489	0.0777334
712	6	5.83333	237.029	42.2325	5108	5855.17	0.012688	0.0365205	0.0399549	0.0514941	0.237029	0.417357	18	0.0487226	0.0907646
713	5	6.4	251.254	39.9614	6175	6541.2	0.0182414	0.0296844	0.0344678	0.0439681	0.251254	0.473268	18	0.0486856	0.080419
714	7	6.42857	231.262	37.757	10758	7245	0.0131882	0.0386968	0.0373939	0.0763502	0.231262	0.438703	25	0.0525223	0.0882211
715	4	6.75	260.533	40.4239	508	6156.25	0.0147733	0.0266047	0.0377879	0.0356924	0.260533	0.446063	16	0.0451903	0.088133
716	6	6.16667	239.501	39.3466	4351	6028.17	0.0117224	0.0331235	0.0366268	0.059723	0.239501	0.40806	20	0.0450564	0.102302
717	6	6.16667	235.175	38.6359	7849	5879	0.00633168	0.0227474	0.0358793	0.0422271	0.235175	0.416849	20	0.0377297	0.0958045
718	4	6.25	251.223	41.3471	2132	5304.25	0.00457715	0.0382535	0.0360559	0.0673051	0.251223	0.450547	14	0.0464417	0.0801542
719	6	6.16667	259.05	45.1967	5174	5263	0.0138285	0.0380684	0.0398468	0.0697064	0.25905	0.455937	20	0.0479436	0.0879887
720	7	6	233.845	40.6445	9770	6927	0.0137842	0.0301525	0.0344669	0.0464578	0.233845	0.429284	22	0.047007	0.095473
721	6	6.83333	247.107	38.3735	3118	8180.5	0.0183696	0.0363083	0.0342431	0.0540042	0.247107	0.433084	24	0.0485115	0.0845434
722	8	6.125	240.615	43.4802	9372	5326.5	0.014649	0.03737	0.0299186	0.0681666	0.240615	0.440633	25	0.0453755	0.0804839
723	6	5.83333	245.93	42.745	3468	4389.17	0.0134253	0.0327889	0.0347683	0.0510815	0.24593	0.434187	18	0.0436063	0.0845214
724	6	7	249.478	36.1346	6738	6584	0.0117442	0.0374973	0.0405862	0.051645	0.249478	0.427785	25	0.0561344	0.0978092
725	5	6.8	241.94	36.003	3096	5052.2	0.0135901	0.0366072	0.0366749	0.0502289	0.24194	0.430636	20	0.0481076	0.0803725
726	4	6.25	265.155	44.9816	535	4618	0.0232262	0.0408911	0.0373848	0.0556955	0.265155	0.457972	14	0.0595229	0.100055
727	8	5.625	254.564	47.4656	4735	6965.5	0.0267298	0.0389629	0.0374354	0.0522337	0.254564	0.434895	22	0.054154	0.0903501
728	6	6.5	257.721	42.4762	6092	5674.5	0.01267	0.0350209	0.0354069	0.0632172	0.257721	0.447705	22	0.0509007	0.0998808
729	5	6	246.835	41.6094	3440	4440.4	0.0250996	0.0440396	0.0312141	0.070148	0.246835	0.4303	16	0.0450794	0.070148
730	5	6.6	240.248	37.3528	2232	4963.4	0.0122947	0.0266394	0.0278987	0.0580783	0.240248	0.438388	19	0.0440838	0.0991948
731	6	6.66667	238.046	36.746	5279	5684.83	0.0104318	0.0340036	0.0386599	0.0624212	0.238046	0.394569	23	0.0496664	0.104893
732	6	6.16667	247.357	40.6372	4143	4949.67	0.0108485	0.0341952	0.0363517	0.0548473	0.247357	0.451091	20	0.0491427	0.0912213
733	9	5.77778	235.527	42.7749	8133	5771.56	0.0153764	0.0316571	0.0358987	0.0497476	0.235527	0.447034	26	0.0420203	0.0751706
734	5	5.8	265.787	48.2847	9163	4967	0.0178447	0.0301903	0.0336739	0.058156	0.265787	0.457805	15	0.0453719	0.0837321
735	6	6.16667	283.939	46.6472	4947	6515.5	0.032684	0.0526871	0.0429625	0.0681319	0.283939	0.475977	20	0.0732371	0.108667
736	6	6.5	257.098	44.8732	6806	5250.67	0.0189909	0.0375374	0.0317756	0.0607263	0.257098	0.453532	22	0.0525838	0.0777343
737	4	6.75	263.333	39.5783	5720	7194	0.02557	0.0500178	0.0372679	0.0762683	0.263333	0.452912	16	0.0592984	0.102265
738	7	6.42857	257.25	42	8131	5498.57	0.0226802	0.0445663	0.0342534	0.0535648	0.25725	0.463609	25	0.0580758	0.0884576
739	5	7	257.295	37.3691	4926	7119.6	0.0219445	0.0448742	0.0305809	0.071008	0.257295	0.453769	21	0.0547292	0.0877519
740	6	6.66667	232.895	38.2151	7671	5911	0.0154863	0.031694	0.0360869	0.0724363	0.232895	0.422423	23	0.0483523	0.0921042
741	10	6.2	223.701	38.5175	11692	5724.5	0.00634397	0.0305481	0.0360538	0.0639382	0.223701	0.417605	33	0.0435757	0.0861699
742	7	6.42857	263.446	41.8019	7037	5959.86	0.00715374	0.0381522	0.0362894	0.0544596	0.263446	0.458218	25	0.0581565	0.102111
743	5	6.6	258.201	41.804	3920	6696.2	0.021785	0.0403047	0.0364372	0.0593121	0.258201	0.461516	19	0.0510708	0.080213
744	10	6	237.096	40.4193	9833	6858.6	0.0119087	0.0276214	0.038026	0.0484027	0.237096	0.434234	31	0.0424162	0.0784867
745	6	6.33333	253.035	42.3232	4129	5315.5	0.0234707	0.0428636	0.0386946	0.0616145	0.253035	0.448985	21	0.0572564	0.0979568
746	7	6.71429	232.196	36.3299	6566	6281.57	0.0153065	0.0316609	0.0340076	0.0497882	0.232196	0.44453	27	0.0448499	0.0894887
747	4	5.75	261.007	46.2976	1609	5549.5	0.0270082	0.0301509	0.0332628	0.036952	0.261007	0.456739	12	0.0429446	0.0960904
748	5	5.6	257.613	47.7198	896	3995.6	0.0183021	0.0408842	0.035991	0.0571491	0.257613	0.461926	14	0.0468952	0.0757394
749	6	6.83333	246.726	38.5917	8870	6158.17	0.0137971	0.0427197	0.0341752	0.0757377	0.246726	0.432005	23	0.0472102	0.083242
750	5	6.6	236.172	37.0003	2921	5924.2	0.0126544	0.0368732	0.0358604	0.0475147	0.236172	0.438927	19	0.0418365	0.062172
751	9	5.66667	257.486	48.3978	5508	5143.78	0.00249956	0.0366912	0.0326514	0.0568393	0.257486	0.457631	24	0.0485968	0.0787628
752	4	7.25	250.311	35.6345	1815	7600	0.0115572	0.0168387	0.0297064	0.0212612	0.250311	0.440153	18	0.0362705	0.0667574
753	4	6.5	250.846	39.792	251	4782.5	0.0150897	0.0251941	0.0319438	0.0341847	0.250846	0.433503	15	0.0428522	0.0726616
754	5	6.4	245.217	38.8261	2606	6364.6	0.00958488	0.0317066	0.0301612	0.063685	0.245217	0.432635	18	0.0369401	0.063685
755	5	6	267.47	45.0878	3271	5847.8	0.0151293	0.036051	0.0304792	0.0475866	0.26747	0.448393	16	0.0498706	0.0878743
756	6	5.83333	266.185	46.2654	5148	3769.17	0.0167712	0.0546307	0.0377232	0.0848552	0.266185	0.44007	18	0.0674559	0.120885
757	7	6.14286	240.313	40.6652	3689	5289	0.0145165	0.0357565	0.035406	0.065984	0.240313	0.429432	23	0.0491934	0.0934745
758	8	6	252.131	44.4606	9086	6767.38	0.0154865	0.0328848	0.0369858	0.0608161	0.252131	0.429951	25	0.0514799	0.0966434
759	4	6.25	278.661	45.4483	4717	4486.25	0.0282685	0.0636659	0.0413885	0.091352	0.278661	0.47744	14	0.0682429	0.102925
760	7	6.42857	264.528	43.5482	9559	7068.29	0.0272464	0.0484506	0.0405128	0.0819169	0.264528	0.441408	25	0.0688748	0.133736
761	7	6.14286	263.553	43.0291	7145	6626	0.0170819	0.0392764	0.044076	0.0635898	0.263553	0.490045	23	0.0576458	0.103201
762	4	6.25	255.109	40.9996	2715	4834.25	0.0247272	0.0453878	0.0279336	0.0599192	0.255109	0.450471	14	0.0503818	0.0773223
763	6	6.66667	227.113	35.8243	6381	8836.33	0.0131882	0.0312978	0.0404172	0.0650125	0.227113	0.425515	23	0.047506	0.08463
764	6	6.66667	253.38	39.113	7149	5619.33	0.0151983	0.0482825	0.034191	0.0777225	0.25338	0.451064	23	0.0556548	0.0886859
765	8	5.625	264.796	50.8839	3825	4552.75	0.0177978	0.0331771	0.0291429	0.0563108	0.264796	0.467757	22	0.0496889	0.0970841
766	5	6.4	268.487	43.5546	2182	6072.2	0.0159812	0.0363526	0.0276483	0.0568952	0.268487	0.428058	18	0.047743	0.0792419
767	7	5.85714	249.536	45.5361	8415	5015	0.0122851	0.0381762	0.0318002	0.0723434	0.249536	0.436215	21	0.0499587	0.0931398
768	6	6.33333	253.588	42.6672	4741	5170.17	0.0199802	0.0427461	0.0406384	0.0569333	0.253588	0.43504	21	0.0515852	0.0938094
769	6	6.16667	267.487	46.0671	8844	5508	0.0300898	0.0446283	0.0360957	0.0578123	0.267487	0.462711	20	0.0635036	0.104799
770	6	6.5	235.027	36.3733	6683	5375.5	0.00583684	0.0349088	0.0326501	0.0568624	0.235027	0.430535	22	0.0427363	0.0823597
771	5	6	271.236	46.5623	2809	4547.6	0.0167712	0.0413266	0.0415178	0.0699737	0.271236	0.456442	16	0.061174	0.0954193
772	6	6.33333	258.936	42.197	4762	6841.17	0.0161741	0.0357915	0.040252	0.0465481	0.258936	0.458431	21	0.0493725	0.0837067
773	6	6.33333	262.562	43.4998	4373	4434.5	0.011429	0.0320334	0.0379532	0.0605678	0.262562	0.438694	21	0.0535767	0.086971
774	7	5.57143	250.213	46.2129	4860	4590.86	0.0129495	0.0333038	0.0381734	0.0573479	0.250213	0.446117	19	0.0469863	0.0771309
775	6	6.16667	257.51	44.9279	6487	6184	0.0258965	0.036643	0.0334223	0.0510793	0.25751	0.484015	20	0.0472511	0.073064
776	6	6.83333	249.14	38.8046	7532	5251.33	0.0188698	0.0336987	0.0349368	0.0457888	0.24914	0.432832	24	0.0508335	0.0940993
777	6	6.16667	242.013	40.3835	8395	5552	0.00765293	0.0186758	0.0356053	0.0255807	0.242013	0.431825	20	0.031167	0.0609191
778	6	6	246.077	43.1124	8050	6480.5	0.012881	0.0373417	0.0347894	0.0538804	0.246077	0.441619	19	0.0457042	0.108347
779	9	5.55556	238.393	44.6513	9907	4774.33	0.0115078	0.0367621	0.0381836	0.0693787	0.238393	0.427354	24	0.0440721	0.0855252
780	4	6.25	254.602	41.9032	266	4055.5	0.0251862	0.0275254	0.0343512	0.0335168	0.254602	0.434169	14	0.0471455	0.0910267
781	5	7.2	238.065	33.6314	5081	7802	0.00766389	0.0408148	0.0369368	0.059414	0.238065	0.456878	22	0.0443682	0.093694
782	7	5.85714	252.517	46.08	4289	5399.86	0.00795508	0.0236878	0.0327156	0.0506488	0.252517	0.435125	21	0.0396807	0.0741053
783	8	6	252.985	43.0677	8652	5068.88	0.0159346	0.0335904	0.0379083	0.0631955	0.252985	0.440059	25	0.0502677	0.101485
784	6	6.66667	254.805	41.2711	8798	6369.67	0.0147301	0.0271641	0.0317975	0.0459434	0.254805	0.453974	23	0.0460931	0.0770728
785	7	5.57143	253.493	46.8186	4521	4770.29	0.0146974	0.0313971	0.0371022	0.0581695	0.253493	0.469097	19	0.0476698	0.0905241
786	6	6.33333	258.051	43.0086	6870	5996.83	0.0253939	0.0382074	0.0383645	0.0481574	0.258051	0.459628	21	0.048848	0.0838701
787	6	6.33333	239.976	41.8212	7599	6479.83	0.0122971	0.0295937	0.0348635	0.0481989	0.239976	0.425582	21	0.0413636	0.0717306
788	5	6.4	254.7	43.4405	6270	5977.4	0.0155517	0.0392448	0.0381947	0.0585398	0.2547	0.418194	18	0.0525114	0.0947651
789	5	6.8	251.572	39.6925	5498	6271.2	0.00151866	0.0286737	0.0372198	0.0495803	0.251572	0.421976	20	0.0492595	0.0953466
790	7	5.71429	247.572	44.8829	4877	5579.71	0.0170281	0.0304386	0.0381897	0.0494807	0.247572	0.457491	20	0.0408708	0.0723165
791	7	6	267.152	45.2523	7576	5780	0.0248069	0.0433203	0.0418678	0.059728	0.267152	0.475067	22	0.0645304	0.112169
792	7	5.85714	239.284	42.241	7126	4190.43	0.012714	0.0253007	0.029796	0.0323629	0.239284	0.43346	21	0.0347848	0.0670322
793	6	6.5	261.451	41.137	4971	6601.5	0.00715374	0.0478477	0.0425891	0.0848128	0.261451	0.451065	22	0.0572737	0.0928574
794	7	6	239.838	40.6257	6871	5661	0.0133222	0.0403293	0.0324592	0.0586717	0.239838	0.438322	22	0.0488425	0.0794907
795	6	6.5	245.755	39.7401	7391	5357.5	0.0159861	0.0324124	0.0378481	0.0540917	0.245755	0.431429	22	0.0510941	0.0886439
796	6	6.66667	251.02	38.4997	6008	5597.33	0.014997	0.0307714	0.0366209	0.0466574	0.25102	0.421751	23	0.0496001	0.0915015
797	7	5.85714	237.013	41.5176	8877	5514.57	0.0058853	0.0334283	0.0307862	0.0846561	0.237013	0.406659	21	0.0419943	0.0993102
798	7	5.57143	266.304	48.8223	4598	4103.29	0.0213548	0.0424992	0.0423787	0.0636836	0.266304	0.465499	19	0.0544871	0.100468
799	6	6.33333	226.94	36.6077	6058	5481.83	0.00997173	0.0278372	0.0400704	0.048091	0.22694	0.419253	21	0.0429389	0.107515
800	9	6.22222	250.546	41.4041	10187	7390.22	0.0163296	0.0390849	0.0374794	0.0632172	0.250546	0.458982	30	0.0558785	0.0957744
801	6	6	241.101	43.0538	4511	4712.17	0.0131054	0.0257375	0.0396847	0.0515778	0.241101	0.429893	19	0.0358721	0.060993
802	10	5.8	261.101	47.713	12084	4486.6	0.0182485	0.0469925	0.0338398	0.109187	0.261101	0.461079	29	0.0618327	0.124099
803	5	6	258.355	45.7042	2556	4863.6	0.0187499	0.038151	0.0396963	0.0703737	0.258355	0.432618	16	0.0473315	0.0733566
804	7	5.85714	256.33	46.3834	6251	4638.86	0.0163146	0.0385958	0.0339565	0.060695	0.25633	0.430915	21	0.0535862	0.0976272
805	4	6	275.781	47.6871	2652	4601.25	0.0241055	0.0336088	0.0373702	0.0437973	0.275781	0.49195	13	0.0449211	0.0712824
806	4	6.25	263.448	42.9672	110	5006.25	0.0235414	0.0299054	0.0335241	0.0426492	0.263448	0.444447	14	0.0434891	0.0718672
807	5	7	244.575	35.7157	4193	6789.4	0.0199946	0.0432458	0.0381654	0.0782694	0.244575	0.441935	21	0.0584299	0.119787
808	7	6.14286	233.717	39.3105	6999	7131	0.0152961	0.0330943	0.036816	0.0454279	0.233717	0.416648	23	0.0482614	0.0746538
809	6	6.16667	247.075	41.2282	4794	5149.67	0.0158006	0.0389574	0.0397858	0.0746727	0.247075	0.43783	20	0.0449379	0.0825001
810	7	6.71429	236.702	36.8338	8438	6626	0.00286241	0.026729	0.0356674	0.049766	0.236702	0.427503	27	0.0485983	0.0916824
811	7	6	257.369	47.3156	2304	4379.43	0.0161673	0.0388056	0.0368927	0.0636713	0.257369	0.438905	21	0.0518793	0.0846909
812	5	6	264.623	45.1119	3260	5461.8	0.025417	0.0388659	0.0370659	0.0597308	0.264623	0.466886	16	0.0522025	0.0898097
813	6	6.83333	259.192	39.4102	6840	7272.83	0.0112246	0.0370677	0.0371562	0.060462	0.259192	0.439523	24	0.0482687	0.0777045
814	4	7.25	250.266	36.8447	3287	6355.75	0.0141268	0.0453427	0.0402155	0.105379	0.250266	0.4234	18	0.0543148	0.105379
815	7	6.28571	240.029	39.2292	6812	6508.29	0.00906357	0.0294056	0.0298457	0.0738981	0.240029	0.442086	24	0.0441335	0.0865692
816	6	6	272.876	45.9124	5547	6652.17	0.00769626	0.0411853	0.0353912	0.0592742	0.272876	0.470116	19	0.0540249	0.104189
817	9	5.22222	252.486	49.8293	8366	4912	0.0155249	0.0381551	0.0336186	0.0794922	0.252486	0.465239	21	0.045214	0.0845948
818	5	6.8	248.414	37.7352	7086	6605.6	0.0267678	0.0323707	0.0402166	0.0373949	0.248414	0.430845	20	0.05232	0.0953673
819	7	6.14286	252.4	41.895	4460	5466	0.0140372	0.0316613	0.0397164	0.0489036	0.2524	0.453837	23	0.0456716	0.0765823
820	8	5.75	254.324	46.4747	5435	4202.5	0.0143171	0.0300713	0.0317872	0.0444258	0.254324	0.4437	21	0.045355	0.0980925
821	4	7.25	293.715	41.8136	1973	5433.5	0.0361492	0.0395791	0.0353637	0.0429286	0.293715	0.469097	18	0.0612883	0.0965614
822	6	5.83333	258.208	46.6722	6268	3951.33	0.0152249	0.0426952	0.0412961	0.101843	0.258208	0.453009	18	0.0462143	0.101843
823	5	6.2	274.602	44.9824	1460	4854	0.0173113	0.0320034	0.0400471	0.0479266	0.274602	0.446157	17	0.0507661	0.100653
824	6	7.16667	247.208	35.5116	6117	6523.83	0.0179169	0.0406368	0.0361471	0.0686934	0.247208	0.447672	26	0.0552296	0.0884349
825	6	6.16667	241.258	40.8799	3828	6291.17	0.0173723	0.0287537	0.0311048	0.0573608	0.241258	0.420412	20	0.0414646	0.0717899
826	4	6.75	234.366	36.3639	3767	7269.25	0.00973949	0.0232192	0.0359499	0.0370729	0.234366	0.423442	16	0.0355381	0.0695678
827	9	6.22222	244.657	41.9089	8393	5398.89	0.0107071	0.0347951	0.0297189	0.0759226	0.244657	0.436207	30	0.0471371	0.100952
828	5	6.2	262.31	43.7808	1465	6366.2	0.0181428	0.0265116	0.0310702	0.0388057	0.26231	0.435142	17	0.0417911	0.0740548
829	5	6.2	261.115	43.5814	5780	6567.4	0.0138815	0.0384274	0.0327255	0.0710192	0.261115	0.446204	17	0.0456872	0.0711554
830	5	6	261.655	45.4782	3719	5303	0.0242679	0.0443984	0.0386438	0.0942232	0.261655	0.439025	16	0.0508754	0.0942232
831	6	5.83333	226.083	39.2954	5300	5024.17	0.0158538	0.0291773	0.0378869	0.0634859	0.226083	0.403847	18	0.0398203	0.0802571
832	5	6.6	248.118	38.1038	7539	6776.2	0.00718802	0.0228014	0.0294125	0.0455419	0.248118	0.422962	19	0.0336026	0.068756
833	8	6	222.692	39.3467	8071	5066.5	0.00205763	0.0375065	0.0335126	0.0936429	0.222692	0.403984	25	0.0386445	0.0936429
834	5	5.6	262.775	48.1754	1090	4868.2	0.015257	0.0402047	0.0318166	0.076607	0.262775	0.430795	14	0.0487459	0.0841521
835	5	6.2	243.675	39.9163	2346	5456.2	0.0160824	0.0235692	0.0329947	0.0394528	0.243675	0.438269	17	0.0374005	0.0693453
836	5	6	248.364	43.168	1869	5426.6	0.0121908	0.0310965	0.0392633	0.0760198	0.248364	0.449305	16	0.0401028	0.0760198
837	4	6.75	258.513	38.4692	1707	6373.25	0.0170843	0.03103	0.0323885	0.0507859	0.258513	0.45221	16	0.0439617	0.0864911
838	7	6.57143	247.557	38.4387	7187	6117.57	0.0155631	0.034932	0.035182	0.0497034	0.247557	0.447858	26	0.0553433	0.104764
839	7	5.85714	245.526	43.649	2885	5573.86	0.0145138	0.0481985	0.0413609	0.0848552	0.245526	0.426915	21	0.0564619	0.096561
840	6	6.16667	263.974	43.3671	3509	5427.17	0.0153986	0.0400318	0.0379679	0.0655014	0.263974	0.457843	20	0.0514556	0.080873
841	6	6.66667	252.574	40.5087	5049	6529	0.0189181	0.0388185	0.0384394	0.0611951	0.252574	0.447025	23	0.0526971	0.0844771
842	7	6.42857	239.284	38.8633	8777	7584.86	0.0249321	0.0378049	0.0367768	0.0758483	0.239284	0.435583	25	0.054164	0.0885787
843	7	6.28571	234.77	38.0503	6716	6200.14	0.0130624	0.0427178	0.033437	0.0846561	0.23477	0.417838	24	0.0462911	0.0846561
844	6	6.16667	259.61	43.0623	3252	4761.83	0.022911	0.0402192	0.0409985	0.0546736	0.25961	0.444434	20	0.051098	0.0923571
845	6	7	260.048	40.1939	6029	6620	0.0286061	0.0412236	0.0373425	0.058535	0.260048	0.451992	25	0.0590651	0.0987292
846	6	6.16667	244.452	41.227	4466	7352	0.0229997	0.0406603	0.0352927	0.0524109	0.244452	0.434074	20	0.0545322	0.0886587
847	6	6	263.208	44.2858	5732	5597.83	0.0164049	0.0304355	0.03949	0.0505529	0.263208	0.438501	19	0.0477733	0.0948128
848	7	5.57143	247.163	45.061	8242	5426	0.0168752	0.0424076	0.040349	0.0635014	0.247163	0.443487	19	0.0474934	0.0679512
849	6	6.33333	242.911	39.1838	6434	5286.5	0.00849748	0.0288973	0.0338388	0.0616475	0.242911	0.41677	21	0.0355402	0.0616475
850	4	6.25	240.156	38.5964	4439	5891	0.0058853	0.0220092	0.0316424	0.0395496	0.240156	0.407169	14	0.0320182	0.0700701
851	5	6.2	250.298	40.5244	4526	6780	0.0112575	0.0294354	0.0387588	0.053215	0.250298	0.433089	17	0.0462171	0.0844203
852	7	6.42857	253.018	40.85	6260	5903.71	0.0149043	0.0353838	0.0399329	0.0855045	0.253018	0.414937	25	0.0537771	0.113589
853	6	6.16667	261.425	44.4699	6269	5145.33	0.0133196	0.0465453	0.0336831	0.08761	0.261425	0.43148	20	0.0441992	0.08761
854	6	6.66667	256.705	38.9642	6941	5276.67	0.033877	0.0415794	0.0381599	0.050784	0.256705	0.432477	23	0.0598601	0.0907981
855	5	6.6	266.115	43.9724	2772	6620.8	0.0339229	0.0466066	0.035896	0.0565636	0.266115	0.455559	19	0.0582086	0.100952
856	8	6	257.645	44.5895	7456	6806.38	0.025242	0.0417568	0.035877	0.0807889	0.257645	0.444265	25	0.0559192	0.0871476
857	6	6.16667	250.883	41.8636	2896	4979.67	0.0153635	0.0342803	0.0375197	0.0564619	0.250883	0.433307	20	0.0489547	0.0851123
858	5	6.6	262.64	42.5226	2404	5234.4	0.0164875	0.0396374	0.0410598	0.0592552	0.26264	0.45565	19	0.0555626	0.096135
859	6	6.66667	242.955	36.8771	9145	7409	0.00844402	0.0284356	0.0302976	0.0419607	0.242955	0.446803	23	0.0403908	0.0856209
860	7	5.57143	259.187	46.9005	5972	4690.86	0.0178135	0.0346193	0.0349996	0.0581637	0.259187	0.439101	19	0.0426835	0.0830171
861	7	5.85714	265.561	46.2474	5542	5655.43	0.0282622	0.0526934	0.0407604	0.0748101	0.265561	0.463412	21	0.0629245	0.108398
862	7	6.28571	241.751	39.8807	4523	4899	0.0194745	0.0342901	0.0365307	0.0527485	0.241751	0.437682	23	0.0462114	0.0804675
863	5	6.6	238.675	36.6537	2675	5164.2	0.0154863	0.0373223	0.0338474	0.0491879	0.238675	0.411211	19	0.0556717	0.0950698
864	6	5.66667	249.948	45.5262	3593	5083.33	0.0121908	0.035099	0.0339559	0.0573594	0.249948	0.451781	17	0.0424985	0.0729402
865	4	5.75	275.044	49.9336	277	3783.5	0.034565	0.0454556	0.0398485	0.0515778	0.275044	0.469785	12	0.0529229	0.0895426
866	4	6	254.473	43.018	204	3337.25	0.015257	0.0204271	0.032383	0.028577	0.254473	0.42911	13	0.0368207	0.0693193
867	7	6.42857	257.114	40.5785	6485	5440.86	0.00726265	0.0394254	0.0381576	0.0607077	0.257114	0.425773	25	0.0518097	0.0886859
868	5	6.4	268.46	43.5289	2537	5539.2	0.0269832	0.0550149	0.0391535	0.064898	0.26846	0.461964	18	0.0650163	0.110033
869	4	6.5	258.283	40.9717	3043	6685.25	0.00940732	0.0243992	0.0311265	0.0392211	0.258283	0.448239	15	0.0387388	0.0669832
870	7	6.42857	226.163	39.8477	6866	5987.57	0.00698939	0.0466434	0.0418035	0.115398	0.226163	0.419017	24	0.0461146	0.115398
871	6	5.66667	246.604	44.9172	3145	5144	0.0158271	0.0326357	0.0332844	0.0474564	0.246604	0.441584	17	0.0380452	0.0689576
872	8	5.25	233.937	45.8127	1856	4452.88	0.0181025	0.0296897	0.0326447	0.0419893	0.233937	0.413781	19	0.0383854	0.0609784
873	5	6.6	243.411	37.3809	4186	6550.2	0.00485853	0.0332224	0.0315322	0.0627395	0.243411	0.428581	19	0.0454158	0.0976272
874	6	6.16667	271.534	45.3095	7711	5930	0.0210933	0.0410096	0.0355015	0.0646863	0.271534	0.4598	20	0.0523811	0.0897898
875	6	5.66667	256.874	46.0743	7545	5604.17	0.0127322	0.0365718	0.036962	0.0594392	0.256874	0.457697	17	0.0479441	0.100928
876	4	7.25	246.098	34.6686	6449	7901.75	0.0096054	0.0350409	0.0300707	0.0595138	0.246098	0.449112	18	0.0419396	0.0766016
877	7	5.85714	237.79	41.9772	4724	4061	0.0193795	0.0333296	0.0329055	0.045317	0.23779	0.430531	21	0.042438	0.0829467
878	5	6.6	245.968	38.7302	1380	6198.4	0.0207896	0.0400184	0.0372936	0.0535443	0.245968	0.439654	19	0.0523803	0.0912099
879	7	6.42857	231.72	38.147	6207	6827.29	0.00774415	0.0436546	0.0426284	0.0754295	0.23172	0.426891	25	0.0493833	0.102205
880	7	5.71429	260.485	46.2494	2640	6069.57	0.0152249	0.0382796	0.0367169	0.0610013	0.260485	0.462787	20	0.048433	0.0966131
881	7	6.28571	253.51	42.0361	8192	5512.71	0.0144584	0.0437022	0.0396291	0.0690887	0.25351	0.446625	24	0.0551052	0.0879767
882	6	6.33333	245.127	39.9305	6640	6260.67	0.00933822	0.0312347	0.0336511	0.0562968	0.245127	0.421831	21	0.0416518	0.076289
883	5	6.8	257.249	38.7915	7356	7045.8	0.00542899	0.0353064	0.0399407	0.0519773	0.257249	0.440053	20	0.0490309	0.0941219
884	7	6.28571	253.103	41.366	9092	5692.57	0.0172603	0.0447687	0.0346696	0.0775581	0.253103	0.451192	24	0.061355	0.0979971
885	7	6.14286	255.871	43.9942	4723	4714.14	0.0171413	0.0384867	0.0354408	0.0702571	0.255871	0.443232	23	0.0483161	0.0787923
886	8	5.5	246.928	46.5562	5646	5182.62	0.0219091	0.037127	0.0393622	0.0788143	0.246928	0.427961	21	0.0493534	0.0880616
887	7	6.57143	248.364	38.7751	8343	5946.86	0.00933822	0.0450843	0.0367548	0.0754764	0.248364	0.427231	26	0.0600026	0.121115
888	4	6.75	259.158	40.2106	69	5090.5	0.0289526	0.0369018	0.0339026	0.0524875	0.259158	0.442448	16	0.0570794	0.104314
889	5	6.4	250.185	41.0621	3279	5534.4	0.00151866	0.0252129	0.0304043	0.0557962	0.250185	0.420458	18	0.0382545	0.0780582
890	6	6	248.781	42.9443	4732	5045.83	0.0205757	0.0414778	0.0355883	0.0727312	0.248781	0.450802	19	0.0506974	0.0900848
891	6	6.66667	243.964	38.0629	9312	6095.17	0.0216993	0.0449171	0.0333345	0.0938987	0.243964	0.44711	23	0.05323	0.0938987
892	7	6.57143	236.004	37.1799	7525	6471.43	0.00945815	0.0289912	0.0337917	0.0570564	0.236004	0.427975	26	0.044453	0.094526
893	7	6.71429	261.564	42.126	8688	6392.57	0.0151965	0.0351124	0.0298744	0.0575976	0.261564	0.463284	25	0.0535861	0.108654
894	5	6.2	251.913	43.6649	5058	5744.4	0.0138249	0.0274735	0.0359147	0.0383676	0.251913	0.435748	17	0.0432391	0.0792962
895	6	6.16667	232.037	39.3634	4823	5238.33	0.00679765	0.0341179	0.0365115	0.0561543	0.232037	0.433721	20	0.0392442	0.0794817
896	5	6.2	269.623	44.1669	5946	4438.4	0.0247174	0.0447981	0.0366	0.0744037	0.269623	0.458685	17	0.0561044	0.0900848
897	7	5.85714	266.253	47.9527	5308	5627.71	0.0100289	0.0402394	0.0407537	0.0731132	0.266253	0.466206	21	0.0518601	0.0815285
898	5	6.2	228.214	37.3836	1757	4892.2	0.00240466	0.0343284	0.0313858	0.0481711	0.228214	0.419154	17	0.040828	0.0886439
899	7	6.42857	240.975	40.3401	9609	6534.71	0.0111459	0.0492624	0.0401479	0.08532	0.240975	0.430298	25	0.0537575	0.0977454
900	4	6.5	263.082	41.733	5358	6249	0.00533019	0.0194444	0.0380899	0.0293539	0.263082	0.43257	15	0.0439293	0.0767088
901	5	5.6	263.084	47.8563	2717	5521.6	0.0164552	0.0311961	0.0363043	0.04103	0.263084	0.460786	14	0.043389	0.0702013
902	6	6.33333	257.518	43.7543	5817	5933.83	0.0208588	0.0315588	0.0337783	0.0440207	0.257518	0.472527	21	0.0503618	0.0941797
903	6	5.83333	264.681	47.1594	4211	5641.83	0.00577585	0.038591	0.0371487	0.0779791	0.264681	0.428717	18	0.0523263	0.105776
904	5	6.8	243.396	36.6832	5422	5707.6	0.0185764	0.0369315	0.0297949	0.0516038	0.243396	0.428272	20	0.0487603	0.0801542
905	6	6	247.814	43.4166	3974	5295.83	0.0119189	0.0346068	0.0365633	0.0559583	0.247814	0.453529	19	0.0469401	0.0889264
906	4	6.25	263.426	42.9635	794	4646.25	0.024609	0.0384238	0.0386598	0.0493962	0.263426	0.446937	14	0.0519407	0.0883936
907	9	6.11111	238.771	40.9322	8464	5859.22	0.0172365	0.0336213	0.0355673	0.0425976	0.238771	0.417357	29	0.0513972	0.086892
908	7	5.71429	252.959	48.5699	5289	4212.43	0.0113449	0.03348	0.0381155	0.0539576	0.252959	0.434749	19	0.0508479	0.0947651
909	4	7	271.505	39.5944	6159	7439.5	0.0245558	0.0337456	0.0405554	0.0497842	0.271505	0.443456	17	0.0571538	0.102018
910	8	5.75	242.587	43.5357	7669	4988.5	0.0202943	0.0326138	0.0336802	0.0617013	0.242587	0.436117	23	0.0409437	0.0666514
911	7	5.85714	272.971	47.8164	7130	4699.57	0.0257788	0.0437587	0.0348073	0.0622742	0.272971	0.466154	21	0.0582833	0.0972299
912	7	6.42857	250.946	40.3732	6923	4629.43	0.00617881	0.0385776	0.0408101	0.0569099	0.250946	0.426171	25	0.0509331	0.0907129
913	7	5.85714	226.742	39.9883	5030	3992.86	0.00240466	0.0287774	0.0343419	0.0502289	0.226742	0.41675	21	0.0389247	0.0767984
914	7	6.57143	237.16	36.8244	8700	7342.29	0.0147757	0.0380625	0.0345477	0.0738981	0.23716	0.428097	26	0.0463463	0.0748987
915	6	6.5	243.954	39.6909	3768	4632.5	0.00140033	0.0310447	0.033851	0.0612583	0.243954	0.429184	22	0.0431722	0.0877311
916	8	6.75	247.773	40.4351	8575	6494.12	0.0158844	0.0360344	0.0341787	0.0555001	0.247773	0.427129	31	0.0572027	0.0969771
917	6	6.5	250.317	38.9879	6576	5659.33	0.0333454	0.0430792	0.0385415	0.0575442	0.250317	0.436838	22	0.0602562	0.102925
918	6	6.16667	227.194	37.9108	3900	4321.83	0.0143002	0.0302043	0.0320264	0.0486712	0.227194	0.401614	20	0.0420881	0.0828164
919	6	6.66667	227.613	34.9248	5286	5316.83	0.0121071	0.0337395	0.0330999	0.0574298	0.227613	0.400024	23	0.0450689	0.0925898
920	8	6.375	235.156	38.0029	7062	6063.12	0.00686732	0.0285637	0.0366001	0.0522337	0.235156	0.415059	28	0.0481584	0.102018
921	4	5.75	276.393	50.1785	2432	2899.25	0.0356527	0.0520515	0.0384858	0.0749917	0.276393	0.465545	12	0.0540717	0.0833781
922	5	6.4	277.788	44.5123	4860	4906.6	0.0312851	0.0480662	0.0395556	0.0662	0.277788	0.471302	18	0.0660291	0.102274
923	6	5.83333	256.749	45.033	2931	5159	0.0174148	0.0371063	0.0304644	0.0557962	0.256749	0.441944	18	0.0474741	0.0766476
924	6	6.16667	261.968	44.181	3199	4512.83	0.0184309	0.0302243	0.0374335	0.0622742	0.261968	0.431825	20	0.0491165	0.0945163
925	6	6.66667	242.724	38.5276	5025	7197.5	0.0194189	0.0366427	0.037506	0.0771482	0.242724	0.430086	23	0.0500274	0.0820618
926	5	6	251.884	43.7798	3004	3132.2	0.0164299	0.0417459	0.0340334	0.0848778	0.251884	0.42775	16	0.0465951	0.0848778
927	8	6.125	231.673	38.9339	8346	6731.25	0.00782712	0.0315409	0.0306726	0.0681526	0.231673	0.418969	26	0.0405254	0.0750432
928	6	6.33333	239.302	38.9815	6350	5242.67	0.0141569	0.0346944	0.0296392	0.0666502	0.239302	0.442112	21	0.0431099	0.0720922
929	5	5.8	263.942	47.1325	2106	5077.8	0.0329056	0.0458928	0.0365782	0.0639725	0.263942	0.443417	15	0.0544508	0.0829503
930	4	6.5	260.477	40.3119	2515	4130.25	0.0151461	0.0247008	0.0388509	0.0368273	0.260477	0.438482	15	0.044699	0.0700068
931	5	7.4	242.208	33.3517	5579	7342.6	0.00734225	0.034056	0.0389762	0.053397	0.242208	0.446058	23	0.0521501	0.0877519
932	6	5.83333	262.937	46.8487	3907	4394.17	0.0194599	0.030305	0.0372142	0.0528866	0.262937	0.455278	18	0.0457269	0.0847693
933	8	6.625	245.45	37.7306	9176	6685.75	0.014997	0.0303932	0.0339115	0.044995	0.24545	0.417283	30	0.0511435	0.106498
934	8	6.25	250.451	42.1642	9535	6526.38	0.0170713	0.0403669	0.0318169	0.0759226	0.250451	0.439659	27	0.0488223	0.0875392
935	5	6.8	228.023	34.8187	3940	6175.6	0.00844249	0.0362962	0.035644	0.0775503	0.228023	0.408964	20	0.0406836	0.0775503
936	7	6.42857	253.5	43.1123	8848	6274.71	0.0307097	0.0448944	0.0369693	0.0777017	0.2535	0.451961	24	0.0579282	0.093523
937	6	6.5	254.663	39.8164	5001	7274	0.00566037	0.0261873	0.0366734	0.0415998	0.254663	0.435152	22	0.0450387	0.0735849
938	5	7.2	256.961	37.606	3533	7991	0.0110043	0.0236178	0.0300243	0.0345128	0.256961	0.420982	22	0.0421768	0.0914658
939	6	6	275.549	48.2758	2301	5248	0.0157527	0.0383171	0.0356126	0.0661991	0.275549	0.462293	19	0.0467546	0.0730993
940	9	6.33333	229.919	37.8028	9317	5500.56	0.00776268	0.0260739	0.0380251	0.0509467	0.229919	0.419152	31	0.0436326	0.0865995
941	5	6.4	252.263	40.9026	3822	4887.6	0.0145138	0.0384019	0.0455609	0.0544551	0.252263	0.441429	18	0.0606651	0.101767
942	5	6	274.934	47.7206	2829	5364.4	0.030456	0.0395945	0.0353409	0.0456672	0.274934	0.474728	16	0.0514479	0.0896859
943	5	6.8	265.137	40.2755	6415	8186.4	0.0264276	0.047238	0.0422259	0.0766779	0.265137	0.456099	20	0.0643861	0.104537
944	7	6.14286	241.462	39.7508	6823	5613	0.0143466	0.036923	0.0377802	0.0596001	0.241462	0.423855	23	0.0514461	0.10449
945	7	5.57143	245.779	47.2053	5276	4424	0.0192197	0.0410848	0.0403449	0.0713595	0.245779	0.430705	19	0.0473143	0.0943903
946	6	6	260.359	43.8064	5321	5881.5	0.0128664	0.0371078	0.0345735	0.067289	0.260359	0.478493	19	0.0495533	0.0965539
947	7	6.14286	247.537	42.2384	3452	6306.71	0.0268535	0.0396789	0.0304186	0.0538804	0.247537	0.434689	23	0.0520877	0.0851839
948	7	6.28571	253.485	44.1875	6328	6362.86	0.0133304	0.0495532	0.0364446	0.088436	0.253485	0.444301	23	0.0523665	0.0949113
949	4	6.25	296.197	47.6031	853	6322.5	0.0384836	0.0476912	0.0427517	0.0594589	0.296197	0.473898	14	0.0665069	0.105776
950	7	5.71429	258.45	46.5035	5644	4822.71	0.0134647	0.0318102	0.0303988	0.0462396	0.25845	0.442607	20	0.0424383	0.0765978
951	5	7.2	226.154	33.6718	3920	7670.8	0.00928459	0.0255043	0.0340277	0.0358228	0.226154	0.418878	22	0.0415289	0.0837956
952	9	6.44444	232.303	37.0579	9885	6444.44	0.0123256	0.0387975	0.0309769	0.0600185	0.232303	0.435981	32	0.0475448	0.0865423
953	5	7.6	268.295	37.178	5440	7768.4	0.0338663	0.0428477	0.035817	0.050159	0.268295	0.461249	24	0.0647418	0.108789
954	8	6	234.241	41.5964	9880	5293.88	0.00945815	0.0355361	0.0382876	0.0650967	0.234241	0.426485	25	0.0459544	0.0850679
955	5	6.8	258.633	39.4928	6476	6822.4	0.0140372	0.0332902	0.0380292	0.0557881	0.258633	0.467874	20	0.052769	0.0888369
956	6	6.16667	231.313	39.9902	5038	5320.5	0.00653074	0.0304995	0.0321708	0.0621793	0.231313	0.419213	20	0.0366245	0.069243
957	7	5.85714	240.867	42.5204	5029	5281	0.00994763	0.0318783	0.035159	0.0685478	0.240867	0.439014	21	0.0456652	0.0903307
958	5	6.8	240.07	36.1819	7030	7078.8	0.0147757	0.0264634	0.039658	0.0431871	0.24007	0.428407	20	0.0455083	0.0847377
959	6	6.16667	253.908	42.3683	4742	5791.5	0.00924847	0.0345657	0.0371568	0.0596427	0.253908	0.455406	20	0.0446734	0.0777745
960	4	6.5	244.544	37.8461	5395	6530.75	0.0160732	0.0354591	0.0337485	0.0524109	0.244544	0.438719	15	0.0430646	0.0889482
961	4	7	245.151	35.3864	1275	6919.5	0.0176278	0.0217231	0.0298117	0.0275805	0.245151	0.457837	17	0.0405227	0.0792523
962	5	6.2	248.201	41.9579	2418	4903.4	0.0179409	0.0324111	0.0350058	0.0426093	0.248201	0.430082	17	0.0472175	0.0819019
963	8	6.375	235.899	39.3866	4609	6799.38	0.0231545	0.0374664	0.0325137	0.0658405	0.235899	0.416565	28	0.0499979	0.0810333
964	6	6.33333	275.691	44.1981	5305	6061.83	0.0340479	0.0475346	0.0383908	0.0592742	0.275691	0.475989	21	0.0667273	0.108667
965	7	6.42857	231.109	38.3741	10579	7243	0.00326601	0.0267279	0.0339622	0.059414	0.231109	0.429147	25	0.0361282	0.0706883
966	5	6	250.485	43.5366	4076	4904.8	0.0210676	0.0290281	0.0457015	0.0422251	0.250485	0.449171	16	0.0458186	0.0814662
967	6	6.5	235.084	38.2478	4863	5725.17	0.00602627	0.031456	0.033422	0.0631607	0.235084	0.415273	22	0.0449614	0.0878502
968	8	6.25	247.659	40.8834	7432	6697.12	0.0118338	0.0342518	0.03372	0.0694151	0.247659	0.449569	27	0.0473042	0.0892248
969	6	5.83333	250.953	45.1117	3992	4143	0.0128645	0.0277445	0.0255069	0.0437903	0.250953	0.444704	18	0.0387353	0.0682637
970	6	6	245.324	41.9096	6885	5057	0.0186818	0.0347908	0.0356893	0.0751642	0.245324	0.408732	19	0.0473039	0.0960071
971	5	7	236.406	34.8042	3963	7020.4	0.0120964	0.0314585	0.0349267	0.0560697	0.236406	0.43847	21	0.0497376	0.095194
972	6	5.83333	284.564	49.4599	5713	5622	0.0189138	0.0368379	0.0417359	0.0527938	0.284564	0.49195	18	0.0505608	0.0902079
973	6	5.66667	256.704	47.1643	2486	4935.33	0.0137553	0.0334293	0.0315573	0.0504495	0.256704	0.439798	17	0.0439139	0.093616
974	6	6	244.554	42.8454	3488	6110.5	0.00942127	0.0351208	0.0314987	0.051052	0.244554	0.413721	19	0.0444677	0.0828437
975	7	6	239.589	40.2575	5201	4679.43	0.00849748	0.0287565	0.0363986	0.0848778	0.239589	0.41348	22	0.0377012	0.0848778
976	6	7	264.794	42.0483	5604	5131.17	0.0185498	0.0344226	0.0365238	0.0466463	0.264794	0.463911	22	0.0501742	0.089364
977	6	6.16667	224.812	37.885	3973	4664.17	0.00678962	0.0307567	0.038198	0.0699737	0.224812	0.412131	20	0.0374706	0.087743
978	4	6.75	259.703	38.6463	565	5223.75	0.0278896	0.0362534	0.0360896	0.0504271	0.259703	0.45842	16	0.0547054	0.0989037
979	5	6	268.382	46.5834	3409	5260.4	0.0318412	0.0464329	0.0412885	0.064898	0.268382	0.459803	16	0.0592565	0.0943507
980	6	6.33333	261.34	42.3123	4954	6036.5	0.0198856	0.0368503	0.0392264	0.0493512	0.26134	0.443695	21	0.0524137	0.087138
981	8	6.125	246.49	41.424	8090	6553.38	0.0141666	0.0345277	0.0399911	0.0590251	0.24649	0.451515	26	0.0508323	0.0845417
982	7	6.71429	234.357	35.7913	9393	5791.43	0.0287536	0.0387441	0.0363792	0.0601916	0.234357	0.397233	27	0.058022	0.10002
983	7	6.28571	253.713	42.0698	8627	6283.43	0.00940732	0.0260376	0.0344714	0.0439108	0.253713	0.438832	24	0.0450389	0.0963535
984	6	6.16667	269.802	44.3246	5576	6179	0.0140277	0.0392244	0.037884	0.0611735	0.269802	0.455889	20	0.0557827	0.098878
985	6	6.33333	244.357	41.4049	7785	5712.17	0.0166166	0.0349408	0.0298232	0.065315	0.244357	0.441527	21	0.0450597	0.0884495
986	5	6.6	268.127	40.8574	4573	6554.4	0.0282622	0.0406201	0.0377499	0.0523897	0.268127	0.466	19	0.0597165	0.102424
987	7	6.28571	247.215	40.754	9059	4972.86	0.0178778	0.0433305	0.0359791	0.0588559	0.247215	0.447282	24	0.0522839	0.084851
988	5	6.4	234.293	39.6811	3137	5502	0.0163782	0.029559	0.0377425	0.0509502	0.234293	0.421177	18	0.0389532	0.0752002
989	4	7.25	265.388	37.1228	4565	8189.75	0.0183684	0.0494886	0.0356166	0.0771482	0.265388	0.444789	18	0.0557522	0.0904051
990	6	5.66667	260.338	47.832	3738	4617.83	0.00845789	0.0358923	0.0370816	0.0687502	0.260338	0.447971	17	0.0444083	0.0765745
991	6	6.33333	255.132	41.1552	5310	4553.67	0.0337346	0.0439789	0.0315934	0.0541977	0.255132	0.452787	21	0.0567314	0.085464
992	7	5.71429	280.423	49.4078	7844	4686.43	0.0258819	0.0439221	0.0372972	0.0675219	0.280423	0.451401	20	0.0586094	0.0907203
993	5	6.8	232.6	34.8901	4666	7334.6	0.0105472	0.0308728	0.0340115	0.0573608	0.2326	0.402805	20	0.0402823	0.0653477
994	7	6.42857	251.012	41.4653	6474	5975.14	0.0249708	0.0386994	0.0340598	0.0671159	0.251012	0.434749	25	0.0532651	0.0834457
995	5	6.2	236.011	38.2112	2825	5516.4	0.0141228	0.0361031	0.029047	0.0775888	0.236011	0.418042	17	0.0410166	0.0775888
996	9	6	230.51	41.193	7209	5545.78	0.00255675	0.0266029	0.032573	0.0569444	0.23051	0.424812	28	0.0391865	0.0850482
997	7	6.14286	262.178	46.9512	5458	6522.14	0.0178654	0.034204	0.0379606	0.0536668	0.262178	0.455622	22	0.0513195	0.0832507
998	5	6.6	258.225	41.152	4856	5717.8	0.0362382	0.0571338	0.0423617	0.0746448	0.258225	0.444789	19	0.0679953	0.120885
999	7	6.28571	245.879	40.5199	4477	5672.14	0.0114553	0.0349841	0.0336333	0.0519581	0.245879	0.445536	24	0.0465629	0.0948905
