# Supplementary material for: The winner takes it all—Competitiveness of single nodes in globalized supply networks
Source: PLoS One. 2019 Nov 20;14(11):e0225346. doi: 10.1371/journal.pone.0225346 (PMC6867619; doi:10.1371/journal.pone.0225346)
Supplement: S1 Table — Legends can be found in te readme.txt file. (ZIP) [file pone.0225346.s001.zip › spatial_network_delaunay_randomized_weights_N_1000_r_3_edgelist.dat]

0	187	0.039394
0	227	0.0394318
0	465	0.0230138
0	873	0.037405
0	951	0.0528242
1	2	0.0374936
1	362	0.0143106
1	612	0.0366012
1	631	0.0142875
1	894	0.0133871
2	327	0.0148882
2	509	0.0352545
2	612	0.0529203
2	623	0.0220416
2	829	0.0358487
2	894	0.0368514
3	77	0.05314
3	663	0.0610108
3	724	0.0423837
3	896	0.0243646
3	957	0.0328506
3	963	0.00761865
4	181	0.0259649
4	340	0.0521957
4	372	0.0402316
4	378	0.0541076
4	394	0.0266874
4	450	0.0352255
5	106	0.0193654
5	461	0.018685
5	503	0.0612724
5	656	0.030877
6	136	0.0409747
6	597	0.0510404
6	659	0.0246006
6	748	0.0280664
6	890	0.00841832
6	934	0.0517603
7	99	0.0386119
7	420	0.024842
7	528	0.0112748
7	592	0.0438875
7	627	0.0173469
7	925	0.0215635
7	979	0.0424051
8	63	0.0271087
8	662	0.0500904
8	741	0.0443246
8	850	0.0333311
8	908	0.0269559
8	909	0.0233042
9	145	0.0253024
9	172	0.0252114
9	216	0.0265786
9	369	0.0233807
9	695	0.0467233
9	755	0.0540614
9	977	0.0190821
9	998	0.0384502
10	66	0.0530515
10	332	0.0283601
10	692	0.0579154
10	797	0.039887
10	815	0.0347676
10	846	0.0470239
11	100	0.00613497
11	635	0.0303192
11	682	0.0394878
11	738	0.0305867
12	130	0.0129133
12	259	0.0395605
12	550	0.0353002
12	573	0.0212135
12	653	0.0360865
12	825	0.0470866
12	946	0.00766015
13	161	0.0299863
13	311	0.0213635
13	377	0.0389251
13	417	0.0224354
13	868	0.00986128
14	42	0.0451137
14	274	0.0576355
14	531	0.0554513
14	591	0.0373956
14	696	0.0363573
14	931	0.0234518
14	991	0.00552009
15	155	0.0356072
15	426	0.0141449
15	481	0.0373538
15	640	0.0357534
15	728	0.0352325
15	886	0.0514195
15	910	0.0269699
16	138	0.00505604
16	294	0.0327257
16	391	0.0337924
16	447	0.0358608
16	536	0.0567973
17	64	0.0429667
17	271	0.024254
17	539	0.0248038
17	613	0.0153348
17	777	0.0473494
17	856	0.0529618
17	929	0.0303997
18	181	0.0258087
18	422	0.00797838
18	480	0.0708537
18	557	0.0410315
18	668	0.035813
19	416	0.0150543
19	753	0.03116
19	783	0.0262432
19	803	0.0462914
19	811	0.0580146
19	966	0.0480271
20	23	0.055166
20	640	0.0625658
20	703	0.0632725
20	749	0.0706112
20	754	0.055119
20	877	0.0382831
20	886	0.0337977
21	139	0.035899
21	345	0.018747
21	506	0.0240757
21	814	0.0497576
22	33	0.0396965
22	258	0.0480928
22	615	0.0518488
23	149	0.0277175
23	198	0.00556627
23	236	0.00284921
23	254	0.0611247
23	296	0.0452933
23	703	0.0645054
23	886	0.046795
23	996	0.0587984
24	94	0.0569438
24	209	0.0364247
24	434	0.0117559
24	941	0.0196929
25	248	0.0372968
25	358	0.0211989
25	366	0.0302719
25	395	0.0495666
25	568	0.0528073
25	662	0.0344661
25	716	0.0336806
25	967	0.0619018
25	968	0.075772
26	280	0.0203372
26	333	0.02167
26	548	0.0781959
26	801	0.0610762
26	821	0.0321703
26	879	0.022601
26	964	0.040571
27	90	0.0214654
27	246	0.0112582
27	346	0.0395405
27	424	0.0420316
27	443	0.0221629
27	541	0.0378991
27	840	0.0158084
28	33	0.0285618
28	53	0.0235008
28	96	0.0542288
28	114	0.00706759
28	191	0.0439253
28	338	0.051594
28	457	0.0488159
28	688	0.0347966
28	930	0.0218251
29	192	0.0248174
29	386	0.0218239
29	464	0.0131568
29	504	0.0165334
29	545	0.0202543
30	59	0.0392906
30	314	0.0627609
30	684	0.0154336
30	691	0.0732597
30	844	0.0324773
30	913	0.0442245
31	130	0.0577828
31	288	0.046206
31	340	0.0204442
31	624	0.0361279
31	812	0.0215655
31	851	0.0535469
32	123	0.0464136
32	252	0.0309473
32	298	0.0310025
32	361	0.0141312
32	392	0.0586472
32	421	0.065358
32	470	0.0531322
32	774	0.0348476
33	258	0.0223771
33	615	0.0607987
33	688	0.0296721
33	794	0.017165
33	930	0.0298653
34	449	0.0125442
34	524	0.0419206
34	633	0.00689292
34	848	0.0222182
34	927	0.0343655
35	201	0.013627
35	230	0.0431873
35	353	0.019802
35	720	0.0528786
35	819	0.0325001
35	881	0.0392421
36	266	0.0624597
36	370	0.0243728
36	629	0.0706772
36	637	0.0147499
36	654	0.0350194
36	912	0.0426756
36	916	0.0281818
36	938	0.035594
37	83	0.0476111
37	257	0.00367282
37	431	0.0237331
37	503	0.0292155
37	651	0.0525083
37	810	0.0335136
37	935	0.00342797
38	187	0.0334167
38	277	0.0457634
38	385	0.0431069
38	951	0.0146685
39	88	0.0559188
39	261	0.0497281
39	315	0.00736431
39	866	0.00763674
40	178	0.0112637
40	197	0.0160104
40	264	0.0243481
40	279	0.070419
40	474	0.0247706
40	551	0.0215835
40	656	0.0467569
41	117	0.0271014
41	136	0.0308276
41	252	0.0191754
41	281	0.028244
41	363	0.0182339
41	479	0.0275448
41	575	0.0166202
42	399	0.025241
42	491	0.0266912
42	591	0.0367494
42	696	0.0242747
43	84	0.0158224
43	88	0.0324038
43	499	0.0359813
43	866	0.0539297
43	892	0.100612
43	936	0.0478305
44	47	0.0415941
44	126	0.0622244
44	154	0.0217357
44	162	0.0175637
44	411	0.0222159
44	514	0.0177333
45	169	0.016712
45	194	0.0696368
45	594	0.00855475
45	732	0.0413974
45	915	0.042015
45	953	0.0235274
46	176	0.0292717
46	313	0.0362158
46	379	0.0590017
46	569	0.0592625
46	626	0.0104656
46	749	0.0344066
46	870	0.0712575
47	55	0.0198482
47	126	0.01212
47	151	0.0131062
47	219	0.0159206
47	367	0.0416789
47	411	0.0594094
47	924	0.044936
48	89	0.0455968
48	151	0.0318158
48	477	0.0331965
48	693	0.0625063
49	97	0.0275403
49	142	0.0272165
49	594	0.0184167
49	600	0.0402499
49	732	0.0620516
49	861	0.0436314
50	65	0.0315858
50	100	0.00692017
50	260	0.0283532
50	505	0.0569016
50	635	0.0244385
51	91	0.0367127
51	153	0.0558092
51	272	0.0483942
51	458	0.0359474
51	571	0.040701
51	608	0.0535284
52	54	0.054135
52	216	0.0571672
52	264	0.0410604
52	279	0.015547
52	697	0.00984987
52	710	0.00133353
53	96	0.0299131
53	223	0.0397779
53	447	0.0344974
53	536	0.0365119
53	930	0.0315581
53	969	0.0380609
54	216	0.017198
54	264	0.0395268
54	474	0.0341778
54	590	0.0623778
54	843	0.0394021
54	860	0.038609
54	977	0.0527079
55	126	0.0193406
55	151	0.0512219
55	693	0.0257064
55	930	0.0294751
56	80	0.02411
56	96	0.0293043
56	138	0.0284812
56	173	0.0722545
56	182	0.0330639
56	223	0.0160607
56	868	0.0442157
57	334	0.00743653
57	379	0.0306273
57	423	0.00944481
57	569	0.00380729
57	942	0.022064
58	195	0.03307
58	483	0.00623817
58	917	0.0351505
58	974	0.0561397
59	280	0.0135257
59	302	0.0301919
59	314	0.0208721
59	325	0.0280605
59	540	0.0409796
59	578	0.0523004
59	709	0.0549483
59	844	0.018136
60	94	0.00829364
60	189	0.0444765
60	229	0.0269626
60	761	0.0550153
60	941	0.0356528
61	256	0.0342578
61	341	0.0208964
61	449	0.0134731
61	502	0.0308971
61	858	0.0495346
61	927	0.0584625
61	956	0.039056
62	67	0.0412037
62	234	0.0347157
62	276	0.0516647
62	305	0.03393
62	589	0.0293088
62	914	0.0400886
63	167	0.0648288
63	185	0.014106
63	413	0.0543959
63	800	0.0271867
63	850	0.025032
63	853	0.0391561
63	908	0.039091
64	271	0.0457235
64	286	0.0444254
64	320	0.0428725
64	405	0.0148028
64	613	0.0125248
65	119	0.0415182
65	467	0.0544968
65	505	0.0375565
65	537	0.0363108
65	621	0.0662559
65	635	0.036208
65	729	0.0318296
65	780	0.00752895
66	308	0.0161167
66	346	0.0191711
66	381	0.024476
66	424	0.026139
66	574	0.00571282
66	797	0.0135695
66	832	0.0432354
66	846	0.0183501
67	234	0.0247347
67	276	0.0325115
67	393	0.0584768
67	574	0.0362237
68	240	0.0676995
68	463	0.0274029
68	519	0.00785078
68	689	0.0190833
68	742	0.0452767
69	99	0.00907389
69	129	0.0310206
69	265	0.049446
69	293	0.0389204
69	321	0.0478912
69	826	0.04409
69	874	0.0197796
69	899	0.0126476
70	94	0.0467494
70	189	0.0287266
70	330	0.0667101
70	388	0.0120678
70	422	0.0290626
70	533	0.0104447
70	920	0.0263394
71	374	0.0392481
71	627	0.0482147
71	632	0.0239142
71	939	0.0105881
71	971	0.00743225
71	983	0.0396607
72	152	0.0363014
72	305	0.0387057
72	504	0.0432045
72	674	0.0595348
72	722	0.01495
73	98	0.0657478
73	310	0.0595636
73	349	0.0180468
73	642	0.0439908
73	660	0.0413462
74	211	0.0228038
74	376	0.0542857
74	602	0.0588473
74	753	0.0967951
74	811	0.00706907
74	819	0.0314387
74	881	0.030966
75	90	0.036037
75	443	0.0119922
75	518	0.0442015
75	561	0.0152857
75	858	0.0345646
75	927	0.0501189
75	948	0.0406675
76	240	0.0448879
76	349	0.0328106
76	573	0.0236136
76	689	0.0764447
76	765	0.0346419
77	146	0.0396932
77	224	0.0157709
77	318	0.0303832
77	546	0.0558459
77	724	0.0640427
77	901	0.0384812
77	957	0.0238423
78	107	0.0391646
78	720	0.0230109
78	819	0.0496899
78	918	0.0414811
78	945	0.0231497
79	101	0.0340932
79	250	0.0304236
79	442	0.0502921
79	579	0.0420486
79	838	0.0525453
79	889	0.0428789
79	952	0.0621103
79	980	0.0462114
80	161	0.0297027
80	182	0.0252544
80	306	0.0347275
80	868	0.0733316
81	212	0.00256031
81	342	0.0393615
81	429	0.0239026
81	476	0.0548594
81	730	0.061103
81	891	0.006228
82	635	0.0219909
82	647	0.0198439
82	738	0.0535845
82	780	0.0373989
83	257	0.0248626
83	431	0.0147839
83	534	0.0183007
83	882	0.0434771
83	924	0.0210081
84	289	0.0224209
84	680	0.0469759
84	892	0.0396687
84	936	0.0191959
85	245	0.0310654
85	329	0.0162495
85	377	0.0449174
85	527	0.0356132
85	681	0.0389214
85	692	0.0786769
85	739	0.0503085
86	714	0.02652
86	762	0.049493
86	789	0.0157941
86	792	0.0484354
86	796	0.0262978
86	872	0.0337657
87	427	0.0471373
87	472	0.0540464
87	581	0.0392379
87	777	0.0379159
87	804	0.0660478
87	934	0.0486329
88	261	0.0389523
88	269	0.0553351
88	499	0.0245615
88	673	0.0987151
88	866	0.0334776
88	907	0.00529843
89	235	0.0491411
89	258	0.0560936
89	409	0.0286691
89	477	0.0464497
89	615	0.014438
89	693	0.00954375
89	773	0.077155
90	246	0.051295
90	443	0.037726
90	518	0.0205465
91	203	0.035049
91	272	0.0581538
91	334	0.0367344
91	368	0.00846619
91	423	0.0285358
91	569	0.0643241
91	571	0.0527488
92	337	0.0163221
92	356	0.0672072
92	652	0.0346803
92	654	0.0385322
92	984	0.0508333
93	129	0.0149092
93	141	0.0230003
93	283	0.0306605
93	397	0.016386
93	606	0.0391685
93	647	0.0243792
93	824	0.0511371
93	950	0.0393956
94	189	0.0391331
94	209	0.0725396
94	533	0.0485399
94	941	0.0261151
95	229	0.018921
95	297	0.0247661
95	375	0.0100534
95	444	0.0167962
95	564	0.0329643
95	610	0.0418015
96	114	0.0407625
96	140	0.0422261
96	182	0.00398761
96	223	0.0288738
96	560	0.0392152
97	142	0.0179792
97	194	0.0242786
97	441	0.0331283
97	594	0.00868744
97	855	0.00326466
98	147	0.0443094
98	310	0.0406756
98	660	0.0252079
98	723	0.0974054
98	813	0.0225329
99	321	0.0280931
99	592	0.0509469
99	646	0.0151141
99	809	0.0207798
99	874	0.0412174
99	979	0.0544174
100	260	0.0289621
100	635	0.0779688
100	682	0.0354311
100	725	0.029364
100	895	0.0308402
101	158	0.0485491
101	552	0.011867
101	595	0.031707
101	775	0.0732442
101	889	0.0303192
101	911	0.0300425
101	952	0.0190985
102	111	0.0513009
102	451	0.016664
102	517	0.0554195
102	991	0.00542166
103	112	0.0361983
103	268	0.0591512
103	372	0.0248071
103	667	0.0297754
103	687	0.0267618
103	704	0.0340516
103	970	0.0113335
104	218	0.048983
104	471	0.0218513
104	544	0.0403848
104	607	0.0356515
105	404	0.0455218
105	455	0.0375147
105	462	0.0289583
105	547	0.0443344
105	570	0.0162489
105	584	0.0272136
105	663	0.0530343
105	791	0.0527795
105	896	0.0429725
106	155	0.0465957
106	279	0.0328009
106	426	0.0533962
106	461	0.0481349
106	656	0.0427308
107	125	0.0500226
107	638	0.0391162
107	670	0.0407279
107	720	0.0447154
107	945	0.0803229
108	178	0.00643441
108	437	0.0522057
108	551	0.041481
108	661	0.0524464
108	935	0.0233779
109	117	0.011433
109	502	0.0304067
109	659	0.0434556
109	785	0.0488312
109	857	0.0335043
110	269	0.0550778
110	433	0.0599565
110	485	0.0106839
110	658	0.0298683
110	760	0.0494702
110	907	0.0419517
111	451	0.0386656
111	462	0.0322337
111	991	0.0222808
112	667	0.00846702
112	704	0.0730169
112	903	0.0749651
112	947	0.0221229
112	949	0.0196991
113	149	0.0239366
113	175	0.0146033
113	177	0.0534885
113	232	0.0237389
113	562	0.0310421
113	922	0.0302773
113	976	0.0399576
113	992	0.0373065
114	191	0.00432859
114	560	0.0433153
114	766	0.0476972
115	183	0.0426068
115	384	0.0356948
115	580	0.0226344
115	703	0.0626046
115	718	0.0423659
115	999	0.0397082
116	414	0.0831628
116	466	0.0300288
116	634	0.0274765
116	830	0.0258137
116	985	0.0607099
117	136	0.0361822
117	341	0.0321365
117	415	0.047488
117	479	0.0192635
117	659	0.00719454
117	818	0.0203796
117	857	0.0217805
118	259	0.0519773
118	478	0.0352642
118	550	0.0293552
118	834	0.022686
118	965	0.0215179
118	987	0.0197876
119	537	0.0354431
119	606	0.0154858
119	621	0.0440338
120	156	0.0466215
120	281	0.029093
120	568	0.0501176
120	575	0.0357153
120	628	0.0721079
120	677	0.0325974
120	975	0.0243041
121	263	0.0310489
121	317	0.042245
121	440	0.0129045
121	831	0.0311822
121	904	0.00563734
121	984	0.0338013
122	295	0.00932109
122	396	0.0699654
122	467	0.0487152
122	596	0.016693
122	676	0.0353164
122	905	0.00515392
122	944	0.0399363
123	252	0.0507818
123	421	0.0161361
123	567	0.0231288
124	400	0.0279166
124	548	0.027762
124	707	0.032619
124	879	0.0277246
124	997	0.0518178
125	364	0.0238959
125	607	0.0698516
125	638	0.0501097
125	670	0.0371001
125	847	0.0233716
126	154	0.0396861
126	930	0.00847351
127	286	0.0160735
127	320	0.0374367
127	595	0.0258387
127	889	0.0465373
127	980	0.0185051
128	317	0.022117
128	497	0.0857894
128	513	0.0414405
128	639	0.0229933
128	831	0.0163802
128	859	0.0399022
128	986	0.042352
129	265	0.0430123
129	365	0.0360458
129	647	0.0180822
129	706	0.0511891
129	874	0.0725589
129	950	0.0206451
130	259	0.0614993
130	573	0.0396628
130	624	0.0420497
130	765	0.0444051
130	812	0.0203016
131	226	0.0445049
131	273	0.0180922
131	362	0.0301906
131	398	0.0176235
131	611	0.0568708
131	619	0.046056
131	871	0.0524582
132	386	0.0263655
132	457	0.0206699
132	495	0.0326234
132	529	0.0621164
132	545	0.0409221
132	802	0.0268872
133	143	0.0579344
133	549	0.0273261
133	579	0.0597938
134	186	0.0373271
134	506	0.028618
134	531	0.034673
134	756	0.00843595
134	906	0.0151151
134	931	0.0388635
134	936	0.0158172
135	144	0.0300904
135	365	0.0691435
135	647	0.00796551
135	801	0.0099397
136	359	0.0167266
136	363	0.0136352
136	613	0.0446423
136	659	0.0613325
136	856	0.0479311
136	890	0.0397683
137	168	0.0328761
137	380	0.0601109
137	429	0.0425933
137	476	0.0456677
137	804	0.0373808
138	173	0.0639896
138	223	0.0254243
138	391	0.0370524
138	447	0.0632779
139	345	0.053283
139	506	0.0223452
139	641	0.0454228
139	931	0.0401426
139	990	0.0242727
139	991	0.0317261
140	182	0.0251402
140	306	0.0355157
140	560	0.0183372
141	255	0.044051
141	397	0.0369209
141	606	0.0229246
141	654	0.0193411
141	972	0.05417
142	441	0.0654943
142	776	0.0292926
142	861	0.0551888
142	928	0.0312475
143	210	0.0218509
143	359	0.0478002
143	421	0.0303152
143	549	0.027848
143	579	0.0455299
143	805	0.0284152
143	980	0.00966077
144	501	0.0627526
144	647	0.0280198
144	738	0.0156127
144	801	0.0620159
144	836	0.0163157
145	511	0.0101283
145	602	0.0468087
145	864	0.0519008
145	977	0.0178787
145	998	0.0300592
146	318	0.0134993
146	512	0.0442155
146	530	0.0391127
146	554	0.0161133
146	750	0.0871951
146	901	0.0393245
147	295	0.0336023
147	310	0.0106009
147	596	0.0200846
147	723	0.015661
148	354	0.0286588
148	736	0.0387002
148	876	0.0147925
148	972	0.0257523
149	175	0.0565383
149	198	0.0211854
149	208	0.0261878
149	296	0.0250641
149	657	0.0125503
149	770	0.014573
149	922	0.0506868
150	446	0.0147963
150	448	0.01679
150	464	0.0264029
150	507	0.0558506
150	722	0.00292686
151	284	0.0677271
151	367	0.021787
151	477	0.0688319
151	669	0.0416932
151	693	0.0232907
152	233	0.017699
152	253	0.0156597
152	305	0.0395653
152	722	0.0539012
153	165	0.0324648
153	272	0.0365934
153	410	0.0569753
153	458	0.0404642
153	793	0.0285315
154	162	0.0302294
154	930	0.010782
154	969	0.0413829
155	279	0.0242785
155	426	0.0259128
155	710	0.0726814
155	910	0.0489148
156	479	0.0432921
156	575	0.0418688
156	628	0.0187567
156	818	0.0388593
157	460	0.0245625
157	588	0.097615
157	667	0.0247582
157	949	0.0337896
157	961	0.0330642
158	282	0.0123315
158	297	0.0215338
158	383	0.0501158
158	553	0.0371735
158	595	0.0376028
158	655	0.0341911
158	775	0.035189
159	300	0.0171579
159	348	0.0240349
159	396	0.0594045
159	467	0.0310746
159	598	0.0437934
159	912	0.0515119
160	547	0.0332315
160	570	0.0781734
160	603	0.0334024
160	657	0.032438
160	787	0.0290769
160	922	0.0454024
161	306	0.0163463
161	417	0.0237236
161	868	0.0337991
162	468	0.0732307
162	514	0.00470144
162	969	0.0165837
163	382	0.0571513
163	389	0.0448736
163	402	0.051482
163	757	0.00294618
163	768	0.0256904
164	255	0.0236817
164	337	0.0214024
164	354	0.0410486
164	654	0.0513538
164	736	0.00731633
165	220	0.0730963
165	272	0.0485478
165	408	0.0321193
165	759	0.0134577
165	793	0.0525439
165	853	0.0209169
165	988	0.0306616
166	412	0.0385186
166	473	0.0349106
166	701	0.0273497
166	919	0.00396504
166	958	0.00439818
167	185	0.0159526
167	251	0.0240142
167	410	0.0468306
167	793	0.0398008
167	841	0.0445802
167	853	0.0527459
168	221	0.055309
168	229	0.0316763
168	476	0.0403417
168	761	0.0309982
168	804	0.0552141
169	194	0.0135144
169	205	0.0639892
169	291	0.0281665
169	438	0.0243233
169	441	0.0380741
169	444	0.0388118
169	855	0.0651907
169	953	0.0284896
169	955	0.0383042
170	196	0.0523962
170	714	0.0365687
170	762	0.0378554
170	792	0.0357079
170	860	0.0457288
170	883	0.054642
171	387	0.0144775
171	492	0.03952
171	734	0.0164446
171	813	0.0343084
172	216	0.0298762
172	695	0.0438015
172	747	0.0126249
172	887	0.037985
173	188	0.0228115
173	391	0.0246282
173	566	0.0275009
173	781	0.0246162
173	868	0.0582096
174	420	0.0132692
174	528	0.0636888
174	556	0.0156701
174	833	0.044378
174	939	0.0278282
175	232	0.0183796
175	770	0.0508347
176	322	0.0519609
176	344	0.0564422
176	520	0.0423182
176	626	0.0197547
176	870	0.0183244
176	999	0.065765
177	517	0.0214727
177	523	0.0463068
177	715	0.0156047
177	919	0.0254067
177	976	0.0406076
177	992	0.0147325
178	437	0.0670005
178	551	0.0670779
178	656	0.0357995
178	661	0.0166807
179	236	0.0260237
179	347	0.0207684
179	369	0.0146441
179	695	0.0459285
179	755	0.0191867
180	256	0.0325181
180	577	0.0552409
180	609	0.0216657
180	903	0.0654843
180	949	0.00739953
180	961	0.033911
181	340	0.0128188
181	372	0.0149408
181	422	0.0739132
181	668	0.0266104
181	851	0.0207835
182	306	0.00166298
183	516	0.023853
183	698	0.0421356
183	703	0.0722891
183	718	0.0392942
184	196	0.0406763
184	275	0.0196499
184	618	0.0467058
184	737	0.0188939
184	792	0.0316006
184	985	0.0220817
185	251	0.0323638
185	339	0.0448704
185	601	0.0184586
185	716	0.0442198
185	741	0.0291277
185	850	0.0126898
186	756	0.0390803
186	936	0.00666365
187	227	0.0306726
187	385	0.0445899
187	398	0.0412597
187	555	0.0461211
187	951	0.00845157
187	973	0.0498806
188	489	0.0447725
188	566	0.0418515
188	781	0.0571454
188	859	0.049161
189	330	0.0496422
189	342	0.047302
189	761	0.0329044
190	193	0.0232065
190	445	0.00176703
190	778	0.0690537
190	865	0.00856289
191	457	0.0123363
191	545	0.0481466
191	766	0.0102673
192	464	0.0256299
192	504	0.0186558
192	722	0.0542432
193	413	0.0289788
193	445	0.0168846
193	778	0.0294364
193	800	0.064939
193	882	0.0491583
193	885	0.028844
193	908	0.0403918
194	594	0.0138158
194	855	0.0237239
195	483	0.0347718
195	675	0.0129046
195	682	0.059121
195	738	0.00792751
195	836	0.0422689
195	917	0.00855231
196	275	0.0317177
196	792	0.0699849
196	883	0.0337067
197	456	0.0469551
197	474	0.00437132
197	551	0.0112353
198	208	0.0266054
198	236	0.0345547
198	347	0.0627482
199	482	0.104238
199	558	0.0520353
199	614	0.0393744
199	745	0.0741313
199	902	0.0511077
200	355	0.0170774
200	568	0.042046
200	694	0.0526423
200	975	0.0354379
201	230	0.0128251
201	238	0.0615705
201	353	0.0587384
201	559	0.00997827
201	807	0.0506349
201	849	0.0442123
201	960	0.0349915
202	254	0.0579187
202	270	0.033125
202	697	0.0399857
202	747	0.042842
202	887	0.0486279
203	313	0.0274609
203	325	0.0344919
203	368	0.0243039
203	569	0.0155577
203	636	0.0557316
203	844	0.0473106
204	433	0.0468428
204	673	0.0234937
204	708	0.0764831
204	773	0.0459978
204	794	0.0346392
204	907	0.0771372
205	432	0.0369513
205	438	0.0585662
205	444	0.0427135
205	862	0.0537589
206	256	0.00446447
206	561	0.0131352
206	858	0.05199
206	948	0.0484567
207	294	0.0365744
207	391	0.0482564
207	566	0.0578523
207	828	0.051177
208	347	0.0453214
208	416	0.0237507
208	603	0.0646443
208	657	0.0645046
208	803	0.0503218
209	434	0.0353951
209	533	0.037435
209	920	0.0241204
209	928	0.0394919
210	286	0.0446372
210	359	0.0483768
210	405	0.0316793
210	980	0.0601938
211	819	0.0135099
211	881	0.0133932
212	388	0.0466113
212	429	0.0325112
212	588	0.00910196
212	667	0.0314291
212	891	0.0438698
213	243	0.0190485
213	468	0.0505047
213	534	0.0336982
213	744	0.015838
213	751	0.0188503
214	487	0.0727162
214	651	0.0369893
214	810	0.00812311
214	845	0.0417614
215	344	0.0158822
215	384	0.0445058
215	436	0.0217642
215	496	0.0430117
215	665	0.041997
215	715	0.0112796
215	992	0.0302174
216	697	0.0469331
216	747	0.0577557
216	977	0.0274731
217	332	0.0159771
217	371	0.0280886
217	381	0.0280296
217	648	0.0222864
217	797	0.00719614
218	471	0.0167908
218	478	0.0525187
218	544	0.00720413
218	825	0.018984
218	834	0.0530251
219	411	0.0187777
219	468	0.0266446
219	514	0.00755519
219	534	0.0480161
219	924	0.0340429
220	272	0.000358411
220	487	0.0192903
220	515	0.00900194
220	690	0.0400184
220	988	0.0528368
221	229	0.0245525
221	610	0.0483146
221	804	0.0325558
221	929	0.021531
222	298	0.033189
222	726	0.0611526
222	774	0.0339333
222	837	0.0457985
222	900	0.0256217
223	447	0.0341731
224	318	0.0349484
224	546	0.0347201
224	593	0.0426401
224	894	0.0458626
225	228	0.0170829
225	267	0.069248
225	350	0.0628948
225	556	0.0432082
225	798	0.0126396
225	806	0.0217621
225	939	0.0353212
225	983	0.0131335
226	249	0.0763402
226	303	0.0252328
226	305	0.0502531
226	398	0.0528529
226	486	0.0442981
226	871	0.0477549
226	914	0.0409864
227	276	0.0475052
227	873	0.0298072
227	973	0.0062316
228	350	0.0460608
228	524	0.0275097
228	806	0.0353087
228	848	0.00141732
229	564	0.00328941
229	610	0.0371567
229	761	0.0151922
229	941	0.0552684
230	544	0.0204574
230	559	0.00490236
230	670	0.0556242
230	720	0.0236254
231	299	0.0161023
231	525	0.0597021
231	572	0.0155661
231	599	0.0037981
231	727	0.0730163
231	763	0.0462226
231	925	0.0274059
232	516	0.0536495
232	665	0.00637859
232	718	0.0631607
232	770	0.0608
232	992	0.0201222
233	253	0.0546596
233	303	0.00374375
233	327	0.0658736
233	722	0.0437279
233	799	0.031771
233	829	0.0859279
234	305	0.00668119
234	393	0.0174906
234	884	0.0287527
235	615	0.042485
235	693	0.0674212
235	930	0.0463018
236	254	0.0373512
236	347	0.0186051
236	695	0.0395261
237	605	0.0265114
237	648	0.00296907
237	835	0.0308517
237	937	0.0438739
238	559	0.0602674
238	734	0.0530751
238	849	0.0529852
239	288	0.0301289
239	378	0.0655884
239	538	0.0430034
239	705	0.0578393
239	750	0.0448341
239	758	0.0268866
240	439	0.0697061
240	469	0.00460274
240	689	0.0437925
240	742	0.0466221
240	765	0.0315302
241	349	0.00755643
241	573	0.0624645
241	734	0.0247162
241	946	0.0125227
242	307	0.0398258
242	683	0.0292072
242	726	0.0233772
242	808	0.0117935
242	837	0.0261033
242	893	0.0499524
242	962	0.0262093
243	536	0.0656675
243	721	0.0497653
243	744	0.0257024
243	751	0.0170668
243	788	0.0287019
244	268	0.0166614
244	388	0.0310822
244	422	0.0739416
244	687	0.0123366
245	527	0.0489681
245	739	0.0279259
246	346	0.0559065
246	390	0.0129242
246	425	0.047701
246	518	0.0187815
247	361	0.0182832
247	549	0.0224223
247	752	0.020149
247	805	0.029366
248	267	0.0516019
248	366	0.0553205
248	806	0.0230428
248	967	0.0584463
249	486	0.0468705
249	612	0.0549473
249	871	0.0584855
250	301	0.00955054
250	316	0.0383977
250	838	0.0647971
250	952	0.0293911
251	339	0.029989
251	525	0.0159035
251	713	0.0327567
251	841	0.0194446
252	281	0.0189954
252	363	0.0161302
252	470	0.0148112
252	567	0.0278264
252	677	0.0494055
253	303	0.0321381
253	305	0.0530632
254	270	0.0391581
254	695	0.0344155
254	887	0.0382813
254	996	0.0231636
255	654	0.0318994
255	736	0.0430417
255	972	0.0139575
256	561	0.0638102
256	609	0.0108447
256	858	0.0120348
256	903	0.0364368
256	956	0.045267
257	357	0.0490297
257	810	0.0669075
257	845	0.0459353
257	882	0.0365013
257	885	0.00916239
258	615	0.0508949
258	773	0.0612453
258	794	0.0244661
259	288	0.0105043
259	550	0.0438286
259	705	0.027922
259	812	0.0565801
259	965	0.0652823
260	505	0.0275751
260	895	0.0142395
260	982	0.0320565
261	315	0.0366186
261	457	0.00963496
261	495	0.0265226
261	673	0.0393004
261	688	0.021729
261	794	0.0383405
261	802	0.0386839
262	508	0.0337179
262	576	0.0492255
262	605	0.0233473
262	617	0.0203496
262	711	0.0204529
263	440	0.033198
263	508	0.0353156
263	576	0.0457884
263	904	0.0454965
263	989	0.00794089
264	279	0.043625
264	474	0.089672
265	826	0.0155438
265	950	0.0368457
266	604	0.0214358
266	629	0.0300362
266	634	0.0273686
266	637	0.0633669
266	719	0.0185162
266	985	0.0289066
267	798	0.047169
267	806	0.0279573
267	967	0.0350575
268	388	0.0217969
268	667	0.0262793
268	687	0.020306
269	499	0.0372699
269	658	0.0266453
269	880	0.0542378
269	907	0.0101655
270	697	0.011512
270	710	0.0374836
270	996	0.0383755
271	320	0.0371128
271	655	0.017331
271	929	0.0766793
272	423	0.00725025
272	690	0.0275501
273	362	0.0492933
273	418	0.0305823
273	593	0.0318037
273	619	0.0630775
273	869	0.0369384
274	462	0.0462157
274	490	0.010414
274	591	0.00841449
274	991	0.019602
275	590	0.0394775
275	737	0.0502256
275	843	0.0352953
275	883	0.0808255
276	574	0.0259867
276	589	0.0457743
276	832	0.028808
276	873	0.0335049
276	973	0.0188421
277	373	0.0489193
277	385	0.0190857
277	394	0.0149601
277	430	0.0308909
277	450	0.0458555
277	555	0.0479589
277	951	0.037856
278	582	0.00612595
278	643	0.0236652
278	683	0.0424439
278	740	0.0531279
278	760	0.0201813
279	656	0.0542856
279	710	0.0377434
280	540	0.0603648
280	578	0.032702
280	821	0.0254169
280	879	0.0108737
281	575	0.0699075
281	677	0.0166728
282	297	0.0360355
282	610	0.0489103
282	655	0.0266355
282	929	0.0679802
283	343	0.0307309
283	397	0.0468788
283	899	0.0512838
283	950	0.0177363
284	307	0.00688903
284	319	0.0370805
284	477	0.0572887
284	669	0.018286
284	686	0.0090262
285	309	0.0147714
285	383	0.0583741
285	526	0.0250172
285	553	0.0611355
285	565	0.0329478
285	757	0.0226188
285	768	0.0321192
286	320	0.00583303
286	405	0.055025
286	980	0.0666253
287	427	0.014811
287	460	0.0448394
287	577	0.00978843
287	581	0.0272735
287	588	0.0342078
287	961	0.042087
288	340	0.0263808
288	378	0.0380001
288	705	0.0487423
288	812	0.0196645
289	491	0.046886
289	680	0.0461393
289	696	0.0779588
289	936	0.0188446
290	302	0.0257776
290	314	0.0137371
290	691	0.0438269
290	915	0.00424857
291	438	0.0176546
291	691	0.0445965
291	817	0.0335534
291	953	0.0142467
292	382	0.00611108
292	402	0.0712475
292	436	0.0822823
292	715	0.0530086
292	898	0.0328097
293	321	0.0256462
293	343	0.0470365
293	407	0.0184133
293	899	0.0411188
294	391	0.0289123
294	536	0.0448114
294	828	0.0318909
295	310	0.040669
295	467	0.0378984
295	596	0.026162
296	698	0.0424844
296	703	0.0598807
296	770	0.0191983
297	375	0.0327604
297	532	0.0227675
297	553	0.0657323
297	610	0.0066639
297	978	0.0283618
298	392	0.0473797
298	726	0.00945714
298	774	0.0261629
299	525	0.025199
299	572	0.0128352
299	713	0.0676324
300	467	0.042124
300	621	0.0569651
300	912	0.0646571
301	316	0.0398811
301	345	0.0203295
301	838	0.0188298
301	990	0.0527863
302	314	0.0371059
302	483	0.0500143
302	484	0.00683555
302	540	0.0473083
302	915	0.0395365
303	305	0.048868
303	486	0.0413768
303	829	0.021283
304	521	0.0337122
304	526	0.040733
304	542	0.0482909
304	636	0.0370831
304	666	0.0228115
304	757	0.0872025
305	674	0.00669122
305	884	0.0161842
305	914	0.00319758
305	995	0.0326324
306	417	0.00658281
306	560	0.0192168
306	766	0.0269409
307	319	0.0273845
307	477	0.0371074
307	764	0.0651531
307	837	0.0319423
307	962	0.0416677
307	993	0.0457119
308	328	0.0691256
308	381	0.0289915
308	424	0.0183822
308	840	0.0724485
309	383	0.013796
309	454	0.048127
309	552	0.0220722
309	587	0.0731464
309	768	0.0144514
309	775	0.0498396
310	463	0.0318108
310	467	0.0406171
310	505	0.0205768
310	510	0.0540443
310	642	0.0332917
310	982	0.0635586
311	360	0.0458726
311	377	0.0478797
311	739	0.0299081
311	868	0.0249267
311	989	0.0566577
312	435	0.058838
312	558	0.0123456
312	614	0.0309058
312	717	0.0151388
312	921	0.0486509
312	923	0.0780989
313	520	0.0477586
313	569	0.0505595
313	626	0.0449201
313	636	0.0309204
314	691	0.0315934
315	448	0.0326536
315	464	0.040008
315	495	0.0335492
315	529	0.0361765
315	866	0.00474676
316	412	0.0471661
316	952	0.0794928
316	990	0.088323
317	356	0.0556699
317	831	0.0261079
317	888	0.0298921
317	984	0.0211026
317	986	0.0178068
318	323	0.0556448
318	512	0.0122333
318	593	0.0341487
318	782	0.0491811
319	686	0.0249993
319	764	0.0324926
320	595	0.0174544
320	655	0.0113726
321	407	0.0474981
321	592	0.0547152
322	344	0.0314015
322	384	0.0109838
322	580	0.0572471
322	999	0.050126
323	512	0.0100384
323	585	0.0251825
323	758	0.0753921
323	782	0.0205282
324	675	0.0362805
324	682	0.024399
324	725	0.038851
324	867	0.045889
325	368	0.0155711
325	709	0.0565945
325	844	0.0790619
326	455	0.0129238
326	584	0.0289114
326	603	0.0367916
326	783	0.0429027
326	803	0.0355155
326	842	0.0483013
327	509	0.0414025
327	671	0.0314579
327	799	0.0220094
327	829	0.0169796
328	351	0.0495297
328	381	0.0578758
328	678	0.0238026
328	769	0.036557
328	822	0.0226175
328	840	0.0470563
329	406	0.0547733
329	692	0.0653969
329	739	0.0386992
329	795	0.0182115
329	815	0.00643037
330	342	0.00836586
330	388	0.0209352
330	730	0.0362583
331	415	0.0301518
331	449	0.0514785
331	524	0.0582071
331	806	0.017486
331	818	0.0547068
332	605	0.0281472
332	648	0.0300621
332	797	0.0565113
332	815	0.0545893
333	583	0.0434709
333	801	0.0356086
333	964	0.0194414
334	423	0.0498015
334	569	0.0468597
335	417	0.0343244
335	504	0.0357346
335	545	0.0443385
335	674	0.0111565
335	766	0.0595512
336	431	0.0262947
336	534	0.0107171
336	650	0.0432067
336	721	0.0373321
336	751	0.0361832
336	935	0.00379121
337	354	0.0436205
337	617	0.0452294
337	654	0.00494779
337	876	0.0388185
337	984	0.022349
338	457	0.0323032
338	688	0.0356726
339	601	0.0555504
339	713	0.0315198
340	378	0.0564069
340	851	0.0481265
341	415	0.0287814
341	449	0.0362341
341	502	0.0180991
341	857	0.0535314
342	476	0.0529986
342	730	0.0536108
342	761	0.00673189
343	397	0.0233247
343	407	0.0149909
343	535	0.0789658
343	899	0.055608
343	937	0.0336013
344	384	0.0657141
344	401	0.03834
344	496	0.0410609
344	520	0.0696493
345	814	0.0411414
345	838	0.0187525
345	981	0.0353973
345	990	0.0697927
346	390	0.0124366
346	424	0.0556006
346	522	0.0317791
346	832	0.0260257
347	416	0.0338071
347	755	0.0473895
348	396	0.0504857
348	598	0.023268
348	905	0.0641563
349	573	0.0373526
349	642	0.0167492
349	660	0.0301629
349	689	0.0177847
349	734	0.0435467
350	848	0.00263946
350	983	0.0377347
351	371	0.05978
351	381	0.0462469
351	678	0.00397936
352	458	0.0569182
352	578	0.0131738
352	608	0.0472742
352	707	0.0173571
352	879	0.0224522
353	881	0.0304939
353	960	0.0231357
354	736	0.0424657
354	876	0.0237459
355	358	0.0734452
355	568	0.0156772
355	694	0.0179935
355	731	0.0387494
356	652	0.0220307
356	888	0.0207085
356	984	0.0342126
357	413	0.0153312
357	759	0.00935502
357	845	0.0310651
357	885	0.0203082
358	568	0.0445819
358	731	0.0493263
358	968	0.103638
359	363	0.0193441
359	405	0.0273959
359	421	0.0262333
359	567	0.0526112
359	613	0.0536509
360	377	0.0730642
360	527	0.0435668
360	739	0.0211919
361	392	0.0792038
361	421	0.0240486
361	643	0.032882
361	683	0.0245243
361	752	0.0142913
361	805	0.0227884
362	418	0.0225018
362	612	0.0461516
362	631	0.0286948
362	871	0.0639207
363	567	0.023331
364	638	0.0488467
364	772	0.00598947
364	842	0.0862209
364	847	0.0174783
364	852	0.0521325
364	945	0.025111
365	630	0.0624093
365	647	0.0582817
365	706	0.014653
365	801	0.0275857
366	568	0.0221873
366	628	0.00303292
366	806	0.0524051
367	445	0.0227519
367	669	0.0174141
367	924	0.0239571
367	954	0.0519972
368	571	0.017697
368	709	0.0247471
369	695	0.0385021
369	755	0.0379935
370	652	0.0316518
370	654	0.0526227
370	916	0.0133244
371	381	0.0543697
371	648	0.0378067
371	678	0.0250417
371	937	0.0433756
372	422	0.016004
372	430	0.0295341
372	450	0.0253897
372	687	0.0475495
372	970	0.00845621
373	394	0.0329025
373	555	0.050751
373	700	0.0378312
373	933	0.0182896
374	632	0.0569712
374	771	0.032326
374	784	0.020163
374	971	0.0539741
375	432	0.0112288
375	444	0.0375114
375	978	0.0575758
376	419	0.0332167
376	602	0.0296492
376	863	0.0574114
376	864	0.0575861
376	878	0.0343214
376	881	0.0282363
377	417	0.0375804
377	527	0.0449587
377	681	0.0867086
378	394	0.0552356
378	538	0.0359692
378	700	0.054759
379	569	0.0364566
379	749	0.0299009
379	754	0.0480627
379	942	0.0143412
380	429	0.0134605
380	472	0.019444
380	588	0.0402988
380	804	0.0367011
381	797	0.0382247
382	389	0.0388395
382	402	0.029341
382	436	0.0446842
383	553	0.0280044
383	775	0.0233901
384	580	0.0217844
384	665	0.0481348
384	718	0.0558939
385	555	0.0172515
386	464	0.0439935
386	529	0.0690596
386	545	0.0303764
387	492	0.0301338
387	596	0.00545222
387	676	0.0733299
387	699	0.0877923
387	807	0.0350282
387	813	0.0632397
387	863	0.0516122
387	878	0.0501923
387	944	0.0335632
387	960	0.0565006
388	422	0.0015923
388	667	0.0802056
388	730	0.0262686
388	891	0.0121535
389	436	0.0489074
389	496	0.0372585
389	666	0.0228345
389	757	0.0295835
390	425	0.0206246
390	522	0.019542
390	622	0.05462
391	566	0.0220325
392	683	0.0161755
392	726	0.0100069
393	574	0.0205784
393	649	0.0313352
393	846	0.0143381
393	884	0.0542647
394	450	0.029615
394	700	0.0465396
395	716	0.0214408
395	790	0.0588518
395	967	0.0344782
396	467	0.0235438
396	905	0.0248198
397	535	0.0341735
397	972	0.0675613
398	555	0.0174246
398	611	0.0401696
398	914	0.00920304
398	933	0.0461919
398	973	0.0704684
399	490	0.0122043
399	491	0.0549608
399	563	0.0418743
399	591	0.0120463
399	645	0.0250236
399	680	0.0211147
399	767	0.0138743
399	892	0.0396003
399	897	0.0312804
400	525	0.0686204
400	548	0.0433665
400	583	0.0266039
400	630	0.0274562
400	727	0.0166768
400	997	0.0290307
401	496	0.0542673
401	520	0.0305507
401	521	0.0317811
401	542	0.0164961
402	454	0.0421571
402	768	0.0590143
402	898	0.0397764
403	448	0.0280187
403	507	0.066706
403	866	0.0507803
404	462	0.0132215
404	490	0.027073
404	663	0.0367488
404	957	0.0266604
405	613	0.0652224
406	576	0.0298157
406	711	0.0496234
406	739	0.0124277
406	795	0.0185178
407	592	0.0281502
407	678	0.0235527
407	743	0.0369764
407	937	0.0279056
408	759	0.0174629
408	845	0.0428747
408	988	0.0429636
409	477	0.0669369
409	773	0.017896
409	893	0.0279436
409	932	0.0368351
409	962	0.0150901
409	993	0.0529229
410	458	0.0296063
410	793	0.0261786
410	841	0.0280773
411	514	0.0820269
412	473	0.0539328
412	587	0.0408124
412	701	0.0525652
412	911	0.0484999
412	952	0.0379826
412	958	0.04795
412	990	0.0542229
413	759	0.0469875
413	800	0.0375109
413	853	0.0310287
413	885	0.0389779
414	466	0.0423181
414	634	0.0439556
414	699	0.0309867
415	449	0.0444607
415	818	0.0736637
416	511	0.0301657
416	755	0.0547681
416	803	0.0217738
416	966	0.0530205
416	998	0.0695528
417	674	0.0203469
417	681	0.0751392
417	766	0.0537468
417	995	0.0427348
418	593	0.0164703
418	631	0.0371954
419	452	0.0412222
419	863	0.0377232
419	864	0.0298657
420	528	0.0484547
420	627	0.0340579
420	939	0.0200675
421	567	0.0738423
421	805	0.0380267
422	480	0.0491154
422	687	0.0338095
422	920	0.0583949
423	500	0.0289684
423	690	0.0418723
423	728	0.0271768
423	942	0.0686712
424	840	0.0462255
425	493	0.0424941
425	498	0.0635068
425	518	0.0333638
425	561	0.0187281
425	622	0.034771
425	685	0.0390947
425	704	0.0297059
426	461	0.0307609
426	728	0.0546615
426	746	0.0164215
427	577	0.0229799
427	581	0.0257423
427	597	0.011318
427	934	0.0529609
428	530	0.0218967
428	644	0.0586108
428	705	0.0329073
428	750	0.0310291
428	965	0.0590255
429	476	0.0237975
429	588	0.0813171
430	450	0.0563268
430	498	0.0375564
430	926	0.0350907
430	951	0.0472181
430	970	0.0750606
431	534	0.0394719
431	935	0.0603917
432	444	0.0381102
432	482	0.0332842
[truncated: 4,000 more rows]
