# Supplementary material for: The winner takes it all—Competitiveness of single nodes in globalized supply networks
Source: PLoS One. 2019 Nov 20;14(11):e0225346. doi: 10.1371/journal.pone.0225346 (PMC6867619; doi:10.1371/journal.pone.0225346)
Supplement: S1 Table — Legends can be found in te readme.txt file. (ZIP) [file pone.0225346.s001.zip › spatial_network_delaunay_randomized_weights_N_1000_r_3_node_measures.dat]

0	5	6.6	241.541	38.3015	4661	6491.4	0.0230138	0.0384138	0.0340301	0.0528242	0.241541	0.401597	19	0.0605137	0.0950637
1	5	6.6	243.926	37.6343	2714	5882.4	0.0133871	0.023216	0.0368129	0.0374936	0.243926	0.408003	19	0.0473627	0.0915485
2	7	6.28571	244.295	39.9265	5962	5913.43	0.0148882	0.033614	0.0357975	0.0529203	0.244295	0.410874	24	0.0520104	0.115725
3	6	6	250.491	43.1899	7304	5589.17	0.00761865	0.0368947	0.035676	0.0610108	0.250491	0.456958	19	0.0502609	0.092495
4	6	6.5	228.116	35.892	3147	7551.17	0.0259649	0.0390688	0.0358103	0.0541076	0.228116	0.402033	22	0.0541468	0.0952934
5	4	6.5	275.343	43.6779	3808	6136.25	0.018685	0.03255	0.0408208	0.0612724	0.275343	0.427847	15	0.0542671	0.0911025
6	6	6.16667	252.794	43.704	6987	4887.5	0.00841832	0.0341435	0.0355739	0.0517603	0.252794	0.437311	20	0.047832	0.100393
7	7	6.57143	251.574	39.0624	9803	6582.86	0.0112748	0.0285617	0.0338304	0.0438875	0.251574	0.431031	26	0.0457534	0.0805087
8	6	6	258.3	45.2537	4943	4777	0.0233042	0.0341858	0.0347894	0.0500904	0.2583	0.456388	19	0.0506226	0.0838145
9	8	5.75	255.69	45.8872	8271	5323.38	0.0190821	0.0323488	0.0381469	0.0540614	0.25569	0.42642	23	0.0469986	0.0811388
10	6	6.66667	237.529	36.8234	6546	7597.67	0.0283601	0.0435009	0.0340503	0.0579154	0.237529	0.404881	23	0.0554597	0.0962868
11	4	7.25	252.203	34.9031	2852	5835.5	0.00613497	0.0266322	0.0318884	0.0394878	0.252203	0.468021	18	0.0388745	0.0638868
12	7	6.28571	237.038	38.7403	6695	5224.86	0.00766015	0.0285458	0.0327519	0.0470866	0.237038	0.414187	24	0.0423806	0.0860043
13	5	7	220.73	32.9168	4606	6927.8	0.00986128	0.0245143	0.0409937	0.0389251	0.22073	0.407752	21	0.0511766	0.0975746
14	7	5.85714	229.76	40.8461	3115	7138	0.00552009	0.037275	0.0346159	0.0576355	0.22976	0.41661	21	0.0421763	0.0969771
15	7	5.71429	258.121	46.4443	3177	6060	0.0141449	0.033783	0.0408841	0.0514195	0.258121	0.411641	20	0.0490854	0.0982145
16	5	6.2	244.366	41.2707	722	5069.6	0.00505604	0.0328465	0.0371969	0.0567973	0.244366	0.432467	17	0.0534592	0.110612
17	7	6	248.589	42.3193	7720	6259.43	0.0153348	0.03401	0.0380643	0.0529618	0.248589	0.438338	22	0.0500164	0.0852653
18	5	6.6	221.595	36.0532	2849	6591	0.00797838	0.0362971	0.0407901	0.0708537	0.221595	0.408541	19	0.0394444	0.0708537
19	6	6	259.041	44.2528	354	7503.67	0.0150543	0.0374651	0.0360729	0.0580146	0.259041	0.455515	19	0.0489967	0.0846071
20	7	6.42857	273.671	44.4173	7064	6375	0.0337977	0.0541165	0.0422812	0.0706112	0.273671	0.440368	25	0.0735527	0.135562
21	4	6.5	252.807	39.1249	2831	6129.25	0.018747	0.0321198	0.0370351	0.0497576	0.252807	0.428539	15	0.0480184	0.0891041
22	3	6.33333	274.334	43.5451	0	5229.33	0.0396965	0.0465461	0.038559	0.0518488	0.274334	0.457241	11	0.0598397	0.0967598
23	9	6.55556	251.12	39.6721	10490	6459.33	0.00284921	0.0408684	0.0393611	0.0645054	0.25112	0.433896	33	0.0645352	0.124609
24	4	6.5	256.062	39.6286	3057	6974	0.0117559	0.0312043	0.0349491	0.0569438	0.256062	0.419729	15	0.0449467	0.0843044
25	9	5.77778	264.496	47.8262	6889	4689.44	0.0211989	0.0441069	0.0450014	0.075772	0.264496	0.474417	26	0.0629652	0.106913
26	7	6	234.376	41.9856	5232	4440	0.0203372	0.0395174	0.0287797	0.0781959	0.234376	0.412839	22	0.0493771	0.0822242
27	7	5.85714	231.247	40.2716	11324	6076.29	0.0112582	0.0271666	0.0356218	0.0420316	0.231247	0.429458	21	0.0396426	0.0794194
28	9	6.55556	221.97	37.8758	8513	5761.67	0.00706759	0.034924	0.0314437	0.0542288	0.22197	0.412337	32	0.044593	0.0771344
29	5	6.4	215.37	36.3052	2694	5213.4	0.0131568	0.0193172	0.0331125	0.0248174	0.21537	0.38918	18	0.0367674	0.0770869
30	6	6.66667	241.34	39.489	4812	5661	0.0154336	0.0445745	0.0320962	0.0732597	0.24134	0.418283	23	0.0615737	0.0944758
31	6	6	237.301	40.9626	7293	6104.67	0.0204442	0.0392789	0.0345308	0.0577828	0.237301	0.403154	19	0.0520278	0.0810696
32	8	6	250.706	44.172	7102	5777	0.0141312	0.0418099	0.0338142	0.065358	0.250706	0.432878	25	0.0466014	0.0775781
33	7	6.71429	237.969	40.363	4100	5965	0.017165	0.0325909	0.0369119	0.0607987	0.237969	0.420377	25	0.0452032	0.0763919
34	5	6.8	248.111	39.4811	4313	6819.6	0.00689292	0.0235883	0.0309086	0.0419206	0.248111	0.458913	20	0.0372947	0.0723099
35	6	6.66667	260.264	41.57	7707	5880.17	0.013627	0.0335395	0.0305575	0.0528786	0.260264	0.443173	22	0.048856	0.083843
36	8	7	232.096	35.9311	8177	6275.75	0.0147499	0.0392163	0.0351861	0.0706772	0.232096	0.414265	31	0.0553363	0.107333
37	7	6.42857	228.664	36.9181	7088	6514.29	0.00342797	0.0276689	0.0367538	0.0525083	0.228664	0.378907	25	0.0393315	0.103283
38	4	7	234.146	36.5854	3449	6660	0.0146685	0.0342389	0.0340061	0.0457634	0.234146	0.404929	17	0.0519198	0.093626
39	4	8.25	231.824	28.403	3699	8558	0.00736431	0.030162	0.0346644	0.0559188	0.231824	0.386316	22	0.0485872	0.0826668
40	7	6.14286	248.045	42.3111	5900	4581.43	0.0112637	0.030736	0.0372504	0.070419	0.248045	0.419176	22	0.0469143	0.0922516
41	7	6.57143	244.346	40.0456	7011	6715.71	0.0166202	0.0239639	0.0326962	0.0308276	0.244346	0.417176	26	0.0435601	0.0787587
42	5	6.6	243.012	39.3449	5239	6663.6	0.0242747	0.031614	0.0385936	0.0451137	0.243012	0.41474	19	0.0464799	0.081155
43	6	7.16667	256.125	38.5373	5264	7496.17	0.0158224	0.0477632	0.0379886	0.100612	0.256125	0.424318	26	0.0587552	0.10471
44	6	5.33333	242.762	47.5409	2682	4299.5	0.0175637	0.0305112	0.0313901	0.0622244	0.242762	0.405824	15	0.0374086	0.0761023
45	6	7	235.746	36.7807	3956	7941.17	0.00855475	0.0336406	0.0298645	0.0696368	0.235746	0.412055	25	0.0468657	0.0842574
46	7	5.85714	258.992	45.72	7205	4712.14	0.0104656	0.0428402	0.0382371	0.0712575	0.258992	0.402617	21	0.0620913	0.102797
47	8	5.875	233.684	41.4162	9763	5137.12	0.01212	0.0310767	0.0331229	0.0594094	0.233684	0.393899	24	0.0421015	0.0791734
48	4	7.25	267.017	37.3506	5126	6033.75	0.0318158	0.0432789	0.0423743	0.0625063	0.267017	0.43056	18	0.062272	0.10169
49	6	6.16667	243.135	41.8732	6570	5237.17	0.0184167	0.0365177	0.033805	0.0620516	0.243135	0.410594	20	0.0482586	0.084999
50	5	6.8	252.62	38.5747	2826	5414.2	0.00692017	0.0296399	0.0316702	0.0569016	0.25262	0.458159	20	0.0447097	0.0832749
51	6	6.5	259.669	40.8567	5176	6188.33	0.0359474	0.0451821	0.039048	0.0558092	0.259669	0.435067	22	0.0615365	0.093631
52	6	6.66667	267.418	41.0146	4254	6824	0.00133353	0.0298488	0.0390301	0.0571672	0.267418	0.444574	23	0.0521994	0.110548
53	7	7.57143	219.209	31.0049	8173	7687.29	0.0235008	0.0334029	0.0326785	0.0397779	0.219209	0.407391	33	0.0502859	0.0813234
54	8	6.125	255.157	42.3744	12624	5654.12	0.017198	0.0422668	0.0384424	0.0623778	0.255157	0.424771	26	0.0568312	0.114451
55	5	7.4	243.737	34.9356	6261	7159.8	0.0193406	0.0291184	0.0325791	0.0512219	0.243737	0.407841	23	0.0491815	0.0904415
56	7	6.28571	233.243	38.6359	6307	5343.29	0.0160607	0.0353557	0.0355378	0.0722545	0.233243	0.426626	24	0.0544081	0.10529
57	5	6.4	237.152	39.243	1750	6476.8	0.00380729	0.014676	0.0359641	0.0306273	0.237152	0.412036	18	0.0326807	0.0810514
58	4	6.25	249.413	40.6781	941	4586.5	0.00623817	0.0326496	0.0325751	0.0561397	0.249413	0.45604	14	0.0421749	0.081676
59	9	6	217.186	36.8872	8671	5327.44	0.0135257	0.033145	0.037473	0.0549483	0.217186	0.398522	28	0.0415077	0.0767268
60	5	6.6	253.214	38.8865	4327	6884.6	0.00829364	0.0340802	0.034145	0.0550153	0.253214	0.432455	19	0.0482094	0.0942732
61	7	6.85714	242.989	36.2969	4943	6379.29	0.0134731	0.0352253	0.0355027	0.0584625	0.242989	0.457506	28	0.0468633	0.07885
62	6	6.5	231.578	39.8536	7662	6073.67	0.0293088	0.0384853	0.0324317	0.0516647	0.231578	0.392209	22	0.0557683	0.0869932
63	8	6.125	251.969	43.6822	6589	4595.5	0.014106	0.0363631	0.0350937	0.0648288	0.251969	0.45998	26	0.0538716	0.0900353
64	6	5.83333	257.347	44.7293	2771	6139.5	0.0125248	0.033886	0.0356586	0.0457235	0.257347	0.437097	18	0.0461215	0.0779937
65	9	5.77778	241.7	43.9706	7203	5622.22	0.00752895	0.0381434	0.0351884	0.0662559	0.2417	0.440732	26	0.0528211	0.0915999
66	9	6	208.229	35.3658	11062	5768.44	0.00571282	0.0244247	0.0371774	0.0530515	0.208229	0.373668	28	0.0395324	0.0829721
67	5	6.2	218.479	36.0491	4187	5525	0.0247347	0.0386301	0.0324721	0.0584768	0.218479	0.389695	17	0.0456858	0.0696108
68	5	6	234.153	39.9175	3716	5895.6	0.00785078	0.0334626	0.0371123	0.0676995	0.234153	0.424814	16	0.0397882	0.071912
69	8	5.625	240.546	45.6035	8168	3982.5	0.00907389	0.0316087	0.0355707	0.049446	0.240546	0.39761	22	0.0410572	0.0682556
70	7	6.71429	230.727	37.068	10634	6164.57	0.0104447	0.0314429	0.0383516	0.0667101	0.230727	0.41527	27	0.0418517	0.0843044
71	6	6.33333	255.994	41.0404	5808	5196.67	0.00743225	0.0281763	0.0333527	0.0482147	0.255994	0.482492	21	0.0366535	0.0775476
72	5	7.6	222.968	31.7304	4349	7068.4	0.01495	0.0385393	0.0267787	0.0595348	0.222968	0.396984	24	0.044993	0.0828897
73	5	6.8	253.25	40.098	8008	6512.6	0.0180468	0.045739	0.0376629	0.0657478	0.25325	0.453573	20	0.0567101	0.100233
74	7	6.28571	258.721	45.6722	5584	6459.43	0.00706907	0.0431722	0.0338212	0.0967951	0.258721	0.451301	23	0.05482	0.111697
75	7	6.14286	238.072	42.135	5775	5274.71	0.0119922	0.0332667	0.0335498	0.0501189	0.238072	0.459914	22	0.0430322	0.0765291
76	5	6.8	248.397	36.9638	3431	6918.6	0.0236136	0.0424797	0.0366522	0.0764447	0.248397	0.438526	20	0.0508086	0.0795836
77	8	6.125	239.998	39.8568	10046	6598.62	0.0157709	0.0401499	0.0364805	0.0640427	0.239998	0.42809	26	0.0535101	0.0904756
78	5	6.4	264.434	41.8687	1427	5803.8	0.0230109	0.0352992	0.0334576	0.0496899	0.264434	0.470314	18	0.0449687	0.0721566
79	8	6	251.53	43.0071	9250	5371.5	0.0304236	0.0450754	0.0403105	0.0621103	0.25153	0.424271	25	0.0586565	0.0980381
80	5	6.4	234.115	37.9601	4244	4514	0.02411	0.0374252	0.0303815	0.0733316	0.234115	0.418817	18	0.0539906	0.128233
81	6	5.5	224.746	41.8278	1911	3776.67	0.00256031	0.0313358	0.0346062	0.061103	0.224746	0.420066	16	0.0353909	0.0770916
82	4	7.5	235.28	33.4014	4833	7382.75	0.0198439	0.0332045	0.0318877	0.0535845	0.23528	0.426934	19	0.0430609	0.0653348
83	6	6.66667	240.317	36.8581	6405	6695	0.0147839	0.0283406	0.0327814	0.0476111	0.240317	0.398928	23	0.0436404	0.0777259
84	5	6.4	249.762	41.627	2935	5246.6	0.0158224	0.0288168	0.0426843	0.0469759	0.249762	0.417821	18	0.0440709	0.0760762
85	7	6.14286	240.801	43.4643	6444	4297.43	0.0162495	0.0422503	0.042764	0.0786769	0.240801	0.408564	21	0.0544386	0.0838425
86	6	6.33333	241.066	40.3371	6291	6015.83	0.0157941	0.0333843	0.0366284	0.049493	0.241066	0.409849	21	0.0527908	0.115485
87	6	6.16667	264.968	44.214	5650	5578.17	0.0379159	0.0488364	0.0334968	0.0660478	0.264968	0.457368	20	0.0663933	0.108111
88	8	6.25	242.321	41.5649	10882	5933.12	0.00529843	0.0430828	0.0377091	0.0987151	0.242321	0.412157	27	0.052075	0.0987151
89	8	5.875	240.679	42.9784	5931	5375.75	0.00954375	0.0408859	0.0440697	0.077155	0.240679	0.411687	23	0.0531711	0.093023
90	5	6	246.63	42.0445	6924	6152	0.0205465	0.033414	0.0297997	0.051295	0.24663	0.450924	16	0.0446712	0.0706015
91	8	6.25	238.362	39.8335	9055	6453.5	0.00846619	0.0400906	0.0335335	0.0643241	0.238362	0.431127	27	0.0523302	0.0964469
92	5	7	239.476	36.0354	4350	5477.6	0.0163221	0.041515	0.0333564	0.0672072	0.239476	0.413135	21	0.0512401	0.0776051
93	8	6.75	222.215	34.7211	8485	6523.38	0.0149092	0.0298795	0.033104	0.0511371	0.222215	0.394462	31	0.0484396	0.082252
94	7	5.42857	252.989	48.5325	9336	4922.43	0.00829364	0.0426164	0.035012	0.0725396	0.252989	0.429511	18	0.0472374	0.0730889
95	6	6.66667	236.12	36.4487	5877	6551.33	0.0100534	0.0242171	0.031871	0.0418015	0.23612	0.391918	23	0.0398132	0.0730273
96	8	5.875	211.848	38.3133	7758	4764.38	0.00398761	0.0335639	0.0295541	0.0542288	0.211848	0.39755	24	0.0471896	0.101559
97	6	5.5	240.825	45.2025	3796	5169.67	0.00326466	0.0191464	0.0343711	0.0331283	0.240825	0.399054	16	0.0370301	0.0728699
98	6	6	263.407	47.9777	6958	6045.17	0.0225329	0.0493132	0.0387343	0.0974054	0.263407	0.452057	19	0.0556414	0.0974054
99	8	5.75	245.387	44.5128	8170	5137	0.00907389	0.0322818	0.0386718	0.0544174	0.245387	0.406684	23	0.0437968	0.0880541
100	7	5.57143	251.84	46.856	3168	4132.14	0.00613497	0.030803	0.0318995	0.0779688	0.25184	0.46339	19	0.0412987	0.0779688
101	8	6	236.909	40.9655	7816	6195.25	0.011867	0.0348651	0.0386793	0.0732442	0.236909	0.401494	25	0.0515038	0.0868873
102	4	6.75	229.851	37.1684	2083	5821.5	0.00542166	0.0322015	0.0346669	0.0554195	0.229851	0.416511	16	0.0338516	0.0608562
103	7	6.42857	222.57	36.3002	11202	6181.86	0.0113335	0.0317256	0.0337807	0.0591512	0.22257	0.417051	25	0.042278	0.0655281
104	4	6.75	272.97	41.0267	3882	6372.25	0.0218513	0.0367176	0.0347576	0.048983	0.27297	0.471693	16	0.0574883	0.095841
105	9	5.77778	244.691	43.8027	9213	5304.67	0.0162489	0.0387309	0.0378896	0.0530343	0.244691	0.439723	26	0.0507925	0.102777
106	6	6	278.882	48.8596	7817	5251.33	0.0193654	0.040504	0.0373306	0.0533962	0.278882	0.439701	19	0.0601847	0.102774
107	6	5.5	289.548	53.888	3571	4985.33	0.0391162	0.0490116	0.0382196	0.0803229	0.289548	0.492811	16	0.0627361	0.100917
108	5	6	242.538	46.2747	584	4259.2	0.00643441	0.0351891	0.0371861	0.0524464	0.242538	0.401478	15	0.0358819	0.0565282
109	5	6.2	250.455	43.1339	2730	5085.6	0.011433	0.0335261	0.0352262	0.0488312	0.250455	0.431406	17	0.0410546	0.0689088
110	6	6.5	265.745	42.0763	8782	5725.5	0.0106839	0.0411681	0.0396648	0.0599565	0.265745	0.446706	22	0.0560052	0.0842058
111	4	7.25	245.407	37.7362	458	6875.5	0.0222808	0.0361202	0.0296462	0.0513009	0.245407	0.433371	18	0.0446566	0.0777154
112	6	6.66667	229.72	35.4607	6327	7018.33	0.00846702	0.0390782	0.0359528	0.0749651	0.22972	0.444349	23	0.0460791	0.0832852
113	8	6.5	243.082	39.1874	9496	5759.62	0.0146033	0.0317938	0.0339682	0.0534885	0.243082	0.440936	28	0.0478312	0.0955191
114	5	6.8	220.319	34.3243	2462	5848.4	0.00432859	0.0286342	0.0309282	0.0476972	0.220319	0.419404	20	0.0391639	0.0741471
115	6	6.16667	299.642	51.3078	3488	5214.17	0.0226344	0.0409358	0.0446441	0.0626046	0.299642	0.457942	20	0.0705012	0.124609
116	5	6.2	275.268	47.7131	4336	4556.8	0.0258137	0.0454383	0.0363648	0.0831628	0.275268	0.453948	17	0.0514483	0.0831628
117	9	6	239.191	41.9955	7740	5082	0.00719454	0.0247732	0.0353629	0.047488	0.239191	0.419973	28	0.0425353	0.0808244
118	6	5.83333	261.265	46.0842	4465	4176.17	0.0197876	0.030098	0.0401113	0.0519773	0.261265	0.441169	18	0.0460046	0.0821462
119	4	7	235.694	35.5178	1937	6666	0.0154858	0.0341202	0.0374371	0.0440338	0.235694	0.41244	17	0.049674	0.100999
120	7	5.71429	278.14	49.9989	5690	5219.71	0.0243041	0.0415081	0.040213	0.0721079	0.27814	0.453948	20	0.059067	0.098683
121	6	6	232.802	39.5394	10509	6129	0.00563734	0.0261365	0.0300386	0.042245	0.232802	0.40772	19	0.0391058	0.0724724
122	7	6.14286	236.412	40.9834	5009	6324.14	0.00515392	0.0321573	0.0341899	0.0699654	0.236412	0.429041	23	0.0425254	0.0915999
123	4	7	266.65	39.5213	1562	6387.75	0.0161361	0.034115	0.037401	0.0507818	0.26665	0.460423	17	0.0524802	0.08645
124	5	6.2	243.589	39.9022	5857	5996	0.0277246	0.033568	0.0361527	0.0518178	0.243589	0.418892	17	0.0457244	0.0839396
125	6	6	274.108	47.3162	8607	5767.83	0.0233716	0.0423919	0.042206	0.0698516	0.274108	0.490711	19	0.0554797	0.095514
126	5	6.8	229.378	36.3182	3442	6474.4	0.00847351	0.0283689	0.028981	0.0622244	0.229378	0.398985	20	0.0341696	0.0622244
127	5	6	250.659	42.254	5416	5689.4	0.0160735	0.0288783	0.0340034	0.0465373	0.250659	0.447723	16	0.0434465	0.0713806
128	7	6.14286	240.429	40.1124	7883	5980.86	0.0163802	0.0387107	0.0327073	0.0857894	0.240429	0.417138	23	0.0459766	0.0857894
129	8	6.75	226.482	36.1293	7427	6254.62	0.0149092	0.0359329	0.0338212	0.0725589	0.226482	0.405119	30	0.0439506	0.0774531
130	7	6.28571	237.916	39.4504	7993	5855.29	0.0129133	0.0398021	0.0349118	0.0614993	0.237916	0.408107	24	0.0495355	0.0901462
131	7	6.42857	219.658	36.1615	4609	5333.14	0.0176235	0.0379709	0.0439238	0.0568708	0.219658	0.367253	25	0.0517327	0.110944
132	6	5.83333	236.111	43.2871	6348	4899	0.0206699	0.0349307	0.0407031	0.0621164	0.236111	0.43737	18	0.0432397	0.0835564
133	3	7.33333	280.466	38.9536	0	5527.33	0.0273261	0.0483515	0.0345596	0.0597938	0.280466	0.471764	14	0.0575717	0.0994526
134	7	6.14286	249.492	45.4857	4647	5033.14	0.00843595	0.02555	0.0346124	0.0388635	0.249492	0.438404	22	0.0427046	0.0726975
135	4	7.75	221.4	30.1351	5389	7793.75	0.00796551	0.0292848	0.0351624	0.0691435	0.2214	0.40892	20	0.0337558	0.0691435
136	9	6.33333	246.65	40.9887	10623	6535.33	0.0136352	0.0368912	0.0308097	0.0613325	0.24665	0.426383	31	0.0512582	0.092735
137	5	6.2	263.234	43.4335	3073	4454.4	0.0328761	0.0437257	0.038304	0.0601109	0.263234	0.441852	17	0.0554393	0.0902773
138	6	5.83333	243.118	42.6422	5071	4694.17	0.00505604	0.0372136	0.0355797	0.0639896	0.243118	0.435727	18	0.0516789	0.0862968
139	7	6.42857	242.004	39.648	7544	6735.57	0.0223452	0.0361559	0.0354401	0.053283	0.242004	0.409074	25	0.0524388	0.112596
140	4	6.25	232.581	38.8328	2690	4185.75	0.0183372	0.0303048	0.0246637	0.0422261	0.232581	0.418703	14	0.0400945	0.0590409
141	6	7.5	228.747	32.0882	5162	7556.33	0.0193411	0.0334013	0.0324129	0.05417	0.228747	0.400446	28	0.0476865	0.0778998
142	6	6.66667	240.614	36.5218	4982	6537	0.0179792	0.0377365	0.0351904	0.0654943	0.240614	0.3944	23	0.0510144	0.0910286
143	8	6.125	253.833	45.554	6579	5265.88	0.00966077	0.0336693	0.0381119	0.0579344	0.253833	0.443238	25	0.0469931	0.0808578
144	6	7.16667	236.467	36.6117	7647	6456.5	0.0156127	0.0358012	0.0321597	0.0627526	0.236467	0.43511	26	0.0487199	0.0836559
145	6	6.33333	256.31	41.7521	4207	5348.67	0.0101283	0.0303464	0.041931	0.0519008	0.25631	0.437827	21	0.0492121	0.0873449
146	7	6.57143	244.152	38.4498	7714	6983.43	0.0134993	0.0398791	0.0344843	0.0871951	0.244152	0.446933	26	0.0535478	0.092495
147	5	6.4	240.563	41.3539	3954	6614.6	0.0106009	0.0248516	0.036608	0.0443094	0.240563	0.442164	18	0.036642	0.0701645
148	4	6.25	254.291	42.4576	3471	4909.5	0.0147925	0.0269759	0.0343366	0.0387002	0.254291	0.425277	14	0.0424061	0.0845021
149	9	6.11111	247.726	43.0025	8837	5750.11	0.0125503	0.0287155	0.0382864	0.0565383	0.247726	0.447054	29	0.0506575	0.0849448
150	5	7.2	212.194	30.8861	4143	5459.2	0.00292686	0.0233533	0.0323186	0.0558506	0.212194	0.391006	21	0.0369279	0.0797856
151	8	5.875	238.204	42.2173	7144	5622.25	0.0131062	0.0399342	0.0353891	0.0688319	0.238204	0.400834	24	0.04813	0.10412
152	5	7.2	233.997	37.1998	3723	6622.6	0.0156597	0.0326253	0.0355935	0.0539012	0.233997	0.397844	22	0.0463873	0.0734952
153	6	6.33333	247.212	40.27	6940	5929.33	0.0285315	0.0418064	0.0396306	0.0569753	0.247212	0.438799	21	0.0574554	0.0973825
154	5	6.6	233.358	37.7818	3638	5254	0.010782	0.0287632	0.0274798	0.0413829	0.233358	0.399448	19	0.0363074	0.0570838
155	6	6.33333	275.463	44.1615	7171	5669.83	0.0242785	0.0423317	0.0373396	0.0726814	0.275463	0.423973	21	0.056785	0.0922516
156	5	6	262.808	44.8025	4862	5583.2	0.0187567	0.0378797	0.0411884	0.0466215	0.262808	0.438062	16	0.0505661	0.0960316
157	5	6.6	249.776	40.9355	5680	5592.2	0.0245625	0.0427579	0.0302077	0.097615	0.249776	0.460078	19	0.0509265	0.097615
158	8	6.125	243.654	41.1165	9930	6269.75	0.0123315	0.0345858	0.0333876	0.0501158	0.243654	0.42015	26	0.049674	0.088013
159	6	5.83333	260.692	49.3625	2216	5315.83	0.0171579	0.0378295	0.0395214	0.0594045	0.260692	0.456841	18	0.0564128	0.0941875
160	6	5.5	245.302	46.0428	7301	5065.33	0.0290769	0.0419541	0.0405634	0.0781734	0.245302	0.451755	16	0.049683	0.0781734
161	5	6.8	222.858	34.7199	4682	6674.2	0.0163463	0.0267116	0.0338274	0.0337991	0.222858	0.408246	20	0.0493675	0.107728
162	5	6	234.015	39.8939	2950	4493.8	0.00470144	0.0284618	0.0295107	0.0732307	0.234015	0.396392	16	0.0312283	0.0732307
163	5	6	230.136	38.7944	5870	3867.6	0.00294618	0.0364287	0.0377705	0.0571513	0.230136	0.374636	16	0.0432237	0.0814371
164	5	6.4	241.352	40.6851	2758	5379.6	0.00731633	0.0289606	0.0322017	0.0513538	0.241352	0.418216	18	0.0432105	0.0789729
165	8	5.625	240.058	43.7964	5985	5212.38	0.0134577	0.037976	0.0350997	0.0730963	0.240058	0.41595	22	0.0498465	0.088274
166	5	6.4	233.968	42.2443	2777	3826.2	0.00396504	0.0218284	0.0366086	0.0385186	0.233968	0.378906	17	0.0370988	0.0870185
167	7	6.42857	254.939	41.0157	6796	6547.57	0.0159526	0.0412504	0.0349022	0.0648288	0.254939	0.447345	25	0.053696	0.0928112
168	6	6.33333	252.848	41.439	5895	5694.5	0.0309982	0.0410692	0.0365249	0.055309	0.252848	0.435186	21	0.0550438	0.108111
169	10	5.5	238.231	44.5265	9800	5175.5	0.0135144	0.0355576	0.0367515	0.0651907	0.238231	0.399568	26	0.0467264	0.083181
170	6	6	261.485	46.6592	7836	6179.33	0.0357079	0.0438165	0.0416332	0.054642	0.261485	0.434339	19	0.059967	0.094502
171	4	8.5	245.857	32.2487	4157	7713	0.0144775	0.0261876	0.0393553	0.03952	0.245857	0.44295	23	0.0464223	0.070978
172	5	6.4	269.907	43.7635	6084	6087.8	0.0126249	0.0298998	0.0425593	0.0438015	0.269907	0.444538	18	0.0472461	0.0833276
173	7	6.57143	240.385	37.3251	7764	5499.43	0.0228115	0.0420015	0.0400979	0.0722545	0.240385	0.392155	26	0.0603316	0.101559
174	5	6	270.756	46.1574	3833	5105.4	0.0132692	0.0329668	0.0369743	0.0636888	0.270756	0.469142	16	0.04682	0.0909625
175	4	7.5	253.733	34.6114	779	6838	0.0146033	0.035089	0.0339398	0.0565383	0.253733	0.442131	19	0.049497	0.089529
176	7	6	255.754	44.6265	3942	4364.71	0.0183244	0.0405482	0.0413016	0.065765	0.255754	0.389618	22	0.060739	0.0975031
177	7	6.57143	229.695	35.8605	5237	6250.57	0.0147325	0.0310885	0.0329211	0.0534885	0.229695	0.401222	26	0.0432962	0.0823163
178	6	5.83333	244.84	46.6847	5275	3574.5	0.00643441	0.0340428	0.0370509	0.0670779	0.24484	0.407912	17	0.0425651	0.0792369
179	5	5.8	259.861	46.4037	4146	3837.2	0.0146441	0.0253103	0.0370233	0.0459285	0.259861	0.448275	15	0.0419323	0.101221
180	6	6.33333	238.494	39.749	5272	6372.67	0.00739953	0.0360366	0.0297128	0.0654843	0.238494	0.462698	21	0.0406794	0.0667683
181	7	6.71429	219.206	33.788	7625	6387	0.0128188	0.0286915	0.036641	0.0739132	0.219206	0.392794	27	0.0426634	0.0800603
182	5	6.2	210.005	36.1509	2310	5139.8	0.00166298	0.0178218	0.0313583	0.0330639	0.210005	0.393563	17	0.0307446	0.0987521
183	5	6	309.074	53.0577	5988	5066.6	0.023853	0.0440358	0.0450292	0.0722891	0.309074	0.495504	16	0.0712939	0.135562
184	6	6.66667	254.485	39.7043	6661	6787.67	0.0188939	0.0299347	0.0414199	0.0467058	0.254485	0.423326	23	0.0494978	0.0792782
185	8	5.875	252.134	45.5117	5986	5205.75	0.0126898	0.0264736	0.0368453	0.0448704	0.252134	0.455695	24	0.0446806	0.0779004
186	3	7.66667	259.8	35.4648	0	6319	0.00666365	0.0276903	0.029815	0.0390803	0.2598	0.44368	15	0.0412558	0.0724465
187	8	5.75	219.117	40.628	6701	5337.88	0.00845157	0.0367233	0.0345632	0.0498806	0.219117	0.382026	23	0.0509433	0.0941702
188	5	6.6	259.777	39.5851	6274	6676	0.0228115	0.0431484	0.0391571	0.0571454	0.259777	0.414967	19	0.0629555	0.0956961
189	6	6	247.492	42.0344	3470	6437	0.0287266	0.0403641	0.0352351	0.0496422	0.247492	0.434325	19	0.0508186	0.0850228
190	4	6.75	238.179	36.3649	1529	6522.5	0.00176703	0.0256475	0.0353009	0.0690537	0.238179	0.408998	16	0.0372895	0.0835906
191	5	7.4	219.104	30.8485	5467	6310.6	0.00432859	0.0238008	0.0335577	0.0481466	0.219104	0.423733	22	0.0378665	0.071815
192	4	7.25	221.518	32.063	2533	5362.5	0.0186558	0.0308366	0.0262069	0.0542432	0.221518	0.391303	18	0.0462661	0.0895599
193	8	5.625	237.369	44.3654	8825	4463.62	0.0168846	0.0352299	0.0343398	0.064939	0.237369	0.420586	22	0.045508	0.0794828
194	5	6.2	244.544	43.2028	4994	5113.8	0.0135144	0.0289939	0.028939	0.0696368	0.244544	0.413083	17	0.0406253	0.0775035
195	7	6	238.587	41.8338	4549	5049.43	0.00792751	0.0283737	0.0317211	0.059121	0.238587	0.445362	22	0.0392575	0.0618775
196	5	6.4	282.523	45.8315	2948	6884	0.0317177	0.0456964	0.0415549	0.0699849	0.282523	0.448158	18	0.0684152	0.115485
197	4	6.75	252.676	37.6006	1751	5459	0.00437132	0.019643	0.0374027	0.0469551	0.252676	0.435186	16	0.040315	0.0839835
198	5	7.4	250.461	34.985	4068	6606.8	0.00556627	0.030132	0.0354447	0.0627482	0.250461	0.437905	23	0.0470216	0.0912497
199	5	6	304.896	53.5261	998	2710.6	0.0393744	0.0641773	0.0395932	0.104238	0.304896	0.472408	16	0.0873124	0.159222
200	4	7	277.311	43.3299	2448	5649.25	0.0170774	0.0368009	0.0395009	0.0526423	0.277311	0.470595	17	0.0576114	0.0872498
201	8	5.25	255.396	50.015	6244	5410.75	0.00997827	0.0358222	0.0378778	0.0615705	0.255396	0.440565	19	0.04412	0.0879836
202	5	5.6	296.08	53.8584	4157	5084.8	0.033125	0.0444999	0.038693	0.0579187	0.29608	0.467357	14	0.0586813	0.0981191
203	7	6.71429	233.084	36.2443	9400	6974.71	0.0155577	0.0342722	0.0368622	0.0557316	0.233084	0.406631	27	0.0527151	0.108759
204	6	5.83333	267.578	46.9324	3911	5760.67	0.0234937	0.0507656	0.0423084	0.0771372	0.267578	0.472181	18	0.059155	0.0991474
205	5	7	273.061	40.569	6002	6849.2	0.0369513	0.0511958	0.0373242	0.0639892	0.273061	0.440489	21	0.0707085	0.107693
206	4	6.75	230.614	37.635	5967	5499.5	0.00446447	0.0295116	0.0342169	0.05199	0.230614	0.456342	16	0.0338387	0.0578113
207	4	6.5	278.371	44.1583	4943	4566.75	0.0365744	0.048465	0.0336969	0.0578523	0.278371	0.446931	15	0.0650417	0.0956961
208	7	6.57143	253.429	40.2699	6800	6512.29	0.0237507	0.043048	0.0356383	0.0646443	0.253429	0.452474	26	0.0556831	0.102645
209	6	6	255.639	45.6499	6120	5874.5	0.0241204	0.0409011	0.0366095	0.0725396	0.255639	0.430748	19	0.0541878	0.0865858
210	5	6.8	263.198	39.981	4302	6849	0.0218509	0.0413476	0.0384043	0.0601938	0.263198	0.451263	20	0.0548026	0.0910519
211	3	7.66667	258.784	33.8884	0	7289	0.0133932	0.016569	0.0344773	0.0228038	0.258784	0.446837	15	0.0355964	0.0712788
212	6	7	225.134	34.9166	4410	5339	0.00256031	0.0276806	0.0310913	0.0466113	0.225134	0.420696	25	0.0359455	0.0690562
213	5	6.2	237.379	39.6197	2567	5825.2	0.015838	0.0275879	0.0299914	0.0505047	0.237379	0.392694	17	0.0400328	0.0713649
214	4	6.75	253.962	39.1525	4588	5359	0.00812311	0.0398975	0.0424605	0.0727162	0.253962	0.419049	16	0.0577826	0.101008
215	7	6.57143	242.197	37.6064	9811	6775.57	0.0112796	0.0298083	0.0364122	0.0445058	0.242197	0.400109	26	0.0493393	0.0897477
216	7	6.28571	256.203	42.0905	8190	6935.14	0.017198	0.0375688	0.0339173	0.0577557	0.256203	0.422798	24	0.0537869	0.0972526
217	5	6	215.653	36.3529	2436	6859.4	0.00719614	0.0203156	0.0347546	0.0280886	0.215653	0.391929	16	0.0364334	0.0769329
218	6	5.83333	248.524	44.5272	1137	5155.83	0.00720413	0.0329176	0.0356595	0.0530251	0.248524	0.433051	18	0.0406713	0.0767807
219	6	6.5	238.28	39.1459	4158	6253.5	0.00755519	0.0251595	0.0342846	0.0480161	0.23828	0.408511	22	0.0384966	0.0735656
220	6	6.16667	238.831	41.5111	3323	4678.5	0.000358411	0.0324337	0.0353408	0.0730963	0.238831	0.402564	20	0.0454808	0.0920065
221	5	7.2	237.42	33.6344	5823	7665.6	0.021531	0.0364526	0.0373019	0.055309	0.23742	0.406501	22	0.0492121	0.0918631
222	5	5.6	271.656	48.898	1615	4911.8	0.0256217	0.039939	0.031267	0.0611526	0.271656	0.470808	14	0.0503027	0.0777408
223	5	6.6	231.731	36.0286	5685	6527	0.0160607	0.028862	0.0363006	0.0397779	0.231731	0.426424	19	0.0488269	0.0871049
224	5	7.2	244.7	34.3745	5848	8332.2	0.0157709	0.0347884	0.0380854	0.0458626	0.2447	0.435659	22	0.052876	0.0825846
225	8	6	252.828	44.6714	9720	5272.25	0.0126396	0.0344113	0.033954	0.069248	0.252828	0.465852	25	0.0426112	0.0867821
226	8	6.5	238.082	39.9412	8449	5914.5	0.0252328	0.0477779	0.0402795	0.0763402	0.238082	0.396067	29	0.0595633	0.0963814
227	5	6.8	213.231	32.3909	3173	6908.2	0.0062316	0.0307297	0.0367813	0.0475052	0.213231	0.364405	20	0.0450445	0.0729068
228	5	7	254.04	39.5173	3353	7513	0.00141732	0.0254759	0.0330508	0.0460608	0.25404	0.482548	21	0.0404959	0.0792689
229	8	5.75	230.512	40.3397	8958	5852.38	0.00328941	0.0266274	0.0326208	0.0552684	0.230512	0.408534	23	0.0351467	0.0775524
230	6	6.66667	247.583	37.8251	6793	5565.83	0.00490236	0.0267703	0.0336227	0.0556242	0.247583	0.42774	23	0.0423568	0.0745686
231	7	6.14286	254.38	43.3917	6766	5961.43	0.0037981	0.0345448	0.0308285	0.0730163	0.25438	0.452672	23	0.0444129	0.0730163
232	7	5.71429	247.952	45.1627	6671	5359.43	0.00637859	0.0351756	0.0361991	0.0631607	0.247952	0.423752	20	0.04698	0.0902082
233	7	5.85714	240.607	43.3475	5958	5278.29	0.00374375	0.0433432	0.0336627	0.0859279	0.240607	0.41089	21	0.0498753	0.0859279
234	5	6.6	202.396	33.3646	3523	6550.8	0.00668119	0.022475	0.0348362	0.0347157	0.202396	0.36496	19	0.0328417	0.0597444
235	4	7.5	266.072	37.1392	2169	6598	0.042485	0.0513373	0.0359065	0.0674212	0.266072	0.436813	19	0.0690801	0.0957062
236	6	6.5	252.014	40.4689	2490	6434	0.00284921	0.026485	0.0376611	0.0395261	0.252014	0.431047	22	0.047195	0.0952699
237	4	7.25	223.788	31.8587	2553	6815.25	0.00296907	0.0260515	0.0330698	0.0438739	0.223788	0.390366	18	0.0417511	0.0774752
238	4	7.5	287.009	41.8011	2883	6562.75	0.0529852	0.0569745	0.0342158	0.0615705	0.287009	0.472091	19	0.0746414	0.102268
239	6	6.33333	235.997	38.8646	7949	6984.17	0.0268866	0.0447135	0.0376601	0.0655884	0.235997	0.41304	21	0.0552782	0.0952934
240	7	5.57143	230.747	42.0682	8783	5595.43	0.00460274	0.0441202	0.0371392	0.0697061	0.230747	0.393638	19	0.04185	0.0759353
241	4	7.75	236.753	33.0724	2949	6748	0.00755643	0.026815	0.02776	0.0624645	0.236753	0.42797	20	0.0365019	0.0777913
242	7	6.42857	254.731	40.6357	7426	6034.14	0.0117935	0.0294955	0.0321905	0.0499524	0.254731	0.464331	25	0.0472371	0.0785217
243	6	5.83333	238.778	42.8917	4662	6172.5	0.0170668	0.0343254	0.0310875	0.0656675	0.238778	0.39091	18	0.0514291	0.110612
244	4	7	243.922	37.9434	3364	6682.75	0.0123366	0.0335055	0.0308181	0.0739416	0.243922	0.427921	17	0.0451805	0.0817899
245	3	7	256.59	38.8279	0	5609.33	0.0279259	0.0359865	0.0382576	0.0489681	0.25659	0.429732	13	0.0497007	0.0784393
246	6	6.33333	226.175	37.5761	6189	7107.17	0.0112582	0.0329778	0.0307109	0.0559065	0.226175	0.4182	21	0.0440055	0.0806178
247	4	6.75	261.09	40.2514	2445	5660	0.0182832	0.0225551	0.0281234	0.029366	0.26109	0.441056	16	0.0411717	0.081846
248	5	7	262.194	40.1198	3254	6838.4	0.0230428	0.0451417	0.0396673	0.0584463	0.262194	0.465767	21	0.0585646	0.106257
249	4	6.25	302.352	50.4821	4058	5080	0.0468705	0.0591609	0.0489452	0.0763402	0.302352	0.472408	14	0.0843937	0.12653
250	5	6	254.295	43.6539	4641	6180	0.00955054	0.034512	0.0433136	0.0647971	0.254295	0.420483	16	0.0495686	0.078532
251	6	6.66667	250.044	39.6896	8424	6044.67	0.0159035	0.0257453	0.0381105	0.0327567	0.250044	0.438459	23	0.0451143	0.0771282
252	8	5.625	244.925	45.4496	8411	5364.88	0.0148112	0.0285092	0.0331903	0.0507818	0.244925	0.425976	22	0.0404274	0.0814139
253	4	7.25	247.715	37.1841	2960	7042.75	0.0156597	0.0388802	0.0336804	0.0546596	0.247715	0.411342	18	0.0554854	0.0869932
254	7	6.14286	266.479	45.1987	9511	4677.29	0.0231636	0.0416305	0.0411946	0.0611247	0.266479	0.440997	23	0.0563169	0.104706
255	5	6.8	237.194	37.5557	4168	5642.6	0.0139575	0.0313263	0.0326784	0.044051	0.237194	0.411314	20	0.0458825	0.0845221
256	8	6	229.776	40.8035	6485	5971.88	0.00446447	0.0299542	0.0356214	0.0638102	0.229776	0.459354	24	0.0377296	0.065155
257	7	6	229.192	39.3291	5306	5599.71	0.00367282	0.0337245	0.0326384	0.0669075	0.229192	0.38258	22	0.0399014	0.101298
258	6	6.33333	255.996	44.9517	6577	4918.5	0.0223771	0.0438616	0.0406353	0.0612453	0.255996	0.442754	20	0.0628987	0.12286
259	8	6	233.138	40.1747	5232	6072.75	0.0105043	0.0446443	0.0343216	0.0652823	0.233138	0.415633	25	0.055652	0.0969294
260	5	5.8	243.857	42.733	2942	4764.2	0.0142395	0.0262373	0.0309086	0.0320565	0.243857	0.442171	15	0.0401167	0.0842679
261	9	6	228.683	40.7152	6262	5827	0.00963496	0.0332789	0.0362758	0.0497281	0.228683	0.420045	27	0.0452013	0.0782388
262	5	7	231.603	34.5383	7865	7326	0.0203496	0.0294186	0.03446	0.0492255	0.231603	0.40675	21	0.044012	0.082504
263	6	5.83333	242.682	42.5657	6172	7400.17	0.00794089	0.0331314	0.0298349	0.0457884	0.242682	0.401255	18	0.0445925	0.0743454
264	5	6.8	258.224	38.4262	1859	6600.2	0.0243481	0.0476465	0.037363	0.089672	0.258224	0.43705	20	0.0565971	0.101905
265	4	6.5	265.775	44.2959	250	6288.25	0.0155438	0.0362119	0.0309419	0.049446	0.265775	0.440633	15	0.0558982	0.093711
266	7	6.57143	268.635	42.5339	4807	6256.43	0.0185162	0.0360129	0.0360481	0.0633669	0.268635	0.451263	25	0.0554671	0.0997367
267	5	7.2	269.314	38.8796	6528	6775.4	0.0279573	0.0462068	0.0376089	0.069248	0.269314	0.477712	22	0.061475	0.0988418
268	5	6.6	235.431	39.033	6658	6397.2	0.0166614	0.028839	0.0303832	0.0591512	0.235431	0.424999	19	0.0376212	0.0811194
269	6	6.33333	249.708	40.9243	4384	7671	0.0101655	0.0397886	0.0381602	0.0553351	0.249708	0.41492	21	0.0523356	0.0828861
270	5	6.2	272.585	44.652	3463	6207	0.011512	0.0319308	0.0385359	0.0391581	0.272585	0.443738	17	0.0465117	0.0793585
271	5	6.6	251.281	38.5896	3974	6668.8	0.017331	0.0402201	0.0317077	0.0766793	0.251281	0.448158	19	0.0480504	0.0797198
272	7	6.71429	238.499	36.6266	8407	5954.86	0.000358411	0.0324068	0.0377818	0.0581538	0.238499	0.402205	27	0.0414693	0.0913036
273	6	5.83333	230.767	42.7194	5073	5740.33	0.0180922	0.0382979	0.035023	0.0630775	0.230767	0.385303	18	0.0532	0.0944344
274	5	7.4	224.144	31.7359	6714	7883.4	0.00841449	0.0284563	0.0274518	0.0576355	0.224144	0.408866	23	0.0397379	0.0805734
275	6	5.66667	259.104	46.4742	4118	5526.17	0.0196499	0.0428652	0.0394372	0.0808255	0.259104	0.423236	17	0.0524043	0.0936999
276	8	5.625	216.533	39.5044	7421	5875.25	0.0188421	0.0355747	0.03775	0.0516647	0.216533	0.370603	22	0.043407	0.0766045
277	8	5.625	223.632	41.9643	9485	5463.75	0.0149601	0.0364112	0.0359384	0.0489193	0.223632	0.393508	22	0.0508838	0.0865326
278	5	6.2	264.337	44.1191	2309	5400.6	0.00612595	0.0291088	0.0418491	0.0531279	0.264337	0.465004	17	0.0472208	0.0789538
279	7	6.42857	270.758	42.9621	5920	5942.29	0.015547	0.0398142	0.0386452	0.070419	0.270758	0.439132	25	0.0580909	0.103689
280	6	7	220.015	32.0128	4251	6138.83	0.0108737	0.0272034	0.0330318	0.0603648	0.220015	0.396748	25	0.0405399	0.0806002
281	5	6.6	259.538	40.3519	4570	6284.4	0.0166728	0.0325825	0.0371321	0.0699075	0.259538	0.435044	19	0.0481636	0.0944712
282	5	7.2	250.483	35.4851	3985	8548.6	0.0123315	0.0383786	0.0337169	0.0679802	0.250483	0.432482	22	0.0531749	0.0959877
283	5	6.6	242.431	37.2305	5316	6175.2	0.0177363	0.035458	0.0343035	0.0512838	0.242431	0.408926	19	0.0517295	0.105629
284	6	6.33333	258.307	43.4612	5072	5189.17	0.00688903	0.0327163	0.0366767	0.0677271	0.258307	0.441455	21	0.0486679	0.0904415
285	7	6.28571	227.718	36.7137	8041	6008	0.0147714	0.0352834	0.035821	0.0611355	0.227718	0.37956	24	0.0515045	0.100217
286	6	5.66667	247.344	44.3649	5535	4802.83	0.00583303	0.0387699	0.0354206	0.0666253	0.247344	0.445172	17	0.0446387	0.0874541
287	6	6.33333	229.204	38.9435	4258	5477.5	0.00978843	0.0288345	0.0298684	0.0448394	0.229204	0.442577	21	0.0382857	0.0697727
288	7	6.14286	229.975	38.9158	10182	6148.14	0.0105043	0.0313753	0.0402641	0.0487423	0.229975	0.405129	23	0.0500031	0.0918519
289	5	6.2	260.094	45.083	4507	5200.8	0.0188446	0.0424499	0.0407448	0.0779588	0.260094	0.427822	17	0.0496775	0.0969771
290	4	7.5	229.549	32.4284	4007	7617.25	0.00424857	0.0218975	0.0344617	0.0438269	0.229549	0.419276	19	0.0418672	0.0738999
291	5	7.4	248.179	35.7693	3494	7594	0.0142467	0.0276435	0.0347634	0.0445965	0.248179	0.427735	23	0.0510273	0.0944758
292	5	6	258.009	44.2915	4741	6020	0.00611108	0.0490918	0.0361877	0.0822823	0.258009	0.39476	16	0.0527603	0.0822823
293	5	6.6	248.127	38.5779	2941	5610.4	0.0184133	0.034227	0.035444	0.0470365	0.248127	0.422265	19	0.0507066	0.0870096
294	5	6.4	250.395	42.7063	3257	4772.6	0.0289123	0.0349829	0.0367932	0.0448114	0.250395	0.427587	18	0.0517269	0.0917526
295	5	7.6	241.73	33.6888	6426	7002.2	0.00932109	0.0295306	0.0310618	0.040669	0.24173	0.438362	24	0.0496037	0.100233
296	5	7.4	270.451	38.6144	6567	6760.4	0.0191983	0.0383842	0.041639	0.0598807	0.270451	0.465595	23	0.0648003	0.132583
297	8	5.75	243.297	43.3373	8702	5390.88	0.0066639	0.0298277	0.0362112	0.0657323	0.243297	0.408647	23	0.0469698	0.100217
298	5	6	258.492	44.3745	5437	4880.2	0.00945714	0.0294383	0.0368434	0.0473797	0.258492	0.442978	16	0.0427002	0.077416
299	4	6.75	255.209	38.3573	2354	5928.5	0.0128352	0.0304422	0.0377318	0.0676324	0.255209	0.450137	16	0.0410377	0.0710915
300	4	7.25	272.825	38.8396	4616	7090.75	0.0171579	0.045226	0.0371347	0.0646571	0.272825	0.46789	18	0.0676131	0.107333
301	5	6	253.556	43.2252	4531	5561	0.00955054	0.0282755	0.0422364	0.0527863	0.253556	0.425902	16	0.0440014	0.0769242
302	7	6.42857	235.564	39.7682	6526	5971	0.00683555	0.0338243	0.0314612	0.0500143	0.235564	0.425297	25	0.0494703	0.0851402
303	6	6.83333	237.645	38.6345	5436	6905.5	0.00374375	0.0287737	0.0420065	0.048868	0.237645	0.407147	24	0.0477052	0.0882473
304	6	6.16667	248.886	42.3369	2076	4829	0.0228115	0.0449722	0.0337799	0.0872025	0.248886	0.385678	20	0.0595391	0.0928146
305	11	5.63636	199.491	36.4223	13054	5317.18	0.00319758	0.0299793	0.0326148	0.0530632	0.199491	0.358279	30	0.0374545	0.120524
306	7	5.71429	209.209	38.9717	4700	5240	0.00166298	0.0201418	0.0299707	0.0355157	0.209209	0.3919	20	0.0309178	0.081722
307	8	6	260.059	46.4908	8988	5607.5	0.00688903	0.0369602	0.0367218	0.0651531	0.260059	0.448344	25	0.0511941	0.0879669
308	5	6.8	222.818	34.0239	1471	6807.4	0.0161167	0.0410129	0.0373603	0.0724485	0.222818	0.389785	20	0.052631	0.098313
309	7	5.71429	226.177	40.1579	7181	5979	0.013796	0.0337434	0.0368546	0.0731464	0.226177	0.394332	20	0.0433366	0.0885131
310	10	5.9	236.254	41.4382	7888	6619.8	0.0106009	0.0395408	0.0349257	0.0635586	0.236254	0.435173	30	0.0484117	0.0815354
311	6	6.66667	231.663	37.5227	4642	4832.5	0.0213635	0.037768	0.0394086	0.0566577	0.231663	0.395685	22	0.0562314	0.118938
312	6	5.66667	261.243	46.8579	6041	5006.83	0.0123456	0.040663	0.0374459	0.0780989	0.261243	0.426789	17	0.0510692	0.0818375
313	6	6.83333	241.253	37.4963	7871	6529.17	0.0274609	0.0396392	0.0391632	0.0505595	0.241253	0.389677	24	0.0593337	0.116649
314	5	7	226.388	35.3956	5022	6513.8	0.0137371	0.0332139	0.0339673	0.0627609	0.226388	0.419394	21	0.0447108	0.0758204
315	7	6.57143	226.252	37.6189	7212	4948	0.00474676	0.0273024	0.0362423	0.040008	0.226252	0.383426	25	0.0460833	0.0753025
316	5	6.4	283.419	46.5167	4233	5210	0.0383977	0.0586521	0.0411099	0.088323	0.283419	0.446108	18	0.0744457	0.112596
317	7	6	236.81	40.1127	4838	6319.29	0.0178068	0.0307059	0.0343193	0.0556699	0.23681	0.406311	22	0.0443666	0.0732939
318	7	6.28571	237.696	39.3734	8540	7029.29	0.0122333	0.0328627	0.035782	0.0556448	0.237696	0.446229	24	0.0499412	0.0908643
319	4	7.25	271.586	38.6634	3378	6750.5	0.0249993	0.0304892	0.0362633	0.0370805	0.271586	0.460554	18	0.0535229	0.0915126
320	6	5.66667	243.938	43.3667	4713	5508.17	0.00583303	0.025347	0.0309116	0.0428725	0.243938	0.439339	17	0.0360487	0.0576753
321	5	6.8	259.417	39.4067	2942	6039.8	0.0256462	0.0407688	0.03309	0.0547152	0.259417	0.420512	20	0.0570578	0.086613
322	5	6.4	271.259	44.564	3950	4002	0.0109838	0.0403439	0.0405519	0.0572471	0.271259	0.418083	18	0.0584403	0.100009
323	5	6.2	245.747	40.2557	6960	6152.2	0.0100384	0.0373572	0.0340176	0.0753921	0.245747	0.443608	17	0.0437939	0.0753921
324	4	6.25	257.357	41.3609	1708	5401.25	0.024399	0.0363549	0.0372308	0.045889	0.257357	0.472428	14	0.0500846	0.0785229
325	5	6.6	232.895	37.1154	3549	6835.2	0.0155711	0.042756	0.0322695	0.0790619	0.232895	0.426582	19	0.0515331	0.0922469
326	6	6.33333	260.427	41.3377	4527	6024.67	0.0129238	0.0342244	0.0387779	0.0483013	0.260427	0.48657	21	0.0513881	0.0944649
327	6	6	241.192	40.9643	6299	5362.5	0.0148882	0.0321019	0.0372571	0.0658736	0.241192	0.39819	19	0.0445445	0.0802117
328	7	5.85714	241.9	43.2375	6737	4856.43	0.0226175	0.0437949	0.0371528	0.0691256	0.2419	0.416775	21	0.0563005	0.0875078
329	6	6.33333	244.639	41.3233	2979	4448.67	0.00643037	0.0332935	0.0361827	0.0653969	0.244639	0.406669	20	0.0466661	0.0710524
330	5	6.6	228.543	35.9865	3406	6349	0.00836586	0.0363823	0.0351672	0.0667101	0.228543	0.415777	19	0.0409209	0.0667101
331	5	6.8	263.134	40.1802	3839	7069.4	0.017486	0.042406	0.0358083	0.0582071	0.263134	0.474441	20	0.0493747	0.0750864
332	6	6.33333	226.638	37.2934	8207	6137.67	0.0159771	0.0356079	0.031465	0.0565113	0.226638	0.392829	21	0.0493236	0.0792834
333	4	6.5	241.997	40.5729	1884	4260.75	0.0194414	0.0300477	0.0330096	0.0434709	0.241997	0.418485	15	0.0435624	0.0756387
334	4	7	244.391	36.2222	2164	6902.75	0.00743653	0.035208	0.0317571	0.0498015	0.244391	0.419473	17	0.041383	0.0725257
335	5	7.4	210.668	29.0086	8574	7726.6	0.0111565	0.037021	0.030517	0.0595512	0.210668	0.376126	23	0.0474584	0.0835564
336	6	6.66667	229.087	36.1054	4775	7018.67	0.00379121	0.0262542	0.034188	0.0432067	0.229087	0.37927	23	0.0398061	0.0768406
337	7	6.71429	223.567	35.4741	3803	6371.86	0.00494779	0.0275271	0.0336307	0.0452294	0.223567	0.396813	27	0.0422627	0.0885825
338	3	7.66667	256.21	34.3985	0	7460	0.0323032	0.0398566	0.0335442	0.051594	0.25621	0.461983	15	0.0571079	0.0874983
339	4	6.5	274.438	42.8809	3452	5991.25	0.029989	0.0404824	0.0361904	0.0555504	0.274438	0.457018	15	0.0550408	0.0890901
340	6	6.5	226.223	35.0107	5698	6449.83	0.0128188	0.0360621	0.0380984	0.0564069	0.226223	0.404233	22	0.0473327	0.092376
341	6	6.33333	253.644	42.8444	4287	5699.17	0.0180991	0.0316131	0.0342187	0.0535314	0.253644	0.45211	21	0.0459564	0.0683187
342	6	5.66667	229.681	40.8321	4391	3882.83	0.00673189	0.0347284	0.0377379	0.0536108	0.229681	0.408152	17	0.0389417	0.0706061
343	7	6.14286	233.762	39.0002	7909	5189.43	0.0149909	0.0406083	0.0358179	0.0789658	0.233762	0.398332	23	0.0534861	0.0896877
344	7	6.42857	248.397	39.5407	4619	5381.14	0.0158822	0.0454986	0.0386599	0.0696493	0.248397	0.398251	25	0.0602097	0.116649
345	7	6	251.936	43.6175	6108	5714.43	0.018747	0.0367776	0.0366921	0.0697927	0.251936	0.433683	22	0.0560979	0.0972537
346	7	6.28571	214.939	35.4333	5388	7500.29	0.0124366	0.0343514	0.0321044	0.0559065	0.214939	0.392839	24	0.0434145	0.0745181
347	6	6.16667	258.708	43.1694	4417	5149.33	0.0186051	0.0381066	0.0341147	0.0627482	0.258708	0.441971	20	0.0495236	0.0894684
348	4	5.75	263.315	46.7071	325	4066.5	0.023268	0.0404862	0.0371862	0.0641563	0.263315	0.464404	12	0.0507213	0.097092
349	8	6	236.762	42.9259	6074	6115.12	0.00755643	0.0255013	0.0375345	0.0435467	0.236762	0.435526	25	0.0399333	0.0853477
350	4	6.75	256.347	39.5202	4406	6221.5	0.00263946	0.0373324	0.0307752	0.0628948	0.256347	0.48377	16	0.0390039	0.0656465
351	4	7	234.53	33.8533	6991	6836	0.00397936	0.039884	0.0401626	0.05978	0.23453	0.405146	17	0.0511283	0.0752384
352	5	6.4	242.482	38.5662	1857	4865.2	0.0131738	0.0314351	0.0387579	0.0569182	0.242482	0.418322	18	0.0521457	0.101794
353	4	7	268.375	39.138	3126	7504	0.019802	0.0330425	0.0373815	0.0587384	0.268375	0.449789	17	0.0517265	0.0949995
354	5	5.6	255.306	47.7787	4234	3967.2	0.0237459	0.0359079	0.0300239	0.0436205	0.255306	0.435216	14	0.0453975	0.0659695
355	5	6.6	260.336	43.8233	5448	5011.8	0.0156772	0.0325885	0.0435105	0.0734452	0.260336	0.453518	19	0.0499773	0.0917647
356	5	6	252.504	43.046	2323	4716.8	0.0207085	0.0399658	0.035652	0.0672072	0.252504	0.438234	16	0.0513868	0.0767085
357	5	6.6	236.42	36.7576	5367	5587	0.00935502	0.0250178	0.0329278	0.0490297	0.23642	0.41205	19	0.0413393	0.077959
358	5	6.6	277.232	44.5112	2450	5590	0.0211989	0.058438	0.0430248	0.103638	0.277232	0.491122	19	0.0644087	0.103638
359	8	6.25	251.005	42.2202	10516	6684.25	0.0167266	0.0365174	0.0356166	0.0536509	0.251005	0.442983	27	0.0516429	0.0994526
360	4	6.75	255.832	39.6945	195	5130	0.0211919	0.0459239	0.040931	0.0730642	0.255832	0.422188	15	0.056107	0.110422
361	8	6.25	249.171	42.1217	8683	5165.5	0.0141312	0.0287691	0.0341848	0.0792038	0.249171	0.430369	27	0.0429752	0.0792038
362	7	5.57143	236.895	44.0753	4167	4609.71	0.0143106	0.0364376	0.0366773	0.0639207	0.236895	0.397401	19	0.0503361	0.101099
363	5	7.4	248.789	35.028	7037	8075.2	0.0136352	0.0181349	0.0332059	0.023331	0.248789	0.428708	23	0.0406789	0.0677209
364	7	5.85714	268.012	46.9477	6400	5902.71	0.00598947	0.0370964	0.0377085	0.0862209	0.268012	0.484818	21	0.0479667	0.0862209
365	6	7.66667	238.106	33.8891	9847	6506.17	0.014653	0.0446865	0.0317203	0.0691435	0.238106	0.400957	29	0.0552155	0.0931944
366	5	7.4	255.06	36.4169	4562	6968	0.00303292	0.0326435	0.0383204	0.0553205	0.25506	0.446929	23	0.0510485	0.0992319
367	6	6.83333	238.876	35.9262	5758	6271	0.0174141	0.029931	0.0333309	0.0519972	0.238876	0.405755	24	0.0438563	0.0796966
368	5	6.2	235.367	39.2839	3834	6395	0.00846619	0.0181571	0.0368776	0.0247471	0.235367	0.430935	17	0.037437	0.0800355
369	4	6.5	262.037	41.5672	2931	5441.25	0.0146441	0.0286301	0.0373884	0.0385021	0.262037	0.442434	15	0.0447229	0.086577
370	4	7.75	247.438	33.0654	2831	7402.75	0.0133244	0.0304929	0.0329186	0.0526227	0.247438	0.431868	20	0.0536377	0.09505
371	6	6.33333	230.746	38.8239	8147	6115.67	0.0250417	0.0414104	0.0340288	0.05978	0.230746	0.40745	21	0.0501563	0.0872659
372	8	6.375	217.434	35.5056	11357	6111.5	0.00845621	0.0258641	0.0361098	0.0475495	0.217434	0.397261	28	0.0393015	0.0841665
373	5	6.6	235.119	36.1076	6191	7085	0.0182896	0.0377387	0.0338194	0.050751	0.235119	0.409042	19	0.0571869	0.0941702
374	5	6	271.834	47.2473	2353	4867.6	0.020163	0.0405365	0.0314915	0.0569712	0.271834	0.485582	16	0.0505585	0.078389
375	5	6.4	243.226	38.9741	1505	7155.6	0.0100534	0.029826	0.0340064	0.0575758	0.243226	0.393934	18	0.040862	0.0810217
376	7	6.57143	264.614	42.6622	8944	6152.29	0.0282363	0.042101	0.041848	0.0575861	0.264614	0.44953	25	0.0604569	0.0975193
377	7	6.14286	236.057	40.922	5494	5798.14	0.0375804	0.0534334	0.0401182	0.0867086	0.236057	0.422897	22	0.0630415	0.09927
378	7	6	246.426	42.3283	5957	6145.43	0.0359692	0.0514381	0.0354016	0.0655884	0.246426	0.426749	22	0.0642747	0.092739
379	6	6.16667	258.298	42.8447	5448	5250.17	0.0143412	0.0363984	0.0351104	0.0590017	0.258298	0.424673	20	0.0508174	0.0874266
380	5	6.6	245.797	39.4641	3470	5078.2	0.0134605	0.034003	0.0352152	0.0601109	0.245797	0.433419	19	0.0454306	0.0775997
381	7	5.85714	223.753	40.6154	4564	6351.57	0.024476	0.0397449	0.03456	0.0578758	0.223753	0.398144	21	0.0520267	0.097159
382	5	5.6	254.851	45.8732	4193	4945	0.00611108	0.0352254	0.0423819	0.0571513	0.254851	0.389715	14	0.0469176	0.0787503
383	5	6.6	236.899	36.8322	4420	7006.8	0.013796	0.0347361	0.0378381	0.0583741	0.236899	0.408128	19	0.0494278	0.0869425
384	7	5.71429	272.051	49.3208	4762	5190.14	0.0109838	0.0403874	0.0392763	0.0657141	0.272051	0.422398	20	0.0579039	0.105263
385	4	6.5	221.963	36.9939	1638	6548.5	0.0172515	0.0310085	0.0356705	0.0445899	0.221963	0.379237	15	0.0462898	0.0839839
386	5	6.4	231.133	37.7517	5489	4694.4	0.0218239	0.0383238	0.0355638	0.0690596	0.231133	0.411004	18	0.0476118	0.0749887
387	11	5.81818	242.033	43.7179	10297	6248.45	0.00545222	0.0455747	0.0375998	0.0877923	0.242033	0.428834	32	0.0542561	0.0917201
388	9	5.88889	219.012	40.0461	9064	5508.67	0.0015923	0.0280793	0.0322784	0.0802056	0.219012	0.403203	27	0.0333483	0.0802056
389	6	5.83333	240.451	42.1744	2806	5238.5	0.0228345	0.0370495	0.0354254	0.0489074	0.240451	0.393938	18	0.0473644	0.0783194
390	5	6.6	217.731	34.284	5757	6212.6	0.0124366	0.0240295	0.0356574	0.05462	0.217731	0.405276	19	0.0388078	0.0676936
391	6	5.66667	251.188	46.1508	2361	4650.33	0.0220325	0.0324457	0.0386725	0.0482564	0.251188	0.406175	17	0.0465425	0.0828378
392	5	7	261.435	38.7796	4637	6837.8	0.0100069	0.0422826	0.0307745	0.0792038	0.261435	0.462443	21	0.0511428	0.0924449
393	6	5.5	207.865	38.4386	2875	5558.83	0.0143381	0.0327473	0.0319109	0.0584768	0.207865	0.38245	16	0.0377669	0.0695266
394	6	6.33333	225.053	36.6604	6407	6581	0.0149601	0.0343234	0.0392925	0.0552356	0.225053	0.396266	21	0.049978	0.0918519
395	4	7.5	282.466	38.1105	1927	6704.25	0.0214408	0.0410844	0.044129	0.0588518	0.282466	0.492811	19	0.0687261	0.118527
396	5	6.6	245.436	39.9321	2560	5028	0.0235438	0.0456438	0.0347427	0.0699654	0.245436	0.446424	19	0.0472085	0.0699654
397	6	6.66667	226.433	34.9533	4630	6305.5	0.016386	0.0375409	0.0351331	0.0675613	0.226433	0.384869	23	0.0520281	0.0899284
398	8	6.75	205.429	30.8755	8109	6036	0.00920304	0.0368992	0.0370928	0.0704684	0.205429	0.34963	31	0.0526005	0.12653
399	10	5.5	222.697	41.04	9125	5619.4	0.0120463	0.027722	0.0316452	0.0549608	0.222697	0.389499	26	0.0391578	0.083913
400	7	6.14286	241.06	40.7505	7144	6298.86	0.0166768	0.0342387	0.0348628	0.0686204	0.24106	0.399341	23	0.04831	0.0782422
401	5	6.2	251.434	41.6662	6247	4110.8	0.0164961	0.034287	0.0407887	0.0542673	0.251434	0.398634	17	0.0548765	0.0866687
402	6	5.33333	255.734	48.3054	1911	5609.17	0.029341	0.0488364	0.0354269	0.0712475	0.255734	0.404544	15	0.055242	0.0816749
403	3	7.66667	246.717	33.1241	0	7222	0.0280187	0.0485017	0.0364501	0.066706	0.246717	0.414948	15	0.0626819	0.10471
404	5	7.4	232.889	32.9742	4732	7044.6	0.0132215	0.0298451	0.0326839	0.0455218	0.232889	0.421464	23	0.0454103	0.0865524
405	5	6.2	258.569	42.6638	4891	6625.6	0.0148028	0.0388251	0.0374601	0.0652224	0.258569	0.437876	17	0.0478825	0.0710985
406	5	6.4	247.46	41.4397	1469	5060	0.0124277	0.0330316	0.0331379	0.0547733	0.24746	0.414233	18	0.0434608	0.0913243
407	7	6.28571	232.845	38.57	5543	6140.14	0.0149909	0.0282125	0.0385365	0.0474981	0.232845	0.413323	24	0.0451398	0.0747486
408	4	6.75	256.624	39.5629	3380	5289.5	0.0174629	0.0338551	0.035801	0.0429636	0.256624	0.438868	16	0.0525859	0.0834644
409	7	6.14286	253	43.1562	5321	5458.14	0.0150901	0.0351848	0.0400725	0.0669369	0.253	0.423032	23	0.0508517	0.0922003
410	5	6.4	261.793	41.6375	7889	6033.6	0.0261786	0.0375336	0.0414667	0.0569753	0.261793	0.433312	18	0.0574627	0.0913036
411	4	6.25	256.897	42.281	3568	4759.75	0.0187777	0.0456074	0.0282024	0.0820269	0.256897	0.427289	14	0.045734	0.0820269
412	9	5.66667	255.593	48.3126	5111	4433.44	0.0379826	0.04685	0.0422544	0.0542229	0.255593	0.416236	24	0.0583684	0.0972537
413	7	6	242.088	42.6535	6427	5684.43	0.0153312	0.036173	0.032639	0.0543959	0.242088	0.427381	22	0.0497525	0.0837745
414	4	6.25	271.447	45.3219	3851	5711	0.0309867	0.0501058	0.0372545	0.0831628	0.271447	0.471764	14	0.0534711	0.0831628
415	5	6.8	265.566	40.5515	5447	5918.6	0.0287814	0.0449091	0.0337986	0.0736637	0.265566	0.467461	20	0.0562546	0.0960316
416	8	5.75	252.206	44.4363	10016	4941	0.0150543	0.0377366	0.0399716	0.0695528	0.252206	0.448816	23	0.0458865	0.0695528
417	9	6.11111	206.463	34.5197	15250	5846	0.00658281	0.0351794	0.0336796	0.0751392	0.206463	0.385317	29	0.0437713	0.101618
418	4	6.5	245.928	39.0119	5493	6330.75	0.0164703	0.0266875	0.0343776	0.0371954	0.245928	0.412176	15	0.0422909	0.0864225
419	4	7	263.137	37.9826	7155	6837	0.0298657	0.0355069	0.0446031	0.0412222	0.263137	0.443683	17	0.0572787	0.0920577
420	5	6.6	261.155	40.2924	5421	7077	0.0132692	0.0281382	0.0335286	0.0484547	0.261155	0.455873	19	0.0450966	0.0832617
421	7	6.57143	253.962	41.7223	6223	6088	0.0161361	0.0391372	0.0343316	0.0738423	0.253962	0.446117	26	0.050507	0.0798842
422	9	6.22222	218.783	38.0363	8409	6574.67	0.0015923	0.0382013	0.0339385	0.0739416	0.218783	0.40161	30	0.0379438	0.0739416
423	8	6.125	236.785	40.5564	9260	5661.75	0.00725025	0.0327151	0.0348562	0.0686712	0.236785	0.402591	26	0.0390217	0.0878696
424	5	6.8	229.873	35.1013	5799	7024	0.0183822	0.0376758	0.0336234	0.0556006	0.229873	0.399807	20	0.0528113	0.0875078
425	9	6	222.3	39.1769	8754	5687.44	0.0187281	0.0366656	0.035645	0.0635068	0.2223	0.4259	28	0.0483831	0.0846254
426	6	6.33333	259.389	41.5847	5742	5742.33	0.0141449	0.0325496	0.0410196	0.0546615	0.259389	0.400003	21	0.0485094	0.0803229
427	6	6.33333	236.336	38.1233	5983	5615.5	0.011318	0.0291582	0.035265	0.0529609	0.236336	0.438318	21	0.0449686	0.0947445
428	5	6	261.369	44.0594	2927	6471	0.0218967	0.0406939	0.0395907	0.0590255	0.261369	0.448022	16	0.0545756	0.0797176
429	6	6.16667	245.043	41.2943	3122	4347.67	0.0134605	0.0362637	0.0365576	0.0813171	0.245043	0.437125	20	0.0452449	0.0813171
430	7	6.28571	225.138	38.327	2387	8084	0.0295341	0.0445254	0.0341874	0.0750606	0.225138	0.420258	24	0.056793	0.0958947
431	5	7.2	247.109	35.2032	7123	6627.8	0.0147839	0.0329351	0.0292586	0.0603917	0.247109	0.40264	22	0.0494747	0.082732
432	6	6.16667	248.045	42.1939	8431	4900.33	0.0112288	0.0302463	0.0425496	0.0475793	0.248045	0.405163	20	0.0481888	0.122667
433	5	6.2	269.935	44.5393	5101	5914	0.0098272	0.0377975	0.0454706	0.0599565	0.269935	0.450565	17	0.0519771	0.0881657
434	7	5.85714	244.394	43.143	6309	5686.57	0.0117559	0.0273215	0.0348872	0.042065	0.244394	0.407974	21	0.0440688	0.0761345
435	6	6.5	241.32	38.3685	7295	5372.83	0.0122109	0.0291765	0.0344585	0.058838	0.24132	0.429426	22	0.0440018	0.0765444
436	6	6.33333	235.57	38.3737	9397	5837.83	0.00327919	0.040503	0.0364847	0.0822823	0.23557	0.392109	21	0.0445326	0.0822823
437	5	6.2	252.998	47.3668	2001	4058.6	0.0225723	0.0427815	0.0363796	0.0670005	0.252998	0.404931	16	0.0489122	0.0824016
438	6	6.33333	251.626	42.337	5698	4916.5	0.0176546	0.0393502	0.0363629	0.0646176	0.251626	0.423891	21	0.048243	0.0768613
439	5	6.2	251.552	41.2067	6417	6685.2	0.0181589	0.0387039	0.032308	0.0697061	0.251552	0.413463	17	0.050416	0.0814615
440	5	6.4	235.778	37.0508	7562	7523.6	0.0129045	0.0234415	0.0320807	0.0391096	0.235778	0.406972	18	0.0402611	0.0791678
441	7	6.42857	252.48	42.1658	6455	5426.86	0.0331283	0.046628	0.0327979	0.0654943	0.25248	0.415105	25	0.058988	0.103864
442	5	7	261.272	37.9466	3475	6553.2	0.030024	0.0405443	0.037322	0.0502921	0.261272	0.440908	20	0.0551974	0.0931709
443	5	7	236.042	34.9193	2976	8084	0.0119922	0.0269494	0.0351208	0.0454677	0.236042	0.451621	21	0.0406519	0.0681065
444	7	6.14286	242.832	41.6284	7905	6082.86	0.0167962	0.0409145	0.0331235	0.0637208	0.242832	0.399052	23	0.0513331	0.0768859
445	7	6.28571	237.221	39.3351	6492	5725	0.00176703	0.0268207	0.0333675	0.0463981	0.237221	0.407231	24	0.0444324	0.0818236
446	5	6.6	218.87	35.1407	3783	5719.2	0.0147963	0.0260959	0.0319312	0.0425543	0.21887	0.377162	19	0.0404075	0.0689746
447	5	6.4	244.436	40.1186	5326	5796.8	0.0341731	0.041967	0.0343401	0.0632779	0.244436	0.432865	18	0.0584555	0.0958405
448	6	6.66667	220.219	38.0723	3986	5661	0.01679	0.031315	0.0351845	0.0452671	0.220219	0.386929	22	0.0467117	0.0900235
449	7	6.14286	241.688	40.9937	8002	5188.29	0.0125442	0.0283191	0.0359699	0.0514785	0.241688	0.452555	23	0.0399091	0.0733805
450	5	7	228.747	33.2228	8263	6556.6	0.0253897	0.0384825	0.0360386	0.0563268	0.228747	0.416399	21	0.0547945	0.0903385
451	7	5.71429	233.206	46.5355	7049	3939.86	0.011335	0.0401206	0.0350977	0.0679813	0.233206	0.422099	19	0.0419983	0.0775202
452	6	6.33333	248.771	41.2151	8427	5958.17	0.00793823	0.0442327	0.0400521	0.0699494	0.248771	0.426552	21	0.0563015	0.096618
453	3	6.66667	250.843	37.8256	0	6306	0.00402155	0.0381915	0.0375362	0.0666483	0.250843	0.452635	12	0.0438963	0.0757866
454	6	6.33333	231.659	37.3688	6454	5814.17	0.0103673	0.0316037	0.0369589	0.048127	0.231659	0.372925	21	0.0417631	0.0765106
455	6	6.5	256.613	40.8001	7951	5611	0.0129238	0.0432437	0.0376777	0.0823661	0.256613	0.477237	22	0.0511601	0.0834785
456	7	6.28571	250.053	41.2503	5359	6448.43	0.0159199	0.0387774	0.0366017	0.0584457	0.250053	0.431386	24	0.0507089	0.088816
457	8	6.25	225.311	41.2287	8968	5068	0.00963496	0.0308881	0.0358232	0.0547306	0.225311	0.42968	26	0.0427094	0.0841513
458	7	5.71429	254.445	45.177	3609	5313.43	0.0296063	0.0461915	0.0401193	0.0710955	0.254445	0.419722	20	0.0605587	0.0946169
459	5	7.4	254.16	34.9974	3642	6932.8	0.0140675	0.0403082	0.0354821	0.0604306	0.25416	0.441876	23	0.0531099	0.097092
460	4	6.5	235.264	37.9036	1714	5452.75	0.0106305	0.0272577	0.035305	0.0448394	0.235264	0.435516	15	0.0347984	0.0596493
461	5	6	267.356	46.469	2179	6379	0.018685	0.0372297	0.0392581	0.0481349	0.267356	0.417225	16	0.0554789	0.102498
462	9	6.55556	224.908	36.6715	7880	6914.22	0.00775909	0.0252592	0.031919	0.0539093	0.224908	0.410764	31	0.0396507	0.0817378
463	7	6.14286	230.371	39.8056	6123	5741.14	0.00863061	0.0303817	0.0360367	0.062178	0.230371	0.437479	23	0.0461229	0.100259
464	8	5.75	220.404	40.5167	4931	4533.38	0.0129287	0.0339146	0.0311517	0.06393	0.220404	0.401008	23	0.041835	0.0766266
465	5	6.2	239.695	40.0063	4307	6550.2	0.0170961	0.0356469	0.0370933	0.0488308	0.239695	0.404896	17	0.053591	0.0958947
466	5	6	257.121	45.4859	1443	5842.8	0.015581	0.0322467	0.0413796	0.0487788	0.257121	0.450727	16	0.0465217	0.0774584
467	9	6.44444	233.962	39.0968	10247	5461.22	0.00682402	0.0339796	0.0372566	0.0544968	0.233962	0.427102	32	0.0501854	0.0871557
468	7	5.85714	232.012	40.9178	6545	4813.29	0.0182945	0.0375951	0.0266877	0.0732307	0.232012	0.382661	21	0.0411659	0.0732307
469	7	6.14286	227.134	38.2032	9214	6776.43	0.00460274	0.0214527	0.0380695	0.0445805	0.227134	0.389035	23	0.0386126	0.0777614
470	5	7.6	250.624	34.2519	6285	6850.6	0.0148112	0.0327207	0.0377089	0.0531322	0.250624	0.418523	24	0.0510538	0.0924449
471	6	6	253.864	44.4765	8042	5131.83	0.0167908	0.0315239	0.0354243	0.0457517	0.253864	0.449842	19	0.0493892	0.095514
472	5	6.6	229.551	36.8557	3781	5877.2	0.00950411	0.0232298	0.0370458	0.0540464	0.229551	0.413975	19	0.0341944	0.0660597
473	3	7.33333	267.416	38.8743	0	4673.67	0.0349106	0.0444793	0.0324311	0.0539328	0.267416	0.413817	14	0.0625419	0.102433
474	6	6.33333	254.536	42.5742	4303	6210.67	0.00437132	0.0441489	0.0362099	0.089672	0.254536	0.433084	21	0.0580979	0.0965556
475	6	5.66667	279.446	51.3426	3037	3549.5	0.037421	0.0462053	0.0382703	0.0573917	0.279446	0.482173	17	0.0555801	0.0909625
476	6	5.83333	262.524	45.2125	3796	4153.33	0.0237975	0.0449639	0.0365472	0.0548594	0.262524	0.453539	18	0.0566348	0.0942732
477	7	6.42857	272.171	46.0561	5638	5898.14	0.0331965	0.0505971	0.0387989	0.0688319	0.272171	0.440813	25	0.0674742	0.103772
478	6	5.5	265.628	48.6985	3714	4561.83	0.0233486	0.0372828	0.0336221	0.0525187	0.265628	0.456388	16	0.0462463	0.0872415
479	5	6.6	249.256	39.7227	3856	6022.2	0.0176032	0.0383503	0.0356261	0.0840479	0.249256	0.431317	19	0.0466942	0.0840479
480	4	6.75	257.773	39.9958	2930	6311	0.0358612	0.0487297	0.0413136	0.0708537	0.257773	0.427807	16	0.0612174	0.0929068
481	4	6.75	286.834	42.6837	2952	6783.25	0.0373538	0.05212	0.0386698	0.0606928	0.286834	0.441578	16	0.0672697	0.114012
482	9	5.44444	249.727	46.5099	6715	4245.78	0.0156738	0.0479828	0.04281	0.104238	0.249727	0.424765	23	0.0532083	0.104238
483	7	6.28571	246.079	41.4874	6022	5523	0.00623817	0.0318709	0.031546	0.0500143	0.246079	0.449802	24	0.0505749	0.0834586
484	5	6.2	238.725	39.1055	3085	5186.8	0.00683555	0.0256689	0.0364692	0.0492438	0.238725	0.42025	17	0.0378222	0.0654009
485	8	5.375	269.213	51.0383	6501	4953.12	0.0098272	0.0452365	0.0424997	0.0822191	0.269213	0.45739	20	0.0554824	0.0979929
486	5	6.2	269.868	45.9418	4151	5864	0.0237123	0.0475214	0.0447159	0.0813493	0.269868	0.440366	17	0.0631464	0.0944875
487	8	5.75	249.78	45.8301	6121	4552	0.0192903	0.0450813	0.0377058	0.0727162	0.24978	0.416047	23	0.0548165	0.103283
488	6	6.33333	263.143	42.1864	8055	5677.67	0.00439192	0.043681	0.0386883	0.0858999	0.263143	0.46789	21	0.0583647	0.0891041
489	6	5.83333	253.123	43.9951	6955	5249.83	0.0216773	0.0369738	0.0366268	0.0532898	0.253123	0.419784	18	0.0525055	0.0878062
490	7	6.71429	221.677	35.4884	8975	7266.29	0.010414	0.0240431	0.0290481	0.0537852	0.221677	0.401703	27	0.0360412	0.0729856
491	5	6.2	263.723	45.712	3761	6077	0.0266912	0.0464932	0.0389663	0.0769157	0.263723	0.437626	17	0.0601816	0.0893759
492	5	7.2	263.033	43.7592	4021	7262.6	0.0301338	0.0372686	0.0375522	0.0443464	0.263033	0.458968	22	0.0611135	0.0880692
493	4	7.75	237.762	32.5272	5367	6538.75	0.0275263	0.0446363	0.0384359	0.0764549	0.237762	0.446483	20	0.0557243	0.0815888
494	5	5.8	252.211	44.197	5624	5737.8	0.0326521	0.0406337	0.0368954	0.0488308	0.252211	0.430899	15	0.0568447	0.0945834
495	5	6.2	245.054	42.6705	2464	5242.8	0.026414	0.0384929	0.0387817	0.0733552	0.245054	0.416975	17	0.0485022	0.0735571
496	7	5.85714	256.013	44.5847	5099	5592.29	0.0136223	0.0383012	0.0348536	0.0542673	0.256013	0.390176	21	0.0562941	0.0975031
497	5	7	248.215	37.0156	4295	7724.2	0.0138261	0.0445325	0.0341737	0.0857894	0.248215	0.434707	21	0.0525048	0.0992657
498	6	7	219.516	33.6823	8050	5803.5	0.0162767	0.0334123	0.0382863	0.0635068	0.219516	0.401594	25	0.0511979	0.0818399
499	5	7	258.553	39.2139	7976	6700.4	0.0225779	0.0390762	0.04009	0.0749907	0.258553	0.424018	21	0.0575752	0.122663
500	6	6.5	256.88	42.2016	6564	5499	0.0095564	0.0386244	0.0383802	0.0833771	0.25688	0.421122	22	0.0564342	0.110545
501	7	6	227.261	39.3197	6379	4792.29	0.00651877	0.0422064	0.033559	0.0739757	0.227261	0.412031	22	0.0434679	0.081676
502	6	5.66667	256.875	46.7879	6461	4278.83	0.0180991	0.0376286	0.0371702	0.0788562	0.256875	0.456129	17	0.0479002	0.0803663
503	7	6.57143	248.966	40.4923	7861	5668.71	0.0292155	0.0460407	0.0366873	0.0612724	0.248966	0.408122	26	0.0600144	0.110545
504	7	6	203.847	36.4822	7033	5109	0.00767716	0.02437	0.0301072	0.0432045	0.203847	0.372647	22	0.0356798	0.0841513
505	6	7.33333	233.041	34.5246	7333	6240.5	0.00682402	0.0262907	0.0346838	0.0569016	0.233041	0.433208	27	0.0454147	0.0801405
506	6	6.16667	250.169	42.1911	5135	5353.83	0.0202222	0.0327318	0.0354192	0.0588773	0.250169	0.431419	20	0.046718	0.0731962
507	8	5.875	222.14	41.2987	7804	5251	0.0119592	0.0430418	0.0314344	0.0703476	0.22214	0.388452	23	0.047027	0.0802117
508	5	6.2	247.799	41.3588	6050	7019.2	0.0215034	0.0321999	0.0323628	0.0450644	0.247799	0.434356	17	0.0447556	0.0827864
509	5	6.8	260.596	38.7792	3537	7215	0.0313176	0.0360132	0.0324655	0.0414025	0.260596	0.433012	20	0.0558958	0.0842169
510	5	7.4	235.433	32.7364	4078	7248.8	0.00901531	0.0386009	0.0377279	0.0545484	0.235433	0.446495	23	0.053898	0.108539
511	5	6.2	256.76	42.8545	3657	6617.6	0.0101283	0.0361519	0.0403177	0.0669183	0.25676	0.447955	17	0.0473606	0.0786445
512	5	6.6	240.667	37.1314	4307	7444	0.0100384	0.027472	0.0374821	0.047859	0.240667	0.446988	19	0.04121	0.0857977
513	5	6	253.088	42.6635	5138	5489.8	0.0157232	0.0319146	0.0384284	0.0414405	0.253088	0.416236	16	0.0487508	0.0813643
514	5	5.6	235.063	43.5427	2436	3980.6	0.00470144	0.0260623	0.033467	0.0820269	0.235063	0.400956	14	0.0290696	0.0820269
515	4	6.25	247.779	40.7803	1558	4488.25	0.00900194	0.025947	0.037602	0.066188	0.247779	0.411566	14	0.0437111	0.101008
516	5	5.8	288.042	50.4759	3342	5207.6	0.0175	0.0368811	0.0416581	0.0536495	0.288042	0.477401	15	0.054697	0.100182
517	7	6.28571	225.873	38.0808	5289	6414.14	0.00952647	0.0414234	0.0343162	0.0800022	0.225873	0.420616	22	0.0405548	0.0800022
518	5	7.2	235.665	34.4894	4496	6917.4	0.0187815	0.0286381	0.0338909	0.0442015	0.235665	0.436982	22	0.048057	0.0875405
519	5	6.4	228.921	37.1179	3938	5491	0.00785078	0.0256723	0.0370579	0.0611462	0.228921	0.416963	18	0.037947	0.0828417
520	7	6.14286	240.389	41.6728	3857	5311.14	0.025503	0.0469432	0.039335	0.0696493	0.240389	0.37119	23	0.063178	0.105263
521	5	5.6	255.099	46.4038	3647	3874.6	0.0136223	0.0292056	0.0378358	0.0454565	0.255099	0.400754	14	0.0442143	0.0728305
522	6	5.83333	232.741	40.822	5855	6270.33	0.0194114	0.0337275	0.0365796	0.0630833	0.232741	0.41441	18	0.0454306	0.0770892
523	5	6.4	243.762	38.3055	4873	5871.2	0.0220186	0.0365011	0.035352	0.0463068	0.243762	0.397834	18	0.0490172	0.0955191
524	6	6.5	247.081	40.314	6475	6078.5	0.0061227	0.035114	0.0296976	0.0582071	0.247081	0.466476	22	0.0382216	0.0637699
525	8	5.875	247.003	43.5931	8264	6188	0.0115263	0.0334538	0.0365212	0.0686204	0.247003	0.424938	24	0.046292	0.0853428
526	6	7.16667	224.049	31.7106	6296	6192.5	0.00594799	0.0288223	0.0395315	0.0465524	0.224049	0.354543	26	0.048031	0.0898528
527	5	6	251.917	49.3838	3137	3876	0.0329457	0.0412105	0.0417812	0.0489681	0.251917	0.415055	15	0.0546165	0.0838838
528	7	5.57143	256.013	47.6324	6547	4885.71	0.00872622	0.0402278	0.0345868	0.0692339	0.256013	0.428164	19	0.0436372	0.0698448
529	5	6.2	252.944	42.2175	3418	5288.8	0.026414	0.0515393	0.0345929	0.0690596	0.252944	0.419603	17	0.060768	0.0973412
530	5	6.6	259.161	40.2934	7169	5977.8	0.0185438	0.0294599	0.041211	0.0459563	0.259161	0.45374	19	0.0478417	0.0743503
531	5	7.2	264.601	38.0521	4416	5941.2	0.034673	0.0417549	0.0375995	0.0554513	0.264601	0.438319	21	0.0585118	0.0982218
532	5	7	249.802	37.2522	4353	6802.2	0.0227675	0.03425	0.0416681	0.0523161	0.249802	0.429789	21	0.0581989	0.139279
533	4	6.75	241.048	35.8703	718	8709.75	0.0104447	0.038134	0.039911	0.0561162	0.241048	0.425715	16	0.0489095	0.0762665
534	8	5.875	230.974	40.008	7125	5395.25	0.0107171	0.0290136	0.0296675	0.0480161	0.230974	0.381438	24	0.0378877	0.0765
535	6	6.66667	229.652	35.4502	5361	5406.67	0.012254	0.0366688	0.0345389	0.0789658	0.229652	0.409181	23	0.0531171	0.109137
536	9	5.88889	228.307	40.0141	9333	5644.89	0.0215089	0.0393754	0.031937	0.0656675	0.228307	0.390839	27	0.0489902	0.0786103
537	5	6.2	252.891	44.8179	3129	6093.2	0.0354431	0.0407078	0.0360467	0.0523583	0.252891	0.444244	17	0.0574603	0.082252
538	4	6.75	245.652	36.5553	3192	6921.25	0.0142305	0.0296522	0.0403345	0.0430034	0.245652	0.438205	16	0.0523154	0.0947085
539	5	6.2	253.012	41.4458	3898	5800.4	0.0155402	0.031314	0.0388191	0.0527891	0.253012	0.434827	17	0.0480598	0.0947445
540	6	6.33333	234.681	38.6169	4622	5044.17	0.0206501	0.0400182	0.0307686	0.0603648	0.234681	0.424202	21	0.0532287	0.0959279
541	7	6.42857	253.074	40.8592	9383	6362.71	0.0304958	0.042823	0.0325176	0.0616654	0.253074	0.467357	25	0.0589165	0.098313
542	5	6.4	256.459	42.0918	3332	4930.8	0.0164961	0.0439951	0.038794	0.0567047	0.256459	0.401622	18	0.0677257	0.108759
543	4	6.5	285.518	44.6123	4398	4828.75	0.0279763	0.0412809	0.0372956	0.0589193	0.285518	0.470805	15	0.0578152	0.0904749
544	8	5.875	247.911	43.1631	8551	4543.12	0.00720413	0.0312747	0.0339234	0.0770863	0.247911	0.4357	24	0.0446849	0.0891312
545	8	6	224.749	38.6956	6081	6262.75	0.0202543	0.0381174	0.0304846	0.0547306	0.224749	0.405999	25	0.0507369	0.0973412
546	6	6.83333	255.126	38.3702	5543	7802.83	0.0258229	0.0441315	0.0347832	0.0579291	0.255126	0.444538	24	0.0623415	0.114534
547	6	7	229.845	34.416	6952	6744.67	0.00775909	0.0346119	0.0386977	0.0660596	0.229845	0.418523	25	0.0459873	0.0894969
548	6	6	237.198	41.3214	5673	5234.5	0.0174386	0.0352998	0.031634	0.0781959	0.237198	0.39537	18	0.0427903	0.0781959
549	8	5.5	253.195	50.1491	5320	4045.12	0.0078665	0.0247748	0.0357354	0.0459693	0.253195	0.444438	20	0.0416982	0.0787546
550	5	6.4	250.426	40.1277	2625	4627.6	0.0114476	0.0373919	0.0360892	0.0670277	0.250426	0.427429	18	0.0442554	0.0685151
551	7	6.42857	251.033	41.4688	6274	5227.14	0.0112353	0.0359485	0.03378	0.0670779	0.251033	0.430787	23	0.0521958	0.0941247
552	5	6.2	234.852	39.1979	6261	5798.2	0.011867	0.0318939	0.0411112	0.0593576	0.234852	0.413361	17	0.0401808	0.068948
553	6	6.66667	249.557	38.919	6643	7089	0.0254937	0.0447298	0.0349428	0.0657323	0.249557	0.436132	23	0.0585557	0.092406
554	8	6	249.089	42.1079	8344	6418.75	0.0161133	0.0348209	0.0357066	0.0754633	0.249089	0.451219	25	0.0477404	0.0944343
555	6	6.5	214.264	35.4131	6559	6442.5	0.0172515	0.0353085	0.0348698	0.050751	0.214264	0.367012	21	0.0487495	0.0855151
556	5	6.6	271.405	42.1971	2923	5775.8	0.0156701	0.0357012	0.0362589	0.0565322	0.271405	0.484812	19	0.0512024	0.0821468
557	6	6	239.047	41.6435	5237	6679.5	0.012648	0.0460725	0.0406443	0.0701762	0.239047	0.402298	19	0.0545684	0.0876237
558	6	5.66667	259.7	46.5811	2415	3950.83	0.0123456	0.0268486	0.0428649	0.0520353	0.2597	0.439134	17	0.0417603	0.0776132
559	6	7.16667	246.455	37.9641	3240	6350.83	0.00490236	0.0262212	0.0357189	0.0602674	0.246455	0.431423	26	0.043536	0.0877173
560	5	6.2	222.406	38.2857	1975	4627.8	0.0155522	0.0271274	0.0295739	0.0433153	0.222406	0.411116	17	0.0350111	0.057303
561	9	5.77778	228.539	43.0577	6945	5685.22	0.0104777	0.0331305	0.035753	0.0638102	0.228539	0.444628	26	0.0413647	0.0772088
562	7	6.42857	247.597	42.8803	7645	5777.29	0.00402155	0.0343396	0.0360802	0.0539093	0.247597	0.448614	24	0.0501127	0.0798081
563	5	6.6	235.251	39.6006	3964	6057.2	0.00376975	0.0242791	0.0271138	0.0418743	0.235251	0.403299	19	0.0401834	0.0831772
564	6	6.5	231.662	36.45	6267	6646.33	0.00328941	0.0251547	0.0306175	0.0637208	0.231662	0.405245	22	0.0351477	0.0804439
565	7	6.42857	241.992	39.07	7088	6489.43	0.0229109	0.0409739	0.0398294	0.0575808	0.241992	0.39208	25	0.0616786	0.129931
566	7	6	247.011	42.9749	6145	5775.29	0.0220325	0.0365257	0.0385879	0.0585346	0.247011	0.412503	22	0.0500288	0.0875662
567	5	6.4	263.83	44.4742	3815	6749.8	0.0231288	0.0401479	0.0312827	0.0738423	0.26383	0.448365	18	0.0524397	0.0910519
568	8	5.75	261.199	48.016	7127	4644.5	0.0156772	0.038966	0.0408086	0.0528073	0.261199	0.451602	23	0.0601759	0.110246
569	7	6.14286	236.689	40.374	7546	6127.57	0.00380729	0.0395468	0.0347321	0.0643241	0.236689	0.415843	23	0.0495671	0.0958545
570	5	6.2	251.006	43.2288	3589	6731.2	0.0162489	0.0474668	0.0380473	0.0781734	0.251006	0.44472	17	0.056372	0.092256
571	6	6	250.433	43.1797	5841	5394.5	0.00679308	0.0307799	0.0371376	0.0527488	0.250433	0.448632	19	0.0481821	0.0938509
572	6	6.16667	257.816	43.4809	5227	5430.5	0.0128352	0.0355178	0.0382936	0.0534596	0.257816	0.462972	20	0.049483	0.108407
573	7	6	242.96	42.6007	7751	5307.86	0.00884144	0.0322184	0.0312601	0.0624645	0.24296	0.424298	22	0.0453832	0.0754093
574	6	6.83333	208.861	31.7573	6144	6655.33	0.00571282	0.0330783	0.0342552	0.0562465	0.208861	0.369771	24	0.0409612	0.0727847
575	5	5.8	258.115	45.7233	4773	5197.8	0.0166202	0.049632	0.0348569	0.0840479	0.258115	0.433796	15	0.0493175	0.085833
576	7	6.14286	254.109	43.1006	7927	6018.43	0.025398	0.0377153	0.0321597	0.0492255	0.254109	0.417542	23	0.0532612	0.0970781
577	8	5.75	227.875	40.3528	8444	5081.25	0.00824424	0.0236343	0.0340078	0.0552409	0.227875	0.448401	23	0.0391035	0.0710991
578	7	6.14286	244.217	41.4228	6894	4976	0.0131738	0.0398935	0.0320692	0.0608743	0.244217	0.417698	23	0.0553457	0.0868585
579	6	6.5	265.79	46.5661	4683	5224.67	0.0286635	0.0452348	0.0394425	0.0597938	0.26579	0.449567	21	0.0602007	0.0952402
580	4	6.25	288.512	47.055	756	4532.75	0.0217844	0.0335461	0.0411115	0.0572471	0.288512	0.444182	14	0.0541733	0.0848261
581	5	6.4	235.114	38.1407	4851	5819.6	0.0170008	0.0295329	0.0335391	0.0392379	0.235114	0.430976	18	0.0395402	0.0693605
582	5	6.2	264.377	44.1258	5696	5445	0.00612595	0.049335	0.0380359	0.0700526	0.264377	0.462193	17	0.0556939	0.0894921
583	6	6.33333	233.143	40.6303	3953	4976.33	0.0170833	0.0292311	0.0325279	0.0458692	0.233143	0.395864	21	0.0394642	0.0651409
584	6	6.16667	258.518	44.6934	6352	5654.67	0.0172924	0.0400634	0.0399632	0.0811216	0.258518	0.466936	20	0.0575396	0.102645
585	6	6.33333	247.063	39.6085	5672	6103.67	0.0251825	0.0390428	0.0361403	0.0569347	0.247063	0.429224	21	0.0567946	0.102287
586	4	6	298.733	50.5001	1706	4303.25	0.0256146	0.0467145	0.0420549	0.0570474	0.298733	0.485211	13	0.0608117	0.0880137
587	6	6.66667	261.337	41.1883	7263	5772	0.0369928	0.0503469	0.0364098	0.0731464	0.261337	0.412443	22	0.0659598	0.0950353
588	9	5.55556	224.71	41.821	9426	4115.78	0.00910196	0.0376368	0.0311126	0.097615	0.22471	0.424885	24	0.0369126	0.097615
589	4	6.5	232.841	36.3814	3562	6519	0.0293088	0.043153	0.0342159	0.0625316	0.232841	0.390078	15	0.0545325	0.0854601
590	7	6.28571	247.855	40.171	7281	6582.14	0.00793823	0.0398479	0.0416858	0.0623778	0.247855	0.418614	24	0.0576279	0.110548
591	5	6.8	225.863	35.4928	8957	6633.6	0.00841449	0.0296782	0.0298221	0.0537852	0.225863	0.401545	20	0.0392897	0.0889879
592	6	6.5	250.733	39.8486	5377	7083	0.0199145	0.0391202	0.0335158	0.0547152	0.250733	0.441473	22	0.0514151	0.0798004
593	8	5.625	239.946	44.0614	9424	6436.5	0.0110001	0.0326874	0.0340791	0.070159	0.239946	0.41208	22	0.0466195	0.103183
594	5	6.2	238.086	39.2842	6692	5576.2	0.00855475	0.017892	0.0311212	0.0399854	0.238086	0.405923	17	0.0342593	0.0665823
595	6	6.33333	238.257	39.0476	8728	6207.83	0.00894298	0.0231371	0.030463	0.0376028	0.238257	0.421884	21	0.0408744	0.0794422
596	7	6.14286	239.839	43.7405	7913	5920.86	0.00545222	0.0247797	0.0356431	0.0510486	0.239839	0.430439	23	0.0356971	0.0674635
597	6	6.5	239.512	37.305	4415	6185.67	0.011318	0.0347351	0.0353709	0.0567485	0.239512	0.448399	22	0.0485046	0.0834264
598	5	6.8	244.876	38.9664	4147	4921.6	0.023268	0.0360106	0.0366211	0.0527264	0.244876	0.441136	20	0.0546972	0.0976302
599	7	6.14286	255.136	42.3491	6002	4720	0.0037981	0.0280477	0.0366695	0.0515763	0.255136	0.455002	23	0.0452831	0.089043
600	4	7.25	260.367	36.4204	1782	7086.5	0.0369642	0.0537979	0.0382038	0.070797	0.260367	0.446821	18	0.0666826	0.100259
601	6	6.33333	264.294	43.7868	6098	5255.83	0.0184586	0.0451319	0.0392886	0.077234	0.264294	0.467943	21	0.0512635	0.0917515
602	7	6	270.827	46.2433	5016	5775.57	0.0218966	0.043268	0.0417065	0.066761	0.270827	0.447015	22	0.0594172	0.0870606
603	7	5.71429	258.153	46.4499	4810	6036.57	0.0207086	0.0412372	0.0382437	0.0646443	0.258153	0.483583	20	0.0558927	0.0912497
604	5	6.4	271.151	49.4744	6505	3862	0.0214358	0.0358626	0.0372808	0.0535786	0.271151	0.450528	17	0.0520357	0.0976302
605	9	5.88889	222.505	39.1739	8548	5937.89	0.00496162	0.0343284	0.0310529	0.0621649	0.222505	0.384187	27	0.0486646	0.0913243
606	8	6.5	221.5	36.9167	10432	6406.75	0.0139097	0.02995	0.035402	0.0523583	0.2215	0.396955	29	0.046611	0.0924131
607	7	6.28571	256.38	42.73	7759	6987.57	0.0311198	0.0433142	0.0371908	0.0698516	0.25638	0.451782	24	0.0540924	0.100917
608	5	6.2	257.796	42.2294	3278	4675.4	0.0153982	0.0430127	0.0386964	0.0608743	0.257796	0.457711	17	0.0542743	0.0956721
609	4	7	229.272	33.4355	6164	6786	0.00824424	0.0231071	0.0328065	0.0516735	0.229272	0.456645	17	0.0288191	0.0638175
610	6	6.66667	244.265	38.336	5971	7476.67	0.0066639	0.0388756	0.0333701	0.0504068	0.244265	0.415311	23	0.0501442	0.094763
611	7	6	234.187	40.7438	4446	5796.57	0.0223952	0.0457206	0.0369779	0.0719549	0.234187	0.389757	22	0.0593276	0.109329
612	7	5.57143	265.788	49.451	4516	4445.29	0.0237123	0.0433297	0.0430913	0.0631404	0.265788	0.436222	19	0.053242	0.0944344
613	6	6.83333	253.18	38.4961	10004	6897.5	0.0125248	0.0367796	0.0369733	0.0652224	0.25318	0.424573	24	0.0547528	0.088019
614	5	6.2	273.5	46.1912	1816	4535.4	0.0231347	0.0480002	0.0448965	0.0887154	0.2735	0.440896	17	0.0631576	0.119848
615	6	6.33333	234.099	43.6148	5011	4800.83	0.014438	0.0392243	0.0401096	0.0607987	0.234099	0.405392	20	0.0414344	0.0715019
616	5	5.8	253.193	44.369	1100	3481.6	0.0110064	0.0257368	0.0385056	0.0392901	0.253193	0.423625	15	0.0422036	0.0851377
617	8	6.25	229.451	38.424	7661	6305	0.00853074	0.0314237	0.031445	0.0621649	0.229451	0.412877	27	0.0432478	0.0718441
618	6	6.83333	263.57	41.4878	6399	7152.5	0.0207387	0.046502	0.0330233	0.0903033	0.26357	0.437097	24	0.058372	0.101125
619	4	6.25	253.494	41.3437	3884	5248.25	0.0351	0.0451816	0.0382906	0.0630775	0.253494	0.413267	14	0.0588	0.0985142
620	4	6.25	241.414	40.3075	937	6816.5	0.0173724	0.0259477	0.0269088	0.0352793	0.241414	0.411458	14	0.0382936	0.086307
621	6	7	231.082	37.4438	5900	7405.83	0.00904379	0.0409474	0.0362003	0.0662559	0.231082	0.423484	25	0.0529725	0.098605
622	5	6.2	243.892	41.1907	4877	6036	0.0194114	0.0405647	0.034885	0.05462	0.243892	0.433821	17	0.0546516	0.0818399
623	8	5.875	243.722	43.0141	9359	5490.38	0.0173448	0.0307891	0.0332113	0.0510277	0.243722	0.418715	24	0.0480393	0.103183
624	6	5.83333	242.358	42.1241	5920	5951.17	0.0181589	0.0316792	0.0368018	0.0449417	0.242358	0.403337	18	0.0486614	0.0878622
625	6	6.83333	250.389	39.1647	6320	6846.67	0.0154441	0.0289553	0.0326138	0.0547764	0.250389	0.452753	24	0.0437791	0.0840134
626	4	6.75	263.024	39.1405	2340	5718.75	0.0104656	0.0328146	0.0424927	0.056118	0.263024	0.401183	16	0.0572554	0.103165
627	7	6.14286	254.401	42.2271	9169	6119.43	0.0173469	0.0345358	0.0320125	0.051461	0.254401	0.448378	23	0.0482623	0.0869656
628	6	6.83333	254.279	39.0667	7872	6277.33	0.00303292	0.03457	0.0369494	0.0721079	0.254279	0.449962	24	0.0509529	0.0979756
629	5	6.4	277.036	50.548	3759	4842.6	0.0263258	0.041649	0.037409	0.0706772	0.277036	0.46609	17	0.0625535	0.105697
630	8	6.375	241.187	39.0972	7299	6364.12	0.0170833	0.0322913	0.0332158	0.0624093	0.241187	0.401713	28	0.0475768	0.0822242
631	5	6.2	255.268	43.9425	6659	5981.2	0.0142875	0.0300875	0.0319248	0.040168	0.255268	0.42229	17	0.0508693	0.0925188
632	7	5.85714	251.13	44.8873	3523	5388.14	0.00720129	0.0320055	0.0347166	0.067082	0.25113	0.459199	21	0.0441126	0.0872659
633	4	7	250.674	37.7751	5341	6228.25	0.00689292	0.0225973	0.030264	0.0355194	0.250674	0.462308	17	0.0364702	0.0792028
634	8	6.25	256.535	43.9901	6020	5881.75	0.0140675	0.032789	0.0398735	0.0673455	0.256535	0.430334	25	0.0494453	0.0878915
635	7	6	247.05	45.1385	6425	5106.86	0.0219909	0.0368768	0.0316279	0.0779688	0.24705	0.448925	22	0.0528841	0.098605
636	9	6.33333	223.809	35.762	8827	6060.22	0.00594799	0.0385621	0.0414496	0.0557316	0.223809	0.358756	31	0.055048	0.0943937
637	6	6.33333	237.912	38.7551	5447	5002.83	0.0145279	0.0384345	0.0330345	0.0633669	0.237912	0.416728	21	0.0502706	0.0854271
638	4	6.25	289.013	46.4486	5390	6353.25	0.022756	0.0402072	0.0412601	0.0501097	0.289013	0.491733	14	0.0543065	0.0999852
639	8	5.875	238.069	42.7721	10926	5040.62	0.00996247	0.023163	0.0385546	0.0443064	0.238069	0.420881	24	0.0396746	0.0854396
640	6	6	253.719	44.1995	8547	5352.5	0.0107841	0.0373208	0.0415993	0.0625658	0.253719	0.416077	19	0.052466	0.125838
641	6	6.83333	250.241	37.8009	10943	6380.67	0.0109706	0.0411494	0.0360135	0.0800022	0.250241	0.408488	24	0.0596446	0.0992936
642	5	7.2	233.505	34.3031	6734	6864.4	0.00863061	0.0300073	0.0368192	0.0473742	0.233505	0.44611	22	0.0420123	0.0739607
643	7	6.14286	259.206	43.8182	5382	6067.43	0.0236652	0.0395321	0.0364914	0.0700526	0.259206	0.457417	23	0.0505783	0.0770882
644	6	5.66667	278.063	50.592	4234	5854.5	0.0181183	0.0459206	0.034556	0.0586108	0.278063	0.468385	17	0.0566271	0.0969294
645	6	7.5	220.557	31.0851	5765	7710.33	0.00788436	0.0213935	0.0341531	0.0411758	0.220557	0.383167	27	0.04058	0.0788611
646	5	6	256.659	45.4042	2916	5413.8	0.0151141	0.0462712	0.035135	0.087597	0.256659	0.421798	16	0.0471439	0.087597
647	10	5.9	219.675	39.7245	8240	6938.8	0.00796551	0.0277019	0.0349782	0.0582817	0.219675	0.40709	30	0.0394506	0.0688824
648	6	6.33333	221.4	37.6174	5762	6489.33	0.00296907	0.0259319	0.033385	0.0575054	0.2214	0.389149	21	0.0414542	0.0804442
649	5	6.2	210.679	34.5113	6652	6002.2	0.0139577	0.0335183	0.0365775	0.0561021	0.210679	0.392355	17	0.0425031	0.0853124
650	7	6.71429	240.965	36.9371	9975	6324.14	0.0273707	0.0430555	0.0344545	0.0667541	0.240965	0.4063	27	0.0521522	0.0781939
651	6	6.33333	252.214	42.1857	5505	6329.83	0.0156769	0.0401917	0.0407271	0.0541632	0.252214	0.411259	21	0.0599217	0.0911025
652	6	6	243.268	44.3095	2796	5549.83	0.0220307	0.0330875	0.0348487	0.054489	0.243268	0.421053	19	0.0442653	0.0696553
653	6	7.16667	240.76	35.797	4724	5940.83	0.0170141	0.0273401	0.02834	0.0370366	0.24076	0.42902	26	0.0433961	0.0776241
654	10	6.2	221.856	37.742	12023	5447.7	0.00494779	0.0309978	0.0331259	0.0526227	0.221856	0.394163	33	0.0474271	0.105697
655	6	6.33333	238.284	39.0522	6625	7140.83	0.00894298	0.0205782	0.0343976	0.0341911	0.238284	0.430827	21	0.0404795	0.0843069
656	8	6.375	261.842	43.3027	6688	5791	0.0225723	0.0395086	0.0376856	0.0542856	0.261842	0.426553	26	0.0560488	0.0844568
657	5	7	252.371	36.8542	6363	6517.6	0.0125503	0.0407524	0.0398781	0.0645046	0.252371	0.459604	21	0.052213	0.0944649
658	8	5.75	253.432	44.6524	7822	5981.12	0.019679	0.0358817	0.0396414	0.0543374	0.253432	0.437467	23	0.0472306	0.0971739
659	6	6.83333	238.749	36.6966	4457	6277.17	0.00719454	0.032674	0.0351113	0.0613325	0.238749	0.427168	24	0.041867	0.088019
660	5	7.4	259.865	37.7029	4909	7514.8	0.0252079	0.0439522	0.0390263	0.0738504	0.259865	0.457609	23	0.0577401	0.102268
661	3	5.33333	261.459	49.3867	0	2620	0.0166807	0.0381417	0.0373378	0.0524464	0.261459	0.424593	8	0.0363588	0.0524801
662	6	6.33333	268.485	44.1793	7186	5042.5	0.0260442	0.0437639	0.0405518	0.0649386	0.268485	0.460155	21	0.0638549	0.103373
663	5	6.4	255.788	41.9817	2096	6513.4	0.0307431	0.0428361	0.035101	0.0610108	0.255788	0.454851	18	0.0571565	0.0886723
664	5	6.2	236.712	38.7758	3753	6960	0.019988	0.0257999	0.0345658	0.0327543	0.236712	0.404126	17	0.041644	0.0853277
665	5	6.6	253.971	38.7003	7331	7092.8	0.00637859	0.0360096	0.0357834	0.0481348	0.253971	0.43013	19	0.0482746	0.0838811
666	5	6.2	251.422	41.1853	2619	3576.2	0.0214556	0.0276234	0.0367999	0.036787	0.251422	0.405918	17	0.0477349	0.0780896
667	8	6.625	228.754	36.1739	5756	7673.12	0.00846702	0.030453	0.0324372	0.0802056	0.228754	0.435882	30	0.0376918	0.0802056
668	7	6	225.177	38.1422	8754	6127.14	0.0194856	0.0422553	0.0333221	0.0701762	0.225177	0.396264	22	0.0482536	0.0929068
669	5	6.4	250.676	39.6903	1938	5245.6	0.0152274	0.0283146	0.0347667	0.0489524	0.250676	0.423169	18	0.0443052	0.07741
670	6	6.5	263.098	40.9786	4818	6352.67	0.0138431	0.0474285	0.0367021	0.0770863	0.263098	0.461939	22	0.0559097	0.095841
671	6	6	242.616	41.832	4980	5962.5	0.017834	0.0345398	0.0333385	0.0554928	0.242616	0.398606	19	0.0476256	0.0917863
672	3	6.33333	262.972	44.8027	0	4996	0.0263258	0.0362064	0.0390861	0.0535786	0.262972	0.465181	11	0.0483422	0.0749923
673	5	7.2	249.197	35.5007	4618	6633.6	0.0135479	0.0413052	0.0392008	0.0987151	0.249197	0.448924	22	0.055351	0.0987151
674	6	7.16667	199.758	30.3481	4740	9372.67	0.00669122	0.0196932	0.032914	0.0595348	0.199758	0.36497	26	0.0323727	0.0597544
675	6	6.66667	239.698	38.2058	7550	5398.17	0.0129046	0.0308318	0.0338061	0.0489729	0.239698	0.458267	23	0.0457527	0.0842574
676	6	6.83333	241.714	39.0561	5532	6930.67	0.0066508	0.0370699	0.037485	0.0733299	0.241714	0.439327	24	0.0459407	0.0987783
677	6	6.66667	270.307	43.603	5537	5829.67	0.0166728	0.0420475	0.0369616	0.0641946	0.270307	0.440458	23	0.0637009	0.101021
678	8	6.25	233.305	38.9883	7896	6193.25	0.00397936	0.0357003	0.0370556	0.067082	0.233305	0.408319	27	0.0538528	0.0924825
679	5	6.6	262.399	40.7968	6553	6507.2	0.00439192	0.0416772	0.0413279	0.0673893	0.262399	0.467628	19	0.0550136	0.0833039
680	5	6.2	241.711	41.8966	3154	5168.4	0.0211147	0.0412462	0.0384152	0.0649889	0.241711	0.410614	17	0.045856	0.0756498
681	7	6.71429	225.114	34.5073	6313	7799.86	0.0161309	0.0539811	0.0394761	0.0867086	0.225114	0.39854	27	0.0650274	0.118938
682	7	6	241.464	42.9133	5410	4639.86	0.0105944	0.0303947	0.0326776	0.059121	0.241464	0.448029	22	0.0421874	0.0772635
683	8	6.125	254.646	42.7821	6898	5302.88	0.0161755	0.0292113	0.0348833	0.0424439	0.254646	0.450631	26	0.0457836	0.0899313
684	4	6.25	227.974	36.6386	179	5763	0.00625109	0.018099	0.0421225	0.0401166	0.227974	0.402849	14	0.0353714	0.0637185
685	6	6.33333	235.197	39.3083	4190	6738	0.0290793	0.0393685	0.0364674	0.0522136	0.235197	0.41934	21	0.0534009	0.0815888
686	6	5.66667	266.366	50.8068	4049	4163.5	0.0090262	0.0337651	0.0340584	0.053062	0.266366	0.450481	17	0.0473816	0.103882
687	5	6.6	241.333	40.0114	2600	8198	0.0123366	0.0281527	0.0316271	0.0475495	0.241333	0.427101	19	0.0483687	0.0867831
688	6	7.16667	239.998	38.6505	4899	5761.67	0.0201128	0.0348206	0.0341849	0.0669407	0.239998	0.441774	25	0.051957	0.0867353
689	6	6.16667	239.793	40.3937	6229	5810.17	0.0177847	0.042933	0.0343255	0.0764447	0.239793	0.43743	20	0.0461482	0.0814615
690	5	6.2	265.958	45.2762	1945	5822.4	0.0190418	0.0342685	0.0324254	0.04286	0.265958	0.429755	17	0.0513848	0.077368
691	9	5.88889	237.713	42.3649	8553	5813	0.0122109	0.036395	0.0317638	0.0732597	0.237713	0.417215	27	0.0484732	0.0794001
692	6	6.66667	238.219	35.922	4912	6011.67	0.0246941	0.050131	0.0393477	0.0786769	0.238219	0.397785	23	0.0617278	0.101618
693	6	6.5	246.366	43.1141	5422	6109.83	0.00954375	0.0380802	0.0383317	0.0674212	0.246366	0.403907	22	0.047624	0.0807778
694	10	5.8	251.383	45.3488	8225	5583.1	0.0179935	0.0406359	0.0379322	0.0657766	0.251383	0.435524	29	0.0593156	0.105882
695	7	5.71429	270.831	49.6983	5972	4940.86	0.0344155	0.0499187	0.0341855	0.100534	0.270831	0.461777	20	0.0569607	0.100534
696	6	6.16667	251.915	43.7852	8360	4805.33	0.0242747	0.0517995	0.0391593	0.0779588	0.251915	0.431703	20	0.0631615	0.122663
697	6	5.83333	269.405	47.2528	4444	5804	0.00984987	0.0269434	0.0369591	0.0469331	0.269405	0.443074	18	0.0420392	0.0766066
698	5	5.8	297.555	53.0639	4655	5143.4	0.0175	0.0402126	0.0435399	0.049925	0.297555	0.482602	15	0.0642125	0.12172
699	7	6.71429	243.464	40.2611	11045	5348.71	0.0066508	0.038544	0.0395987	0.0877923	0.243464	0.445978	27	0.0494358	0.105429
700	7	5.85714	230.892	40.7595	6443	5898	0.00828758	0.0326158	0.0364577	0.054759	0.230892	0.415687	21	0.0472583	0.0916839
701	6	6.33333	250.92	41.289	4236	5534.5	0.018616	0.0347033	0.0368363	0.0534239	0.25092	0.406256	20	0.0583407	0.101065
702	5	6.6	243.53	37.8631	6234	7612.6	0.0178529	0.0315049	0.0352231	0.0448491	0.24353	0.411092	19	0.0476948	0.0776287
703	8	6.125	289.709	49.377	7472	6019.5	0.020395	0.0583242	0.0432928	0.0746283	0.289709	0.454949	26	0.0736172	0.125838
704	8	5.75	220.468	40.9877	5316	6932.12	0.017363	0.0440472	0.0373349	0.0849727	0.220468	0.418957	23	0.0504427	0.0849727
705	6	6.5	252.339	39.7034	8568	6445.67	0.0117537	0.0361839	0.0413027	0.0578393	0.252339	0.428591	22	0.0572238	0.0947085
706	7	5.85714	244.927	44.3201	5241	5571.86	0.014653	0.032651	0.0388169	0.0558072	0.244927	0.398282	21	0.0451115	0.093711
707	6	6	236.405	40.5265	3741	5509.67	0.0171378	0.0422733	0.036623	0.0858531	0.236405	0.413008	19	0.0534722	0.0928112
708	5	6.4	282.994	45.3465	4990	5306.6	0.0265509	0.0548773	0.0440907	0.0822191	0.282994	0.477116	18	0.066764	0.12286
709	5	6.4	251.242	41.2356	4130	5757.8	0.00679308	0.0364895	0.0329463	0.0565945	0.251242	0.45347	18	0.052665	0.0959279
710	7	5.85714	268.236	46.3482	7907	4817.71	0.00133353	0.0399406	0.0354257	0.0726814	0.268236	0.443953	21	0.0512912	0.102054
711	6	6.16667	245.039	42.7523	6444	5404.83	0.0204529	0.0366328	0.0324776	0.0544682	0.245039	0.413182	20	0.0480328	0.0743454
712	7	6	244.499	43.0784	9475	5264.29	0.0173724	0.0312829	0.0304299	0.0411758	0.244499	0.41644	22	0.0483457	0.0926972
713	6	5.66667	270.596	50.7367	3457	5636.5	0.02999	0.0474108	0.0351289	0.077234	0.270596	0.454928	17	0.055855	0.10934
714	4	6.75	245.821	37.5559	2730	7764	0.0211576	0.0312169	0.0405148	0.0406212	0.245821	0.414602	16	0.0515412	0.0912107
715	8	6.25	233.724	38.2932	8377	6629.5	0.00327919	0.0294321	0.0323996	0.0610289	0.233724	0.393275	27	0.0432341	0.0833307
716	7	6.42857	269.305	44.7162	5507	5496	0.0214408	0.0416626	0.040329	0.0649386	0.269305	0.481465	25	0.0633436	0.10934
717	5	6.2	247.847	40.1276	5137	6061	0.0151388	0.0329127	0.0394796	0.0611293	0.247847	0.41165	17	0.0425324	0.0666987
718	6	5.83333	297.989	52.2663	6376	5263.67	0.0392942	0.0487922	0.0389042	0.0631607	0.297989	0.47507	18	0.0651678	0.102469
719	6	6	266.385	46.6702	5743	4432.67	0.0185162	0.031416	0.0382687	0.0418155	0.266385	0.443896	19	0.0477082	0.0778602
720	6	6.16667	252.552	41.7412	2835	5187	0.00662747	0.0274501	0.0364587	0.0528786	0.252552	0.448096	20	0.0365344	0.0740326
721	6	5.66667	246.483	44.2104	6638	6142.33	0.0254115	0.0419929	0.0311335	0.0667541	0.246483	0.391679	17	0.0512336	0.0941247
722	9	5.66667	210.926	38.9209	6792	4592.22	0.00292686	0.0272258	0.0316193	0.0542432	0.210926	0.388079	25	0.0362466	0.0768587
723	4	6.25	253.033	41.2684	3888	6612.25	0.0121417	0.0398758	0.0343477	0.0974054	0.253033	0.446775	14	0.0456722	0.0974054
724	5	6.4	264.401	41.8635	6973	5687	0.0205024	0.0388534	0.0333802	0.0640427	0.264401	0.479038	18	0.0516571	0.114534
725	6	6	258.452	45.024	4313	4511	0.0290866	0.0462681	0.0337239	0.0733454	0.258452	0.477116	19	0.0539473	0.108539
726	6	6	256.201	44.1743	6069	5055.83	0.00945714	0.0246438	0.0345166	0.0611526	0.256201	0.452436	19	0.0401759	0.0758448
727	5	7.2	245.682	34.5124	6428	7424	0.0115263	0.0336627	0.0330528	0.0730163	0.245682	0.416018	22	0.0442753	0.074636
728	7	6.42857	256.698	41.6916	7443	6046.86	0.0271768	0.047623	0.0386272	0.0606928	0.256698	0.425141	25	0.05901	0.110138
729	5	6.8	235.305	38.1718	6276	5943.4	0.0225321	0.04064	0.0354852	0.0587565	0.235305	0.429622	20	0.0520021	0.0967327
730	5	6	240.793	43.0752	4186	4305.4	0.0262686	0.0412214	0.0306611	0.061103	0.240793	0.425328	16	0.0458337	0.0827945
731	6	6.33333	258.14	43.4332	4809	6407	0.023865	0.0427118	0.0428279	0.0530153	0.25814	0.455179	21	0.0568749	0.0928057
732	8	6.25	234.102	39.4117	8565	6199.5	0.0129496	0.0373072	0.0369807	0.0620516	0.234102	0.420997	27	0.0532062	0.0834586
733	7	7.14286	249.666	36.7423	11883	6115.29	0.0139026	0.0395073	0.0383707	0.0537032	0.249666	0.429021	30	0.0593187	0.117956
734	11	5.36364	242.704	47.4639	8910	4790.45	0.0145645	0.0361316	0.033144	0.0530751	0.242704	0.42652	27	0.0434803	0.0703279
735	5	7	231.594	34.5369	5126	5719.8	0.00853074	0.0313512	0.0297728	0.0497353	0.231594	0.418955	21	0.0430528	0.0847167
736	5	5.4	248.567	48.4705	2670	4046.2	0.00731633	0.0352493	0.0315907	0.0447227	0.248567	0.425532	13	0.0428227	0.0899284
737	6	6.5	260.679	40.6019	8010	6326.17	0.0188939	0.0391659	0.0372605	0.061272	0.260679	0.431795	22	0.059088	0.105275
738	8	6.25	237.586	41.4361	8339	5613.38	0.00792751	0.0294791	0.0313514	0.0535845	0.237586	0.437435	27	0.0396886	0.0758353
739	9	5.55556	237.082	45.9738	7247	3741.67	0.0124277	0.031312	0.0373968	0.0503085	0.237082	0.401806	23	0.0435983	0.0892299
740	5	6.6	274.332	42.9787	3868	4983.2	0.0289489	0.0471878	0.0371165	0.0599797	0.274332	0.464013	19	0.0585163	0.0963578
741	5	6.2	270.827	46.105	2480	5184.4	0.0291277	0.037558	0.034531	0.0443246	0.270827	0.466373	17	0.0513277	0.0760785
742	5	6.4	243.697	39.5137	4405	6251.4	0.0146475	0.0424546	0.0323316	0.0611462	0.243697	0.414263	18	0.050763	0.0818279
743	5	7	249.008	35.869	6871	6301.6	0.00889983	0.0367345	0.0339149	0.0533244	0.249008	0.450299	21	0.0489571	0.0880541
744	5	6.8	231.512	35.3516	7289	6055	0.0105251	0.0259076	0.0327011	0.0493601	0.231512	0.390334	20	0.0418033	0.0849097
745	5	6	260.03	45.6496	1743	2417.8	0.0110064	0.0374531	0.043226	0.0741313	0.26003	0.434631	16	0.0491953	0.0909318
746	7	6.42857	251.296	39.874	6667	5916.43	0.0164215	0.0446461	0.0410486	0.0833771	0.251296	0.399055	25	0.0553443	0.0855318
747	5	5.6	276.739	50.3401	6853	4805.6	0.0126249	0.0379658	0.0387812	0.0577557	0.276739	0.452243	14	0.0422983	0.0777328
748	5	5.6	256.753	47.5605	3553	4405.2	0.0155402	0.0345352	0.0363551	0.052253	0.256753	0.447402	14	0.0483583	0.0857186
749	6	5.83333	269.611	47.2889	3187	5031.33	0.0299009	0.0408208	0.0421806	0.0706112	0.269611	0.429995	18	0.0567133	0.123557
750	7	5.85714	253.826	44.2037	6670	6567.14	0.0217899	0.0447407	0.0358533	0.0871951	0.253826	0.438267	21	0.0553506	0.092739
751	5	6.2	237.756	39.2297	3505	5153.4	0.0132059	0.0231151	0.0318348	0.0361832	0.237756	0.38152	17	0.037694	0.0717148
752	6	6.66667	250.376	39.7422	4278	6071.17	0.00807826	0.0336573	0.0326484	0.0858999	0.250376	0.437064	23	0.0447973	0.115335
753	5	6.2	257.153	42.1241	6678	5457.4	0.00546306	0.0456426	0.0388727	0.0967951	0.257153	0.449613	17	0.0458372	0.0967951
754	5	6.4	263.61	41.4244	3847	6442.4	0.0146053	0.0368266	0.0409217	0.055119	0.26361	0.430682	18	0.0579804	0.118392
755	6	6	274.426	48.7868	3376	5932	0.0191867	0.041976	0.0351366	0.0547681	0.274426	0.467461	19	0.0594051	0.107789
756	6	6.66667	254.384	44.2648	6516	5170.33	0.00843595	0.0285267	0.0328578	0.0390803	0.254384	0.44684	22	0.0481219	0.0811334
757	7	5.85714	228.589	39.4976	4253	4840.43	0.00294618	0.0344709	0.0347786	0.0872025	0.228589	0.37169	21	0.0472199	0.0872025
758	7	5.71429	232.319	42.1177	7336	5884.71	0.00828758	0.0325706	0.0365135	0.0753921	0.232319	0.423974	20	0.0440472	0.080478
759	6	6.33333	239.319	40.2664	6962	4906.17	0.00935502	0.0253222	0.0361129	0.0514286	0.239319	0.421405	21	0.0458032	0.0871204
760	6	6.16667	270.195	45.783	5159	5829.67	0.0201813	0.0439793	0.0413197	0.0679526	0.270195	0.461474	20	0.0584361	0.0938826
761	6	6.16667	230.894	38.1617	6528	5139.5	0.00673189	0.0321601	0.0369722	0.0550153	0.230894	0.406726	20	0.0397288	0.0723004
762	6	6.16667	262.037	44.1927	5822	6538.33	0.0365023	0.043538	0.0361788	0.0584457	0.262037	0.439861	20	0.0614458	0.0902515
763	6	6.33333	251.715	41.0035	7647	6183.5	0.0155777	0.0307353	0.0318448	0.0462226	0.251715	0.42065	21	0.0439131	0.0665531
764	9	6.33333	249.536	42.8107	8893	5813.67	0.0139026	0.0416117	0.034859	0.0662216	0.249536	0.428062	31	0.0616966	0.117379
765	6	6.16667	248.561	41.2296	5756	6715.83	0.0315302	0.038488	0.0381673	0.0449417	0.248561	0.425168	20	0.0522454	0.0884427
766	7	6.28571	219.751	37.0113	5529	6358.43	0.0102673	0.0352249	0.0300032	0.0595512	0.219751	0.41884	24	0.0441825	0.108663
767	5	6.4	221.893	38.1445	4468	5853.2	0.00788436	0.0212843	0.026125	0.0365809	0.221893	0.391051	18	0.0320889	0.0742662
768	6	6.33333	227.594	36.4873	6175	5618.33	0.0144514	0.0332705	0.0367277	0.0590143	0.227594	0.387227	21	0.0461742	0.0856763
769	5	6.6	251.668	38.3494	4509	6241	0.0220222	0.0307592	0.0386568	0.0372324	0.251668	0.43992	19	0.052917	0.0944329
770	6	5.83333	261.989	48.2047	2348	5141.83	0.014573	0.0400744	0.035743	0.0608	0.261989	0.461627	18	0.048227	0.089403
771	4	6.25	258.302	42.1279	2931	3771.5	0.00720129	0.0355255	0.0345117	0.0515244	0.258302	0.4664	14	0.043735	0.0913506
772	6	6	268.989	45.2584	4175	5259.17	0.00598947	0.0357901	0.0322537	0.0489373	0.268989	0.490808	19	0.0466044	0.0824984
773	7	6.42857	262.58	41.6645	7742	5247.86	0.017896	0.0509938	0.0421152	0.077155	0.26258	0.438333	25	0.0641553	0.0979929
774	6	6.33333	259.363	44.3078	4978	5402.83	0.0261629	0.0355419	0.0357536	0.0468179	0.259363	0.442658	21	0.052419	0.0945357
775	5	6.6	246.623	39.1074	3239	7121.6	0.0225768	0.0408479	0.0339649	0.0732442	0.246623	0.431518	19	0.0528779	0.0819344
776	6	6.83333	233.952	34.5823	9717	6811.83	0.0144986	0.0362026	0.0366941	0.047475	0.233952	0.394038	24	0.0527019	0.09226
777	6	6.83333	244.136	36.7172	6790	6807.83	0.0149806	0.0378229	0.0400191	0.0563693	0.244136	0.420233	24	0.054002	0.0959877
778	5	6.6	255.731	41.0996	4543	6363	0.0294364	0.0472223	0.0335502	0.0690537	0.255731	0.450022	19	0.0610678	0.105882
779	5	5.8	262.615	47.7085	1465	5132	0.0144386	0.0363571	0.0318363	0.0562205	0.262615	0.446108	15	0.0443295	0.0695332
780	5	7	242.674	39.0204	6527	6595.4	0.00752895	0.0334929	0.0353133	0.0486605	0.242674	0.442096	21	0.0506826	0.0931944
781	7	6.28571	239.099	39.0773	7767	6298.57	0.00841951	0.0441199	0.0362355	0.105157	0.239099	0.401733	24	0.0559924	0.120981
782	6	6.33333	247.277	40.2806	4906	6984.5	0.0110001	0.03814	0.0364739	0.0719549	0.247277	0.42308	21	0.0491738	0.0841825
783	6	6.16667	253.737	41.2827	4920	5710.5	0.00893592	0.029812	0.0344153	0.0611673	0.253737	0.46003	20	0.0422752	0.0788341
784	7	5.57143	257.16	47.4958	6521	4820	0.0120169	0.0336978	0.0340656	0.0616654	0.25716	0.465419	19	0.0424777	0.0794194
785	6	6.16667	233.009	38.5112	5168	5575	0.00899146	0.0465987	0.0339665	0.0788562	0.233009	0.448171	20	0.04382	0.0788562
786	4	7	268.132	39.3686	1495	5844.25	0.0257231	0.0337319	0.0361986	0.039643	0.268132	0.44782	17	0.049464	0.0912457
787	4	6	263.092	44.475	3838	5513	0.0172924	0.0348761	0.0426804	0.0724264	0.263092	0.480832	13	0.0482764	0.0853529
788	5	6.8	239.695	36.8864	7703	6674.2	0.0254115	0.0285459	0.0356064	0.0315105	0.239695	0.40977	20	0.0495109	0.0883078
789	7	6.42857	242.529	38.483	7243	6544.43	0.0157941	0.0316879	0.036763	0.0469197	0.242529	0.403359	25	0.0518315	0.0923451
790	7	6	271.625	47.0263	7906	4649.43	0.0312356	0.0441845	0.0397096	0.0588518	0.271625	0.479038	22	0.0595577	0.103373
791	5	6.4	267.853	43.4517	3931	5825.6	0.0194228	0.0401957	0.0337938	0.0622733	0.267853	0.476888	18	0.0537874	0.0894969
792	9	5.77778	241.244	43.1112	11107	5739.22	0.0154546	0.0413202	0.0371118	0.0699849	0.241244	0.416163	26	0.0501286	0.0903498
793	5	6.4	258.62	41.4408	4510	6346.4	0.0261786	0.0384934	0.0397362	0.0525439	0.25862	0.459491	18	0.0564443	0.0843407
794	7	6.57143	244.651	38.3342	6727	5444.14	0.0135479	0.0335711	0.0410881	0.0669407	0.244651	0.437542	25	0.0551788	0.101513
795	4	6	253.334	42.8255	703	4202.25	0.0182115	0.026736	0.0341483	0.03782	0.253334	0.416588	13	0.0411011	0.0792312
796	6	6.66667	240.321	36.4773	5626	6117.5	0.00665178	0.0362475	0.0341942	0.0585346	0.240321	0.414037	23	0.0499908	0.0786866
797	5	6.6	213.428	33.6064	7617	6563	0.00719614	0.0310777	0.0327188	0.0565113	0.213428	0.387238	19	0.0399831	0.0841291
798	7	6	256.608	44.0335	4690	4942.29	0.0126396	0.0331122	0.0426429	0.0516728	0.256608	0.461548	22	0.0432499	0.0828883
799	5	6.6	231.61	36.4694	4877	5562.4	0.0220094	0.0314951	0.0326613	0.0425543	0.23161	0.410627	19	0.0397867	0.0651297
800	4	7.5	259.731	34.7854	2842	6297.25	0.0271867	0.0405471	0.0358004	0.064939	0.259731	0.46216	19	0.0577502	0.103352
801	9	6	221.442	38.8109	5441	5804.44	0.0099397	0.0324599	0.0340294	0.0620159	0.221442	0.39898	27	0.041575	0.0713121
802	4	7	258	38.8792	2974	6010.5	0.0268872	0.0468569	0.0343977	0.0733552	0.258	0.458729	17	0.0621461	0.0859245
803	6	6.66667	253.425	38.4663	7075	5237.83	0.00893592	0.0327876	0.0372539	0.0503218	0.253425	0.461882	23	0.0498237	0.0913266
804	8	5.75	232.155	41.3526	5989	5749.62	0.00950411	0.03522	0.0387321	0.0660478	0.232155	0.405252	23	0.0465702	0.0810071
805	5	7	256.32	39.3635	4359	5850	0.0078665	0.0252925	0.0297811	0.0380267	0.25632	0.444857	20	0.0394606	0.0772915
806	9	5.77778	246.877	43.9219	9698	5703.11	0.0061227	0.0288176	0.037539	0.0524051	0.246877	0.465371	26	0.0415131	0.0950153
807	5	7	266.031	41.6378	5092	7001.4	0.0350282	0.0411788	0.0407923	0.0506349	0.266031	0.462303	21	0.0598196	0.0991783
808	6	6.33333	261.588	44.0132	4049	5763	0.0117935	0.0380467	0.0371085	0.0592015	0.261588	0.463406	21	0.0493799	0.0938826
809	4	6.25	256.716	42.8623	2858	4942.75	0.0207798	0.0441124	0.0378917	0.087597	0.256716	0.422689	14	0.0478963	0.087597
810	5	6.4	248.32	41.091	5654	5328.6	0.00812311	0.0410283	0.0370047	0.0809203	0.24832	0.410926	18	0.0525683	0.0809203
811	6	6.33333	254.904	41.1184	8295	5552.33	0.00546306	0.0289085	0.0350629	0.0611673	0.254904	0.445941	20	0.0404477	0.0721399
812	4	7	235.711	34.0238	2340	7675	0.0196645	0.0295279	0.0387751	0.0565801	0.235711	0.409728	17	0.0486247	0.0821462
813	7	6.85714	253.144	43.083	7624	6718.86	0.0121417	0.0384464	0.0379735	0.0738504	0.253144	0.443105	28	0.0560599	0.0964042
814	6	6.16667	265.373	44.7553	5730	5708.67	0.0309437	0.0424752	0.036683	0.0514098	0.265373	0.450934	20	0.0598935	0.10113
815	7	6.14286	241.398	41.191	5917	5477	0.00643037	0.0336355	0.0371758	0.0545893	0.241398	0.400239	23	0.0495893	0.0829721
816	7	6.14286	233.115	38.8921	8291	5626.71	0.0129496	0.0361147	0.0390649	0.0684518	0.233115	0.433946	23	0.0496322	0.0815354
817	7	6	255.282	44.1679	6691	4202.71	0.0236752	0.0374914	0.0318331	0.0646176	0.255282	0.420483	22	0.0505546	0.107693
818	7	6.28571	250.772	42.5914	5725	6187.71	0.0176032	0.0418816	0.035958	0.0736637	0.250772	0.43802	24	0.0509024	0.0854808
819	8	5.875	252.729	46.3713	6806	5537.12	0.00662747	0.026703	0.0307598	0.0496899	0.252729	0.450604	23	0.0401464	0.083406
820	6	6.33333	252.482	42.648	6699	5425.67	0.0401166	0.0521915	0.0340374	0.0642238	0.252482	0.41157	21	0.0686312	0.105841
821	6	6.66667	223.395	34.6321	4610	4841.17	0.00651877	0.0231982	0.0371629	0.0436246	0.223395	0.409788	23	0.039035	0.0658584
822	6	6.33333	247.497	41.3968	2689	5352.83	0.0220222	0.031807	0.0352472	0.0515244	0.247497	0.439393	21	0.0469687	0.0917431
823	5	6.2	263.722	43.5141	5955	5870.4	0.0181183	0.0274927	0.0365537	0.0457517	0.263722	0.459146	17	0.0446674	0.0677381
824	5	7.2	225.117	33.7675	4618	7312.4	0.0191339	0.0373801	0.0337758	0.0587565	0.225117	0.406238	22	0.0456513	0.0749068
825	6	6.16667	253.078	42.2299	3992	4414.33	0.0114476	0.0306779	0.0339917	0.0470866	0.253078	0.428433	20	0.0457146	0.0841139
826	4	6	264.808	46.8931	3196	4567.5	0.0155438	0.028759	0.0328274	0.04409	0.264808	0.433173	13	0.0464715	0.0801616
827	4	6.25	248.716	40.9346	334	6133.25	0.0107883	0.0393364	0.0343595	0.0903033	0.248716	0.43167	14	0.0386562	0.0903033
828	8	6	237.117	41.8954	6504	6310.5	0.00665178	0.0308333	0.0359169	0.051177	0.237117	0.407385	25	0.0470528	0.0776704
829	6	6.33333	247.556	39.6875	6861	5387	0.0169796	0.0445372	0.038114	0.0859279	0.247556	0.41517	21	0.0530567	0.0889752
830	6	6.33333	264.554	43.3574	3326	6169.33	0.0222407	0.0337129	0.0388584	0.0502739	0.264554	0.438134	21	0.056747	0.107697
831	6	6.33333	238.973	38.3116	6288	7218	0.0163802	0.0276244	0.0332132	0.0391096	0.238973	0.421129	21	0.0443689	0.107794
832	6	7.16667	229.733	32.743	6516	7555	0.0260257	0.0447292	0.032721	0.0630833	0.229733	0.399411	26	0.05972	0.0962868
833	6	5.66667	296.736	54.5194	4603	3789.33	0.0256146	0.0494534	0.0391546	0.0692339	0.296736	0.495504	17	0.0624108	0.0988418
834	5	5.8	278.13	48.2092	2754	3186.6	0.022686	0.04648	0.0336736	0.0670277	0.27813	0.46216	15	0.0561582	0.0916673
835	6	6.16667	228.259	40.051	3906	5330.5	0.012254	0.0294228	0.0322131	0.0442455	0.228259	0.40711	20	0.04615	0.0924825
836	5	6.6	240.271	37.3564	4951	5809.4	0.0163157	0.0318261	0.0341712	0.0461436	0.240271	0.429228	19	0.0460249	0.0746277
837	6	6.66667	260.278	41.0213	4322	6124	0.0234265	0.0367328	0.0337714	0.0662216	0.260278	0.472091	23	0.0482833	0.0793325
838	6	6.16667	255.4	43.0227	6971	5757.83	0.0187525	0.0349466	0.0369605	0.0647971	0.2554	0.432557	20	0.0543019	0.0985795
839	5	6.8	256.957	37.9317	1270	5630	0.00955346	0.0399607	0.0396223	0.0726717	0.256957	0.457155	20	0.0527496	0.106913
840	6	6	240.782	41.277	5875	6537.17	0.0158084	0.0411613	0.0372054	0.0724485	0.240782	0.445267	19	0.0499752	0.0935993
841	7	6.28571	252.249	41.2264	8313	6477.29	0.0194446	0.0395918	0.0389973	0.0710955	0.252249	0.450215	24	0.0562954	0.0962047
842	7	6.14286	256.557	41.8868	5040	6315.43	0.0217588	0.0455236	0.0336897	0.0862209	0.256557	0.472746	23	0.0520259	0.0895514
843	5	6.6	255.917	39.789	3559	7698.4	0.01607	0.0321405	0.0426015	0.0457302	0.255917	0.414763	19	0.0534274	0.0999526
844	7	6.57143	220.463	36.1689	8141	6019.57	0.0105947	0.0392838	0.0376572	0.0790619	0.220463	0.392255	26	0.0515339	0.0943827
845	8	5.5	249.267	47.8133	4156	5179.12	0.0132413	0.0435408	0.0350365	0.0809203	0.249267	0.428515	21	0.0519656	0.0855318
846	7	6.42857	210.717	33.7338	7871	6357.71	0.0139577	0.029425	0.0387688	0.0562465	0.210717	0.382409	25	0.0432845	0.09927
847	6	6.66667	261.311	39.6633	6669	6515.5	0.0174783	0.036178	0.0375496	0.0754633	0.261311	0.471494	23	0.053551	0.0849269
848	8	5.25	253.713	49.6855	7266	5038.75	0.00141732	0.0295786	0.0293438	0.0568162	0.253713	0.481131	19	0.0376972	0.075051
849	5	6.6	256.163	44.3627	7857	5430	0.0145645	0.0386883	0.0414752	0.0529852	0.256163	0.441084	19	0.047541	0.0792038
850	4	6.75	261.844	40.3676	2300	4999.5	0.0126898	0.026569	0.0336451	0.0352232	0.261844	0.468385	16	0.0448585	0.0794279
851	6	6.16667	231.458	38.0253	4495	6507.17	0.019988	0.0387381	0.0339611	0.064531	0.231458	0.406158	20	0.0504321	0.0900092
852	6	6.16667	254.772	41.8555	4603	5099.83	0.0114451	0.0273279	0.0373387	0.0521325	0.254772	0.46871	20	0.0387379	0.0721939
853	6	6.83333	249.199	37.4787	4122	6211.5	0.0209169	0.0401147	0.0359297	0.0527459	0.249199	0.436866	24	0.0552093	0.0962047
854	5	6.4	256.476	41.0972	5212	5738.2	0.0222445	0.0280611	0.0361036	0.0365867	0.256476	0.422816	18	0.0473296	0.0774531
855	4	7	244.081	37.1933	1325	6261.25	0.00326466	0.0384586	0.0325815	0.0651907	0.244081	0.402319	17	0.0459511	0.101208
856	6	6	261.465	46.6556	4864	6000	0.0293023	0.0417103	0.0336868	0.0529618	0.261465	0.431983	19	0.0541877	0.087479
857	4	6.5	260.179	41.9177	1602	5304.5	0.0217805	0.0344566	0.0318853	0.0535314	0.260179	0.441754	15	0.0456015	0.0733805
858	6	6.5	241.302	41.0948	5463	5548.17	0.0120348	0.0404688	0.0333676	0.0610353	0.241302	0.471389	22	0.0518784	0.0920245
859	6	6	249.54	42.3822	4749	6717.5	0.0191019	0.0361647	0.037082	0.0612992	0.24954	0.424717	19	0.0515207	0.126896
860	7	6.14286	251.863	42.02	9771	6314.43	0.0159199	0.0381899	0.0420751	0.0568815	0.251863	0.417873	23	0.0531469	0.092744
861	8	5.75	229.079	41.1114	5606	6026.62	0.0105809	0.0369501	0.0369843	0.0671804	0.229079	0.399616	23	0.0453375	0.103864
862	6	6	254.695	44.3359	2412	4948.17	0.0143238	0.0405522	0.0386608	0.0551269	0.254695	0.417861	19	0.0562936	0.108343
863	8	6.375	244.827	41.6193	6656	7061.75	0.00682394	0.0390969	0.0396591	0.0618775	0.244827	0.452002	28	0.0551221	0.111697
864	7	6.14286	273.178	45.9942	3321	6720.86	0.0218966	0.0529819	0.0390644	0.0854522	0.273178	0.440002	23	0.0724154	0.114451
865	7	6	242.432	43.7587	6230	5577.14	0.00856289	0.0319306	0.036004	0.053385	0.242432	0.417561	22	0.0467498	0.0793325
866	9	6	226.685	41.379	9876	5569.56	0.00474676	0.0349935	0.037684	0.0703476	0.226685	0.378679	27	0.0480971	0.0917863
867	6	6.66667	235.858	37.8277	4332	6799.17	0.0136473	0.0414285	0.0368817	0.0733454	0.235858	0.447594	23	0.053808	0.084999
868	8	6.125	226.474	37.8804	4571	5861.75	0.00986128	0.0518763	0.034661	0.105157	0.226474	0.410261	26	0.0620234	0.126896
869	5	6.2	248.548	42.3123	6865	5546.6	0.0151089	0.0311729	0.0400055	0.0480837	0.248548	0.417215	17	0.0463807	0.0817787
870	5	6.4	266.635	42.4077	2651	4847.6	0.0183244	0.0378918	0.0423997	0.0712575	0.266635	0.407942	18	0.0572186	0.0958545
871	5	6.6	269.996	43.3923	3204	5159.8	0.0477549	0.0571519	0.0449354	0.0639207	0.269996	0.419669	19	0.0746166	0.115725
872	6	6.16667	249.342	42.0188	3567	6568.67	0.0157232	0.0357602	0.0373955	0.0443036	0.249342	0.417457	20	0.055997	0.114289
873	7	5.71429	230.065	41.3569	9460	5365.29	0.0170961	0.0351693	0.0370651	0.0535014	0.230065	0.3878	20	0.0493697	0.0851696
874	5	7	253.313	38.9016	3444	6372.8	0.0197796	0.0403627	0.0353174	0.0725589	0.253313	0.416958	21	0.0523237	0.0832709
875	5	6	247.349	41.696	3122	4867.6	0.021658	0.0415721	0.0332304	0.0739757	0.247349	0.441908	16	0.0511486	0.0836559
876	7	6	241.741	42.9214	7134	4463.57	0.0147925	0.0314064	0.0300359	0.0497353	0.241741	0.41147	22	0.0463064	0.0880906
877	5	6.6	279.9	43.5178	3973	5261	0.0297242	0.0450101	0.0467865	0.0746283	0.2799	0.437666	19	0.0732921	0.134623
878	5	8	264.753	34.4408	5857	8392.4	0.030755	0.0453536	0.0413873	0.0618775	0.264753	0.45355	26	0.0648561	0.101985
879	7	6	226.371	38.3445	6804	4786.43	0.0108737	0.0224186	0.0355986	0.0294979	0.226371	0.39587	22	0.0427011	0.0795424
880	5	7	260.469	39.5044	5178	6898.4	0.019679	0.0344469	0.0357283	0.0542378	0.260469	0.436746	20	0.0504315	0.100085
881	8	5.75	261.663	49.9574	9477	5576.5	0.0133932	0.0335567	0.035886	0.0698464	0.261663	0.449775	22	0.0483874	0.0991783
882	6	6.66667	244.328	37.4733	5444	6699.33	0.0215283	0.0369941	0.0310578	0.0491583	0.244328	0.419081	23	0.0529036	0.103352
883	5	5.8	276.456	48.4457	4698	5646.4	0.0242052	0.0498377	0.0405417	0.0808255	0.276456	0.438968	15	0.0637187	0.0932769
884	5	6.6	215.562	35.535	4976	6816	0.0161842	0.0343389	0.030223	0.0542647	0.215562	0.374463	19	0.0440157	0.0692474
885	5	6.6	230.428	35.826	5084	6273.8	0.00916239	0.0258783	0.0334279	0.0389779	0.230428	0.391742	19	0.0420087	0.0900353
886	6	6.66667	261.683	40.5678	7109	6291.67	0.00887841	0.0367974	0.0405333	0.0514195	0.261683	0.426837	23	0.0587774	0.102188
887	5	5.8	289.049	51.2029	1153	6515.4	0.037985	0.0549943	0.0407829	0.100534	0.289049	0.471389	15	0.0642288	0.101221
888	5	6.2	260.106	42.6078	5157	4440.8	0.0207085	0.0377478	0.0333956	0.054489	0.260106	0.436203	17	0.0521532	0.0774195
889	5	6.8	246.48	37.4414	2747	7586.8	0.0172765	0.0385234	0.0352391	0.0556052	0.24648	0.420497	20	0.0531516	0.0954241
890	4	6.5	257.908	41.5518	202	6506.75	0.00841832	0.0285908	0.03682	0.0397683	0.257908	0.437878	15	0.0445908	0.0733969
891	4	6.5	224.194	36.1202	2755	4892.75	0.006228	0.0227794	0.0320793	0.0438698	0.224194	0.415356	15	0.0274433	0.0539281
892	6	6.83333	226.044	35.581	5514	6019.83	0.00954128	0.0465939	0.0336559	0.100612	0.226044	0.379526	24	0.0474149	0.100612
893	6	5.83333	265.818	47.362	5487	5149.67	0.013114	0.0302392	0.0348612	0.0499524	0.265818	0.450976	18	0.0485929	0.0948805
894	7	6.28571	248.752	41.2048	8108	6501.29	0.0133871	0.0405956	0.0327591	0.070159	0.248752	0.420072	24	0.0574391	0.086307
895	5	6.2	241.678	39.5891	4157	5010.2	0.0142395	0.0272476	0.035997	0.0385101	0.241678	0.444194	17	0.0418471	0.0773611
896	5	6.2	267.17	45.122	4259	5129.2	0.0243646	0.0374843	0.036168	0.0622733	0.26717	0.478523	17	0.0512655	0.0796899
897	6	7.16667	234.908	34.3506	6397	7337.5	0.00376975	0.0298262	0.0305858	0.0536808	0.234908	0.407069	26	0.0452727	0.0794074
898	5	6.6	237.999	37.2865	6222	5523.2	0.00868464	0.0269414	0.0375158	0.0397764	0.237999	0.383193	19	0.0345019	0.0655199
899	6	5.83333	250.667	45.3091	3490	5648.67	0.0126476	0.0360218	0.0330214	0.055608	0.250667	0.404192	17	0.0470177	0.109137
900	5	7.2	253.443	37.7348	3753	5606.6	0.0255137	0.0299781	0.0388923	0.0427305	0.253443	0.445186	22	0.051124	0.0948965
901	6	6.66667	255.221	39.3972	3808	7320.17	0.0205494	0.0318841	0.0376119	0.0446887	0.255221	0.455195	23	0.0472899	0.0889722
902	5	5.6	268.462	48.8346	864	2589.4	0.0234139	0.0376811	0.0383415	0.0511077	0.268462	0.429472	14	0.0447516	0.0758755
903	6	6.66667	235.047	36.6717	6078	6464.5	0.00720695	0.0458904	0.0336334	0.0749651	0.235047	0.45762	23	0.0527689	0.0803336
904	5	6.4	235.755	37.7769	5471	7367	0.00563734	0.0301249	0.031619	0.0615901	0.235755	0.412852	18	0.0396826	0.0776051
905	7	5.85714	234.689	42.6007	7343	3705.57	0.00515392	0.0292607	0.0387747	0.0641563	0.234689	0.424349	21	0.0369595	0.0773626
906	7	6.28571	254.752	41.2889	5581	6351.14	0.0151151	0.0382096	0.0357891	0.0568805	0.254752	0.451641	23	0.0549338	0.115335
907	6	6	244.502	41.7691	5386	6279.67	0.00529843	0.0353053	0.042318	0.0771372	0.244502	0.417455	19	0.043382	0.0849149
908	7	6.28571	252.575	42.4395	3348	6626.29	0.0265022	0.0354356	0.0374432	0.0520229	0.252575	0.458278	24	0.0548444	0.10258
909	6	6.16667	257.633	42.3254	6759	5974.33	0.00844972	0.0290467	0.0420592	0.0522123	0.257633	0.464383	20	0.0524747	0.0909828
910	5	6.4	267.849	42.0905	3456	6076	0.0269699	0.0374461	0.0385035	0.0489148	0.267849	0.43861	18	0.0507812	0.0874185
911	5	6.8	260.891	40.1481	3492	6473.2	0.0300425	0.0457529	0.0427148	0.0696336	0.260891	0.431536	20	0.0676448	0.102723
912	8	7	226.439	35.2238	10000	6529.38	0.00904379	0.0357823	0.0374905	0.0646571	0.226439	0.41444	33	0.0530682	0.0997367
913	6	6	231.349	40.9145	3400	5445.83	0.00625109	0.0324404	0.0355582	0.0488154	0.231349	0.4091	19	0.0438195	0.0727911
914	6	7.16667	201.037	30.9678	4695	7855.67	0.00319758	0.0247784	0.0390533	0.0409864	0.201037	0.355081	26	0.0382352	0.117327
915	9	6.44444	228.779	37.4136	10368	6304.33	0.00424857	0.0344136	0.0324688	0.0477542	0.228779	0.421614	32	0.0496851	0.0859723
916	7	5.71429	243.156	44.2891	6615	4750	0.0133244	0.0283729	0.0343795	0.0474064	0.243156	0.421132	20	0.0469426	0.0988591
917	5	5.8	243.075	43.8692	2133	4492.4	0.00855231	0.0349955	0.0340232	0.0636885	0.243075	0.453915	15	0.0364193	0.0647295
918	6	6.33333	253.275	40.8556	8972	5553.83	0.0135786	0.0275828	0.0337978	0.0414811	0.253275	0.448504	21	0.0398818	0.0796018
919	6	6.5	232.521	37.1848	3651	5272.17	0.00396504	0.0283954	0.0303614	0.0610289	0.232521	0.379037	21	0.0379749	0.0774457
920	7	6.14286	248.713	43.7081	8749	5875.14	0.0241204	0.0446836	0.0398827	0.0692433	0.248713	0.430738	23	0.0569004	0.0906376
921	7	6.28571	245.65	40.496	6870	6656.57	0.0186556	0.0429266	0.0398481	0.0642238	0.24565	0.393272	24	0.0593666	0.100408
922	6	6.83333	262.697	39.9432	4840	7765.67	0.0302773	0.0444357	0.0353612	0.0660596	0.262697	0.471213	24	0.0617129	0.102777
923	5	6.8	248.024	37.8729	6508	5706	0.0156738	0.0448109	0.0441093	0.0887154	0.248024	0.411927	20	0.0570094	0.112919
924	7	6.71429	242.616	36.7224	8084	6449.29	0.0210081	0.0363526	0.0296195	0.0466748	0.242616	0.394522	27	0.0465458	0.0713649
925	7	6.42857	255.907	40.3881	5808	6482.71	0.00264489	0.0239401	0.0332885	0.0389359	0.255907	0.43689	25	0.0457846	0.0779601
926	4	6.5	224.402	35.5971	5358	5253	0.0203289	0.0332301	0.0405038	0.0542844	0.224402	0.419794	15	0.0464717	0.0720358
927	9	6	241.032	41.6386	7014	5835.11	0.0173982	0.0389338	0.0313548	0.0610353	0.241032	0.459712	28	0.0493422	0.0817481
928	7	6.42857	239.036	37.4001	7078	6795.57	0.012648	0.0356975	0.0399351	0.0511552	0.239036	0.391256	25	0.0509941	0.083181
929	8	6	235.048	40.1891	11515	5859.62	0.021531	0.0447172	0.0351948	0.0766793	0.235048	0.423801	25	0.0519451	0.0859312
930	10	6.1	222.974	38.4187	10028	5389.7	0.00847351	0.0254356	0.0340432	0.0463018	0.222974	0.390512	31	0.0385493	0.0734191
931	6	6.83333	241.812	36.5277	5790	5891.17	0.0221928	0.0380048	0.0324119	0.0588773	0.241812	0.430676	24	0.0508098	0.10113
932	6	6.16667	272.007	46.5759	3278	5739.83	0.013114	0.0356599	0.0429688	0.0553652	0.272007	0.451449	20	0.0595337	0.114395
933	6	6.5	227.891	35.8567	6531	6236.67	0.0182896	0.0304378	0.0378876	0.0461919	0.227891	0.390752	22	0.052518	0.0963814
934	7	5.71429	258.819	45.6015	6075	5325.14	0.0306373	0.046017	0.0357922	0.0529609	0.258819	0.457637	20	0.058001	0.092735
935	9	6.33333	228.256	37.1066	7746	5818.78	0.00342797	0.0350159	0.036598	0.0656446	0.228256	0.3781	29	0.0465619	0.103689
936	10	5.3	253.15	50.0272	7794	4979.9	0.00666365	0.0353684	0.0367875	0.0749907	0.25315	0.437017	23	0.0488989	0.0840168
937	8	6.25	240.673	39.9332	9045	5884.62	0.0279056	0.042596	0.0330008	0.0575054	0.240673	0.424319	27	0.0585261	0.097159
938	9	6	234.547	43.0314	4724	5510.33	0.0127083	0.0397468	0.0363428	0.0673455	0.234547	0.436466	27	0.0490498	0.0954112
939	7	6	258.27	44.3187	6033	5917.29	0.0105881	0.0313509	0.0325093	0.051461	0.25827	0.47594	22	0.0436703	0.0850406
940	5	6.2	257.343	43.5033	3026	4620	0.00264489	0.0323331	0.0370271	0.0573917	0.257343	0.439535	17	0.0394814	0.0791794
941	6	6.16667	250.071	42.8197	6131	6375.67	0.0158364	0.0289573	0.0311674	0.0552684	0.250071	0.412016	20	0.04406	0.0746549
942	7	5.85714	250.098	44.7028	7966	5606.71	0.0107841	0.0359522	0.0368114	0.0686712	0.250098	0.416109	21	0.0459226	0.0771039
943	5	6.4	238.752	38.2571	3210	6017	0.00996247	0.0268316	0.0322347	0.0562205	0.238752	0.410919	18	0.0348978	0.0722649
944	4	7.75	262.803	35.6946	4248	7187.75	0.0317127	0.0390652	0.0348954	0.0510486	0.262803	0.457417	20	0.0559718	0.0900637
945	6	5.83333	266.373	47.4609	6835	5133.33	0.022756	0.0365405	0.0391201	0.0803229	0.266373	0.468977	18	0.0444209	0.0803229
946	5	7	235.365	37.3425	4257	6205.8	0.00766015	0.0171886	0.0302102	0.0399044	0.235365	0.419156	21	0.0389518	0.090314
947	5	6.6	230.85	37.8337	5140	6006.6	0.00720695	0.0399005	0.0413565	0.0764549	0.23085	0.450413	19	0.0504564	0.0875405
948	4	6.5	238.99	40.0687	3105	6037.5	0.0104777	0.0333139	0.0340944	0.0484567	0.23899	0.455106	15	0.0412441	0.0717211
949	6	6.16667	237.522	39.2572	8618	5260	0.00739953	0.0237002	0.0377012	0.0351391	0.237522	0.464048	20	0.0389315	0.0732784
950	6	5.83333	242.587	45.1481	6362	4694	0.0177363	0.0274672	0.0337105	0.0393956	0.242587	0.423322	18	0.0436341	0.0747227
951	8	6.125	219.858	37.8209	8816	5403.75	0.00845157	0.0318814	0.0373425	0.0528242	0.219858	0.39026	25	0.0476479	0.0857186
952	6	6.66667	247.389	39.6281	5915	5757.17	0.0190985	0.0496181	0.0442846	0.0794928	0.247389	0.40537	23	0.0624519	0.0952402
953	5	7.8	239.59	33.0101	7228	7234.2	0.0142467	0.0250229	0.0335301	0.0333387	0.23959	0.423832	25	0.0487785	0.0904675
954	6	5.83333	261.93	46.6693	4205	4327	0.0152274	0.0374868	0.030749	0.0519972	0.26193	0.437216	18	0.0499228	0.0903459
955	5	7.4	236.345	32.8632	4698	7347.2	0.0120822	0.0356674	0.0351153	0.0487379	0.236345	0.393163	23	0.0501162	0.0914514
956	6	6.5	241.125	39.2307	6943	6277.5	0.0170712	0.041601	0.0326914	0.058036	0.241125	0.465472	22	0.0478082	0.0725969
957	7	6.14286	232.23	38.7446	7059	6441.86	0.0224041	0.0325499	0.0353895	0.0579291	0.23223	0.424107	23	0.0434163	0.0854757
958	8	6	232.181	42.6471	6133	4981.88	0.00439818	0.0286148	0.0349847	0.05614	0.232181	0.374891	24	0.0412525	0.0900829
959	5	6.4	237.29	38.0229	1350	5425.4	0.00761323	0.0222827	0.0327264	0.0365295	0.23729	0.419173	18	0.0410975	0.0896877
960	6	6.83333	269.28	44.472	6588	6682.17	0.0231357	0.0466075	0.0390881	0.0698464	0.26928	0.452789	24	0.0666643	0.108113
961	6	5.83333	244.83	43.8655	2447	5664.33	0.0144608	0.0319908	0.0303702	0.042087	0.24483	0.464514	18	0.0418769	0.0693605
962	5	6.4	257.165	42.5547	6426	6185.4	0.0150901	0.0294995	0.0349024	0.0416677	0.257165	0.438122	18	0.0459084	0.101545
963	6	5.5	252.931	46.3707	3102	5207.5	0.00761865	0.0221824	0.036091	0.0489373	0.252931	0.458536	16	0.0357796	0.0641323
964	4	5.75	252.981	45.928	2417	4185.5	0.0174386	0.0308301	0.033524	0.0458692	0.252981	0.412808	12	0.0418488	0.0658584
965	6	6	262.322	44.8133	5714	5074	0.0117537	0.0416483	0.0384602	0.0652823	0.262322	0.440345	19	0.0535439	0.0901462
966	5	6.2	267.682	44.6774	8038	5144.2	0.0280337	0.0415498	0.0400528	0.0530205	0.267682	0.452389	17	0.0556941	0.107789
967	7	6	271.076	48.2835	6515	4637.71	0.0209866	0.0465618	0.041971	0.0726717	0.271076	0.482534	22	0.062343	0.130862
968	5	6.4	264.66	42.9337	3677	5618.6	0.00844972	0.0567507	0.0436135	0.103638	0.26466	0.471693	18	0.0723973	0.130862
969	7	6.85714	223.705	35.0522	7168	6850.86	0.0105251	0.0246215	0.0312774	0.0413829	0.223705	0.379809	28	0.0413063	0.0783062
970	5	6.8	219.849	34.5477	5259	7124	0.00845621	0.0400304	0.0358785	0.0849727	0.219849	0.405717	20	0.0447517	0.0849727
971	6	6.33333	255.072	41.1455	5555	5469.17	0.00743225	0.0280524	0.0324299	0.0539741	0.255072	0.47506	21	0.03653	0.0637699
972	8	5.5	237.319	44.2855	5600	4243.25	0.00761323	0.0347828	0.0318565	0.0675613	0.237319	0.412575	21	0.0449886	0.105629
973	6	6.5	210.128	34.7294	6298	5610.17	0.0062316	0.0380253	0.034643	0.0704684	0.210128	0.358174	22	0.0456391	0.0755925
974	6	5.5	243.833	46.1542	5642	3613.67	0.0123749	0.0350602	0.0348272	0.0582608	0.243833	0.432625	16	0.0426015	0.0713121
975	5	7	287.757	45.1504	1797	5805.4	0.0243041	0.0458131	0.0399917	0.0657766	0.287757	0.45795	21	0.0692229	0.117956
976	6	6.5	233.158	40.0163	4224	5786	0.0104093	0.0381485	0.0361596	0.0490915	0.233158	0.431026	21	0.0444474	0.0753704
977	6	7.16667	251.435	35.4204	6016	7315.67	0.0178787	0.0381477	0.0392268	0.0854522	0.251435	0.419948	26	0.0564666	0.0943366
978	5	6.6	264.589	42.4813	4863	5941.2	0.0283618	0.0448265	0.0344265	0.0619772	0.264589	0.437009	19	0.064395	0.159222
979	6	6.33333	260.145	42.3768	5588	6592.67	0.0155777	0.0385689	0.0316419	0.0544174	0.260145	0.436228	21	0.051827	0.0832709
980	7	6.14286	253.598	42.8701	6724	5501.71	0.00966077	0.0442396	0.0387855	0.0666253	0.253598	0.433577	22	0.0539737	0.0985795
981	7	6.28571	258.369	41.8752	6542	5705.29	0.0237086	0.0365783	0.0366939	0.0488615	0.258369	0.455892	24	0.0540647	0.0953247
982	6	6.33333	237.742	40.001	6337	5781.5	0.00831012	0.0405619	0.0323387	0.0635586	0.237742	0.427927	21	0.051393	0.0884506
983	6	6.5	262.349	42.6838	4547	6464.67	0.0131335	0.0336351	0.0314837	0.0451415	0.262349	0.478985	22	0.046733	0.0869656
984	7	6.14286	226.768	38.1418	6443	5565	0.0211026	0.0352036	0.0324856	0.0615901	0.226768	0.407262	23	0.0428632	0.0662335
985	8	6.25	259.041	42.1327	8144	5662.75	0.020661	0.0329696	0.0368715	0.0607099	0.259041	0.430581	27	0.0517962	0.0913663
986	6	6.5	248.125	39.4342	5632	6438.17	0.0178068	0.034846	0.030922	0.0447323	0.248125	0.424118	22	0.0490781	0.0822989
987	5	5.8	267.094	46.2963	5018	4816.4	0.0197876	0.0332206	0.0364885	0.0524693	0.267094	0.452182	15	0.047165	0.0797176
988	5	6.8	252.55	39.987	4055	4593	0.0266986	0.0363649	0.0385774	0.0528368	0.25255	0.435382	20	0.0531849	0.0832055
989	7	6.85714	236.893	35.7085	6882	6555.43	0.00794089	0.0293915	0.0370521	0.0655097	0.236893	0.393314	28	0.0517592	0.128233
990	7	6.42857	249.203	40.2342	5852	6100.86	0.0109706	0.0462936	0.0403663	0.088323	0.249203	0.409052	25	0.0607704	0.102723
991	9	6.11111	224.477	39.2339	10490	5535.11	0.00542166	0.0210035	0.0351162	0.0554346	0.224477	0.41109	29	0.0373502	0.0850091
992	6	7	235.649	34.5058	7844	7820.5	0.0103547	0.0247534	0.032218	0.0373065	0.235649	0.403629	25	0.0442936	0.075816
993	4	6.75	279.938	42.7406	3705	6593.25	0.0275262	0.0426324	0.0380604	0.0529229	0.279938	0.465648	16	0.0618039	0.105589
994	7	6.28571	236.084	39.9897	7605	5483.29	0.0215009	0.0420403	0.036975	0.070797	0.236084	0.433359	24	0.054609	0.0939865
995	6	7.16667	206.167	31.3218	7976	8497.5	0.0127524	0.0323953	0.0344483	0.0706904	0.206167	0.377722	26	0.0448979	0.0836427
996	6	6.5	267.859	43.0134	5016	6989.33	0.00887841	0.0396649	0.0381023	0.0662885	0.267859	0.435715	22	0.0578212	0.105949
997	5	6.6	258.148	40.1358	6618	6663.8	0.02903	0.046533	0.0366251	0.0858531	0.258148	0.428372	19	0.0576929	0.101794
998	5	6.6	280.583	43.9581	5811	5905.4	0.0300592	0.0486875	0.0357119	0.0695528	0.280583	0.457503	19	0.0635805	0.0933035
999	7	5.71429	283.692	52.0585	5931	3747.43	0.020395	0.0427792	0.0423714	0.065765	0.283692	0.441711	20	0.0625151	0.0992764
