# Supplementary material for: The winner takes it all—Competitiveness of single nodes in globalized supply networks
Source: PLoS One. 2019 Nov 20;14(11):e0225346. doi: 10.1371/journal.pone.0225346 (PMC6867619; doi:10.1371/journal.pone.0225346)
Supplement: S1 Table — Legends can be found in te readme.txt file. (ZIP) [file pone.0225346.s001.zip › spatial_network_delaunay_randomized_weights_N_1000_r_4_edgelist.dat]

0	211	0.0141254
0	348	0.0559284
0	388	0.0180013
0	766	0.0286447
0	821	0.0440694
1	416	0.0383736
1	531	0.0124356
1	608	0.0244869
1	677	0.0469858
1	722	0.0566819
1	749	0.0191449
2	469	0.043183
2	608	0.0316559
2	669	0.0818632
2	944	0.0786459
2	954	0.015295
2	983	0.0391977
3	130	0.016029
3	277	0.033693
3	394	0.0234038
3	840	0.0161828
4	102	0.0217287
4	115	0.041765
4	474	0.0711478
4	532	0.0336094
4	720	0.0531114
4	737	0.00821604
4	856	0.0446408
5	43	0.0609711
5	87	0.0284976
5	267	0.00819236
5	397	0.044327
5	958	0.0472246
6	251	0.0482729
6	387	0.0666326
6	460	0.0367753
6	494	0.0306731
6	636	0.0504716
6	648	0.0257388
6	968	0.0551273
7	9	0.0714362
7	117	0.0553937
7	131	0.00828644
7	422	0.0213434
7	513	0.0203081
7	629	0.0310361
7	986	0.0210983
8	67	0.0165449
8	512	0.0479264
8	515	0.0329561
8	639	0.0159603
8	665	0.0316896
8	851	0.0342297
8	991	0.0316513
9	107	0.0731191
9	422	0.0220063
9	459	0.0246835
9	929	0.0123188
9	986	0.0264941
10	169	0.064876
10	339	0.0194827
10	383	0.0391885
10	501	0.0270376
10	584	0.033121
10	994	0.0227646
11	157	0.0373147
11	385	0.0645963
11	441	0.0415983
11	562	0.0423096
11	569	0.0127515
11	787	0.010265
12	15	0.0438397
12	393	0.0257636
12	639	0.0251531
12	948	0.0397634
12	955	0.00941038
13	165	0.0155024
13	265	0.0372102
13	373	0.0288595
13	424	0.0304238
13	486	0.0297021
14	122	0.0422951
14	145	0.0671399
14	177	0.0250618
14	464	0.0129353
14	586	0.0193108
14	777	0.0531943
14	980	0.0171481
15	393	0.02577
15	522	0.0279255
15	653	0.0356523
15	672	0.0350804
15	955	0.0427385
16	289	0.0191533
16	402	0.0293478
16	606	0.0183475
16	723	0.0412916
16	726	0.0443811
16	816	0.0247127
17	258	0.0388976
17	304	0.0247616
17	351	0.0636511
17	440	0.0538998
17	730	0.0104814
17	780	0.0290728
18	184	0.0455759
18	189	0.0404918
18	344	0.0246748
18	645	0.0555059
18	647	0.0177864
18	903	0.0389907
19	140	0.0260722
19	380	0.0337656
19	495	0.0684035
19	558	0.0513576
19	593	0.0362757
19	594	0.0665798
19	870	0.0528892
19	935	0.0279692
20	62	0.0648558
20	73	0.0231827
20	448	0.0102924
20	589	0.00811164
20	700	0.0159608
20	923	0.0358131
21	545	0.0288342
21	558	0.028738
21	633	0.0257993
21	712	0.0487087
22	126	0.0212815
22	265	0.0481224
22	294	0.00437538
22	473	0.0438429
22	680	0.0295965
23	147	0.0441873
23	300	0.0634723
23	750	0.0571578
23	778	0.0206397
23	947	0.0567536
23	970	0.026062
23	990	0.0552777
24	58	0.00689382
24	340	0.0203978
24	434	0.0332643
24	772	0.00747656
24	788	0.0492432
25	81	0.0225016
25	322	0.0553455
25	538	0.00350714
25	572	0.0654296
25	661	0.051172
25	678	0.0585174
25	802	0.0188365
26	90	0.0226182
26	187	0.0469941
26	235	0.0229008
26	295	0.0603047
26	319	0.068274
26	410	0.0131505
26	916	0.0322225
27	72	0.0486008
27	335	0.0237838
27	407	0.0483969
27	570	0.00742202
27	591	0.0364133
27	852	0.0363407
27	952	0.0782038
28	251	0.0383832
28	387	0.0348783
28	534	0.0418072
28	908	0.0529546
29	100	0.0235448
29	218	0.0330202
29	406	0.0291626
29	571	0.010675
29	715	0.0270943
29	810	0.0393836
29	995	0.0241809
30	65	0.0361153
30	106	0.0125433
30	220	0.0502532
30	436	0.0391246
30	447	0.0455128
30	780	0.0442577
30	943	0.0343619
31	151	0.0514141
31	233	0.0163883
31	289	0.017463
31	479	0.0032221
31	552	0.0749227
31	657	0.0249977
31	855	0.023239
31	987	0.0381358
32	58	0.0342047
32	169	0.0419694
32	221	0.034246
32	339	0.0357548
32	378	0.0530693
33	241	0.0366093
33	551	0.073533
33	568	0.0328281
33	635	0.039277
33	875	0.0384011
34	166	0.0310712
34	231	0.000941917
34	362	0.050454
34	452	0.029075
34	753	0.013035
35	343	0.0449667
35	410	0.0464103
35	454	0.0515043
35	573	0.0476105
35	580	0.0183502
35	611	0.0170871
35	887	0.0306958
36	201	0.0206234
36	361	0.0425628
36	511	0.0392326
36	717	0.0176427
36	801	0.0117227
37	75	0.0684054
37	124	0.0207995
37	537	0.0219546
37	825	0.0336154
37	890	0.0298783
38	100	0.0467624
38	233	0.0538332
38	571	0.0188331
38	696	0.0241951
38	817	0.0125267
38	852	0.0299481
38	855	0.0566646
38	952	0.0462506
39	49	0.00207102
39	475	0.0169589
39	613	0.0360578
39	776	0.0311852
39	838	0.0167903
40	124	0.0402726
40	250	0.0295249
40	504	0.0614601
40	537	0.022846
40	597	0.0176161
40	939	0.0511424
41	661	0.0348305
41	684	0.0207488
41	742	0.0341127
41	799	0.0322591
41	802	0.0155947
42	66	0.0206847
42	420	0.0373896
42	441	0.0695266
42	516	0.0196516
42	546	0.0222206
42	562	0.00847885
43	87	0.0145106
43	348	0.0652147
43	671	0.0240919
43	821	0.0319147
43	858	0.046033
43	958	0.0151636
43	975	0.055768
44	266	0.0211606
44	512	0.0431456
44	642	0.0388854
44	655	0.0504917
44	707	0.0193624
44	755	0.0543838
45	413	0.0531035
45	424	0.0585263
45	486	0.037159
45	600	0.0116619
45	654	0.0338598
46	197	0.0391556
46	248	0.0158414
46	793	0.0503143
46	966	0.0237718
47	139	0.0243417
47	308	0.0634655
47	458	0.0113133
47	468	0.0399933
47	497	0.0419467
47	525	0.0446862
47	721	0.0327331
47	783	0.0410934
47	792	0.0291102
47	998	0.0247102
48	80	0.0271073
48	82	0.066778
48	686	0.0394824
48	842	0.0243342
49	168	0.038377
49	776	0.052852
49	838	0.0399306
49	945	0.0408315
50	71	0.0336767
50	73	0.042113
50	85	0.0467423
50	239	0.0553942
50	272	0.0649444
50	585	0.0288823
50	690	0.018544
50	923	0.0593621
50	951	0.0138743
51	166	0.0180366
51	362	0.0146759
51	389	0.025699
51	664	0.0676565
51	829	0.0483305
52	499	0.0460061
52	639	0.0336228
52	851	0.0321851
52	914	0.0238735
52	955	0.034245
53	190	0.00201275
53	215	0.037425
53	227	0.0851088
53	659	0.0184997
53	967	0.0210902
54	192	0.038596
54	237	0.0642381
54	435	0.0422458
54	502	0.0372351
54	564	0.0315112
54	946	0.0306566
55	150	0.0154853
55	173	0.0299553
55	256	0.0544557
55	349	0.0414437
55	674	0.0272539
55	740	0.0544399
55	756	0.0280458
55	758	0.0323742
55	793	0.0406262
55	888	0.0392105
56	68	0.0296011
56	74	0.0672219
56	282	0.0603496
56	305	0.0569105
56	546	0.0502138
56	771	0.031356
57	479	0.021072
57	496	0.03583
57	548	0.026994
57	615	0.0323132
57	726	0.0254207
57	987	0.0753802
58	339	0.0453633
58	378	0.039581
58	383	0.0619328
58	434	0.0406641
58	788	0.0654564
59	68	0.072527
59	177	0.0275058
59	210	0.0338232
59	222	0.0251913
59	253	0.0473697
59	323	0.0246477
59	414	0.048442
59	841	0.020319
60	116	0.0271463
60	179	0.00401518
60	480	0.0309269
60	490	0.0150992
60	567	0.0103884
60	894	0.0264296
60	996	0.0279678
61	211	0.05458
61	671	0.0225669
61	684	0.0467815
61	799	0.0596128
61	821	0.0287387
61	975	0.01906
62	73	0.0260839
62	207	0.0255671
62	700	0.0563227
62	757	0.061106
62	956	0.0245498
63	378	0.0318621
63	385	0.0420657
63	555	0.0556449
63	787	0.0426363
63	880	0.0421263
63	932	0.0305495
64	135	0.0192557
64	217	0.0863233
64	745	0.0311306
64	788	0.0547835
64	880	0.0374141
64	904	0.051523
65	220	0.00440987
65	440	0.0239086
65	780	0.0251592
65	837	0.0523915
66	207	0.0520774
66	516	0.0590752
66	562	0.0242571
66	673	0.016249
67	172	0.0254331
67	483	0.0235144
67	515	0.0309148
67	665	0.0290686
67	773	0.0557513
68	177	0.0312329
68	282	0.0624907
68	586	0.0112838
68	771	0.0299306
68	841	0.0651185
69	646	0.0200473
69	843	0.0107521
69	898	0.0154222
69	937	0.0410153
70	164	0.0206672
70	274	0.0204675
70	398	0.0644125
70	867	0.0350194
71	180	0.0322956
71	202	0.0376267
71	272	0.0239034
71	923	0.0369843
71	962	0.0312543
72	114	0.0133413
72	591	0.00397762
72	852	0.0106573
72	893	0.0692323
72	907	0.0170964
72	967	0.0332158
73	690	0.0127845
73	775	0.0141559
73	807	0.0191395
73	923	0.043703
73	956	0.00502056
74	305	0.0315132
74	476	0.00401141
74	516	0.0521195
74	546	0.0252155
74	566	0.0196368
75	432	0.0369683
75	537	0.0325752
75	616	0.0308649
75	719	0.0231301
75	853	0.0249721
75	886	0.0206385
75	890	0.0288983
76	79	0.0570714
76	136	0.0385748
76	138	0.00199191
76	195	0.0316916
76	206	0.0470455
76	209	0.0227306
76	336	0.0297198
76	662	0.0491373
76	862	0.0680243
77	108	0.0184363
77	120	0.068103
77	133	0.0323903
77	423	0.0390714
77	977	0.0103478
78	146	0.0388169
78	438	0.0344219
78	461	0.0550099
78	704	0.0202102
79	136	0.00421339
79	151	0.0204658
79	209	0.0307676
79	615	0.0391486
79	987	0.0378602
80	82	0.0623623
80	416	0.0181926
80	722	0.0282545
80	842	0.017021
81	257	0.0471291
81	286	0.0184689
81	661	0.0602164
81	678	0.011496
81	731	0.0386077
82	163	0.0421124
82	379	0.0578605
82	416	0.0187089
82	686	0.0210117
82	837	0.030708
83	151	0.0282359
83	183	0.0325666
83	254	0.0156942
83	523	0.0223507
83	734	0.0319974
83	855	0.0496583
84	259	0.00659718
84	283	0.0437909
84	400	0.0337523
84	764	0.0321782
84	926	0.038566
85	192	0.0118078
85	239	0.0141231
85	564	0.0487853
85	690	0.0608128
86	102	0.0318325
86	167	0.0505649
86	474	0.0325697
86	503	0.00746956
86	720	0.00870789
86	942	0.0556476
86	972	0.0381279
87	147	0.0316491
87	300	0.0392251
87	397	0.0615594
87	858	0.0692415
88	184	0.0206435
88	191	0.0194988
88	291	0.0235691
88	510	0.0380175
89	210	0.00816939
89	252	0.0480829
89	545	0.034684
89	638	0.00259775
89	712	0.0375504
89	738	0.0573524
89	754	0.0331779
89	953	0.0275339
90	187	0.0520229
90	295	0.0661698
90	492	0.0121039
90	800	0.0458619
91	134	0.0161658
91	138	0.0650468
91	408	0.00620108
91	478	0.0279192
91	765	0.0386352
91	892	0.0202655
92	178	0.0550186
92	796	0.0283865
92	919	0.00768968
92	984	0.0278741
92	985	0.061102
93	249	0.0189912
93	266	0.00782141
93	549	0.0457589
93	613	0.0336712
93	642	0.0725521
93	838	0.0341033
94	211	0.0415912
94	217	0.0341566
94	727	0.0460983
94	745	0.0495283
94	766	0.0315802
94	779	0.0441916
94	915	0.0105235
95	316	0.0258837
95	381	0.0149167
95	453	0.0585476
95	688	0.030682
95	775	0.0389454
96	256	0.0311439
96	541	0.0277966
96	631	0.0252906
96	674	0.0820277
96	703	0.0411518
96	888	0.0222666
97	170	0.0246481
97	200	0.0434574
97	206	0.00638813
97	234	0.0382406
97	517	0.0174506
97	582	0.0360451
97	857	0.0205159
98	104	0.0329089
98	143	0.0290461
98	214	0.00988842
98	550	0.0346884
99	188	0.0590013
99	392	0.0138209
99	399	0.0361092
99	929	0.0328516
99	934	0.00230031
100	571	0.029772
100	810	0.0113691
100	817	0.0401355
101	247	0.0391251
101	433	0.0470903
101	860	0.0352781
101	960	0.00617041
101	978	0.0556909
102	474	0.0188494
102	720	0.0177041
103	186	0.0702595
103	456	0.0557742
103	581	0.042321
103	622	0.0405953
104	143	0.0336887
104	334	0.018537
104	550	0.019268
104	830	0.0462588
105	195	0.0291023
105	244	0.0389019
105	702	0.0292989
105	704	0.0220729
105	725	0.0295938
106	220	0.0405591
106	436	0.0389872
106	511	0.0301953
106	928	0.0380633
107	132	0.0664688
107	399	0.0490745
107	883	0.0363576
107	929	0.0434827
107	986	0.0236448
108	133	0.0597359
108	228	0.00631584
108	353	0.0409298
108	423	0.0198832
108	752	0.0559325
108	881	0.0150233
108	927	0.0203646
109	122	0.0171742
109	430	0.07179
109	475	0.0330056
109	619	0.0335799
109	732	0.0520401
109	918	0.0419516
110	148	0.00533743
110	154	0.0210022
110	340	0.0363935
110	383	0.030682
110	434	0.0240679
110	524	0.00548373
111	115	0.0272384
111	213	0.0397817
111	737	0.0204943
111	781	0.0403322
111	831	0.0409753
111	856	0.0337616
111	876	0.0471927
111	900	0.0109141
112	262	0.0338624
112	320	0.0581244
112	367	0.0557213
112	449	0.0392706
112	505	0.059619
112	583	0.0302662
112	957	0.0249527
113	176	0.00115827
113	657	0.0426891
113	696	0.0606615
113	852	0.0463415
113	893	0.0465566
114	190	0.0091354
114	401	0.0390023
114	471	0.0316837
114	530	0.042027
114	907	0.0375129
114	967	0.0637805
115	396	0.0351854
115	474	0.0159383
115	520	0.0466825
115	737	0.0562682
115	781	0.0421332
115	972	0.0519315
116	179	0.0243403
116	466	0.0307639
116	556	0.0343206
116	560	0.0101068
116	996	0.08137
117	125	0.0428612
117	131	0.0335416
117	422	0.036388
118	159	0.0278733
118	314	0.0116568
118	544	0.0114303
118	588	0.0125175
118	603	0.0462015
118	744	0.0467711
119	224	0.0169836
119	232	0.0464426
119	263	0.00850598
119	827	0.0381442
119	906	0.0298551
120	423	0.0233884
120	498	0.0188246
120	866	0.0175416
120	977	0.0158402
120	986	0.0387157
121	409	0.0267574
121	504	0.0294529
121	592	0.0528245
121	860	0.0133209
121	939	0.0416978
121	960	0.0607248
121	982	0.0281254
122	453	0.00733003
122	619	0.0230892
122	688	0.0128178
122	701	0.0257894
122	777	0.0168712
122	918	0.0221263
122	980	0.0138704
123	271	0.0185001
123	363	0.00451996
123	607	0.0456714
123	640	0.0501273
123	692	0.0308489
123	790	0.0541356
123	859	0.0156291
124	537	0.0568202
124	597	0.0312703
124	825	0.0492486
125	131	0.0310941
125	341	0.0661858
125	422	0.0464173
126	265	0.0532961
126	294	0.0269128
126	332	0.0457403
126	830	0.0176283
127	326	0.00988958
127	396	0.036933
127	699	0.0719622
127	781	0.0591724
128	257	0.0547583
128	261	0.0347521
128	322	0.0467595
128	572	0.00746082
128	678	0.0554577
129	204	0.0580905
129	330	0.0154029
129	587	0.0351181
129	804	0.0620811
130	258	0.0362603
130	277	0.056435
130	526	0.0348174
130	840	0.0219357
130	863	0.0266982
130	901	0.0494509
131	275	0.0486146
131	341	0.0379001
131	484	0.0263031
131	513	0.0220997
131	602	0.0571503
132	299	0.030535
132	554	0.0234585
132	866	0.0134874
132	883	0.052685
132	913	0.0391351
132	986	0.0318999
133	491	0.0329268
133	881	0.0385729
133	977	0.0285226
134	196	0.027609
134	365	0.0275466
134	408	0.0144601
134	892	0.0221247
135	217	0.0393982
135	727	0.0228202
135	904	0.021112
136	151	0.0585677
136	336	0.0432447
136	478	0.0291703
137	317	0.0362713
137	400	0.0597954
137	533	0.0315848
137	764	0.0439091
138	336	0.0222805
138	478	0.0484346
138	662	0.0844409
138	765	0.0332314
139	308	0.0672083
139	458	0.0355861
139	652	0.050705
139	761	0.0175547
140	367	0.0208154
140	495	0.0393285
140	545	0.0141349
140	558	0.0262305
140	689	0.0661709
141	291	0.00675594
141	395	0.050644
141	641	0.0305458
141	721	0.0195171
141	792	0.0604754
141	971	0.0266579
142	153	0.0462345
142	218	0.0244699
142	347	0.0353247
142	768	0.0293215
142	995	0.0122373
143	208	0.0421224
143	214	0.0561053
143	334	0.0363558
143	784	0.0142513
143	815	0.0263577
144	198	0.0144262
144	229	0.0518578
144	309	0.0155572
144	411	0.0183672
144	489	0.00855009
144	670	0.00946632
144	789	0.03947
145	464	0.0284943
145	610	0.0528453
145	777	0.0509103
146	195	0.0225569
146	234	0.0428299
146	445	0.0174873
146	461	0.0601712
146	704	0.048316
146	862	0.00370806
147	300	0.0274094
147	397	0.0337847
147	557	0.0392796
147	970	0.0543074
148	154	0.0134115
148	185	0.0321449
148	191	0.0181306
148	383	0.0161593
148	468	0.0590049
148	536	0.0434668
148	823	0.0401478
148	931	0.0478664
149	527	0.0251102
149	705	0.0424833
149	722	0.0614451
149	865	0.0166819
149	899	0.0342291
150	349	0.0426353
150	793	0.0313607
150	905	0.0164191
151	478	0.0594947
151	523	0.0719226
151	855	0.0362545
151	987	0.0345151
152	270	0.0123166
152	649	0.0377454
152	902	0.0451425
152	910	0.010687
152	976	0.0332785
153	186	0.0567848
153	218	0.0471465
153	715	0.059431
153	768	0.0312384
154	212	0.0389719
154	344	0.0198966
154	524	0.0383913
154	536	0.0956915
155	376	0.0443965
155	471	0.0347685
155	500	0.0109578
155	624	0.0160281
155	738	0.029623
155	921	0.0349928
155	953	0.0331213
156	219	0.0451249
156	412	0.0808839
156	493	0.0284246
156	528	0.0445743
156	542	0.0180156
156	601	0.0248054
156	844	0.0337829
156	895	0.0337809
157	329	0.0185357
157	385	0.00983835
157	428	0.064854
157	441	0.0304565
157	565	0.0329062
158	278	0.0174885
158	700	0.0708256
158	757	0.0289458
158	832	0.0502768
158	925	0.0462597
159	214	0.0673216
159	346	0.0546304
159	603	0.039466
159	643	0.0380697
159	744	0.0595996
159	784	0.0690971
160	167	0.0721353
160	257	0.0526868
160	261	0.0135945
160	709	0.0294035
160	938	0.0559717
161	220	0.0417221
161	650	0.00594824
161	681	0.0758043
161	801	0.0218474
161	928	0.0536615
161	933	0.00532293
162	296	0.0520422
162	311	0.0562334
162	466	0.0507699
162	480	0.0292429
162	556	0.0526502
162	906	0.0234716
163	301	0.0228108
163	379	0.015331
163	416	0.0301874
163	531	0.0120516
163	735	0.0187108
164	274	0.0125099
164	324	0.0146566
164	398	0.0375032
164	637	0.0140896
165	265	0.0153123
165	424	0.0311214
165	473	0.0255002
165	680	0.0831278
166	362	0.0471672
166	389	0.020935
166	452	0.0638399
167	261	0.0648791
167	503	0.0332907
167	649	0.0475787
167	902	0.0230336
167	938	0.0336593
167	942	0.0343432
168	321	0.0197309
168	716	0.0143198
168	822	0.0244915
168	838	0.0416244
168	945	0.0337798
169	221	0.0673888
169	320	0.0127596
169	329	0.0570679
169	339	0.0172928
169	501	0.0358982
169	714	0.052953
169	957	0.0706012
170	206	0.0272999
170	209	0.00908682
170	517	0.0583881
171	279	0.0457767
171	462	0.0326526
171	522	0.032131
171	547	0.0292616
171	672	0.0212107
171	824	0.0194484
171	864	0.0249805
172	174	0.0498844
172	472	0.0350363
172	483	0.0421909
172	515	0.0122264
172	773	0.0246364
172	803	0.0376447
173	288	0.0293079
173	349	0.0526966
173	614	0.0445715
173	756	0.0368578
174	243	0.0270347
174	483	0.0313911
174	665	0.0682627
174	803	0.0197392
174	812	0.0135048
174	989	0.0610986
175	284	0.00924865
175	386	0.0162458
175	667	0.0499801
175	695	0.0312698
175	709	0.0259998
175	728	0.0229386
175	751	0.0406317
175	938	0.0202326
176	485	0.0426664
176	561	0.0600753
176	657	0.056789
176	893	0.0261743
177	222	0.0874482
177	337	0.0337041
177	586	0.0783335
177	980	0.052697
178	534	0.0480879
178	590	0.0443505
178	828	0.0500021
178	919	0.0192272
178	924	0.0398003
178	985	0.0153776
179	480	0.0244342
179	556	0.0214874
180	202	0.0503755
180	366	0.0319309
180	418	0.0211922
180	467	0.0611825
180	962	0.0192415
181	350	0.0359994
181	358	0.0236069
181	359	0.0373948
181	364	0.062127
181	415	0.0329841
181	694	0.0192905
181	710	0.0195655
181	760	0.0195505
181	973	0.0329277
182	452	0.0556801
182	472	0.0218854
182	515	0.0307083
182	941	0.0194537
183	254	0.0894163
183	347	0.0249612
183	734	0.0440255
183	995	0.0217527
184	189	0.0754072
184	291	0.0713488
184	395	0.0215402
184	419	0.0506548
184	510	0.0126021
184	590	0.0242296
184	645	0.034317
184	705	0.0451645
184	828	0.0107616
184	924	0.0694958
185	468	0.0208324
185	693	0.0444122
185	823	0.0152258
185	850	0.0594721
186	231	0.0347184
186	456	0.0340499
186	581	0.0442047
186	715	0.0165253
186	753	0.0237053
186	768	0.0417321
186	912	0.0313322
187	319	0.0666715
187	470	0.0164435
187	800	0.0599426
187	966	0.00681479
188	342	0.0559571
188	371	0.0225872
188	392	0.0701763
188	834	0.0392406
188	934	0.0336454
189	204	0.0596155
189	828	0.0238288
189	903	0.0135675
190	530	0.0625446
190	659	0.018097
190	967	0.0421102
191	291	0.0473905
191	510	0.0284597
191	536	0.017512
191	931	0.0530706
192	255	0.0169656
192	502	0.0357362
192	564	0.0495897
192	576	0.0322765
192	663	0.0201532
192	690	0.0203842
193	313	0.0360153
193	386	0.0518252
193	528	0.0323695
193	542	0.0225961
193	741	0.00218954
193	808	0.0492289
194	205	0.00976375
194	272	0.0603594
194	467	0.00964485
194	697	0.0485402
194	835	0.0423203
194	936	0.0563665
194	951	0.0384527
195	662	0.0327594
195	702	0.0203242
195	704	0.0626964
195	862	0.0181798
196	224	0.0206782
196	232	0.0244035
196	365	0.00786284
196	408	0.0138496
197	470	0.0595211
197	740	0.0448521
197	793	0.0340217
197	966	0.036416
198	489	0.0620837
198	540	0.022749
198	670	0.0594309
198	964	0.0038391
199	284	0.0534681
199	307	0.0432996
199	368	0.0392649
199	667	0.021264
199	728	0.0507577
199	887	0.0506782
199	999	0.0173635
200	312	0.0259156
200	496	0.0458472
200	517	0.0461235
200	548	0.0494497
200	857	0.0502425
201	226	0.00817425
201	326	0.0498143
201	361	0.0505454
201	699	0.0342619
201	801	0.05671
202	205	0.0601751
202	272	0.0345658
202	467	0.0213399
203	230	0.0558904
203	559	0.0128844
203	625	0.0749614
203	651	0.0680483
203	668	0.0290739
203	713	0.0341906
203	882	0.0216072
204	330	0.0263925
204	804	0.0299226
204	828	0.0425737
204	903	0.0191564
205	272	0.0610253
205	467	0.0366019
205	697	0.0627127
206	209	0.0545474
206	234	0.0507003
206	445	0.0330504
206	862	0.0751814
207	516	0.0433876
207	566	0.0469096
207	634	0.0550094
207	673	0.0270898
207	757	0.0558674
207	798	0.0278693
207	956	0.0210984
208	784	0.0455529
208	815	0.0361891
208	840	0.0470239
208	863	0.0302612
208	897	0.0552839
209	496	0.0329605
209	517	0.0626911
209	615	0.0484158
210	252	0.0733889
210	323	0.00456424
210	414	0.029067
210	754	0.0274372
211	684	0.0287124
211	742	0.026312
211	766	0.0437432
211	779	0.0326395
211	821	0.0359188
212	298	0.0406755
212	300	0.0427559
212	344	0.0210151
212	524	0.0122048
212	647	0.0307554
212	679	0.0441556
213	447	0.0187473
213	717	0.022419
213	876	0.0400834
213	900	0.0471194
214	346	0.0838031
214	391	0.0684244
214	530	0.0225265
214	550	0.033516
214	784	0.0144117
215	227	0.0449547
215	245	0.0400105
215	294	0.0751169
215	332	0.0263921
215	482	0.0183852
215	530	0.0328134
215	659	0.0259678
216	403	0.0277742
216	437	0.0477745
216	578	0.0411521
216	630	0.0434107
216	710	0.0155296
216	760	0.0536601
216	826	0.0108425
216	973	0.0239591
217	727	0.0767125
217	745	0.03539
218	715	0.070691
218	995	0.0159948
219	412	0.0420507
219	507	0.0451464
219	528	0.0688206
219	805	0.0308297
220	379	0.0685145
220	681	0.025123
220	735	0.038283
220	837	0.0128335
220	928	0.0554085
221	329	0.0556713
221	378	0.0608416
221	385	0.018765
222	323	0.0489164
222	337	0.0709163
222	666	0.0359396
223	278	0.0242975
223	315	0.0573848
223	366	0.0509628
223	448	0.0170871
223	589	0.0348003
223	962	0.0356668
224	232	0.0241125
224	263	0.0227298
224	365	0.0619784
224	623	0.0700573
225	228	0.0579906
225	230	0.0263129
225	417	0.0587312
225	625	0.0471072
225	752	0.0516483
226	326	0.0254135
226	490	0.0344932
226	493	0.0334469
226	650	0.0202368
226	801	0.0258593
226	894	0.0104643
227	245	0.0305067
227	485	0.0305017
227	893	0.060771
227	967	0.0153857
228	417	0.016258
228	421	0.0821626
228	752	0.0178038
228	927	0.0286218
229	309	0.0352776
229	774	0.0563702
229	789	0.0447235
229	832	0.0143541
229	925	0.0130716
230	315	0.0451193
230	369	0.0280627
230	425	0.027097
230	625	0.0288917
230	668	0.0463431
230	752	0.0141971
231	362	0.0108046
231	623	0.0281932
231	753	0.0449825
231	768	0.0731142
231	872	0.0537468
231	940	0.0384864
232	244	0.0298355
232	408	0.0224944
232	465	0.00659509
232	884	0.0231147
232	906	0.0420597
233	657	0.0395067
233	696	0.0501351
233	855	0.00642894
234	445	0.0387852
234	461	0.0762651
234	582	0.071185
235	410	0.0372158
235	487	0.0222957
235	575	0.085069
235	916	0.0503419
236	242	0.0262444
236	328	0.0203802
236	402	0.0352555
236	423	0.0777623
236	498	0.059304
236	723	0.0425517
236	927	0.0213743
237	345	0.0329885
237	435	0.0233456
237	946	0.0375185
237	982	0.0072295
238	314	0.0432901
238	624	0.0283303
238	627	0.0523946
238	638	0.0253443
238	953	0.062313
238	959	0.0512718
239	564	0.0106768
239	585	0.0525987
240	452	0.0343607
240	499	0.0160123
240	753	0.0350248
240	869	0.0402564
240	912	0.00454511
240	941	0.0205208
241	544	0.0107112
241	568	0.065976
241	854	0.00888457
241	875	0.0533825
241	891	0.0344051
242	384	0.0636815
242	402	0.0391059
242	498	0.0266308
242	866	0.0265498
243	382	0.0212666
243	443	0.0512311
243	763	0.0282299
243	812	0.0460619
243	989	0.00948971
244	408	0.0498474
244	442	0.028923
244	662	0.0239428
244	702	0.0105397
244	725	0.0216272
244	765	0.0550399
244	884	0.0344568
245	482	0.0324217
245	485	0.0618288
245	729	0.0188578
246	429	0.0133313
246	538	0.036386
246	626	0.0222873
246	739	0.0309101
246	874	0.0155324
247	350	0.00365265
247	433	0.0738878
247	514	0.0395201
247	835	0.0338495
247	978	0.02005
248	356	0.0526501
248	506	0.0362351
248	596	0.0117825
248	793	0.053115
248	853	0.0131103
248	905	0.0381901
248	966	0.0433099
249	266	0.0191459
249	549	0.018785
249	755	0.0275746
250	372	0.0587986
250	504	0.0189617
250	508	0.0458459
250	537	0.0182557
250	762	0.0161843
250	791	0.0292223
251	387	0.0151112
251	636	0.0181788
251	755	0.0553936
251	763	0.0091284
251	908	0.0222974
251	992	0.0298117
252	333	0.0274793
252	367	0.0385781
252	414	0.0460436
252	545	0.0490132
252	819	0.0439283
253	414	0.0545343
253	819	0.0508287
253	841	0.0286865
254	810	0.0318367
254	817	0.0575934
254	855	0.00834707
254	995	0.0283197
255	316	0.0363218
255	444	0.00724697
255	576	0.026942
255	619	0.0177701
255	690	0.0403704
256	350	0.0358035
256	433	0.0278302
256	541	0.0497126
256	756	0.0210621
256	888	0.0262532
257	261	0.0331445
257	454	0.0724091
257	611	0.0427918
257	678	0.0552746
257	709	0.0782175
257	731	0.0498895
258	277	0.0456143
258	304	0.053142
258	780	0.0359377
258	901	0.0220744
258	943	0.061973
259	283	0.0406963
259	284	0.0294293
259	368	0.0510429
259	764	0.0126253
259	806	0.00760836
259	877	0.00409144
260	527	0.0206088
260	574	0.0350955
260	605	0.0617305
260	656	0.0561125
260	747	0.0137161
261	322	0.0278177
261	477	0.0349429
261	902	0.011404
262	302	0.0201874
262	367	0.0300378
262	505	0.0642546
262	873	0.0538279
263	560	0.0439428
263	623	0.0357198
263	664	0.0233521
263	827	0.0129321
263	872	0.0468724
264	270	0.0188822
264	287	0.0249423
264	370	0.0278782
264	626	0.025956
264	739	0.0590125
265	268	0.0168633
265	334	0.0731368
265	373	0.0063636
265	473	0.0320314
265	830	0.0231837
265	920	0.0371123
266	642	0.0383553
266	755	0.0571445
267	338	0.0292767
267	397	0.0367276
267	451	0.0432516
267	799	0.0325771
267	958	0.0150865
268	334	0.0323636
268	526	0.00624287
268	815	0.0163902
268	863	0.0215852
268	920	0.0783548
269	484	0.0386881
269	602	0.060435
269	670	0.0323916
269	733	0.0466608
269	798	0.0385646
269	861	0.0435145
269	981	0.0269783
270	287	0.0515929
270	331	0.0413447
270	612	0.0258547
270	626	0.0300137
270	910	0.0529138
270	976	0.0509355
271	318	0.00975363
271	363	0.037228
271	607	0.0550323
271	869	0.0616057
272	697	0.0395084
272	951	0.0257592
273	311	0.0423481
273	412	0.0735148
273	507	0.0340742
273	844	0.00431788
273	848	0.062161
273	877	0.00259643
274	281	0.0667435
274	463	0.0245116
274	637	0.0405831
274	867	0.0353552
275	341	0.0214641
275	370	0.0154952
275	484	0.0361776
276	299	0.0103098
276	357	0.00954239
276	374	0.0184329
276	384	0.0322789
276	632	0.0414736
276	680	0.0540223
276	913	0.0173323
277	304	0.0750457
277	394	0.0463808
277	544	0.0276091
277	568	0.0440907
277	897	0.0268729
278	315	0.0714211
278	448	0.0576669
278	700	0.0407508
278	832	0.0365511
278	879	0.0172104
279	354	0.0620654
279	547	0.052936
279	797	0.036062
279	849	0.0270665
279	864	0.0468567
279	918	0.0466927
280	296	0.0574916
280	404	0.0127251
280	465	0.0445751
280	604	0.0349389
280	814	0.0452192
280	884	0.0481993
280	949	0.0165863
281	285	0.00844778
281	442	0.0711357
281	463	0.0239135
281	704	0.0294897
281	725	0.0751483
281	867	0.052679
282	367	0.0267412
282	546	0.0198842
282	841	0.0184318
282	873	0.00488384
283	368	0.0273386
283	410	0.012844
283	887	0.0385633
283	926	0.0139591
283	999	0.0377282
284	368	0.0305385
284	667	0.0360712
284	751	0.036924
284	806	0.0108928
285	404	0.0246415
285	442	0.00426318
285	463	0.0388576
285	604	0.0304034
285	620	0.0721931
285	637	0.0368586
286	521	0.0281914
286	539	0.0145805
286	661	0.0241563
286	731	0.0363245
287	341	0.0623526
287	370	0.024514
287	422	0.0371025
287	579	0.00599867
287	612	0.0466941
288	349	0.0245073
288	597	0.0291148
288	614	0.0347341
288	905	0.0679847
288	939	0.0293586
289	479	0.0166319
289	552	0.0361022
289	726	0.0320344
289	816	0.0166328
290	303	0.00825458
290	317	0.0273272
290	736	0.0600076
290	746	0.021535
290	848	0.0502195
290	877	0.0707451
290	909	0.0116642
290	949	0.0603031
291	395	0.0246807
291	468	0.0262488
291	721	0.0503505
291	931	0.0328711
292	384	0.0318878
292	402	0.0663844
292	632	0.0566159
292	687	0.00991221
292	816	0.0236569
292	818	0.00786954
293	439	0.0484174
293	485	0.0587289
293	561	0.0145583
293	657	0.0228083
293	729	0.0647412
294	332	0.0420932
294	357	0.0288501
294	482	0.0404851
294	680	0.0390611
295	410	0.0096757
295	492	0.0644701
295	573	0.044859
295	843	0.0474784
296	311	0.019619
296	465	0.0182868
296	906	0.0788727
296	949	0.032261
297	331	0.0752167
297	579	0.0496404
297	691	0.0482205
297	711	0.0612076
297	836	0.037936
297	997	0.0430302
298	300	0.033858
298	340	0.0123684
298	524	0.0716129
298	598	0.023452
299	384	0.0485802
299	866	0.0464887
299	913	0.00128394
300	598	0.0717678
300	679	0.0433791
300	858	0.024841
300	947	0.0322996
301	531	0.0270271
301	681	0.0329243
301	735	0.0291159
302	428	0.0728913
302	505	0.0672174
302	546	0.0228494
302	553	0.0529451
302	873	0.0591782
303	317	0.0334265
303	533	0.0269964
303	599	0.0441061
303	746	0.0256196
303	889	0.0300725
304	568	0.0419354
304	635	0.0505615
304	730	0.0588936
305	464	0.047144
305	476	0.035478
305	610	0.057085
305	771	0.0450667
306	446	0.0379295
306	450	0.0215686
306	708	0.0198172
306	795	0.0402484
307	611	0.0306609
307	709	0.0230011
307	728	0.0498103
307	887	0.054167
308	468	0.0237455
308	693	0.0497682
308	698	0.0338407
308	706	0.0493747
308	761	0.051423
308	850	0.0476337
309	489	0.0747194
309	743	0.039385
309	832	0.0134397
310	312	0.0496979
310	403	0.023902
310	582	0.0712352
310	813	0.0108414
311	480	0.0157982
311	567	0.0312459
311	844	0.0215206
311	848	0.0100156
311	895	0.0347882
311	949	0.0244744
312	548	0.0573549
312	582	0.0334848
312	813	0.0475494
312	857	0.0145665
313	326	0.043123
313	396	0.00802989
313	520	0.0102145
313	542	0.0463662
313	808	0.0341639
314	380	0.041317
314	558	0.0609618
314	588	0.0208051
314	603	0.032307
314	627	0.0561983
314	633	0.0580221
314	959	0.0679033
315	366	0.0256381
315	369	0.0432976
315	668	0.032508
315	879	0.0605344
316	453	0.0418659
316	619	0.0490336
316	690	0.0168589
316	775	0.0598292
317	533	0.0311817
317	764	0.0446602
317	877	0.0279467
318	327	0.0488054
318	363	0.021054
318	869	0.0295273
319	470	0.0194774
319	916	0.021926
320	583	0.0263672
320	714	0.056066
320	957	0.0386265
320	994	0.0211747
321	460	0.0110754
321	549	0.0347538
321	636	0.0173906
321	822	0.0444313
321	838	0.0382495
321	992	0.0254274
322	477	0.0211878
322	538	0.0447176
322	572	0.0216216
323	666	0.0317799
323	754	0.0817167
324	398	0.0697208
324	599	0.0216185
324	637	0.081441
324	674	0.043425
324	746	0.0268927
324	950	0.0244816
325	432	0.00965065
325	460	0.0433658
325	537	0.0387445
325	658	0.0169822
325	762	0.0557048
325	822	0.0296492
326	396	0.0231127
326	493	0.0211639
326	542	0.0204154
326	699	0.0875778
327	363	0.0281482
327	462	0.0330048
327	499	0.0791111
327	869	0.0145718
327	955	0.0255321
328	606	0.0714645
328	723	0.0582503
328	927	0.0442297
329	385	0.0770556
329	428	0.0812273
329	449	0.0184508
329	957	0.00911544
330	534	0.00619467
330	587	0.00515568
330	618	0.0324763
330	828	0.0408009
331	579	0.0331048
331	612	0.0280645
331	711	0.0200261
331	910	0.0127816
332	530	0.022716
332	830	0.037284
333	414	0.063399
333	819	0.014718
334	815	0.0132359
334	830	0.0500283
335	407	0.0236198
335	500	0.0388512
335	591	0.0147253
335	907	0.0156102
336	478	0.0529454
337	666	0.0516448
337	797	0.0248368
337	849	0.0200895
337	980	0.0233791
338	397	0.0195234
338	451	0.0260964
338	521	0.00387031
338	539	0.0219453
338	628	0.0495946
339	383	0.0639542
340	348	0.0681043
340	434	0.046614
340	524	0.0349623
340	598	0.0366905
340	772	0.060792
341	370	0.0185002
341	422	0.0312311
342	371	0.0337574
342	675	0.0258732
342	759	0.025613
342	831	0.0347996
342	856	0.0479475
342	934	0.0855792
343	454	0.0108828
343	580	0.0183089
343	769	0.0366671
344	536	0.0168986
344	645	0.0600619
344	647	0.032036
345	372	0.0467206
345	502	0.0136879
345	504	0.0343483
345	592	0.0380841
345	791	0.0128569
345	946	0.0566551
345	982	0.0292873
346	391	0.0428088
346	401	0.0198887
346	643	0.0237577
347	734	0.0317165
347	768	0.0307549
347	995	0.0552995
348	388	0.0574693
348	598	0.0400639
348	772	0.0551838
348	821	0.0547667
348	858	0.0620637
349	905	0.0143555
350	364	0.0465401
350	433	0.0525144
350	541	0.0492059
350	694	0.0508343
350	835	0.00820535
351	405	0.0379204
351	440	0.0300846
351	635	0.0441222
351	686	0.0168673
351	730	0.0161281
351	837	0.0427245
352	407	0.0385581
352	500	0.030169
352	570	0.0144209
352	682	0.0342219
352	811	0.0597754
353	425	0.0218395
353	540	0.0332479
353	752	0.0428177
353	881	0.0254218
354	797	0.0186426
354	864	0.0188215
354	871	0.031757
354	988	0.0176885
355	376	0.0688085
355	427	0.012685
355	682	0.0361074
355	738	0.03534
355	754	0.0408892
355	974	0.0234741
356	455	0.0129977
356	506	0.0236827
356	596	0.0232423
356	646	0.0507798
356	898	0.0113468
357	457	0.0586339
357	482	0.0329543
357	632	0.0332652
357	680	0.0273562
358	364	0.0132882
358	415	0.0613647
358	467	0.0470083
359	415	0.0491015
359	578	0.0656071
359	710	0.0556605
359	785	0.0252455
360	447	0.035972
360	759	0.02376
360	831	0.0160612
360	839	0.0660351
360	943	0.0174972
360	961	0.0467684
361	699	0.0347416
361	717	0.0588806
361	781	0.0264394
361	876	0.0543282
362	664	0.0188062
362	872	0.0436185
363	462	0.0517624
363	529	0.0235556
363	640	0.0321342
364	467	0.0318173
364	835	0.0366815
364	936	0.0260732
365	623	0.0401884
365	734	0.0600573
365	768	0.0343427
365	892	0.0505679
365	940	0.018129
366	418	0.0194939
366	651	0.0392765
366	668	0.0325666
366	962	0.0450489
367	545	0.0684746
367	583	0.0642487
367	689	0.0414489
367	819	0.0247559
367	841	0.0698568
367	873	0.0543921
368	999	0.0162942
369	425	0.0425401
369	743	0.00561666
369	879	0.0531772
370	484	0.0341155
370	577	0.0100929
370	733	0.0381179
370	739	0.030879
371	390	0.0497594
371	532	0.039583
371	834	0.055723
371	856	0.0227356
372	504	0.0314807
372	791	0.0299438
373	486	0.0162642
373	782	0.0138662
373	920	0.0511823
373	930	0.03235
374	554	0.0401022
374	654	0.0173594
374	680	0.0221377
374	913	0.0653797
374	965	0.0523491
375	400	0.0330074
375	533	0.0463572
375	575	0.0316871
375	683	0.0228748
375	889	0.0403153
376	500	0.0438312
376	682	0.0255701
376	738	0.0310877
376	921	0.0299523
377	390	0.0486595
377	532	0.00607643
377	691	0.0643093
377	720	0.0173257
377	979	0.0151908
378	385	0.0353553
378	788	0.0243985
378	880	0.0240503
379	735	0.0372664
379	837	0.0221872
380	558	0.0641183
380	588	0.0822602
380	593	0.0468136
380	854	0.049117
381	566	0.01747
381	685	0.0236284
381	688	0.0421632
381	775	0.033669
381	777	0.0268919
381	807	0.037126
382	443	0.0150557
382	763	0.0264555
382	908	0.0211394
382	984	0.0099627
382	985	0.0490876
383	434	0.0420213
383	584	0.0251521
383	660	0.0319738
383	823	0.0191693
384	402	0.0268063
384	632	0.0122429
384	866	0.0627378
385	787	0.0144918
386	695	0.0144376
386	741	0.0108373
386	751	0.00809762
386	808	0.0120021
386	972	0.0503888
387	494	0.0277318
387	534	0.0592307
387	618	0.0351026
387	750	0.0255851
388	745	0.0284315
388	766	0.0345143
388	772	0.0366671
388	788	0.0160851
389	452	0.0239719
389	519	0.0619684
389	829	0.038957
389	969	0.0393531
390	459	0.037124
390	532	0.0378842
390	691	0.0410119
390	834	0.0402087
391	401	0.0225332
391	530	0.0365804
392	459	0.0314985
392	834	0.00370056
392	929	0.0386019
393	475	0.0148673
393	488	0.0380323
393	613	0.0129802
393	672	0.0265577
393	732	0.0645579
393	820	0.0678125
393	948	0.0277617
394	840	0.0546568
394	897	0.0554662
395	419	0.0444068
395	971	0.0159362
396	520	0.0185651
396	781	0.0334019
397	557	0.0342599
397	628	0.018528
398	438	0.0498753
398	631	0.0398604
398	674	0.0265781
398	794	0.0129753
398	867	0.00735954
399	883	0.0488092
399	929	0.0384197
399	934	0.0247485
399	993	0.0176115
400	533	0.0150548
400	575	0.0338095
400	764	0.0162661
400	926	0.0424769
401	471	0.0264203
401	530	0.0115578
401	624	0.0420629
401	643	0.0914508
401	959	0.0630573
402	723	0.0513619
402	816	0.038086
403	578	0.0230861
403	582	0.0213453
403	813	0.0587721
403	826	0.0574131
404	442	0.0631721
404	604	0.0390734
404	814	0.0549926
405	563	0.0260312
405	635	0.0124033
405	686	0.015245
405	770	0.00644151
406	571	0.017325
406	715	0.0248848
406	790	0.0312551
406	952	0.0476206
407	500	0.0248251
407	570	0.0553536
408	765	0.0292421
409	435	0.0292816
409	514	0.0306721
409	585	0.0455371
409	960	0.0423928
409	978	0.0681104
409	982	0.018035
410	487	0.0365528
410	573	0.0111147
410	887	0.0276012
410	926	0.0281717
411	634	0.0538029
411	670	0.0532546
411	789	0.0237547
411	861	0.00549892
412	507	0.0446468
412	844	0.0493969
413	486	0.0566
413	600	0.00818252
413	675	0.0652132
413	782	0.00804203
413	839	0.0326027
414	819	0.00778019
415	467	0.0583949
415	559	0.0442604
415	785	0.0269032
416	531	0.0269581
416	722	0.0701749
417	421	0.0123267
417	548	0.0572189
[truncated: 4,000 more rows]
