# Supplementary material for: The winner takes it all—Competitiveness of single nodes in globalized supply networks
Source: PLoS One. 2019 Nov 20;14(11):e0225346. doi: 10.1371/journal.pone.0225346 (PMC6867619; doi:10.1371/journal.pone.0225346)
Supplement: S1 Table — Legends can be found in te readme.txt file. (ZIP) [file pone.0225346.s001.zip › spatial_network_delaunay_randomized_weights_N_1000_r_4_node_measures.dat]

0	5	6.6	255.096	39.965	6013	6656.8	0.0141254	0.0321538	0.0388947	0.0559284	0.255096	0.43613	19	0.0520941	0.117992
1	6	6.66667	240.739	37.3209	4938	5585	0.0124356	0.0330181	0.0367486	0.0566819	0.240739	0.429344	23	0.0494255	0.0944253
2	6	6	247.991	43.0539	4540	5316.83	0.015295	0.0483068	0.0367546	0.0818632	0.247991	0.420862	19	0.05542	0.0839212
3	4	6.25	262.144	44.861	1009	4769.75	0.016029	0.0223271	0.0393498	0.033693	0.262144	0.441064	14	0.0470595	0.105431
4	7	5.85714	253.495	46.2586	6241	4840.43	0.00821604	0.0391742	0.0328298	0.0711478	0.253495	0.419361	21	0.0521383	0.0884474
5	5	6.4	258.366	41.4	3331	5189.4	0.00819236	0.0378425	0.0325862	0.0609711	0.258366	0.448663	18	0.051527	0.103657
6	7	6.28571	245.621	41.0622	6452	5592.43	0.0257388	0.0448131	0.032733	0.0666326	0.245621	0.421905	24	0.0583238	0.109553
7	7	6.42857	230.724	38.1793	5804	5727	0.00828644	0.0327003	0.0359909	0.0714362	0.230724	0.387689	24	0.0419026	0.0714362
8	7	6.28571	246.193	40.8228	4953	4449	0.0159603	0.0301369	0.0375935	0.0479264	0.246193	0.404424	24	0.0458665	0.0770143
9	6	7.16667	228.723	32.4479	6013	7462	0.0123188	0.038343	0.0343165	0.0731191	0.228723	0.394459	26	0.048929	0.0864966
10	6	6.66667	262.313	45.1761	4343	5470.67	0.0194827	0.0344117	0.0391489	0.064876	0.262313	0.446821	22	0.05321	0.0916812
11	6	6.16667	249.345	40.9639	6974	6494.67	0.010265	0.0348059	0.035688	0.0645963	0.249345	0.419674	20	0.0494673	0.0994492
12	5	7.4	239.641	33.2835	2970	6334.6	0.00941038	0.028786	0.032395	0.0438397	0.239641	0.374939	23	0.0455395	0.0841731
13	5	6.6	261.028	41.7645	4089	5625	0.0155024	0.0283396	0.0344999	0.0372102	0.261028	0.454715	19	0.0481626	0.0789371
14	7	6.42857	248.16	41.2052	5477	5794.14	0.0129353	0.0338693	0.0364186	0.0671399	0.24816	0.43988	25	0.0445104	0.083675
15	6	6.16667	252.572	44.317	4006	5116.17	0.02577	0.0351677	0.0314304	0.0438397	0.252572	0.387995	20	0.0499875	0.0869956
16	6	6	240.385	40.4458	8774	6520.5	0.0183475	0.029539	0.0365381	0.0443811	0.240385	0.437332	19	0.044631	0.0849835
17	6	5.83333	252.286	44.951	5279	5777.5	0.0104814	0.0367941	0.037119	0.0636511	0.252286	0.448389	18	0.0494416	0.0845119
18	6	6.5	277.162	46.9635	3702	6117.83	0.0177864	0.0371709	0.0348397	0.0555059	0.277162	0.461542	22	0.0558009	0.0962307
19	8	6.125	248.583	42.5896	9655	5045	0.0260722	0.0454141	0.0381193	0.0684035	0.248583	0.433501	26	0.0602861	0.102306
20	6	6	235.963	40.3103	7094	6082.5	0.00811164	0.0263694	0.0363261	0.0648558	0.235963	0.399741	19	0.0389056	0.0793007
21	4	6.25	270.292	44.0833	624	5566	0.0257993	0.03302	0.0377395	0.0487087	0.270292	0.477875	14	0.0507242	0.0928563
22	5	7	249.104	40.0544	3741	6727	0.00437538	0.0294437	0.0342358	0.0481224	0.249104	0.438182	21	0.049045	0.0889381
23	7	6.14286	261.629	45.5773	5878	5679.86	0.0206397	0.0462215	0.0366715	0.0634723	0.261629	0.431181	23	0.0644832	0.120782
24	5	6.6	260.419	41.2951	6761	8044.2	0.00689382	0.0234551	0.0408414	0.0492432	0.260419	0.41711	19	0.0462156	0.102414
25	7	6.14286	238.53	40.8909	6164	5697	0.00350714	0.03933	0.039001	0.0654296	0.23853	0.415978	23	0.0476334	0.0753086
26	7	5.85714	261.051	47.0307	6036	6384.86	0.0131505	0.0380664	0.0394293	0.068274	0.261051	0.455683	21	0.0419834	0.0841653
27	7	6	251.867	43.9481	7533	6697.86	0.00742202	0.0398802	0.0329539	0.0782038	0.251867	0.417519	22	0.0514081	0.0851219
28	4	7.25	257.045	35.9557	4399	6733.25	0.0348783	0.0420058	0.0374447	0.0529546	0.257045	0.43012	18	0.0597027	0.0937768
29	7	5.85714	232.338	41.6206	3291	4674.14	0.010675	0.0267231	0.0314708	0.0393836	0.232338	0.449852	21	0.0420975	0.0801667
30	7	6.57143	247.765	39.9177	7980	5800.29	0.0125433	0.0374527	0.0323292	0.0502532	0.247765	0.445611	26	0.0547969	0.0808273
31	8	6.625	233.495	36.6341	9596	7667.5	0.0032221	0.0312228	0.0353896	0.0749227	0.233495	0.400716	30	0.0500871	0.0906925
32	5	6.6	270.868	43.1669	3394	7692.2	0.0342047	0.0398488	0.0421946	0.0530693	0.270868	0.455427	19	0.060858	0.0949224
33	5	6.4	252.474	40.9568	4929	5723.4	0.0328281	0.0441297	0.0400397	0.073533	0.252474	0.433868	18	0.05542	0.0833992
34	5	6.8	227.877	35.0678	3955	5009.8	0.000941917	0.0249154	0.0324831	0.050454	0.227877	0.418288	20	0.0383861	0.0740562
35	7	6.14286	264.556	45.8624	9559	6561.43	0.0170871	0.0366607	0.0320217	0.0515043	0.264556	0.470534	23	0.0532524	0.0968325
36	5	6.6	243.487	37.3926	3997	6273.2	0.0117227	0.0263569	0.036057	0.0425628	0.243487	0.42626	19	0.0368877	0.0690022
37	5	6.4	252.61	42.5828	4288	4998.6	0.0207995	0.0349306	0.0350532	0.0684054	0.25261	0.443603	17	0.0464361	0.0812842
38	8	5.75	235.296	42.0172	7764	6103.88	0.0125267	0.0361267	0.0347194	0.0566646	0.235296	0.421428	23	0.0479673	0.0929191
39	5	6.4	234.538	37.3027	3457	6904.8	0.00207102	0.0206126	0.0350385	0.0360578	0.234538	0.390127	18	0.0396326	0.0647088
40	6	6.83333	248.81	37.4203	4316	6464.33	0.0176161	0.0371437	0.0335962	0.0614601	0.24881	0.444057	24	0.0529193	0.0895789
41	5	6.6	251.454	39.3945	3442	7299	0.0155947	0.0275092	0.0348151	0.0348305	0.251454	0.425413	19	0.0431349	0.0780453
42	6	6.33333	232.189	38.2068	5655	6342.33	0.00847885	0.0296587	0.038997	0.0695266	0.232189	0.404735	21	0.0450868	0.0878794
43	8	5.5	255.138	48.1042	7315	6587.88	0.0145106	0.0392084	0.0370307	0.0652147	0.255138	0.434676	21	0.0541071	0.120398
44	6	6.16667	269.702	45.4498	5018	4853.5	0.0193624	0.0379049	0.0363342	0.0543838	0.269702	0.426392	20	0.0558381	0.109777
45	5	6.2	243.172	39.3707	6182	4564.2	0.0116619	0.0388621	0.0322178	0.0585263	0.243172	0.414806	17	0.0400147	0.0680489
46	4	6.75	261.796	39.9706	2729	6504.5	0.0158414	0.0322708	0.0349317	0.0503143	0.261796	0.458771	16	0.0417558	0.0840076
47	10	5.9	252.787	44.2377	7471	4631.8	0.0113133	0.0353394	0.0368282	0.0634655	0.252787	0.439705	30	0.0494037	0.0929706
48	4	6.25	261.983	42.7281	107	3786.25	0.0243342	0.0394255	0.0340765	0.066778	0.261983	0.452599	14	0.0481879	0.082057
49	5	6.6	236.481	37.2364	4277	6429.4	0.00207102	0.0348124	0.0310644	0.052852	0.236481	0.392198	19	0.0479031	0.0906546
50	9	6.33333	224.174	37.0064	7867	7053.11	0.0138743	0.0403926	0.0349424	0.0649444	0.224174	0.406366	31	0.05027	0.0884483
51	5	6.4	244.755	39.2191	3030	5587.2	0.0146759	0.0348797	0.0351097	0.0676565	0.244755	0.438884	18	0.0512597	0.097676
52	5	6.6	257.392	41.673	3163	5167	0.0238735	0.0339865	0.0328278	0.0460061	0.257392	0.406355	19	0.0527055	0.080815
53	5	5.8	247.145	44.8979	4756	5397.8	0.00201275	0.0328273	0.033564	0.0851088	0.247145	0.446013	15	0.043363	0.0962952
54	6	5.83333	250.313	44.8478	2660	4842.83	0.0306566	0.0407471	0.034615	0.0642381	0.250313	0.42572	18	0.049341	0.0715275
55	10	5.8	245.137	44.3874	11949	6415.8	0.0154853	0.0363291	0.0358473	0.0544557	0.245137	0.448242	29	0.0536211	0.093478
56	6	6.5	269.029	42.7741	8645	6912.83	0.0296011	0.0492755	0.0364104	0.0672219	0.269029	0.460934	22	0.0650401	0.0932344
57	6	6.83333	234.872	38.242	8041	7799	0.021072	0.0361683	0.0371264	0.0753802	0.234872	0.42501	24	0.0497798	0.0843489
58	7	6.28571	262.419	44.1977	9381	6759	0.00689382	0.0420137	0.0362241	0.0654564	0.262419	0.424004	24	0.0569493	0.101045
59	8	5.75	249.413	44.7607	3674	4709.38	0.020319	0.0374782	0.0423503	0.072527	0.249413	0.457387	23	0.0514235	0.0883398
60	7	5.71429	228.145	41.0505	5396	5083.43	0.00401518	0.0202819	0.0303285	0.0309269	0.228145	0.404961	20	0.0316101	0.0576923
61	6	6	272.844	48.5057	5058	7581.5	0.01906	0.0385567	0.0301783	0.0596128	0.272844	0.445603	19	0.0555236	0.0973501
62	6	6.83333	233.312	35.1048	7785	8688.83	0.0245498	0.0430809	0.0349292	0.0648558	0.233312	0.390256	24	0.0546193	0.100997
63	6	6.16667	274.618	46.3145	2619	5547.33	0.0305495	0.0408141	0.034343	0.0556449	0.274618	0.452635	20	0.0589937	0.103873
64	6	6	301.615	52.8425	2479	4698.5	0.0192557	0.0467384	0.036623	0.0863233	0.301615	0.471412	19	0.0614089	0.102414
65	5	6.8	232.522	35.5057	2054	6160	0.00440987	0.0283969	0.0336806	0.0523915	0.232522	0.412196	20	0.0411084	0.0752399
66	5	6.6	242.66	38.2094	3789	7433.2	0.016249	0.0344687	0.0338984	0.0590752	0.24266	0.403811	19	0.054859	0.0992062
67	6	6	246.454	45.3789	4157	3719.5	0.0165449	0.0302045	0.0335529	0.0557513	0.246454	0.419376	18	0.0445116	0.0721185
68	7	6.14286	265.713	44.3307	8211	6329.29	0.0112838	0.0431692	0.0385859	0.072527	0.265713	0.470475	23	0.0626402	0.106408
69	4	6.75	255.067	39.3228	3068	6166.25	0.0107521	0.0218092	0.0341361	0.0410153	0.255067	0.444347	16	0.0402643	0.0941945
70	4	6.25	277.224	45.6265	2040	6995.75	0.0204675	0.0351417	0.0313269	0.0644125	0.277224	0.469294	14	0.0479426	0.0822393
71	6	6.5	248.091	39.4452	6006	7085.17	0.0239034	0.0326235	0.0400491	0.0376267	0.248091	0.440043	22	0.0527914	0.0890709
72	7	6.28571	238.104	39.2791	7578	6024.43	0.00397762	0.0280174	0.0335732	0.0692323	0.238104	0.421524	24	0.0368967	0.0692323
73	8	6.375	215.95	34.7491	8986	6693.75	0.00502056	0.0232729	0.032083	0.043703	0.21595	0.376559	28	0.0378129	0.0819864
74	6	6.66667	231.177	36.0679	4595	5986	0.00401141	0.0332864	0.03659	0.0672219	0.231177	0.401059	23	0.0466948	0.0963592
75	8	5.875	243.451	44.2341	8382	6013.88	0.0206385	0.0333066	0.0359357	0.0684054	0.243451	0.449169	24	0.0432486	0.0753293
76	9	5.88889	241.828	42.4158	6163	5210	0.00199191	0.038443	0.0375145	0.0680243	0.241828	0.453149	27	0.0518557	0.0916742
77	5	6.2	238.216	39.3057	2789	6219.8	0.0103478	0.0336698	0.0323694	0.068103	0.238216	0.408328	17	0.0352986	0.068103
78	4	7	265.738	38.358	5001	6178.75	0.0202102	0.0371147	0.0367063	0.0550099	0.265738	0.467514	17	0.0471471	0.0816467
79	6	6.66667	242.48	38.2162	5223	6513.83	0.00421339	0.0315878	0.0414643	0.0570714	0.24248	0.421864	23	0.0521455	0.0926595
80	5	6.4	247.468	41.4411	2373	4417	0.017021	0.0305876	0.0401545	0.0623623	0.247468	0.435068	18	0.0422944	0.0676095
81	6	6.5	243.41	39.715	4369	5909.5	0.011496	0.03307	0.0418086	0.0602164	0.24341	0.400577	22	0.0529453	0.123272
82	7	5.71429	249.194	45.1771	4944	4033.57	0.0187089	0.0427917	0.0323921	0.066778	0.249194	0.426008	20	0.046134	0.0672376
83	6	6.33333	238.755	40.1714	7260	6812.17	0.0156942	0.0300839	0.0407136	0.0496583	0.238755	0.423124	21	0.0462838	0.0883242
84	5	6.6	238.473	36.3387	8163	5962.6	0.00659718	0.0309769	0.0293057	0.0437909	0.238473	0.437147	19	0.0428785	0.0823542
85	5	6.8	230.299	36.6468	6956	6399.4	0.0118078	0.0364542	0.0321977	0.0608128	0.230299	0.398932	20	0.0471831	0.0886795
86	7	6.28571	239.992	40.6518	10122	5744.43	0.00746956	0.0321314	0.0336029	0.0556476	0.239992	0.388231	24	0.0445174	0.0887923
87	6	6.66667	258.46	40.7347	4863	6418.5	0.0145106	0.0407805	0.0407199	0.0692415	0.25846	0.427759	23	0.0567957	0.0965351
88	4	7.75	256.786	36.913	3121	6798	0.0194988	0.0254322	0.0338271	0.0380175	0.256786	0.448411	20	0.0429317	0.0712982
89	8	6.25	247.818	40.1229	6408	5680	0.00259775	0.0311436	0.0352801	0.0573524	0.247818	0.449184	27	0.0399239	0.0884402
90	5	6.2	262.46	42.4935	7836	5147.4	0.0121039	0.0397553	0.0388962	0.0661698	0.26246	0.459892	17	0.0432899	0.0767668
91	6	5.83333	232.484	41.0077	3856	6446.67	0.00620108	0.0290389	0.0342302	0.0650468	0.232484	0.432702	18	0.0430211	0.0821477
92	5	6.4	246.421	40.4444	4444	6196.8	0.00768968	0.0360142	0.030602	0.061102	0.246421	0.41534	18	0.0454995	0.0769189
93	6	5.83333	254.854	45.4086	2481	4773	0.00782141	0.035483	0.0314169	0.0725521	0.254854	0.405784	18	0.0453845	0.0757278
94	7	6.28571	266.16	43.7263	6061	4821.29	0.0105235	0.0368099	0.0378769	0.0495283	0.26616	0.452499	24	0.0556801	0.0961712
95	5	5.8	237.73	41.6593	2342	5817.8	0.0149167	0.0337951	0.0311178	0.0585476	0.23773	0.413808	15	0.0397391	0.066589
96	6	6	264.071	46.2648	8248	6428.83	0.0222666	0.0382795	0.0349235	0.0820277	0.264071	0.446765	19	0.0535243	0.0845221
97	7	5.85714	246.577	45.3455	6560	5016	0.00638813	0.026678	0.0395847	0.0434574	0.246577	0.441398	21	0.0420587	0.0960071
98	4	6.25	254.937	42.5653	1563	4952.75	0.00988842	0.026633	0.0343403	0.0346884	0.254937	0.469593	14	0.0422951	0.07721
99	5	6.2	232.716	38.3982	6763	6240.8	0.00230031	0.0288166	0.0364858	0.0590013	0.232716	0.387732	17	0.038189	0.0761233
100	5	6	243.672	42.2945	4662	5192.2	0.0113691	0.0303167	0.0303219	0.0467624	0.243672	0.440557	16	0.043737	0.069016
101	5	5.8	268.882	47.1183	2753	5899.6	0.00617041	0.036671	0.0371857	0.0556909	0.268882	0.445596	15	0.0473879	0.0959826
102	4	6.5	250.621	39.3834	4028	6573.5	0.0177041	0.0225287	0.0347806	0.0318325	0.250621	0.405695	15	0.0392964	0.0820595
103	4	6	275.678	51.9631	3236	3225.75	0.0405953	0.0522375	0.0444988	0.0702595	0.275678	0.467713	13	0.0720051	0.125696
104	5	5.8	265.177	47.8582	2463	4206.4	0.018537	0.0301323	0.0314669	0.0462588	0.265177	0.469127	15	0.0423545	0.0699114
105	5	6.6	256.147	42.4676	7377	5843.4	0.0220729	0.029794	0.0304073	0.0389019	0.256147	0.452326	19	0.0488012	0.0887493
106	5	6.6	247.943	39.0412	6354	6233	0.0125433	0.0320696	0.0372043	0.0405591	0.247943	0.435556	19	0.0465332	0.0788421
107	6	6.5	251.359	39.1501	6259	6769.83	0.0236448	0.0486913	0.0359009	0.0731191	0.251359	0.409164	22	0.0565039	0.0820846
108	8	6	235.579	40.2798	10613	6711.75	0.00631584	0.0295777	0.033716	0.0597359	0.235579	0.421455	25	0.0377998	0.0644801
109	6	7.16667	239.817	34.561	3918	6686.83	0.0171742	0.0415902	0.0345113	0.07179	0.239817	0.396618	26	0.0504815	0.107639
110	6	7	256.592	39.0828	4754	7195.33	0.00533743	0.0204945	0.0357691	0.0363935	0.256592	0.431957	25	0.0433842	0.104498
111	8	5.875	246.742	44.8322	11067	4816.5	0.0109141	0.0325863	0.036148	0.0471927	0.246742	0.41013	24	0.0499939	0.101513
112	7	6.14286	259.357	45.3595	5628	5513.86	0.0249527	0.0431167	0.0399595	0.059619	0.259357	0.4435	23	0.0621468	0.100894
113	5	6.6	264.169	42.0992	4968	6019	0.00115827	0.0394814	0.0375498	0.0606615	0.264169	0.433873	19	0.0604787	0.098545
114	7	6.85714	241.131	36.7847	5215	7568	0.0091354	0.0337833	0.0309362	0.0637805	0.241131	0.434865	28	0.045944	0.0885527
115	8	6.25	242.074	40.9221	6728	6109.12	0.0159383	0.0396428	0.0337609	0.0562682	0.242074	0.397216	27	0.0553765	0.103314
116	6	6	229.629	40.2306	3902	5020.67	0.0101068	0.0346747	0.0291879	0.08137	0.229629	0.416069	19	0.0360908	0.08137
117	4	6.75	256.191	41.1735	209	5493.5	0.0335416	0.0420461	0.0359538	0.0553937	0.256191	0.416658	16	0.0575571	0.0906919
118	6	6.5	246.365	40.1972	7261	7113.5	0.0114303	0.0260751	0.0408133	0.0467711	0.246365	0.442574	22	0.0455041	0.0825037
119	5	6.6	228.119	35.4671	5655	6048.2	0.00850598	0.0279863	0.0358011	0.0464426	0.228119	0.42741	19	0.042337	0.0709316
120	6	6.16667	244.85	40.857	2786	5911.5	0.0158402	0.0304022	0.0321355	0.068103	0.24485	0.415318	20	0.0416074	0.0802794
121	7	6.14286	257.119	43.8588	7809	6763.29	0.0133209	0.0361291	0.0339915	0.0607248	0.257119	0.432221	23	0.048067	0.0771823
122	9	6.22222	233.963	39.489	8762	6291	0.00733003	0.0201515	0.0331073	0.0422951	0.233963	0.408862	30	0.0407601	0.072897
123	7	5.71429	251.716	45.6343	6084	4387.43	0.00451996	0.0313475	0.039864	0.0541356	0.251716	0.426889	20	0.0455633	0.0829478
124	5	6.4	266.876	42.7638	1730	5772.8	0.0207995	0.0396822	0.0330558	0.0568202	0.266876	0.464403	18	0.0556757	0.0830984
125	4	6.5	258.695	43.1158	1721	5142.5	0.0310941	0.0466396	0.0365318	0.0661858	0.258695	0.41421	15	0.0593514	0.0882443
126	5	6.8	248.536	39.0556	3151	6888	0.0176283	0.0329718	0.0331894	0.0532961	0.248536	0.456213	20	0.0490979	0.0779243
127	4	6.5	243.228	38.5835	2563	6254.25	0.00988958	0.0444893	0.0415972	0.0719622	0.243228	0.418295	15	0.0505933	0.0992994
128	5	6.2	273.465	47.6176	1819	5208.8	0.00746082	0.0398377	0.0415101	0.0554577	0.273465	0.444863	17	0.0607885	0.126661
129	4	6	270.721	45.7647	651	4512	0.0154029	0.0426732	0.0368834	0.0620811	0.270721	0.437711	13	0.0462281	0.0745192
130	7	6	257.137	44.7366	5428	5212.14	0.016029	0.0345181	0.0348715	0.056435	0.257137	0.439094	21	0.054489	0.0950358
131	8	5.5	232.264	44.5864	6137	4334	0.00828644	0.0331237	0.0390154	0.0571503	0.232264	0.387234	21	0.04552	0.100793
132	7	6	242.247	41.5693	5498	5350.43	0.0134874	0.0368099	0.0342436	0.0664688	0.242247	0.404169	22	0.0469936	0.0958786
133	5	6.4	262.442	42.0531	6312	6081	0.0285226	0.0384297	0.0304149	0.0597359	0.262442	0.436316	18	0.05204	0.0880297
134	5	6	240.775	41.3331	6661	6221.4	0.0144601	0.0215812	0.0297465	0.027609	0.240775	0.440467	16	0.0425702	0.0836475
135	4	6	297.389	50.2728	2968	3253.5	0.0192557	0.0256465	0.0436069	0.0393982	0.297389	0.465641	13	0.0449727	0.0724268
136	5	7	243.088	37.8137	3413	5506	0.00421339	0.0347542	0.0391081	0.0585677	0.243088	0.421901	21	0.0528002	0.0884461
137	4	6.25	272.031	43.7193	2562	5438.75	0.0315848	0.0428902	0.030966	0.0597954	0.272031	0.461635	14	0.0553086	0.0891165
138	6	6.33333	242.263	41.1622	5184	5071	0.00199191	0.042571	0.0372348	0.0844409	0.242263	0.455141	21	0.0515707	0.107869
139	5	6.6	276.262	46.5041	555	6230.6	0.0175547	0.0390792	0.0380522	0.0672083	0.276262	0.464047	19	0.0536495	0.10618
140	6	7.16667	245.696	37.6034	7087	6446.67	0.0141349	0.0321254	0.0425207	0.0661709	0.245696	0.434906	26	0.0523912	0.0871923
141	6	5.83333	257.53	46.5495	5560	4821.17	0.00675594	0.0324327	0.0333232	0.0604754	0.25753	0.45559	18	0.0420752	0.0822416
142	5	6	238.632	41.4197	5322	5167.2	0.0122373	0.0295176	0.0379359	0.0462345	0.238632	0.437908	16	0.0464803	0.102436
143	7	5.71429	254.43	46.3427	6794	4834.57	0.0142513	0.0339896	0.034226	0.0561053	0.25443	0.45667	20	0.0483151	0.0852805
144	7	5.71429	257.678	46.3207	8127	4675	0.00855009	0.0225278	0.0352984	0.0518578	0.257678	0.428668	20	0.0323154	0.0570773
145	4	6.5	275.92	43.7694	183	6025.25	0.0284943	0.0498474	0.0379782	0.0671399	0.27592	0.470298	15	0.0608396	0.0898054
146	7	5.71429	258.205	47.9962	6544	4293.86	0.00370806	0.0334123	0.0379475	0.0601712	0.258205	0.466176	20	0.0484245	0.0778056
147	6	6.66667	253.283	39.2656	4943	5901.17	0.0274094	0.0384363	0.0393009	0.0543074	0.253283	0.431798	23	0.0565981	0.0902574
148	9	6.22222	255.782	43.1829	10066	5523.22	0.00533743	0.0306299	0.033732	0.0590049	0.255782	0.431174	30	0.0465875	0.0929706
149	5	7	253.833	39.4851	3723	6350.4	0.0166819	0.0359899	0.0399742	0.0614451	0.253833	0.439306	21	0.0523165	0.0968552
150	4	7.5	245.835	34.8998	2711	10116.2	0.0154853	0.0264751	0.0356923	0.0426353	0.245835	0.44588	19	0.0425035	0.0699251
151	8	6.25	248.557	41.7221	8947	5942.88	0.0204658	0.0451088	0.0360055	0.0719226	0.248557	0.435025	27	0.0599942	0.104979
152	5	6.4	234.186	37.0794	4508	5815.6	0.010687	0.027834	0.0331062	0.0451425	0.234186	0.391338	18	0.0386765	0.0681761
153	5	7.2	253.71	37.9155	5590	6089.2	0.0312384	0.048167	0.0373221	0.059431	0.25371	0.471412	22	0.0725738	0.125696
154	6	6.5	268.134	42.6319	5101	6052.83	0.0134115	0.0378942	0.0312963	0.0956915	0.268134	0.444586	22	0.0480355	0.0956915
155	7	6	252.926	46.169	6777	5381	0.0109578	0.0291269	0.0319879	0.0443965	0.252926	0.443858	21	0.0417472	0.0699666
156	8	5.5	243.072	46.8782	4367	4942.75	0.0180156	0.038674	0.0409563	0.0808839	0.243072	0.431404	20	0.0441268	0.0808839
157	6	6.33333	259.631	41.6234	6582	6494.67	0.00983835	0.0323176	0.043797	0.064854	0.259631	0.450607	21	0.0502086	0.106654
158	5	6.4	278.993	43.8417	3034	6435.8	0.0174885	0.0427593	0.039615	0.0708256	0.278993	0.449363	18	0.056309	0.0900518
159	7	5.71429	265.556	47.7369	8344	5229	0.0278733	0.0508654	0.0404527	0.0690971	0.265556	0.470447	20	0.0626046	0.11465
160	5	7.4	253.635	34.9251	5406	6639.4	0.0135945	0.0447584	0.0411148	0.0721353	0.253635	0.423705	23	0.0620282	0.115021
161	6	6.66667	228.218	39.0929	2657	5666.83	0.00532293	0.0340511	0.0306856	0.0758043	0.228218	0.422382	22	0.0398857	0.0758043
162	6	6.5	246.91	39.2574	4970	6481.5	0.0234716	0.0440684	0.0376054	0.0562334	0.24691	0.455601	22	0.0569176	0.0861018
163	6	5.66667	244.18	44.8631	4834	4123	0.0120516	0.023534	0.0367728	0.0421124	0.24418	0.434387	17	0.0369291	0.0766346
164	5	6.4	262.317	43.4072	6492	5773.6	0.0125099	0.0198853	0.0371103	0.0375032	0.262317	0.453978	18	0.03769	0.0773636
165	5	6.8	248.686	41.1713	5390	5825.4	0.0153123	0.0341128	0.0341502	0.0831278	0.248686	0.443126	20	0.0467902	0.0831278
166	5	6.2	250.451	42.2984	2224	4363.2	0.0180366	0.03621	0.031633	0.0638399	0.250451	0.437598	17	0.0505562	0.0829034
167	8	6.125	245.744	40.8111	6819	6416.5	0.0230336	0.0449356	0.0337376	0.0721353	0.245744	0.402884	26	0.0547992	0.0736249
168	6	6.83333	230.894	34.8784	5796	7228.83	0.0143198	0.0287206	0.0331951	0.0416244	0.230894	0.386636	24	0.0479435	0.0836029
169	9	5.22222	269.296	53.1467	9790	5073.56	0.0127596	0.0467563	0.0396438	0.0706012	0.269296	0.457301	21	0.0586801	0.132753
170	4	6.5	246.718	38.7699	2263	5911.25	0.00908682	0.0298557	0.0366675	0.0583881	0.246718	0.447412	15	0.0446262	0.0815456
171	7	6	257.403	44.17	8286	4486.71	0.0194484	0.0293517	0.0369961	0.0457767	0.257403	0.399912	22	0.0470922	0.0797059
172	7	6	242.123	43.9775	3734	5091.29	0.0122264	0.032436	0.0339578	0.0498844	0.242123	0.393943	21	0.0486023	0.0864088
173	5	6.4	264.485	44.0808	3715	5976.2	0.0293079	0.0386778	0.0389199	0.0526966	0.264485	0.456027	18	0.0544531	0.0857501
174	7	6.14286	231.85	38.484	6954	4224.57	0.0135048	0.0387022	0.0342497	0.0682627	0.23185	0.39903	22	0.0475947	0.0763185
175	8	5.875	239.239	42.2228	12580	4957	0.00924865	0.0270684	0.03254	0.0499801	0.239239	0.416833	24	0.0392547	0.102142
176	5	6.4	265.306	44.9336	2236	5107.6	0.00115827	0.0373726	0.0395604	0.0600753	0.265306	0.435032	18	0.0615335	0.103675
177	7	6.28571	255.982	41.8366	6822	5705.57	0.0250618	0.0479976	0.0377836	0.0874482	0.255982	0.464942	24	0.0545725	0.0874482
178	7	5.71429	246.334	45.2032	7347	4852.43	0.0153776	0.0388377	0.0356497	0.0550186	0.246334	0.428856	20	0.0495666	0.0852751
179	4	6	229.354	38.7717	308	5103.25	0.00401518	0.0185693	0.0276922	0.0244342	0.229354	0.40552	13	0.0254373	0.0536771
180	6	6.5	261.183	42.4941	6376	6079.83	0.0192415	0.0360364	0.0363442	0.0611825	0.261183	0.435766	22	0.0594181	0.112139
181	9	5.44444	262.672	50.3455	8966	5540.89	0.0192905	0.0314941	0.0386002	0.062127	0.262672	0.44278	23	0.0450603	0.0885138
182	4	7.5	242.21	32.6791	2899	6780.5	0.0194537	0.0319319	0.0343473	0.0556801	0.24221	0.405135	19	0.046261	0.0792029
183	5	6.4	252.965	40.5346	5786	6400.8	0.0217527	0.0425445	0.0355821	0.0894163	0.252965	0.445612	18	0.054204	0.105908
184	12	5.66667	255.487	47.3969	10201	4881.17	0.0107616	0.0401451	0.0366026	0.0754072	0.255487	0.4606	33	0.0535532	0.091386
185	5	6.4	266.661	45.4806	4132	5443	0.0152258	0.0344175	0.0364638	0.0594721	0.266661	0.456007	18	0.0417179	0.0677874
186	9	6	227.068	41.4889	6581	5457.89	0.0165253	0.0392569	0.041095	0.0702595	0.227068	0.429495	28	0.0513184	0.0884653
187	6	6	264.937	46.1537	3865	5665.33	0.00681479	0.0414815	0.0360582	0.0666715	0.264937	0.466051	19	0.0436679	0.0827796
188	6	6	247.572	42.6865	3923	6637.17	0.0225872	0.046768	0.035106	0.0701763	0.247572	0.41764	19	0.0550968	0.0815701
189	5	7.4	274.828	39.9155	4076	6283	0.0135675	0.0425822	0.0369451	0.0754072	0.274828	0.468154	23	0.0559289	0.0852452
190	5	6.4	245.959	42.2816	7637	5742.2	0.00201275	0.02678	0.0309844	0.0625446	0.245959	0.444	18	0.0412313	0.0706709
191	6	6	259.59	47.7116	6340	5386.67	0.017512	0.030677	0.0333292	0.0530706	0.25959	0.449305	19	0.0391948	0.0693409
192	8	5.75	219.723	38.7131	6916	5357.75	0.0118078	0.0281886	0.0338322	0.0495897	0.219723	0.387124	23	0.0384219	0.0824126
193	6	5.83333	244.204	42.4449	8201	5350.5	0.00218954	0.0323708	0.0313317	0.0518252	0.244204	0.41584	18	0.0377865	0.0790738
194	7	6.14286	235.716	44.3772	6854	5507.71	0.00964485	0.0379211	0.041665	0.0603594	0.235716	0.402972	22	0.0482853	0.0887322
195	7	6.28571	246.644	42.128	3645	6005.14	0.0181798	0.0310444	0.0343502	0.0626964	0.246644	0.444288	24	0.050018	0.0951265
196	5	6.6	226.565	35.4952	5129	6983.2	0.00786284	0.0188806	0.029064	0.027609	0.226565	0.439857	19	0.0339843	0.0639638
197	5	6.2	278.482	47.0768	5007	5777.8	0.0340217	0.0427933	0.0358618	0.0595211	0.278482	0.497896	17	0.0550053	0.0876865
198	5	6.4	262.324	43.4084	5030	5624.4	0.0038391	0.0325058	0.0328082	0.0620837	0.262324	0.443094	18	0.0414527	0.064958
199	7	5.28571	275.521	54.5419	4809	4140	0.0173635	0.0394423	0.032738	0.0534681	0.275521	0.469841	17	0.0513683	0.0870602
200	6	6.83333	263.661	44.0803	6436	6047.17	0.0259156	0.043506	0.0339947	0.0502425	0.263661	0.460278	24	0.0639349	0.108757
201	6	6.5	236.596	37.8366	6961	5669.83	0.00817425	0.0366882	0.0364926	0.05671	0.236596	0.405637	22	0.0427143	0.0830007
202	5	6.8	253.483	39.3503	8629	6286.6	0.0213399	0.0408166	0.0389719	0.0601751	0.253483	0.421948	19	0.0533422	0.0797349
203	7	5.85714	238.936	42.1389	11176	5500.14	0.0128844	0.0423795	0.0379444	0.0749614	0.238936	0.420076	21	0.053147	0.0839531
204	6	5.5	271.49	50.9582	4604	4496.67	0.0191564	0.0392918	0.0377683	0.0596155	0.27149	0.448701	16	0.0432061	0.076055
205	5	6.4	245.451	45.1163	1902	6526.4	0.00976375	0.0460558	0.041827	0.0627127	0.245451	0.412735	17	0.0522626	0.0783753
206	7	6	249.672	45.0655	8246	4979.57	0.00638813	0.0420304	0.0367505	0.0751814	0.249672	0.447786	22	0.0496739	0.0961828
207	9	6.33333	224.029	36.3307	13041	7146	0.0210984	0.0394307	0.0360201	0.0558674	0.224029	0.383134	31	0.0536283	0.0859965
208	6	6.16667	275.564	45.2712	5295	5288.33	0.0302612	0.0427389	0.0318198	0.0552839	0.275564	0.469808	20	0.0596128	0.11465
209	7	6	239.615	42.3537	8123	4972.43	0.00908682	0.0373143	0.0386647	0.0626911	0.239615	0.438325	22	0.0476384	0.0771923
210	6	6.83333	248.706	37.4046	3257	4882.17	0.00456424	0.0294083	0.0393118	0.0733889	0.248706	0.450942	23	0.0428505	0.0879507
211	8	6	247.926	42.391	5546	5821.38	0.0141254	0.0347028	0.0341639	0.05458	0.247926	0.422004	25	0.0506916	0.0876895
212	7	6.14286	261.714	44.3905	5234	6482.14	0.0122048	0.0329334	0.0358812	0.0441556	0.261714	0.443035	23	0.0503533	0.106228
213	5	6.4	250.596	42.2433	1930	6664.8	0.0187473	0.0336302	0.0355518	0.0471194	0.250596	0.439006	18	0.0487685	0.0812996
214	8	6	245.183	44.5124	8117	5358.25	0.00988842	0.0444996	0.0364513	0.0838031	0.245183	0.459705	25	0.04992	0.102588
215	8	6.125	246.359	43.1862	6561	5688.38	0.0183852	0.0376332	0.0338047	0.0751169	0.246359	0.442291	26	0.0484874	0.0931271
216	8	5.625	265.182	49.2481	6302	5976.62	0.0108425	0.0330128	0.037928	0.0536601	0.265182	0.475535	22	0.047876	0.0802233
217	5	5.8	292.939	52.3105	3169	4118.2	0.0341566	0.0543961	0.0365014	0.0863233	0.292939	0.467713	15	0.0586917	0.0863233
218	5	6.6	246.349	39.2594	2142	5815.4	0.0159948	0.0382645	0.0349568	0.070691	0.246349	0.441665	19	0.0560903	0.102851
219	5	6.2	282.879	46.675	8254	5765.2	0.0308297	0.0463945	0.0453541	0.0688206	0.282879	0.476529	17	0.0631384	0.0891575
220	9	5.77778	231.07	40.7123	6752	4822.56	0.00440987	0.0374563	0.0365245	0.0685145	0.23107	0.416605	25	0.0427674	0.0795463
221	5	7	268.111	39.6634	7359	6733.6	0.018765	0.0473825	0.0415625	0.0673888	0.268111	0.459533	21	0.0622299	0.120342
222	5	6.6	270.663	42.0816	6407	5049.2	0.0251913	0.0536824	0.0389348	0.0874482	0.270663	0.468941	19	0.0639109	0.0952138
223	6	6.16667	251.628	41.7382	4690	5364.17	0.0170871	0.0366999	0.0362522	0.0573848	0.251628	0.427121	20	0.0513443	0.102504
224	6	6.5	227.62	36.4011	6752	5581.5	0.0169836	0.03609	0.0310058	0.0700573	0.22762	0.43225	22	0.0455537	0.0846419
225	5	6.2	283.949	46.8515	3580	5885.2	0.0263129	0.048358	0.0369239	0.0587312	0.283949	0.47348	17	0.0614761	0.0922857
226	7	7	229.938	33.7476	7337	7036.57	0.00817425	0.022584	0.0324323	0.0344932	0.229938	0.397463	29	0.0382125	0.081732
227	6	6.33333	269.252	43.8602	5822	4928.33	0.0153857	0.0445381	0.0383248	0.0851088	0.269252	0.46584	21	0.0558361	0.103414
228	6	6.16667	241.01	41.5072	5326	6726.17	0.00631584	0.0348588	0.0358016	0.0821626	0.24101	0.42777	20	0.0386576	0.0821626
229	6	5.66667	276.374	50.7782	3813	4096.67	0.0130716	0.0359425	0.0297871	0.0563702	0.276374	0.444358	17	0.0419393	0.0617181
230	8	5.875	257.939	44.9857	6856	6612.38	0.0141971	0.0339893	0.0404742	0.0558904	0.257939	0.44749	24	0.0520181	0.102504
231	8	6.125	227.678	39.4483	5287	4981.88	0.000941917	0.0356235	0.0368176	0.0731142	0.227678	0.41923	26	0.0528481	0.104978
232	8	6.125	226.431	38.3226	6771	7144	0.00659509	0.0273822	0.0324326	0.0464426	0.226431	0.441734	26	0.0421873	0.0845075
233	5	7.4	234.298	32.9877	4062	7425.8	0.00642894	0.0332585	0.0360215	0.0538332	0.234298	0.410442	23	0.0518782	0.100084
234	6	6.66667	271.683	43.304	3808	6028.83	0.0382406	0.053001	0.0356701	0.0762651	0.271683	0.471732	23	0.0707999	0.131147
235	5	6.6	282.1	45.8972	5263	6849.2	0.0222957	0.0435646	0.0336773	0.085069	0.2821	0.478584	19	0.0566316	0.102285
236	7	5.71429	237.281	43.542	7317	5720.29	0.0203802	0.0404103	0.0388925	0.0777623	0.237281	0.425976	20	0.0489238	0.0939496
237	5	6	254.29	44.5007	2183	5129	0.0072295	0.0330641	0.0362793	0.0642381	0.25429	0.43268	16	0.0416868	0.0824126
238	6	6.16667	249.106	42.671	6166	5700.5	0.0253443	0.043824	0.0365239	0.062313	0.249106	0.445118	20	0.0541215	0.0937649
239	4	7	240.802	36.2875	2305	7008.5	0.0106768	0.0331982	0.0367548	0.0553942	0.240802	0.413055	17	0.0545075	0.102803
240	6	7.33333	234.375	32.8621	7776	6997	0.00454511	0.02512	0.0321198	0.0402564	0.234375	0.412966	27	0.0476981	0.0795373
241	6	6.66667	241.191	37.6303	7827	6260.17	0.00888457	0.0349948	0.0364032	0.065976	0.241191	0.433099	23	0.0458138	0.107911
242	5	6.6	243.151	37.5147	8097	6459.6	0.0262444	0.0364425	0.0372052	0.0636815	0.243151	0.419451	19	0.0520227	0.0955693
243	6	6	237.222	39.9135	4442	5189.67	0.00948971	0.0305523	0.0353478	0.0512311	0.237222	0.404361	19	0.0469241	0.0885673
244	9	5.77778	238.319	42.8407	9804	6320.56	0.0105397	0.0325682	0.0317116	0.0550399	0.238319	0.442309	26	0.0439002	0.0709316
245	5	6.8	268.519	39.9582	2026	5323	0.0188578	0.0367251	0.041012	0.0618288	0.268519	0.454099	20	0.0560853	0.103675
246	5	6.6	246.216	40.3521	4022	6125.2	0.0133313	0.0236894	0.0327922	0.036386	0.246216	0.411024	19	0.0464865	0.0811036
247	6	6.5	254.176	40.6479	4966	6047	0.00365265	0.0350142	0.0400513	0.0738878	0.254176	0.42783	22	0.050439	0.0986865
248	8	6.25	251.426	42.0166	6617	6323.38	0.0117825	0.0330293	0.0309318	0.053115	0.251426	0.451424	27	0.0448652	0.0925035
249	4	6.5	253.345	40.8166	2625	4577.75	0.018785	0.0211242	0.0325706	0.0275746	0.253345	0.424775	15	0.0430963	0.0777333
250	7	6.28571	246.073	41.3469	3758	5722.14	0.0161843	0.0309705	0.0396275	0.0587986	0.246073	0.422418	24	0.0466747	0.0809292
251	8	6.125	228.03	39.3397	7902	6479.88	0.0091284	0.0295721	0.0367999	0.0553936	0.22803	0.403361	26	0.0470117	0.109777
252	7	6.71429	268.998	45.8103	6287	5286.14	0.0274793	0.0466449	0.03526	0.0733889	0.268998	0.471481	26	0.0660066	0.105435
253	4	6.5	275.322	43.019	307	4980.75	0.0286865	0.0453548	0.0368991	0.0545343	0.275322	0.476794	14	0.0607722	0.093805
254	6	5.83333	234.471	41.1255	5437	6272	0.00834707	0.0385346	0.0337742	0.0894163	0.234471	0.423756	18	0.0397901	0.0894163
255	6	6.5	225.009	35.9836	5919	6245.83	0.00724697	0.0242695	0.0297504	0.0403704	0.225009	0.389601	22	0.0380629	0.0622054
256	7	6.57143	254.377	41.8337	6625	7699.43	0.0210621	0.0351802	0.0383596	0.0544557	0.254377	0.431856	26	0.057104	0.10161
257	9	5.88889	264.792	45.9533	8645	5633.78	0.0331445	0.0540335	0.0399449	0.0782175	0.264792	0.443255	27	0.0671621	0.114224
258	7	6.57143	247.606	38.6569	9713	6283.14	0.0220744	0.0419856	0.0367296	0.061973	0.247606	0.416705	26	0.0567081	0.0906419
259	7	6.28571	232.674	38.0271	7761	6037.29	0.00409144	0.0217273	0.0306511	0.0510429	0.232674	0.43055	24	0.0373631	0.0766744
260	5	5.8	259.073	50.1491	2139	2774.2	0.0137161	0.0374527	0.0334556	0.0617305	0.259073	0.434805	14	0.043649	0.080225
261	7	6.28571	249.659	41.709	7007	5807.14	0.011404	0.031505	0.0401642	0.0648791	0.249659	0.410136	24	0.0535354	0.105554
262	5	6.8	252.363	40.3999	3375	5516.2	0.0201874	0.040434	0.0468661	0.0642546	0.252363	0.450667	20	0.0564711	0.0904958
263	7	6	224.893	38.5913	5633	5793.86	0.00850598	0.0277221	0.0374365	0.0468724	0.224893	0.418904	22	0.037128	0.0693998
264	5	7.6	223.649	29.9974	3889	7791.2	0.0188822	0.0313342	0.0313916	0.0590125	0.223649	0.386327	24	0.0448155	0.0659961
265	10	5.6	234.828	43.1078	9940	4769.1	0.0063636	0.0342632	0.0321267	0.0731368	0.234828	0.439598	27	0.0391564	0.0731368
266	5	6.2	258.756	44.5635	3486	4752.8	0.00782141	0.0287255	0.033497	0.0571445	0.258756	0.413605	17	0.0475206	0.0968791
267	6	6	253.28	43.6707	3539	5703.67	0.00819236	0.0275186	0.0292376	0.0432516	0.25328	0.45324	19	0.0384258	0.0709875
268	6	6.66667	245.343	38.5538	6422	6313.67	0.00624287	0.0286333	0.0351974	0.0783548	0.245343	0.453487	23	0.0403865	0.0783548
269	7	6.14286	238.425	40.1025	7988	6855.29	0.0269783	0.0410333	0.0368859	0.060435	0.238425	0.39576	23	0.0553536	0.10244
270	8	5.625	230.156	41.9898	6348	5392.12	0.0123166	0.0354818	0.032965	0.0529138	0.230156	0.392222	22	0.0475675	0.0932083
271	5	6.2	265.72	47.661	4328	4801.6	0.00975363	0.036424	0.0309548	0.0616057	0.26572	0.445389	17	0.0494896	0.0795373
272	7	5.85714	250.376	47.2365	8988	5954.29	0.0239034	0.0442951	0.0409022	0.0649444	0.250376	0.437927	20	0.0580884	0.100333
273	6	6.5	232.629	37.5868	4900	5960.33	0.00259643	0.0365021	0.0382532	0.0735148	0.232629	0.423862	22	0.0384568	0.0792206
274	6	5.5	271.722	52.1879	5372	4028.33	0.0125099	0.0333618	0.0352678	0.0667435	0.271722	0.466488	16	0.0420459	0.0824179
275	4	7	229.182	33.4224	1013	6981	0.0154952	0.0304379	0.0326217	0.0486146	0.229182	0.394321	17	0.0486132	0.0821562
276	7	6.28571	243.485	40.1391	10130	6398.29	0.00954239	0.0261989	0.0338511	0.0540223	0.243485	0.412363	24	0.0443899	0.080882
277	8	6.125	245.16	42.5016	7749	6137.25	0.0268729	0.0444677	0.0387753	0.0750457	0.24516	0.416619	26	0.0573289	0.0949933
278	7	5.85714	263.92	45.9616	6676	4918.43	0.0172104	0.0379123	0.0394194	0.0714211	0.26392	0.431874	21	0.0518811	0.103929
279	7	6	269.41	45.6347	4101	5471.14	0.0270665	0.0453509	0.0347263	0.0620654	0.26941	0.429645	22	0.0591418	0.0930506
280	7	5.71429	248.777	45.1015	5532	6261.43	0.0127251	0.0371051	0.0396442	0.0574916	0.248777	0.454509	20	0.0464752	0.0861018
281	7	6.14286	257.829	43.9801	4012	5179.86	0.00844778	0.0467939	0.0333306	0.0751483	0.257829	0.45778	23	0.0490211	0.0778056
282	6	7.33333	238.232	34.8697	7428	7793.33	0.00488384	0.0321302	0.042708	0.0624907	0.238232	0.429675	27	0.0518011	0.0909899
283	7	6.14286	249.656	43.2793	6755	6269.29	0.012844	0.0307029	0.0286431	0.0437909	0.249656	0.448668	23	0.0423891	0.0927303
284	7	6.14286	239.802	40.9051	4905	6525.43	0.00924865	0.0295104	0.0319042	0.0534681	0.239802	0.416986	23	0.0351724	0.0582495
285	7	6	252.035	43.9776	5461	4668.71	0.00426318	0.0308093	0.0369106	0.0721931	0.252035	0.460699	22	0.0393836	0.0869033
286	5	6.2	242	40.3909	411	8616.4	0.0145805	0.0243443	0.0328236	0.0363245	0.242	0.419046	17	0.0366049	0.065598
287	7	6.57143	221.782	35.9453	8038	5992.43	0.00599867	0.036171	0.0338872	0.0623526	0.221782	0.369976	26	0.0488901	0.0894196
288	6	6.16667	262.266	44.4395	5079	6927.67	0.0245073	0.0358346	0.0355969	0.0679847	0.262266	0.452913	20	0.0504368	0.0778668
289	6	6.33333	240.391	38.7774	9241	8408.83	0.0166319	0.0230029	0.0322997	0.0361022	0.240391	0.418179	21	0.0402837	0.0732295
290	8	6.125	253.616	43.628	9871	5544.12	0.00825458	0.038757	0.0344843	0.0707451	0.253616	0.436591	26	0.0486213	0.0919445
291	8	6.25	259.875	46.8316	5607	5637.25	0.00675594	0.0354019	0.0330563	0.0713488	0.259875	0.462346	27	0.0526648	0.0940004
292	6	6	247.558	42.7333	3974	5543.5	0.00786954	0.0327211	0.0362931	0.0663844	0.247558	0.414049	19	0.0524339	0.0955693
293	5	6.4	261.287	43.7552	6573	5387.2	0.0145583	0.0418508	0.0385667	0.0647412	0.261287	0.428765	18	0.0561182	0.0835467
294	7	6.42857	250.923	41.0666	8631	6191.43	0.00437538	0.0366992	0.0340178	0.0751169	0.250923	0.441744	25	0.0541864	0.103414
295	6	6.66667	260.567	41.0669	3901	6748.33	0.0096757	0.0488263	0.0313253	0.0661698	0.260567	0.452209	23	0.0533065	0.0938686
296	6	6.83333	232.208	35.077	6409	6584.67	0.0182868	0.0430955	0.0386542	0.0788727	0.232208	0.441151	24	0.0504848	0.0940665
297	6	5.83333	253.464	45.1608	6944	5024.33	0.037936	0.0525419	0.0365946	0.0752167	0.253464	0.409342	18	0.0650365	0.102333
298	5	6.8	263.755	41.0914	5447	6424	0.0123684	0.0363934	0.0384531	0.0716129	0.263755	0.429713	20	0.0530321	0.0973303
299	5	6.6	246.654	38.0552	2555	6923	0.00128394	0.0274395	0.0328661	0.0485802	0.246654	0.419955	19	0.0458079	0.0803885
300	9	5.88889	255.51	44.3425	8606	6145.44	0.024841	0.042112	0.0421431	0.0717678	0.25551	0.423875	27	0.0586586	0.0901611
301	4	6	255.753	43.2344	2076	4012.75	0.0228108	0.0279695	0.0352702	0.0329243	0.255753	0.449363	13	0.041267	0.0649233
302	6	6	248.987	43.7373	4869	4267	0.0201874	0.0492115	0.0433662	0.0728913	0.248987	0.433569	19	0.058622	0.107582
303	6	6.66667	255.913	39.5041	4764	6303.5	0.00825458	0.0280793	0.031087	0.0441061	0.255913	0.444846	23	0.0417011	0.0703879
304	6	6.66667	264.039	42.3475	6907	6641.83	0.0247616	0.0507233	0.0406375	0.0750457	0.264039	0.445596	23	0.0728404	0.121426
305	6	5.5	259.723	47.6159	4600	5597.33	0.0315132	0.0455329	0.0355756	0.057085	0.259723	0.432572	16	0.0537968	0.0860249
306	4	6.25	253.017	41.2659	5608	5985.25	0.0198172	0.0298909	0.034621	0.0402484	0.253017	0.433408	14	0.044325	0.0788581
307	5	6.4	259.559	41.2823	5219	6294.6	0.0230011	0.0401878	0.0378534	0.054167	0.259559	0.459644	18	0.05467	0.0927303
308	8	6	274.276	50.3247	7265	3833.88	0.0237455	0.0483075	0.036606	0.0672083	0.274276	0.460592	25	0.062017	0.108152
309	5	6.4	264.699	41.5956	3827	5172.2	0.0134397	0.0356758	0.0328316	0.0747194	0.264699	0.438348	18	0.0397228	0.0747194
310	4	6.75	255.033	38.9633	1336	5744	0.0108414	0.0389191	0.0371361	0.0712352	0.255033	0.457251	16	0.0527625	0.116432
311	9	6	228.626	38.3463	6748	5772.44	0.0100156	0.0284493	0.0374657	0.0562334	0.228626	0.429181	27	0.0410414	0.0709176
312	6	7	261.01	44.4313	4131	6540.83	0.0145665	0.0380949	0.0362849	0.0573549	0.26101	0.454654	25	0.0598027	0.0954602
313	6	6	240.067	41.0115	6590	6062.67	0.00802989	0.0296521	0.030446	0.0463662	0.240067	0.398141	19	0.0427582	0.0989923
314	9	5.66667	252.127	45.5563	8646	5473.89	0.0116568	0.0436068	0.0400132	0.0679033	0.252127	0.450861	25	0.0562278	0.102831
315	7	6.14286	262.616	44.1712	9536	5350.29	0.0256381	0.0479862	0.0356101	0.0714211	0.262616	0.42992	23	0.0604074	0.100725
316	6	6.16667	226.91	37.8634	7050	6116.33	0.0168589	0.0382989	0.0290654	0.0598292	0.22691	0.40358	20	0.0436561	0.0711935
317	6	6.33333	250.707	41.7844	6559	5858.33	0.0273272	0.0334689	0.032771	0.0446602	0.250707	0.442848	21	0.0445429	0.0775389
318	4	6.75	261.3	40.543	3307	6122	0.00975363	0.0272851	0.0330963	0.0488054	0.2613	0.43832	16	0.0444514	0.0728164
319	4	6.5	278.338	43.0761	2939	6977.5	0.0194774	0.0440872	0.0369587	0.068274	0.278338	0.468735	15	0.0537431	0.0858135
320	6	6.66667	262.863	43.0108	9434	5833.83	0.0127596	0.0355197	0.0407681	0.0581244	0.262863	0.456608	22	0.0543429	0.106626
321	7	6	228.113	38.6396	7829	5937.57	0.0110754	0.0272941	0.0294358	0.0444313	0.228113	0.394874	22	0.0378611	0.0764683
322	6	6	260.151	45.991	4114	5392.5	0.0211878	0.0362416	0.0362023	0.0553455	0.260151	0.424399	19	0.0540331	0.0993968
323	5	6.6	249.111	38.7308	1887	5681.2	0.00456424	0.038325	0.0389497	0.0817167	0.249111	0.44777	19	0.049173	0.0834247
324	7	6.57143	261.039	41.6863	8705	5984.86	0.0146566	0.0403194	0.0316495	0.081441	0.261039	0.446013	26	0.0487957	0.091863
325	6	6.33333	246.381	40.8191	3702	5834	0.00965065	0.0323495	0.03135	0.0557048	0.246381	0.427065	21	0.0450368	0.0809172
326	8	5.875	233.386	40.9119	7328	5825.75	0.00988958	0.0350638	0.0363832	0.0875778	0.233386	0.408406	24	0.0437181	0.0875778
327	6	7.16667	240.373	35.9288	6887	5980.5	0.0145718	0.0381956	0.0307736	0.0791111	0.240373	0.398023	26	0.0451944	0.0791111
328	4	6.5	257.607	40.8645	2996	7082.25	0.0203802	0.0485812	0.0388352	0.0714645	0.257607	0.446356	15	0.0571288	0.0849835
329	7	6.28571	265.273	44.0918	8283	5671	0.00911544	0.0453034	0.0407879	0.0812273	0.265273	0.45957	24	0.0590073	0.101892
330	6	6.33333	255.359	42.3064	4107	4726.5	0.00515568	0.0210705	0.0383983	0.0408009	0.255359	0.422308	21	0.0398892	0.0672864
331	6	6	236.312	41.4014	4591	5588.17	0.0127816	0.0350897	0.0387998	0.0752167	0.236312	0.393433	19	0.0434043	0.0752167
332	5	7.4	249.957	35.5296	5522	7344	0.022716	0.0348451	0.0334886	0.0457403	0.249957	0.452234	23	0.0517092	0.0849343
333	3	6.33333	271.303	43.064	0	5147	0.014718	0.0351988	0.0391476	0.063399	0.271303	0.472377	11	0.0466468	0.0744241
334	6	6.66667	263.083	41.7593	3632	6388	0.0132359	0.0372762	0.0302735	0.0731368	0.263083	0.464403	23	0.0525508	0.0889381
335	5	6.2	245.681	42.7796	6858	5725	0.0147253	0.0233181	0.0326417	0.0388512	0.245681	0.434545	17	0.0362347	0.0798487
336	4	7	261.843	39.4583	2942	4753.75	0.0222805	0.0370476	0.0397804	0.0529454	0.261843	0.465145	17	0.0591305	0.11238
337	6	6.16667	252.893	41.5466	5143	6592.33	0.0200895	0.0374284	0.0390331	0.0709163	0.252893	0.43688	20	0.0480499	0.0874166
338	6	6.5	242.175	38.8889	4906	8138.83	0.00387031	0.0250511	0.0296621	0.0495946	0.242175	0.440086	22	0.0409846	0.0799069
339	5	7.2	270.014	39.5163	5328	7201.4	0.0172928	0.0363695	0.0399446	0.0639542	0.270014	0.458621	22	0.0583756	0.1015
340	8	5.5	259.352	48.3582	6425	6747.88	0.0123684	0.0395404	0.037075	0.0681043	0.259352	0.417345	21	0.0524951	0.122871
341	6	6.5	225.747	38.2964	5912	5709.5	0.0185002	0.0396057	0.0337788	0.0661858	0.225747	0.381332	21	0.0501111	0.0950504
342	7	6.42857	254.593	40.3972	7865	5709.29	0.025613	0.0442181	0.0366596	0.0855792	0.254593	0.42494	25	0.0604229	0.0943315
343	4	6.5	251.473	39.5172	1775	7976.75	0.0108828	0.0277064	0.0350766	0.0449667	0.251473	0.455418	15	0.0435853	0.0832919
344	6	5.83333	270.642	47.0402	6989	4921.5	0.0168986	0.0290972	0.0357401	0.0600619	0.270642	0.446992	18	0.0410312	0.0702507
345	8	5.5	243.202	47.1567	7416	4428.75	0.0128569	0.0330786	0.0366445	0.0566551	0.243202	0.416788	21	0.0451562	0.0716041
346	5	6.4	255.347	43.0443	2340	6272	0.0198887	0.0449777	0.0443613	0.0838031	0.255347	0.474138	18	0.0561392	0.11423
347	5	6.6	254.302	40.3251	3193	7088.2	0.0249612	0.0356114	0.0368318	0.0552995	0.254302	0.470573	19	0.0615821	0.103869
348	8	6	279.592	48.3462	9473	6990.5	0.0400639	0.0573494	0.0399213	0.0681043	0.279592	0.433415	25	0.0724389	0.104498
349	5	6.6	255.804	43.0604	7050	6765.4	0.0143555	0.0351277	0.0336438	0.0526966	0.255804	0.46297	19	0.0497831	0.0905516
350	8	6.625	251.256	39.4208	7188	6528.12	0.00365265	0.0353444	0.0386853	0.0525144	0.251256	0.424177	30	0.0522617	0.0950339
351	7	6.14286	252.231	43.7258	6891	4683.57	0.0161281	0.0359283	0.0316979	0.0636511	0.252231	0.429239	23	0.0502914	0.083638
352	5	6.8	259.008	39.55	5608	6025	0.0144209	0.0354291	0.0413344	0.0597754	0.259008	0.429929	20	0.0520188	0.110916
353	5	7	268.783	38.7175	7920	8057.6	0.0218395	0.0328513	0.0329261	0.0428177	0.268783	0.451493	21	0.0494496	0.0752495
354	5	6.2	262.522	43.0035	2850	5519	0.0176885	0.029795	0.0360077	0.0620654	0.262522	0.420064	17	0.0470619	0.096024
355	6	6	275.661	46.381	4925	6262.5	0.012685	0.0362174	0.0407549	0.0688085	0.275661	0.459644	19	0.0517016	0.0820183
356	6	5.83333	257.442	45.4098	4183	4914	0.0113468	0.0291166	0.0320224	0.0526501	0.257442	0.461039	18	0.037647	0.0863177
357	6	7.16667	247.193	34.9863	8200	7780.5	0.00954239	0.031767	0.0338404	0.0586339	0.247193	0.421905	26	0.0459197	0.0797821
358	4	7.75	269.918	36.7388	2150	7413	0.0132882	0.036317	0.037233	0.0613647	0.269918	0.452599	20	0.0525851	0.09885
359	5	6.6	262.816	41.383	5744	5762.2	0.0252455	0.0466019	0.0349136	0.0656071	0.262816	0.463891	19	0.0589285	0.0913852
360	6	6.83333	240.728	36.2047	7096	5844.83	0.0160612	0.034349	0.0330667	0.0660351	0.240728	0.418382	24	0.0467035	0.074392
361	6	5.83333	264.964	46.4738	4043	5307	0.0264394	0.044583	0.0409647	0.0588806	0.264964	0.440558	18	0.0601384	0.0973006
362	6	5.83333	231.893	41.2714	4629	4407.33	0.0108046	0.0309211	0.03657	0.050454	0.231893	0.429225	18	0.0391802	0.0839189
363	7	6	251.668	43.7851	5188	5153.57	0.00451996	0.0283432	0.0359853	0.0517624	0.251668	0.422369	22	0.0441366	0.0797059
364	6	7.16667	259.046	41.4953	7439	5924.33	0.0132882	0.0360879	0.0359923	0.062127	0.259046	0.444434	26	0.0574658	0.0974013
365	8	5.875	229.244	41.0728	5937	6341.5	0.00786284	0.0375841	0.0354415	0.0619784	0.229244	0.440186	24	0.0505184	0.0981432
366	7	5.71429	262.069	46.5306	6529	5330.57	0.0194939	0.0349882	0.0395547	0.0509628	0.262069	0.43154	20	0.0559184	0.0976644
367	11	5.90909	244.575	42.5094	10938	5690.55	0.0208154	0.0450064	0.038829	0.0698568	0.244575	0.432903	32	0.0575188	0.0949919
368	5	6.4	258.257	42.4279	2325	5026.2	0.0162942	0.0328958	0.0284129	0.0510429	0.258257	0.447525	18	0.0435545	0.0769573
369	5	6.6	265.09	41.2151	4567	6466.8	0.00561666	0.0345388	0.0370938	0.0531772	0.26509	0.442588	19	0.0509378	0.0862991
370	8	6.125	218.613	37.7152	9036	5616.5	0.0100929	0.0249491	0.0340708	0.0381179	0.218613	0.378826	26	0.0428207	0.084686
371	6	6.16667	249.536	40.9952	8884	5763.17	0.0225872	0.0373576	0.0396515	0.055723	0.249536	0.405958	20	0.0509177	0.0907713
372	4	7.5	268.332	35.9373	2314	6452.5	0.0299438	0.0417359	0.0337362	0.0587986	0.268332	0.430693	19	0.0622248	0.0968579
373	6	6.33333	235.38	40.2574	4382	5437.5	0.0063636	0.0248143	0.0361951	0.0511823	0.23538	0.433235	21	0.0356516	0.075393
374	6	6.5	243.439	39.0919	5496	6302.17	0.0173594	0.0359602	0.0328099	0.0653797	0.243439	0.412646	22	0.0421655	0.0736088
375	5	6.8	267.116	39.4314	2405	6301	0.0228748	0.0348484	0.0361772	0.0463572	0.267116	0.455806	20	0.0551497	0.0834671
376	6	6.16667	280.592	50.848	5863	5016.83	0.0255701	0.0406077	0.0349074	0.0688085	0.280592	0.470534	19	0.0575297	0.0884402
377	5	6.2	247.803	40.5924	3663	5887.8	0.00607643	0.0303123	0.0376599	0.0643093	0.247803	0.400636	17	0.0470949	0.101322
378	7	6.28571	265.455	43.3848	6603	5957.43	0.0240503	0.0384511	0.0401272	0.0608416	0.265455	0.432248	24	0.0525319	0.101514
379	5	6.8	247.035	37.7219	4664	5281.8	0.015331	0.0402319	0.0351918	0.0685145	0.247035	0.438381	20	0.0496988	0.082057
380	6	7	270.928	42.449	5412	7262.17	0.0337656	0.0528986	0.0372849	0.0822602	0.270928	0.449304	25	0.0704423	0.10922
381	7	5.85714	231.78	41.9412	4986	5362.43	0.0149167	0.0279807	0.0335816	0.0421632	0.23178	0.398892	21	0.037921	0.0778022
382	6	5.83333	236.302	40.6965	7138	4328	0.0099627	0.0238279	0.0339432	0.0490876	0.236302	0.401715	18	0.0398298	0.0766141
383	9	6	259.776	45.3349	9099	5810	0.0161593	0.0366926	0.0354892	0.0639542	0.259776	0.442779	28	0.0516156	0.11807
384	7	6.14286	245.381	40.73	8740	6187.14	0.0122429	0.0397451	0.0325764	0.0636815	0.245381	0.426382	23	0.0511318	0.0903123
385	7	6.14286	254.774	41.9424	5598	6341.43	0.00983835	0.0374526	0.0383225	0.0770556	0.254774	0.440768	23	0.047756	0.0854419
386	7	6.14286	240.644	40.6803	4830	6729.86	0.00809762	0.0234049	0.0302029	0.0518252	0.240644	0.411234	23	0.0379709	0.0815841
387	7	6.71429	235.417	37.0341	8765	6099.71	0.0151112	0.0377532	0.038161	0.0666326	0.235417	0.402934	27	0.0490375	0.0928081
388	6	6.16667	259.057	43.8958	5677	7039.83	0.0160851	0.0318614	0.0403653	0.0574693	0.259057	0.426616	20	0.0521095	0.119533
389	6	6.5	237.466	40.0174	4220	4513.33	0.020935	0.0351474	0.0363912	0.0619684	0.237466	0.416663	22	0.050819	0.0906627
390	6	6.16667	242.525	40.4689	7650	6414.83	0.037124	0.0424413	0.0348715	0.0497594	0.242525	0.399942	20	0.0579981	0.0892325
391	4	7.75	260.107	35.7648	2948	7488.25	0.0225332	0.0425867	0.0396042	0.0684244	0.260107	0.476783	20	0.0588694	0.0970523
392	5	6	233.829	40.1407	5285	5832	0.00370056	0.0315596	0.0343616	0.0701763	0.233829	0.384839	16	0.0438457	0.0824604
393	9	5.66667	235.972	42.8871	8088	4866.89	0.0129802	0.0337892	0.0360344	0.0678125	0.235972	0.380128	25	0.040049	0.0678125
394	4	6.25	277.379	47.4681	2850	4612.75	0.0234038	0.0449769	0.0341185	0.0554662	0.277379	0.453752	14	0.0633998	0.121426
395	5	7.2	264.897	41.942	4009	5331.6	0.0159362	0.0314416	0.0352644	0.050644	0.264897	0.47348	22	0.0495595	0.108192
396	6	6.33333	238.74	40.1689	8757	5461.33	0.00802989	0.0258713	0.0363328	0.036933	0.23874	0.405795	21	0.0459646	0.0909624
397	7	6.14286	245.134	41.2448	6943	5481	0.018528	0.03553	0.0352638	0.0615594	0.245134	0.42645	23	0.0465395	0.0860352
398	8	6	248.656	43.3298	9579	6281.75	0.00735954	0.0385356	0.0343941	0.0697208	0.248656	0.445987	25	0.0486242	0.0845042
399	6	6	250.102	42.7258	9376	6010.67	0.0176115	0.0357954	0.0361853	0.0490745	0.250102	0.41018	19	0.0515437	0.0958786
400	7	5.57143	246.607	45.5468	4524	5059	0.0150548	0.0334518	0.0348155	0.0597954	0.246607	0.433992	19	0.0417596	0.0831104
401	8	6.125	237.619	41.3712	7725	5860.12	0.0115578	0.0394967	0.0372785	0.0914508	0.237619	0.454249	26	0.0470819	0.100811
402	7	6	243.111	41.1799	5002	6955	0.0268063	0.0409068	0.0367931	0.0663844	0.243111	0.430401	22	0.0536249	0.0933413
403	6	6.33333	257.764	44.9211	5974	4866.67	0.0213453	0.0353821	0.0384406	0.0587721	0.257764	0.462492	21	0.0475705	0.0925303
404	5	6.4	255.015	41.8954	5611	5509.8	0.0127251	0.038921	0.0367112	0.0631721	0.255015	0.451019	18	0.0459834	0.0645137
405	5	7	241.613	35.7433	3505	6655.4	0.00644151	0.0196083	0.0313285	0.0379204	0.241613	0.42428	21	0.0390508	0.0629649
406	5	7	239.47	35.4263	2134	6135	0.017325	0.0300496	0.0372928	0.0476206	0.23947	0.456038	21	0.0517681	0.0843158
407	5	6.6	262.366	41.812	6748	6063.4	0.0236198	0.0381507	0.0343206	0.0553536	0.262366	0.456318	19	0.0530483	0.10786
408	6	6.33333	228.678	38.2189	8795	6436	0.00620108	0.0226825	0.0273497	0.0498474	0.228678	0.426501	21	0.0394757	0.0887493
409	7	6.14286	255.879	42.69	7201	6099.71	0.018035	0.0372552	0.0356657	0.0681104	0.255879	0.428459	23	0.0490715	0.0770841
410	9	6	251.333	43.4181	10541	5695.22	0.0096757	0.0247485	0.0360227	0.0464103	0.251333	0.442533	28	0.0421378	0.0817683
411	5	6.6	261.406	41.4515	5358	6421.8	0.00549892	0.0309356	0.0324725	0.0538029	0.261406	0.424777	19	0.0446407	0.0859965
412	5	6.2	281.325	46.4187	4326	5844.2	0.0420507	0.0580986	0.0374873	0.0808839	0.281325	0.476794	16	0.0689092	0.110871
413	6	5.83333	231.116	39.8032	4305	4851	0.00804203	0.0372907	0.0351384	0.0652132	0.231116	0.411326	18	0.0371515	0.0652132
414	6	5.66667	258.921	51.1163	3689	3165	0.00778019	0.0415444	0.0372231	0.063399	0.258921	0.465439	16	0.0483712	0.106408
415	6	6.83333	255.004	41.2526	5086	6099.67	0.0269032	0.0455015	0.0373957	0.0613647	0.255004	0.443604	24	0.0607893	0.112139
416	6	6.66667	245.537	38.0647	5938	4652.17	0.0181926	0.0337659	0.0357824	0.0701749	0.245537	0.440144	23	0.04545	0.0738384
417	6	6.33333	249.536	45.4816	5771	5146.83	0.0123267	0.0376218	0.0386425	0.0587312	0.249536	0.431581	21	0.0512256	0.0954602
418	5	7	262.476	39.4964	3746	6328	0.0194939	0.0364779	0.0386122	0.0637913	0.262476	0.437809	21	0.0546383	0.098692
419	6	7	251.804	40.6184	4412	5714.67	0.0248522	0.0404322	0.0358568	0.0645934	0.251804	0.441012	25	0.0584541	0.0962307
420	5	6.2	263.961	44.5801	4734	6203	0.0263126	0.0476942	0.0389174	0.0693075	0.263961	0.442125	17	0.0573337	0.0961437
421	4	8.25	245.481	32.8489	2195	8638.25	0.0123267	0.0369858	0.033266	0.0821626	0.245481	0.431214	22	0.0486828	0.0831335
422	8	6.125	225.805	39.1462	8312	5165	0.0213434	0.0313517	0.0374801	0.0464173	0.225805	0.387746	26	0.0463344	0.0837967
423	6	6.5	246.336	39.3942	5705	6360.83	0.0198832	0.0379972	0.0326445	0.0777623	0.246336	0.430931	22	0.0503284	0.104174
424	6	6.16667	253.976	43.2028	3185	6268.33	0.0248492	0.0409033	0.0346735	0.0585263	0.253976	0.424291	20	0.0480187	0.0774221
425	7	6.14286	266.37	44.4403	7963	6149.71	0.0218395	0.0362835	0.035425	0.0507987	0.26637	0.444881	23	0.052557	0.0829874
426	4	7.25	256.383	37.1094	190	7853.75	0.0351511	0.0482515	0.0401632	0.0623403	0.256383	0.415377	18	0.0611106	0.0877655
427	6	6.16667	276.392	45.4073	6688	6191	0.012685	0.0473784	0.0383486	0.0828252	0.276392	0.448244	20	0.0610651	0.100478
428	7	5.57143	273.892	49.934	4417	4577.71	0.0105333	0.0515297	0.0426086	0.0812273	0.273892	0.457986	19	0.0655707	0.132753
429	6	6.16667	255.053	43.9259	5445	5077.33	0.0133313	0.0395351	0.0324213	0.0664662	0.255053	0.424355	20	0.0565548	0.100662
430	7	5.28571	275.918	53.5882	2392	3846	0.00196946	0.0419085	0.0395422	0.07179	0.275918	0.417753	17	0.0542706	0.0951999
431	5	6.4	255.598	40.1654	2094	5692.6	0.0173038	0.0378668	0.0373984	0.0467803	0.255598	0.4275	18	0.0533488	0.10244
432	7	6.42857	237.276	39.0617	7745	5545.86	0.00800862	0.0314374	0.0336424	0.0756866	0.237276	0.417414	25	0.0444694	0.078999
433	7	6.14286	265.015	44.2142	9256	5485.14	0.0278302	0.0528264	0.0378066	0.0738878	0.265015	0.443123	23	0.0639957	0.103349
434	5	7	266.961	39.811	7406	7284	0.0240679	0.0373263	0.0324392	0.046614	0.266961	0.440378	21	0.0558184	0.0959246
435	6	6.33333	247.812	39.9744	5382	5575.33	0.0121603	0.0356216	0.0353147	0.0716322	0.247812	0.436598	21	0.0490408	0.0744577
436	5	6.6	260.276	40.4667	5244	6660	0.0256061	0.0313647	0.0353078	0.0391246	0.260276	0.456377	19	0.0531836	0.0847223
437	7	6.42857	260.128	43.1925	8685	5910	0.0145031	0.0380274	0.0390405	0.0584266	0.260128	0.472025	25	0.0540294	0.0907682
438	7	6.28571	261.287	43.9033	8508	6265.29	0.0231927	0.0409015	0.035884	0.0584266	0.261287	0.468803	24	0.062318	0.0994578
439	6	6.16667	259.952	44.2194	8371	6067.83	0.0155166	0.0308783	0.0407956	0.0558559	0.259952	0.424484	20	0.0523602	0.0997032
440	5	6.2	244.861	40.1106	3488	5360.8	0.0239086	0.0341505	0.0320925	0.0538998	0.244861	0.431992	17	0.0465015	0.0786614
441	6	5.83333	268.126	46.6028	9127	5975.5	0.0231774	0.0483816	0.0374753	0.0695266	0.268126	0.444131	18	0.0589759	0.0898566
442	7	6.14286	250.062	43.3498	5885	5688.57	0.00426318	0.033645	0.038205	0.0711357	0.250062	0.456435	23	0.0412688	0.0711357
443	6	6.33333	240.743	39.6144	3012	6326.33	0.0150557	0.0401351	0.0308823	0.0750797	0.240743	0.395707	21	0.0497399	0.0750797
444	5	6.8	229.11	35.2575	4123	6948	0.00724697	0.0260412	0.030829	0.0468144	0.22911	0.396298	20	0.0447864	0.0784451
445	4	6.25	260.353	42.4623	4641	5474.25	0.0174873	0.0315595	0.0422114	0.0387852	0.260353	0.47293	14	0.0486539	0.0776585
446	7	5.71429	255.905	46.7419	8679	5446.57	0.0192056	0.0386041	0.0376046	0.0640822	0.255905	0.440755	20	0.0565222	0.10027
447	8	6.125	250.237	42.8606	7497	5616.62	0.0187473	0.0379444	0.0325202	0.0636727	0.250237	0.439384	26	0.052565	0.0973006
448	5	6	242.905	40.9469	2710	5646.2	0.0102924	0.0343959	0.035349	0.0578597	0.242905	0.410034	16	0.0481139	0.0878189
449	5	6.2	278.567	46.1625	1802	5046.8	0.0184508	0.0373613	0.0447866	0.0610855	0.278567	0.470736	17	0.0552515	0.0949919
450	7	6	244.771	43.265	5524	6492.86	0.0183452	0.0382477	0.0350974	0.0679522	0.244771	0.411839	22	0.0492979	0.0810565
451	5	6.6	246.658	38.6432	5434	7945	0.0129701	0.0292191	0.028344	0.0474539	0.246658	0.445454	19	0.0376953	0.0753086
452	9	5.55556	225.251	42.1899	5982	5188.33	0.00596379	0.0323014	0.031481	0.0638399	0.225251	0.392691	24	0.0397965	0.0655842
453	5	6.6	238.11	38.2299	6381	6555	0.00733003	0.0308525	0.0298524	0.0585476	0.23811	0.414552	19	0.036833	0.0778973
454	7	6.42857	249.027	41.1375	9548	7383.29	0.0108828	0.040645	0.0378185	0.0724091	0.249027	0.460284	25	0.0560893	0.126661
455	5	5.8	267.551	46.3755	2718	5046	0.0129977	0.0269439	0.0318861	0.0419799	0.267551	0.469908	15	0.0370826	0.0938686
456	4	6.5	258.763	43.3838	1627	5288.25	0.0340499	0.0513506	0.0431561	0.0595372	0.258763	0.457012	14	0.0608165	0.0908346
457	7	5.57143	248.656	45.9253	5605	4957.57	0.00643728	0.035099	0.0353388	0.0849033	0.248656	0.417492	19	0.0368437	0.0849033
458	6	6.66667	252.004	41.0674	7044	4532.67	0.0113133	0.0282796	0.0402357	0.0533578	0.252004	0.438743	23	0.0438047	0.0705468
459	8	6.25	226.536	37.1155	8620	6178.25	0.0163604	0.0289812	0.0362872	0.037124	0.226536	0.401807	27	0.052119	0.0859723
460	7	6	232.715	40.2897	4688	5968	0.00375566	0.024136	0.0312362	0.0461547	0.232715	0.405949	22	0.0395249	0.0741155
461	6	6.66667	258.702	41.235	2506	6703.67	0.00791116	0.0395089	0.0405481	0.0762651	0.258702	0.476809	23	0.0481876	0.082059
462	8	6.125	253.715	43.1542	5660	5656.5	0.00608078	0.0353047	0.0324873	0.0517624	0.253715	0.408325	26	0.0533988	0.0953211
463	4	6.75	275.77	41.0372	1914	4504.25	0.0239135	0.038068	0.0372896	0.0649891	0.27577	0.465132	16	0.0456496	0.0681398
464	6	5.33333	253.302	48.9516	6244	4293.33	0.0129353	0.0349296	0.0388528	0.0490966	0.253302	0.451233	15	0.0399748	0.069484
465	5	6.8	229.666	34.1766	7426	6460.6	0.00659509	0.0305413	0.039659	0.0604469	0.229666	0.440394	20	0.0438971	0.0818388
466	6	6.16667	242.228	40.4194	7262	5188.5	0.0106188	0.0485162	0.0364573	0.0733806	0.242228	0.437626	20	0.0506065	0.0845075
467	10	5.5	237.967	44.8738	8161	5158.2	0.00964485	0.0358486	0.0391877	0.0611825	0.237967	0.412616	25	0.0476732	0.0913852
468	8	6.625	265.466	45.166	7114	5433	0.0155307	0.0329983	0.0378482	0.0590049	0.265466	0.469705	30	0.0535139	0.0861132
469	6	6	245.718	42.4156	5035	4470.67	0.0171381	0.0295471	0.0355176	0.043183	0.245718	0.40562	19	0.0426638	0.0906356
470	7	5.85714	266.733	47.0866	7660	5445.43	0.0164435	0.0347455	0.0397055	0.0663361	0.266733	0.460728	21	0.0476798	0.0935428
471	6	7.16667	239.367	34.1161	5943	6707.17	0.00727096	0.0276517	0.0319555	0.0350903	0.239367	0.440637	25	0.0435154	0.0922965
472	7	6.57143	227.56	37.8621	7126	5031.29	0.00596379	0.0330905	0.0354853	0.0573175	0.22756	0.398655	26	0.0486695	0.0970143
473	4	7.25	251.245	38.3846	1115	7467.25	0.0170779	0.0296131	0.0338628	0.0438429	0.251245	0.435219	18	0.044286	0.0785208
474	5	6.8	244.503	38.4219	4643	6708	0.0159383	0.0366443	0.0341981	0.0711478	0.244503	0.394589	20	0.0517718	0.0888066
475	7	6.57143	230.469	36.6216	9426	6054.14	0.0148673	0.0320705	0.0349353	0.0607452	0.230469	0.374221	26	0.0431603	0.0711935
476	5	6.6	232.358	36.4028	1080	6020.2	0.00401141	0.0253993	0.0385788	0.0505469	0.232358	0.402082	19	0.0448626	0.0805447
477	5	6.6	255.5	39.2376	6655	6402	0.0211878	0.0330906	0.0337311	0.0448331	0.2555	0.420038	19	0.0503174	0.0801023
478	8	5.75	238.418	44.2067	4255	5686.62	0.0180814	0.0433533	0.0389942	0.0628887	0.238418	0.427361	23	0.0529247	0.0911514
479	5	6.4	233.445	36.9621	8960	7976.2	0.0032221	0.0224699	0.0339196	0.0370696	0.233445	0.403938	18	0.0359204	0.0722139
480	6	6.16667	232.802	40.2476	8049	4543.67	0.0135897	0.029279	0.0280511	0.0616824	0.232802	0.429954	20	0.0363917	0.0616824
481	6	5.83333	269.157	47.2094	7730	5741.17	0.0300942	0.0481452	0.0386854	0.0583133	0.269157	0.437598	18	0.0614869	0.103873
482	7	6.28571	246.308	40.2554	5367	5712.43	0.00643728	0.0338322	0.0369483	0.0564925	0.246308	0.423906	24	0.0441179	0.0934302
483	5	6	252.196	46.8365	3342	3635.6	0.0198153	0.0299421	0.0341712	0.0421909	0.252196	0.420807	15	0.0449861	0.0772272
484	6	6.5	231.755	38.074	6839	6339	0.0167444	0.0328082	0.035441	0.0448206	0.231755	0.402252	22	0.0513089	0.0884633
485	7	5.42857	268.453	50.8599	5522	3829.86	0.0176707	0.0436412	0.0403586	0.0618288	0.268453	0.435338	18	0.0531486	0.0934302
486	6	5.66667	251.563	44.7223	5228	4104.17	0.0162642	0.0384057	0.0341385	0.0570489	0.251563	0.449499	17	0.0461362	0.0728704
487	4	6.75	271.613	42.1431	1914	6853.75	0.0197964	0.0264125	0.0365906	0.0365528	0.271613	0.472377	16	0.0453488	0.0829631
488	4	6.5	273.271	44.6776	3480	4090	0.0309148	0.0402854	0.0393151	0.0545336	0.273271	0.418161	15	0.0551184	0.0859052
489	6	6.16667	265.501	44.0395	4988	6047.83	0.00855009	0.0453156	0.0322657	0.0747194	0.265501	0.437218	20	0.0449059	0.0771217
490	5	6.8	240.871	35.5571	4101	6587.8	0.0150992	0.0355503	0.0272624	0.0782526	0.240871	0.416604	20	0.0443096	0.0782526
491	6	5.66667	252.98	45.3758	3876	5149.67	0.0229877	0.0337322	0.0346202	0.048224	0.25298	0.430354	17	0.044044	0.0794137
492	6	6	258.267	44.1206	5715	5579.33	0.0121039	0.0299058	0.0339237	0.0644701	0.258267	0.455357	19	0.0329352	0.0644701
493	7	6.57143	232.287	36.2653	6966	5486.57	0.00758288	0.0347903	0.0335596	0.0750045	0.232287	0.415123	25	0.0470113	0.105965
494	6	6.66667	248.063	38.0461	4440	6530.83	0.0184396	0.0412995	0.0361182	0.0627204	0.248063	0.412435	23	0.0536187	0.08972
495	6	6.5	261.699	43.0107	3285	6561.33	0.031658	0.0435998	0.0384896	0.0684035	0.261699	0.440631	22	0.0621508	0.101676
496	6	7	229.537	36.4625	6274	6978.83	0.00806494	0.0383314	0.0400648	0.088703	0.229537	0.432061	25	0.0422099	0.0904847
497	6	7	250.178	38.3871	5486	6015.5	0.00858208	0.033793	0.0367177	0.0496289	0.250178	0.444763	25	0.0529754	0.105412
498	5	6.2	257.288	42.1462	3839	6261	0.0188246	0.0342194	0.0351993	0.059304	0.257288	0.432977	17	0.0510074	0.0954269
499	7	6.42857	237.057	39.3617	5582	6068.43	0.0129833	0.0362837	0.0317407	0.0791111	0.237057	0.412946	25	0.0453403	0.0869956
500	9	5.44444	254.196	49.2252	5310	5523	0.00609748	0.0339949	0.0328337	0.0694151	0.254196	0.447929	22	0.0452684	0.0890982
501	4	7	287.393	45.9031	833	5856.75	0.0270376	0.0388482	0.041444	0.0488739	0.287393	0.47293	17	0.0628695	0.103287
502	6	6.5	240.594	39.7648	4812	5385.83	0.0136879	0.0372966	0.0371202	0.0661606	0.240594	0.42286	22	0.0505051	0.0831767
503	7	6.42857	239.763	38.0441	6672	5609.43	0.00746956	0.0286834	0.0347475	0.0456619	0.239763	0.395701	25	0.0446092	0.0813228
504	7	6.28571	248.79	42.7343	6093	5617.57	0.0189617	0.0337087	0.0363069	0.0614601	0.24879	0.411115	24	0.0486446	0.0884054
505	5	6	283.992	48.4139	2757	4018.2	0.0175292	0.0512677	0.0443306	0.0672174	0.283992	0.474586	16	0.0643004	0.106626
506	5	6.4	274.382	43.9664	3038	4607.8	0.0215345	0.0373675	0.0297569	0.0634052	0.274382	0.479165	18	0.0463191	0.0893502
507	6	6	264.522	45.1892	7522	6386.17	0.0200636	0.0372515	0.0414402	0.0451464	0.264522	0.457936	19	0.0523215	0.0919445
508	5	6.4	265.895	43.9993	5595	5101.8	0.0361919	0.0491292	0.0398837	0.0623403	0.265895	0.435632	18	0.0619614	0.0966117
509	5	6.4	271.212	43.4585	3970	7104.8	0.0257176	0.0532448	0.0408413	0.0720909	0.271212	0.446845	18	0.0627268	0.0986865
510	5	6.6	261.29	45.2903	5044	5998	0.0126021	0.0290845	0.0353817	0.0512003	0.26129	0.453965	19	0.0438581	0.0815303
511	6	6	261.81	45.1414	5475	6032.67	0.0160337	0.0370761	0.0324001	0.0601803	0.26181	0.446569	18	0.0475719	0.0749143
512	6	5.83333	264.585	47.1423	3341	4095.17	0.0151085	0.0470833	0.0364565	0.0781759	0.264585	0.422139	18	0.0554505	0.0821561
513	6	6.33333	246.007	40.0737	4756	5156.33	0.0203081	0.0407309	0.036696	0.0720227	0.246007	0.404991	21	0.0533122	0.0926163
514	6	6.33333	256.665	43.1849	8650	5344.67	0.0145039	0.0384154	0.0369922	0.0671326	0.256665	0.41721	21	0.0552763	0.0925157
515	7	6.28571	248.566	41.005	6955	4834.57	0.0122264	0.0392893	0.0320389	0.0677101	0.248566	0.406169	23	0.0534438	0.0827167
516	6	7.16667	224.865	33.001	4583	7348	0.0117592	0.034623	0.0335923	0.0590752	0.224865	0.393181	26	0.0487522	0.0986088
517	5	6	242.995	42.2349	716	5931.2	0.0174506	0.0406472	0.0351371	0.0626911	0.242995	0.450643	16	0.0466152	0.0859548
518	5	6.8	234.142	35.7531	7003	7045.2	0.019061	0.037358	0.0404711	0.0563555	0.234142	0.387095	20	0.0572338	0.107544
519	8	6	231.888	40.891	4035	5695.12	0.0201695	0.0425176	0.0344285	0.0753559	0.231888	0.402761	25	0.0560805	0.0891092
520	5	6.6	241.14	37.7786	3048	6505.4	0.0102145	0.0241212	0.0322729	0.0466825	0.24114	0.38903	19	0.0465937	0.0944151
521	5	6.2	239.805	40.0247	9035	7137.6	0.00343389	0.0195436	0.0292788	0.0458986	0.239805	0.43706	17	0.0337606	0.0771476
522	5	6.2	255.592	43.5114	3081	5289.8	0.00608078	0.0341322	0.0327393	0.0655304	0.255592	0.402244	17	0.0464723	0.0779077
523	4	7.5	244.242	33.0744	4339	7471	0.0180814	0.038427	0.0407515	0.0719226	0.244242	0.435396	19	0.0529317	0.0851017
524	5	6.4	257.426	41.2495	5075	5392.2	0.00548373	0.032531	0.0334512	0.0716129	0.257426	0.437441	18	0.0420011	0.103067
525	5	6.4	266.107	44.3511	1925	3907.8	0.0121528	0.0331004	0.0368207	0.0518101	0.266107	0.460759	18	0.0523542	0.108152
526	6	6	247.848	42.0949	6573	5266.83	0.00624287	0.0414052	0.0344082	0.0628701	0.247848	0.447244	19	0.0454636	0.0845393
527	8	6.875	238.567	36.7673	9219	4751.5	0.00511813	0.0368216	0.0362716	0.0722156	0.238567	0.414196	30	0.0479903	0.0879647
528	6	6	262.915	44.9146	7319	5907.83	0.0242921	0.0473567	0.0369534	0.0770988	0.262915	0.441852	19	0.0579691	0.110871
529	6	6.33333	265.629	42.8484	4631	5801.83	0.0235556	0.0381397	0.0358403	0.0537047	0.265629	0.43855	21	0.0509626	0.100478
530	10	6.1	233.471	41.1076	11771	5438	0.0115578	0.0294428	0.0340588	0.0625446	0.233471	0.442692	32	0.0434869	0.0860769
531	7	5.85714	234.736	41.6377	3713	5067.57	0.0120516	0.0348096	0.0332114	0.0833306	0.234736	0.422336	21	0.0399988	0.0833306
532	6	6.33333	248.583	39.8521	5883	6142.33	0.00607643	0.0347617	0.0360613	0.0511194	0.248583	0.406712	21	0.0481795	0.0780929
533	6	5.83333	251.297	44.7747	6104	4622.33	0.0150548	0.0287285	0.0336123	0.0463572	0.251297	0.436687	18	0.0376727	0.0643479
534	8	6.125	258.171	43.4127	6628	5362.75	0.00619467	0.0427834	0.035589	0.0757338	0.258171	0.424116	26	0.0539107	0.109553
535	7	6.57143	232.571	36.4415	6864	4887.43	0.0187467	0.0285513	0.0355633	0.0473596	0.232571	0.402811	25	0.0435379	0.0667149
536	6	6.16667	272.856	45.9813	4199	6611.5	0.0168986	0.042092	0.0326575	0.0956915	0.272856	0.463891	20	0.0484396	0.0956915
537	8	6.25	244.09	39.9915	7739	4922	0.0182557	0.0336549	0.0355816	0.0568202	0.24409	0.433455	27	0.0472405	0.0808072
538	8	5.875	237.283	40.8183	8004	5715.25	0.00350714	0.0353819	0.0347261	0.0532373	0.237283	0.416407	24	0.0449981	0.0738
539	7	6.28571	237.594	39.4912	13013	6666.29	0.00343389	0.0260619	0.0330605	0.0445111	0.237594	0.433626	24	0.0423398	0.0801785
540	7	5.71429	262.112	47.5189	6891	5672	0.0180604	0.0344356	0.0339641	0.0507987	0.262112	0.439657	20	0.0490522	0.0862991
541	5	6.4	267.811	42.9135	4065	6724.4	0.0258484	0.0372494	0.0373895	0.0497126	0.267811	0.455615	18	0.0534817	0.0892738
542	6	6.83333	241.626	35.9562	5011	6795.17	0.0180156	0.0365638	0.0363179	0.0750045	0.241626	0.422653	24	0.0472935	0.0988994
543	5	6.6	263.132	41.4328	6544	5716.8	0.016721	0.0382829	0.0366986	0.0679522	0.263132	0.43535	19	0.0599364	0.10027
544	8	6.5	240.118	38.3879	9634	7265	0.0107112	0.0309839	0.0374622	0.0663228	0.240118	0.436493	29	0.0478774	0.102655
545	7	6.85714	251.76	40.22	7246	5802	0.0141349	0.0352648	0.038195	0.0684746	0.25176	0.44904	28	0.0562848	0.0920364
546	9	5.66667	232.356	41.3077	8482	5231.11	0.0198842	0.0337481	0.0398997	0.0563597	0.232356	0.412581	25	0.0463945	0.0976577
547	5	6.6	265.474	40.9588	3650	4954.6	0.0229604	0.0386816	0.0382573	0.052936	0.265474	0.41313	19	0.0531679	0.088998
548	13	5.84615	225.79	39.5133	12635	6271.46	0.00761468	0.0329959	0.0365859	0.061525	0.22579	0.423996	38	0.0437909	0.0922857
549	6	6.33333	239.846	40.5136	3633	6123.83	0.0101832	0.0290873	0.0308014	0.0457589	0.239846	0.413802	21	0.0442827	0.0762862
550	5	6.8	253.99	41.5454	2437	6104	0.019268	0.0287396	0.0322807	0.0346884	0.25399	0.4588	20	0.0471946	0.100838
551	5	6.2	254.461	42.9756	2588	4849.8	0.00858208	0.0415556	0.0390927	0.073533	0.254461	0.441632	17	0.0529513	0.105463
552	7	6.57143	256.47	40.4042	8434	7470.29	0.0255629	0.0425904	0.0326176	0.0749227	0.25647	0.431461	26	0.0565969	0.104979
553	5	6.4	268.839	44.1237	3182	5414.2	0.0105333	0.0374897	0.0454985	0.0546371	0.268839	0.455601	18	0.0568981	0.0932344
554	5	6	253.29	42.6975	4384	4305.4	0.0234585	0.0309727	0.036884	0.0401022	0.25329	0.416735	16	0.0453849	0.0810728
555	7	5.85714	252.799	44.6268	6806	5148.29	0.019595	0.0382769	0.0371306	0.0556449	0.252799	0.426945	21	0.0525267	0.10798
556	5	5.6	235.534	43.1812	3066	4898.2	0.0106188	0.0265333	0.0350215	0.0526502	0.235534	0.427007	14	0.034807	0.0663042
557	5	6.6	263.619	41.5095	5916	6500	0.0175458	0.0371184	0.0372782	0.0585548	0.263619	0.426789	19	0.0580512	0.10498
558	7	6.57143	259.025	41.7759	4102	6345.43	0.0221689	0.0401511	0.0397997	0.0641183	0.259025	0.461136	26	0.0631505	0.108337
559	7	6.42857	240.302	39.2329	5620	6914.57	0.0128844	0.039913	0.0387659	0.0665203	0.240302	0.413841	25	0.0505416	0.0772445
560	8	6	223.943	38.5902	8108	5467.5	0.00621351	0.0256565	0.0347834	0.0704655	0.223943	0.411589	25	0.0367634	0.0809783
561	4	6.5	267.963	43.8098	1461	5642.5	0.0145583	0.0348276	0.0402339	0.0600753	0.267963	0.436382	15	0.0540316	0.0952597
562	7	5.71429	235.231	41.7654	7339	6510.43	0.00847885	0.0350662	0.0357225	0.0562232	0.235231	0.396256	20	0.0510246	0.0997012
563	7	6.42857	244.303	39.443	7243	6326.86	0.0139712	0.0223858	0.0316641	0.0324006	0.244303	0.444692	25	0.0422775	0.0806065
564	6	6.16667	245.087	42.2095	7774	4942.67	0.0106768	0.0322196	0.0353604	0.0495897	0.245087	0.423732	20	0.0488305	0.0818389
565	5	5.8	281.13	49.2647	4569	5608.4	0.0231774	0.0453091	0.0434825	0.0632375	0.28113	0.456765	15	0.0598691	0.107582
566	8	6.375	219.896	36.5293	8526	5534.5	0.00988381	0.0309612	0.0329937	0.0678575	0.219896	0.381422	28	0.0451825	0.0898054
567	6	6.66667	227.984	35.3436	6774	5791.33	0.00758288	0.0304046	0.0307379	0.0616824	0.227984	0.411893	23	0.0382351	0.0680807
568	6	7	258.785	38.5781	6916	7613	0.0328281	0.0484448	0.0409568	0.0663228	0.258785	0.434107	25	0.0700368	0.111581
569	5	6.6	246.394	37.5457	4352	7728.8	0.0127515	0.0317277	0.0371311	0.0435456	0.246394	0.415352	19	0.0525451	0.0966192
570	7	6.14286	251.565	42.0987	5008	6660.43	0.00742202	0.0389806	0.042169	0.0553536	0.251565	0.424941	23	0.0560806	0.101546
571	5	6.4	236.161	38.2918	3954	5358.2	0.010675	0.0231698	0.0342047	0.039244	0.236161	0.440262	18	0.0424715	0.0901164
572	4	5.75	274.285	48.653	2706	3917.25	0.00746082	0.0380686	0.0407777	0.0654296	0.274285	0.44602	12	0.0526053	0.111884
573	5	7	251.47	37.501	3635	7274.8	0.0111147	0.0304998	0.0320393	0.0476105	0.25147	0.435238	21	0.0381647	0.055809
574	5	6.2	249.716	46.7524	568	4447.2	0.0191814	0.0330164	0.0342162	0.0558842	0.249716	0.41702	16	0.0422641	0.0676787
575	7	5.71429	267.151	48.4324	5406	5601.57	0.0135242	0.0456176	0.0354861	0.085069	0.267151	0.467802	20	0.053062	0.103638
576	5	6.6	235.097	37.7461	2816	6292.4	0.015954	0.0304617	0.0313757	0.0529397	0.235097	0.398853	19	0.0487204	0.0740193
577	7	6.57143	221.369	35.4768	6704	7396	0.0100929	0.0337271	0.0349547	0.0535875	0.221369	0.379334	26	0.0496981	0.0997012
578	7	5.85714	256.284	44.8497	4511	5808.57	0.0169877	0.0363415	0.0358655	0.0656071	0.256284	0.461525	21	0.0454371	0.0779162
579	7	6.57143	221.891	35.4723	5003	6751.57	0.00599867	0.0353536	0.0381822	0.0559232	0.221891	0.37359	26	0.0531965	0.101322
580	5	6.2	250.31	43.089	5646	5770	0.0183089	0.0249853	0.0315716	0.0475867	0.25031	0.45561	17	0.0356556	0.0886696
581	4	7.25	252.227	38.785	1706	5247	0.023944	0.0409012	0.0447841	0.0531354	0.252227	0.459356	17	0.0595911	0.0840584
582	9	5.55556	258.046	48.8102	7676	4794.11	0.00791116	0.0408315	0.0382373	0.0775008	0.258046	0.477443	24	0.0488552	0.0801434
583	6	7.16667	259.944	40.2138	6142	6582.33	0.0225799	0.0374123	0.0418574	0.0642487	0.259944	0.441027	26	0.0644787	0.109422
584	4	7.5	275.299	38.236	1019	6375.75	0.0251521	0.0380131	0.0396188	0.0524914	0.275299	0.467931	19	0.0576305	0.0927655
585	8	6	240.221	42.6582	5437	6953.75	0.0121603	0.0379528	0.0362544	0.0671326	0.240221	0.431614	25	0.0530172	0.0929554
586	5	6.4	262.859	41.8071	2480	6983	0.00849551	0.0333041	0.0381122	0.0783335	0.262859	0.459191	18	0.0508856	0.0952138
587	7	5.42857	253.659	48.0572	4099	5085	0.00515568	0.0350044	0.0403776	0.0699911	0.253659	0.417153	18	0.0439685	0.0937815
588	5	7.6	245.276	33.3848	8067	7963	0.00584192	0.0305412	0.03603	0.0822602	0.245276	0.430056	24	0.045927	0.0887084
589	5	5.8	242.999	42.1197	3326	5029	0.00811164	0.0249202	0.0352438	0.0362341	0.242999	0.407853	15	0.0427584	0.0921852
590	4	7.75	266.464	37.9077	1527	7638	0.0242296	0.0301559	0.0408731	0.0443505	0.266464	0.451493	20	0.0507325	0.0748844
591	4	6.25	241.126	39.3265	2069	7233.5	0.00397762	0.0233591	0.0297598	0.0383203	0.241126	0.425501	14	0.0300188	0.0553465
592	4	7	262.893	37.9474	1298	7378.75	0.0295864	0.0382148	0.0333914	0.0528245	0.262893	0.426035	17	0.0521732	0.0900142
593	4	7	263.154	39.6559	4241	6818.25	0.0326149	0.0374107	0.037506	0.0468136	0.263154	0.432802	17	0.0550781	0.101676
594	6	7.5	249.172	34.1953	6275	6079.5	0.00409039	0.0320841	0.0413723	0.0665798	0.249172	0.427197	28	0.0504884	0.108337
595	7	6.14286	240.912	39.9881	9233	6813.29	0.0340126	0.0462997	0.0369598	0.0607797	0.240912	0.39207	23	0.0604242	0.0944416
596	6	6.83333	243.948	36.689	6686	6971.83	0.00817268	0.0251838	0.0356997	0.0450881	0.243948	0.439641	24	0.0393887	0.0854189
597	6	6.66667	247.092	38.1423	7054	6562.83	0.0166425	0.0266854	0.0355505	0.042014	0.247092	0.447009	23	0.0424133	0.0759511
598	5	7	282.782	43.0457	6780	7464.8	0.023452	0.0451489	0.045317	0.0717678	0.282782	0.435645	21	0.0721767	0.120782
599	5	6.6	269.223	41.8578	2874	6419.8	0.0207177	0.0340133	0.0295445	0.0541652	0.269223	0.448579	19	0.0473824	0.0834671
600	6	6.16667	231.558	38.6389	4180	5914.33	0.00403365	0.0138004	0.0372484	0.0264772	0.231558	0.403144	20	0.0281104	0.056387
601	3	6.66667	263.834	40.308	0	4011	0.0248054	0.0397555	0.034455	0.0543852	0.263834	0.456209	12	0.0529793	0.0977557
602	7	6.57143	252.078	39.355	8418	5358.43	0.0298565	0.0471542	0.0368039	0.060435	0.252078	0.433099	26	0.063302	0.0989996
603	5	6.6	269.417	42.4225	3193	6932.8	0.0248574	0.0365364	0.042565	0.0462015	0.269417	0.483168	19	0.06179	0.102588
604	7	5.85714	261.465	45.8898	5905	5562.57	0.0129955	0.0355097	0.0344212	0.0623427	0.261465	0.447924	21	0.046225	0.079514
605	6	6	242.826	45.7386	1794	3490.83	0.00897451	0.0379744	0.0316334	0.0617305	0.242826	0.402865	18	0.0434164	0.0694988
606	6	7	242.16	39.7649	6609	7549.33	0.0183475	0.0408302	0.0368353	0.0714645	0.24216	0.455028	25	0.0526977	0.0883874
607	4	6.75	257.026	39.8799	1344	5872.75	0.0188529	0.0383755	0.0349535	0.0550323	0.257026	0.427646	16	0.0497091	0.0968695
608	6	6	241.1	42.2403	6549	4960.17	0.0214506	0.0301405	0.0396805	0.0534153	0.2411	0.414135	19	0.0451701	0.0795329
609	5	6.2	255.674	41.8819	5621	5376.6	0.00771074	0.0352993	0.0373543	0.0562876	0.255674	0.425179	17	0.0429584	0.0916292
610	5	5.8	243.377	44.2135	4859	3925.6	0.0163002	0.0399677	0.0397711	0.057085	0.243377	0.418382	15	0.0473293	0.0875336
611	6	7	261.685	38.4913	6796	8067.67	0.0170871	0.0385272	0.0413835	0.0624361	0.261685	0.460398	25	0.0616342	0.0980664
612	4	7	248.377	35.8521	3447	5995	0.0258547	0.0391341	0.035524	0.0559232	0.248377	0.41667	17	0.0575543	0.102333
613	7	6.57143	242.634	38.0182	7641	5627.57	0.0129802	0.0384804	0.0323881	0.0607452	0.242634	0.393109	26	0.0493016	0.0765058
614	5	6	271.788	46.657	962	6003.4	0.0265773	0.0453124	0.0413257	0.0646132	0.271788	0.454715	16	0.0542977	0.080423
615	5	6.2	252.333	40.8539	5922	6835.2	0.0323132	0.0497573	0.0373621	0.088703	0.252333	0.443256	17	0.0580564	0.108757
616	7	6.57143	249.837	39.345	9983	7107.71	0.0192056	0.0386147	0.0358705	0.0685012	0.249837	0.437539	26	0.0530456	0.0812842
617	6	5.66667	239.339	43.5938	4282	4960	0.0119565	0.0285961	0.033054	0.040103	0.239339	0.390456	17	0.0386488	0.080629
618	6	6.83333	251.004	37.7502	3617	6675	0.0117489	0.0353831	0.0351745	0.0648298	0.251004	0.419806	24	0.0514639	0.0864535
619	8	6.25	228.994	37.8022	9435	6554.38	0.00695413	0.0285226	0.0310007	0.0490336	0.228994	0.385772	27	0.0420478	0.089648
620	5	6.8	262.346	39.5392	6182	5376	0.00301359	0.0272437	0.0313994	0.0721931	0.262346	0.446537	20	0.0376581	0.0721931
621	7	6.14286	235.467	39.4046	9128	6928	0.0220746	0.0403012	0.0354187	0.0532647	0.235467	0.391059	23	0.0581666	0.104915
622	7	6	248.191	46.2897	2989	5168.14	0.0183249	0.0464864	0.0417616	0.0643123	0.248191	0.427118	22	0.0563017	0.102851
623	6	6.33333	235.437	39.6132	4364	4798.17	0.0281932	0.0464794	0.0373687	0.0700573	0.235437	0.447199	21	0.0526222	0.0962893
624	6	6.5	244.606	38.0983	8251	6159	0.0160281	0.0275075	0.0369636	0.0420629	0.244606	0.43895	22	0.0440485	0.0716204
625	5	6.2	260.361	43.4554	4096	6086.4	0.0288917	0.0434708	0.0395068	0.0749614	0.260361	0.448613	17	0.0533913	0.107732
626	6	6.83333	229.738	35.5243	8439	5841.83	0.0193863	0.0278218	0.0326161	0.0486075	0.229738	0.395727	24	0.0412211	0.0657988
627	4	6.75	266.072	40.6499	3129	6098.5	0.0270828	0.0459048	0.0360352	0.0561983	0.266072	0.457503	16	0.0589409	0.0975153
628	9	6.33333	242.425	39.41	10869	6798	0.0183452	0.0400992	0.0350401	0.0585548	0.242425	0.425979	31	0.0549901	0.0971855
629	5	6.6	236.914	36.3831	4609	6034.4	0.00361925	0.0355986	0.0326692	0.0720227	0.236914	0.414663	19	0.0416514	0.0964728
630	6	6.33333	269.916	43.54	7809	6601.17	0.0235279	0.040252	0.0356621	0.0595156	0.269916	0.468837	21	0.0560408	0.0855056
631	6	6.5	261.108	41.3421	5513	7341	0.0235279	0.0333755	0.0376308	0.0446438	0.261108	0.451162	22	0.0528678	0.0822393
632	6	6.16667	249.964	42.1566	6152	6228	0.0122429	0.0335817	0.0342424	0.0566159	0.249964	0.419806	20	0.0464887	0.0759244
633	6	5.83333	256.345	47.8781	5748	4250.5	0.0135536	0.0362683	0.0370664	0.0580221	0.256345	0.459327	18	0.0495872	0.0916007
634	8	5.875	249.825	44.8842	7031	6796	0.0254882	0.0375709	0.0363866	0.0550094	0.249825	0.409254	24	0.059422	0.112752
635	9	5.66667	245.35	44.5915	8632	5114.11	0.0124033	0.0404414	0.0364734	0.0571561	0.24535	0.436683	25	0.0534468	0.0906419
636	5	6.8	230.567	34.7497	4683	7128.8	0.0173906	0.0325564	0.0309277	0.0504716	0.230567	0.398562	20	0.0419259	0.085011
637	7	6	261.505	45.8523	3172	5659.86	0.00301359	0.0381932	0.0303295	0.081441	0.261505	0.44955	22	0.0408021	0.081441
638	6	5.83333	247.948	44.4241	3834	5129.17	0.00259775	0.0204417	0.0383629	0.0357573	0.247948	0.451781	18	0.0342994	0.0686344
639	8	5.875	245.74	43.5531	6830	4423.38	0.0159603	0.0313384	0.0328162	0.0456475	0.24574	0.388464	24	0.0427472	0.0669915
640	6	6.33333	271.355	43.5029	5178	5753.17	0.0321342	0.0452006	0.0369624	0.0631564	0.271355	0.44602	21	0.0634948	0.110916
641	7	6	247.421	42.4993	6352	5234.71	0.0145527	0.0329506	0.0323508	0.0516958	0.247421	0.455286	22	0.0427482	0.0762955
642	6	6	258.928	43.5657	4929	4723.17	0.00779227	0.0359865	0.0338475	0.0725521	0.258928	0.40192	19	0.0495658	0.0893771
643	5	6.2	267.784	44.6943	4226	5557.8	0.0237577	0.0443583	0.0439591	0.0914508	0.267784	0.497896	17	0.0615141	0.0976693
644	4	7.25	249.179	36.6847	652	6043.5	0.00953816	0.0425105	0.0345883	0.078113	0.249179	0.431128	18	0.0507545	0.096873
645	5	7	274.924	43.0715	6129	6027	0.0151428	0.038562	0.0355179	0.0600619	0.274924	0.469107	21	0.0537573	0.0783996
646	5	6	264.993	46.3738	4351	5504.8	0.0200473	0.0427697	0.0289817	0.0529402	0.264993	0.454318	16	0.0532676	0.0989471
647	5	6.4	272.602	42.8374	5164	5813.2	0.013024	0.0257879	0.0358836	0.0353379	0.272602	0.456688	18	0.0461338	0.0936219
648	4	7	234.114	33.4449	3699	5963.75	0.00375566	0.0225731	0.0354068	0.0527893	0.234114	0.409705	17	0.0378768	0.0820185
649	6	6.33333	246.044	39.6893	5313	5667.5	0.0283039	0.0354627	0.0312268	0.0475787	0.246044	0.405558	21	0.0477559	0.0819219
650	8	6.75	225.229	34.1195	8541	5680	0.00594824	0.026741	0.035326	0.0833306	0.225229	0.416434	30	0.0389053	0.0833306
651	5	6.2	275.275	45.6169	4954	6335	0.0386914	0.0462747	0.0379713	0.0680483	0.275275	0.452533	17	0.0647698	0.107732
652	5	5.8	273.232	50.6997	4902	3906.8	0.0214915	0.0422029	0.0352707	0.0607701	0.273232	0.462415	15	0.0529175	0.0935235
653	4	6.75	247.178	38.1066	2786	5202	0.0104479	0.0295922	0.0331517	0.0389935	0.247178	0.382939	16	0.0436248	0.0762875
654	7	6.14286	234.199	39.4049	5923	5732.14	0.00403365	0.0306892	0.0348639	0.0595146	0.234199	0.399442	23	0.0388568	0.0754721
655	5	6.8	251.6	37.9397	3629	4755.6	0.0134323	0.0404095	0.0382885	0.0608822	0.2516	0.42783	20	0.0540759	0.0914918
656	7	6.42857	241.919	38.3862	2290	5270.14	0.00897451	0.0319478	0.0323726	0.0561125	0.241919	0.405629	23	0.0462253	0.0752005
657	9	5.55556	243.582	45.591	8239	5587.67	0.0228083	0.0380709	0.0367737	0.056789	0.243582	0.419052	24	0.0498267	0.0764118
658	4	6.25	250.956	40.3322	1711	6096.5	0.0169822	0.0264089	0.0357472	0.0360174	0.250956	0.425698	14	0.0415359	0.08505
659	4	7	244.284	38.1693	1612	7681.25	0.018097	0.0215275	0.0316708	0.0259678	0.244284	0.453063	17	0.0393847	0.0790205
660	6	6.83333	268.562	42.4513	5306	5449.5	0.0319738	0.0491573	0.0343801	0.0800405	0.268562	0.444563	24	0.0664137	0.0981999
661	8	5.875	255.965	44.832	11924	5545.75	0.0241563	0.0417176	0.0302163	0.0602164	0.255965	0.429247	24	0.0551921	0.111884
662	6	6.66667	248.592	40.6758	6815	5978.67	0.0170847	0.0408794	0.0339653	0.0844409	0.248592	0.437366	23	0.0556847	0.0961828
663	5	7.2	228.828	33.3073	4790	6560.2	0.020138	0.0422197	0.0338588	0.0661606	0.228828	0.394795	22	0.0539178	0.0966117
664	7	6.14286	226.319	39.1054	9563	4657.14	0.0124882	0.0376772	0.0343595	0.0676565	0.226319	0.413182	23	0.0414924	0.0764163
665	7	6	247.702	41.9577	3333	4250.14	0.0255521	0.036112	0.0356906	0.0682627	0.247702	0.428473	21	0.0485633	0.0755814
666	7	5.85714	262.275	45.6751	7720	5315.86	0.0106469	0.0334447	0.0379551	0.0516448	0.262275	0.449182	21	0.0468233	0.0839335
667	4	6.75	267.876	40.899	3208	6681.75	0.021264	0.0343271	0.0326361	0.0499801	0.267876	0.452444	16	0.0480513	0.0760033
668	5	6.8	261.755	39.4503	4604	7810.2	0.0290739	0.0360978	0.0411236	0.0463431	0.261755	0.440637	20	0.0583672	0.103929
669	4	6.25	250.197	40.2102	2856	5319.5	0.0214506	0.039417	0.0335085	0.0818632	0.250197	0.425071	14	0.044929	0.0818632
670	8	5.75	254.771	46.0257	5726	6065.25	0.00946632	0.0363446	0.0338555	0.0594309	0.254771	0.422464	23	0.0495827	0.0870068
671	4	6.25	271.718	44.7203	6360	7597.25	0.0225669	0.0244123	0.0356357	0.028201	0.271718	0.443756	14	0.044683	0.0775559
672	6	6.16667	256.08	43.5608	5711	4871.5	0.0212107	0.0342802	0.034044	0.0655304	0.25608	0.402082	20	0.044335	0.0707327
673	5	7	234.93	34.7547	6548	8556.4	0.016249	0.0307136	0.0384741	0.0637926	0.23493	0.387607	21	0.0548529	0.107587
674	8	6.5	245.484	40.439	8067	8270.12	0.0182408	0.0405304	0.033287	0.0820277	0.245484	0.432835	29	0.0519587	0.0820277
675	6	6.33333	248.83	40.1386	5627	5146	0.0258732	0.0454194	0.0326003	0.0652132	0.24883	0.422406	21	0.0523489	0.082227
676	4	7	229.511	33.1288	5334	6457.25	0.00828981	0.0294475	0.0324414	0.0489851	0.229511	0.406055	17	0.0390661	0.0795329
677	7	6.57143	238.861	38.5239	5154	5428.29	0.00511813	0.0260397	0.0358351	0.0469858	0.238861	0.411133	26	0.0416912	0.0796945
678	5	6.2	254.635	44.3388	3572	4740.6	0.011496	0.0477016	0.0408679	0.0585174	0.254635	0.412073	17	0.0607965	0.131417
679	7	6.28571	269.708	44.829	8993	5469.57	0.0353379	0.0473526	0.0373857	0.0582841	0.269708	0.443658	24	0.0620196	0.106851
680	9	5.88889	247.129	43.3457	10798	5756.78	0.0170779	0.0376316	0.0328208	0.0831278	0.247129	0.418141	27	0.0490118	0.0831278
681	6	6.5	228.449	37.9086	4101	4523.67	0.0138916	0.0416692	0.0336826	0.0819644	0.228449	0.433676	22	0.038276	0.0819644
682	6	6.5	280.767	44.6405	4945	6084.67	0.0255701	0.0497146	0.0399098	0.0828252	0.280767	0.460284	21	0.0644038	0.102135
683	7	6.28571	265.419	42.792	8551	6349.57	0.0198872	0.0441526	0.035896	0.076608	0.265419	0.453528	24	0.0577827	0.102285
684	5	6.6	245.396	38.4453	5246	5636.2	0.0207488	0.0292878	0.0326027	0.0467815	0.245396	0.420194	19	0.0436505	0.0714825
685	4	6.5	246.275	39.0668	3003	6113	0.0236284	0.0401851	0.0268418	0.0535127	0.246275	0.406574	15	0.0467292	0.0657916
686	7	5.85714	241.985	43.0469	3843	4653.71	0.015245	0.0280908	0.0333564	0.0537274	0.241985	0.424793	21	0.0378333	0.0861678
687	6	5.83333	250.167	44.5734	4447	5188.33	0.00991221	0.031421	0.0373436	0.0592382	0.250167	0.417874	18	0.0403352	0.0686063
688	5	6.8	241.82	37.674	5186	5998.4	0.0128178	0.0284942	0.0311852	0.0421632	0.24182	0.421679	20	0.0456853	0.0805993
689	4	7.25	271.08	40.0458	3454	6863	0.031658	0.0456882	0.039536	0.0661709	0.27108	0.444204	18	0.064849	0.0884947
690	7	6.85714	215.327	32.6408	7135	7025.71	0.0127845	0.0269896	0.0315485	0.0608128	0.215327	0.387822	28	0.0399347	0.0608128
691	7	6.14286	232.41	38.7745	7309	5617.43	0.0163604	0.044006	0.0372235	0.0643093	0.23241	0.390964	23	0.0562153	0.0907713
692	6	7.16667	244.991	36.781	4994	5498.67	0.019023	0.0426201	0.0390659	0.0688192	0.244991	0.427816	26	0.0580912	0.10136
693	5	6	279.015	49.3591	5178	4223.2	0.0220343	0.0403374	0.0382738	0.0497682	0.279015	0.46079	16	0.0503025	0.0767247
694	5	6.8	271.446	41.7725	5607	6987.4	0.0192905	0.0414308	0.0364341	0.0729515	0.271446	0.457244	20	0.0519157	0.103349
695	5	6.8	249.655	37.9238	4823	6690.2	0.0137791	0.0278863	0.0314189	0.0480357	0.249655	0.425672	20	0.0456335	0.0960217
696	5	6.8	240.718	37.5024	4588	6943.4	0.0241951	0.0394805	0.0355963	0.0606615	0.240718	0.421194	20	0.0509738	0.0885537
697	3	6.33333	273.068	44.2109	0	5914.67	0.0395084	0.0502538	0.0427573	0.0627127	0.273068	0.441761	11	0.0616227	0.0961473
698	7	6.42857	259.34	42.0914	4862	5167.86	0.0169785	0.0302907	0.0391052	0.0647087	0.25934	0.439908	25	0.0457374	0.0752835
699	5	6.2	267.968	45.6183	2421	5481.2	0.0342619	0.0604262	0.0411704	0.0875778	0.267968	0.435067	17	0.0697993	0.103314
700	6	5.83333	250.623	43.5607	6445	6399.83	0.0159608	0.0508432	0.0390464	0.0708256	0.250623	0.415702	18	0.0554452	0.112752
701	4	7	254.179	37.3199	3032	7523.75	0.0161366	0.0283432	0.0304992	0.0372187	0.254179	0.434651	17	0.0424455	0.0849987
702	4	6.75	243.512	37.7829	4681	6910.25	0.0105397	0.0245186	0.0335715	0.0379116	0.243512	0.437956	16	0.0373868	0.0603871
703	6	5.66667	280.933	49.9436	5954	6667.67	0.0277886	0.0367127	0.0386595	0.0446438	0.280933	0.484944	17	0.0561549	0.0845042
704	8	6	251.376	43.6167	7157	5694.62	0.0122527	0.0330025	0.035436	0.0626964	0.251376	0.447304	25	0.0452609	0.0911458
705	8	7	242.844	38.0287	7943	6485.38	0.0198408	0.0444582	0.0366927	0.0847382	0.242844	0.417679	33	0.0558253	0.0907403
706	5	6.6	275.278	45.6393	850	5622.8	0.0147795	0.031305	0.0396982	0.0525089	0.275278	0.455679	19	0.0521729	0.0936538
707	6	6	262.226	45.5253	5025	4569.83	0.0151085	0.0288137	0.0385588	0.0416848	0.262226	0.40703	19	0.0484866	0.0873323
708	6	6	244.23	42.7886	7007	5106.17	0.0051847	0.029725	0.0344334	0.0627204	0.24423	0.419573	19	0.0431735	0.0782699
709	7	6.28571	247.954	41.424	7446	6622.71	0.0191169	0.0397344	0.0392091	0.0782175	0.247954	0.436643	24	0.0607133	0.131417
710	5	6.6	260.953	43.2643	4291	5824.4	0.0155296	0.0270314	0.0370335	0.0556605	0.260953	0.462346	19	0.0404453	0.0633041
711	5	5.6	254.599	46.6764	7255	4440.8	0.0200261	0.041228	0.0348322	0.0612076	0.254599	0.40742	14	0.0486506	0.0901438
712	5	6.2	270.091	45.9798	5168	4772	0.0295438	0.0392738	0.0312277	0.0487087	0.270091	0.478584	17	0.0544539	0.102831
713	6	7.16667	234.587	36.3338	9322	7605.67	0.0128969	0.0306795	0.0375446	0.0566028	0.234587	0.426992	26	0.0468515	0.0857951
714	4	7	285.986	45.6784	2539	6703	0.0329758	0.0463944	0.0398344	0.056066	0.285986	0.468803	17	0.0688675	0.120342
715	9	6.11111	229.922	39.76	8182	3970.56	0.0165253	0.0411556	0.0400085	0.070691	0.229922	0.436944	27	0.0522025	0.101546
716	7	5.71429	241.243	45.1851	7563	5161	0.0143198	0.0381765	0.0373047	0.0669224	0.241243	0.399441	20	0.0511561	0.0901049
717	7	5.71429	249.327	44.8196	5994	4877.71	0.0160337	0.031996	0.0366069	0.0588806	0.249327	0.430535	20	0.0473542	0.0848616
718	5	6.8	238.645	36.7249	4464	6649	0.0138403	0.0416493	0.0373142	0.0701694	0.238645	0.398074	20	0.0542767	0.10798
719	5	7.2	259.247	36.1094	5641	7951.8	0.0231301	0.0482364	0.0366407	0.0756866	0.259247	0.454268	22	0.0593933	0.0904505
720	7	5.85714	244.459	43.4871	5288	5702.57	0.00870789	0.0311724	0.03193	0.0531114	0.244459	0.395189	21	0.0438814	0.081635
721	5	7.6	263.461	36.0063	4470	6672.6	0.0195171	0.0339887	0.0348837	0.0503505	0.263461	0.460387	24	0.0537162	0.0874715
722	9	6	250.561	43.4504	7111	4882	0.0189571	0.0499533	0.0320305	0.0722156	0.250561	0.43009	28	0.0557198	0.0861678
723	5	6	265.593	46.1627	3582	6139.6	0.0391089	0.0465129	0.0400535	0.0582503	0.265593	0.45899	16	0.0633367	0.104174
724	5	7.6	250.678	33.3243	3669	8513.6	0.0252173	0.0350948	0.0395049	0.0646072	0.250678	0.428571	24	0.0583003	0.0989471
725	5	7.2	249.381	36.0019	3930	6847	0.0122527	0.0309028	0.0351607	0.0751483	0.249381	0.440543	22	0.0422213	0.0751483
726	6	7	241.572	37.9909	6488	9043.33	0.0254207	0.0357953	0.0308344	0.0449716	0.241572	0.441007	25	0.0538062	0.0882496
727	6	5.66667	282.243	51.8566	3873	3772	0.0132256	0.0401442	0.0364216	0.0767125	0.282243	0.449126	17	0.0542827	0.100433
728	5	6.2	253.856	43.6995	4433	6652.4	0.0191169	0.0345234	0.036152	0.0507577	0.253856	0.437729	17	0.0479371	0.0952595
729	6	5.83333	273.181	47.915	3343	5580	0.0162715	0.0454153	0.0370378	0.0647412	0.273181	0.440755	18	0.0554822	0.102507
730	4	7	255.476	37.5103	1562	6927.25	0.0104814	0.0316915	0.0409718	0.0588936	0.255476	0.440164	17	0.0527254	0.0949933
731	5	6.8	262.706	40.1149	4741	7197.2	0.0363245	0.0437247	0.0356309	0.0498895	0.262706	0.439184	20	0.06495	0.126032
732	5	6.6	269.536	43.853	2984	5460.8	0.0363023	0.0468207	0.0379288	0.0645579	0.269536	0.417468	19	0.0613894	0.087073
733	5	6.6	234.114	36.3991	5442	7080.4	0.0167444	0.0359481	0.0319621	0.0466608	0.234114	0.398944	19	0.0540138	0.0901753
734	8	6.125	242.772	42.2322	9422	5797.38	0.0217582	0.0444599	0.0383209	0.0628887	0.242772	0.445043	26	0.0626184	0.11238
735	5	6	255.289	45.6684	3403	4485.4	0.0187108	0.0410681	0.0341722	0.0819644	0.255289	0.446836	16	0.050778	0.0819644
736	4	6.5	270.572	43.968	5246	6009.75	0.0139114	0.0375983	0.0315608	0.0600076	0.270572	0.455556	15	0.0452918	0.0907203
737	4	7.5	254.469	34.0807	2185	7291	0.00821604	0.0291493	0.0368282	0.0562682	0.254469	0.41926	19	0.0501914	0.0944151
738	6	6.66667	267.634	40.623	8144	5912.83	0.0273134	0.0367095	0.0352656	0.0573524	0.267634	0.455504	22	0.0536876	0.105435
739	9	5.88889	227.833	40.7447	7095	5887.89	0.0130243	0.0325343	0.0312005	0.0590125	0.227833	0.395283	27	0.0464907	0.0942365
740	6	7	269.111	40.1531	4106	8643.5	0.0224843	0.0483888	0.0372709	0.0663361	0.269111	0.462578	25	0.0674328	0.103638
741	5	6.2	243.876	39.4847	4322	6474.6	0.00218954	0.0223281	0.0368181	0.0460546	0.243876	0.41756	17	0.0329222	0.0768843
742	6	6.33333	239.505	39.2523	3814	5443.33	0.0126001	0.0343557	0.033908	0.0588681	0.239505	0.407141	21	0.0466076	0.0699376
743	6	5.83333	264.922	46.4665	4449	4893.17	0.00561666	0.0321656	0.0358442	0.0440536	0.264922	0.447479	18	0.0446184	0.0806824
744	5	6.8	277.025	41.2239	4797	7709.8	0.0406169	0.0523462	0.0357086	0.0613385	0.277025	0.476373	20	0.0699	0.11423
745	6	6.16667	281.619	46.9923	5210	5107	0.0220405	0.0331678	0.0409041	0.0495283	0.281619	0.448881	20	0.0531641	0.0931976
746	8	5.875	260.684	46.5119	5493	5957.88	0.0139114	0.0226189	0.0342588	0.0294589	0.260684	0.441645	24	0.0420025	0.0768089
747	3	5.33333	264.104	49.8864	0	1500.33	0.0137161	0.027518	0.0361478	0.0474134	0.264104	0.438444	8	0.0344899	0.0620464
748	5	6.2	275.352	45.1052	4197	6495.6	0.0236454	0.0415467	0.0350576	0.0592382	0.275352	0.439307	17	0.0580309	0.0906925
749	5	7	243.962	35.4326	5045	6193.8	0.0191449	0.0457823	0.0340457	0.0798211	0.243962	0.422929	21	0.051608	0.0798211
750	8	5.875	241.949	42.413	9260	5091.5	0.0158309	0.03127	0.0367969	0.0571578	0.241949	0.395886	24	0.0444333	0.0901611
751	6	6.5	247.795	38.9884	6731	6698.83	0.00809762	0.0355685	0.0300003	0.0583278	0.247795	0.419332	22	0.0450175	0.0891575
752	6	6.5	252.443	40.3709	7377	7043	0.0141971	0.0346788	0.0359864	0.0559325	0.252443	0.445574	22	0.0452282	0.0749463
753	6	7.16667	224.303	32.9185	6927	6321.33	0.013035	0.0273596	0.0319768	0.0449825	0.224303	0.407055	26	0.0459651	0.0939648
754	7	6.14286	266.046	44.3862	7348	5275.43	0.0273134	0.0407348	0.033519	0.0817167	0.266046	0.465333	23	0.0542791	0.0874166
755	9	5.66667	240.001	43.7779	8711	4984.33	0.0101832	0.0369866	0.0311992	0.0571445	0.240001	0.414398	25	0.0533592	0.0937768
756	6	6.5	256.249	42.098	4841	6079.5	0.0210621	0.0419956	0.0435951	0.0717732	0.256249	0.447474	22	0.0558286	0.0959826
757	6	6.66667	271.469	42.3543	11100	6801.67	0.0289458	0.0497605	0.0408396	0.0633399	0.271469	0.439001	23	0.0667764	0.0992062
758	6	7.16667	252.084	36.8622	7601	7635	0.00938293	0.0251949	0.0376843	0.0392449	0.252084	0.440094	26	0.0493563	0.084881
759	5	6.4	240.34	37.7678	2223	6655.8	0.00471285	0.0256969	0.0388601	0.0482176	0.24034	0.406698	18	0.0409728	0.0815701
760	4	7	276.65	41.6896	3599	7080.75	0.0195505	0.0377173	0.033227	0.0536601	0.27665	0.462331	17	0.0512592	0.090718
761	4	5.75	281.073	50.9445	4471	3393	0.0147795	0.0361318	0.0402236	0.0607701	0.281073	0.468837	12	0.0460819	0.0956977
762	6	6.16667	260.723	44.6436	5455	5011.33	0.0161843	0.0448326	0.0351149	0.0669224	0.260723	0.438602	20	0.0557801	0.0952297
763	6	6.83333	229.293	34.5001	6418	5867.67	0.0091284	0.031791	0.0323274	0.0501586	0.229293	0.401813	24	0.047435	0.104542
764	6	6.16667	240.582	41.1948	4568	6141.67	0.0126253	0.028215	0.0320786	0.0446602	0.240582	0.440714	20	0.0381654	0.0665719
765	5	6.6	239.911	37.3196	6395	6890.8	0.0170847	0.0346467	0.033548	0.0550399	0.239911	0.423246	19	0.0478623	0.0789463
766	5	6.4	279.405	44.7714	4534	5701.4	0.0286447	0.0341937	0.0337392	0.0437432	0.279405	0.461131	18	0.0562498	0.0973501
767	7	6.28571	250.058	42.1582	6034	5548.29	0.00227265	0.026813	0.03408	0.0474613	0.250058	0.439747	24	0.0424115	0.0758599
768	8	6.5	233.225	38.9519	8219	5515.88	0.0217582	0.0384162	0.0384123	0.0731142	0.233225	0.45636	29	0.0597261	0.126861
769	7	6.85714	246.754	38.6636	7154	7870.14	0.0176338	0.0380153	0.0323475	0.0574419	0.246754	0.443799	28	0.0576025	0.114224
770	5	6.4	243.635	38.7496	6668	4922	0.00644151	0.029796	0.0263468	0.0511919	0.243635	0.430721	18	0.0393164	0.0805129
771	5	6	267.661	45.12	8161	6036	0.00849551	0.0305954	0.0412422	0.0450667	0.267661	0.467686	16	0.0534191	0.0848978
772	5	7	263.74	39.1214	8287	7411.6	0.00747656	0.0439017	0.0387263	0.060792	0.26374	0.421939	21	0.0591843	0.120398
773	3	6	260.845	44.3022	0	3744.33	0.0198153	0.033401	0.0308609	0.0557513	0.260845	0.418579	10	0.0422715	0.0622811
774	4	6.25	271.548	44.6923	685	4575.25	0.0176073	0.030591	0.0338087	0.0563702	0.271548	0.427195	14	0.0466258	0.0811023
775	6	6.33333	225.908	36.7997	5486	5995.33	0.0140055	0.0299629	0.0298107	0.0598292	0.225908	0.390714	21	0.0421525	0.0778973
776	6	6.5	232.657	37.9606	6856	6738.67	0.00695413	0.0347314	0.0297032	0.052852	0.232657	0.38549	22	0.0488246	0.102437
777	8	6.25	238.435	40.8863	7521	4882.38	0.0168712	0.0431461	0.0320839	0.0678575	0.238435	0.424855	27	0.0481465	0.0860249
778	4	6.75	254.785	38.2936	760	5353.25	0.0158309	0.0268422	0.0363798	0.0414577	0.254785	0.411717	16	0.0450786	0.084112
779	8	6.375	234.225	38.9097	7791	4711.75	0.0126001	0.0315874	0.0356526	0.0449631	0.234225	0.408307	28	0.0494618	0.0931976
780	6	6.33333	234.966	38.2752	6104	5851.83	0.00864947	0.0282345	0.0349363	0.0442577	0.234966	0.419316	21	0.0402755	0.081552
781	7	6	256.048	45.1132	6511	5933.86	0.0264394	0.0450277	0.0418417	0.0735875	0.256048	0.422168	22	0.0554361	0.0848616
782	6	5.83333	232.278	41.0173	2482	4517.67	0.00804203	0.0346208	0.0350026	0.0529885	0.232278	0.419368	18	0.0409136	0.0892592
783	5	6.4	272.423	45.4038	2548	4024.8	0.0188686	0.0423375	0.0357101	0.0605327	0.272423	0.46271	18	0.0601707	0.104559
784	6	6.66667	245.695	37.683	6669	6664.67	0.00953683	0.0343758	0.0434471	0.0690971	0.245695	0.445293	23	0.046761	0.0921424
785	6	6	243.917	41.4271	5957	6246.67	0.0128969	0.0341995	0.0399387	0.0665203	0.243917	0.439889	19	0.0484433	0.098692
786	6	6.16667	264.476	43.4496	7130	6229.83	0.0159458	0.0376363	0.0403788	0.0749484	0.264476	0.428528	20	0.0521549	0.0953211
787	6	6.33333	250.043	40.0862	5970	5930.33	0.010265	0.0291827	0.0382295	0.0607797	0.250043	0.426277	21	0.0467896	0.107544
788	8	6	264.667	44.7414	8722	6128.38	0.0160851	0.0414251	0.0364429	0.0654564	0.264667	0.433943	25	0.0585169	0.11807
789	5	6	267.802	47.3754	3983	5002.8	0.0176073	0.0303691	0.0315136	0.0447235	0.267802	0.427392	16	0.043971	0.0812996
790	7	6.57143	253.171	40.0137	6308	5530.57	0.0312551	0.047608	0.0389196	0.0688192	0.253171	0.456951	26	0.0665017	0.115571
791	8	6	245.382	44.3415	8543	4823.62	0.0128569	0.0371872	0.0398552	0.0566318	0.245382	0.407198	25	0.0539002	0.102437
792	6	6.83333	255.755	39.1752	7611	6097	0.0291102	0.0382464	0.031815	0.0604754	0.255755	0.445812	24	0.0540458	0.0910886
793	7	6.42857	264.068	45.8975	11093	6213.14	0.0313607	0.0404102	0.0357412	0.053115	0.264068	0.468827	25	0.0595508	0.094811
794	5	6.8	254.922	37.9349	4389	8018.8	0.0129753	0.0314743	0.0382184	0.0595156	0.254922	0.458963	20	0.0472531	0.0921327
795	5	6	245.9	42.7397	2731	6140.8	0.0051847	0.0319072	0.036152	0.0513031	0.2459	0.424757	16	0.0422385	0.0671756
796	9	6.11111	232.773	39.4729	9084	5125.33	0.0191814	0.0313145	0.0338989	0.0750797	0.232773	0.397838	27	0.0426186	0.0750797
797	6	6.33333	256.057	41.0504	4394	5487.17	0.0186426	0.034823	0.0360039	0.0732881	0.256057	0.422796	21	0.0487164	0.088998
798	7	6.57143	228.454	36.6122	9485	7973.29	0.0215855	0.0431037	0.0359846	0.0683405	0.228454	0.376414	26	0.0582817	0.0989996
799	8	5.625	245.2	44.6979	10321	5986.5	0.00566933	0.0278891	0.0302643	0.0596128	0.2452	0.432484	22	0.0372404	0.0666903
800	6	5.66667	264.932	47.5195	6220	4412.17	0.00311315	0.0362008	0.033158	0.0634052	0.264932	0.460775	17	0.0381008	0.0797482
801	8	5.875	238.033	43.6748	8893	5085.25	0.00851823	0.0299416	0.0289753	0.05671	0.238033	0.423322	23	0.040512	0.066608
802	6	6.66667	251.903	38.8851	5190	6465.5	0.0155947	0.0408255	0.0363049	0.0664662	0.251903	0.434814	23	0.0521321	0.0842661
803	7	6.71429	226.477	34.3953	7105	5662.86	0.0197392	0.0330749	0.0356848	0.0583426	0.226477	0.388115	27	0.0464754	0.0669646
804	5	6	293.613	51.0327	5238	4499	0.0299226	0.0521667	0.0394372	0.0699911	0.293613	0.46062	16	0.0649031	0.0993308
805	6	5.66667	269.503	47.9116	5292	7068.67	0.0200636	0.0453896	0.0368666	0.0770988	0.269503	0.463614	17	0.0501948	0.0770988
806	6	6.66667	236.458	35.8909	8264	6582	0.00760836	0.0323003	0.0332339	0.0521554	0.236458	0.427879	23	0.0391695	0.0715166
807	5	6.2	234.352	39.8957	5473	5585.6	0.0140055	0.028527	0.02826	0.048563	0.234352	0.395339	17	0.0410666	0.0792892
808	5	6.4	243.377	38.9983	4031	5818	0.0120021	0.0286848	0.0294125	0.0492289	0.243377	0.410933	18	0.0372919	0.069582
809	7	6.28571	224.016	38.6694	6151	5772	0.0079985	0.020425	0.0351638	0.0380354	0.224016	0.410477	24	0.0373738	0.0741176
810	5	6	239.606	40.847	4953	5216.2	0.0112447	0.0281187	0.0324532	0.0467596	0.239606	0.429188	16	0.0435895	0.0934736
811	7	5.85714	265.941	45.9517	8114	5418.43	0.0188819	0.0458314	0.0421166	0.0631564	0.265941	0.439764	21	0.0576195	0.0974873
812	6	6.66667	233.143	36.1433	3375	5581.17	0.0135048	0.0333557	0.0357589	0.0490904	0.233143	0.402921	23	0.0496548	0.0889792
813	6	6.83333	248.466	41.5399	5195	5964	0.0108414	0.0342358	0.0370547	0.0587721	0.248466	0.453619	24	0.0503299	0.0848141
814	4	6.25	271.502	44.2807	4766	5816	0.0291828	0.046487	0.037656	0.0565535	0.271502	0.470736	14	0.052948	0.0940665
815	5	6.2	255.09	41.3003	6103	4922.8	0.0132359	0.0239266	0.0343171	0.0361891	0.25509	0.454404	17	0.0374286	0.0703658
816	6	6.33333	243.532	38.6559	8201	6645.33	0.0166328	0.0321807	0.0333635	0.0574077	0.243532	0.433907	21	0.0468432	0.0893908
817	5	6.2	242.788	40.5225	5999	5951.6	0.0112447	0.037471	0.0336607	0.0658548	0.242788	0.433955	17	0.0479044	0.0870115
818	4	6.25	254.802	40.9504	719	5044.5	0.00786954	0.0399236	0.0332057	0.0849033	0.254802	0.421918	14	0.0449319	0.0849033
819	6	6.16667	256.644	49.2087	5465	4719.33	0.00778019	0.0292534	0.0421783	0.0508287	0.256644	0.457659	19	0.0480777	0.0986279
820	5	6.2	275.209	47.9213	2896	4508.6	0.00196946	0.0347418	0.0374689	0.0678125	0.275209	0.419723	17	0.0498558	0.0784131
821	6	6.5	265.149	43.8232	8054	6627.5	0.0227892	0.0363662	0.0377306	0.0547667	0.265149	0.422091	22	0.0583958	0.122871
822	6	6.16667	240.95	40.6364	7666	5214.83	0.0163599	0.02763	0.0295143	0.0444313	0.24095	0.409612	20	0.0434468	0.0832622
823	6	6.83333	263.696	40.9496	4687	6440.5	0.0152258	0.0309869	0.0369209	0.0449589	0.263696	0.451028	24	0.0479023	0.0811021
824	5	6	274	46.7106	2872	4587	0.0194484	0.0370813	0.0357927	0.0489187	0.274	0.419361	16	0.05295	0.107639
825	7	5.57143	244.64	46.6398	5467	5165.71	0.00884322	0.0328644	0.0332589	0.0504654	0.24464	0.447169	19	0.0340361	0.0555701
826	4	7.5	272.609	37.1862	4180	7159.25	0.0108425	0.0473028	0.0368135	0.0775008	0.272609	0.486378	19	0.0603816	0.131147
827	5	6.6	226.256	35.1775	3730	6802.6	0.00621351	0.038052	0.0359281	0.0778717	0.226256	0.417803	19	0.0410951	0.0846562
828	7	6.85714	259.237	42.0159	8760	5498.57	0.0107616	0.0352537	0.0364095	0.0523231	0.259237	0.449839	28	0.0500635	0.0928081
829	8	5.875	225.93	40.7817	7300	4595.75	0.0124882	0.0355928	0.0349112	0.0538486	0.22593	0.405224	24	0.043777	0.0688927
830	7	6.57143	235.837	39.3061	6606	5559.43	0.01219	0.0306959	0.0325244	0.0500283	0.235837	0.438585	26	0.0397162	0.0633796
831	7	6.42857	243.514	40.0887	7284	6240.57	0.0129069	0.0305916	0.0343777	0.0636727	0.243514	0.418981	25	0.0491538	0.0856677
832	7	5.71429	266.151	47.2554	4484	4114.71	0.0108655	0.0282066	0.0358361	0.0502768	0.266151	0.43295	20	0.0440233	0.0795287
833	6	6.83333	233.756	34.5532	6686	5104.5	0.0201695	0.0302213	0.0338019	0.0431326	0.233756	0.396095	24	0.0504742	0.0821379
834	5	6.2	234.915	38.7609	4130	6872.4	0.00370056	0.03381	0.0374215	0.055723	0.234915	0.383517	17	0.0467164	0.086161
835	8	5.875	250.963	45.0015	5301	6916	0.00820535	0.0401996	0.0365582	0.0783292	0.250963	0.419777	24	0.0525715	0.100333
836	4	5.75	256.518	44.8906	1855	5653.5	0.0203122	0.0288737	0.0393456	0.037936	0.256518	0.410768	12	0.0427754	0.0781552
837	7	6.42857	237.314	38.6375	6476	4662.29	0.0128335	0.0311088	0.0352923	0.0523915	0.237314	0.422676	25	0.0442	0.0741147
838	7	6	236.152	40.0012	6324	5016.29	0.0167903	0.0350977	0.0306415	0.0416244	0.236152	0.385076	22	0.0458859	0.0746621
839	6	6	240.067	40.3923	5407	4632.33	0.00471285	0.0397222	0.035164	0.0660351	0.240067	0.411411	19	0.0462525	0.0770142
840	6	5.66667	260.456	48.577	3052	3949	0.0161828	0.0334364	0.0349585	0.0546568	0.260456	0.454142	17	0.0458396	0.0820434
841	6	7	247.239	38.8207	7095	6003.83	0.0184318	0.0393204	0.0387321	0.0698568	0.247239	0.448107	25	0.0563581	0.109422
842	6	6.16667	250.492	43.7035	3985	4356	0.00227265	0.034836	0.034111	0.0604686	0.250492	0.44202	20	0.0416542	0.0741147
843	8	5.875	249.024	44.135	6727	5338.25	0.0107521	0.0249759	0.0328551	0.0474784	0.249024	0.445	24	0.0393871	0.0834425
844	6	6.16667	232.3	42.6958	4178	3971.5	0.00431788	0.0286144	0.0395927	0.0543852	0.2323	0.427397	19	0.0396927	0.0789078
845	6	6.33333	265.937	44.4811	3969	5493.83	0.0180604	0.0357199	0.0351456	0.0500252	0.265937	0.441793	21	0.05528	0.100793
846	5	7.6	258.435	37.2033	7197	7524	0.016786	0.0405945	0.0336905	0.061525	0.258435	0.456877	24	0.0582096	0.090251
847	4	7.5	236.668	31.6966	1515	7780.5	0.0138517	0.0356296	0.0298378	0.0576455	0.236668	0.425441	19	0.0459573	0.0853019
848	5	7.6	233.227	31.282	5707	7255.4	0.0100156	0.0471492	0.0351333	0.0884438	0.233227	0.437368	24	0.0484915	0.0884438
849	6	6	262.935	45.3876	5664	5389.83	0.0200895	0.0386972	0.0348489	0.0732881	0.262935	0.443592	19	0.0549513	0.0951999
850	4	6.5	296.412	48.167	170	5922.25	0.0405136	0.0473662	0.0390152	0.0594721	0.296412	0.486378	15	0.0658043	0.10618
851	6	6.33333	249.304	41.6991	3914	5068	0.0205512	0.0337646	0.0337015	0.04863	0.249304	0.423638	21	0.0496388	0.0873323
852	7	6.57143	237.474	37.1962	9684	6674.14	0.0106573	0.0310441	0.0389392	0.0463415	0.237474	0.410866	26	0.0432748	0.0862773
853	7	6.85714	242.417	37.3108	9184	7052	0.00817268	0.028709	0.0328637	0.0563013	0.242417	0.447814	27	0.0417669	0.0619405
854	9	5.55556	240.644	45.2321	8862	5455.22	0.00584192	0.0265853	0.037007	0.057417	0.240644	0.424215	24	0.0421073	0.0876088
855	7	6.57143	235.277	37.2522	6942	7009.29	0.00642894	0.0352067	0.0359723	0.0658548	0.235277	0.416871	26	0.0493202	0.102915
856	7	6.42857	250.804	40.7344	5128	7058.43	0.0195447	0.0359097	0.0354055	0.0511194	0.250804	0.419723	25	0.0538242	0.0809544
857	4	7	259.614	38.1179	5967	6200.75	0.0145665	0.0272211	0.0372776	0.0502425	0.259614	0.461914	17	0.0430053	0.0835214
858	5	7.2	271.226	39.4785	7373	7407.4	0.024841	0.0511899	0.0449199	0.0692415	0.271226	0.436382	22	0.0687729	0.119533
859	5	6.8	257.206	37.9685	3372	6138.4	0.0156291	0.0404764	0.0417936	0.0548814	0.257206	0.442518	20	0.0555699	0.10786
860	6	6.16667	257.856	43.4365	8053	6714.83	0.0133209	0.0271963	0.0416312	0.0352781	0.257856	0.433892	20	0.0450695	0.0780559
861	5	7	258.812	38.0823	7242	7117.6	0.00549892	0.0355498	0.0377976	0.0683405	0.258812	0.419278	21	0.0549471	0.107587
862	5	6.8	258.483	40.8239	3299	5847.8	0.00370806	0.0404017	0.0352979	0.0751814	0.258483	0.462467	20	0.0532797	0.0926595
863	6	6	259.189	43.6096	2471	5478.83	0.0193928	0.0289474	0.0341098	0.048287	0.259189	0.464304	19	0.0460348	0.0756088
864	6	6.33333	263.692	42.9547	6332	5141.83	0.0188215	0.0341418	0.0353929	0.0468567	0.263692	0.416503	21	0.0508499	0.0840456
865	6	6.16667	256.701	43.955	4905	5173	0.0166819	0.0382354	0.0351744	0.0645934	0.256701	0.446934	20	0.057246	0.108192
866	7	6.14286	236.462	39.7723	7400	5938.29	0.00967186	0.0307443	0.0336859	0.0627378	0.236462	0.397777	23	0.0416122	0.0946256
867	6	6.66667	251.458	39.914	6540	6111.33	0.00735954	0.0335247	0.0379562	0.052679	0.251458	0.453347	23	0.0435904	0.0742008
868	5	6.4	247.816	39.7095	6553	5439.4	0.0184582	0.036355	0.0301828	0.0595146	0.247816	0.415472	18	0.0427799	0.0786917
869	9	5.66667	241.321	44.3061	8085	5061.56	0.0145718	0.0294226	0.0361593	0.0616057	0.241321	0.408793	25	0.0463738	0.0878423
870	9	5.77778	247.066	44.413	6614	4770.89	0.00409039	0.0415582	0.0358107	0.078113	0.247066	0.423106	26	0.0485068	0.104247
871	7	5.71429	263.685	46.8176	7445	5527.43	0.0159458	0.0313075	0.0352681	0.0482399	0.263685	0.43397	20	0.0469444	0.07962
872	5	6.8	257.224	38.2773	2385	5895.2	0.0436185	0.0501145	0.0356847	0.0580887	0.257224	0.458352	20	0.065236	0.126861
873	5	7.4	243.098	35.7526	3389	7018.4	0.00488384	0.0457283	0.040106	0.0591782	0.243098	0.434559	23	0.0582129	0.0958737
874	4	7	255.967	38.5728	1643	6088.25	0.0155324	0.0286878	0.0318366	0.0391464	0.255967	0.426556	17	0.0528079	0.083338
875	6	5.33333	257.277	48.5967	2654	4063.83	0.0121528	0.0347619	0.038272	0.0605327	0.257277	0.448606	15	0.0441798	0.0760503
876	5	6.6	270.022	41.982	5958	5909	0.0400834	0.0452932	0.0375646	0.0543282	0.270022	0.446417	19	0.0619006	0.0992994
877	8	6.25	232.662	37.8422	7281	6894	0.00259643	0.0299563	0.0344214	0.0707451	0.232662	0.426458	27	0.0421944	0.0907203
878	5	6.4	268.827	42.2443	3315	5105.6	0.0196554	0.0315825	0.0393322	0.0432423	0.268827	0.43534	18	0.0510207	0.0864496
879	5	6.4	264.267	42.031	3530	5942.4	0.0108655	0.0350446	0.0361619	0.0605344	0.264267	0.431901	18	0.0460019	0.0930424
880	6	6.33333	273.929	45.3831	4629	4599	0.0224823	0.0319537	0.0385531	0.0421263	0.273929	0.445842	21	0.0503897	0.0861551
881	7	6	248.121	42.5772	7444	5953.57	0.0150233	0.0296549	0.034659	0.0500252	0.248121	0.436478	22	0.0408073	0.078038
882	5	7.4	233.08	35.1072	3049	8600	0.0138173	0.0351855	0.0374295	0.0566028	0.23308	0.429778	23	0.04463	0.0816562
883	6	5.83333	272.017	47.2792	3955	5952.5	0.0231188	0.0402826	0.0373033	0.052685	0.272017	0.43012	18	0.0575467	0.0864966
884	6	6.66667	242.279	39.2421	6236	6697.33	0.0229462	0.0409529	0.0346215	0.0604469	0.242279	0.450528	23	0.0466707	0.0748512
885	5	5.8	266.917	48.9983	6849	4930.4	0.0129955	0.0298659	0.0315944	0.0522207	0.266917	0.46092	15	0.0373256	0.0526002
886	4	6.5	257.76	42.5764	1856	6177	0.0206385	0.0361448	0.0326595	0.0563013	0.25776	0.469808	15	0.0474647	0.0830984
887	7	6.42857	269.125	44.4575	7989	6368.57	0.0113406	0.0370397	0.032993	0.054167	0.269125	0.460042	25	0.0516559	0.0890237
888	4	7.75	254.117	33.9579	8349	8722.25	0.0182408	0.0264928	0.0375798	0.0392105	0.254117	0.442025	20	0.0505894	0.0806543
889	7	5.71429	252.767	44.879	6920	5502.29	0.0130511	0.0289353	0.0318266	0.0541652	0.252767	0.433641	20	0.0401739	0.0718299
890	4	6	267.093	47.9336	1675	4998.25	0.0288983	0.0357579	0.0343116	0.0504654	0.267093	0.469127	13	0.0471023	0.0759511
891	6	6.16667	255.675	43.086	4566	4820.33	0.00699868	0.0335138	0.0354461	0.051665	0.255675	0.43356	20	0.0504352	0.0941822
892	5	7	252.577	37.4656	7390	6026.2	0.0202655	0.0405465	0.0352035	0.0618822	0.252577	0.452968	21	0.063913	0.105908
893	7	6.14286	257.816	42.7939	5348	5881	0.0176707	0.0417808	0.037348	0.0692323	0.257816	0.434462	23	0.0527806	0.0931271
894	7	6.42857	224.485	36.956	6466	6274.43	0.00999323	0.0282512	0.0308135	0.0782526	0.224485	0.407927	25	0.0366614	0.0782526
895	6	6.5	235.355	41.0159	3488	4838.83	0.00828281	0.0360765	0.033448	0.0588288	0.235355	0.435679	21	0.048963	0.081732
896	6	6.5	260.236	43.6137	5354	5006.33	0.00699868	0.0450834	0.0350997	0.0659686	0.260236	0.440559	22	0.0573043	0.0994053
897	7	6.14286	243.694	41.7762	6641	5720.86	0.00953683	0.0362428	0.0404751	0.0554662	0.243694	0.435756	22	0.045358	0.101919
898	6	5.66667	257.62	47.5882	6074	4460.33	0.0113468	0.02684	0.0292535	0.0529402	0.25762	0.449692	17	0.0370559	0.0736527
899	4	6.75	263.006	40.8076	2574	5443.25	0.0185654	0.0304027	0.0377479	0.0382664	0.263006	0.452533	16	0.0468973	0.0944253
900	4	7	247.017	36.6114	2808	6944.5	0.0109141	0.0299393	0.0336881	0.0488167	0.247017	0.417468	17	0.042341	0.0808273
901	5	6.6	250.067	38.8795	5918	6102	0.0144335	0.0315314	0.03724	0.0494509	0.250067	0.4324	19	0.0492692	0.0752164
902	6	6.16667	246.744	41.173	7192	5999.17	0.011404	0.0282518	0.0350172	0.0451425	0.246744	0.412843	20	0.04324	0.067786
903	6	5.66667	270.978	48.6039	4148	5296.17	0.013024	0.0328639	0.0407254	0.057146	0.270978	0.454587	17	0.0457327	0.0865352
904	7	5.42857	281.519	54.0057	3493	3964	0.0132256	0.0331489	0.0350119	0.051523	0.281519	0.454996	18	0.0479656	0.0857401
905	8	6.25	243.565	40.7029	10373	6781.88	0.00884322	0.0309023	0.032392	0.0679847	0.243565	0.453431	27	0.0441898	0.0735812
906	7	5.85714	238.969	41.8196	7355	6031.86	0.0228028	0.0497592	0.0370917	0.0788727	0.238969	0.447881	21	0.0522157	0.0788727
907	6	6.33333	239.961	40.5331	6965	5495.5	0.00727096	0.0278235	0.0283541	0.0511303	0.239961	0.433366	21	0.0406016	0.0954588
908	6	6.33333	237.998	39.6664	3638	5792.33	0.0204501	0.0396699	0.0341198	0.0757338	0.237998	0.401666	21	0.0474162	0.0858298
909	5	6.2	257.529	44.3317	1826	7069.6	0.0116642	0.0350014	0.0367466	0.0623427	0.257529	0.440462	17	0.04497	0.0869033
910	6	6	234.972	40.1411	4532	5382.83	0.010687	0.0290597	0.0339487	0.0560362	0.234972	0.392902	19	0.04028	0.0707815
911	4	7	242.996	35.4369	3317	5392	0.0170215	0.0342822	0.0385036	0.0645978	0.242996	0.40931	17	0.051357	0.0850196
912	6	6.83333	234.086	37.0017	8347	5664.17	0.00454511	0.0346436	0.0364994	0.056041	0.234086	0.417511	22	0.0482846	0.088117
913	5	6	247.928	42.2658	2847	5612.6	0.00128394	0.0308324	0.0314762	0.0653797	0.247928	0.421239	16	0.0418349	0.078623
914	4	6.25	259.952	42.397	1448	4929.5	0.0205512	0.03475	0.0341857	0.0632538	0.259952	0.426808	14	0.0484748	0.0701878
915	6	6.16667	260.434	43.4574	3626	5539	0.0105235	0.0369459	0.0383198	0.0701694	0.260434	0.443109	20	0.050449	0.0944416
916	6	6.16667	268.173	45.6532	10349	5975.83	0.0135242	0.0335413	0.0417056	0.059456	0.268173	0.459052	20	0.0483645	0.0901134
917	4	7	250.706	36.5612	6029	7452.5	0.01962	0.0346806	0.038705	0.0445284	0.250706	0.420171	17	0.0492154	0.0764576
918	7	6.28571	253.621	42.759	7122	4502.71	0.0221263	0.0375941	0.036389	0.0507707	0.253621	0.421757	24	0.0512225	0.096024
919	5	6.8	244.658	38.1162	6095	6612.4	0.00768968	0.0213465	0.0399761	0.0276841	0.244658	0.419272	20	0.0448568	0.0739056
920	7	6.28571	245.16	41.7772	9163	5328.57	0.0144448	0.045366	0.0337646	0.0783548	0.24516	0.432198	24	0.0566171	0.0950358
921	3	7.33333	260.256	36.491	0	5983.33	0.00609748	0.0236809	0.0345765	0.0349928	0.260256	0.454027	14	0.0379628	0.0820183
922	5	6.6	258.827	40.2415	2199	6862.4	0.0144335	0.0374531	0.0365496	0.0628701	0.258827	0.444976	19	0.0546721	0.0892592
923	6	6.66667	251.152	39.1844	7243	6114.5	0.0163814	0.0414434	0.0308148	0.0593621	0.251152	0.420262	23	0.0576603	0.102803
924	5	7.2	263.671	42.2501	4244	6622.6	0.0255582	0.0492561	0.0349887	0.0847382	0.263671	0.439845	22	0.0648879	0.100593
925	6	6	272.619	47.7624	3474	5024.5	0.0130716	0.0313524	0.0374718	0.0462597	0.272619	0.431287	19	0.0497804	0.100997
926	6	6.5	256.226	42.2638	6205	6217.17	0.0139591	0.0324317	0.031985	0.0516202	0.256226	0.462627	22	0.0478874	0.0983591
927	8	6.75	228.524	38.4144	10821	6674.5	0.00761468	0.0275874	0.0377796	0.0442297	0.228524	0.416678	31	0.0417815	0.084671
928	6	6.16667	235.94	43.3648	5714	5021.83	0.00305944	0.0426719	0.0293714	0.0601803	0.23594	0.430764	19	0.0440316	0.0792921
929	6	6	233.09	39.8196	5724	7052.67	0.0123188	0.0334321	0.0353645	0.0434827	0.23309	0.395989	19	0.0454556	0.0798403
930	4	6.5	246.754	38.1881	1723	5522	0.0242562	0.0361757	0.0346021	0.0464128	0.246754	0.431041	15	0.0463994	0.0641674
931	4	7.75	272.489	35.9534	4283	7281.75	0.0155307	0.0373347	0.0324268	0.0530706	0.272489	0.471729	20	0.0501553	0.0815303
932	4	6.5	267.106	41.3378	3678	4386.75	0.019916	0.030741	0.0360484	0.0500164	0.267106	0.446861	15	0.0465101	0.0733236
933	3	6.66667	233.297	35.6426	0	5754.67	0.00305944	0.00563353	0.0355548	0.00851823	0.233297	0.427705	12	0.0244389	0.0539174
934	8	5.75	232.682	40.9963	6896	6344.25	0.00230031	0.0348739	0.0352736	0.0855792	0.232682	0.389155	23	0.0418752	0.0856677
935	5	6.8	242.172	41.0346	3344	6004.8	0.00950846	0.0251261	0.0386958	0.0377925	0.242172	0.414706	20	0.044147	0.0862809
936	4	7.75	261.013	34.8795	3780	6938.75	0.0260732	0.0367501	0.0375143	0.0563665	0.261013	0.441186	20	0.0584818	0.0961473
937	8	6.375	243.931	40.8125	7513	6563.38	0.0176338	0.0419588	0.0333203	0.0646072	0.243931	0.432893	28	0.0543987	0.10498
938	6	6.33333	247.446	40.9464	3280	7235.67	0.0202326	0.0353653	0.0363543	0.0559717	0.247446	0.427115	21	0.0524585	0.101241
939	8	6	252.895	42.7513	12412	5417	0.0227906	0.0368756	0.0369069	0.0720909	0.252895	0.436127	25	0.0489365	0.0826435
940	4	7.5	235.91	31.9462	2795	5951.75	0.018129	0.037078	0.0395258	0.0466291	0.23591	0.442849	19	0.0527537	0.0922332
941	7	6.14286	235.879	41.4526	7059	4936.57	0.0129833	0.0327078	0.0333487	0.0677101	0.235879	0.402294	23	0.0438732	0.0721185
942	5	6.8	251.559	38.213	6340	6293	0.0137791	0.0337427	0.0355664	0.0556476	0.251559	0.421281	20	0.0533451	0.0864217
943	8	6.375	236.54	38.0506	6597	6571	0.00864947	0.030838	0.0353198	0.061973	0.23654	0.426247	28	0.0436332	0.0902015
944	8	6.125	226.441	38.5152	7228	5945.12	0.0176865	0.045519	0.0334782	0.0798211	0.226441	0.405318	26	0.0489389	0.0906356
945	9	5.66667	230.007	42.1985	9714	4994.89	0.020138	0.0361598	0.0356225	0.0526144	0.230007	0.380226	25	0.0506095	0.0952297
946	4	6.25	271.303	44.652	1990	4267.75	0.0306566	0.0412998	0.0360466	0.0566551	0.271303	0.456377	14	0.0584392	0.0968579
947	5	7	262.557	38.8417	5798	6953.4	0.0212902	0.0408316	0.0427713	0.0582841	0.262557	0.422206	21	0.0599352	0.0970014
948	6	6.83333	254.244	38.6579	4688	5913.83	0.00779227	0.0336772	0.0328657	0.0590387	0.254244	0.394128	24	0.0512128	0.0861713
949	7	6.71429	243.003	37.7867	7477	5999.71	0.0165863	0.0420018	0.0378668	0.0884438	0.243003	0.446481	27	0.0505829	0.0884438
950	5	6.6	259.358	40.324	6217	6833.4	0.00938293	0.0277694	0.0337987	0.0604053	0.259358	0.443543	19	0.0446993	0.0845221
951	6	7.16667	229.8	34.3484	10422	6746	0.0138743	0.0382521	0.0392403	0.0783292	0.2298	0.42024	25	0.0537314	0.0864319
952	7	6.57143	251.704	39.4251	8940	6055	0.0317497	0.0478075	0.0352656	0.0782038	0.251704	0.432659	26	0.0650632	0.102915
953	6	6.5	249.95	38.9307	4156	6596.67	0.0183148	0.0337631	0.0314589	0.062313	0.24995	0.447957	22	0.046936	0.0869492
954	6	6.5	242.359	39.4314	4935	5639	0.015295	0.0387311	0.0368831	0.0645978	0.242359	0.418103	22	0.052224	0.097676
955	8	6.125	237.777	40.9032	8061	4735.5	0.00941038	0.0280023	0.0335819	0.0442571	0.237777	0.372491	26	0.0460299	0.0840456
956	6	6.66667	215.858	35.1768	5467	7802.33	0.00502056	0.0198983	0.034243	0.0350363	0.215858	0.371538	23	0.0343186	0.0769658
957	5	6.8	264.718	40.422	4149	6987.4	0.00911544	0.0327154	0.0416115	0.0706012	0.264718	0.452344	20	0.0555327	0.092777
958	5	6.4	248.814	40.6397	3287	6893.6	0.00566933	0.0198936	0.032174	0.0472246	0.248814	0.438153	18	0.0337949	0.0803783
959	6	6.5	262.078	42.345	6187	6367.83	0.0217786	0.0479195	0.0392216	0.0679033	0.262078	0.460728	22	0.0648986	0.10922
960	5	6	269.349	45.9177	4089	5790	0.00617041	0.0340405	0.0348205	0.0607248	0.269349	0.448389	16	0.0507151	0.0900142
961	7	6	240.351	41.8162	6061	4952.43	0.0144448	0.0336074	0.0369321	0.0529885	0.240351	0.420665	22	0.0474543	0.082227
962	6	6	259.934	43.735	3408	5695	0.0192415	0.0373103	0.0344519	0.0564163	0.259934	0.442566	19	0.0517617	0.0843253
963	6	6	261.581	45.8286	3074	5382.67	0.016721	0.033985	0.0330684	0.0451065	0.261581	0.429082	19	0.0516677	0.0902574
964	4	6.5	266.143	42.2184	2390	5404	0.0038391	0.0254175	0.0347515	0.0386653	0.266143	0.446934	15	0.0399767	0.0698069
965	6	5.66667	267.076	47.9042	3731	5463	0.0231188	0.0405348	0.0342125	0.0523534	0.267076	0.428975	17	0.0514833	0.0772026
966	7	5.85714	263.589	47.1142	3301	5019.43	0.00311315	0.0234939	0.0368412	0.0433099	0.263589	0.463888	21	0.038866	0.0812681
967	6	6.16667	261.118	43.3124	5357	6059.33	0.0153857	0.0373412	0.0346212	0.0637805	0.261118	0.454739	20	0.0480657	0.0757974
968	7	5.85714	248.668	44.2359	4970	5626.71	0.0120483	0.0412406	0.0369815	0.0574805	0.248668	0.436806	21	0.0483505	0.085011
969	4	7.5	249.929	34.0925	4509	5340.75	0.0295011	0.036846	0.0357642	0.0409747	0.249929	0.428156	19	0.0553066	0.0856983
970	6	5.5	268.143	50.3301	3201	4519.17	0.0175458	0.0340428	0.0368144	0.0543074	0.268143	0.439307	16	0.0546775	0.0859565
971	4	6	263.53	44.5491	878	5083.25	0.0159362	0.0279101	0.0343143	0.0413843	0.26353	0.457544	13	0.0450289	0.0922553
972	8	5.875	239.413	42.2179	6421	5570.62	0.0147653	0.0375133	0.0307823	0.0519315	0.239413	0.399154	24	0.0474615	0.0935105
973	6	6.33333	272.705	46.3347	8764	6372.83	0.0239591	0.0413697	0.03677	0.0729515	0.272705	0.473368	21	0.0536848	0.0921327
974	5	6.6	268.982	40.9877	4587	6825.2	0.0106469	0.0293844	0.0378166	0.0441421	0.268982	0.457437	19	0.0469029	0.0851516
975	5	6.2	264.879	45.9123	9962	6468.2	0.016324	0.0284115	0.029992	0.055768	0.264879	0.454477	17	0.0438384	0.0967023
976	6	6.33333	244.849	40.128	5693	6857.67	0.0160357	0.0372752	0.0313103	0.0509355	0.244849	0.409058	21	0.0500328	0.0894196
977	6	5.83333	237.473	41.8875	5683	5070.83	0.00361925	0.0254402	0.0337625	0.0713233	0.237473	0.414274	18	0.03511	0.0713233
978	5	5.8	257.401	45.1064	3134	5531.8	0.0145039	0.0368509	0.0362793	0.0681104	0.257401	0.423533	15	0.046625	0.0786523
979	5	6.4	253.908	40.3835	3309	5413	0.0151908	0.035918	0.0338381	0.0554429	0.253908	0.408672	18	0.0506855	0.0924558
980	6	6.5	241.303	39.4193	8547	5816.67	0.0138704	0.0255537	0.0344145	0.052697	0.241303	0.422732	22	0.038783	0.0942953
981	5	6.6	224.956	34.7075	4835	7749.4	0.0206654	0.0272927	0.0388227	0.0344222	0.224956	0.377057	19	0.0475109	0.0874133
982	6	6.16667	254.685	43.6098	8197	5214.83	0.0072295	0.0306493	0.0355606	0.0716322	0.254685	0.429827	20	0.0448044	0.0720881
983	6	6	246.24	42.75	5298	4758	0.0170215	0.0371729	0.0372677	0.0753559	0.24624	0.416023	19	0.0522004	0.0970143
984	5	6.4	239.653	38.8771	6189	5189.4	0.0099627	0.0267729	0.033206	0.034402	0.239653	0.411677	18	0.0393206	0.0694988
985	6	6.16667	246.176	41.0782	2269	5897.33	0.0153776	0.0347384	0.034651	0.061102	0.246176	0.418777	20	0.0455362	0.0698975
986	8	6.25	233.152	37.7485	10053	5506.5	0.00967186	0.0307424	0.0348412	0.0713233	0.233152	0.391572	27	0.0424948	0.0727194
987	6	6.33333	254.336	41.6828	6515	7781.5	0.0343537	0.0434085	0.0360525	0.0753802	0.254336	0.43167	21	0.0585823	0.0904847
988	5	6	268.054	45.1863	5323	5677.6	0.0176885	0.0344152	0.0342041	0.0482399	0.268054	0.415591	16	0.0506249	0.078522
989	5	6.6	245.391	37.3929	4241	5675.4	0.00948971	0.044275	0.0342032	0.0610986	0.245391	0.408099	19	0.0564073	0.0891092
990	5	6.6	261.746	40.6953	7191	5730.4	0.0212902	0.0431658	0.0377421	0.0648298	0.261746	0.431281	19	0.0559607	0.0993308
991	4	6.75	272.319	40.9289	2613	5037.25	0.0316513	0.0453621	0.0343431	0.0781759	0.272319	0.42531	16	0.0553921	0.0914918
992	5	7	238.49	35.5653	8773	6551.6	0.0254274	0.0288229	0.0310993	0.0305864	0.23849	0.406599	21	0.046869	0.0843969
993	5	6.2	258.481	42.6493	6467	6102.2	0.0176115	0.0310155	0.0375684	0.0472185	0.258481	0.416311	17	0.0490745	0.0943315
994	9	5.33333	253.44	49.2801	6755	4352.89	0.0211747	0.0382135	0.0394934	0.0800405	0.25344	0.435827	22	0.0472909	0.0868287
995	7	5.42857	234.677	43.9022	6692	4303.43	0.0122373	0.0292207	0.0341878	0.0552995	0.234677	0.425671	18	0.0384786	0.063317
996	6	6.5	226.101	36.5619	5984	5892.83	0.0171273	0.0355704	0.0264561	0.08137	0.226101	0.399196	22	0.0381691	0.08137
997	6	5.83333	245.993	43.8298	4133	5061.83	0.0231509	0.0350163	0.0364365	0.0456841	0.245993	0.398913	18	0.046366	0.086696
998	5	6.6	270.713	43.314	2300	5272	0.0247102	0.038151	0.0350633	0.0518101	0.270713	0.464415	19	0.0559243	0.096873
999	4	6.5	267.77	42.0782	901	5469.5	0.0113406	0.0206816	0.0350202	0.0377282	0.26777	0.463819	15	0.0416316	0.071931
