# Supplementary material for: The winner takes it all—Competitiveness of single nodes in globalized supply networks
Source: PLoS One. 2019 Nov 20;14(11):e0225346. doi: 10.1371/journal.pone.0225346 (PMC6867619; doi:10.1371/journal.pone.0225346)
Supplement: S1 Table — Legends can be found in te readme.txt file. (ZIP) [file pone.0225346.s001.zip › spatial_network_delaunay_randomized_weights_N_1000_r_5_edgelist.dat]

0	79	0.0390209
0	278	0.0408182
0	588	0.00675419
0	874	0.0303303
0	885	0.0530826
0	927	0.0139358
1	305	0.0383752
1	602	0.0535262
1	626	0.0236948
1	646	0.0367337
1	700	0.0291832
2	36	0.0736946
2	70	0.0289437
2	134	0.0426586
2	625	0.0227872
2	701	0.0288004
2	749	0.0432641
3	96	0.0274844
3	245	0.0393445
3	260	0.0132902
3	491	0.0182326
3	595	0.0528664
3	852	0.0498352
4	230	0.00979157
4	527	0.0362475
4	635	0.0156634
4	640	0.00643203
4	736	0.0282694
4	981	0.0307439
5	352	0.0627752
5	380	0.0293117
5	534	0.0531931
5	579	0.0142161
5	789	0.0231172
5	871	0.00874947
6	65	0.0440948
6	97	0.0237847
6	194	0.0216947
6	372	0.0407437
6	443	0.0431414
6	905	0.0397795
7	20	0.0437731
7	102	0.0229268
7	258	0.0552437
7	572	0.0549146
7	639	0.020552
8	229	0.00795755
8	480	0.0433269
8	502	0.0238005
8	550	0.0463687
8	581	0.0129024
8	730	0.0359134
8	999	0.0101915
9	51	0.0719898
9	120	0.0138887
9	169	0.0367556
9	293	0.0241362
9	611	0.0610333
9	839	0.0329925
9	998	0.0217166
10	55	0.00731804
10	427	0.0350283
10	523	0.0214489
10	656	0.0375428
11	352	0.0404952
11	380	0.0629339
11	553	0.0321829
11	759	0.03515
11	831	0.0300373
12	32	0.0115035
12	81	0.0740589
12	435	0.0243651
12	782	0.0183269
12	801	0.0422921
13	445	0.0425354
13	447	0.0334623
13	581	0.0252281
13	878	0.0147873
13	925	0.0169809
13	944	0.0367956
13	999	0.0408252
14	260	0.0281465
14	353	0.0313227
14	620	0.0113767
14	789	0.0245428
14	852	0.0202253
15	415	0.0457891
15	695	0.0505639
15	739	0.0188551
15	823	0.0207823
16	304	0.0254506
16	322	0.0442644
16	468	0.0141906
16	609	0.0239016
16	921	0.0115628
17	135	0.0245009
17	216	0.0381979
17	304	0.0264577
17	665	0.055267
17	985	0.0401743
18	108	0.0625701
18	453	0.0759311
18	537	0.0314706
18	629	0.0305668
18	745	0.0257846
18	778	0.0400771
19	282	0.0230178
19	337	0.0159045
19	381	0.0609374
19	946	0.0127163
20	102	0.0506859
20	517	0.0200257
20	639	0.0742297
20	842	0.0858243
21	93	0.0105608
21	162	0.0478373
21	191	0.0321465
21	411	0.0352032
21	525	0.0437146
21	706	0.0159017
21	829	0.0323779
21	904	0.0170457
22	223	0.0310702
22	311	0.0483465
22	760	0.0183085
22	803	0.00687801
22	859	0.0255165
22	870	0.0225114
23	419	0.0709811
23	520	0.0267955
23	542	0.0468757
23	625	0.0527093
23	701	0.0249633
24	131	0.0401026
24	228	0.0058776
24	611	0.021173
24	670	0.0286788
24	956	0.0272478
25	187	0.0274492
25	439	0.0359467
25	572	0.0353734
25	634	0.0615301
25	748	0.0347522
25	815	0.0373313
25	908	0.0378674
26	37	0.0418185
26	43	0.0261977
26	190	0.0561854
26	285	0.0498828
26	328	0.016373
26	438	0.0464471
26	746	0.0170079
26	786	0.0609433
27	141	0.0415982
27	254	0.0183005
27	334	0.0429821
27	829	0.0172756
27	846	0.055325
27	904	0.0187741
28	246	0.0512955
28	515	0.0128859
28	636	0.0281067
28	763	0.0413484
28	800	0.0415325
29	112	0.0389276
29	173	0.0700391
29	268	0.0305574
29	288	0.0208085
29	363	0.0329834
29	582	0.0530701
30	65	0.046177
30	296	0.0137467
30	805	0.0551863
30	820	0.0532349
30	828	0.0291512
30	958	0.0356785
31	106	0.0308166
31	290	0.0476609
31	312	0.0281961
31	401	0.0385226
31	423	0.0583012
31	428	0.0360662
31	742	0.0119973
31	877	0.0185552
32	81	0.0286274
32	157	0.0300247
32	193	0.0221917
32	435	0.0212779
32	832	0.0241542
33	103	0.0540396
33	655	0.0341608
33	667	0.0281857
33	814	0.0170929
34	75	0.0277697
34	146	0.0463357
34	170	0.038945
34	403	0.0440732
34	679	0.0422575
35	105	0.0176383
35	172	0.0543273
35	291	0.00778632
35	851	0.0297672
35	898	0.0593003
36	116	0.054993
36	134	0.0163888
36	225	0.0412165
36	341	0.0215238
36	749	0.0234691
36	784	0.030496
36	942	0.0268877
37	61	0.0468769
37	386	0.0416606
37	438	0.0386488
37	465	0.010663
37	600	0.00965982
37	605	0.0136918
37	746	0.0484264
37	989	0.0302244
38	426	0.0397913
38	475	0.0669381
38	491	0.0610693
38	510	0.0240357
38	524	0.0429609
38	984	0.0459747
39	48	0.044761
39	80	0.0191621
39	229	0.0144348
39	259	0.0409817
39	937	0.0710481
40	85	0.028611
40	91	0.0152797
40	213	0.0192328
40	392	0.0237536
40	514	0.0170372
40	841	0.0146352
41	263	0.0310979
41	873	0.0349927
41	960	0.0611261
41	988	0.00653571
42	75	0.0595195
42	124	0.00462466
42	215	0.0314894
42	367	0.0371296
42	430	0.018638
42	642	0.0538077
42	689	0.0386517
42	974	0.0532358
43	297	0.0375513
43	438	0.0399567
43	733	0.0637655
43	786	0.0409448
43	980	0.0560186
44	346	0.0471747
44	427	0.0184517
44	458	0.0133862
44	661	0.0336101
44	776	0.0276309
45	144	0.0269072
45	244	0.00950771
45	762	0.0506977
45	818	0.0350464
45	872	0.029447
45	891	0.0513885
45	965	0.0739994
46	186	0.0366815
46	803	0.0304399
46	812	0.0539006
46	983	0.0293381
47	393	0.0370527
47	503	0.048577
47	577	0.0382809
47	773	0.0337723
47	797	0.0216912
47	869	0.0334826
48	89	0.0385972
48	259	0.0396592
48	759	0.0473242
48	831	0.0119646
48	937	0.0163191
48	963	0.0401302
49	60	0.0509368
49	224	0.0412096
49	233	0.0462091
49	367	0.0161183
49	532	0.0499813
50	104	0.0179222
50	397	0.031341
50	672	0.0559133
50	906	0.0223261
50	982	0.0487436
51	120	0.0122341
51	214	0.0375705
51	771	0.0427891
51	839	0.0463983
51	861	0.0275251
51	918	0.0423383
52	400	0.0462347
52	452	0.0165867
52	496	0.0335076
52	618	0.00725283
52	838	0.0177132
52	899	0.0657812
53	133	0.0334382
53	257	0.037612
53	647	0.0564319
53	803	0.0252644
53	917	0.0340562
54	55	0.0147656
54	212	0.0473562
54	291	0.0298402
54	513	0.0610285
54	604	0.0505904
54	656	0.0337804
54	696	0.0470055
54	851	0.0492186
55	523	0.0130974
55	604	0.00589106
55	656	0.054525
55	686	0.0131865
55	876	0.0672557
56	57	0.0209055
56	90	0.00544149
56	638	0.0046263
57	83	0.00454464
57	90	0.0600215
57	126	0.0285577
57	466	0.0377592
57	638	0.0323129
57	710	0.0236081
57	731	0.0169126
58	221	0.027388
58	343	0.052361
58	512	0.0273051
58	621	0.0165682
58	811	0.0199018
59	390	0.0647013
59	474	0.0521638
59	509	0.0394716
59	566	0.0256703
59	576	0.0391586
59	690	0.0185468
59	825	0.0313298
60	88	0.0576215
60	367	0.0316638
60	532	0.03954
60	642	0.0247222
61	87	0.0499413
61	452	0.0400099
61	465	0.0351993
61	496	0.038609
61	605	0.0489761
61	994	0.0302418
61	996	0.0547956
62	450	0.0161568
62	486	0.00735713
62	644	0.0297509
62	755	0.0271194
62	939	0.0656539
63	132	0.0145674
63	309	0.0238312
63	335	0.0170924
63	589	0.0632743
63	890	0.0307293
64	281	0.0306498
64	292	0.0191462
64	470	0.00319114
64	732	0.0329001
64	930	0.0664026
64	938	0.0334121
65	97	0.0717698
65	296	0.0733322
65	433	0.0166652
65	727	0.0284181
65	820	0.0218695
65	905	0.0198162
65	977	0.0117195
66	123	0.054408
66	355	0.0262285
66	542	0.0264545
66	559	0.0273453
66	578	0.0127335
67	121	0.0270487
67	289	0.0487609
67	361	0.0164818
67	845	0.0371446
67	862	0.0534604
68	217	0.0444222
68	431	0.0362876
68	508	0.0552455
68	926	0.0146429
68	970	0.0832627
68	998	0.0248013
69	184	0.0318487
69	415	0.076683
69	598	0.069166
69	664	0.0472419
69	796	0.0121527
69	993	0.0308932
70	520	0.0390832
70	584	0.0471194
70	701	0.00671777
70	749	0.0311344
70	779	0.041546
71	300	0.0501481
71	538	0.031266
71	660	0.0529758
71	840	0.0418267
71	933	0.0519285
72	84	0.0450449
72	221	0.0243747
72	253	0.0540485
72	272	0.0702031
72	762	0.0285473
72	772	0.0530128
73	117	0.0334933
73	497	0.025381
73	664	0.0560042
73	866	0.0301591
73	993	0.0225694
74	413	0.052146
74	532	0.0443469
74	533	0.030092
74	568	0.0304729
74	669	0.0312774
74	705	0.00723611
74	911	0.040154
75	77	0.0195393
75	124	0.0369336
75	146	0.0685938
75	403	0.0344533
75	974	0.0539711
76	360	0.0268087
76	404	0.0339047
76	806	0.0351416
76	902	0.0289267
77	124	0.0255948
77	146	0.0265112
77	408	0.0633724
77	583	0.0768043
77	717	0.0039905
77	815	0.0471119
77	847	0.0518731
77	988	0.0529046
78	94	0.0338095
78	112	0.0373163
78	288	0.0417451
78	331	0.0514169
79	287	0.0277563
79	444	0.0407524
79	874	0.0515119
79	927	0.0153404
80	229	0.0697972
80	259	0.0337935
80	480	0.0534379
80	860	0.0139234
81	104	0.0278367
81	193	0.0717363
81	248	0.0365748
81	397	0.0512611
81	782	0.0702851
81	821	0.0127938
82	396	0.0309675
82	402	0.0220337
82	648	0.0258987
82	819	0.0413036
82	941	0.0388253
83	98	0.0221546
83	338	0.0228641
83	466	0.0196251
83	588	0.0494078
83	710	0.0316688
84	253	0.0389185
84	715	0.0274594
84	762	0.0148943
84	884	0.0308208
84	891	0.0497061
85	213	0.0321804
85	299	0.0340538
85	382	0.0546214
85	392	0.0174191
85	777	0.0585325
86	279	0.041295
86	366	0.0330148
86	498	0.0418152
86	528	0.0202427
86	809	0.0485944
86	848	0.0281505
87	247	0.0309255
87	251	0.0459769
87	496	0.00584151
87	899	0.0210352
87	994	0.0325761
88	532	0.024956
88	642	0.0415919
88	678	0.0459897
88	949	0.00996091
89	249	0.0112321
89	259	0.0297814
89	326	0.0700361
89	948	0.046026
89	963	0.0446016
90	473	0.0723375
90	492	0.0577292
90	527	0.0547577
90	638	0.0209953
90	731	0.034024
90	765	0.0381385
91	213	0.0282908
91	515	0.0442455
91	630	0.0758262
91	800	0.0228599
91	841	0.053081
92	136	0.0393723
92	161	0.0320083
92	516	0.0426907
92	586	0.0226609
92	600	0.026039
92	605	0.00839816
92	943	0.0273798
92	994	0.0627614
93	167	0.0717745
93	316	0.0498542
93	353	0.0407107
93	411	0.0311276
93	525	0.0285845
93	789	0.0336371
94	112	0.035155
94	331	0.0183561
94	539	0.0379687
94	830	0.0194616
95	300	0.0205408
95	423	0.0425516
95	658	0.0340291
95	793	0.0588106
95	959	0.0533271
95	964	0.0631942
95	975	0.0316013
96	491	0.0232908
96	524	0.018135
96	595	0.0227125
96	641	0.017654
96	957	0.0127962
97	443	0.0429534
97	727	0.0325553
98	338	0.0440031
98	710	0.0447556
98	745	0.0228773
98	927	0.0460499
99	140	0.0285437
99	312	0.0357299
99	371	0.0473406
99	401	0.015523
99	827	0.0194866
99	909	0.0308118
99	969	0.0519715
100	129	0.0186254
100	160	0.0460774
100	424	0.0357768
100	530	0.00847925
100	547	0.0269258
101	394	0.0344062
101	460	0.0373407
101	573	0.0239883
101	893	0.094796
101	920	0.0434869
102	572	0.0170773
102	634	0.0141385
102	842	0.0650755
103	156	0.0342066
103	325	0.043685
103	378	0.0300261
103	614	0.035994
103	652	0.0222227
103	655	0.0401299
103	814	0.0662675
104	203	0.0434146
104	397	0.0268139
104	469	0.0515623
104	567	0.0121686
104	672	0.0260964
104	821	0.0559514
105	291	0.00563307
105	693	0.0377118
105	715	0.0503455
105	884	0.00783798
105	898	0.0239203
106	401	0.02996
106	504	0.0595898
106	742	0.0279352
107	252	0.0598559
107	258	0.0411261
107	360	0.019216
107	455	0.0444202
107	639	0.0410847
107	674	0.0141058
107	806	0.0460626
108	420	0.0443442
108	537	0.0278885
108	606	0.020806
108	745	0.056116
108	753	0.0321832
109	206	0.00591473
109	242	0.0135813
109	668	0.0180396
109	822	0.0440515
109	912	0.0552705
109	945	0.0592138
110	264	0.0130252
110	375	0.0248093
110	497	0.0275262
110	506	0.00973887
110	768	0.00884132
111	173	0.0332099
111	249	0.0205084
111	326	0.0388222
111	582	0.0139032
111	787	0.0466908
112	268	0.0537455
112	288	0.0296164
112	539	0.0352866
113	413	0.0347936
113	466	0.0499548
113	705	0.0218745
113	843	0.0303362
113	961	0.00579762
114	168	0.036481
114	204	0.0108414
114	620	0.0323278
114	743	0.0235772
114	997	0.011959
115	318	0.0709089
115	462	0.0360373
115	567	0.0353919
115	597	0.0630589
115	672	0.0581371
115	708	0.0208905
115	791	0.0637909
115	982	0.0326958
116	134	0.0375074
116	482	0.0457135
116	942	0.0198257
117	383	0.0131678
117	497	0.0284914
117	866	0.0276492
118	200	0.0779644
118	413	0.0245362
118	518	0.0147511
118	533	0.0219184
118	880	0.0216965
118	913	9.48433e-05
119	220	0.0238344
119	306	0.010593
119	384	0.0773275
119	799	0.0173008
119	850	0.0462395
119	971	0.0443693
120	169	0.0284625
120	434	0.0466677
120	771	0.0406283
120	931	0.0413782
121	361	0.0229239
121	501	0.0507457
121	862	0.0333112
121	914	0.0179114
122	313	0.0679928
122	476	0.00813545
122	611	0.0210516
122	839	0.0682142
122	861	0.0260235
122	956	0.0366851
123	309	0.016822
123	355	0.0267756
123	536	0.0183722
123	578	0.0509709
123	617	0.0950024
123	637	0.0346472
124	215	0.0228931
124	766	0.0144809
124	873	0.0279108
124	988	0.0497708
125	369	0.0143961
125	481	0.0285666
125	606	0.017751
125	753	0.027179
125	781	0.0246218
126	466	0.0464454
126	518	0.0479194
126	638	0.0260316
126	880	0.0477976
126	907	0.0247623
126	995	0.0274385
127	207	0.0527623
127	218	0.0422219
127	230	0.0243072
127	736	0.0310085
127	781	0.0596091
128	199	0.0530072
128	329	0.0518779
128	484	0.0412425
128	688	0.0400622
128	711	0.0257461
128	900	0.0289785
128	928	0.018395
129	315	0.0337827
129	424	0.028482
129	530	0.0283746
129	827	0.0354932
130	178	0.0703971
130	209	0.0320981
130	707	0.00158697
131	179	0.0436709
131	313	0.0121275
131	670	0.0191414
131	834	0.0477945
131	956	0.0572204
132	153	0.0293935
132	309	0.0225534
132	780	0.0208391
132	890	0.0371605
132	942	0.0416363
132	973	0.0461633
132	978	0.0253541
133	257	0.0378843
133	332	0.0391016
133	444	0.0229431
133	453	0.0259123
133	647	0.0402529
134	482	0.0450942
134	625	0.0453964
134	890	0.0408797
135	269	0.00274198
135	419	0.0446788
135	441	0.0137584
135	665	0.0300011
135	704	0.0604343
135	932	0.0485802
135	985	0.0659928
136	247	0.0117277
136	586	0.0569503
136	632	0.0257224
136	994	0.0475292
137	166	0.0133787
137	204	0.0699899
137	245	0.0385969
137	594	0.0292608
137	747	0.0123224
137	791	0.0668407
137	997	0.0243222
138	140	0.0504372
138	202	0.0544145
138	504	0.0584749
138	699	0.0183311
138	742	0.0304629
139	339	0.0150854
139	522	0.0349008
139	675	0.0368751
139	775	0.0474612
139	879	0.0257178
139	923	0.0668256
140	202	0.0492236
140	401	0.0622561
140	432	0.00869559
140	504	0.0125791
140	969	0.0587658
141	324	0.0763251
141	691	0.0664142
141	846	0.0459556
141	904	0.0308983
142	217	0.0237885
142	431	0.0598445
142	456	0.0733888
142	726	0.0201869
142	979	0.0539355
143	342	0.0447645
143	542	0.0179644
143	559	0.0513874
143	619	0.0441466
143	627	0.0187168
143	932	0.0619639
144	244	0.046105
144	713	0.0680478
144	792	0.0220794
144	818	0.0539079
145	390	0.057012
145	566	0.0497324
145	580	0.053559
145	855	0.0301373
146	679	0.0486885
146	717	0.0369897
147	396	0.0376548
147	409	0.0573044
147	440	0.0468062
147	450	0.0313427
147	563	0.043076
147	676	0.0185558
147	939	0.016233
148	158	0.0367575
148	298	0.039698
148	418	0.00928022
148	788	0.0221527
148	991	0.0349046
149	278	0.0086099
149	321	0.0270322
149	568	0.0466044
149	911	0.029027
150	192	0.0259085
150	668	0.0321415
150	712	0.00633144
150	810	0.0361439
150	835	0.0400263
150	976	0.0460103
151	263	0.0233933
151	587	0.0238558
151	596	0.0139924
151	627	0.0364048
151	895	0.0180428
151	960	0.0190723
152	507	0.0215066
152	651	0.0394406
152	658	0.014473
152	785	0.0261023
152	877	0.0709524
153	238	0.00818826
153	575	0.0329371
153	784	0.0530444
153	973	0.0622257
153	978	0.0328179
154	235	0.0220496
154	314	0.0415001
154	479	0.0213844
154	618	0.0549926
154	838	0.0290456
155	193	0.0279154
155	346	0.00966058
155	458	0.00693996
155	798	0.0515937
155	832	0.0224821
155	864	0.0530932
155	903	0.00662162
156	378	0.0476626
156	560	0.0312782
156	655	0.0169765
156	816	0.026781
156	836	0.068543
157	270	0.0633012
157	406	0.0336151
157	435	0.0346053
157	832	0.0452558
157	903	0.0296629
158	211	0.0247557
158	357	0.045578
158	418	0.0184153
158	468	0.0854293
158	607	0.00849256
158	788	0.00871554
158	954	0.0054819
159	347	0.0323739
159	649	0.0371151
159	691	0.0371335
159	706	0.0562232
159	904	0.0711603
160	333	0.028723
160	365	0.0303421
160	424	0.0296628
160	473	0.0349327
160	547	0.0147976
160	854	0.0708751
161	283	0.00676209
161	386	0.0380166
161	516	0.0112871
161	943	0.0398527
161	989	0.0432466
162	191	0.012368
162	231	0.0466382
162	411	0.0626965
162	591	0.0590888
163	429	0.0503713
163	514	0.0381566
163	566	0.0152735
163	580	0.0442024
163	841	0.0200122
163	863	0.0327504
164	321	0.0510785
164	442	0.0351781
164	543	0.0684229
164	875	0.0175159
164	929	0.021412
165	264	0.0858309
165	336	0.0330136
165	453	0.0184108
165	477	0.0340744
165	778	0.0104254
166	248	0.058735
166	397	0.0280496
166	399	0.0603199
166	594	0.0160978
166	718	0.0226756
166	747	0.0507488
167	237	0.0339666
167	316	0.0336812
167	579	0.0229537
167	789	0.0305329
168	437	0.0375974
168	743	0.0463575
168	918	0.0778404
168	997	0.0354231
169	185	0.03568
169	293	0.0510101
169	354	0.0456339
169	535	0.0712672
169	931	0.0132489
170	283	0.0195532
170	403	0.0330757
170	516	0.013447
170	586	0.0327745
170	679	0.0423509
171	322	0.0585843
171	446	0.0267692
171	645	0.0259405
171	740	0.0169386
171	865	0.0305655
171	889	0.0324839
171	948	0.0382275
172	425	0.0312828
172	696	0.0438917
172	851	0.0182617
172	898	0.0108335
173	249	0.0417579
173	349	0.0584434
173	363	0.0464936
173	582	0.00765212
174	251	0.0320391
174	610	0.0245623
174	618	0.00964649
174	899	0.0444519
175	305	0.0262206
175	626	0.041965
175	700	0.0345736
175	718	0.0348893
175	747	0.0400679
175	782	0.039416
176	288	0.0665171
176	331	0.00907566
176	608	0.0317143
176	963	0.0184818
176	986	0.0392796
177	374	0.0412722
177	522	0.0175575
177	532	0.0346531
177	669	0.0380993
177	775	0.0177712
177	783	0.0256326
177	868	0.0270058
178	209	0.0356823
178	215	0.0263006
178	233	0.0266623
178	367	0.0451896
178	370	0.0642942
178	707	0.0428055
178	805	0.0318521
179	238	0.0350945
179	313	0.0214738
179	358	0.0595045
179	769	0.0637791
179	809	0.0334297
179	834	0.0297904
180	194	0.0781491
180	318	0.0247735
180	597	0.0319047
180	721	0.0320592
180	725	0.015297
181	436	0.0308983
181	603	0.0594632
181	709	0.0492948
181	881	0.0357144
182	392	0.0507606
182	445	0.0281204
182	925	0.0243704
182	952	0.0248302
183	308	0.0481191
183	393	0.0299558
183	773	0.0321941
183	817	0.0328835
183	875	0.0498896
183	887	0.0240556
183	929	0.0530683
184	391	0.0870925
184	415	0.0368447
184	590	0.0199217
184	796	0.0377244
184	924	0.044746
185	354	0.0418163
185	394	0.0514748
185	431	0.0248253
185	535	0.0250624
185	979	0.0628035
186	286	0.0523438
186	570	0.0248678
186	697	0.026173
186	812	0.0386826
186	983	0.00135491
187	235	0.0289142
187	610	0.0436753
187	618	0.0566577
187	634	0.0655949
187	842	0.0201039
187	908	0.0410427
188	219	0.031825
188	612	0.0383098
188	729	0.0254815
188	772	0.0385088
189	274	0.0978039
189	531	0.0196879
189	822	0.0468147
189	836	0.0699442
189	867	0.0384347
189	888	0.00865526
190	328	0.058142
190	492	0.0461292
190	786	0.0194312
190	856	0.0201005
190	995	0.0509982
191	231	0.0299173
191	706	0.0288998
192	202	0.0384136
192	303	0.0681295
192	387	0.0544865
192	407	0.0312021
192	546	0.0206846
192	668	0.0346303
192	712	0.0175446
192	935	0.020649
193	273	0.0700855
193	821	0.0338993
193	832	0.0488729
193	864	0.0334561
194	372	0.0411387
194	597	0.0433884
194	725	0.0612974
194	905	0.0118623
195	409	0.0706781
195	461	0.0498583
195	519	0.00404745
195	788	0.0192779
195	886	0.0185831
195	939	0.0379467
195	991	0.0664401
196	327	0.00833349
196	356	0.0126528
196	624	0.0457477
196	635	0.0488029
196	794	0.0135447
196	981	0.0364677
197	319	0.0415571
197	329	0.0133311
197	692	0.0404775
197	711	0.0660152
198	302	0.0144856
198	388	0.0471015
198	521	0.0447683
198	648	0.0256399
198	752	0.0221123
198	756	0.0270454
198	819	0.0284084
198	966	0.038529
199	421	0.0588342
199	770	0.0386506
199	882	0.0375364
199	900	0.0127552
199	928	0.0583197
200	250	0.059154
200	386	0.0237432
200	518	0.0355098
200	599	0.00440274
200	728	0.0280948
200	746	0.0119901
200	913	0.0360312
201	416	0.0666522
201	494	0.0249745
201	650	0.0508172
201	661	0.0311963
201	776	0.0054409
201	916	0.0198939
202	432	0.0147971
202	546	0.106019
202	699	0.035377
202	935	0.0086945
203	273	0.026879
203	469	0.0116593
203	722	0.0689918
203	821	0.00687135
204	245	0.0132517
204	620	0.0348498
204	852	0.0563513
204	997	0.0417617
205	361	0.0206552
205	501	0.0407591
205	538	0.0592672
205	738	0.0335517
205	838	0.0325359
205	933	0.0304958
206	758	0.0521766
206	813	0.0204052
206	910	0.0409418
206	912	0.0420292
206	945	0.0620888
207	218	0.0192142
207	230	0.0389766
207	624	0.0111223
207	635	0.0367912
207	671	0.0867684
207	719	0.0376588
208	316	0.0515259
208	411	0.0581
208	591	0.00116795
208	622	0.0432158
208	830	0.0361784
209	233	0.0449921
209	707	0.0332246
209	724	0.0619499
209	734	0.0338481
210	254	0.0694239
210	334	0.0414165
210	350	0.0314179
210	573	0.023181
211	349	0.0389753
211	446	0.0232521
211	645	0.0171729
211	788	0.017646
211	954	0.040425
212	310	0.00552296
212	513	0.0741224
212	604	0.0299944
212	938	0.0268306
213	382	0.0597091
213	493	0.0373939
213	505	0.0511523
213	630	0.0123199
214	351	0.0249994
214	462	0.0122852
214	708	0.0187804
214	861	0.0401351
214	918	0.0423525
214	997	0.0325414
215	367	0.0226311
215	370	0.00487588
215	766	0.0549547
216	304	0.0173781
216	592	0.0560986
216	657	0.0317302
216	665	0.0302668
216	716	0.0426449
216	889	0.058099
217	286	0.00552056
217	431	0.0316395
217	456	0.022439
217	508	0.0755941
217	859	0.0330205
218	663	0.0221107
218	719	0.0294997
218	781	0.0251122
219	301	0.0554472
219	412	0.0166445
219	612	0.0278545
219	729	0.0622006
219	947	0.0454517
220	232	0.0468745
220	306	0.0442754
220	646	0.0300642
220	801	0.0728878
220	971	0.0100735
221	272	0.0101687
221	301	0.0180043
221	512	0.051727
221	621	0.0319536
221	729	0.0468875
221	772	0.0552435
222	716	0.0214778
222	730	0.0684214
222	740	0.0219741
222	860	0.0161176
222	889	0.021774
223	311	0.0287841
223	330	0.0440393
223	337	0.0278554
223	564	0.0399223
223	803	0.0297704
223	917	0.0139662
224	233	0.0220972
224	532	0.0202376
224	734	0.00877059
224	783	0.0254483
225	341	0.0577518
225	366	0.0383497
225	472	0.0187598
225	584	0.0476619
225	784	0.0487812
225	848	0.0148292
226	509	0.00858706
226	514	0.0391095
226	566	0.0416069
226	576	0.0222053
226	878	0.0318863
227	485	0.0586601
227	530	0.0488107
227	547	0.0463537
227	574	0.0371441
227	854	0.0264205
228	611	0.0128559
228	670	0.068176
228	970	0.0253566
228	998	0.0294368
229	480	0.0815781
229	550	0.0312306
229	937	0.0342206
230	635	0.020922
230	736	0.0580209
231	261	0.0197827
231	347	0.0343708
231	591	0.042135
231	703	0.0302818
231	706	0.021644
231	896	0.0184583
232	515	0.00699738
232	646	0.0124045
232	763	0.0325977
232	863	0.00252742
232	971	0.037561
233	367	0.0393704
233	734	0.023023
234	417	0.0185392
234	649	0.0398201
234	764	0.028179
234	892	0.014773
234	976	0.0756456
235	314	0.037023
235	517	0.0376711
235	571	0.0116129
235	618	0.045784
235	842	0.0314038
236	379	0.0332091
236	395	0.0360208
236	398	0.030421
236	447	0.0135716
236	698	0.0153609
236	751	0.0118945
236	790	0.032336
237	316	0.0477032
237	331	0.0158004
237	579	0.0652419
237	830	0.0347206
238	313	0.0673562
238	366	0.044738
238	476	0.0600862
238	575	0.057487
238	784	0.0162028
238	809	0.0508358
239	325	0.0264982
239	495	0.00545878
239	652	0.0367959
239	714	0.039985
240	294	0.0298885
240	340	0.017127
240	358	0.0541627
240	471	0.0221694
240	548	0.086457
240	809	0.0448344
241	353	0.0248288
241	434	0.0223612
241	437	0.0566528
241	585	0.00925663
241	743	0.0181249
241	920	0.0353083
241	931	0.0403387
242	540	0.0292963
242	546	0.0345887
242	668	0.0443499
242	741	0.0279281
242	849	0.0501474
242	945	0.017597
243	459	0.0105817
243	488	0.0308361
243	540	0.0301242
243	556	0.0353492
243	688	0.0867768
243	711	0.0438259
243	813	0.0283387
243	945	0.0198783
244	362	0.0426561
244	713	0.0336642
244	754	0.0267222
244	872	0.0453588
245	595	0.0549397
245	747	0.0242865
245	852	0.0200913
246	305	0.0298803
246	602	0.0305684
246	636	0.0135339
246	763	0.0453907
247	251	0.0372618
247	632	0.0535114
247	908	0.0680699
247	994	0.0474884
248	397	0.0251589
248	718	0.0369159
248	782	0.022544
249	326	0.0388071
249	349	0.0719071
249	865	0.0456854
249	948	0.0296257
250	307	0.00395902
250	728	0.0348626
250	913	0.0233419
251	610	0.0138365
251	899	0.0235289
251	908	0.0111706
252	360	0.0491264
252	639	0.0261047
252	761	0.0243216
252	808	0.030573
252	936	0.0300705
253	272	0.0693346
253	884	0.0321583
254	334	0.0432037
254	350	0.0777134
254	631	0.0617704
254	846	0.0410708
255	391	0.0204835
255	590	0.0198865
255	663	0.0221447
255	719	0.0699249
255	802	0.0290113
256	412	0.0132267
256	529	0.0280728
256	750	0.0475696
256	881	0.0242193
256	968	0.0103759
257	332	0.0386937
257	673	0.0236958
257	702	0.050178
257	917	0.0325535
258	439	0.0282611
258	572	0.027449
258	583	0.0106656
258	639	0.0602218
258	659	0.00798505
258	674	0.0191016
259	860	0.0378515
259	948	0.013209
260	276	0.0299172
260	491	0.0332801
260	534	0.0245578
260	789	0.0513921
260	852	0.038437
261	539	0.032022
261	591	0.0349118
261	622	0.027816
261	896	0.0623177
262	767	0.0480908
262	798	0.0581825
262	898	0.021327
262	903	0.00768129
263	587	0.00858644
263	723	0.0448869
263	873	0.0278272
263	960	0.0586312
264	336	0.042556
264	375	0.0279559
264	477	0.0600571
264	497	0.0176102
265	275	0.0303704
265	609	0.0314182
265	704	0.0179404
265	894	0.0164352
265	915	0.0222371
266	267	0.0500631
266	412	0.0145754
266	488	0.0162377
266	551	0.0762187
266	556	0.0229201
266	968	0.0462895
267	464	0.0431403
267	551	0.0188874
267	556	0.0325598
268	284	0.027719
268	345	0.0209823
268	363	0.0600891
268	521	0.07754
268	539	0.0250624
268	644	0.0222626
269	441	0.002263
269	520	0.0575918
269	704	0.023175
269	779	0.0281769
270	306	0.0536358
270	384	0.0312981
270	406	0.0480805
270	435	0.0172074
270	767	0.0742922
271	387	0.0158977
271	388	0.0229002
271	407	0.0460123
271	432	0.055141
272	513	0.0585816
272	621	0.0628659
272	884	0.0305729
273	722	0.0416523
273	821	0.0223872
273	833	0.0274013
273	864	0.0335747
273	950	0.0241268
274	364	0.043255
274	836	0.0238604
274	867	0.0430358
275	344	0.0471287
275	584	0.0214431
275	704	0.0452425
275	774	0.0400029
275	779	0.0377991
275	894	0.0318378
276	491	0.0171602
276	534	0.00977415
276	871	0.0709186
277	283	0.0276961
277	403	0.0245009
277	728	0.0405891
277	897	0.0766271
277	974	0.0751336
278	321	0.0602906
278	853	0.0190677
278	874	0.0446916
278	885	0.0293868
278	911	0.0251486
278	929	0.0169171
279	280	0.0356328
279	294	0.0104895
279	498	0.0180497
279	809	0.0159788
279	919	0.0492813
280	498	0.0360183
280	623	0.0245704
280	919	0.0283192
281	604	0.0487531
281	686	0.0193443
281	876	0.0281901
281	930	0.0254058
281	938	0.0476468
282	337	0.0347725
282	564	0.0432512
282	946	0.025409
283	386	0.0336491
283	403	0.0273122
283	516	0.034625
283	728	0.0282901
284	359	0.0599416
284	521	0.0501767
284	539	0.043012
284	826	0.0426214
285	328	0.012374
285	599	0.0485626
285	746	0.00911977
285	987	0.00829455
286	483	0.0340844
286	508	0.0460234
286	697	0.0265858
286	760	0.0309769
286	812	0.0155626
286	859	0.0460081
287	332	0.0585053
287	444	0.0466032
287	673	0.0362583
287	702	0.0396326
287	874	0.0410037
288	331	0.0216232
288	582	0.0426982
288	608	0.0450296
289	320	0.0441113
289	323	0.017495
289	845	0.0300621
289	862	0.0180048
290	312	0.0113993
290	371	0.0402395
290	785	0.0673148
290	804	0.0611924
290	877	0.0179682
291	513	0.00511678
291	851	0.0175315
291	884	0.0453558
292	405	0.0173349
292	470	0.028519
292	732	0.0338685
292	770	0.0172987
293	535	0.0427131
293	926	0.0744715
293	998	0.0231921
294	340	0.0111008
294	471	0.0524131
294	809	0.0180455
294	919	0.0332877
295	410	0.064368
295	490	0.0298029
295	549	0.0376308
295	694	0.0295631
295	712	0.0224825
295	835	0.0425639
295	940	0.0374952
296	433	0.0679176
296	558	0.0243664
296	707	0.0225747
296	805	0.0602597
297	485	0.0513714
297	786	0.0192705
297	854	0.074878
297	856	0.0354683
297	980	0.032449
298	357	0.0116184
298	377	0.0371352
298	418	0.0256656
298	463	0.00770395
298	671	0.044544
298	719	0.0361225
298	774	0.0436574
298	802	0.0513566
298	901	0.0226235
298	991	0.0684149
299	382	0.0739538
299	445	0.0277423
299	777	0.0669453
299	952	0.0534878
300	423	0.0198805
300	603	0.0200165
300	660	0.0265769
300	709	0.0192312
300	840	0.0494598
300	964	0.0696914
301	319	0.0117915
301	412	0.0209274
301	488	0.0228077
301	512	0.0256502
301	729	0.00841039
302	499	0.032364
302	593	0.0503017
302	648	0.0632884
302	941	0.0416146
302	966	0.000432472
302	967	0.0430372
303	407	0.0373002
303	712	0.0344211
303	752	0.0715534
304	322	0.0477285
304	889	0.0393088
304	921	0.0733189
304	985	0.0386825
305	595	0.0658199
305	602	0.0346403
305	636	0.0442064
305	641	0.032645
305	700	0.0435027
305	747	0.0214565
306	384	0.0236346
306	435	0.0490879
306	801	0.0446382
307	533	0.0454581
307	683	0.0517858
307	728	0.0717683
307	857	0.0282049
307	913	0.0301676
308	330	0.0191555
308	337	0.0214521
308	487	0.0264932
308	714	0.0658861
308	817	0.0332872
308	887	0.0332344
309	348	0.0135067
309	536	0.0292131
309	589	0.030514
309	637	0.0558319
309	973	0.0330806
310	343	0.0591389
310	511	0.0235475
310	513	0.0269048
310	621	0.024876
310	732	0.0262419
310	882	0.0148349
310	938	0.0425635
311	564	0.0336068
311	870	0.0564011
312	371	0.0422975
312	401	0.0365506
313	476	0.0215527
313	956	0.0490169
314	379	0.0687057
314	479	0.0240137
314	561	0.0651482
314	571	0.0271768
314	751	0.0537005
315	424	0.0362811
315	827	0.04731
315	972	0.0351184
316	411	0.0729422
316	830	0.0210423
317	333	0.0125072
317	356	0.0525177
317	499	0.0508477
317	565	0.0575944
317	972	0.0340584
318	462	0.0303681
318	544	0.0528252
318	597	0.0548115
318	721	0.0176012
319	459	0.00263366
319	488	0.0438874
319	512	0.0369675
319	692	0.0493762
319	711	0.0299502
320	323	0.04167
320	818	0.045439
320	845	0.0260736
320	962	0.0219896
320	965	0.028648
321	374	0.0174053
321	442	0.0297644
321	568	0.0304636
321	720	0.0376706
321	929	0.0462086
322	446	0.0109749
322	468	0.0408687
322	607	0.0718277
322	889	0.0395348
322	954	0.011933
323	792	0.0394658
323	818	0.062388
323	825	0.0369844
323	862	0.0400525
324	631	0.0262079
324	691	0.0500188
324	737	0.0412501
324	816	0.0169204
324	846	0.0297792
325	652	0.0303811
325	714	0.0461987
325	814	0.0597988
326	787	0.0815723
326	963	0.0110931
327	402	0.0210162
327	440	0.0213909
327	624	0.0300522
327	676	0.0464149
327	794	0.0472283
328	907	0.0366809
328	987	0.0327149
328	995	0.018159
329	692	0.0397595
329	711	0.0423615
329	844	0.0521572
329	900	0.0245895
330	337	0.0161803
330	817	0.0194235
330	917	0.00725662
331	579	0.0330115
331	666	0.0660074
331	830	0.0354227
331	986	0.0538681
332	444	0.0353318
332	673	0.058161
333	356	0.0401763
333	424	0.0369371
333	473	0.0248768
333	972	0.0257439
333	981	0.0392965
334	573	0.0344225
334	829	0.0564283
335	536	0.0213333
335	578	0.0170678
335	589	0.0410278
335	625	0.0209268
335	890	0.0548814
336	375	0.0103655
336	414	0.0218442
336	453	0.0522868
336	647	0.0510939
337	381	0.00380812
337	564	0.0229136
337	667	0.0258535
337	714	0.0536182
338	588	0.018178
338	927	0.0527103
339	451	0.0328272
339	494	0.0601885
339	633	0.0440225
339	675	0.0334175
339	923	0.0293633
339	951	0.0540857
340	383	0.0440097
340	471	0.039682
340	497	0.0542823
340	548	0.0157188
340	919	0.0157567
341	584	0.0413551
341	749	0.0218839
342	559	0.0284407
342	596	0.0219584
342	601	0.0354651
342	627	0.0101947
343	511	0.0283177
343	621	0.0177325
343	811	0.0429027
344	449	0.0241275
344	472	0.0277922
344	569	0.0317083
344	584	0.0208743
344	774	0.0195112
344	858	0.0432229
345	521	0.0229446
345	644	0.0279748
345	755	0.0609587
345	955	0.0704341
346	458	0.0216787
346	661	0.024733
346	833	0.00956672
346	864	0.0575106
347	410	0.0277403
347	649	0.0333508
347	703	0.0372727
347	706	0.0420026
347	992	0.0318041
348	617	0.0311333
348	637	0.0294372
348	725	0.0138108
348	820	0.0217255
348	973	0.0823428
348	977	0.0505669
349	363	0.031268
349	461	0.0367428
349	645	0.0558367
349	788	0.00886245
349	865	0.0279549
350	460	0.0273277
350	573	0.0440978
350	631	0.023267
350	677	0.0493097
350	893	0.0337096
351	462	0.0496727
351	476	0.0232747
351	544	0.0424167
351	861	0.014825
352	380	0.0365403
352	553	0.0252904
352	757	0.0271232
352	871	0.0164782
353	525	0.0676234
353	620	0.0318148
353	743	0.00787391
353	789	0.0212445
353	920	0.0426992
354	394	0.0577698
354	585	0.0478217
354	931	0.0301298
355	559	0.0386669
355	601	0.0308082
355	617	0.056849
355	807	0.0111737
355	820	0.00940312
355	828	0.0221473
356	499	0.0473972
356	593	0.0355514
356	794	0.032204
356	981	0.032447
357	377	0.0393719
357	418	0.0247195
357	468	0.0193563
357	609	0.0617041
357	915	0.0564659
358	548	0.0294809
358	562	0.0381594
358	769	0.0287678
358	809	0.0481188
359	490	0.0228222
359	539	0.0173928
359	549	0.0489179
359	703	0.00595929
359	826	0.0321154
359	896	0.0534404
359	992	0.050735
360	761	0.00708152
360	806	0.0493133
360	902	0.0473958
361	501	0.0224005
361	738	0.0244711
361	845	0.0481567
362	384	0.0594459
362	693	0.0193991
362	715	0.0712907
362	754	0.0330751
362	799	0.0533962
362	872	0.0564906
362	891	0.0378698
363	461	0.059191
363	486	0.0466815
363	519	0.0251349
363	644	0.0356779
364	417	0.0627628
364	737	0.0484389
364	764	0.0407395
364	816	0.0241785
364	836	0.0337873
364	867	0.0320707
365	473	0.0214029
365	492	0.047118
365	854	0.0820401
365	856	0.029164
366	784	0.00596392
366	809	0.0378019
366	848	0.0105158
367	642	0.0331011
368	395	0.0484887
368	502	0.0246952
368	557	0.0501199
368	761	0.028544
368	936	0.034536
368	953	0.0153375
369	481	0.054463
369	640	0.0323875
369	684	0.0292245
369	731	0.0465439
369	781	0.0456134
370	723	0.0240182
370	766	0.018603
370	805	0.0324885
370	958	0.0511758
371	804	0.0325857
371	827	0.00703038
372	443	0.0514125
372	555	0.0662048
372	567	0.0382948
372	597	0.00958761
373	649	0.00631735
373	691	0.0466156
373	737	0.0214313
373	892	0.0496408
374	568	0.0138048
374	669	0.0199921
374	687	0.0109921
374	720	0.013341
374	775	0.0224259
374	990	0.0584943
375	414	0.0589266
375	570	0.037927
375	768	0.0366577
375	983	0.0474383
376	467	0.0763812
376	472	0.0444759
376	528	0.0132369
376	541	0.0463455
376	569	0.0267806
376	623	0.0559204
377	774	0.0203234
377	915	0.0446288
378	531	0.0641842
378	614	0.0159042
378	836	0.0154398
379	561	0.0353935
379	653	0.0707631
379	698	0.0134469
379	751	0.0224582
380	579	0.0495738
380	666	0.0204859
380	759	0.0201736
381	554	0.026856
381	560	0.0431718
381	655	0.0125097
381	667	0.0346213
381	946	0.0403187
382	445	0.0644494
382	505	0.0137178
382	553	0.0295944
382	944	0.0580684
383	497	0.0679354
383	866	0.0516169
383	919	0.0860515
384	693	0.0408186
384	767	0.0322799
384	799	0.0567952
384	850	0.0311623
385	399	0.0584699
385	594	0.0251843
385	791	0.0384914
385	906	0.057894
385	982	0.0478607
386	728	0.039022
386	746	0.0686264
386	989	0.0276867
387	407	0.0245399
387	432	0.0297071
387	935	0.0718625
388	407	0.0481711
388	432	0.0258733
388	682	0.0779578
388	752	0.0597138
388	966	0.0105265
388	969	0.0460655
389	554	0.0599402
389	560	0.0249913
389	824	0.060417
389	934	0.0345439
390	566	0.0454496
390	825	0.0259121
390	855	0.0608361
391	415	0.0423959
391	590	0.0517898
391	606	0.0604268
391	663	0.00917879
391	695	0.0203093
391	781	0.0137377
392	514	0.0163675
392	777	0.0341343
392	878	0.0476643
392	925	0.0175531
392	952	0.0101904
393	487	0.027474
393	503	0.0095608
393	773	0.0225459
393	887	0.0554825
394	585	0.0172154
394	893	0.0166343
394	920	0.0135893
394	979	0.0222614
395	398	0.0366693
395	500	0.0479944
395	502	0.0459914
395	751	0.019784
395	936	0.0475461
395	999	0.0189927
396	402	0.0402117
396	450	0.0495664
396	616	0.0402541
396	676	0.0387982
396	819	0.0192064
397	399	0.0320666
397	906	0.0445427
398	447	0.0226745
398	999	0.0456335
399	594	0.0626177
399	906	0.0466439
400	452	0.0333245
400	538	0.0550941
400	793	0.0787532
400	838	0.0395747
400	840	0.0052229
400	964	0.0162445
400	996	0.0292025
401	504	0.0729889
402	676	0.022027
402	794	0.0374667
402	941	0.0387072
403	974	0.0533349
404	657	0.0397522
404	665	0.0350263
404	806	0.0456026
404	902	0.0427707
405	421	0.0754328
405	470	0.0685688
405	770	0.0137719
406	767	0.0537418
406	903	0.00861895
407	752	0.0250697
408	583	0.0634485
408	643	0.0238145
408	960	0.0784801
408	988	0.00506828
409	563	0.0145445
409	662	0.0325086
409	886	0.0152125
409	939	0.0227921
410	549	0.0589963
410	649	0.03334
410	694	0.0324733
410	992	0.0410398
411	591	0.0608089
412	488	0.0620361
412	750	0.0289173
412	947	0.0492047
412	968	0.0246449
413	466	0.0327423
413	533	0.0621698
413	705	0.00590768
413	880	0.0336163
414	647	0.0465733
414	983	0.0543294
415	695	0.056463
415	823	0.0162715
415	993	0.0410208
416	454	0.0349959
416	494	0.0180176
416	552	0.0356755
416	650	0.0623961
417	735	0.0369947
417	764	0.0289708
417	810	0.0303665
417	867	0.00730788
[truncated: 4,000 more rows]
