# Supplementary material for: The winner takes it all—Competitiveness of single nodes in globalized supply networks
Source: PLoS One. 2019 Nov 20;14(11):e0225346. doi: 10.1371/journal.pone.0225346 (PMC6867619; doi:10.1371/journal.pone.0225346)
Supplement: S1 Table — Legends can be found in te readme.txt file. (ZIP) [file pone.0225346.s001.zip › spatial_network_delaunay_randomized_weights_N_1000_r_5_node_measures.dat]

0	6	6.33333	231.535	37.7163	5652	6086.33	0.00675419	0.030657	0.0320088	0.0530826	0.231535	0.433291	21	0.0405323	0.0764602
1	5	6.2	268.921	46.8264	5043	6280	0.0236948	0.0363026	0.0298575	0.0535262	0.268921	0.459115	17	0.0531845	0.0817894
2	6	6.33333	267.454	43.8327	4141	5058	0.0227872	0.0400248	0.0332441	0.0736946	0.267454	0.452791	21	0.0587815	0.100264
3	6	6.5	255.901	39.8576	6597	6228.5	0.0132902	0.0335089	0.0342097	0.0528664	0.255901	0.445605	22	0.04723	0.0793018
4	6	6	244.083	41.6975	4360	5396.67	0.00643203	0.0211913	0.0326352	0.0362475	0.244083	0.436705	19	0.0383389	0.0760356
5	6	6.5	237.173	37.3171	9458	6179.17	0.00874947	0.0318938	0.0323079	0.0627752	0.237173	0.414271	22	0.0415423	0.0657229
6	6	6.16667	241.998	41.8375	5977	6283.5	0.0216947	0.0355398	0.0371051	0.0440948	0.241998	0.417749	20	0.0556342	0.104018
7	5	6.2	277.539	46.3227	3064	5284.6	0.020552	0.0394821	0.037953	0.0552437	0.277539	0.435739	17	0.0499494	0.0802079
8	7	6	246.554	41.7632	8209	6227.14	0.00795755	0.0257801	0.0405854	0.0463687	0.246554	0.41275	22	0.0382141	0.0715954
9	7	6.28571	254.384	41.359	6306	6201.14	0.0138887	0.0375018	0.0360826	0.0719898	0.254384	0.438265	24	0.0513069	0.0842789
10	4	7	244.58	35.3039	1668	6843.5	0.00731804	0.0253345	0.0335943	0.0375428	0.24458	0.434037	16	0.0366841	0.0721856
11	5	6.6	270.477	42.5894	6100	6687.2	0.0300373	0.0401599	0.0361187	0.0629339	0.270477	0.42269	19	0.0558961	0.114222
12	5	6.8	253.606	37.739	3371	6364.6	0.0115035	0.0341093	0.0361827	0.0740589	0.253606	0.430719	20	0.0489993	0.0991438
13	7	6.28571	262.348	42.6539	10530	5763.71	0.0147873	0.0300878	0.0372852	0.0425354	0.262348	0.42496	24	0.0480015	0.100673
14	5	7	239.907	34.8437	5142	6912.4	0.0113767	0.0231228	0.0311514	0.0313227	0.239907	0.408993	21	0.0437841	0.0867644
15	4	6.25	274.857	44.8278	304	6097.25	0.0188551	0.0339976	0.0398551	0.0505639	0.274857	0.477929	14	0.0510146	0.0951742
16	5	6.6	253.071	40.9734	4789	5321.8	0.0115628	0.023874	0.0357064	0.0442644	0.253071	0.434172	19	0.0409609	0.0820084
17	5	7.2	261.875	36.7872	5601	7931.4	0.0245009	0.0369196	0.0368086	0.055267	0.261875	0.447073	22	0.0569053	0.0942965
18	6	6.5	258.421	41.3268	5329	4596.5	0.0257846	0.0444	0.032862	0.0759311	0.258421	0.45299	22	0.0561946	0.0845769
19	4	6.75	232.244	37.5554	3756	5497.25	0.0127163	0.028144	0.0275762	0.0609374	0.232244	0.417261	16	0.0346663	0.0695227
20	5	6	280.335	47.7905	3806	5620.4	0.0200257	0.0549077	0.0381726	0.0858243	0.280335	0.442158	16	0.0564332	0.0916766
21	8	5.875	240.928	42.234	8061	5550.88	0.0105608	0.0293485	0.03867	0.0478373	0.240928	0.422203	24	0.0479189	0.0929081
22	6	6.16667	242.714	41.9613	3469	5445.5	0.00687801	0.0254385	0.0327452	0.0483465	0.242714	0.421437	20	0.0383079	0.0709925
23	5	6.8	273.913	41.6086	3316	6538.4	0.0249633	0.044465	0.0356227	0.0709811	0.273913	0.455528	20	0.0635978	0.100675
24	5	5.8	254.599	44.6155	3144	4529.4	0.0058776	0.0246159	0.0347586	0.0401026	0.254599	0.442415	15	0.0391669	0.0801346
25	7	6	268.806	46.5382	7317	6008.57	0.0274492	0.0386072	0.0428633	0.0615301	0.268806	0.417095	22	0.0538001	0.0862998
26	8	6.25	241.609	39.8846	9048	5616.62	0.016373	0.039357	0.0353885	0.0609433	0.241609	0.393414	27	0.0517312	0.0899632
27	6	5.66667	255.433	45.8157	7886	4853.17	0.0172756	0.0323759	0.043998	0.055325	0.255433	0.42797	17	0.0500516	0.0946365
28	5	6.4	261.233	41.5485	6561	7299.2	0.0128859	0.0350338	0.0309064	0.0512955	0.261233	0.468071	18	0.0389335	0.0715209
29	6	6.83333	251.927	37.4891	8058	6848.33	0.0208085	0.0410644	0.0390781	0.0700391	0.251927	0.431812	24	0.0559261	0.0922366
30	6	6.66667	253.514	39.3013	6069	6151.33	0.0137467	0.0388624	0.0364179	0.0551863	0.253514	0.431955	22	0.0573817	0.10715
31	8	6	243.406	41.944	9639	5612.75	0.0119973	0.0337645	0.036593	0.0583012	0.243406	0.424676	25	0.0479414	0.0865546
32	6	6.16667	249.925	41.7038	4641	6017	0.0115035	0.0229632	0.0395865	0.0300247	0.249925	0.419596	20	0.04172	0.0775333
33	4	6.25	263.244	43.3256	2159	6573.5	0.0170929	0.0333698	0.0343867	0.0540396	0.263244	0.457909	14	0.0519964	0.0900336
34	5	5.8	277.586	48.6437	2765	4594.4	0.0277697	0.0398762	0.0403565	0.0463357	0.277586	0.469676	15	0.0509964	0.0817408
35	5	6.2	248.862	42.03	4278	5244.6	0.00778632	0.0337639	0.0268426	0.0593003	0.248862	0.439608	17	0.044926	0.0859171
36	8	5.75	266.05	48.6175	4579	4404.75	0.0163888	0.0360837	0.0368252	0.0736946	0.26605	0.456704	23	0.0456074	0.0736946
37	9	6.22222	240.11	40.0819	11045	6227.56	0.00965982	0.0312967	0.0333013	0.0484264	0.24011	0.393381	30	0.0501642	0.102762
38	6	6	288.23	49.6968	4326	4672.17	0.0240357	0.046795	0.0337088	0.0669381	0.28823	0.471393	19	0.0599982	0.105847
39	5	6	254.923	42.9727	7079	5201.2	0.0144348	0.0380775	0.0384164	0.0710481	0.254923	0.422935	16	0.0480867	0.0848911
40	6	6.83333	260.481	38.7621	6397	5933.67	0.0146352	0.0197583	0.0331694	0.028611	0.260481	0.439806	24	0.0396379	0.078942
41	4	6.25	250.655	40.2839	1965	3979.25	0.00653571	0.0334381	0.0356696	0.0611261	0.250655	0.427792	14	0.0388154	0.067369
42	8	6.125	235.332	39.5721	6561	5061.75	0.00462466	0.037137	0.034798	0.0595195	0.235332	0.415674	26	0.0458383	0.100513
43	6	6.16667	258.311	43.1031	3492	6224.5	0.0261977	0.0440724	0.0411236	0.0637655	0.258311	0.415712	20	0.0616945	0.123238
44	5	7.2	246.906	35.1743	5001	5961.6	0.0133862	0.0280507	0.034195	0.0471747	0.246906	0.424171	21	0.0401291	0.0681357
45	7	5.85714	268.314	47.3656	6475	5408.14	0.00950771	0.0395706	0.0405442	0.0739994	0.268314	0.486638	21	0.0552073	0.0892013
46	4	7	265.529	38.9864	3899	5261.75	0.0293381	0.03759	0.0314559	0.0539006	0.265529	0.454311	17	0.0536543	0.0836675
47	6	6.5	242.022	38.3201	4757	6058.33	0.0216912	0.0354761	0.0338475	0.048577	0.242022	0.435722	22	0.0537865	0.0883107
48	7	6.14286	258.688	43.1587	6438	6628.29	0.0119646	0.0341079	0.0363904	0.0473242	0.258688	0.436003	23	0.0487781	0.0802779
49	5	6.8	249.926	40.0097	3537	5692	0.0161183	0.040891	0.0328784	0.0509368	0.249926	0.425843	20	0.0585054	0.0969124
50	5	6.2	255.639	42.6674	4270	4629.6	0.0179222	0.0352492	0.0375843	0.0559133	0.255639	0.458586	17	0.0504262	0.0907744
51	7	6	250.321	42.4013	6084	5962.57	0.0122341	0.0401207	0.0351758	0.0719898	0.250321	0.436662	22	0.0499906	0.0983667
52	6	6.66667	249.781	39.2018	5620	6161.67	0.00725283	0.0311794	0.031588	0.0657812	0.249781	0.425761	23	0.0445288	0.104742
53	5	7.2	242.155	34.4974	7727	6860.2	0.0252644	0.0373606	0.0336301	0.0564319	0.242155	0.433762	22	0.0517359	0.107526
54	8	6	241.955	41.1899	6891	6180.88	0.0147656	0.0416982	0.0317395	0.0610285	0.241955	0.418163	25	0.0441313	0.0738841
55	7	6.14286	237.51	41.6046	7923	5543.29	0.00589106	0.0251485	0.0335415	0.0672557	0.23751	0.426719	23	0.0375286	0.0795036
56	3	7.33333	239.912	33.3211	0	8272	0.0046263	0.0103244	0.0317837	0.0209055	0.239912	0.426481	14	0.031979	0.0601992
57	8	6.5	231.293	38.8931	9102	6981.12	0.00454464	0.0280778	0.0291905	0.0600215	0.231293	0.41986	28	0.0439333	0.0790018
58	5	6	252.675	43.3758	2099	6991	0.0165682	0.0287048	0.0364819	0.052361	0.252675	0.459377	16	0.0415216	0.0826314
59	7	6.28571	257.828	44.0384	8664	4813.29	0.0185468	0.0387203	0.0382829	0.0647013	0.257828	0.441316	24	0.0525926	0.0812913
60	5	6.8	254.182	40.6912	5658	5650.6	0.0247222	0.0408969	0.0361128	0.0576215	0.254182	0.431234	20	0.0568995	0.0864711
61	8	5.875	263.5	46.4785	6543	5923.75	0.0302418	0.0430812	0.02975	0.0547956	0.2635	0.420132	24	0.0606104	0.0942887
62	5	6	256.601	43.2556	1763	4924.6	0.00735713	0.0292076	0.0310444	0.0656539	0.256601	0.423765	16	0.0393279	0.0657232
63	5	6.6	244.176	39.5333	3308	4762.4	0.0145674	0.0298989	0.0344524	0.0632743	0.244176	0.429802	19	0.0391656	0.071609
64	6	6	251.649	42.3409	7011	4791.83	0.00319114	0.0309503	0.0366545	0.0664026	0.251649	0.43221	19	0.0460121	0.0779115
65	9	6	222.638	38.8537	9806	5538.11	0.0117195	0.0370958	0.0365124	0.0733322	0.222638	0.392638	28	0.0442115	0.0733322
66	5	7	236.111	34.2923	8410	6839.2	0.0127335	0.029434	0.0362257	0.054408	0.236111	0.426204	21	0.0438536	0.0733302
67	5	5.6	282.212	50.7982	6481	6056.8	0.0164818	0.0365793	0.0333996	0.0534604	0.282212	0.510224	14	0.0456634	0.0852079
68	6	6.5	255.546	40.6136	6962	6695.67	0.0146429	0.0431104	0.0381333	0.0832627	0.255546	0.428487	22	0.0558855	0.0860052
69	6	5.66667	288.065	52.9262	6864	5358.5	0.0121527	0.0446643	0.0402079	0.076683	0.288065	0.499197	17	0.0571713	0.11245
70	6	6.16667	261.798	43.6849	7307	6061.5	0.00671777	0.0324241	0.0361697	0.0471194	0.261798	0.443905	20	0.050908	0.0947412
71	5	6	269.286	46.2274	6748	5818.8	0.031266	0.045629	0.0408608	0.0529758	0.269286	0.4703	16	0.0604541	0.0902538
72	6	6.33333	261.906	43.3911	4930	6459	0.0243747	0.0458719	0.0424396	0.0702031	0.261906	0.463699	21	0.0576801	0.104344
73	5	7	281.746	45.303	3581	5470.4	0.0225694	0.0335214	0.0324561	0.0560042	0.281746	0.48263	21	0.0472077	0.0676562
74	7	7	225.204	33.8711	6341	6930.29	0.00723611	0.033675	0.031748	0.052146	0.225204	0.416576	29	0.0486879	0.0943282
75	7	6.57143	255.743	40.6376	7362	5603.43	0.0195393	0.0429686	0.038759	0.0685938	0.255743	0.441907	26	0.0585526	0.0963436
76	4	5.75	277.167	48.5042	2686	3213.25	0.0268087	0.0311954	0.0368826	0.0351416	0.277167	0.472772	12	0.0417339	0.0698953
77	9	6.22222	241.467	39.8932	10084	5316.89	0.0039905	0.0408558	0.0399191	0.0768043	0.241467	0.422968	30	0.0540524	0.0982711
78	4	6.75	278.033	43.1392	3773	6354.75	0.0338095	0.0410719	0.0348562	0.0514169	0.278033	0.460809	16	0.0641621	0.104361
79	5	6.4	243.395	38.2477	4756	4850.6	0.0153404	0.0348764	0.0351152	0.0515119	0.243395	0.446062	18	0.0476368	0.0840146
80	5	5.8	261.895	45.8941	1559	5802	0.0139234	0.0380228	0.0367677	0.0697972	0.261895	0.442097	15	0.0429213	0.0697972
81	8	6.25	246.7	40.7129	9738	5410.12	0.0127938	0.0466468	0.0334873	0.0740589	0.2467	0.422517	27	0.0553221	0.110317
82	5	6	266.76	44.968	4254	4988.6	0.0220337	0.0318058	0.0338685	0.0413036	0.26676	0.428891	16	0.048503	0.0805339
83	6	6.5	230.697	37.9001	8288	6306.83	0.00454464	0.0250442	0.0302301	0.0494078	0.230697	0.424405	22	0.0340555	0.0610582
84	6	6	261.164	45.0819	6298	5826.17	0.0148943	0.034474	0.0409233	0.0497061	0.261164	0.476114	19	0.045913	0.095039
85	6	6.16667	274.5	47.0027	6637	4472.17	0.0174191	0.0375697	0.0383715	0.0585325	0.2745	0.440182	20	0.0470347	0.0887488
86	6	6	277.675	47.4362	4539	5542.17	0.0202427	0.0355188	0.0289306	0.0485944	0.277675	0.479241	19	0.0490571	0.0967132
87	6	6.16667	252.376	41.7122	4882	4810.83	0.00584151	0.0310494	0.035851	0.0499413	0.252376	0.413342	20	0.0441363	0.0761278
88	5	6.6	244.984	40.3853	2734	6143.4	0.00996091	0.036024	0.0358067	0.0576215	0.244984	0.43902	19	0.0479666	0.0749373
89	6	6.66667	267.286	40.9944	5685	6421.33	0.0112321	0.0400457	0.0347569	0.0700361	0.267286	0.437335	23	0.0547214	0.0831392
90	8	6	241.84	44.4453	8126	6508	0.00544149	0.0429306	0.0311431	0.0723375	0.24184	0.431922	24	0.0552138	0.0994921
91	6	6.5	269.048	41.6384	3966	6703	0.0152797	0.0399305	0.0288189	0.0758262	0.269048	0.455086	22	0.0495937	0.0879999
92	8	5.375	250.226	47.7366	6258	3995.62	0.00839816	0.0326638	0.0315123	0.0627614	0.250226	0.415471	20	0.0421801	0.0746582
93	7	6.71429	236.059	36.2519	7737	7187.71	0.0105608	0.0380356	0.0389353	0.0717745	0.236059	0.411642	27	0.0522032	0.0975574
94	5	7	249.82	39.0592	3855	7675.6	0.0183561	0.0289502	0.0342969	0.0379687	0.24982	0.432567	21	0.0458232	0.0771327
95	7	6	259.513	48.3278	6687	5499.43	0.0205408	0.0434364	0.0424108	0.0631942	0.259513	0.463615	21	0.0543304	0.101324
96	6	5.83333	255.845	45.1282	7966	5618.67	0.0127962	0.0203455	0.0357868	0.0274844	0.255845	0.439047	18	0.0384484	0.0773196
97	4	7	252.504	37.074	3411	6304	0.0237847	0.0427658	0.0371953	0.0717698	0.252504	0.421926	17	0.0620812	0.10715
98	5	6.4	247.071	40.8844	2723	6475.2	0.0221546	0.0359681	0.0290397	0.0460499	0.247071	0.44656	18	0.0458199	0.0789933
99	7	6.28571	256.344	42.6078	4339	7026.57	0.015523	0.0327724	0.033816	0.0519715	0.256344	0.432014	24	0.0461219	0.0799342
100	5	5.8	287.797	50.4331	2667	4336	0.00847925	0.0271769	0.0333035	0.0460774	0.287797	0.480409	15	0.0456789	0.0766561
101	5	6.4	261.241	43.2291	4111	6295	0.0239883	0.0468036	0.0314622	0.094796	0.261241	0.428438	18	0.0558725	0.094796
102	5	5.4	278.389	51.9659	3613	4421.6	0.0141385	0.0339808	0.0454643	0.0650755	0.278389	0.426479	13	0.0445268	0.092579
103	8	5.5	248.996	46.4644	10402	5449.5	0.0222227	0.0408214	0.0340655	0.0662675	0.248996	0.454074	21	0.0498208	0.0805143
104	8	5.875	242.148	42.7001	7576	5613	0.0121686	0.0327208	0.0372217	0.0559514	0.242148	0.440664	24	0.0468107	0.10467
105	6	6.5	243.478	38.7117	6538	6796	0.00563307	0.0238478	0.0321754	0.0503455	0.243478	0.437455	22	0.0394281	0.0785304
106	4	6.25	257.411	42.3656	750	6059.75	0.0279352	0.0370754	0.0382716	0.0595898	0.257411	0.454062	14	0.0461913	0.0721688
107	7	6.28571	254.827	41.3011	7132	6045	0.0141058	0.0379816	0.0356801	0.0598559	0.254827	0.426748	24	0.0458047	0.0799295
108	6	6.5	269.749	42.4427	3022	5587.83	0.020806	0.0406513	0.0343055	0.0625701	0.269749	0.45762	22	0.055972	0.0917214
109	6	6.5	238.228	37.877	7486	5498.33	0.00591473	0.0326786	0.0350278	0.0592138	0.238228	0.428065	22	0.0415398	0.0750003
110	5	7.2	258.425	37.9639	4427	6501.8	0.00884132	0.0167882	0.0355183	0.0275262	0.258425	0.459785	22	0.0438177	0.076451
111	5	5.8	272.622	47.7738	3908	5477.2	0.0139032	0.0306269	0.0415458	0.0466908	0.272622	0.446611	15	0.0447946	0.0799988
112	6	6.5	261.893	43.4583	5187	7130.17	0.0296164	0.0383412	0.0366788	0.0537455	0.261893	0.446733	22	0.0581611	0.0976723
113	5	6.4	238.186	42.5332	4896	4812	0.00579762	0.0285513	0.0269085	0.0499548	0.238186	0.428247	17	0.0444516	0.0878785
114	5	6.2	229.783	37.9142	5771	6183.2	0.0108414	0.0230373	0.0344203	0.036481	0.229783	0.40882	17	0.0335224	0.0538852
115	8	6	246.257	41.6291	6778	6190	0.0208905	0.0476139	0.0365497	0.0709089	0.246257	0.449149	25	0.0597882	0.0910733
116	4	6.5	284.218	45.0858	861	2955.75	0.0198257	0.0395099	0.0360124	0.054993	0.284218	0.454062	15	0.0541429	0.0879299
117	4	7.25	285.957	43.6879	1820	5920.5	0.0131678	0.0257004	0.0384857	0.0334933	0.285957	0.489592	18	0.0449748	0.0715609
118	6	6.5	231.573	36.8036	5241	6032.83	9.48433e-05	0.0268269	0.0325773	0.0779644	0.231573	0.414747	22	0.0380926	0.0779644
119	6	6	268.499	49.278	5331	5923.33	0.010593	0.0366107	0.0390833	0.0773275	0.268499	0.45656	18	0.0505987	0.0773275
120	6	6.16667	251.052	41.6428	8108	4836.67	0.0122341	0.0305433	0.0358507	0.0466677	0.251052	0.44195	20	0.047498	0.0807381
121	5	6	283.827	47.8451	3182	7117.4	0.0179114	0.0303882	0.0363236	0.0507457	0.283827	0.510906	16	0.0482563	0.079847
122	6	6	242.952	41.2633	8310	6178.83	0.00813545	0.0380171	0.0360748	0.0682142	0.242952	0.423107	19	0.0434804	0.0796715
123	7	5.85714	235.3	42.5781	4564	5322.29	0.016822	0.0424283	0.032705	0.0950024	0.2353	0.438228	21	0.0442501	0.0950024
124	7	6.71429	234.152	36.0919	6421	5882.14	0.00462466	0.0260298	0.0359907	0.0497708	0.234152	0.420299	27	0.0442695	0.102399
125	5	6.8	257.291	39.2879	5048	7991.8	0.0143961	0.0225029	0.0348734	0.0285666	0.257291	0.444269	20	0.0422013	0.084231
126	7	6.42857	240.953	38.7656	6287	6642.71	0.0247623	0.0355647	0.0297613	0.0479194	0.240953	0.425821	24	0.0484234	0.0878785
127	5	6.2	269.173	45.973	2476	6501.2	0.0243072	0.0419818	0.0347883	0.0596091	0.269173	0.459115	17	0.0570157	0.109298
128	7	5.85714	250.001	44.6856	4813	4480.86	0.018395	0.0370442	0.0391083	0.0530072	0.250001	0.431434	21	0.0508608	0.0916374
129	5	6	279.451	49.9907	2374	4440.4	0.0186254	0.0289516	0.0323248	0.0354932	0.279451	0.467594	16	0.0420751	0.0759153
130	3	7.33333	240.563	33.4116	0	6729.33	0.00158697	0.0346941	0.0354745	0.0703971	0.240563	0.421015	14	0.0377829	0.0804614
131	6	5.83333	251.304	43.6791	5235	4728.5	0.0121275	0.0366762	0.0370158	0.0572204	0.251304	0.43839	18	0.0456102	0.0823705
132	8	6	241.587	42.8888	5532	4858.12	0.0145674	0.0297084	0.0345517	0.0461633	0.241587	0.42693	25	0.0424873	0.0773258
133	6	6.33333	243.017	39.5867	5207	6487	0.0229431	0.0332554	0.0386869	0.0402529	0.243017	0.44218	21	0.0520356	0.0818526
134	6	6.33333	272.344	45.823	2682	3422.83	0.0163888	0.0379875	0.0375244	0.0453964	0.272344	0.462855	21	0.0530422	0.0919346
135	8	6.125	257.047	44.2182	8177	6823.62	0.00274198	0.0363361	0.0338602	0.0659928	0.257047	0.422572	26	0.0515715	0.0960188
136	5	6.6	250.669	38.4956	3984	5463	0.0117277	0.0362604	0.038587	0.0569503	0.250669	0.414557	19	0.0525664	0.0925304
137	7	6.57143	239.36	37.166	10413	6358.86	0.0123224	0.0363874	0.0341825	0.0699899	0.23936	0.434986	26	0.049807	0.0887192
138	5	6.8	249.195	38.0517	2886	7438.2	0.0183311	0.0424241	0.0375135	0.0584749	0.249195	0.446662	20	0.0493203	0.0830517
139	6	6.16667	244.454	40.7909	4788	5427.67	0.0150854	0.037811	0.0450112	0.0668256	0.244454	0.434681	20	0.0555673	0.0861039
140	7	6.28571	248.8	40.4511	6967	5790.14	0.00869559	0.038643	0.0396117	0.0622561	0.2488	0.441319	24	0.0472353	0.0750952
141	5	6.2	263.938	43.2355	6473	5999.2	0.0308983	0.0522383	0.0401418	0.0763251	0.263938	0.435891	17	0.0655368	0.10402
142	5	6.8	258.837	39.0104	5444	7011	0.0201869	0.0462288	0.0332168	0.0733888	0.258837	0.438099	20	0.0586447	0.0829275
143	6	6.83333	253.101	38.3167	3871	7678	0.0179644	0.0398239	0.0342637	0.0619639	0.253101	0.450008	24	0.0482373	0.0806219
144	5	6.2	278.716	45.1255	6586	5758.8	0.0220794	0.0434094	0.0346952	0.0680478	0.278716	0.497713	17	0.0559912	0.0937795
145	4	7	278.997	42.0433	3325	7424.25	0.0301373	0.0476102	0.0432132	0.057012	0.278997	0.469777	17	0.0637044	0.0914236
146	5	6.4	267.834	43.9588	3067	5660.6	0.0265112	0.0454238	0.0422189	0.0685938	0.267834	0.44948	18	0.0613183	0.103315
147	7	6.14286	254.955	42.319	7244	5429.43	0.016233	0.0358533	0.0343887	0.0573044	0.254955	0.428445	23	0.048974	0.0994275
148	5	7.4	256.852	38.6112	4443	8309.4	0.00928022	0.0285586	0.0313976	0.039698	0.256852	0.43784	23	0.0443665	0.072994
149	4	7.25	228.859	32.0131	2418	7205.5	0.0086099	0.0278184	0.0332825	0.0466044	0.228859	0.416259	18	0.0425598	0.0722924
150	6	7	243.175	36.7979	7973	6453.33	0.00633144	0.0310936	0.0319842	0.0460103	0.243175	0.426757	25	0.0464172	0.0802343
151	6	6.5	245.238	38.586	4785	4409	0.0139924	0.0224603	0.0341319	0.0364048	0.245238	0.435668	22	0.0336694	0.0551216
152	5	6.2	260.96	42.7477	3573	6418.8	0.014473	0.034495	0.0386481	0.0709524	0.26096	0.43057	17	0.0494887	0.0889234
153	6	6.83333	247.494	38.3027	7798	7048	0.00818826	0.0364345	0.0393207	0.0622257	0.247494	0.429581	24	0.0498215	0.0792644
154	5	7	260.539	38.3365	7423	7002.4	0.0213844	0.0337945	0.0317221	0.0549926	0.260539	0.441932	21	0.0505868	0.0895049
155	7	6	243.967	41.325	6681	5341.14	0.00662162	0.0254724	0.0369064	0.0530932	0.243967	0.428619	22	0.0327729	0.0746085
156	6	6.83333	237.675	35.7456	6976	7584.17	0.0169765	0.0375747	0.033155	0.068543	0.237675	0.436847	24	0.0528063	0.11453
157	6	5.66667	258.912	47.1589	5173	4785.67	0.0296629	0.0394109	0.034917	0.0633012	0.258912	0.441366	17	0.0496488	0.0836933
158	8	5.5	248.522	47.1896	8930	5486.5	0.0054819	0.0292032	0.0299635	0.0854293	0.248522	0.421847	21	0.0394444	0.091831
159	5	7.2	257.703	36.4056	5439	6330	0.0323739	0.0468012	0.0374643	0.0711603	0.257703	0.441969	22	0.0656036	0.104503
160	7	6	265.663	45.3616	6558	4835.43	0.0147976	0.0364872	0.0351694	0.0708751	0.265663	0.469702	22	0.0525519	0.0949744
161	6	6	258.969	45.7819	3779	4958.83	0.00676209	0.0285289	0.0314028	0.0432466	0.258969	0.426351	19	0.0398007	0.0740904
162	5	6.4	272.634	45.4389	3851	4882	0.012368	0.0457258	0.0362071	0.0626965	0.272634	0.443248	18	0.059208	0.104929
163	6	6.66667	260.296	44.5877	5182	6690.83	0.0152735	0.0334611	0.0331558	0.0503713	0.260296	0.430673	22	0.049501	0.0951432
164	5	6.4	240.931	40.2891	3761	6672.8	0.0175159	0.0387215	0.0388532	0.0684229	0.240931	0.412144	18	0.0483095	0.0815422
165	5	6.6	247.914	38.0725	8307	7110.4	0.0104254	0.036351	0.0365765	0.0858309	0.247914	0.454681	19	0.0430722	0.0858309
166	7	5.85714	244.323	42.8811	5647	5214.86	0.0133787	0.035715	0.0363618	0.0603199	0.244323	0.448365	21	0.046202	0.0793107
167	5	6.6	245.341	38.1447	4782	6579	0.0229537	0.0385818	0.0369849	0.0717745	0.245341	0.422882	19	0.0545539	0.0952976
168	5	6.2	252.598	41.6786	6480	6192.6	0.0354231	0.0467399	0.0306885	0.0778404	0.252598	0.4316	17	0.0555399	0.0983667
169	7	5.71429	254.189	45.1315	5235	4644.43	0.0132489	0.040294	0.0381847	0.0712672	0.254189	0.41755	20	0.0513556	0.0977889
170	6	5.83333	272.06	47.7185	4653	4599	0.013447	0.0300244	0.0349658	0.0423509	0.27206	0.449778	18	0.0486861	0.0897248
171	7	6	268.43	46.4275	8577	6019.86	0.0169386	0.0327871	0.0364403	0.0585843	0.26843	0.445447	22	0.0503573	0.0891708
172	5	5.8	258.61	47.1245	3281	4871.4	0.0108335	0.0317194	0.0309803	0.0543273	0.25861	0.448968	15	0.0378141	0.0656334
173	6	6.66667	270.408	41.7416	6046	6274.17	0.00765212	0.0429327	0.037529	0.0700391	0.270408	0.445937	23	0.062567	0.102125
174	4	6.25	259.039	42.6334	1360	4771.5	0.00964649	0.0276749	0.0327513	0.0444519	0.259039	0.432926	14	0.0375165	0.0693009
175	6	6.33333	257.317	43.4647	5012	5629	0.0262206	0.0361887	0.0325799	0.041965	0.257317	0.441452	21	0.0516593	0.0978737
176	5	6.8	247.161	38.5062	2173	6090.4	0.00907566	0.0330137	0.0327295	0.0665171	0.247161	0.423286	20	0.0425533	0.0665171
177	7	6.57143	236.664	38.8549	7628	6576	0.0175575	0.0288559	0.035112	0.0412722	0.236664	0.415381	26	0.050139	0.0969071
178	8	6.125	246.379	43.4463	8796	4645.38	0.0263006	0.042898	0.0331936	0.0703971	0.246379	0.432064	24	0.0536644	0.0823523
179	7	6.28571	254.961	42.4935	6029	5555.71	0.0214738	0.0409633	0.0391917	0.0637791	0.254961	0.441013	24	0.0537354	0.0820242
180	5	6.2	232.855	38.4211	2568	6110.8	0.015297	0.0364367	0.0372203	0.0781491	0.232855	0.424578	17	0.0437138	0.0795068
181	4	6.75	266.08	39.9912	2402	6968	0.0308983	0.0438427	0.0356315	0.0594632	0.26608	0.474072	16	0.0560946	0.0900882
182	4	6.25	289.272	48.2981	388	2986.75	0.0243704	0.0320204	0.0327518	0.0507606	0.289272	0.445554	14	0.0475655	0.0925698
183	7	6	257.13	45.4496	5451	5524.86	0.0240556	0.0385951	0.0330939	0.0530683	0.25713	0.425484	22	0.0538477	0.0992768
184	6	6.66667	276.483	42.405	8304	6755	0.0199217	0.0430297	0.0389237	0.0870925	0.276483	0.479475	23	0.0602064	0.115731
185	6	6.33333	255.914	41.4337	4213	5250.33	0.0248253	0.0402771	0.0377546	0.0628035	0.255914	0.431007	21	0.0569977	0.089539
186	6	6	250.457	43.8797	3822	6070.5	0.00135491	0.0300173	0.0348149	0.0523438	0.250457	0.430398	18	0.0434512	0.0720016
187	7	6.42857	269.362	43.1071	8631	6573.71	0.0201039	0.0404911	0.0407788	0.0655949	0.269362	0.432314	25	0.0575129	0.0941885
188	4	5.75	268.539	47.6337	3342	3884.75	0.0254815	0.0335313	0.0442073	0.0385088	0.268539	0.473138	12	0.044574	0.0773619
189	6	6	251.646	43.4388	5649	4862.67	0.00865526	0.0468901	0.0350705	0.0978039	0.251646	0.438244	19	0.0515729	0.11453
190	6	6.33333	270.89	43.6972	3119	6217.5	0.0194312	0.0418311	0.0370232	0.058142	0.27089	0.4457	21	0.0600405	0.100333
191	4	6.75	260.538	40.1662	2559	5211.25	0.012368	0.0258329	0.0338302	0.0321465	0.260538	0.43088	16	0.0480684	0.085123
192	9	6	237.25	42.0941	7763	6261.56	0.0175446	0.0346276	0.0388886	0.0681295	0.23725	0.434	28	0.0476904	0.0830517
193	7	6.14286	251.947	42.3768	6070	6419	0.0221917	0.0440225	0.0343104	0.0717363	0.251947	0.432997	23	0.0510676	0.0979542
194	6	6	236.898	40.4701	6727	6169.67	0.0118623	0.0429217	0.0345905	0.0781491	0.236898	0.416753	19	0.0539235	0.0995109
195	7	5.85714	248.323	44.1745	5717	4846.14	0.00404745	0.0381188	0.0330683	0.0706781	0.248323	0.420318	21	0.0376837	0.0720743
196	6	6.5	254.472	39.635	10494	7092.5	0.00833349	0.0275916	0.0309198	0.0488029	0.254472	0.430553	22	0.0457846	0.0932134
197	4	6.75	274.04	40.7798	1590	5199	0.0133311	0.0403452	0.038347	0.0660152	0.27404	0.463857	16	0.0553885	0.0972562
198	8	6.5	252.823	40.5947	8992	6115.12	0.0144856	0.0310113	0.0369213	0.0471015	0.252823	0.421328	29	0.050618	0.094945
199	6	6.83333	265.257	39.8938	5201	6558.67	0.0127552	0.0431839	0.0375391	0.0588342	0.265257	0.446103	24	0.0635457	0.103218
200	8	6	234.507	40.8643	8520	5121.25	0.00440274	0.0346113	0.0323766	0.0779644	0.234507	0.407374	25	0.0449396	0.0865668
201	6	6.5	233.608	37.5133	5214	5035.17	0.0054409	0.0331625	0.035235	0.0666522	0.233608	0.399777	22	0.0398595	0.0797959
202	7	6.71429	236.017	37.9179	9854	6406.71	0.0086945	0.0438484	0.0371916	0.106019	0.236017	0.447421	27	0.0495493	0.106019
203	5	6.2	251.717	42.0128	2525	5781.4	0.00687135	0.0315632	0.0369894	0.0689918	0.251717	0.429605	17	0.0449109	0.0702286
204	6	6.33333	237.172	38.2581	7974	6749.67	0.0108414	0.037841	0.0306383	0.0699899	0.237172	0.415715	21	0.0462039	0.0763833
205	6	6.33333	265.334	42.8008	4968	6582.83	0.0206552	0.0362108	0.0385466	0.0592672	0.265334	0.475445	21	0.0500983	0.0863505
206	6	5.83333	240.551	43.0987	4993	5137.83	0.00591473	0.0372594	0.036111	0.0620888	0.240551	0.427038	18	0.0411428	0.0676632
207	7	5.85714	251.952	43.8773	7812	5875	0.0111223	0.0404705	0.0352749	0.0867684	0.251952	0.445998	21	0.0496081	0.0910734
208	5	6	274.012	46.1906	7059	5510.6	0.00116795	0.0380376	0.0415094	0.0581	0.274012	0.468663	16	0.0521305	0.0892276
209	6	6.16667	253.511	45.7729	3701	5164	0.0320981	0.0402992	0.0328983	0.0619499	0.253511	0.439728	19	0.0537955	0.108231
210	4	6.5	263.053	41.7283	965	6243	0.023181	0.0413598	0.0418592	0.0694239	0.263053	0.430104	15	0.0510358	0.092928
211	6	6.33333	260.819	43.1593	5930	6370.5	0.0171729	0.0270378	0.0344762	0.040425	0.260819	0.430777	21	0.044887	0.0924206
212	5	7	246.873	35.8554	4863	6850.6	0.00552296	0.0367653	0.0368974	0.0741224	0.246873	0.424511	21	0.045775	0.0807463
213	7	6	265.764	44.6555	6069	5616.43	0.0123199	0.0343256	0.0359458	0.0597091	0.265764	0.4542	22	0.0486003	0.114316
214	7	6.14286	233.073	38.8852	6915	6300.43	0.0122852	0.0298092	0.0329072	0.0423525	0.233073	0.442781	23	0.0433637	0.0679645
215	6	6.83333	234.527	35.2721	5358	6679	0.00487588	0.0271908	0.0357885	0.0549547	0.234527	0.416839	24	0.0444274	0.0692456
216	7	6.28571	251.253	41.0637	7768	6482.86	0.0173781	0.0392022	0.0378406	0.058099	0.251253	0.444848	24	0.0544051	0.0891708
217	7	6.42857	249.111	40.078	8448	6609.29	0.00552056	0.0337749	0.0392852	0.0755941	0.249111	0.420274	25	0.0444451	0.081379
218	5	6.6	254.548	40.566	7426	6724.6	0.0192142	0.0276317	0.0367782	0.0422219	0.254548	0.465213	19	0.0455322	0.0732667
219	6	5.83333	262.114	47.3782	4831	5037.5	0.0166445	0.0399039	0.0348947	0.0622006	0.262114	0.476818	18	0.0457309	0.0839732
220	6	6.5	264.781	40.978	5830	6835.33	0.0100735	0.0380016	0.0323865	0.0728878	0.264781	0.469472	22	0.0508864	0.0991438
221	8	6	246.061	41.596	9655	5362.88	0.0101687	0.0332184	0.0395798	0.0552435	0.246061	0.439325	25	0.0465118	0.0914256
222	5	6.4	263.784	41.9543	3239	6906	0.0161176	0.029953	0.034797	0.0684214	0.263784	0.440359	18	0.0444682	0.0948186
223	7	6.85714	231.21	36.5558	5109	5870	0.0139662	0.0307726	0.0292834	0.0440393	0.23121	0.412641	28	0.0450103	0.0780876
224	5	6.6	233.342	38.4662	2944	4999.8	0.00877059	0.0235527	0.0321988	0.0412096	0.233342	0.409614	19	0.039863	0.0671687
225	7	6.42857	266.772	43.9176	7657	6056.71	0.0148292	0.0381929	0.0328086	0.0577518	0.266772	0.452428	25	0.0558863	0.100973
226	5	7	263.32	40.6474	5009	5189.6	0.00858706	0.028679	0.0353205	0.0416069	0.26332	0.439047	20	0.0500827	0.0913393
227	5	6.2	291.841	48.7097	3033	5027.8	0.0264205	0.0434778	0.0405854	0.0586601	0.291841	0.489618	17	0.0597704	0.0981506
228	5	6.6	250.077	38.881	1673	5887.4	0.0058776	0.0283406	0.032656	0.068176	0.250077	0.436537	19	0.0437263	0.0860122
229	6	5.66667	248.091	44.4988	4149	6213.83	0.00795755	0.0398698	0.0420528	0.0815781	0.248091	0.4085	17	0.0400077	0.0815781
230	5	5.8	251.956	44.1523	3103	5565.8	0.00979157	0.0304036	0.0338313	0.0580209	0.251956	0.446497	15	0.0420133	0.0921888
231	8	5.375	249.244	47.5493	3361	4273.62	0.0184583	0.0304035	0.0338302	0.0466382	0.249244	0.427541	20	0.0409109	0.072749
232	6	6.5	251.415	38.9094	6895	7588.5	0.00252742	0.0231604	0.0311003	0.0468745	0.251415	0.456713	22	0.0367418	0.076896
233	6	6.16667	246.725	41.1699	2207	5312.83	0.0220972	0.0337257	0.0338142	0.0462091	0.246725	0.425004	19	0.0481479	0.0765
234	5	6.6	254.289	40.5248	8769	5256.6	0.014773	0.0353914	0.0336934	0.0756456	0.254289	0.451253	19	0.0493844	0.0807286
235	7	6.42857	258.799	41.4167	7291	6875.14	0.0116129	0.030637	0.0371045	0.045784	0.258799	0.434999	25	0.0507244	0.0945092
236	7	5.85714	255.795	46.3301	9190	5563.43	0.0118945	0.0246877	0.0363255	0.0360208	0.255795	0.420463	21	0.0445625	0.0801673
237	5	6.8	251.583	38.4163	4207	7243.4	0.0158004	0.0394865	0.035596	0.0652419	0.251583	0.442258	20	0.0556716	0.120645
238	8	6.75	247.806	37.0603	10612	6740.25	0.00818826	0.0424986	0.0370278	0.0673562	0.247806	0.435195	31	0.059006	0.104907
239	4	6.5	258.033	40.932	1721	6101.75	0.00545878	0.0271844	0.0336287	0.039985	0.258033	0.446274	15	0.0394738	0.0728213
240	6	6	290.181	53.2573	3428	4094.33	0.017127	0.0424398	0.0359523	0.086457	0.290181	0.502679	18	0.0570503	0.0956702
241	7	6.14286	230.255	38.4151	3654	6100.71	0.00925663	0.029553	0.0314568	0.0566528	0.230255	0.386281	23	0.0458518	0.074775
242	7	6	238.841	41.3233	6309	5597.71	0.0135813	0.0310698	0.039593	0.0501474	0.238841	0.429632	22	0.0454758	0.0885816
243	8	6.125	246.608	42.2389	9733	5375.12	0.0105817	0.0357139	0.0352627	0.0867768	0.246608	0.436178	26	0.0462058	0.0867768
244	6	6	266.927	46.7653	5794	6433.83	0.00950771	0.0340023	0.0399287	0.046105	0.266927	0.477131	19	0.0503512	0.102102
245	6	6.33333	242	38.4127	6825	6796.5	0.0132517	0.0317518	0.0362766	0.0549397	0.242	0.427798	21	0.0438663	0.078388
246	5	6.4	264.152	43.3545	6040	7906.2	0.0135339	0.0341338	0.0333756	0.0512955	0.264152	0.439473	18	0.0432938	0.0682981
247	6	6	254.237	42.7763	4458	5442	0.0117277	0.0414975	0.0375975	0.0680699	0.254237	0.420923	19	0.0524978	0.0894751
248	5	6.8	252.326	38.0291	4234	6205.8	0.022544	0.0359857	0.0375427	0.058735	0.252326	0.449743	20	0.0507874	0.0745661
249	7	6	266.463	45.7246	4668	6339.14	0.0112321	0.0370748	0.0380701	0.0719071	0.266463	0.439693	22	0.0554283	0.10865
250	4	6.75	251.571	38.7838	1227	5538.5	0.00395902	0.0303294	0.0362746	0.059154	0.251571	0.438184	16	0.0441487	0.0754517
251	6	5.66667	267.498	48.7229	3786	4149.33	0.0111706	0.0273023	0.0363724	0.0459769	0.267498	0.437463	17	0.0456367	0.0890146
252	6	6.16667	273.369	44.9107	4352	5433.83	0.0243216	0.0366754	0.0305432	0.0598559	0.273369	0.443088	20	0.0519444	0.0950393
253	4	6.25	275.882	44.3381	1344	5885.75	0.0321583	0.048615	0.0407662	0.0693346	0.275882	0.477451	14	0.0525361	0.0886246
254	6	5.66667	260.671	47.8931	6954	4784.17	0.0183005	0.0519138	0.0381041	0.0777134	0.260671	0.427166	17	0.0558378	0.0867653
255	5	6.8	251.435	37.8949	6595	7420.2	0.0198865	0.0322902	0.0365011	0.0699249	0.251435	0.471138	20	0.0455985	0.0893664
256	5	6.2	244.573	40.8204	3903	5540.2	0.0103759	0.0246929	0.030568	0.0475696	0.244573	0.448098	17	0.0352764	0.0599337
257	6	5.66667	246.035	45.4482	4383	5765.5	0.0236958	0.0367695	0.0382222	0.050178	0.246035	0.438208	17	0.0471334	0.0717876
258	8	6.5	255.349	40.0123	8096	5745.88	0.00798505	0.0312567	0.0365219	0.0602218	0.255349	0.427034	29	0.0502865	0.0916766
259	6	6.16667	262.582	43.5553	5269	6055.17	0.013209	0.032546	0.0343696	0.0409817	0.262582	0.450391	20	0.0476672	0.0798207
260	7	6	254.154	44.7794	5146	5541.29	0.0132902	0.0312887	0.0311817	0.0513921	0.254154	0.434751	22	0.0495542	0.092592
261	5	6.6	258.517	41.5063	3528	5158.4	0.0197827	0.0353701	0.0354994	0.0623177	0.258517	0.447324	19	0.0485264	0.0925317
262	4	7.25	248.877	35.06	3625	6608.75	0.00768129	0.0338204	0.040896	0.0581825	0.248877	0.433551	18	0.0383981	0.0803707
263	6	6	238.835	41.8434	2307	4284.67	0.00858644	0.0324038	0.0357631	0.0586312	0.238835	0.423992	19	0.0393237	0.0665164
264	6	6.5	264.137	42.9747	5436	7648	0.0130252	0.0411726	0.0326152	0.0858309	0.264137	0.47281	22	0.0516222	0.0897458
265	5	6.4	265.979	44.0131	3345	6044.4	0.0164352	0.0236803	0.0313301	0.0314182	0.265979	0.457738	18	0.0436756	0.078703
266	6	6.16667	258.024	44.1816	8256	5482.67	0.0145754	0.0377174	0.0347651	0.0762187	0.258024	0.461313	20	0.0433565	0.0762187
267	4	6.25	267.726	43.0274	1298	5457.5	0.0188874	0.0361626	0.0379904	0.0500631	0.267726	0.461891	14	0.0483789	0.0750503
268	8	6.625	250.289	39.4553	8352	7426.62	0.0209823	0.0397448	0.0387367	0.07754	0.250289	0.414726	30	0.0572438	0.0912797
269	5	6.4	256.484	42.442	3344	6634.6	0.002263	0.0227898	0.0353507	0.0575918	0.256484	0.425048	18	0.0438532	0.0843873
270	6	6.16667	269.47	45.7137	3942	5831.33	0.0172074	0.0479692	0.040473	0.0742922	0.26947	0.449772	20	0.0576617	0.090744
271	4	6.5	269.552	42.7593	4023	6033	0.0158977	0.0349878	0.0360082	0.055141	0.269552	0.442655	15	0.0487966	0.0777378
272	6	6.33333	250.611	41.5199	3918	7063.33	0.0101687	0.0502878	0.0373921	0.0702031	0.250611	0.448593	21	0.0515686	0.0794682
273	7	5.85714	241.404	42.5741	6558	5354	0.0223872	0.0351581	0.0367199	0.0700855	0.241404	0.408645	21	0.0431284	0.0812733
274	4	6.75	257.126	38.2628	3518	6425	0.0238604	0.0519888	0.0389409	0.0978039	0.257126	0.445161	16	0.0589873	0.0978039
275	7	6.42857	269.424	44.3542	7001	6004.57	0.0214431	0.0362607	0.0313074	0.0471287	0.269424	0.4525	25	0.0555114	0.086808
276	4	6.75	251.973	38.4708	1652	6552.25	0.00977415	0.0319425	0.033256	0.0709186	0.251973	0.429323	16	0.0442077	0.0782294
277	5	6.4	272.841	43.7195	4208	5832.4	0.0245009	0.0489094	0.0376243	0.0766271	0.272841	0.460809	18	0.0598002	0.107401
278	8	6.125	225.49	39.8074	5368	6203.75	0.0086099	0.0306163	0.0339087	0.0602906	0.22549	0.407649	26	0.0452376	0.0798815
279	6	6	272.093	47.6703	4567	4368.5	0.0104895	0.0284545	0.0324149	0.0492813	0.272093	0.476194	19	0.0409438	0.0668147
280	4	6.5	293.155	46.5034	2759	4786	0.0245704	0.0311352	0.0300584	0.0360183	0.293155	0.495513	15	0.0462575	0.0827623
281	6	6.16667	245.586	41.6619	5044	5824.17	0.0193443	0.0333317	0.0360433	0.0487531	0.245586	0.432877	20	0.0413858	0.0739393
282	4	6.75	248.111	40.121	2356	6120.25	0.0230178	0.0316126	0.0275836	0.0432512	0.248111	0.429954	16	0.0490886	0.0921194
283	7	6.14286	258.606	43.145	7194	5240	0.00676209	0.0254125	0.0359253	0.034625	0.258606	0.433113	23	0.0469721	0.0951022
284	5	7.8	269.653	35.2047	8043	8027.4	0.027719	0.0446942	0.0410759	0.0599416	0.269653	0.442445	25	0.0679289	0.107913
285	5	6	242.772	41.6759	2979	5562.8	0.00829455	0.0256468	0.0322292	0.0498828	0.242772	0.401001	16	0.0406964	0.0870709
286	8	5.5	250.658	48.3411	7821	4898.62	0.00552056	0.0321382	0.0344008	0.0523438	0.250658	0.425795	20	0.0415602	0.0758585
287	6	5.5	249.494	46.8297	3613	4399.83	0.0277563	0.0416266	0.0409692	0.0585053	0.249494	0.431842	16	0.0515024	0.0849042
288	7	5.85714	251.108	45.2394	7770	5338.29	0.0208085	0.0382912	0.0357301	0.0665171	0.251108	0.44096	21	0.0475852	0.0745678
289	5	5.8	276.769	47.9734	6156	6092.2	0.017495	0.0316868	0.037997	0.0487609	0.276769	0.505996	15	0.0470517	0.079883
290	6	6	259.683	44.7747	4370	6706.5	0.0113993	0.0409625	0.0355563	0.0673148	0.259683	0.422659	19	0.0531165	0.0826567
291	6	6.33333	241.091	39.273	5147	6209.67	0.00511678	0.0185439	0.0328725	0.0453558	0.241091	0.431822	21	0.0329304	0.0636206
292	5	5.6	259.788	47.6279	4480	5034	0.0172987	0.0232334	0.0377444	0.0338685	0.259788	0.429261	14	0.0403774	0.0752018
293	5	6.2	263.924	43.7361	3790	5143.8	0.0231921	0.0431046	0.036605	0.0744715	0.263924	0.43405	17	0.0515276	0.0943887
294	6	6.16667	273.532	49.1164	3248	4374.67	0.0104895	0.0258709	0.0350522	0.0524131	0.273532	0.478261	19	0.0383607	0.0688814
295	7	5.42857	251.847	47.1142	7899	4278.71	0.0224825	0.0377009	0.0345444	0.064368	0.251847	0.420282	18	0.0505545	0.0897768
296	6	7	253.775	41.8763	5880	5585.33	0.0137467	0.0436995	0.0338635	0.0733322	0.253775	0.431685	24	0.0609245	0.10446
297	6	5.66667	272.749	48.9216	4413	4209	0.0192705	0.0418314	0.0428774	0.074878	0.272749	0.453263	17	0.0592589	0.106998
298	11	6	249.082	43.9128	11076	5746.91	0.00770395	0.0353218	0.0345489	0.0684149	0.249082	0.446624	34	0.0508303	0.103939
299	5	5.8	300.471	54.2279	439	4264.2	0.0277423	0.0512366	0.042051	0.0739538	0.300471	0.461265	15	0.0592394	0.103548
300	8	6	245.886	41.5665	6655	6721	0.0192312	0.0344432	0.0413048	0.0696914	0.245886	0.463369	24	0.0494402	0.084569
301	7	6.71429	243.153	37.1346	8000	6531	0.00841039	0.0232912	0.0364693	0.0554472	0.243153	0.441937	27	0.0388211	0.0724007
302	7	5.71429	252.345	45.362	5822	5001	0.000432472	0.0350749	0.031585	0.0632884	0.252345	0.433094	20	0.0453824	0.0832118
303	4	7.5	270.231	36.8618	6866	7137.5	0.0344211	0.0528511	0.03533	0.0715534	0.270231	0.443693	19	0.0650394	0.117279
304	7	6	252.847	44.3342	5606	6080.14	0.0173781	0.0383322	0.0359807	0.0733189	0.252847	0.42747	22	0.0505005	0.0787892
305	9	5.55556	252.218	46.7738	9503	5293.67	0.0214565	0.0374163	0.0341823	0.0658199	0.252218	0.446199	24	0.0468039	0.0777834
306	6	6.5	268.901	41.8824	6431	5675.83	0.010593	0.0376442	0.0400733	0.0536358	0.268901	0.455984	21	0.0555166	0.101716
307	6	6	253.998	44.9032	4617	4378.5	0.00395902	0.0385573	0.0394969	0.0717683	0.253998	0.441724	19	0.0543787	0.0856747
308	7	6.42857	234.611	39.2747	6770	5373	0.0191555	0.0353754	0.0305464	0.0658861	0.234611	0.410563	25	0.04338	0.0792209
309	8	5.875	232.791	42.2972	7138	5027	0.0135067	0.0281691	0.0374707	0.0558319	0.232791	0.43618	24	0.0404106	0.0700604
310	8	6	245.986	41.5834	5872	6073.62	0.00552296	0.0279538	0.0356607	0.0591389	0.245986	0.425571	25	0.0427678	0.0739393
311	4	6.25	250.738	40.8942	4172	5078.25	0.0287841	0.0417846	0.0320385	0.0564011	0.250738	0.420006	14	0.0510105	0.076858
312	5	6.4	257.507	41.2625	4142	5934.6	0.0113993	0.0308347	0.0368063	0.0422975	0.257507	0.434058	18	0.0489608	0.0768527
313	6	6.5	247.841	38.9957	5994	6802.33	0.0121275	0.03992	0.0384631	0.0679928	0.247841	0.429367	22	0.0508615	0.0809783
314	7	6	257.832	44.2436	6363	6986.57	0.0240137	0.045324	0.0324913	0.0687057	0.257832	0.435446	22	0.0556751	0.0859494
315	4	6.75	286.15	44.3986	266	5322.75	0.0337827	0.038123	0.0268535	0.04731	0.28615	0.475242	16	0.0514708	0.0691768
316	6	5.83333	248.897	43.6557	3522	6903.33	0.0210423	0.0461248	0.03915	0.0729422	0.248897	0.428196	18	0.053484	0.104929
317	5	6.8	261.932	38.6661	3515	5933.8	0.0125072	0.0415051	0.0337949	0.0575944	0.261932	0.458329	20	0.0546908	0.0832118
318	6	6.33333	239.213	39.2044	4505	6604.83	0.0176012	0.0418814	0.0364277	0.0709089	0.239213	0.449352	21	0.0561799	0.105287
319	7	6	245.329	43.3915	6399	5082.14	0.00263366	0.0308805	0.0356259	0.0493762	0.245329	0.439808	22	0.0419978	0.0903427
320	6	6.16667	262.415	43.111	5774	5823.17	0.0219896	0.0346553	0.0393223	0.045439	0.262415	0.498774	20	0.0526536	0.0937795
321	8	6.25	230.743	39.7391	8937	5626	0.0174053	0.0374892	0.0333434	0.0602906	0.230743	0.408442	27	0.0536851	0.0992768
322	8	5.75	253.35	45.7688	3424	5290	0.0109749	0.0407145	0.0343826	0.0718277	0.25335	0.426858	23	0.0507774	0.0827866
323	6	6.16667	272.896	45.1037	5279	6084.17	0.017495	0.0396759	0.0345791	0.062388	0.272896	0.503554	20	0.0543086	0.0900873
324	6	6.5	246.641	39.1982	3412	7348	0.0169204	0.0400836	0.0380477	0.0763251	0.246641	0.428549	22	0.0512777	0.103878
325	5	6.2	275.245	47.7091	4006	5626.8	0.0264982	0.0413124	0.0339715	0.0597988	0.275245	0.472772	17	0.0570186	0.0993195
326	5	6.2	263.31	43.9477	5839	5506.4	0.0110931	0.0480662	0.0360895	0.0815723	0.26331	0.426357	17	0.0512484	0.110714
327	6	6	255.454	42.9812	7379	6731.67	0.00833349	0.0290727	0.0315639	0.0472283	0.255454	0.430719	19	0.0426016	0.0848799
328	6	5.83333	244.935	43.2038	5624	4202	0.012374	0.029074	0.0340208	0.058142	0.244935	0.406534	18	0.0412548	0.0782425
329	6	5.83333	271.722	48.8453	5258	3498.67	0.0133311	0.0373461	0.0412493	0.0521572	0.271722	0.46281	18	0.0552329	0.0965383
330	5	7.2	226.804	32.7426	3388	7046.6	0.00725662	0.021211	0.0307536	0.0440393	0.226804	0.400966	22	0.034795	0.052675
331	9	5.55556	241.334	45.0107	8607	5545.11	0.00907566	0.0338424	0.035118	0.0660074	0.241334	0.427562	24	0.0437117	0.0734305
332	5	5.8	258.659	46.189	5239	4058.8	0.0353318	0.0459587	0.0380672	0.0585053	0.258659	0.445933	15	0.0572619	0.0891794
333	7	6.71429	253.004	38.4239	7909	5650.29	0.0125072	0.0297515	0.0329253	0.0401763	0.253004	0.459646	27	0.0502105	0.0775315
334	5	6	280.37	49.0647	3670	5588.8	0.0344225	0.0436906	0.0386065	0.0564283	0.28037	0.451847	16	0.0601984	0.0961014
335	6	5.83333	245.169	44.3152	3812	4492.67	0.0170678	0.0287216	0.0361539	0.0548814	0.245169	0.421766	18	0.0384005	0.067465
336	6	6.16667	260.17	44.549	9528	6838.17	0.0103655	0.0351933	0.0395063	0.0522868	0.26017	0.448388	20	0.0548023	0.107526
337	9	6.11111	227.273	39.4722	6974	4863.67	0.00380812	0.0247065	0.0309481	0.0536182	0.227273	0.40743	29	0.0418072	0.0993195
338	4	6.25	240.634	39.2463	2099	6046.5	0.018178	0.0344389	0.0276701	0.0527103	0.240634	0.445645	14	0.0361258	0.0550438
339	7	6.14286	246.305	40.8832	6092	5760.71	0.0150854	0.0384271	0.0400522	0.0601885	0.246305	0.448818	23	0.0562727	0.0951685
340	7	6.14286	273.792	49.9159	6289	4608.86	0.0111008	0.0282396	0.0390103	0.0542823	0.273792	0.485552	22	0.0426135	0.0867916
341	4	7	275.15	40.7812	4424	6347	0.0215238	0.0356286	0.0360409	0.0577518	0.27515	0.459357	17	0.0519738	0.0945643
342	5	6.4	251.499	39.8207	6211	6201.4	0.0101947	0.0281647	0.0335159	0.0447645	0.251499	0.448848	18	0.03845	0.0682125
343	5	6	261.534	44.8967	5337	5327.8	0.0177325	0.0400906	0.0318264	0.0591389	0.261534	0.460541	16	0.0493605	0.0758954
344	7	6.57143	260.171	40.9725	5643	6057.14	0.0195112	0.0306236	0.0331624	0.0471287	0.260171	0.455493	26	0.0485612	0.0858217
345	5	6.6	255.08	39.9625	4777	5294	0.0209823	0.0406589	0.0387025	0.0704341	0.25508	0.420438	19	0.0524099	0.0903803
346	6	5.83333	247.498	43.4104	6957	5194.33	0.00956672	0.0283874	0.0313849	0.0575106	0.247498	0.424457	18	0.0366994	0.0576177
347	7	6.28571	248.851	41.5739	5616	4896.14	0.0277403	0.0341308	0.0362127	0.0420026	0.248851	0.429561	24	0.0532211	0.0897768
348	7	6.28571	227.183	38.482	7757	6129.43	0.0135067	0.0346462	0.0351916	0.0823428	0.227183	0.429373	24	0.041425	0.0823428
349	8	6.125	251.759	42.2969	7276	5874.88	0.00886245	0.0412488	0.0372149	0.0719071	0.251759	0.425873	26	0.0500197	0.110714
350	7	6	244.111	43.3837	7686	5440.14	0.023267	0.0409776	0.0347934	0.0777134	0.244111	0.421928	22	0.0502524	0.0777134
351	5	6.8	241.818	35.9849	3464	7981.8	0.014825	0.0310377	0.032429	0.0496727	0.241818	0.435921	20	0.0476429	0.0833609
352	6	6.33333	248.675	40.9196	4143	7729.17	0.0164782	0.0347837	0.0361846	0.0627752	0.248675	0.403237	21	0.0462767	0.107329
353	8	6.5	227.918	35.7139	10734	6286.5	0.00787391	0.0335147	0.0317098	0.0676234	0.227918	0.382827	29	0.0480494	0.0943791
354	5	6.2	267.3	43.7863	4646	4108.8	0.0301298	0.0446343	0.034356	0.0577698	0.2673	0.424194	17	0.0601603	0.0943887
355	8	5.875	223.825	38.7697	5174	6088.5	0.00940312	0.0277565	0.0340174	0.056849	0.223825	0.415908	24	0.0355274	0.0706474
356	7	6.14286	257.885	43.0248	8053	5613.86	0.0126528	0.0361352	0.0333453	0.0525177	0.257885	0.442835	23	0.0500974	0.0805404
357	7	6.71429	252.026	42.277	7203	7187.29	0.0116184	0.0369734	0.031396	0.0617041	0.252026	0.44542	27	0.0448521	0.0818878
358	6	6.16667	286.107	48.5361	4418	4319.5	0.0287678	0.0430323	0.0394178	0.0595045	0.286107	0.486983	20	0.0586532	0.0967132
359	8	5.625	241.811	44.6679	5351	5826.25	0.00595929	0.0364156	0.0390294	0.0599416	0.241811	0.403399	22	0.0440212	0.0854928
360	6	5.83333	256.733	45.3358	4763	3844.33	0.00708152	0.0331569	0.0339436	0.0493133	0.256733	0.445964	18	0.0400633	0.0731929
361	6	5.83333	272.485	47.3606	8019	5117.67	0.0164818	0.0258482	0.037921	0.0481567	0.272485	0.493742	18	0.0466318	0.0799224
362	8	6	263.208	45.239	8408	5641	0.0193991	0.046703	0.039119	0.0712907	0.263208	0.473917	24	0.0591961	0.0917259
363	8	6.125	252.796	42.6594	9654	5830	0.0251349	0.0421899	0.0355045	0.0600891	0.252796	0.427733	26	0.0550907	0.0882515
364	7	6.42857	241.161	39.4963	7167	5842.71	0.0241785	0.0407475	0.0332447	0.0627628	0.241161	0.433971	25	0.049639	0.0784799
365	5	6.8	265.056	39.1273	3106	6656.4	0.0214029	0.0420134	0.0417745	0.0820401	0.265056	0.453916	20	0.0561786	0.116004
366	6	6.83333	258.376	38.859	6762	6922.67	0.00596392	0.0283973	0.0358316	0.044738	0.258376	0.450606	24	0.0498851	0.0859206
367	7	6.28571	247.43	40.6492	7925	5206.86	0.0161183	0.032172	0.0371674	0.0451896	0.24743	0.428394	24	0.0507695	0.0808719
368	6	6.33333	257.71	41.1621	7181	4957.5	0.0153375	0.0336202	0.0340883	0.0501199	0.25771	0.435325	21	0.0486886	0.085158
369	6	6.5	257.115	41.288	8810	6912.17	0.0143961	0.0371047	0.0305005	0.054463	0.257115	0.453774	22	0.0488933	0.0805679
370	6	6.66667	233.918	36.1088	5414	5815.67	0.00487588	0.0325759	0.0384149	0.0642942	0.233918	0.416743	23	0.0432594	0.0859642
371	5	6.6	259.272	40.8251	5949	6042.6	0.00703038	0.0338987	0.0325073	0.0473406	0.259272	0.430437	19	0.0411514	0.0704935
372	6	6.16667	242.075	39.7694	7865	6010.83	0.00958761	0.0412304	0.0394028	0.0662048	0.242075	0.433946	20	0.0521167	0.0787606
373	4	7	249.275	37.1934	6046	7346.5	0.00631735	0.0310013	0.0392648	0.0496408	0.249275	0.439421	17	0.0477877	0.0977023
374	8	5.875	225.267	39.9246	7542	5939.75	0.0109921	0.024716	0.0363325	0.0584943	0.225267	0.405614	24	0.0413264	0.0698872
375	7	6	258.086	44.9016	7324	6389.29	0.0103655	0.0348686	0.0339392	0.0589266	0.258086	0.450543	22	0.0498896	0.0874005
376	6	6.33333	282.713	46.8384	5378	4025	0.0132369	0.0438568	0.03607	0.0763812	0.282713	0.479435	21	0.0563368	0.103505
377	4	8	271.373	35.647	3376	9047.25	0.0203234	0.0353648	0.0334038	0.0446288	0.271373	0.464857	21	0.0536186	0.0816791
378	5	6.8	241.692	35.9661	4246	7113.2	0.0154398	0.0346434	0.0375373	0.0641842	0.241692	0.437233	20	0.0498228	0.0962936
379	6	6.16667	259.426	44.4216	7887	6700.33	0.0134469	0.0406627	0.037382	0.0707631	0.259426	0.43047	20	0.0548793	0.0886487
380	6	6	258.817	43.9578	2421	7316.67	0.0201736	0.0365032	0.0357644	0.0629339	0.258817	0.419823	19	0.0484812	0.0892309
381	7	6.28571	229.373	38.6709	6262	5781.14	0.00380812	0.0317461	0.0281039	0.0609374	0.229373	0.411238	23	0.0381314	0.068163
382	7	6.57143	275.32	43.1397	8552	6097.14	0.0137178	0.0505877	0.0422913	0.0739538	0.27532	0.439549	26	0.0657763	0.106175
383	5	7.4	294.54	43.9939	6013	5780.8	0.0131678	0.0525562	0.0315383	0.0860515	0.29454	0.50276	23	0.0606741	0.0860515
384	8	6	273.859	49.1072	7271	5448.5	0.0236346	0.0440953	0.0427065	0.0773275	0.273859	0.460516	24	0.0626536	0.115937
385	5	5.6	271.139	49.3214	2582	3193.6	0.0251843	0.04558	0.040714	0.0584699	0.271139	0.471362	14	0.0527599	0.08022
386	7	7	243.525	36.087	7415	6429.86	0.0237432	0.038915	0.032895	0.0686264	0.243525	0.413913	29	0.0526473	0.105834
387	5	6	257.525	47.4173	3388	5204.4	0.0158977	0.0392987	0.0340468	0.0718625	0.257525	0.440343	16	0.048611	0.0891168
388	8	6.25	252.252	42.6425	9293	6293.75	0.0105265	0.0422887	0.0343258	0.0779578	0.252252	0.422135	27	0.0520148	0.102466
389	4	6.25	250.026	40.778	4045	5523.5	0.0249913	0.0449731	0.0299739	0.060417	0.250026	0.438505	14	0.0472224	0.069706
390	5	6.8	282.524	44.9571	3755	7131	0.0259121	0.0507822	0.0409115	0.0647013	0.282524	0.482065	20	0.0650136	0.0956436
391	8	6.625	248.111	38.7428	7624	8073.12	0.00917879	0.0381768	0.0364819	0.0870925	0.248111	0.468209	30	0.0534944	0.0980161
392	8	5.625	267.34	50.166	4304	3658.5	0.0101904	0.0272304	0.0342539	0.0507606	0.26734	0.42576	22	0.0396338	0.0720405
393	6	5.83333	249.935	44.532	4791	4790.5	0.0095608	0.0303453	0.0320692	0.0554825	0.249935	0.424666	18	0.0418302	0.072777
394	7	5.85714	230.993	40.2273	5354	5116.86	0.0135893	0.0304788	0.0382887	0.0577698	0.230993	0.394032	21	0.0414829	0.0761969
395	8	6	251.239	42.9948	5831	6594.75	0.0189927	0.0376859	0.0314914	0.0484887	0.251239	0.412053	25	0.0495297	0.0907649
396	7	5.85714	263.777	45.5777	5004	5211.71	0.0192064	0.0366656	0.0336745	0.0495664	0.263777	0.436194	21	0.0535567	0.088872
397	7	6.14286	246.116	41.9402	5168	5041.29	0.0251589	0.0341763	0.0396963	0.0512611	0.246116	0.457552	23	0.0505735	0.0979542
398	4	7.25	268.971	37.2236	1927	7714	0.0226745	0.0338496	0.0299162	0.0456335	0.268971	0.43374	18	0.0527169	0.085158
399	5	5.8	277.971	49.2406	1060	4147	0.0320666	0.0520236	0.0377652	0.0626177	0.277971	0.489618	15	0.0623284	0.0969612
400	8	6.125	241.594	40.3017	8928	6443.88	0.0052229	0.0379564	0.0396749	0.0787532	0.241594	0.423251	25	0.0529127	0.0989782
401	6	6	259.712	45.9135	5376	4707.83	0.015523	0.0426335	0.03732	0.0729889	0.259712	0.447537	19	0.049811	0.0846559
402	6	5.83333	258.118	44.8634	6446	5341	0.0210162	0.0302438	0.0319939	0.0402117	0.258118	0.441264	18	0.0437373	0.0804658
403	6	6	267.243	45.3888	5491	5169.5	0.0245009	0.036125	0.0388428	0.0533349	0.267243	0.455609	19	0.0516899	0.0805039
404	5	6	279.193	48.8588	1939	4868.4	0.0339047	0.0394113	0.0342821	0.0456026	0.279193	0.457909	16	0.0544195	0.0895283
405	4	6.25	266.622	43.8816	4320	6062.25	0.0137719	0.0437771	0.0389941	0.0754328	0.266622	0.440629	14	0.0585346	0.11653
406	4	6.5	254.749	39.4255	2571	5724.75	0.00861895	0.0360141	0.0428146	0.0537418	0.254749	0.44386	15	0.0439865	0.101716
407	6	6.33333	251.87	44.5436	5189	6701.67	0.0245399	0.0353826	0.041564	0.0481711	0.25187	0.424285	21	0.050166	0.0887261
408	5	6.8	250.893	39.9238	4995	5441.6	0.00506828	0.0468367	0.039283	0.0784801	0.250893	0.426324	20	0.0555805	0.107658
409	6	6	259.654	45.2333	4810	4578	0.0145445	0.0355067	0.0328971	0.0706781	0.259654	0.432608	19	0.0475719	0.0766799
410	6	6.33333	254.787	42.3297	5434	4930.33	0.0277403	0.042993	0.0385255	0.064368	0.254787	0.428191	21	0.0556623	0.0906249
411	6	6.16667	264.887	44.2004	7797	5477	0.0311276	0.0534797	0.0398739	0.0729422	0.264887	0.44277	20	0.0666001	0.120645
412	8	5.875	246.128	42.6329	10370	5660.5	0.0132267	0.0287721	0.0341112	0.0620361	0.246128	0.460173	24	0.0388596	0.083551
413	7	6.28571	226.831	37.0722	5380	5995.43	0.00590768	0.0351303	0.0295398	0.0621698	0.226831	0.40954	23	0.042363	0.0791877
414	4	6.75	271.169	40.3526	3762	7757	0.0218442	0.0454184	0.0360674	0.0589266	0.271169	0.470232	16	0.0594776	0.103005
415	7	6.28571	266.541	44.1969	7008	6376.14	0.0162715	0.0450669	0.0387609	0.076683	0.266541	0.458995	24	0.0560614	0.0915925
416	5	5.8	244.585	42.8607	1018	4653	0.0180176	0.0435475	0.0371603	0.0666522	0.244585	0.426216	15	0.050848	0.08052
417	7	5.71429	249.003	45.4811	4268	5614	0.00730788	0.0320062	0.0339547	0.0627628	0.249003	0.442127	20	0.0409588	0.0731659
418	4	7.75	254.064	35.4905	8035	7913	0.00928022	0.0195201	0.0325143	0.0256656	0.254064	0.440262	20	0.040819	0.0821189
419	6	6.66667	248.581	40.0984	8307	6432.17	0.0154501	0.0356412	0.0390165	0.0709811	0.248581	0.417723	23	0.0496039	0.0987543
420	6	6.5	246.226	39.8162	4115	5540.17	0.00614074	0.0261684	0.0359581	0.0443442	0.246226	0.439717	21	0.0396314	0.0722328
421	8	6.25	240.032	40.2911	10906	6327.75	0.0142923	0.0530627	0.0381511	0.0888486	0.240032	0.415017	27	0.0551982	0.0919536
422	6	6.83333	267.724	40.7075	4413	6211.67	0.0164244	0.03881	0.0350957	0.0664613	0.267724	0.447638	24	0.0553833	0.0957031
423	7	6.71429	244.592	38.2696	7105	6820.14	0.0100671	0.0430738	0.03806	0.0890185	0.244592	0.443489	27	0.0585889	0.099232
424	6	5.83333	257.908	46.3621	2302	4259	0.00450798	0.028608	0.0306755	0.0369371	0.257908	0.444632	18	0.0394253	0.07658
425	5	6.4	267.114	43.8406	4467	6316.8	0.0164244	0.0260156	0.0342797	0.0373552	0.267114	0.450295	18	0.04464	0.0753745
426	6	5.83333	262.744	46.0844	2716	5959.33	0.00532431	0.027367	0.0311057	0.0497387	0.262744	0.450344	18	0.0361165	0.0825514
427	8	5.75	262.005	50.3476	5574	4508.12	0.0184517	0.0455523	0.0322951	0.0796072	0.262005	0.442622	22	0.049603	0.0796072
428	7	7	240.872	35.1614	8364	7404.43	0.0100671	0.0258531	0.031869	0.0379524	0.240872	0.433422	29	0.0462897	0.0761923
429	3	7.66667	267.851	35.9614	0	6574.67	0.0100232	0.0314093	0.0336312	0.0503713	0.267851	0.44273	15	0.0476251	0.0835659
430	6	6	236.143	41.3719	4220	4934.33	0.0152128	0.0305952	0.0394821	0.0739731	0.236143	0.423095	19	0.0423511	0.0840706
431	7	5.85714	242.305	42.1974	8371	5620.43	0.0246922	0.0362058	0.0393779	0.0598445	0.242305	0.416097	21	0.0487717	0.0879082
432	7	6	240.828	43.1279	6262	6530.57	0.00373872	0.0270627	0.0392786	0.055141	0.240828	0.432624	22	0.0385923	0.0734302
433	9	6.55556	224.212	35.5695	5079	6428.56	0.00995924	0.0388215	0.0389043	0.0825484	0.224212	0.400736	32	0.0489876	0.0946637
434	5	6	244.66	41.2427	4569	5390.8	0.0148242	0.0318785	0.0312899	0.0534851	0.24466	0.403187	16	0.0393112	0.0605565
435	6	6	260.863	43.8912	5568	4945.17	0.0172074	0.0310211	0.0374731	0.0490879	0.260863	0.433769	19	0.0486561	0.0835481
436	8	6	248.41	42.8064	8836	6193	0.0085449	0.0368457	0.0400881	0.0707744	0.24841	0.46824	25	0.0493045	0.0839732
437	6	5.66667	243.095	43.6028	8366	4626	0.018431	0.0310444	0.0354009	0.0566528	0.243095	0.411534	17	0.0446351	0.0793057
438	7	6.57143	252.505	39.7795	9234	7154	0.0269399	0.0390762	0.0359193	0.0464471	0.252505	0.418018	26	0.0586748	0.100333
439	6	6.33333	262.819	44.2204	7055	5523	0.013601	0.0402887	0.0383346	0.0798359	0.262819	0.423983	21	0.0521438	0.0940569
440	7	5.85714	253.329	44.1171	6946	5927.86	0.0190358	0.0378152	0.0347036	0.0643888	0.253329	0.433769	21	0.049811	0.103939
441	4	6.5	256.827	40.7407	3110	6779.25	0.002263	0.0258418	0.0344878	0.0555951	0.256827	0.427311	15	0.0414423	0.0823906
442	5	6.2	249.677	42.4451	6055	6022	0.0278935	0.0406389	0.0398699	0.0673851	0.249677	0.426939	17	0.0511243	0.0819498
443	7	5.85714	229.639	40.7337	4482	5664.14	0.0147661	0.0341252	0.04206	0.0514125	0.229639	0.406245	21	0.0448822	0.0774312
444	7	6.42857	240.237	38.6503	5373	5751.29	0.0125784	0.032805	0.0359395	0.0466032	0.240237	0.44423	25	0.0491411	0.0897253
445	7	5.57143	289.12	53.7921	4149	4246.29	0.0277423	0.0416517	0.0400297	0.0644494	0.28912	0.456609	19	0.0601415	0.113151
446	5	6.2	260.913	43.5476	5791	5332	0.0109749	0.0394056	0.0338905	0.0769713	0.260913	0.426039	17	0.0428064	0.0769713
447	7	6.42857	252.878	40.8562	8839	6136	0.0135716	0.030632	0.0340328	0.0550706	0.252878	0.415179	25	0.0440959	0.0783582
448	3	7	243.115	35.2131	0	6578.67	0.0159173	0.0192348	0.0332559	0.0240734	0.243115	0.434445	13	0.0369238	0.0664901
449	5	6.2	262.641	43.836	5852	4903.2	0.0241275	0.0291344	0.0310026	0.0449389	0.262641	0.451811	17	0.0421694	0.0747369
450	6	6.33333	259.909	41.668	4454	4890.67	0.00874394	0.0306965	0.0355009	0.0495664	0.259909	0.433649	21	0.0472874	0.0805339
451	7	6.14286	237.77	40.8819	7345	5538	0.0218143	0.0366822	0.0348917	0.0537698	0.23777	0.433472	23	0.0488426	0.0811026
452	5	6.6	245.465	38.4562	1860	6578.6	0.0087816	0.0280858	0.0347179	0.0417265	0.245465	0.409174	19	0.0431424	0.0881552
453	8	6.5	243.999	38.2338	7222	6988.38	0.00799103	0.0377011	0.0360017	0.0759311	0.243999	0.448203	29	0.0536448	0.0917214
454	5	6.6	229.455	36.8402	4065	4552.4	0.00995924	0.0310088	0.0437643	0.039804	0.229455	0.399721	19	0.0467586	0.0959982
455	5	7	272.982	39.6473	8524	7199.2	0.0347538	0.0415442	0.0366255	0.0501013	0.272982	0.453881	21	0.0608928	0.0950393
456	8	6.125	242.126	40.4985	6697	6236.75	0.0215855	0.0336445	0.0321366	0.0733888	0.242126	0.414329	26	0.0460651	0.0780876
457	4	6.25	249.54	40.6988	766	6760	0.0216712	0.0361543	0.0365816	0.0537698	0.24954	0.450391	14	0.0529197	0.0816871
458	6	6.33333	247.356	39.9008	4512	5301.33	0.00693996	0.0256313	0.0356331	0.0394715	0.247356	0.434208	21	0.0357578	0.0668662
459	4	7.25	246.246	34.0786	4310	6704.75	0.00263366	0.0213712	0.0348145	0.037644	0.246246	0.437174	18	0.0355709	0.0583299
460	4	6.5	244.525	38.7893	4801	6117.5	0.0137502	0.0240843	0.0389391	0.0373407	0.244525	0.41447	15	0.0362292	0.0657819
461	5	7	269.087	39.5942	3131	6918	0.0234994	0.0464626	0.0338685	0.0630214	0.269087	0.442622	21	0.0605126	0.10865
462	6	6.5	236.576	37.8334	10900	5829.5	0.0122852	0.0317873	0.0350719	0.0496727	0.236576	0.436628	22	0.0496121	0.0941744
463	5	7.4	249.221	36.1586	2344	7042.2	0.00770395	0.0200463	0.0363156	0.0407254	0.249221	0.445188	23	0.0373236	0.0679488
464	6	6	262.008	46.7525	2328	5324.17	0.03191	0.0388412	0.0379729	0.0480634	0.262008	0.462855	19	0.0514983	0.0809166
465	5	7.2	241.271	34.3716	7605	8000.8	0.00911528	0.021573	0.0370104	0.0351993	0.241271	0.391078	22	0.0422116	0.0726155
466	8	6.625	223.466	34.7836	8588	6774.88	0.0110969	0.0306252	0.0291222	0.0499548	0.223466	0.409516	29	0.0390414	0.0738838
467	7	5.71429	286.834	52.0009	2962	5047.71	0.0257013	0.0517736	0.0400059	0.0970188	0.286834	0.497674	20	0.0587148	0.101521
468	6	6.66667	250.741	40.4469	4629	5332.67	0.0141906	0.0388227	0.0324156	0.0854293	0.250741	0.430963	23	0.0469851	0.0854293
469	5	6.2	260.801	43.529	2214	5620.4	0.0116593	0.0436886	0.0398572	0.0556814	0.260801	0.441264	17	0.0534645	0.0910733
470	6	6.33333	251.634	42.3384	2684	6603.17	0.00319114	0.0478199	0.0382475	0.0888486	0.251634	0.429019	21	0.057841	0.119815
471	3	6.33333	312.306	49.5723	0	4321.67	0.0221694	0.0380881	0.0321834	0.0524131	0.312306	0.524848	11	0.0545529	0.0882211
472	7	6.42857	266.973	42.3616	6282	6022.29	0.0187598	0.0302567	0.0337853	0.0444759	0.266973	0.456672	25	0.0506415	0.0833816
473	7	6.57143	249.916	40.2926	6252	6827	0.0145162	0.0336908	0.0360869	0.0723375	0.249916	0.434769	26	0.0519577	0.0866788
474	5	7	265.839	38.61	3823	7320.2	0.0136538	0.0414082	0.0392443	0.053103	0.265839	0.461472	21	0.059649	0.102809
475	7	6	257.383	44.1666	4067	5675.29	0.00852752	0.0381528	0.0382174	0.0669381	0.257383	0.425846	22	0.051392	0.0884763
476	7	6.57143	238.416	37.2221	7373	7299.14	0.00813545	0.033442	0.0370017	0.0600862	0.238416	0.414971	25	0.0479357	0.0822529
477	6	6.83333	260.701	39.9328	8790	6523	0.00839045	0.0375369	0.03671	0.0600571	0.260701	0.474114	24	0.053072	0.0867916
478	6	5.33333	270.47	51.518	3776	4503.33	0.0159917	0.0410282	0.0349448	0.0761322	0.27047	0.47306	15	0.0461195	0.0845519
479	5	7	249.222	36.6712	4126	7266.8	0.00868041	0.0200082	0.0383789	0.0371977	0.249222	0.434144	21	0.0410615	0.079847
480	5	6.4	269.596	42.8787	6738	5677	0.0285269	0.0481143	0.0341023	0.0815781	0.269596	0.444343	18	0.0534533	0.085505
481	5	5.8	266.079	48.021	7097	5534.4	0.0157508	0.0268714	0.0318002	0.054463	0.266079	0.466493	14	0.0380749	0.0753501
482	5	5.6	279.001	53.1431	2078	2545.8	0.012125	0.0383165	0.0351104	0.0488598	0.279001	0.454649	14	0.0501345	0.091979
483	3	6.66667	268.865	41.0766	0	6123.67	0.0252222	0.0308752	0.0300849	0.0340844	0.268865	0.442409	12	0.0480005	0.0801078
484	4	7	264.108	39.1446	2395	6684.75	0.0352956	0.0423264	0.0381379	0.0469914	0.264108	0.443952	17	0.0585628	0.0931204
485	5	6.2	270.581	45.1612	1684	4687.4	0.00963506	0.0382004	0.0435046	0.0586601	0.270581	0.459429	17	0.0560749	0.116004
486	5	6.2	252.105	42.0775	6507	5130.8	0.00735713	0.0242932	0.0310703	0.0466815	0.252105	0.416429	17	0.0375265	0.089594
487	7	6	244.3	42.8357	7455	5399	0.00702637	0.0225247	0.0338609	0.0345678	0.2443	0.424639	22	0.038798	0.063863
488	7	6.71429	256.442	40.1236	7354	7576.71	0.0162377	0.0358984	0.0303603	0.0620361	0.256442	0.449855	27	0.0531706	0.0882113
489	5	5.8	279.951	49.0581	3829	4096	0.0112317	0.0536726	0.0379182	0.0970188	0.279951	0.476014	15	0.0571115	0.0970188
490	5	6.2	246.307	41.1098	3170	4897.2	0.00876028	0.0322898	0.0429835	0.0749143	0.246307	0.413158	17	0.0454945	0.0841457
491	8	6	255.741	44.0696	7981	5643.25	0.0171602	0.0404523	0.0327996	0.0610693	0.255741	0.439971	25	0.0511394	0.0985302
492	7	6.28571	248.34	40.2496	7001	5742.57	0.0217518	0.0431593	0.0365512	0.0635905	0.24834	0.431387	23	0.0544073	0.108179
493	5	6.2	264.01	43.2474	3883	4665.2	0.0214487	0.0309462	0.0373126	0.0496021	0.26401	0.435129	17	0.0455817	0.0743904
494	7	6	243.702	42.4959	6230	4532.29	0.0180176	0.0365647	0.0382574	0.0601885	0.243702	0.410029	22	0.0504263	0.0948959
495	7	6.57143	252.596	40.9394	8977	6749.57	0.00545878	0.0296399	0.0342915	0.0676595	0.252596	0.440815	26	0.0538211	0.119815
496	5	6.2	249.883	41.2307	4847	4601.6	0.00584151	0.0239818	0.0340518	0.038609	0.249883	0.407501	17	0.0387115	0.0721015
497	10	5.6	268.437	49.2774	7512	5323.3	0.0176102	0.0349532	0.0349885	0.0679354	0.268437	0.464379	27	0.0490055	0.0882211
498	5	6	276.017	48.303	3701	4449	0.00369987	0.0288732	0.0301271	0.0447827	0.276017	0.47777	16	0.0361304	0.0718304
499	6	6	262.908	45.07	2150	5648.17	0.0153382	0.0393182	0.0358727	0.0688907	0.262908	0.41549	19	0.0490077	0.0868593
500	6	6.16667	261.532	43.6406	6537	6133.17	0.0166367	0.0351224	0.0294704	0.0577738	0.261532	0.437197	20	0.0488235	0.0846636
501	7	6.28571	268.258	44.071	4850	6390.57	0.0224005	0.0426931	0.0319912	0.0774036	0.268258	0.471342	24	0.0580018	0.0980521
502	6	6.83333	254.419	37.6076	6132	6805.67	0.0151414	0.0359935	0.0352521	0.0752897	0.254419	0.41063	24	0.0538363	0.0948186
503	5	6.4	248.272	39.7826	3916	6101.6	0.0095608	0.0334044	0.0323679	0.048577	0.248272	0.420738	18	0.0470477	0.0888432
504	5	5.6	255.567	47.3408	2410	4558.6	0.0125791	0.0508303	0.0373268	0.0729889	0.255567	0.453898	14	0.0464622	0.0768527
505	6	6.66667	269.543	42.2141	5448	6944.5	0.0137178	0.038313	0.0380019	0.0520148	0.269543	0.434436	23	0.0596033	0.105847
506	5	7	265.178	40.2186	4284	5926.8	0.00973887	0.0353603	0.0326387	0.0618544	0.265178	0.469523	21	0.0495858	0.0881681
507	6	6.16667	261.361	42.9378	4616	6762.5	0.0198615	0.0339081	0.0384945	0.051109	0.261361	0.436887	20	0.0529584	0.0786192
508	5	6.8	274.627	41.7172	3166	7251.6	0.0343263	0.0524104	0.0381155	0.0755941	0.274627	0.454348	20	0.0665938	0.0934311
509	7	6	260.52	45.1037	3973	5715.86	0.00858706	0.0375189	0.0353179	0.0725061	0.26052	0.436084	22	0.0513344	0.0986781
510	5	6	280.59	47.2995	3867	4109.2	0.0240357	0.029212	0.0355128	0.0324325	0.28059	0.481546	16	0.0428408	0.0773219
511	6	6.16667	266.998	44.9764	3887	5239	0.0235475	0.0366868	0.040524	0.0476833	0.266998	0.449119	20	0.0520787	0.0903427
512	6	6.5	256.367	40.744	5182	6342	0.0256502	0.0433141	0.0339389	0.0741358	0.256367	0.451244	22	0.0564558	0.111416
513	7	6.57143	242.388	37.8422	9366	6253.71	0.00511678	0.0375717	0.033475	0.0741224	0.242388	0.436939	26	0.0401064	0.0741224
514	8	6.25	264.057	46.616	5597	5568.62	0.0100232	0.0334008	0.0303995	0.0762444	0.264057	0.432707	26	0.0448185	0.0914236
515	7	6	253.303	42.5618	8529	6734.71	0.00699738	0.0301246	0.0309469	0.0647185	0.253303	0.455185	22	0.0359407	0.0647185
516	5	6.8	264.529	39.3644	4967	5332.4	0.0112871	0.025026	0.0305489	0.0426907	0.264529	0.437033	20	0.0459703	0.0847728
517	7	5.85714	262.345	45.6872	8277	5525.43	0.0114291	0.0267138	0.0373967	0.0482268	0.262345	0.435542	21	0.044525	0.0834551
518	7	5.85714	231.497	40.827	6180	5226	0.0118122	0.0306709	0.0317578	0.0479194	0.231497	0.409916	21	0.0380906	0.0739511
519	5	6.4	248.206	40.2448	4446	6395.2	0.00404745	0.0196985	0.0373457	0.0278452	0.248206	0.420342	18	0.0337184	0.0716285
520	7	5.28571	271.144	52.2921	7289	5310.14	0.0267955	0.043184	0.0321549	0.0575918	0.271144	0.447663	17	0.0528088	0.0862026
521	8	6.25	257.508	43.1863	9897	6187.88	0.0229446	0.0434035	0.0421454	0.07754	0.257508	0.422604	27	0.061272	0.0976723
522	5	6.6	248.08	38.098	2933	6877.4	0.0175575	0.041849	0.0406672	0.0561942	0.24808	0.432939	19	0.0584759	0.101883
523	6	6.5	233.308	42.2794	3811	5219.83	0.00212985	0.0300073	0.0320445	0.0796072	0.233308	0.415662	21	0.033175	0.0867861
524	5	6.2	261.922	43.2172	6092	5839.8	0.00410801	0.0258121	0.0329195	0.0579317	0.261922	0.444419	17	0.0406565	0.0884763
525	6	7.33333	242.5	33.4399	7457	7886.33	0.0130924	0.0423724	0.0338425	0.0676234	0.2425	0.396987	27	0.0580116	0.0927545
526	5	6.4	270.622	43.0418	6977	5299	0.0112317	0.0286399	0.0453756	0.0509046	0.270622	0.471722	18	0.0464162	0.08905
527	6	6.5	258.93	42.1275	4919	6810.83	0.024425	0.0446363	0.0307157	0.0681267	0.25893	0.454379	22	0.0570108	0.0906593
528	6	6.16667	273.416	45.6235	6211	5137.33	0.0132369	0.0285072	0.0312786	0.0447827	0.273416	0.466539	20	0.0450455	0.0688456
529	6	6.5	233.927	37.5645	4283	6231.83	0.00551958	0.0239152	0.0304594	0.055191	0.233927	0.429376	22	0.032757	0.0584811
530	6	6.16667	288.024	49.7374	6132	4822.33	0.00847925	0.0414244	0.0325502	0.0837527	0.288024	0.476195	20	0.0560151	0.102685
531	6	6.16667	251.52	41.3211	4234	5144	0.0196879	0.0395794	0.0343144	0.0641842	0.25152	0.425539	20	0.0537166	0.0948417
532	11	5.54545	227.96	42.0393	9726	5086.09	0.0126929	0.0340446	0.0349254	0.0499813	0.22796	0.423759	29	0.0443657	0.0845009
533	7	6.71429	234.169	37.1311	7040	5183.14	0.0219184	0.0373738	0.034439	0.0621698	0.234169	0.421127	27	0.0493478	0.0802178
534	5	6.4	245.894	40.6896	3782	6703.4	0.00977415	0.0267316	0.0317603	0.0531931	0.245894	0.419549	18	0.0399553	0.0629948
535	5	6	261.275	44.5411	1617	5597.8	0.0250624	0.0416207	0.0394442	0.0712672	0.261275	0.430283	16	0.0544004	0.0829275
536	5	6.2	244.994	41.7074	4197	5217.4	0.0183722	0.0357897	0.0358685	0.0611525	0.244994	0.422961	17	0.0451119	0.069155
537	5	6.2	261.917	42.9044	1208	5324.8	0.0239332	0.0291832	0.0373567	0.0373003	0.261917	0.455725	17	0.0476574	0.0803962
538	6	6.16667	274.995	46.5964	5496	7159.83	0.031266	0.0531707	0.0381345	0.0684332	0.274995	0.472978	20	0.070478	0.125359
539	9	6	243.137	42.1308	10973	5886.67	0.0146591	0.0309502	0.0361074	0.043012	0.243137	0.420792	28	0.0439966	0.0830029
540	5	6.6	258.742	40.2282	3492	6294.4	0.0271093	0.0341944	0.0373597	0.0457134	0.258742	0.449802	19	0.0494894	0.0881213
541	4	7	291.801	42.12	893	4022.75	0.0206002	0.0434114	0.0406833	0.0809985	0.291801	0.488482	17	0.0549619	0.0950681
542	8	6.25	243.759	40.1186	7589	6899.12	0.0154501	0.0384863	0.0377685	0.0766071	0.243759	0.432044	27	0.051417	0.0843934
543	5	5.8	259.907	46.3501	5412	5475.8	0.0267638	0.0494136	0.035006	0.0684229	0.259907	0.444111	15	0.0577084	0.0919287
544	8	5.625	235.162	44.6529	8280	5227.75	0.0171576	0.0354477	0.0316446	0.0528252	0.235162	0.430045	21	0.0456165	0.0902659
545	4	6.25	265.344	45.4086	2370	5804.75	0.0157488	0.03483	0.0262011	0.0452658	0.265344	0.454402	14	0.0407129	0.0737666
546	6	7.66667	238.454	32.5509	7038	7796.5	0.0206846	0.0510226	0.035325	0.106019	0.238454	0.443111	29	0.0575375	0.106019
547	5	6	279.947	47.7243	4314	5137.6	0.0147976	0.0310463	0.0404931	0.0463537	0.279947	0.484499	16	0.0503735	0.106998
548	6	6.66667	278.935	43.8327	5354	5053.17	0.0157188	0.0432778	0.0368271	0.086457	0.278935	0.497585	22	0.0501158	0.086457
549	5	6.2	266.544	44.4875	3683	5320	0.0251494	0.0476808	0.0386772	0.0677096	0.266544	0.438307	17	0.0600492	0.107913
550	6	6.5	259.498	41.2588	5107	7777	0.0233539	0.0547866	0.0405325	0.0835971	0.259498	0.420224	22	0.0601455	0.113151
551	6	6	253.761	44.878	5277	4989.83	0.0188874	0.040627	0.0328964	0.0762187	0.253761	0.443003	19	0.0466264	0.0799734
552	5	6	259.14	44.9793	3148	5166.4	0.0356755	0.0438954	0.0403646	0.0541201	0.25914	0.430128	16	0.0624451	0.101883
553	9	5.77778	254.92	44.6447	13617	6113.33	0.0233539	0.0387921	0.0433964	0.0820388	0.25492	0.409954	26	0.056566	0.103548
554	5	6.4	236.081	38.7848	4518	5805.6	0.020236	0.0324741	0.0304338	0.0599402	0.236081	0.424781	18	0.0384579	0.0618213
555	5	6.2	254.308	41.658	3821	5748.2	0.0423804	0.0520548	0.0403983	0.0662048	0.254308	0.436194	17	0.0622977	0.0995109
556	7	5.85714	264.101	47.2058	5969	5078.43	0.0229201	0.034776	0.0378204	0.0503717	0.264101	0.458932	21	0.0495614	0.0933463
557	6	5.83333	260.147	44.8031	6045	4485.33	0.00802559	0.0342754	0.0364858	0.0584012	0.260147	0.453211	18	0.0437304	0.0907649
558	3	7	253.523	36.7206	0	6146	0.0151624	0.0235106	0.0361968	0.0310029	0.253523	0.434591	13	0.0390089	0.0729014
559	6	6.33333	247.026	40.4848	10056	6089.67	0.0273453	0.0414262	0.0326586	0.0585444	0.247026	0.438642	21	0.0524858	0.100675
560	7	6	235.213	40.9223	7518	6301.29	0.0097774	0.0307266	0.0333957	0.0431718	0.235213	0.422024	22	0.0405246	0.0728335
561	8	5.875	251.584	43.578	9749	5537	0.00868041	0.0414456	0.0388032	0.0651482	0.251584	0.442824	24	0.0515929	0.0986781
562	6	5.83333	271.305	48.6088	4388	4897.17	0.0201982	0.0369372	0.0379862	0.0473579	0.271305	0.471141	18	0.046152	0.077815
563	5	6.2	263.016	43.0845	4550	5137.2	0.0145445	0.0328724	0.0357261	0.043076	0.263016	0.44222	17	0.0482631	0.0807308
564	7	6.28571	237.72	41.4931	7354	5155.14	0.019751	0.0352442	0.031637	0.0490992	0.23772	0.424296	23	0.0447295	0.0799377
565	7	5.71429	254.439	45.5221	5777	5417.57	0.0146202	0.0402068	0.0343089	0.0688907	0.254439	0.427813	20	0.0462134	0.0805404
566	9	5.55556	256.143	51.0253	8945	4621.33	0.0152735	0.0340318	0.0375513	0.0497324	0.256143	0.436615	23	0.0453006	0.0798697
567	7	6.14286	239.785	40.5351	8079	5955	0.0121686	0.0359483	0.0424651	0.0556814	0.239785	0.446315	23	0.0494415	0.100558
568	6	6.5	229.954	37.7781	7770	6699.83	0.0138048	0.0313465	0.0313348	0.0466044	0.229954	0.413567	22	0.0451296	0.0815422
569	6	6.16667	279.763	46.4052	3633	4537.67	0.0170662	0.0354512	0.0404803	0.0794717	0.279763	0.470141	20	0.0484217	0.0794717
570	6	6.83333	255.218	38.3839	8421	6220.67	0.020087	0.0350834	0.0350597	0.0574133	0.255218	0.447437	24	0.0539925	0.0971166
571	5	6.6	257.305	39.2084	2703	7639	0.0116129	0.0264605	0.0344456	0.0409731	0.257305	0.424894	19	0.0416174	0.0634314
572	6	6	268.548	46.3031	3206	5955.17	0.0170773	0.0318774	0.038621	0.0549146	0.268548	0.428558	19	0.0466252	0.0821528
573	8	5.5	250.657	47.5951	6662	5351.75	0.0137502	0.0308549	0.0388237	0.0516799	0.250657	0.417966	21	0.044379	0.0943791
574	8	6	263.994	45.4656	5711	5542	0.00963506	0.038357	0.0387529	0.0837527	0.263994	0.452474	25	0.0520072	0.0906173
575	7	6.42857	246.599	42.358	7993	6640.71	0.0177138	0.0404322	0.0337048	0.0651983	0.246599	0.435376	24	0.0543797	0.0919612
576	4	7	268.589	40.0751	1750	6647.75	0.0222053	0.0295839	0.0347375	0.0391586	0.268589	0.440434	17	0.0515946	0.0797126
577	6	6.33333	248.373	41.7897	6779	5767.67	0.0176878	0.0355382	0.036904	0.0429769	0.248373	0.446023	21	0.0561134	0.0946752
578	6	6.5	240.527	38.4653	6813	5646.67	0.0127335	0.0310311	0.0349001	0.0509709	0.240527	0.427279	22	0.0469735	0.0825845
579	7	6.28571	235.706	39.3778	9468	6313	0.0142161	0.0321526	0.0356512	0.0652419	0.235706	0.412488	24	0.0451616	0.0844284
580	8	6.25	252.101	42.1419	8310	7337.38	0.0230487	0.0443152	0.0353129	0.0794739	0.252101	0.438448	26	0.0516881	0.0814955
581	5	6.6	256.329	39.0596	5775	7432.6	0.0129024	0.0370666	0.0382928	0.0835971	0.256329	0.412006	19	0.0464396	0.092918
582	6	5.66667	267.221	47.9301	4081	6337.17	0.00765212	0.032969	0.0382349	0.0530701	0.267221	0.441253	17	0.0482457	0.0844432
583	8	6.375	254.494	42.5798	6693	5721.25	0.0106656	0.0466791	0.0363835	0.0798359	0.254494	0.427518	28	0.056449	0.103315
584	8	6.125	263.427	44.6101	6879	6521.88	0.0208743	0.0377193	0.034152	0.0533516	0.263427	0.449754	26	0.052996	0.0862026
585	5	6.4	231.839	36.8734	1911	5226.4	0.00925663	0.0311191	0.03381	0.0478217	0.231839	0.387521	18	0.0408159	0.0782855
586	7	5.85714	254.41	44.5217	4778	4949.57	0.0226609	0.0361148	0.0359496	0.0569503	0.25441	0.417003	21	0.047986	0.11711
587	5	6.2	236.034	38.9457	1603	4531.2	0.00836046	0.0381402	0.0317696	0.0750655	0.236034	0.428402	17	0.0384936	0.0750655
588	7	6.28571	229.864	38.6235	7562	6559.14	0.00418469	0.0247135	0.0290398	0.0494078	0.229864	0.427467	24	0.0389685	0.0662521
589	4	6	257.605	44.5442	3760	4613.75	0.030514	0.0489921	0.0306448	0.0632743	0.257605	0.442655	13	0.0525054	0.0850746
590	7	6.42857	264.037	42.255	11042	5847.14	0.0144554	0.0349263	0.0399244	0.0547724	0.264037	0.468094	25	0.0519292	0.103505
591	6	5.66667	274.729	49.9854	2632	4893.33	0.00116795	0.0419711	0.0402849	0.0608089	0.274729	0.469676	17	0.0532946	0.0902416
592	5	6.2	262.904	42.5654	4889	5874.8	0.0186806	0.0463975	0.0383533	0.0830013	0.262904	0.458524	17	0.0530495	0.0942965
593	5	6.4	266.058	41.8091	3800	5231.8	0.0153382	0.0320679	0.0346895	0.0503017	0.266058	0.420263	18	0.0466754	0.0757277
594	5	6.2	257.763	42.715	4574	5216.8	0.0160978	0.0338218	0.0421053	0.0626177	0.257763	0.464247	17	0.0494246	0.0830782
595	6	6.5	255.481	40.6201	3779	6714.33	0.0182002	0.048031	0.0314673	0.0736472	0.255481	0.461759	22	0.0511454	0.0831594
596	6	5.83333	245.479	43.2997	4617	4989.33	0.0139924	0.0316344	0.0302101	0.0750655	0.245479	0.444717	18	0.0350081	0.0750655
597	6	6.33333	238.063	38.4018	6979	6087	0.00958761	0.0358269	0.0410054	0.0630589	0.238063	0.437248	21	0.0521759	0.0902659
598	4	6.25	308.463	52.2673	985	5513.75	0.0273284	0.0538113	0.0352962	0.0837225	0.308463	0.516085	14	0.059486	0.0861076
599	5	6.2	234.138	39.0788	6075	4949.2	0.00440274	0.0277291	0.031183	0.0485626	0.234138	0.406796	17	0.0344696	0.0648192
600	5	6.2	245.892	43.5775	2831	5258	0.00646192	0.0290007	0.0305205	0.0540056	0.245892	0.403041	17	0.0391312	0.0580862
601	6	6	243.076	41.5254	5283	6071.67	0.0141127	0.0322859	0.0323548	0.0441725	0.243076	0.440437	19	0.0434694	0.0823409
602	5	6.4	260.203	42.7063	7302	6878.8	0.0189854	0.0317851	0.0329299	0.0535262	0.260203	0.45538	18	0.0424806	0.0742971
603	6	6.5	251.129	40.6091	6771	6131.83	0.0200165	0.037242	0.0359418	0.0594632	0.251129	0.456876	22	0.0517449	0.0897079
604	6	6	242.605	42.5039	5939	5295.67	0.00589106	0.0392749	0.0367275	0.0589908	0.242605	0.43261	19	0.0421062	0.0690717
605	5	7.2	247.068	35.962	5068	6361	0.00646192	0.0222424	0.0356845	0.0489761	0.247068	0.407073	22	0.041654	0.0751965
606	7	6.71429	270.006	41.9856	7101	6011.86	0.017751	0.0416251	0.0334619	0.0636156	0.270006	0.460382	27	0.062676	0.115731
607	4	6.75	255.387	39.3722	1674	5366	0.00849256	0.0328924	0.0341392	0.0718277	0.255387	0.428107	16	0.0399124	0.0718277
608	5	6.2	261.464	43.6396	5489	5459	0.0106229	0.0298081	0.0353948	0.0450296	0.261464	0.425887	17	0.0414795	0.0867747
609	8	5.75	258.478	46.3876	5976	6183.75	0.0122897	0.0308359	0.032226	0.0617041	0.258478	0.429802	23	0.0466992	0.0821189
610	5	6.4	270.773	44.8064	1914	6247.8	0.0138365	0.0328359	0.0355571	0.0521497	0.270773	0.44793	18	0.0536339	0.10927
611	7	5.71429	249.284	44.5999	8448	4918.71	0.0128559	0.0315067	0.0335237	0.0610333	0.249284	0.433897	20	0.0459386	0.0977889
612	5	5.8	281.032	50.1843	622	6252.6	0.0235234	0.0384012	0.0439133	0.0632663	0.281032	0.504672	15	0.0547194	0.104344
613	4	6.5	255.365	42.1809	5273	4596.5	0.00354878	0.0239971	0.0290302	0.0415307	0.255365	0.449119	15	0.029345	0.0460517
614	7	6.71429	237.987	36.548	7671	6972.71	0.0108845	0.0297632	0.0351179	0.0549056	0.237987	0.421329	27	0.049602	0.0900336
615	3	7.66667	250.483	33.6297	0	5326.33	0.0204702	0.0403448	0.0373576	0.07675	0.250483	0.424579	15	0.045409	0.0957031
616	6	5.83333	272.678	47.394	4495	3756.83	0.0312555	0.0396379	0.0366969	0.0535179	0.272678	0.428189	18	0.057278	0.0903803
617	5	6.6	238.788	38.3766	3385	5300.4	0.0133403	0.0434408	0.0335122	0.0950024	0.238788	0.428527	19	0.0506137	0.0950024
618	8	6	251.289	43.7885	9283	5536.38	0.00725283	0.0340038	0.0327641	0.0566577	0.251289	0.433014	25	0.0464906	0.122253
619	6	6.5	250.58	40.769	5920	5608	0.00713176	0.0293101	0.0334955	0.050886	0.25058	0.431521	21	0.0386389	0.0960188
620	6	6	241.403	41.2396	5047	6657	0.0113767	0.0284395	0.0298602	0.0448741	0.241403	0.414642	19	0.0459381	0.0876064
621	6	6.5	243.977	39.017	8688	6041.17	0.0058697	0.0266443	0.0363045	0.0628659	0.243977	0.442808	22	0.0384073	0.0827026
622	5	6.4	270.001	44.3144	3764	6806	0.027816	0.0386929	0.0347215	0.0537139	0.270001	0.460046	18	0.0558109	0.101316
623	8	6	275.612	49.2711	4169	4475.88	0.00369987	0.0270197	0.0355831	0.0559204	0.275612	0.474071	25	0.0423648	0.0751295
624	6	6.5	248.199	38.4118	6892	7804.83	0.0111223	0.0295375	0.0351408	0.0548277	0.248199	0.434876	22	0.0448075	0.0849036
625	8	6.125	250.724	41.8246	5308	4515.25	0.0209268	0.0345408	0.035456	0.0527093	0.250724	0.430324	26	0.0483568	0.0829039
626	6	6	257.821	44.9141	5880	5107.67	0.00422452	0.0305141	0.0337242	0.0518592	0.257821	0.455963	19	0.0478599	0.110317
627	8	5.5	249.646	47.1058	7180	4629.62	0.00713176	0.0224089	0.0300018	0.0364048	0.249646	0.438653	21	0.0353494	0.0602606
628	6	6.66667	265.308	40.6911	8965	6772.17	0.0292416	0.0488302	0.0409292	0.0905129	0.265308	0.494074	23	0.0614744	0.102843
629	5	6	254.625	43.4075	2942	4485.2	0.0148698	0.0251536	0.0356885	0.0305668	0.254625	0.455858	16	0.040024	0.0688983
630	6	5.83333	261.17	45.8083	4432	4476.17	0.0067352	0.034515	0.0338836	0.0758262	0.26117	0.451679	18	0.0404875	0.0758262
631	7	6.42857	232.703	36.9237	5910	6044.57	0.0111783	0.0281462	0.0374904	0.0617704	0.232703	0.418783	25	0.0430094	0.0961014
632	6	6.33333	245.096	39.2932	6693	5504.5	0.00461139	0.0402789	0.0417459	0.0813869	0.245096	0.423611	21	0.0542667	0.0941885
633	5	7.6	234.57	31.183	4050	7164.2	0.00610304	0.0329415	0.0335122	0.0593281	0.23457	0.419635	24	0.0424349	0.0871326
634	5	6.2	288.803	47.3087	6586	5642.6	0.0141385	0.0481103	0.0395801	0.0670287	0.288803	0.439421	17	0.0669349	0.122253
635	6	6.33333	246.355	39.7394	8802	6625.5	0.0156634	0.0275904	0.0299471	0.0488029	0.246355	0.430993	21	0.0412754	0.0712669
636	7	6	262.696	45.808	9499	5692.14	0.00532431	0.0275472	0.0326426	0.0442064	0.262696	0.451473	22	0.0407634	0.0817894
637	4	6.75	246.373	37.6159	2139	5711	0.0133403	0.0333141	0.0371711	0.0558319	0.246373	0.441867	16	0.0499466	0.0825845
638	6	6.5	242.415	41.8454	7588	6058.33	0.0046263	0.0243426	0.0315785	0.0362556	0.242415	0.429077	21	0.0466905	0.0894243
639	7	6.14286	265.337	44.629	7702	5702.86	0.0114291	0.0377423	0.0358543	0.0742297	0.265337	0.432165	23	0.0492831	0.0871473
640	6	6.5	241.944	38.4679	4085	6909.83	0.00643203	0.0247708	0.0359172	0.0355796	0.241944	0.43661	22	0.0406926	0.0753501
641	5	6.6	264.836	41.7012	3053	7391.4	0.017654	0.0372789	0.0325955	0.0736472	0.264836	0.450914	19	0.0469643	0.078388
642	6	5.83333	255.983	46.27	4331	4792.17	0.0126939	0.0374322	0.0351434	0.0586762	0.255983	0.432671	18	0.0506267	0.0929039
643	4	6.75	261.086	39.8622	1346	5608.75	0.0238145	0.0341868	0.04343	0.055594	0.261086	0.432501	16	0.0452488	0.0838435
644	6	6.16667	252.057	42.7097	2824	5820.67	0.016481	0.0285914	0.0353452	0.0394013	0.252057	0.413717	20	0.0460694	0.0821715
645	5	6.2	270.384	45.1283	4248	6679.8	0.0171729	0.0410967	0.0346635	0.0769713	0.270384	0.44523	17	0.051475	0.102125
646	7	5.85714	253.216	43.753	7142	6247	0.00753382	0.0217009	0.0339431	0.0367337	0.253216	0.454054	21	0.0353989	0.0712479
647	7	6.42857	246.162	40.8736	8978	6426.57	0.00799103	0.0415263	0.0360133	0.0564319	0.246162	0.451224	25	0.0537202	0.0894154
648	5	6.4	261.318	41.873	3382	5835.8	0.0123632	0.0362249	0.0328201	0.0632884	0.261318	0.414219	18	0.0459246	0.0839408
649	9	5.66667	248.217	45.3751	4352	6793.44	0.00631735	0.0371731	0.038369	0.0545209	0.248217	0.433104	25	0.055617	0.10402
650	6	5.83333	237.147	42.5987	4608	4266.17	0.0185667	0.04117	0.0343369	0.0623961	0.237147	0.411167	18	0.0503765	0.0891527
651	6	6	270.506	46.2115	5098	5745.5	0.0252953	0.0419753	0.0370279	0.0641036	0.270506	0.443946	19	0.0588582	0.123238
652	6	6.5	251.877	41.3798	6537	7088.83	0.0218195	0.0278778	0.034026	0.0367959	0.251877	0.443158	22	0.0478292	0.0910327
653	5	6	267.543	46.82	5093	5556.4	0.0298081	0.0447452	0.038662	0.0707631	0.267543	0.474523	16	0.0553933	0.0878266
654	4	5.75	277.546	51.0486	397	5235	0.0176194	0.0339317	0.0353019	0.0683738	0.277546	0.481546	12	0.0420794	0.0683738
655	6	6.33333	235.524	39.0203	7414	6201.33	0.0125097	0.0296938	0.0338302	0.0401299	0.235524	0.423748	21	0.0459139	0.0838149
656	7	6.14286	264.766	45.7487	10066	5041.57	0.0182184	0.0336691	0.0339399	0.054525	0.264766	0.441815	23	0.0514647	0.0853433
657	6	6.16667	252.181	42.0802	4631	5842.83	0.00372474	0.0352773	0.0373125	0.0547803	0.252181	0.426607	20	0.048211	0.0884171
658	7	6	255.1	44.1653	8398	5244.43	0.014473	0.0341925	0.0413598	0.041852	0.2551	0.429586	21	0.0523006	0.0972232
659	7	6.14286	259.325	45.426	4846	5515.86	0.00798505	0.0290882	0.032129	0.0452658	0.259325	0.435019	23	0.0455504	0.0954549
660	6	6.16667	261.293	43.6007	2577	6784.5	0.0265769	0.0363168	0.0398251	0.0529758	0.261293	0.489946	20	0.0529904	0.0962683
661	7	6.28571	244.174	40.7926	6171	5857.86	0.023945	0.0348911	0.0302383	0.0721787	0.244174	0.420199	24	0.0444491	0.0741885
662	6	5.33333	264.053	51.0293	1927	4344	0.0129803	0.0336706	0.0331781	0.0436292	0.264053	0.451499	15	0.0453195	0.0752927
663	5	6.8	252.827	39.3889	6519	7692.2	0.00917879	0.0224501	0.0354174	0.029645	0.252827	0.477387	20	0.0443637	0.0727175
664	5	6.2	282.511	49.1928	4205	5049	0.0165833	0.0329833	0.0401281	0.0560042	0.282511	0.488757	17	0.0426016	0.0790906
665	8	6.25	250.979	41.6057	10874	6045.12	0.00372474	0.0299753	0.0393532	0.055267	0.250979	0.422883	27	0.0471377	0.0869537
666	5	6.8	253.716	38.7421	6755	6107.8	0.0199331	0.0401257	0.0347322	0.0660074	0.253716	0.431927	20	0.0562049	0.104361
667	6	6.5	245.155	40.6808	3891	5380.5	0.018066	0.0287424	0.0322483	0.0369283	0.245155	0.433284	22	0.0446507	0.0770582
668	9	6.22222	236.858	39.8313	6540	5980.89	0.00745752	0.0323476	0.0343867	0.0569607	0.236858	0.427039	30	0.045347	0.0891168
669	5	7.8	227.014	30.3423	8214	7801.4	0.0199921	0.0306324	0.0305276	0.0380993	0.227014	0.405696	25	0.0482629	0.0813189
670	6	6.33333	254.905	41.7761	4036	5257.67	0.0143623	0.038088	0.0338326	0.068176	0.254905	0.457532	21	0.0478505	0.0934311
671	7	6.85714	263.88	40.9447	5396	7055.43	0.0249025	0.0483045	0.0356071	0.0867684	0.26388	0.468221	28	0.0649535	0.109298
672	5	6.8	260.505	39.572	6452	5578.2	0.0260964	0.0441204	0.0377806	0.0581371	0.260505	0.46676	20	0.0604142	0.105287
673	4	5.75	266.118	46.5707	1718	4636.5	0.0236958	0.0458794	0.0412795	0.0654027	0.266118	0.444157	12	0.0549241	0.0828615
674	6	6.83333	250.449	37.6668	6269	7271.67	0.0135348	0.0290359	0.0358278	0.0440182	0.250449	0.421498	24	0.0435327	0.0893079
675	5	6.6	254.96	39.6402	5610	5833.4	0.0191453	0.0393146	0.0416171	0.0620518	0.25496	0.427948	19	0.0587013	0.104445
676	5	6.6	257.305	39.2084	5275	6603.8	0.0185558	0.0315003	0.0339301	0.0464149	0.257305	0.431857	19	0.0490332	0.0958346
677	7	6.42857	227.255	35.8661	6778	5886.29	0.0104038	0.030075	0.0321997	0.0493097	0.227255	0.400319	25	0.043046	0.0867653
678	5	6.8	234.678	37.5687	5169	5456	0.00279981	0.038159	0.0391834	0.0696741	0.234678	0.426757	20	0.041507	0.0828749
679	5	5.8	286.279	50.1669	2399	4191.2	0.03558	0.0472405	0.0383185	0.0673255	0.286279	0.452583	15	0.0596485	0.101345
680	5	6.4	245.597	40.6405	3441	5558.4	0.0261994	0.0332688	0.0373672	0.0412786	0.245597	0.430314	18	0.0529883	0.0871897
681	5	7	253.911	37.3612	5985	7754.8	0.0204143	0.0382715	0.0347708	0.056718	0.253911	0.430385	21	0.0585218	0.106127
682	5	6.4	262.102	42.4979	3639	7072	0.0262687	0.0411197	0.0344909	0.0779578	0.262102	0.43282	18	0.0509237	0.0887261
683	5	7.2	258.938	38.4932	2127	6682.4	0.0269839	0.0448577	0.040125	0.0596387	0.258938	0.448111	22	0.0628768	0.0969124
684	7	5.57143	263.453	49.6438	6252	5402.43	0.0157508	0.0342096	0.033949	0.0691444	0.263453	0.471214	19	0.047974	0.086037
685	5	6	265.065	45.1872	4759	4738.4	0.0249025	0.0357847	0.0363015	0.045626	0.265065	0.460588	16	0.0495572	0.074525
686	8	6.375	231.687	38.3157	9560	5127.12	0.00212985	0.0193736	0.0354121	0.0423925	0.231687	0.413532	27	0.0371342	0.0816871
687	6	6.33333	229.697	38.6475	3724	5590.17	0.0109921	0.0378345	0.0406432	0.0705312	0.229697	0.416606	21	0.0448068	0.0808793
688	5	6.8	265.643	41.7438	3012	5886.4	0.0148316	0.0460932	0.0371658	0.0867768	0.265643	0.456633	20	0.0591862	0.0933463
689	4	6.5	249.275	38.9492	42	5236.25	0.0126939	0.0361299	0.0334163	0.0739731	0.249275	0.443108	15	0.0431692	0.08021
690	6	6.33333	262.867	42.8202	5413	5992.5	0.0136538	0.0341838	0.0411996	0.0653102	0.262867	0.447818	21	0.0551896	0.0942309
691	7	6.14286	247.14	42.8431	12153	5285.86	0.00985685	0.0486318	0.0398484	0.0758624	0.24714	0.429833	23	0.0589913	0.110536
692	7	5.57143	275.655	50.9119	5806	4492.57	0.0372801	0.0483963	0.0400073	0.0741358	0.275655	0.461699	19	0.0600126	0.0916374
693	6	7.33333	256.855	35.8441	4594	8091.83	0.0180135	0.035775	0.040306	0.0745346	0.256855	0.45652	27	0.0503929	0.0758898
694	5	6.8	255.341	38.9902	3286	6438.4	0.016059	0.0304807	0.0361466	0.0512202	0.255341	0.430224	20	0.0518072	0.0888257
695	7	5.85714	257.351	46.3495	8230	4181.43	0.0203093	0.0349534	0.0359758	0.056463	0.257351	0.479658	21	0.0501168	0.11245
696	5	6	270.183	46.8961	4355	5298.6	0.0220165	0.0350202	0.0322049	0.0470055	0.270183	0.448987	16	0.0464077	0.0799081
697	5	6.6	255.669	40.0548	5399	6171.6	0.026173	0.0387542	0.0384899	0.0574133	0.255669	0.434914	19	0.0532833	0.0918408
698	4	6	261.497	44.2054	80	6705.75	0.0134469	0.0336586	0.0383637	0.0590061	0.261497	0.435041	13	0.0408515	0.0809559
699	9	6	233.118	39.3463	11146	5779	0.00551958	0.0283878	0.0371177	0.0523446	0.233118	0.434896	28	0.0401971	0.0778406
700	4	6.5	259.536	41.8141	1573	6359.5	0.00422452	0.027871	0.0351055	0.0435027	0.259536	0.454434	15	0.0472639	0.0831594
701	5	6.4	260.837	41.7961	4199	5472.2	0.00671777	0.026261	0.0389277	0.0492487	0.260837	0.439033	18	0.0472557	0.0787037
702	6	6.5	231.309	38.016	5311	5308	0.00728505	0.0407631	0.0392591	0.0654027	0.231309	0.415508	22	0.0467503	0.0812546
703	5	6.6	243.673	38.6396	5369	4827.2	0.00595929	0.0222888	0.0360832	0.0372727	0.243673	0.409359	19	0.0432236	0.0706235
704	7	6.42857	261.364	42.0493	7009	6094.71	0.0179404	0.0337304	0.0325373	0.0604343	0.261364	0.444274	25	0.0489877	0.0858217
705	6	6.16667	224.857	40.7331	3635	4970.17	0.00590768	0.0200304	0.0299652	0.0487806	0.224857	0.40934	19	0.034628	0.0722924
706	6	6.5	246.242	40.4541	5572	4832.17	0.0143858	0.0298429	0.03401	0.0562232	0.246242	0.422607	22	0.044705	0.0902481
707	8	6	238.982	46.1724	7691	4454.88	0.00158697	0.0232265	0.0381701	0.0428055	0.238982	0.419428	23	0.0441076	0.0788744
708	5	7.2	239.896	33.6997	5035	7548.6	0.0162754	0.0246415	0.0361712	0.0364573	0.239896	0.447121	22	0.0486965	0.0790276
709	6	6.5	256.63	41.7534	6192	5861.67	0.0192312	0.0375967	0.0381736	0.051548	0.25663	0.4826	22	0.0538976	0.0984253
710	7	6.71429	244.588	37.3537	7767	6899.14	0.00614074	0.0275572	0.031401	0.0447556	0.244588	0.443468	27	0.044148	0.0821403
711	7	5.85714	256.29	46.7685	3333	5016.43	0.0148316	0.0367651	0.035542	0.0660152	0.25629	0.452519	21	0.0525744	0.0945187
712	7	6.28571	241.259	41.2082	6721	6719.29	0.00633144	0.02598	0.0377128	0.0589876	0.241259	0.420425	24	0.0443751	0.0942721
713	6	6.16667	259.212	42.842	7480	6944.17	0.00954788	0.03434	0.03644	0.0680478	0.259212	0.459956	20	0.0471371	0.082061
714	8	6.25	247.866	42.0241	4887	5547.62	0.00702637	0.0356847	0.0309718	0.0658861	0.247866	0.431665	27	0.0470286	0.0883907
715	6	6.5	266.17	41.457	8891	6041.83	0.0180135	0.0403582	0.0364463	0.0712907	0.26617	0.472531	22	0.0581448	0.0908089
716	6	6.16667	258.301	42.8452	7006	5881	0.017101	0.0368522	0.0407417	0.0639764	0.258301	0.439844	20	0.0497259	0.0827866
717	6	6.5	242.981	39.0184	5693	5492.67	0.0039905	0.0401533	0.0430083	0.0932782	0.242981	0.426959	22	0.04939	0.0932782
718	5	6.4	253.812	40.3682	4713	5399.6	0.0226756	0.0336354	0.0347864	0.041261	0.253812	0.47104	18	0.048575	0.0827918
719	7	6.71429	254.659	40.7266	7030	7101.43	0.0294997	0.041475	0.0359923	0.0699249	0.254659	0.4598	27	0.0555419	0.0861316
720	5	7	235.879	34.9888	3353	6981	0.013341	0.0332598	0.0362288	0.0705312	0.235879	0.418955	21	0.047067	0.0789553
721	5	6.6	242.588	38.0055	4124	5407	0.0143465	0.0314537	0.0343343	0.0518632	0.242588	0.449534	18	0.0480385	0.0840066
722	6	6.16667	250.041	42.12	6101	4520.5	0.0273481	0.0469991	0.0383999	0.0689918	0.250041	0.425299	20	0.060014	0.10467
723	8	5.625	229.565	41.1304	6073	4252.62	0.00744537	0.0345486	0.0360045	0.0664905	0.229565	0.420041	22	0.0387228	0.0693805
724	6	7.16667	231.143	33.1733	7316	6203.5	0.0193171	0.0397733	0.0365355	0.0619499	0.231143	0.403587	25	0.0483756	0.104445
725	8	5.75	229.135	40.6441	8219	5650.75	0.0138108	0.034018	0.0339776	0.0612974	0.229135	0.421475	23	0.0413591	0.0792644
726	5	6.8	248.381	37.4346	5260	6000.8	0.0201869	0.029165	0.0331451	0.0400215	0.248381	0.425077	20	0.049012	0.089539
727	6	7	228.596	35.8163	4951	5822	0.0168742	0.0420203	0.0378959	0.0822537	0.228596	0.393951	25	0.0507439	0.0831685
728	8	6.125	246.322	42.19	6167	5689.5	0.0264283	0.0439488	0.0382493	0.0825347	0.246322	0.435469	26	0.0500574	0.0906074
729	5	6.4	251.296	41.5834	1926	6797.6	0.00841039	0.0432979	0.0370342	0.0735093	0.251296	0.450347	18	0.0470271	0.102843
730	7	6	256.762	43.4923	8693	5860.43	0.017101	0.0416077	0.0354405	0.0752897	0.256762	0.422743	22	0.0477819	0.0752897
731	7	6.85714	238.748	35.3249	9205	7008.71	0.0169126	0.037135	0.0341839	0.0681267	0.238748	0.436773	27	0.0466497	0.0866788
732	6	6.33333	262.923	42.4119	4976	5835.67	0.0236706	0.0343143	0.0312018	0.0531573	0.262923	0.44523	21	0.0507851	0.0919536
733	6	6.33333	270.176	43.582	8045	5188.83	0.0334135	0.0470204	0.0395578	0.0641036	0.270176	0.453573	21	0.0618226	0.102685
734	6	5.66667	232.847	41.395	4974	4598.33	0.00877059	0.0230722	0.0348363	0.0436441	0.232847	0.411677	17	0.0370012	0.0765013
735	4	7	267.485	39.9105	1468	5149.5	0.0286876	0.0351504	0.0321539	0.0428834	0.267485	0.455528	17	0.0544207	0.0775137
736	5	6.2	261.227	44.1184	4379	4762	0.0193524	0.0379222	0.0311722	0.0580209	0.261227	0.455963	17	0.0509738	0.0838869
737	7	6	239.991	42.08	7322	6749.14	0.00785244	0.0340983	0.0348735	0.0831443	0.239991	0.424204	22	0.0446319	0.0857192
738	6	6	273.681	46.048	7794	5385.5	0.0244711	0.0376777	0.0376595	0.0527989	0.273681	0.508996	19	0.0540316	0.0928189
739	5	5.8	261.577	47.2083	3083	4424	0.0188551	0.0386273	0.0332312	0.0937816	0.261577	0.466481	15	0.0460722	0.0937816
740	5	6.6	270.104	41.6732	6283	6831.8	0.0169386	0.029164	0.0319668	0.0402395	0.270104	0.447234	19	0.0476168	0.0860968
741	5	6.6	242.821	38.2346	5167	5981.8	0.0182916	0.041669	0.0391073	0.0628923	0.242821	0.453188	19	0.0452942	0.0830121
742	6	6.33333	237.975	40.8115	6814	5865.83	0.00675712	0.0258581	0.0363892	0.0505188	0.237975	0.430286	21	0.033936	0.0630978
743	6	6.16667	226.25	37.7533	4647	6675.33	0.00787391	0.0282567	0.0320548	0.0463575	0.22625	0.385243	20	0.0373794	0.0636656
744	5	6.8	239.851	36.9104	4631	5550.2	0.017634	0.0407576	0.034909	0.0822537	0.239851	0.406744	20	0.0559364	0.0990527
745	8	6.5	245.477	38.4654	8609	5145.5	0.0228773	0.0332039	0.0337757	0.056116	0.245477	0.461265	29	0.0474445	0.0870297
746	6	7	237.125	35.7256	5815	7513.67	0.00911977	0.032612	0.0329259	0.0686264	0.237125	0.399242	25	0.0476881	0.0942887
747	7	6.57143	243.975	38.2282	6342	6556	0.0123224	0.0285025	0.037018	0.0507488	0.243975	0.447085	26	0.0471559	0.0858173
748	4	6.25	286.004	46.646	2468	6416.25	0.0347522	0.0428259	0.0414484	0.0598964	0.286004	0.451847	14	0.0615126	0.0962823
749	5	6.4	270.08	45.0134	6273	5466	0.0218839	0.0321676	0.0363761	0.0432641	0.27008	0.459089	18	0.0485835	0.0726804
750	5	6.8	263.33	40.001	4347	7029.4	0.0142252	0.0369573	0.0326453	0.0539257	0.26333	0.478506	20	0.0520874	0.0842001
751	6	6.5	253.134	39.8285	9727	6418.5	0.0118945	0.0344307	0.0349906	0.0577738	0.253134	0.415404	22	0.0475265	0.0766812
752	8	6.5	251.672	40.9341	8877	6813.88	0.0221123	0.04533	0.0405046	0.0715534	0.251672	0.422387	29	0.0543649	0.0806852
753	7	5.28571	254.298	49.9947	7165	3886.57	0.014173	0.0312522	0.034375	0.0636156	0.254298	0.450851	17	0.0398854	0.0800595
754	6	6.83333	255.52	38.0238	7716	7666.67	0.00954788	0.0276578	0.0382576	0.037549	0.25552	0.450408	24	0.0470582	0.0811805
755	6	5.5	264.85	48.5558	3871	3306.5	0.00874394	0.0359767	0.0357647	0.0609587	0.26485	0.434962	16	0.0466411	0.0750792
756	5	6.6	266.317	41.7229	3372	5844.8	0.0270454	0.0350625	0.0391666	0.0415005	0.266317	0.423625	19	0.0526788	0.0895575
757	5	7	261.544	38.1938	5479	7315	0.00852752	0.035207	0.0369186	0.0520148	0.261544	0.429328	21	0.0567628	0.119223
758	6	6.16667	246.025	41.7363	4476	4859.17	0.0183905	0.033489	0.0330565	0.0521766	0.246025	0.426281	20	0.04317	0.0692994
759	7	5.85714	259.454	45.7574	7976	5082.71	0.0201736	0.0354709	0.035378	0.0616547	0.259454	0.41352	21	0.0479777	0.0843793
760	6	6.33333	252.811	45.0611	4865	5186.83	0.0166266	0.0254743	0.0304725	0.0420656	0.252811	0.431326	20	0.0430529	0.0770003
761	6	6	254.835	42.4724	2745	5158.5	0.00708152	0.0228469	0.0333183	0.0419413	0.254835	0.443696	19	0.0365908	0.067795
762	7	6.42857	258.329	40.4189	9379	6359.29	0.01253	0.0328164	0.044233	0.0506977	0.258329	0.491008	25	0.052996	0.0877718
763	6	5.83333	258.178	45.2836	6666	7078.17	0.00753382	0.0350958	0.0293231	0.0647185	0.258178	0.461587	18	0.0390107	0.0705882
764	5	6.2	243.449	40.343	3265	6617	0.00785244	0.0233972	0.0358799	0.0407395	0.243449	0.430276	17	0.0387528	0.0793145
765	4	7.25	246.738	34.5139	7997	6597.25	0.0122077	0.0277785	0.0379364	0.0462516	0.246738	0.435708	18	0.0413103	0.0721625
766	5	6.6	238.036	36.5556	4957	5558.2	0.0144809	0.0439181	0.0311853	0.0726358	0.238036	0.41949	19	0.0471838	0.0726358
767	7	6.28571	277.745	48.1016	7974	5326	0.0322799	0.0546523	0.0370114	0.0745346	0.277745	0.462141	24	0.0663526	0.0917259
768	8	6.125	255.017	42.5409	7953	5802.62	0.00884132	0.0312369	0.0349065	0.0537498	0.255017	0.450943	26	0.0464864	0.0821053
769	4	6.25	279.021	44.8426	1461	5187	0.00580811	0.0356835	0.0400647	0.0637791	0.279021	0.476612	14	0.0520907	0.0829305
770	6	6	257.828	45.1711	6179	5861.67	0.0137719	0.0318603	0.0387993	0.0531573	0.257828	0.429029	19	0.0513867	0.102758
771	5	6	252.688	42.5959	2995	6507.6	0.0187889	0.0356979	0.0347733	0.0534851	0.252688	0.434332	16	0.0512872	0.0875096
772	7	5.85714	268.512	47.9942	8160	5545.57	0.01253	0.0552262	0.0394239	0.0905129	0.268512	0.49282	21	0.0611353	0.0980509
773	6	6.16667	239.022	39.8844	4697	5546.17	0.0104914	0.0281096	0.0368984	0.04289	0.239022	0.418623	20	0.0451992	0.0839729
774	8	6.125	254.813	45.9711	9621	5691	0.0166848	0.0306165	0.0303219	0.0449389	0.254813	0.444534	26	0.0439363	0.077802
775	6	6	237.413	41.5943	6195	4569.17	0.0177712	0.0428752	0.0396354	0.0804095	0.237413	0.417742	19	0.0447955	0.0843363
776	9	6.11111	232.521	41.3985	6594	5067.89	0.0054409	0.0365132	0.0334321	0.0721787	0.232521	0.404109	28	0.0419772	0.0841085
777	4	6	301.351	52.1087	1072	3072.75	0.0287484	0.0470901	0.0373481	0.0669453	0.301351	0.459894	13	0.0573371	0.106175
778	7	5.85714	252.278	44.1487	4576	5963	0.0104254	0.0312787	0.0372204	0.0497245	0.252278	0.452212	21	0.0461947	0.0823666
779	6	6.66667	267.329	41.0011	7588	6471.5	0.0232666	0.0376615	0.0343514	0.0533516	0.267329	0.449275	23	0.0543823	0.100973
780	4	6.75	258.275	39.4331	3132	3416	0.0132102	0.0297216	0.0340894	0.0488598	0.258275	0.432513	16	0.0423231	0.0734256
781	9	5.77778	248.833	44.2699	9786	5940.89	0.0137377	0.0375134	0.0326851	0.0596091	0.248833	0.454471	26	0.0456113	0.0740294
782	7	6	252.4	43.3116	5763	5580.14	0.0183269	0.03754	0.0371175	0.0702851	0.2524	0.434408	22	0.0505	0.0808168
783	5	7	238.672	36.617	4555	6427.8	0.00982999	0.0292606	0.0303864	0.04509	0.238672	0.416672	21	0.0493513	0.0857693
784	7	6.57143	255.994	40.9243	6716	6052.57	0.00596392	0.039428	0.0360196	0.069263	0.255994	0.446644	26	0.0526921	0.091979
785	5	6	260.359	43.889	6001	5509.8	0.0261023	0.0367116	0.0391123	0.0673148	0.260359	0.435084	16	0.0499428	0.0967066
786	5	6.4	275.522	43.6244	3625	5249	0.0192705	0.0394988	0.0417456	0.0609433	0.275522	0.450458	18	0.0622109	0.102762
787	5	5.8	281.32	50.1688	6752	5167.2	0.0263985	0.0466863	0.0334968	0.0815723	0.28132	0.448818	15	0.0558517	0.0922366
788	7	6.57143	247.879	39.0367	7497	5919.43	0.00871554	0.0280866	0.036498	0.0630214	0.247879	0.418405	26	0.0378244	0.0807695
789	8	6.25	231.628	38.2256	7961	7031.12	0.0201381	0.029125	0.0319152	0.0513921	0.231628	0.392349	27	0.0421024	0.0647647
790	6	6	266.771	46.4733	4653	5431.33	0.0209716	0.0433592	0.0342377	0.0725061	0.266771	0.449302	19	0.05388	0.0875746
791	7	6.28571	241.248	39.9618	6382	5334	0.0162754	0.0408206	0.0366057	0.0668407	0.241248	0.432871	24	0.0540665	0.0969612
792	6	6.16667	259.114	42.8257	4572	6423.17	0.0143153	0.0255316	0.0402754	0.0394658	0.259114	0.475634	20	0.0457185	0.0884933
793	7	6.14286	269.958	47.9772	5983	6558	0.0267853	0.0517912	0.0393329	0.0787532	0.269958	0.440477	22	0.0706393	0.125359
794	6	6	259.333	43.6338	4337	6994.83	0.0135447	0.0326951	0.0308892	0.0472283	0.259333	0.426841	19	0.0478284	0.0787152
795	5	6.2	235.754	38.8994	4874	4614.8	0.0106602	0.0378008	0.0327911	0.0748328	0.235754	0.437742	17	0.0403177	0.0748328
796	5	6.4	291.243	48.7717	4410	5262.2	0.0121527	0.0306251	0.0429001	0.0396729	0.291243	0.500721	18	0.0492826	0.0980161
797	8	6	238.851	40.8392	7520	5481.25	0.0176878	0.0352221	0.0400101	0.056718	0.238851	0.437655	25	0.0521514	0.0859137
798	6	6.5	268.821	43.9145	3182	5751.67	0.0301719	0.047526	0.0308567	0.0664613	0.268821	0.451499	22	0.0567246	0.0846031
799	6	6.33333	263.933	46.6071	6908	6304.33	0.0173008	0.0377245	0.0386835	0.0567952	0.263933	0.447406	20	0.052201	0.0912661
800	7	6	260.922	44.197	5762	5652.86	0.0067352	0.0276304	0.0319615	0.0415325	0.260922	0.458415	22	0.0374125	0.0760266
801	7	6.14286	257.903	42.4574	6113	5712.14	0.019088	0.0427421	0.032933	0.0728878	0.257903	0.44437	23	0.0506268	0.0775457
802	7	6.57143	252.455	41.2327	4886	6977.14	0.0107453	0.0454773	0.0333897	0.0761322	0.252455	0.451737	26	0.0518199	0.101521
803	9	6.22222	241.129	40.2839	6342	6035.67	0.00687801	0.0304831	0.032178	0.052064	0.241129	0.42788	29	0.0465619	0.0880055
804	6	6.5	263.996	42.6548	6527	6327.33	0.0199699	0.0316754	0.0363661	0.0611924	0.263996	0.437678	22	0.0476525	0.0777341
805	7	6.14286	247.868	44.2621	4867	5527.57	0.018879	0.0416643	0.0350061	0.0619817	0.247868	0.438307	21	0.0472401	0.0826564
806	6	5.83333	271.584	49.0899	2609	5986.33	0.0312196	0.0403489	0.0355441	0.0493133	0.271584	0.452968	18	0.053419	0.0871473
807	6	6.33333	227.422	37.2719	5498	5148.5	0.00744537	0.0273463	0.0331706	0.0525543	0.227422	0.427082	21	0.0346511	0.0639521
808	5	6.4	261.19	41.0442	5193	6387.2	0.00727835	0.0239628	0.0327645	0.0305741	0.26119	0.427848	18	0.0406142	0.0753533
809	8	6.375	266.582	42.2486	5257	5450.38	0.0159788	0.0372049	0.0358969	0.0508358	0.266582	0.460216	27	0.0501002	0.0919612
810	5	6.6	264.995	43.1143	3189	5817.6	0.0249125	0.0360839	0.0338665	0.0569607	0.264995	0.449119	19	0.0509206	0.0885816
811	5	5.8	272.002	47.6652	6093	4462.2	0.0199018	0.039142	0.0394385	0.0567787	0.272002	0.479278	15	0.0547491	0.0972562
812	6	6	253.552	48.7148	5685	4458.17	0.0155626	0.0326421	0.0310963	0.0539006	0.253552	0.423887	18	0.0442211	0.0799715
813	8	6.25	241.263	40.4977	9158	6051.12	0.0183905	0.0339796	0.0373879	0.0639375	0.241263	0.426405	27	0.0485834	0.103218
814	5	6.2	258.421	44.793	4587	5069	0.0170929	0.038289	0.0359861	0.0662675	0.258421	0.45135	17	0.0498908	0.0962936
815	7	6.28571	260.363	43.8957	5935	6541.71	0.021615	0.0481362	0.0413995	0.0932782	0.260363	0.420483	24	0.062473	0.101345
816	8	6.625	230.974	35.0586	9642	6230	0.0097774	0.023097	0.035692	0.0360303	0.230974	0.412246	30	0.0427396	0.0926552
817	5	7.2	245.424	35.4307	6989	6748.2	0.0194235	0.0367973	0.0321855	0.052691	0.245424	0.41847	22	0.051375	0.0889354
818	6	6.16667	259.668	42.6597	4473	6059.5	0.0171479	0.0400317	0.0371756	0.062388	0.259668	0.471066	20	0.051752	0.0978878
819	6	6	264.92	45.6776	4314	4916.5	0.0192064	0.0359843	0.035068	0.0539343	0.26492	0.417749	19	0.0493307	0.0808313
820	7	6.42857	221.61	36.2692	6868	6147.57	0.00940312	0.029416	0.0344512	0.0532349	0.22161	0.407647	25	0.0406321	0.082843
821	5	7	246.593	36.2844	6458	6493.4	0.00687135	0.0263806	0.0380223	0.0559514	0.246593	0.423017	21	0.0452965	0.0712516
822	6	6.5	241.804	38.4455	6001	5264.83	0.00745752	0.0295762	0.0336894	0.0468147	0.241804	0.434158	22	0.0404108	0.0712998
823	6	6	263.391	45.8844	6068	5166.67	0.00839045	0.0407728	0.0370398	0.0937816	0.263391	0.465724	19	0.0512321	0.0937816
824	6	6.66667	234.762	37.031	5252	6449.83	0.0111783	0.0342114	0.0299169	0.060417	0.234762	0.421651	23	0.04286	0.0729487
825	8	5.875	266.268	45.8044	6034	6377.12	0.0259121	0.0404717	0.0395424	0.0562763	0.266268	0.472646	24	0.0564076	0.0980521
826	6	6.5	267.641	43.4917	5564	6221.17	0.0321154	0.0548653	0.0400646	0.0749143	0.267641	0.432524	22	0.0677923	0.117279
827	9	5.88889	254.556	45.0861	10835	4843.44	0.00703038	0.0262916	0.0328294	0.04731	0.254556	0.432101	27	0.0400523	0.0790523
828	5	6.6	244.118	37.4896	4644	5690.4	0.00563723	0.0263618	0.0327303	0.0386532	0.244118	0.438056	19	0.0430885	0.0676189
829	6	6.66667	253.077	39.0663	5477	6282.17	0.0164556	0.0365279	0.0360309	0.0619559	0.253077	0.410694	23	0.0530903	0.110536
830	7	6.28571	245.369	41.6738	9838	5998.14	0.0146591	0.0272786	0.0365835	0.0361784	0.245369	0.432931	24	0.0465276	0.0939845
831	5	6.8	263.906	40.298	5279	8544.4	0.0119646	0.0350434	0.0392133	0.0548755	0.263906	0.424039	20	0.0569075	0.118214
832	5	6.6	252.159	38.4242	6182	5675	0.0224821	0.0423084	0.032219	0.0707771	0.252159	0.427564	19	0.0467648	0.0801527
833	5	6.6	249.505	38.7921	4126	6376.8	0.00956672	0.0330208	0.0346979	0.0756087	0.249505	0.421502	19	0.0451935	0.0831685
834	6	6.16667	273.914	46.4675	5913	4850.33	0.00580811	0.0393261	0.0365975	0.0537498	0.273914	0.470804	20	0.059089	0.100281
835	5	6.4	249.496	39.6818	5668	6943.6	0.0104896	0.0241314	0.032798	0.0425639	0.249496	0.423328	18	0.0413763	0.0716316
836	7	6	243.243	42.3193	6283	5918.86	0.0154398	0.0399479	0.0392173	0.0699442	0.243243	0.435909	22	0.0496152	0.0767698
837	6	6.33333	234.67	41.8122	3463	6262.5	0.00334877	0.0238876	0.0342624	0.0515992	0.23467	0.435188	20	0.0409969	0.0737627
838	8	6.375	247.908	40.0637	7949	6336.75	0.0087649	0.0286373	0.0361271	0.0604592	0.247908	0.442909	28	0.0459633	0.115206
839	5	6.6	261.815	39.8956	5562	7117.8	0.0228781	0.0407398	0.035761	0.0682142	0.261815	0.443502	19	0.0527063	0.0887366
840	5	6.6	243.472	38.1439	8977	7307.6	0.0052229	0.0371204	0.0442445	0.0494598	0.243472	0.428474	19	0.053476	0.0937553
841	6	6.5	257.718	40.1406	9029	6322.5	0.0137376	0.0265593	0.0309823	0.053081	0.257718	0.441448	21	0.0376285	0.0860531
842	6	6	279.131	47.851	5446	6367.33	0.0201039	0.0529438	0.0391401	0.0858243	0.279131	0.445555	19	0.057492	0.0858243
843	8	5.625	222.691	43.4446	6457	5570.12	0.0110969	0.0261995	0.0270774	0.0487656	0.222691	0.420612	21	0.0332888	0.0586754
844	5	6.2	290.613	47.6051	3039	4529.8	0.0372801	0.0523366	0.0380525	0.0659095	0.290613	0.47306	17	0.0694179	0.111416
845	6	5.83333	277.32	48.2009	3431	7025.5	0.0260736	0.0439771	0.0344664	0.0856885	0.27732	0.524848	18	0.0537592	0.0856885
846	5	6	261.164	44.0248	2588	6127	0.0297792	0.0420747	0.0409515	0.055325	0.261164	0.434382	16	0.0566233	0.092928
847	5	6.8	265.95	42.3198	5358	6447	0.013601	0.0387615	0.0437571	0.0695706	0.26595	0.426744	20	0.0582234	0.107658
848	5	6.4	262.386	41.2322	6755	6290.2	0.0105158	0.0221465	0.0321746	0.031475	0.262386	0.456742	18	0.0407232	0.0684995
849	5	6	273.536	46.6314	3088	4653	0.03191	0.046215	0.0361101	0.0599173	0.273536	0.463328	16	0.0612299	0.0882113
850	3	6.66667	296.194	45.2518	0	6503.33	0.0311623	0.0445735	0.0394768	0.0563187	0.296194	0.479658	12	0.0585213	0.0906082
851	5	5.8	255.871	45.6303	1788	4790.4	0.0175315	0.0279222	0.0321491	0.0492186	0.255871	0.449353	15	0.0351438	0.0680284
852	6	6	248.007	41.7281	5674	6121.83	0.0153935	0.0333889	0.0309921	0.0563513	0.248007	0.429219	19	0.0467428	0.0773196
853	4	7	228.471	33.8627	3916	6947.25	0.0190677	0.0251045	0.0304633	0.0339591	0.228471	0.426717	17	0.041043	0.0682366
854	7	5.57143	293.177	53.4499	7298	4183	0.0264205	0.0538991	0.0392418	0.0820401	0.293177	0.473124	19	0.0649643	0.112429
855	6	6.16667	269.493	46.4127	8687	5579.33	0.0143153	0.0437234	0.0405085	0.0794739	0.269493	0.481258	20	0.0586316	0.102809
856	6	6	275.56	46.8015	6173	4760.33	0.0201005	0.041636	0.0437055	0.0635905	0.27556	0.4658	19	0.0603959	0.0994921
857	7	5.85714	264.432	46.2755	6860	4801.14	0.0282049	0.0524903	0.0373412	0.0825347	0.264432	0.459269	21	0.0639684	0.107401
858	5	5.8	278.212	48.7533	3132	4546.6	0.0170662	0.0326983	0.037982	0.0432229	0.278212	0.474416	15	0.0447353	0.0855402
859	6	6.66667	247.976	38.2789	7804	5946.83	0.0184716	0.0312581	0.0311949	0.0460081	0.247976	0.415788	22	0.049406	0.0845645
860	7	5.71429	261.308	46.7509	5775	5939.43	0.0139234	0.0252308	0.0357344	0.0378515	0.261308	0.440052	20	0.0397854	0.0792783
861	6	6.16667	251.565	41.7279	6441	6284.67	0.014825	0.0316588	0.0355278	0.0585661	0.251565	0.446492	20	0.049576	0.0942451
862	6	5.83333	279.894	49.3702	9496	5645.5	0.0157954	0.0350976	0.0367003	0.0534604	0.279894	0.508139	18	0.0560557	0.0978878
863	6	6.66667	252.277	38.292	8264	7840.83	0.00252742	0.0292183	0.0316802	0.0453778	0.252277	0.454186	23	0.043767	0.0926667
864	5	6.4	263.426	41.8973	4675	6078.4	0.0285822	0.0412434	0.0332122	0.0575106	0.263426	0.44222	18	0.0535946	0.0846031
865	5	6.8	264.098	39.8033	5825	6912.8	0.0279549	0.032838	0.036588	0.0456854	0.264098	0.43221	20	0.0493966	0.0863983
866	9	5.55556	277.23	52.6957	6576	3941.33	0.0136262	0.032912	0.0369096	0.0837225	0.27723	0.483215	24	0.0395868	0.0837225
867	7	6.14286	243.442	42.7818	6601	4944.43	0.00730788	0.0281779	0.0383867	0.0430358	0.243442	0.439785	23	0.0396817	0.065858
868	6	6.16667	252.576	42.1462	6867	6052.5	0.0270058	0.0424065	0.0356997	0.0515265	0.252576	0.433053	20	0.0591185	0.103961
869	8	5.75	240.802	42.4269	8647	5531.5	0.0168627	0.0404656	0.0376385	0.0752508	0.240802	0.422609	23	0.0548994	0.0951685
870	5	6.2	253.145	43.0949	4381	5899.2	0.0184716	0.0366987	0.033474	0.0564011	0.253145	0.430332	17	0.0494586	0.0921194
871	7	5.85714	240.558	42.9977	9300	5223.14	0.00874947	0.0345514	0.0341662	0.0709186	0.240558	0.405688	21	0.0465837	0.0982136
872	4	6.75	292.116	43.9043	1938	5673.25	0.029447	0.0478916	0.0414307	0.0602702	0.292116	0.516085	16	0.0672697	0.115937
873	6	6	238.054	41.7067	4525	4008.5	0.0184416	0.0355812	0.0324369	0.0726358	0.238054	0.421857	19	0.0404143	0.0726358
874	6	6.66667	238.399	37.1947	4002	5573.5	0.027407	0.0455329	0.0363616	0.078253	0.238399	0.409378	23	0.0569948	0.0942557
875	5	6.4	236.938	38.8879	4219	5612.4	0.0104914	0.0270946	0.038894	0.0498896	0.236938	0.408132	18	0.0414343	0.0681386
876	4	6.75	257.55	38.7092	868	7116.5	0.0272959	0.0454331	0.0292822	0.0672557	0.25755	0.440828	16	0.0493451	0.0853433
877	7	6	249.611	43.7668	7981	5818.57	0.0179682	0.0464531	0.0383468	0.0890185	0.249611	0.438104	22	0.0534544	0.0890185
878	7	6.71429	270.393	41.6626	5683	5833.57	0.0147873	0.0420672	0.0309026	0.0762444	0.270393	0.437306	27	0.0581527	0.0887667
879	8	5.875	249.93	44.0849	8909	4975.75	0.0257178	0.0513873	0.03936	0.0825484	0.24993	0.428147	24	0.065425	0.108231
880	5	7	230.26	33.1685	6227	6335.2	0.0166233	0.0296962	0.0317636	0.0477976	0.23026	0.408122	21	0.0418466	0.0752361
881	7	5.85714	241.833	43.2256	6073	5558	0.0183325	0.0308414	0.0327641	0.0401486	0.241833	0.438357	21	0.0375092	0.0601571
882	7	6	254.266	43.2858	5287	4509.29	0.0148349	0.0352245	0.036992	0.0659095	0.254266	0.435256	22	0.0457982	0.0825752
883	6	6.33333	253	40.5604	6227	7131.83	0.0198615	0.0342073	0.036322	0.0436933	0.253	0.417026	21	0.0538732	0.08365
884	7	5.85714	246.282	43.1412	8397	5928.86	0.00783798	0.0324314	0.0362426	0.0488953	0.246282	0.445293	21	0.038687	0.0750402
885	5	6.6	227.177	36.7811	9217	5791	0.0114114	0.0313594	0.0274581	0.0530826	0.227177	0.430415	19	0.0398417	0.0739503
886	4	6.5	255.651	39.565	1063	4615.75	0.0129803	0.0212035	0.0380381	0.0380381	0.255651	0.438519	15	0.0358194	0.0678834
887	4	6.75	257.05	38.2515	2467	6116.75	0.0240556	0.0343051	0.0317101	0.0554825	0.25705	0.433834	16	0.0469676	0.0883107
888	6	5.5	245.944	45.7729	2539	3949	0.00790826	0.0211526	0.0378383	0.0302912	0.245944	0.429906	16	0.0362245	0.0783576
889	7	6.42857	263.226	42.1251	6773	5986.14	0.021774	0.0411305	0.0352864	0.058099	0.263226	0.450353	25	0.0566785	0.0884171
890	7	6	268.246	47.2625	3570	3693.14	0.012125	0.0366709	0.0326993	0.0548814	0.268246	0.449684	22	0.0552936	0.0914812
891	6	6.33333	279.773	46.3512	2016	6898.17	0.0261449	0.0454468	0.0403023	0.0602702	0.279773	0.498676	21	0.0636113	0.0912661
892	5	6	249.542	45.1157	5559	5950.8	0.0112442	0.0371561	0.0322122	0.0831443	0.249542	0.438411	16	0.0463463	0.0831443
893	6	6.16667	234.613	39.94	6011	5834.83	0.0145262	0.0371202	0.0342855	0.094796	0.234613	0.396868	20	0.0454604	0.094796
894	4	6.5	267.52	42.437	1947	7064	0.0164352	0.0251202	0.0303152	0.0336802	0.26752	0.447019	15	0.0427059	0.0747369
895	7	6.28571	254.061	43.6398	3990	5268.57	0.00354878	0.0297937	0.0327472	0.0669902	0.254061	0.448985	23	0.0418437	0.0982711
896	5	7	248.151	37.7741	5062	5716.4	0.00928518	0.0354793	0.0310856	0.0623177	0.248151	0.418644	21	0.0476792	0.0751861
897	5	6.4	245.637	39.3604	5475	5258	0.0170531	0.0367696	0.0443618	0.0766271	0.245637	0.440148	18	0.0484913	0.0793326
898	9	5.55556	249.846	46.0695	9469	4705.78	0.0108335	0.0321797	0.0362145	0.0593003	0.249846	0.440101	24	0.03892	0.0857077
899	6	5.83333	264.695	47.4245	4103	4963	0.0210352	0.036863	0.0291986	0.0657812	0.264695	0.430279	18	0.0468789	0.0789957
900	5	6.2	260.227	42.6277	2411	4719.6	0.0127552	0.0326086	0.0410271	0.0587583	0.260227	0.440733	17	0.0476775	0.0763441
901	5	7.2	259.597	38.5911	4873	5833.4	0.00722178	0.0288448	0.0395876	0.045626	0.259597	0.444272	22	0.0486554	0.0910734
902	6	5.5	263.978	49.1293	3542	3801.5	0.00802559	0.0346134	0.0326939	0.0539382	0.263978	0.461236	16	0.0416772	0.0674936
903	7	5.57143	246.541	46.4571	5810	5055.43	0.00662162	0.0292261	0.0398863	0.0707771	0.246541	0.435241	19	0.0374166	0.0833289
904	7	6.14286	248.055	41.3847	3957	7294.43	0.0143858	0.0375429	0.0393952	0.0758624	0.248055	0.436993	23	0.0517242	0.103878
905	5	6.8	230.698	35.5018	5410	7385.4	0.0118623	0.0244915	0.0365141	0.0397795	0.230698	0.406617	20	0.0442903	0.0797398
906	5	5.6	266.906	48.5514	2764	2853.6	0.0223261	0.039533	0.04088	0.057894	0.266906	0.480912	14	0.050822	0.0830782
907	5	6.2	250.489	41.0325	2980	5035.4	0.0218813	0.0355023	0.0314195	0.0473867	0.250489	0.428157	17	0.048259	0.0728795
908	7	6.28571	272.299	43.9012	8179	5533.43	0.0111706	0.0483136	0.0384499	0.0813869	0.272299	0.442732	24	0.0626606	0.11711
909	5	7.4	249.163	34.0128	6513	7227	0.0127829	0.0266997	0.0321088	0.0411078	0.249163	0.419318	23	0.0419488	0.0868593
910	4	5.75	264.322	46.2564	560	3695.5	0.0292494	0.036605	0.0331977	0.0413964	0.264322	0.447236	12	0.0437773	0.0780348
911	7	6.14286	226.446	39.6666	6747	5129.29	0.0243979	0.0336778	0.0278272	0.0487806	0.226446	0.42901	22	0.0467324	0.0845009
912	5	5.6	265.867	48.7422	2774	4315.8	0.0219417	0.0408899	0.0314544	0.0552705	0.265867	0.451848	14	0.0452711	0.0791222
913	5	6.2	231.666	39.4383	2850	5329	9.48433e-05	0.0279813	0.0335397	0.0502707	0.231666	0.414842	17	0.0337004	0.0582045
914	6	6.5	274.242	43.857	6741	6189	0.0157954	0.0414001	0.0385841	0.0774036	0.274242	0.492994	22	0.0553384	0.0886487
915	6	6	262.736	47.8555	8289	5244.67	0.0162281	0.0307034	0.0304318	0.0564659	0.262736	0.440135	19	0.043194	0.091831
916	5	6.4	233.163	37.3617	5590	5629.4	0.00869921	0.0187237	0.0367582	0.0288248	0.233163	0.399148	18	0.0349259	0.0628861
917	8	6.5	225.685	36.6291	9391	5998.75	0.00725662	0.0261162	0.0342234	0.052064	0.225685	0.408223	29	0.043886	0.086058
918	6	6.33333	244.26	39.7891	5411	6268	0.018431	0.0402795	0.0357062	0.0778404	0.24426	0.427291	21	0.052663	0.0887366
919	7	6.42857	278.153	46.1854	6707	4803	0.0136262	0.0358862	0.0323126	0.0860515	0.278153	0.488805	24	0.0420884	0.0860515
920	7	6.57143	236.231	37.2024	8647	5697.57	0.0130924	0.0347731	0.0349567	0.0516799	0.236231	0.392791	26	0.0519068	0.0861024
921	4	6.5	258.416	40.9928	6974	5900.75	0.0115628	0.0298268	0.0333098	0.0733189	0.258416	0.424948	15	0.0407147	0.0763221
922	4	6	270.099	47.4282	426	4482.25	0.0250166	0.0488743	0.0313904	0.0691444	0.270099	0.461695	13	0.0507419	0.0778922
923	6	6	259.426	44.7819	2827	5328.5	0.0293633	0.0562141	0.0410253	0.0804095	0.259426	0.446611	19	0.0652332	0.0969071
924	7	6.57143	275.591	44.8225	3582	5479.43	0.0229798	0.0400831	0.0376711	0.0809985	0.275591	0.480791	26	0.0511516	0.0822624
925	5	6.6	268.64	43.1743	2583	5010.8	0.0169809	0.0287691	0.0346115	0.0533607	0.26864	0.427303	19	0.0426795	0.0895936
926	5	6	252.981	43.1272	6380	5384.2	0.00736915	0.0373393	0.0380621	0.0744715	0.252981	0.440671	16	0.0474452	0.0828536
927	7	6	232.308	40.7329	5613	5253.43	0.00418469	0.0249545	0.0323804	0.0527103	0.232308	0.431652	22	0.0384088	0.0859982
928	8	6.625	239.207	37.732	9756	6957.25	0.0108845	0.0354345	0.0371097	0.0639375	0.239207	0.413039	30	0.0507972	0.0825752
929	9	6.44444	226.047	36.4485	8741	5936.56	0.0160467	0.03963	0.0357474	0.078253	0.226047	0.39511	32	0.0473684	0.0840146
930	7	6.57143	244.691	38.2018	5382	6086.43	0.0254058	0.0432393	0.0338069	0.0664026	0.244691	0.423971	26	0.0577707	0.100033
931	6	5.83333	252.034	44.206	3831	4687.17	0.0132489	0.029611	0.0346704	0.0413782	0.252034	0.413257	18	0.0447697	0.0739912
932	8	6.625	250.514	38.8818	9112	7441.38	0.0170902	0.0457859	0.0350191	0.0766071	0.250514	0.413854	30	0.0560819	0.103418
933	5	5.8	271.58	47.0738	5389	5516.6	0.0270812	0.0432528	0.041801	0.0684332	0.27158	0.505941	15	0.0565602	0.0989782
934	7	6	228.655	40.0923	4806	5563.86	0.00642315	0.0224835	0.0323975	0.0351622	0.228655	0.403961	22	0.0325765	0.0602873
935	4	7	238.292	35.5547	2785	6816.75	0.0086945	0.0381731	0.0362094	0.0718625	0.238292	0.454649	17	0.043579	0.0726147
936	6	6.16667	257.249	42.5175	5068	5306.5	0.00727835	0.0275683	0.0316523	0.0475461	0.257249	0.435126	20	0.0414763	0.0842153
937	6	6.33333	254.985	41.9578	8591	6944.83	0.0163191	0.0475356	0.0401129	0.0786301	0.254985	0.423214	21	0.0551693	0.0899301
938	6	6.16667	260.887	43.1189	6185	5617.5	0.0268306	0.0379884	0.0337651	0.0476468	0.260887	0.444739	20	0.0498299	0.0758369
939	7	5.85714	255.163	44.4365	6967	4991.57	0.016233	0.0356641	0.0304821	0.0656539	0.255163	0.425773	21	0.0448572	0.078369
940	5	6.6	245.454	38.1622	1989	6446.2	0.00876028	0.0382548	0.0392332	0.0712545	0.245454	0.416055	19	0.051778	0.0915241
941	6	5.66667	259.501	46.5454	5797	4673.5	0.0123632	0.0302242	0.0330187	0.0416146	0.259501	0.415708	17	0.0411118	0.0692294
942	7	5.71429	265.408	50.9151	2484	3624.86	0.0132102	0.0316619	0.0359481	0.0522445	0.265408	0.434237	20	0.0469925	0.0859351
943	4	6	263.412	45.5483	1430	3839.25	0.0141097	0.0325448	0.031012	0.0488371	0.263412	0.416586	13	0.0412382	0.0694619
944	6	6.83333	278.94	42.1361	6321	7955	0.0348496	0.0541506	0.0421621	0.0820388	0.27894	0.442378	24	0.0715959	0.119223
945	6	6.66667	244.798	37.7883	6373	6861.83	0.017597	0.0390238	0.0341493	0.0620888	0.244798	0.439141	23	0.0515111	0.0791222
946	7	6	231.161	41.3966	6397	5107	0.00642315	0.0222397	0.0307641	0.0403187	0.231161	0.410384	22	0.0361597	0.0667104
947	6	6.33333	277.147	45.4212	5965	6328.5	0.0142252	0.0420746	0.0382851	0.0707744	0.277147	0.492731	21	0.0614516	0.0984253
948	7	6.14286	260.923	43.3097	9795	6011.71	0.013209	0.0307327	0.0328123	0.046026	0.260923	0.437426	23	0.0463588	0.079526
949	6	5.5	235.356	44.1759	5833	3892.67	0.00279981	0.0285006	0.0384718	0.0651528	0.235356	0.429557	16	0.0381756	0.0856747
950	8	6	231.792	39.4598	7523	5326.25	0.00869921	0.0338097	0.035712	0.0756087	0.231792	0.397809	25	0.0451823	0.0804134
951	7	6.28571	233.613	38.7368	9475	5168.57	0.0121136	0.0408374	0.040188	0.0752508	0.233613	0.42872	24	0.0546519	0.0948959
952	5	5.6	277.456	53.7076	911	2070.4	0.0101904	0.0333559	0.0398458	0.0534878	0.277456	0.43595	14	0.0392118	0.0822309
953	6	6	263.653	44.3607	3924	6657.67	0.0153375	0.0461594	0.0381244	0.0830013	0.263653	0.441673	19	0.0548487	0.086139
954	5	6.2	250.53	43.4251	4481	5149.8	0.0054819	0.0278165	0.0338507	0.0590604	0.25053	0.425096	17	0.0346757	0.0596615
955	5	6	273.553	46.96	1526	5282.4	0.0305616	0.0457961	0.0389479	0.0704341	0.273553	0.426485	16	0.0590576	0.088872
956	5	6	265.394	44.7378	3255	6226.2	0.025737	0.0391815	0.0341472	0.0572204	0.265394	0.449531	16	0.0546226	0.104907
957	5	5.8	261.06	45.7477	6210	5865.2	0.00410801	0.0296376	0.0276702	0.0497387	0.26106	0.441297	15	0.0347832	0.0587714
958	6	6.33333	246.45	39.7547	4843	5427.5	0.00563723	0.0402699	0.0335599	0.0619817	0.24645	0.443693	21	0.0493025	0.0823523
959	3	6.66667	277.677	41.8719	0	7127	0.0267853	0.0381235	0.048417	0.0533271	0.277677	0.467262	12	0.056627	0.0937485
960	7	5.42857	250.302	48.0172	6757	3102.29	0.012978	0.0504103	0.0319147	0.0784801	0.250302	0.42255	18	0.0476498	0.0784801
961	3	6.33333	237.802	38.9731	0	4996	0.00579762	0.0225574	0.024927	0.0487656	0.237802	0.422449	11	0.0350586	0.0658617
962	7	6.42857	252.332	39.695	7929	6039.29	0.0085449	0.0403512	0.0381829	0.0856885	0.252332	0.476785	25	0.0548106	0.0892134
963	8	5.625	254.821	46.2622	6519	5302.38	0.0106229	0.0260139	0.0378613	0.0446016	0.254821	0.415264	22	0.0428185	0.0848911
964	6	6.33333	257.222	45.8304	8711	6205	0.0162445	0.0500233	0.0404785	0.0721641	0.257222	0.439495	20	0.063986	0.0972232
965	7	6.71429	252.97	38.0746	7671	7404.43	0.0171479	0.040211	0.0390144	0.0739994	0.25297	0.483605	27	0.0572758	0.0907197
966	5	6.6	252.378	40.0199	3964	6933.6	0.000432472	0.0220019	0.0359482	0.038529	0.252378	0.432662	19	0.0360563	0.0608551
967	5	6	267.976	45.6835	6922	4270.4	0.0210713	0.0302464	0.0355443	0.0430372	0.267976	0.419145	16	0.0449309	0.071919
968	5	6.2	254.879	42.055	2628	6417.8	0.0103759	0.0323542	0.0311449	0.055191	0.254879	0.458473	17	0.0428956	0.0733329
969	7	6.57143	242.415	37.9701	9404	6112.86	0.00373872	0.0377105	0.0355419	0.0587658	0.242415	0.431528	26	0.0462446	0.0828545
970	8	6	253.444	43.3344	7628	5473.88	0.0253566	0.0428001	0.0366616	0.0832627	0.253444	0.452741	25	0.0495159	0.0879082
971	7	6.28571	262.319	42.1585	9100	7036.29	0.0100735	0.0324605	0.0338127	0.0453778	0.262319	0.460614	23	0.0497997	0.0881777
972	7	6.14286	253.502	43.9461	5780	5302.43	0.00450798	0.0235627	0.0330265	0.0351184	0.253502	0.440124	23	0.0389898	0.0660535
973	7	7.14286	233.916	33.2176	8959	6842.86	0.00334877	0.0449882	0.0324709	0.0823428	0.233916	0.431839	29	0.0523073	0.0866167
974	6	6.16667	250.66	41.8264	4835	5552.83	0.0161614	0.0458654	0.0387508	0.0751336	0.25066	0.439256	20	0.0552667	0.09153
975	4	7	272.558	38.9368	1644	7542.75	0.0316013	0.0452278	0.0417889	0.0603038	0.272558	0.467422	17	0.0628552	0.0947955
976	7	6	255.685	44.5854	8839	5357.86	0.0104896	0.0387346	0.0323372	0.0756456	0.255685	0.43334	22	0.0514484	0.08901
977	5	7.2	229.602	33.1465	6198	7612	0.0117195	0.0329949	0.0319335	0.0505669	0.229602	0.402076	22	0.0488613	0.077899
978	4	7	260.252	37.5662	2476	5632.5	0.0253541	0.0388686	0.0343082	0.069263	0.260252	0.441618	17	0.0498623	0.0885179
979	7	6.14286	228.569	37.9393	6279	5918.71	0.0145262	0.0332938	0.0356501	0.0628035	0.228569	0.393846	23	0.0439237	0.0851975
980	5	6.2	275.226	45.4123	2982	4669	0.0249637	0.0399578	0.0418963	0.0560186	0.275226	0.449954	17	0.0577763	0.0990667
981	8	6.125	247.508	41.6197	7092	7348.25	0.0122077	0.0304879	0.0310457	0.0392965	0.247508	0.433392	26	0.0463313	0.0798442
982	6	5.83333	262.87	46.7847	1188	4871.33	0.0262584	0.0373708	0.0421529	0.0487436	0.26287	0.466816	18	0.0560986	0.0991012
983	7	6.14286	249.662	43.8748	5198	6078.29	0.00135491	0.0326813	0.0364267	0.0543294	0.249662	0.429043	23	0.0467868	0.0799231
984	5	5.8	286.06	50.1286	3310	4115	0.0241398	0.0412568	0.0359242	0.0576294	0.28606	0.459269	15	0.0552264	0.0985302
985	6	6.5	271.485	44.6011	7232	6557.17	0.0221358	0.0401973	0.0343301	0.0659928	0.271485	0.439648	22	0.0582856	0.103418
986	5	6.8	264.244	41.1675	2067	6406	0.0230264	0.035692	0.0336933	0.0538681	0.264244	0.433679	20	0.0521332	0.0997721
987	5	5.6	249.146	45.3208	1252	4767.6	0.00829455	0.0323739	0.0297246	0.0468003	0.249146	0.40437	14	0.0385554	0.0788106
988	6	6.33333	247.269	41.7675	2328	5791.17	0.00506828	0.0242832	0.0388587	0.0529046	0.247269	0.421256	21	0.0471515	0.104778
989	5	6.2	254.858	44.3776	2489	5300	0.0141097	0.0338546	0.0320572	0.0540056	0.254858	0.402477	17	0.0469191	0.0760867
990	4	6.5	264.435	41.3179	1697	5072	0.0386426	0.0483665	0.04041	0.0584943	0.264435	0.442378	15	0.0594416	0.0861039
991	7	6.42857	261.133	44.5153	6009	5228	0.00722178	0.0448565	0.0305435	0.0684149	0.261133	0.451404	25	0.0521103	0.0841681
992	5	6.2	264.501	44.1464	4746	5090.6	0.0286449	0.0439867	0.0367018	0.0677096	0.264501	0.438004	17	0.0558131	0.0945458
993	7	6.42857	275.742	45.0191	7239	6289.71	0.0177584	0.0357315	0.0384998	0.0676537	0.275742	0.475856	25	0.0536955	0.0974838
994	6	6.33333	261.761	42.8997	5128	5198.83	0.0302418	0.0423801	0.0344658	0.0627614	0.261761	0.418165	21	0.0541902	0.0883108
995	6	6.16667	245.717	40.3678	5834	5433.17	0.018159	0.0294141	0.0349123	0.0509982	0.245717	0.409635	20	0.0456334	0.0752361
996	6	6.5	243.595	38.9559	6955	6191	0.00911528	0.0373906	0.0361158	0.0547956	0.243595	0.395147	22	0.0486504	0.101324
997	8	6	229.199	39.0185	6768	6797.62	0.011959	0.0308247	0.0349445	0.0419262	0.229199	0.415664	25	0.0437962	0.0723658
998	7	6.14286	249.932	42.0379	6181	5883.86	0.00736915	0.0262691	0.0376719	0.0454804	0.249932	0.433302	23	0.0458412	0.08116
999	7	6.28571	246.762	41.2529	6996	6749	0.0101915	0.026659	0.0330137	0.0456335	0.246762	0.402586	24	0.0428506	0.0833606
