# Supplementary material for: The winner takes it all—Competitiveness of single nodes in globalized supply networks
Source: PLoS One. 2019 Nov 20;14(11):e0225346. doi: 10.1371/journal.pone.0225346 (PMC6867619; doi:10.1371/journal.pone.0225346)
Supplement: S1 Table — Legends can be found in te readme.txt file. (ZIP) [file pone.0225346.s001.zip › spatial_network_delaunay_randomized_weights_N_1000_r_6_edgelist.dat]

0	238	0.0564372
0	290	0.0229346
0	464	0.0323269
0	471	0.00962009
0	499	0.0715812
0	843	0.0399485
0	845	0.0144412
1	77	0.0588244
1	214	0.0438414
1	832	0.0145272
1	839	0.0495616
1	910	0.0296198
1	985	0.0467427
2	111	0.0588739
2	119	0.0387479
2	149	0.00766472
2	279	0.0138535
2	573	0.0316561
2	645	0.0231346
2	955	0.07104
3	8	0.0373432
3	328	0.0379711
3	330	0.0366527
3	601	0.0314215
3	644	0.0508438
4	231	0.014578
4	239	0.0439918
4	307	0.0227993
4	350	0.0190708
4	577	0.0125955
4	581	0.0434165
4	760	0.0219193
5	267	0.0434432
5	517	0.0424981
5	603	0.0286082
5	604	0.0142438
5	608	0.0945478
5	984	0.0200945
6	142	0.0401149
6	281	0.0131434
6	419	0.0129901
6	658	0.0472976
6	665	0.0554421
6	816	0.0464228
7	140	0.056575
7	159	0.0197296
7	189	0.0479575
7	216	0.0472005
7	922	0.0324781
7	972	0.0742922
8	328	0.0394213
8	330	0.0245184
8	559	0.0207805
9	223	0.0212392
9	336	0.0164958
9	807	0.0266997
9	827	0.0168306
9	861	0.0398129
9	900	0.0496286
10	222	0.0765697
10	232	0.0141944
10	500	0.0606611
10	532	0.0509749
10	674	0.016114
10	710	0.0401577
11	206	0.0203873
11	339	0.0164534
11	915	0.0347189
11	939	0.0520736
11	989	0.0111189
12	164	0.0407893
12	199	0.0341575
12	209	0.0287212
12	227	0.0532163
12	328	0.0204174
12	572	0.0181894
12	706	0.024953
12	761	0.0277569
12	920	0.0153898
13	31	0.0510862
13	86	0.0239981
13	359	0.0308041
13	578	0.05935
13	620	0.0234636
13	813	0.0360615
13	957	0.0213949
14	26	0.0314171
14	136	0.0511226
14	143	0.0872783
14	622	0.0644675
14	688	0.0270195
14	730	0.051507
14	774	0.0219381
14	869	0.0454003
15	321	0.0460725
15	406	0.032817
15	438	0.0168254
15	531	0.0307608
15	689	0.0274961
15	837	0.0319719
16	277	0.0363166
16	322	0.0251321
16	338	0.0120238
16	373	0.00158907
16	662	0.0680828
16	738	0.0351378
17	121	0.021221
17	137	0.06893
17	265	0.0247249
17	312	0.0445807
17	392	0.0361215
17	522	0.00785636
17	749	0.0377633
18	325	0.00619794
18	455	0.0829822
18	538	0.00430943
18	551	0.0433272
18	788	0.0462957
19	176	0.0718773
19	511	0.01774
19	566	0.0383117
19	690	0.0445437
19	733	0.0220514
19	874	0.0353124
20	288	0.00715946
20	508	0.0376948
20	516	0.0345648
20	672	0.0230348
20	752	0.0218207
21	131	0.0487252
21	368	0.0184027
21	473	0.0381067
21	588	0.034609
21	810	0.00582116
22	228	0.0792595
22	654	0.0167717
22	701	0.0366101
22	893	0.00188718
22	913	0.0505572
23	236	0.0242904
23	405	0.0295986
23	435	0.0401419
23	783	0.0899539
23	881	0.0127826
24	127	0.0308935
24	296	0.0165926
24	430	0.0373828
24	445	0.0227012
24	476	0.0759271
24	483	0.0190222
24	496	0.0482467
25	190	0.0462763
25	345	0.0429354
25	369	0.0501543
25	518	0.062017
25	710	0.0325267
25	796	0.0406315
25	854	0.0104597
26	688	0.0490227
26	730	0.0267452
26	916	0.0571283
26	921	0.0515884
27	93	0.057508
27	255	0.0402964
27	358	0.0173007
27	460	0.0300017
27	631	0.0362195
28	86	0.0374193
28	425	0.0313785
28	536	0.0391963
28	616	0.031397
28	617	0.0472676
28	657	0.0326785
28	957	0.0431224
28	969	0.032811
29	30	0.0509622
29	197	0.0105437
29	254	0.0767143
29	303	0.0738371
29	523	0.0919237
29	636	0.0541316
29	889	0.0460795
30	89	0.0471065
30	97	0.0105179
30	170	0.0432051
30	197	0.0366911
30	289	0.0249299
30	441	0.0462637
30	889	0.0310167
30	928	0.0274127
31	359	0.0165611
31	528	0.0309962
31	691	0.00652776
31	813	0.0592889
31	877	0.0477062
32	34	0.0285015
32	219	0.0231433
32	299	0.0348618
32	507	0.0125211
32	639	0.0558265
32	640	0.0586358
32	896	0.0663656
33	224	0.0452673
33	411	0.0218343
33	417	0.0346632
33	609	0.034728
33	618	0.0612249
33	817	0.0647864
33	872	0.04434
33	934	0.0515592
33	944	0.0334702
33	945	0.0139107
34	507	0.0630179
34	639	0.0398713
34	864	0.0748106
35	226	0.0247433
35	380	0.0199759
35	463	0.0475431
35	590	0.0214829
35	918	0.0481883
36	547	0.0241029
36	772	0.0683526
36	803	0.0194616
36	909	0.043555
37	69	0.0149854
37	134	0.0301972
37	154	0.044855
37	341	0.0296969
37	655	0.0426829
37	737	0.0472249
37	819	0.0221345
37	826	0.0192184
38	71	0.0535134
38	322	0.0626628
38	526	0.0423857
38	675	0.0541335
38	741	0.019327
38	902	0.0313876
39	283	0.0185047
39	495	0.0280109
39	642	0.0458607
39	724	0.0725322
39	746	0.0340937
39	879	0.0573798
40	596	0.062921
40	660	0.0217714
40	752	0.0412827
40	829	0.0631752
40	892	0.021017
41	43	0.0498297
41	224	0.0330412
41	487	0.0433492
41	595	0.0239964
41	609	0.0147445
41	765	0.0373424
41	971	0.0211886
41	994	0.0268868
42	305	0.0512733
42	429	0.0253676
42	459	0.0106022
42	633	0.0479951
42	683	0.0350821
42	715	0.0320647
43	393	0.0343877
43	690	0.0442443
43	765	0.017931
43	994	0.0401437
44	313	0.0551485
44	345	0.0387715
44	518	0.0115451
44	641	0.0493852
44	791	0.0555617
44	796	0.0520624
45	235	0.0558082
45	459	0.0467146
45	470	0.0463197
45	569	0.0412095
45	715	0.0178279
46	67	0.0637344
46	193	0.0446513
46	356	0.0328818
46	498	0.057159
46	747	0.0228787
46	848	0.0363605
47	381	0.0558544
47	539	0.0275318
47	659	0.0349961
47	884	0.0667427
47	947	0.0681339
48	85	0.0561202
48	172	0.0236089
48	732	0.0446015
48	897	0.0211896
49	98	0.044017
49	399	0.0106972
49	470	0.0165485
49	490	0.0330816
49	715	0.0270427
49	992	0.0178065
50	135	0.00576798
50	604	0.0518359
50	608	0.0167323
50	726	0.0754705
50	894	0.0630941
50	931	0.0196789
51	104	0.0479041
51	297	0.0299502
51	422	0.026705
51	606	0.0242008
51	744	0.0259345
52	271	0.0309749
52	286	0.0376182
52	287	0.0377966
52	714	0.0145783
52	856	0.00654795
53	101	0.00880117
53	125	0.0752892
53	286	0.0323745
53	835	0.0847097
53	856	0.0527241
54	418	0.0319409
54	430	0.0625235
54	476	0.0481903
54	653	0.0571265
54	769	0.0171786
54	771	0.0152631
54	784	0.0554118
54	806	0.0286716
55	313	0.0470515
55	615	0.0474626
55	621	0.0243298
55	641	0.0341675
55	647	0.010251
55	798	0.0885398
55	853	0.0332252
55	995	0.0362827
56	111	0.0598466
56	177	0.0125232
56	221	0.028967
56	428	0.0442205
56	755	0.0771845
56	885	0.0480645
57	76	0.0238137
57	503	0.0637902
57	542	0.0237245
57	759	0.0276812
57	812	0.0571196
57	915	0.0582776
58	68	0.0212544
58	148	0.0675987
58	245	0.058749
58	390	0.0233806
58	740	0.0119214
59	85	0.0232637
59	123	0.0297714
59	155	0.024023
59	276	0.0273944
59	527	0.0197822
59	593	0.0531513
59	673	0.0427682
59	732	0.0177105
59	901	0.0273564
60	95	0.0348709
60	519	0.0520607
60	562	0.0328709
60	637	0.0327512
60	780	0.0425469
60	983	0.0328247
61	191	0.0408665
61	433	0.0274696
61	457	0.0320934
61	884	0.0368741
62	108	0.0321221
62	643	0.0514514
62	748	0.0343396
62	823	0.0197818
63	100	0.0365433
63	106	0.0122542
63	584	0.0421352
63	680	0.0638458
63	704	0.0507362
64	180	0.0353423
64	548	0.0225414
64	554	0.0645791
64	728	0.0313625
64	973	0.0499001
65	273	0.0688441
65	366	0.0379363
65	711	0.0207103
65	751	0.0346152
65	782	0.0197502
65	815	0.0313945
66	240	0.00571812
66	525	0.0464011
66	814	0.0268675
66	961	0.0438068
66	977	0.027268
67	193	0.0148374
67	195	0.0197948
67	230	0.0259744
67	258	0.040382
67	663	0.0303667
67	747	0.0523951
68	148	0.0264028
68	390	0.0402326
68	720	0.0250191
68	729	0.0452162
68	842	0.0624232
69	341	0.043077
69	737	0.0421069
69	998	0.046247
70	171	0.0338791
70	318	0.0262712
70	517	0.0164337
70	527	0.0378005
70	593	0.0213344
70	891	0.0371733
70	941	0.0271033
71	79	0.0236555
71	225	0.041836
71	480	0.0654567
71	675	0.0389282
71	694	0.0421338
71	902	0.0420635
72	115	0.0412129
72	317	0.024257
72	325	0.0434437
72	330	0.0186207
72	455	0.0209705
72	559	0.0159295
72	646	0.00368879
72	788	0.0608191
73	126	0.0587003
73	260	0.0324742
73	371	0.023651
73	437	0.0695356
73	530	0.0201157
73	681	0.0334646
73	852	0.0527044
74	129	0.0215351
74	498	0.0512943
74	827	0.069835
74	848	0.0334607
74	850	0.0285642
74	861	0.0473143
75	112	0.0373181
75	132	0.0474228
75	136	0.00134026
75	549	0.035244
75	622	0.0042957
75	867	0.0439811
75	943	0.0553987
76	194	0.0173274
76	327	0.0477307
76	395	0.0215511
76	471	0.0141295
76	503	0.0529294
76	812	0.0537954
76	906	0.0421541
76	938	0.0303396
77	414	0.0295108
77	598	0.0159441
77	832	0.0489173
77	860	0.0227804
77	910	0.0277929
78	124	0.0171725
78	182	0.00824122
78	296	0.0343391
78	736	0.0234349
78	912	0.037308
78	929	0.0502311
79	225	0.0332781
79	352	0.0410324
79	480	0.0252146
79	484	0.0213335
80	185	0.0105668
80	227	0.0566958
80	230	0.0361046
80	376	0.0318988
80	663	0.0378545
80	761	0.0109423
81	270	0.0526862
81	398	0.0238302
81	436	0.057506
81	444	0.0853133
81	777	0.0203821
81	872	0.0129085
81	932	0.0451819
82	196	0.0654856
82	289	0.027075
82	389	0.0365648
82	756	0.0175861
82	775	0.0266447
82	888	0.0236352
83	107	0.0161879
83	127	0.0127263
83	155	0.0317347
83	465	0.0571118
83	580	0.0184804
83	721	0.021333
84	117	0.0416004
84	423	0.0160053
84	541	0.0570054
84	597	0.0332307
84	786	0.0326846
85	155	0.0309447
85	172	0.0125578
85	580	0.00318214
85	732	0.0457411
85	897	0.0314939
86	359	0.0457614
86	425	0.0332171
86	957	0.0213177
87	135	0.0121873
87	603	0.0154539
87	604	0.0309914
87	905	0.0246079
88	205	0.00505692
88	302	0.0878528
88	520	0.0347552
88	717	0.0748696
88	890	0.0545677
89	263	0.0463573
89	289	0.0342197
89	377	0.0115514
89	441	0.0495325
89	760	0.00221674
90	412	0.0401437
90	510	0.0163942
90	630	0.0595506
90	675	0.0119751
90	685	0.02579
91	277	0.033836
91	555	0.0141286
91	574	0.0672047
91	738	0.0284817
92	189	0.0234787
92	257	0.0435365
92	378	0.035911
92	537	0.0399702
92	596	0.0136985
92	892	0.0620902
93	303	0.051915
93	358	0.0283409
93	523	0.0385123
93	599	0.0430661
93	631	0.0627969
93	882	0.0292882
93	940	0.0410645
94	297	0.0344158
94	380	0.0470427
94	421	0.0216094
94	440	0.0555827
94	590	0.0365851
94	838	0.00725112
95	107	0.0321709
95	519	0.0475745
95	637	0.0794521
95	699	0.0305224
95	773	0.0513962
95	833	0.0207178
96	632	0.0196172
96	668	0.025213
96	671	0.0295204
96	723	0.0227316
96	937	0.0157136
97	153	0.0426384
97	377	0.0751872
97	441	0.00862974
97	928	0.0308771
98	235	0.0610958
98	399	0.0150387
98	470	0.0527116
98	557	0.0317579
98	607	0.0298349
98	717	0.034872
98	769	0.0374175
99	144	0.0328331
99	193	0.0468126
99	253	0.0282403
99	258	0.0525381
99	283	0.0653219
99	587	0.0868463
99	739	0.0338117
99	887	0.0618597
100	106	0.068086
100	691	0.00798631
100	704	0.0447396
100	832	0.0385616
101	125	0.0483861
101	555	0.00406271
101	574	0.0623093
101	758	0.0460581
101	835	0.00520063
102	198	0.019435
102	288	0.0201194
102	556	0.0195306
102	745	0.0786665
103	262	0.0397087
103	333	0.0325255
103	416	0.0590774
103	785	0.0416626
103	870	0.00858899
103	954	0.0408046
103	979	0.0581864
104	422	0.0675784
104	447	0.0478185
104	565	0.0104092
104	606	0.0927716
104	866	0.0324738
105	251	0.0607344
105	353	0.026611
105	404	0.0385173
105	612	0.0379631
105	754	0.0405217
105	930	0.0417977
106	680	0.00449369
106	691	0.024198
106	873	0.0113625
107	127	0.0296515
107	155	0.039764
107	476	0.0331601
107	483	0.0682791
107	637	0.0169598
107	699	0.023359
108	158	0.0393847
108	256	0.0212421
108	748	0.029569
108	823	0.00787001
108	849	0.0256563
109	463	0.0516348
109	509	0.0279277
109	779	0.0299051
109	781	0.0353987
109	918	0.0355898
109	942	0.0528855
110	152	0.0428687
110	407	0.0863691
110	513	0.0140411
110	633	0.0869035
110	661	0.0311911
111	119	0.0496534
111	149	0.0327682
111	177	0.0152548
111	221	0.00812051
111	541	0.0386035
112	132	0.0211589
112	435	0.0676301
112	867	0.00946479
112	881	0.055124
113	161	0.0293572
113	292	0.037265
113	482	0.0355646
113	539	0.0180315
113	586	0.0453793
113	677	0.0564875
113	802	0.0289223
113	923	0.040313
114	256	0.00590219
114	422	0.0210974
114	447	0.0113629
114	682	0.0197148
114	707	0.0301731
115	206	0.0349777
115	209	0.0359586
115	211	0.0267206
115	339	0.0333225
115	455	0.0200708
115	559	0.0215886
116	397	0.028398
116	466	0.0252382
116	736	0.0146226
116	799	0.0483206
116	800	0.0292447
116	858	0.0395905
116	988	0.0265003
117	149	0.059113
117	541	0.0394541
117	597	0.0397001
117	684	0.0394422
117	831	0.0491884
118	226	0.0338423
118	261	0.0682364
118	278	0.0314243
118	380	0.0117329
118	477	0.0408923
118	611	0.0475591
119	163	0.0229726
119	221	0.0702942
119	573	0.038905
119	755	0.016378
120	130	0.0254237
120	291	0.0154766
120	462	0.0342132
120	741	0.0611883
120	846	0.0642282
120	847	0.0475063
121	215	0.037004
121	265	0.0184963
121	312	0.00549628
121	600	0.0480283
122	134	0.00959504
122	166	0.0327576
122	363	0.0406393
122	548	0.0486031
122	554	0.0107444
122	655	0.0399618
123	349	0.0257659
123	527	0.043431
123	732	0.0365118
124	296	0.0367978
124	445	0.024855
124	736	0.0521687
125	271	0.0484868
125	286	0.0201628
125	508	0.0331866
125	574	0.0650479
125	745	0.0233191
125	851	0.0384577
125	893	0.0779845
125	950	0.0240876
126	169	0.00896128
126	260	0.0369691
126	274	0.0383974
126	585	0.0335123
126	623	0.0163827
126	681	0.0164377
126	684	0.0547164
126	705	0.0480213
127	445	0.0128387
127	465	0.0371925
127	483	0.0538426
127	721	0.0227784
128	165	0.035236
128	386	0.0163815
128	464	0.0256923
128	507	0.0259159
128	762	0.00529562
128	864	0.00435896
129	498	0.0431579
129	739	0.0664822
129	861	0.0348844
129	887	0.0167597
130	177	0.0302835
130	291	0.0463793
130	428	0.0181517
130	696	0.0239332
130	846	0.0238187
131	175	0.0185656
131	350	0.0486979
131	473	0.0465007
131	588	0.0426706
131	917	0.050586
132	734	0.0726967
132	881	0.042113
132	943	0.0229715
132	951	0.0140505
133	415	0.0396461
133	416	0.0467745
133	437	0.0357886
133	831	0.0048706
133	979	0.0370127
134	554	0.00279097
134	655	0.0412866
134	737	0.037529
135	461	0.0667495
135	604	0.044723
135	905	0.0542237
135	931	0.0226896
136	143	0.0171912
136	481	0.0237945
136	549	0.0426814
136	622	0.0644676
137	312	0.048073
137	432	0.0123386
137	522	0.0333758
137	716	0.0481592
138	214	0.0139666
138	311	0.0360599
138	452	0.0543382
138	509	0.0518675
138	778	0.0106063
139	247	0.037569
139	730	0.0269249
139	869	0.0595672
139	954	0.0537241
139	979	0.0564932
140	159	0.0315899
140	240	0.0131823
140	478	0.00433717
140	502	0.0383488
140	525	0.0216815
140	972	0.0422595
141	156	0.038703
141	181	0.0252698
141	385	0.0157103
141	394	0.0561015
141	649	0.0780334
141	809	0.0355934
141	978	0.0270244
141	991	0.0372667
142	665	0.021393
142	696	0.0620022
142	816	0.0248386
142	846	0.0386703
143	168	0.0369453
143	255	0.0565731
143	481	0.0531297
143	543	0.0212921
143	631	0.017841
143	774	0.0305495
144	187	0.0156393
144	258	0.0570967
144	283	0.0351009
144	614	0.0218794
144	794	0.0145956
145	342	0.00552296
145	547	0.0210051
145	709	0.0308442
145	713	0.0277999
145	820	0.0172852
145	909	0.0558725
145	930	0.00763165
146	223	0.0240503
146	327	0.00388582
146	331	0.0405165
146	443	0.0274242
146	639	0.0749842
146	731	0.0372589
147	315	0.0724574
147	346	0.0289726
147	425	0.0530647
147	617	0.0494461
147	933	0.0628469
148	245	0.0349473
148	635	0.051511
148	842	0.0550259
149	279	0.0458486
149	541	0.054821
149	831	0.00237156
149	955	0.0240639
150	248	0.0367011
150	308	0.0253626
150	321	0.0408307
150	336	0.0194013
150	438	0.0814616
150	587	0.0201071
150	591	0.0071899
150	900	0.0290799
151	324	0.0494935
151	406	0.00539334
151	458	0.0249492
151	512	0.0476693
151	583	0.0270377
151	695	0.0669742
151	804	0.0620755
152	361	0.0486362
152	446	0.052916
152	505	0.0464508
152	633	0.028265
152	661	0.0376568
152	708	0.0683973
152	895	0.0236478
152	987	0.0491011
153	377	0.0431608
153	562	0.0236018
153	719	0.0458305
153	834	0.0359983
153	914	0.0326706
153	928	0.0161597
154	655	0.0373904
154	664	0.0207528
154	744	0.0159334
154	826	0.0299298
155	580	0.0412291
155	673	0.0582509
155	699	0.0655351
156	181	0.0143697
156	478	0.00987912
156	667	0.0822318
156	809	0.0642166
156	926	0.0532933
157	300	0.0335916
157	403	0.0289569
157	734	0.0399213
157	825	0.0724167
158	234	0.0244375
158	524	0.0233305
158	823	0.0710845
158	849	0.048418
159	216	0.0239286
159	478	0.0550492
159	692	0.0313707
159	963	0.0156954
160	294	0.0145298
160	401	0.0416379
160	468	0.0248288
160	586	0.00623468
160	647	0.0461592
160	677	0.0655642
161	252	0.0550416
161	292	0.0357616
161	320	0.0610113
161	426	0.050295
161	802	0.00869563
161	907	0.0431762
162	261	0.0178177
162	337	0.0247837
162	391	0.0114442
162	469	0.0257699
162	477	0.0339947
162	714	0.0359149
162	980	0.0412492
163	449	0.016503
163	573	0.0378511
163	755	0.0231647
163	863	0.0447287
164	328	0.0310037
164	375	0.0215058
164	431	0.0514363
164	572	0.00885954
164	589	0.0395031
164	698	0.0306731
165	229	0.0121953
165	386	0.0195707
165	507	0.0179066
165	764	0.0322947
165	927	0.0156009
166	363	0.0493561
166	655	0.0364091
166	671	0.0436556
166	712	0.0311071
167	261	0.0381002
167	295	0.026938
167	380	0.0148366
167	421	0.0446559
167	763	0.0438544
167	959	0.0358946
168	543	0.0169421
168	567	0.0785514
168	579	0.0339888
168	631	0.0250456
168	688	0.0518667
168	882	0.0369772
169	274	0.0240853
169	597	0.0365734
169	705	0.0228007
169	786	0.0265893
170	197	0.0468402
170	289	0.065856
170	303	0.039219
170	358	0.0346732
170	775	0.026339
170	940	0.0392543
171	267	0.0285438
171	427	0.0198208
171	517	0.0081923
171	593	0.0563789
172	349	0.0195839
172	580	0.00790398
172	732	0.0358337
172	858	0.0699881
172	897	0.0137083
172	974	0.0517998
173	511	0.0118999
173	605	0.0742587
173	632	0.066793
173	652	0.021479
173	937	0.0344283
173	960	0.0356616
174	370	0.0575864
174	599	0.0173509
174	708	0.0637419
174	717	0.0183326
174	890	0.0219154
175	239	0.0319898
175	350	0.0409623
175	581	0.0580392
175	917	0.0154815
176	495	0.00873978
176	511	0.0716436
176	566	0.0543396
176	656	0.0959337
176	879	0.0459993
176	960	0.0148128
177	428	0.0209358
177	541	0.0182162
177	665	0.0131257
177	696	0.0650786
178	207	0.0373423
178	348	0.024033
178	709	0.0626106
178	791	0.0176063
178	822	0.0657418
178	876	0.0206732
179	220	0.0458903
179	237	0.0461328
179	381	0.0253115
179	472	0.0443426
179	532	0.0300614
179	576	0.0264895
179	884	0.0305612
180	728	0.0384388
180	903	0.069024
180	973	0.0192414
181	266	0.0745557
181	360	0.0478443
181	394	0.0836257
181	478	0.0456301
181	497	0.052697
182	296	0.0415377
182	496	0.01399
182	792	0.0196187
182	929	0.0122141
183	403	0.0530109
183	433	0.0224493
183	457	0.0439472
183	482	0.0381404
183	947	0.064684
184	326	0.0123816
184	343	0.0142226
184	344	0.0141821
184	551	0.00712439
184	735	0.0490668
184	978	0.0490952
185	355	0.00783127
185	376	0.0375848
185	488	0.0330391
185	658	0.00655697
185	705	0.0270244
185	761	0.0439678
185	786	0.0470113
185	920	0.0439221
186	242	0.0327193
186	301	0.0316475
186	399	0.038072
186	418	0.0330518
186	651	0.0359549
186	769	0.0434623
186	771	0.0845909
187	258	0.025604
187	270	0.0478002
187	420	0.0355352
187	534	0.0674086
187	614	0.0286911
187	817	0.0162513
187	958	0.0372388
188	362	0.0169548
188	378	0.0377484
188	563	0.03439
188	646	0.0869267
188	986	0.0172212
189	257	0.0190254
189	537	0.0583528
189	922	0.0274249
189	972	0.0584975
190	345	0.0255977
190	374	0.0179655
190	710	0.0369483
190	823	0.0329461
190	981	0.0602816
191	457	0.0194816
191	458	0.0482259
191	512	0.0336002
191	884	0.00963393
192	361	0.0341043
192	624	0.0636515
192	919	0.0386153
192	987	0.014961
193	258	0.0614501
193	498	0.0207911
193	739	0.0315377
194	503	0.0421825
194	542	0.0254223
194	731	0.00702817
194	906	0.0539375
195	227	0.0187984
195	319	0.0219868
195	663	0.0112198
195	747	0.0228107
196	389	0.0469374
196	886	0.0422548
196	888	0.0275156
197	303	0.0702782
198	272	0.031439
198	288	0.0305508
198	745	0.046953
198	829	0.0173888
198	965	0.0469353
199	206	0.0276475
199	209	0.036123
199	227	0.0485512
199	319	0.0317824
199	925	0.0767521
199	989	0.0942887
200	282	0.080904
200	454	0.0527507
200	747	0.0555756
200	898	0.0585796
200	925	0.0357304
201	340	0.0182535
201	392	0.0260562
201	493	0.0383493
201	929	0.0226028
202	204	0.0394474
202	350	0.0168836
202	577	0.0435229
202	669	0.041225
202	914	0.048444
203	352	0.0391993
203	450	0.0401904
203	546	0.0588787
203	630	0.0266024
203	666	0.0216268
203	718	0.0599327
203	742	0.0373757
204	350	0.0255353
204	473	0.0543371
204	545	0.0445695
204	669	0.0248924
204	767	0.0860889
204	956	0.0768221
205	520	0.0460667
205	523	0.0445734
205	599	0.0306407
205	890	0.0339613
206	209	0.0741642
206	339	0.0284335
206	989	0.0493864
207	709	0.0345926
207	820	0.0440293
207	822	0.0508377
208	371	0.0425537
208	437	0.0263709
208	681	0.0305598
208	684	0.0610392
208	831	0.0183649
209	328	0.0218352
209	559	0.0132027
210	351	0.0360636
210	434	0.0500973
210	521	0.03242
210	750	0.0312034
210	789	0.0480732
210	912	0.0563273
211	339	0.0361995
211	455	0.029457
211	735	0.0296878
211	939	0.0261419
212	412	0.0328715
212	450	0.0187174
212	630	0.0237484
212	750	0.0255409
212	868	0.0234575
213	376	0.0321894
213	419	0.0276177
213	444	0.019549
213	777	0.034542
213	968	0.0229609
214	311	0.0765416
214	452	0.0353385
214	839	0.0349406
214	985	0.0207956
215	312	0.0536331
215	379	0.0631993
215	432	0.0216334
215	600	0.0656447
215	993	0.013026
216	362	0.0441774
216	537	0.0200554
216	818	0.0099732
216	922	0.0876056
216	963	0.0387658
217	257	0.0165531
217	452	0.0498892
217	540	0.0329921
217	660	0.0288847
217	801	0.0645334
217	865	0.0269524
217	972	0.0403148
218	226	0.0558417
218	463	0.0234015
218	702	0.0322676
218	942	0.0788074
218	952	0.0422688
219	366	0.0339458
219	492	0.0206848
219	640	0.0092177
219	751	0.0666059
219	896	0.0265559
220	472	0.0488368
220	576	0.0172713
220	728	0.0278072
220	903	0.014499
220	990	0.0397023
221	755	0.0136583
222	500	0.0445992
222	674	0.0660379
222	824	0.0138546
223	331	0.0206133
223	443	0.033835
223	807	0.0244921
223	900	0.0248361
224	609	0.0212489
224	817	0.0369927
224	958	0.0435602
224	962	0.0411147
224	994	0.0389195
225	352	0.0298443
225	675	0.0652619
225	685	0.0454673
226	278	0.0231322
226	380	0.0355711
226	463	0.0439779
226	952	0.0262801
227	319	0.0315187
227	663	0.0414278
227	761	0.0640181
228	574	0.0514013
228	654	0.0206395
228	738	0.0168222
228	893	0.0262368
229	578	0.0249936
229	620	0.0275817
229	657	0.0315831
229	764	0.0197331
229	811	0.0507006
229	927	0.0502438
230	258	0.061059
230	376	0.018674
230	420	0.0427407
230	663	0.0101143
230	932	0.0346696
231	581	0.0307293
231	638	0.0750329
231	760	0.0555099
232	500	0.0331077
232	524	0.026374
232	710	0.0725132
232	823	0.0339507
233	259	0.0252783
233	480	0.0363193
233	686	0.0335463
233	694	0.0354819
233	997	0.0168398
234	500	0.0469977
234	524	0.0441846
234	849	0.0179971
234	998	0.0146803
235	446	0.068306
235	470	0.0180653
235	569	0.0100581
235	717	0.050785
236	405	0.0202354
236	435	0.0190927
236	489	0.0355086
236	582	0.031214
236	886	0.0752904
237	269	0.0154853
237	381	0.0595703
237	400	0.033708
237	532	0.0563729
237	710	0.0776863
238	329	0.0465818
238	347	0.0330903
238	386	0.00890605
238	499	0.00843813
238	845	0.0422902
239	350	0.0373135
239	581	0.0153314
240	478	0.027923
240	497	0.0300312
240	525	0.0136888
240	961	0.00627856
241	406	0.0269704
241	479	0.0298439
241	531	0.0321372
241	583	0.065908
241	689	0.0169624
242	265	0.0310856
242	301	0.0576088
242	651	0.0452752
243	393	0.0217741
243	529	0.0390348
243	765	0.0505364
243	874	0.020105
244	246	0.0393819
244	285	0.0949003
244	402	0.0502368
244	629	0.0464917
245	284	0.0154984
245	332	0.0343383
245	515	0.0263424
245	602	0.0162648
245	635	0.0538225
245	740	0.0376324
246	402	0.0630801
246	567	0.0272323
246	625	0.0371655
246	629	0.0528455
246	919	0.018967
247	294	0.0427963
247	426	0.0264105
247	468	0.0345059
247	785	0.0203327
247	787	0.034277
247	869	0.0322838
247	954	0.0191957
248	253	0.0371839
248	308	0.0424821
248	587	0.0805226
248	724	0.0325287
248	982	0.0774325
249	263	0.0248833
249	307	0.00789367
249	377	0.0176981
249	577	0.0302876
249	914	0.00394109
250	375	0.0387498
250	407	0.0329867
250	513	0.0326151
250	601	0.0375031
250	644	0.016571
250	661	0.0248914
250	895	0.0519235
251	293	0.0442968
251	342	0.0510878
251	404	0.0193571
251	930	0.0271717
252	364	0.0320202
252	410	0.0440953
252	482	0.0406998
252	802	0.045647
252	907	0.0284062
253	283	0.00943464
253	587	0.0184155
253	724	0.0490783
254	334	0.0129506
254	523	0.0297298
254	636	0.0149465
254	653	0.0146394
254	769	0.0530558
255	304	0.0336064
255	460	0.0147517
255	481	0.047998
255	631	0.0406328
255	727	0.0342458
256	341	0.0184437
256	679	0.0229254
256	682	0.0321257
256	707	0.0420576
256	748	0.0457323
256	849	0.0423604
257	596	0.0283409
257	865	0.017921
257	972	0.0398032
258	420	0.0186576
259	291	0.0231873
259	686	0.00472254
259	694	0.0186339
259	902	0.0610161
260	504	0.0258427
260	623	0.0470843
260	852	0.0202109
260	883	0.0243855
261	295	0.0587766
261	380	0.0115852
261	469	0.0469283
261	477	0.0461149
261	828	0.0413054
262	333	0.0445697
262	416	0.0228808
262	836	0.0381882
263	307	0.0326874
263	377	0.0331567
263	760	0.0224938
264	333	0.0573156
264	449	0.033544
264	573	0.0245717
264	627	0.0541395
264	722	0.0262129
264	808	0.0242626
264	821	0.0405535
264	836	0.04596
265	301	0.026182
265	340	0.00917321
265	392	0.0317763
265	600	0.0334278
265	651	0.00522538
265	784	0.0600878
266	268	0.0228388
266	347	0.0714076
266	360	0.0386706
266	394	0.0267646
266	584	0.0391548
266	680	0.0112327
266	873	0.0358688
267	427	0.0301692
267	517	0.0351978
267	984	0.0108069
268	360	0.0262862
268	584	0.00823202
268	704	0.0245216
268	961	0.0461896
269	381	0.0321905
269	400	0.00811219
269	659	0.012248
270	417	0.00460358
270	420	0.0418547
270	436	0.0246903
270	817	0.0793328
270	932	0.0318797
271	286	0.0683018
271	703	0.0305395
271	714	0.0451987
271	950	0.0488129
271	980	0.0336106
272	626	0.0358787
272	697	0.0322196
272	829	0.0364903
272	965	0.0278187
273	568	0.0199859
273	751	0.0435965
273	753	0.0245695
273	757	0.0219587
273	804	0.041051
273	815	0.0725913
273	896	0.0434988
273	936	0.0416267
274	597	0.027445
274	684	0.0199104
275	388	0.0212443
275	414	0.0194013
275	442	0.0211931
275	610	0.0559277
275	844	0.042998
275	860	0.00983209
276	427	0.0539036
276	670	0.00624558
276	673	0.0295349
276	766	0.0312916
276	901	0.0280526
277	555	0.0302164
277	662	0.025032
277	738	0.0445936
277	758	0.0615928
278	314	0.0322355
278	514	0.0100271
278	611	0.032566
278	952	0.0542295
279	323	0.0231066
279	645	0.0655203
279	831	0.0323869
279	955	0.0584657
280	461	0.0464912
280	634	0.0294749
280	725	0.0251785
280	795	0.0245677
280	905	0.07631
281	423	0.040439
281	541	0.0283786
281	658	0.0296568
281	665	0.0155319
282	319	0.0378572
282	747	0.0121881
282	925	0.0340565
283	614	0.0552072
283	656	0.0184092
283	724	0.0299919
283	794	0.0453341
283	879	0.0343338
284	602	0.0847938
284	701	0.0627973
284	740	0.057716
284	913	0.0218681
285	354	0.0511083
285	361	0.0362271
285	402	0.0495428
285	504	0.0396684
285	544	0.0174111
285	629	0.024321
285	883	0.0490272
286	856	0.00831678
287	391	0.0422089
287	595	0.0362106
287	700	0.0231907
287	714	0.0275609
287	856	0.0800774
288	508	0.0364782
288	556	0.0483361
288	752	0.0597539
288	829	0.0296826
288	948	0.0427016
289	756	0.0534417
289	760	0.0329083
289	775	0.0247235
290	394	0.0369231
290	395	0.0358563
290	793	0.052114
290	830	0.0530972
290	843	0.0759578
290	845	0.0662477
290	875	0.0763533
291	428	0.0591544
291	686	0.0507119
291	741	0.0147952
291	902	0.0155188
292	426	0.0103841
292	468	0.0147135
292	677	0.0390928
293	342	0.023701
293	404	0.0243858
293	612	0.0406767
293	853	0.0547463
293	862	0.018407
294	401	0.0414548
294	468	0.00123576
294	787	0.0112192
294	797	0.0408308
295	763	0.0317014
295	828	0.0353273
296	445	0.00791906
296	496	0.0737704
297	421	0.0227467
297	440	0.0459388
297	606	0.0211776
297	664	0.0345441
297	744	0.0495874
298	304	0.0495478
298	582	0.0261617
298	727	0.0352917
298	775	0.0505039
299	324	0.0596365
299	331	0.0338933
299	568	0.0536616
299	639	0.00661196
299	804	0.0658318
299	896	0.0325349
300	403	0.0315503
300	757	0.0556778
300	825	0.00674289
300	936	0.0526799
301	399	0.0742196
301	600	0.0353816
301	992	0.0566558
302	334	0.036726
302	520	0.0618099
302	557	0.0313046
302	717	0.0153736
302	769	0.0512081
303	523	0.0325044
303	940	0.00407518
304	481	0.0251141
304	582	0.0290558
304	727	0.0586306
304	964	0.026349
305	407	0.00930958
305	409	0.0205237
305	467	0.0591716
305	633	0.0734225
305	683	0.0162332
306	492	0.0306989
306	507	0.0240639
306	640	0.0408541
306	764	0.0369629
307	577	0.0114513
307	760	0.0631209
308	321	0.0305123
308	372	0.0308703
308	723	0.0352879
308	770	0.00832606
308	982	0.0824396
309	383	0.103691
309	396	0.0221223
309	712	0.0320455
309	733	0.00560058
309	911	0.0250794
309	959	0.0127208
310	316	0.00540735
310	384	0.029771
310	428	0.0121091
310	486	0.0292326
310	686	0.0421372
310	949	0.0332011
311	509	0.0467227
311	687	0.0365061
311	779	0.0293709
311	985	0.0435591
312	432	0.0220617
313	369	0.0251293
313	501	0.0354701
313	641	0.0129042
313	796	0.0275003
313	995	0.00618901
314	335	0.0501667
314	413	0.0687295
314	514	0.0523905
314	743	0.0167482
314	790	0.0286742
314	952	0.0429616
315	346	0.013166
315	359	0.0150535
315	388	0.000637531
315	425	0.0704271
315	528	0.0280462
316	486	0.0265518
316	863	0.0531713
316	880	0.00524054
316	949	0.0185351
317	330	0.0258117
317	494	0.0652442
317	646	0.0707943
317	676	0.0437413
318	408	0.0256068
318	485	0.0245177
318	527	0.0102848
318	891	0.0757861
319	747	0.0390833
319	925	0.0412298
320	426	0.0209328
320	622	0.0839081
320	869	0.0228514
320	907	0.0311735
321	372	0.0294699
321	438	0.0449619
321	837	0.0318676
322	338	0.0584232
322	526	0.0778356
322	552	0.0911208
322	662	0.0273201
322	675	0.0277164
323	416	0.0155206
323	645	0.040417
323	831	0.0222566
323	836	0.0236119
324	331	0.0523167
324	406	0.0471868
324	438	0.038982
324	804	0.0393267
324	900	0.0104751
325	538	0.0248444
325	646	0.0572172
325	788	0.0214619
325	818	0.0387054
325	963	0.015215
326	343	0.0423063
326	344	0.0495472
326	793	0.00738465
326	830	0.0562305
327	639	0.00992139
327	731	0.0120148
327	864	0.065674
327	906	0.0578201
327	938	0.0446423
328	375	0.0359043
328	559	0.0114112
328	601	0.0331411
329	347	0.0359209
329	386	0.0388876
329	620	0.0190592
329	873	0.0476491
329	927	0.0358271
330	559	0.0367567
330	644	0.015306
330	676	0.00852731
331	639	0.0391199
331	900	0.0479344
332	379	0.0390826
332	491	0.0431431
332	515	0.0633713
332	635	0.0378295
332	716	0.0319176
332	842	0.00899684
333	722	0.0422178
333	836	0.038415
333	870	0.0555816
334	520	0.0279127
334	523	0.0730606
334	769	0.0131554
335	413	0.0384797
335	592	0.0335546
335	626	0.0296746
335	790	0.0086102
335	946	0.0147323
335	965	0.0650791
336	591	0.0457031
336	861	0.0244361
336	887	0.0442654
336	900	0.0488639
337	413	0.0273161
337	477	0.0386065
337	514	0.0170428
337	611	0.0235484
337	628	0.0372375
337	946	0.0336786
337	980	0.0442356
338	373	0.0303166
338	675	0.0246068
339	939	0.0198056
340	392	0.0394334
340	533	0.020571
340	784	0.0290198
340	792	0.0422729
340	929	0.0306604
341	682	0.013058
341	819	0.0093902
341	849	0.0166006
341	998	0.0337014
342	713	0.0488461
342	862	0.0551069
342	930	0.0485406
343	367	0.0434693
343	613	0.0388511
343	735	0.0349777
343	793	0.00870436
344	385	0.0333309
344	649	0.0304428
344	830	0.0291007
344	978	0.0257311
344	991	0.0451673
345	374	0.0397428
345	518	0.0165577
345	791	0.0667442
345	876	0.0267514
346	388	0.0436225
346	588	0.0718654
346	844	0.0333055
346	917	0.0119302
346	933	0.0123999
347	394	0.0297486
347	845	0.0287453
347	873	0.0173694
347	875	0.0188073
348	439	0.0213525
348	485	0.0596937
348	527	0.0426335
348	547	0.0904837
348	709	0.0465037
348	876	0.0418566
348	981	0.00446781
349	439	0.0418749
349	527	0.0485915
349	732	0.0394355
349	772	0.0717349
349	974	0.078088
350	473	0.0303703
350	577	0.017369
351	424	0.0324602
351	434	0.0500346
351	602	0.0255427
351	619	0.0216052
351	749	0.0356118
351	912	0.0240693
352	484	0.0409326
352	630	0.0357705
352	685	0.0252852
352	718	0.0300621
353	594	0.0254303
353	666	0.0298247
353	742	0.034818
353	754	0.0243917
353	930	0.0378254
353	967	0.0549935
354	361	0.069322
354	448	0.018032
354	505	0.0486421
354	544	0.0371467
354	698	0.031615
355	761	0.0586118
355	920	0.0657974
356	382	0.0486367
356	454	0.0379102
356	693	0.017392
356	747	0.00969997
356	848	0.0815731
357	534	0.0413798
357	566	0.0337162
357	614	0.0528418
357	656	0.0234688
357	962	0.0725509
357	994	0.0847647
358	460	0.063748
358	775	0.0200524
358	940	0.0274522
359	425	0.0436798
359	528	0.0800923
360	497	0.0121287
360	961	0.0625647
361	505	0.0277013
361	624	0.0296081
361	629	0.0226492
361	987	0.0724439
362	378	0.00610457
362	537	0.0159614
362	646	0.0506754
362	818	0.00581947
363	548	0.0203531
363	648	0.0490993
363	668	0.0559005
363	671	0.0313443
364	403	0.0628743
364	410	0.0167147
364	482	0.0680205
364	734	0.0403811
364	951	0.0432374
365	403	0.0043731
365	457	0.0375531
365	695	0.0485868
365	753	0.0204425
365	936	0.0613311
366	492	0.0143823
366	536	0.0418003
366	751	0.0366299
366	764	0.0497787
366	782	0.0355992
367	613	0.0515294
367	793	0.0453675
367	812	0.0238396
368	588	0.0122126
368	610	0.0460762
368	634	0.0387545
368	725	0.0142901
368	810	0.0595664
368	844	0.0760157
369	400	0.0485732
369	501	0.024484
369	796	0.0540224
369	854	0.0272985
370	570	0.0239446
370	599	0.0155955
370	625	0.040135
370	708	0.0417649
370	882	0.0170375
371	437	0.031392
371	681	0.0173461
372	564	0.0412649
372	770	0.0441488
372	837	0.0381517
372	973	0.0304494
373	510	0.0218936
373	675	0.0386035
373	738	0.0498201
373	868	0.0525383
374	876	0.00646459
374	981	0.0729762
375	431	0.0336906
375	601	0.0484595
375	895	0.046215
376	419	0.0246558
376	658	0.0285727
376	777	0.0457133
376	932	0.0438438
377	441	0.052157
377	914	0.0330045
378	537	0.0218394
378	563	0.0290779
378	752	0.0402779
378	892	0.0433567
378	966	0.0524677
379	432	0.0378492
379	467	0.0260236
379	491	0.0415537
379	716	0.0533129
379	993	0.0365986
380	421	0.0513024
380	590	0.0270558
381	659	0.0652531
381	884	0.0480913
382	542	0.0566777
382	693	0.0534539
382	731	0.0285463
382	848	0.0433911
382	850	0.0362431
383	469	0.0195783
383	733	0.0336306
383	763	0.0438052
383	828	0.0230276
383	874	0.0180462
383	959	0.00457929
384	428	0.0600357
384	885	0.0125291
384	949	0.0443334
385	649	0.0189668
385	978	0.0237778
386	464	0.0552934
386	499	0.0341147
386	927	0.0187038
387	405	0.00423556
387	558	0.0543924
387	581	0.00441369
387	638	0.0263814
387	650	0.0433258
387	886	0.0285078
387	996	0.0151555
388	528	0.00812657
388	844	0.0393278
388	860	0.00982824
388	877	0.0422405
389	756	0.0336417
389	886	0.0071106
390	516	0.0311463
390	729	0.0428849
390	740	0.00271205
391	469	0.0143317
391	529	0.0742042
391	700	0.0611575
391	714	0.0188335
392	424	0.0284466
392	493	0.0216166
392	749	0.0423306
393	690	0.00888618
393	765	0.0675823
393	874	0.0307436
394	830	0.0603891
394	875	0.030891
394	991	0.0160355
395	471	0.0230257
395	793	0.0257609
395	812	0.0287707
395	843	0.0596731
396	506	0.0535252
396	712	0.0359146
396	733	0.0362855
397	465	0.0575583
397	580	0.079743
397	736	0.0530933
397	858	0.04393
398	444	0.0555514
398	872	0.0423511
398	944	0.0041078
399	769	0.0015673
399	992	0.045988
400	501	0.0369595
400	659	0.0494249
400	710	0.0290642
400	854	0.0417602
401	621	0.0165212
401	647	0.0162157
401	797	0.0430036
402	567	0.0314296
402	688	0.0572789
402	883	0.00337118
402	916	0.0676803
403	457	0.01208
403	482	0.0387579
403	734	0.0245465
403	936	0.076796
404	612	0.0377022
405	553	0.0744091
405	650	0.0555074
405	783	0.0273783
405	886	0.0533009
406	438	0.034601
406	531	0.0267797
406	583	0.0482868
407	409	0.0417223
407	494	0.0228716
407	513	0.0289568
407	633	0.0363418
407	644	0.024216
408	485	0.0703218
408	535	0.0102564
408	679	0.0438345
408	707	0.011631
408	855	0.0274405
408	891	0.0370348
409	467	0.0150725
409	494	0.017937
409	986	0.0627073
410	550	0.0225147
410	907	0.0548915
410	943	0.0578233
410	951	0.0303922
411	475	0.0466305
411	487	0.0225688
411	609	0.0233222
411	618	0.0296699
411	924	0.0481972
412	510	0.0809234
412	630	0.0131151
412	868	0.0232611
413	514	0.038577
413	946	0.0655549
414	442	0.0309318
414	598	0.0434432
414	860	0.0304095
415	437	0.0146811
415	530	0.0540459
415	883	0.0328983
415	916	0.0149814
415	921	0.0363246
415	979	0.0270684
416	831	0.0342846
416	836	0.014473
416	979	0.0421891
417	436	0.0657191
417	817	0.0155692
417	872	0.0333103
418	651	0.0353093
418	771	0.040235
[truncated: 4,000 more rows]
