# Supplementary material for: The winner takes it all—Competitiveness of single nodes in globalized supply networks
Source: PLoS One. 2019 Nov 20;14(11):e0225346. doi: 10.1371/journal.pone.0225346 (PMC6867619; doi:10.1371/journal.pone.0225346)
Supplement: S1 Table — Legends can be found in te readme.txt file. (ZIP) [file pone.0225346.s001.zip › spatial_network_delaunay_randomized_weights_N_1000_r_6_node_measures.dat]

0	7	5.71429	249.554	46.3882	4668	4616.71	0.00962009	0.0353271	0.0411203	0.0715812	0.249554	0.426024	20	0.0447107	0.0791074
1	6	6.5	250.401	39.3984	6556	6791.67	0.0145272	0.0405195	0.0382591	0.0588244	0.250401	0.448552	22	0.0563069	0.0924077
2	7	5.85714	244.327	45.2089	5855	5013.86	0.00766472	0.0349958	0.038714	0.07104	0.244327	0.404536	20	0.0424563	0.07104
3	5	6.2	255.158	43.9236	4755	4510.4	0.0314215	0.0388465	0.0283463	0.0508438	0.255158	0.45098	17	0.0518433	0.0763212
4	7	6.14286	246.19	43.6694	3348	4525.14	0.0125955	0.0254816	0.0317488	0.0439918	0.24619	0.434913	23	0.0405325	0.0857444
5	6	5.66667	261.122	46.4217	4962	4812.5	0.0142438	0.0405726	0.0305945	0.0945478	0.261122	0.427592	17	0.0496027	0.0945478
6	6	5.66667	239.802	43.012	3874	6415.67	0.0129901	0.0359018	0.0296879	0.0554421	0.239802	0.413609	17	0.0382679	0.0787852
7	6	6.16667	262.443	44.2612	7403	5606	0.0197296	0.0463722	0.0375503	0.0742922	0.262443	0.44841	20	0.0571105	0.108236
8	4	6.5	243.896	38.6894	1749	5572.25	0.0207805	0.0305159	0.0278554	0.0394213	0.243896	0.436799	15	0.0399304	0.068096
9	6	5.83333	257.126	44.6909	2887	5024.33	0.0164958	0.0284511	0.0310749	0.0496286	0.257126	0.420104	18	0.0416507	0.0746973
10	6	6.33333	246.204	43.7045	5341	6969.67	0.0141944	0.043112	0.0411692	0.0765697	0.246204	0.422785	21	0.0572746	0.084753
11	5	6.2	261.813	44.2174	6701	5546.6	0.0111189	0.0269504	0.0340144	0.0520736	0.261813	0.447029	17	0.0449917	0.0841578
12	9	6.33333	229.332	37.7063	11627	6200.67	0.0153898	0.0292879	0.0350593	0.0532163	0.229332	0.397146	30	0.0474278	0.10717
13	7	5.57143	255.952	46.6633	3424	4613.57	0.0213949	0.0351655	0.0347971	0.05935	0.255952	0.470654	19	0.0450277	0.071369
14	8	6.5	265.149	43.1262	8401	5921.75	0.0219381	0.0475188	0.0387246	0.0872783	0.265149	0.449657	28	0.0648747	0.110634
15	6	5.83333	258.436	45.6365	4790	5665.33	0.0168254	0.0309906	0.0354301	0.0460725	0.258436	0.420158	18	0.0469958	0.0777182
16	6	6.16667	256.532	43.5189	6842	5532	0.00158907	0.0297137	0.0371438	0.0680828	0.256532	0.450895	20	0.0499803	0.0885537
17	7	6.14286	253.814	43.3958	8218	3990.71	0.00785636	0.0344568	0.0318505	0.06893	0.253814	0.416634	23	0.0413891	0.06893
18	5	6.4	243.656	40.3192	8456	4761.6	0.00430943	0.0366225	0.0327702	0.0829822	0.243656	0.424494	18	0.0376294	0.0829822
19	6	6.83333	251.763	37.215	6163	6765.17	0.01774	0.0383061	0.0369269	0.0718773	0.251763	0.436957	24	0.0498879	0.0944523
20	5	7.2	234.889	32.9963	8820	8122.6	0.00715946	0.0248549	0.0373829	0.0376948	0.234889	0.413629	22	0.0449533	0.0791056
21	5	6.2	245.853	39.8047	5803	5181.6	0.00582116	0.029133	0.0392735	0.0487252	0.245853	0.420882	17	0.0496516	0.0947025
22	5	6.2	248.103	40.6416	5497	6888	0.00188718	0.0370171	0.039609	0.0792595	0.248103	0.437777	17	0.0513016	0.091301
23	5	6.6	243.237	38.3001	2765	6644.2	0.0127826	0.0393535	0.0394265	0.0899539	0.243237	0.426777	19	0.0479186	0.0899539
24	7	6	248.948	42.7614	5686	5123.43	0.0165926	0.0358237	0.0350443	0.0759271	0.248948	0.444521	22	0.0513479	0.0936431
25	7	5.85714	266.7	49.0462	6500	5261.14	0.0104597	0.0407144	0.037638	0.062017	0.2667	0.471444	21	0.0570521	0.0868788
26	5	6.6	271.303	42.5042	3038	6565.8	0.0267452	0.0431803	0.0348362	0.0571283	0.271303	0.462839	19	0.0589311	0.0944649
27	5	6.4	261.798	41.95	5753	5614	0.0173007	0.0362653	0.0376266	0.057508	0.261798	0.439051	18	0.0523843	0.0887077
28	8	5.875	253.533	44.406	7903	5945.5	0.0313785	0.0369088	0.0340774	0.0472676	0.253533	0.467166	24	0.0523446	0.0855274
29	7	6.14286	276.33	48.7964	6182	5138.57	0.0105437	0.0577417	0.041318	0.0919237	0.27633	0.449839	23	0.0758268	0.145073
30	9	5.88889	242.758	43.2853	7713	5084.56	0.0105179	0.0353451	0.0386985	0.0509622	0.242758	0.42797	27	0.0524066	0.100543
31	6	6	244.074	41.4539	3014	4897.17	0.00652776	0.0353611	0.0352335	0.0592889	0.244074	0.446346	19	0.0402916	0.0803279
32	7	6.14286	256.085	43.6825	9392	5970.43	0.0125211	0.0399794	0.0384903	0.0663656	0.256085	0.441575	23	0.0509101	0.0944982
33	10	5.8	241.529	42.9577	10315	5399.9	0.0139107	0.0405784	0.0331494	0.0647864	0.241529	0.430644	29	0.0516426	0.0890143
34	4	7.25	269.567	37.3061	4167	7571.75	0.0285015	0.0515503	0.0388326	0.0748106	0.269567	0.439973	18	0.0579384	0.094435
35	5	6.6	260.006	40.4248	5371	5919.2	0.0199759	0.0323867	0.0383775	0.0481883	0.260006	0.461144	19	0.050306	0.097331
36	4	6.5	246.151	39.0472	1957	5485.5	0.0194616	0.0388681	0.0382939	0.0683526	0.246151	0.438584	15	0.0468364	0.100098
37	8	5.5	252.606	48.4537	7464	6008.62	0.0149854	0.0313744	0.0319993	0.0472249	0.252606	0.456091	21	0.0444727	0.0923709
38	6	6.66667	271.64	42.1113	4873	6194.5	0.019327	0.0439017	0.0424356	0.0626628	0.27164	0.451583	23	0.0614637	0.102383
39	6	6	266.083	46.3182	5746	4819.33	0.0185047	0.0427303	0.0364685	0.0725322	0.266083	0.463484	19	0.0489852	0.0834659
40	5	6.8	246.531	37.4493	4418	7174.6	0.021017	0.0420335	0.0358	0.0631752	0.246531	0.416908	20	0.0541782	0.0835813
41	8	6	240.818	41.7847	8007	5829.12	0.0147445	0.0312973	0.0344362	0.0498297	0.240818	0.418505	25	0.046012	0.0862639
42	6	6	264.167	46.2817	2432	5964.5	0.0106022	0.0337308	0.03502	0.0512733	0.264167	0.448192	19	0.0517164	0.103581
43	5	6.6	266.435	41.4243	6271	5776.2	0.017931	0.0373073	0.0362937	0.0498297	0.266435	0.459028	19	0.0539298	0.0915871
44	6	6.16667	274.402	46.7137	4890	5746	0.0115451	0.0437457	0.0323156	0.0555617	0.274402	0.480701	20	0.0596712	0.0913623
45	5	5.6	281.778	51.2567	2679	3809	0.0178279	0.041576	0.0329175	0.0558082	0.281778	0.481428	14	0.0522351	0.0868118
46	6	6.5	268.351	41.7967	7328	6204.33	0.0228787	0.0429443	0.0375314	0.0637344	0.268351	0.458404	22	0.0591704	0.0998707
47	5	6.8	263.42	39.7221	4280	7128.6	0.0275318	0.0506518	0.0389928	0.0681339	0.26342	0.439637	20	0.0618066	0.0919851
48	4	6	266.4	51.1392	465	5151.75	0.0211896	0.03638	0.0292965	0.0561202	0.2664	0.471556	12	0.0466225	0.0754087
49	6	6.33333	246.86	40.2127	4534	6051.33	0.0106972	0.0248656	0.0345259	0.044017	0.24686	0.436558	21	0.0404343	0.0744623
50	6	5.66667	237.251	42.178	6015	6209.5	0.00576798	0.0387633	0.03661	0.0754705	0.237251	0.416959	17	0.0387052	0.0754705
51	5	6.2	245.927	40.2851	5777	6026.6	0.0242008	0.0309389	0.0400662	0.0479041	0.245927	0.451621	17	0.0464741	0.0792585
52	5	6	242.555	40.8878	4609	5628.2	0.00654795	0.0255032	0.0361962	0.0377966	0.242555	0.423971	16	0.0357122	0.0609873
53	5	7	243.283	36.8979	8454	7520.2	0.00880117	0.0507797	0.0360974	0.0847097	0.243283	0.425531	21	0.0562239	0.0985332
54	8	6.625	249.207	40.5838	7643	6321.62	0.0152631	0.0395383	0.0378614	0.0625235	0.249207	0.435456	30	0.0540308	0.0883823
55	8	6.625	244.688	38.0868	8576	6076.25	0.010251	0.0401638	0.0331236	0.0885398	0.244688	0.436089	30	0.0514444	0.0885398
56	6	6.33333	246.924	41.3009	5326	5563.67	0.0125232	0.0451344	0.0340565	0.0771845	0.246924	0.415592	21	0.0524771	0.0877053
57	6	7.16667	255.203	41.0485	4326	6390.17	0.0237245	0.0424011	0.0383394	0.0637902	0.255203	0.426036	26	0.054514	0.0831257
58	5	6.2	259.375	43.2909	2150	5218.8	0.0119214	0.0365808	0.0352212	0.0675987	0.259375	0.451061	17	0.0511947	0.0974598
59	9	6.11111	233.484	40.5611	7321	7458.33	0.0177105	0.029469	0.0362469	0.0531513	0.233484	0.437654	28	0.0434985	0.0940592
60	6	6.5	252.556	39.7374	4698	5180.17	0.0327512	0.0379875	0.0375967	0.0520607	0.252556	0.423039	22	0.0525597	0.080846
61	4	6.75	264.905	42.1272	2797	6717.25	0.0274696	0.0343259	0.028813	0.0408665	0.264905	0.443076	16	0.051197	0.0919851
62	4	6.75	245.352	37.4844	3401	5021.25	0.0197818	0.0344237	0.0366473	0.0514514	0.245352	0.436616	16	0.0456665	0.0718193
63	5	5.6	262.859	48.6289	1785	4454.6	0.0122542	0.0411029	0.0375362	0.0638458	0.262859	0.466938	14	0.0502498	0.102798
64	5	6.8	270.661	42.5324	2897	5684.4	0.0225414	0.0407451	0.0343279	0.0645791	0.270661	0.457879	20	0.0551015	0.0956465
65	6	6.5	257.655	41.3747	7800	6252.83	0.0197502	0.0355418	0.040401	0.0688441	0.257655	0.457567	22	0.0579224	0.10936
66	5	6	271.093	45.6985	2908	4616.6	0.00571812	0.0300123	0.0303317	0.0464011	0.271093	0.4555	16	0.0395569	0.0697136
67	7	6.28571	249.121	40.7152	7912	8056.43	0.0148374	0.035355	0.0334655	0.0637344	0.249121	0.43251	24	0.04998	0.098181
68	6	5.33333	263.279	49.7305	3909	3912.5	0.0212544	0.036758	0.0338365	0.0624232	0.263279	0.461073	15	0.0439846	0.0762053
69	4	6.75	266.692	40.0831	5009	7079	0.0149854	0.0366041	0.0322321	0.046247	0.266692	0.471077	16	0.045815	0.0663742
70	7	6.14286	244.418	41.4568	5768	6192.14	0.0164337	0.0285708	0.0352054	0.0378005	0.244418	0.430931	23	0.0474978	0.0851475
71	7	6.14286	282.104	47.8489	7360	5523.86	0.0236555	0.043941	0.0387227	0.0654567	0.282104	0.471127	23	0.0584484	0.095899
72	8	6.375	225.235	36.9694	9726	5494.75	0.00368879	0.0286178	0.0358807	0.0608191	0.225235	0.401146	28	0.0415346	0.0724958
73	7	5.71429	273.146	51.5323	5705	4291.29	0.0201157	0.0415208	0.0323813	0.0695356	0.273146	0.436715	20	0.0569252	0.0863549
74	6	5.83333	270.783	47.0647	7651	4550	0.0215351	0.0420006	0.036826	0.069835	0.270783	0.457358	18	0.0534959	0.1024
75	7	6	255.148	43.4359	7106	5897.86	0.00134026	0.032143	0.0407858	0.0553987	0.255148	0.430853	22	0.0484153	0.0924831
76	9	5.66667	241.911	44.4144	8418	5623.78	0.0141295	0.0337523	0.039239	0.0537954	0.241911	0.402275	25	0.043527	0.0820913
77	6	6.66667	234.658	36.223	10802	8103.5	0.0159441	0.0339616	0.0343033	0.0588244	0.234658	0.406587	23	0.0506585	0.112776
78	6	6.5	247.284	41.034	5718	5991	0.00824122	0.0284545	0.0291015	0.0502311	0.247284	0.41203	22	0.0432239	0.0892206
79	5	6.6	282.618	43.604	4898	5638.2	0.0213335	0.0289028	0.0397358	0.0410324	0.282618	0.491949	19	0.0519138	0.0802317
80	6	7	229.813	34.0312	8604	7197.17	0.0105668	0.0306771	0.0344333	0.0566958	0.229813	0.401975	24	0.0453897	0.0971635
81	7	5.42857	264.02	50.6486	4047	3741.71	0.0129085	0.042544	0.0382727	0.0853133	0.26402	0.445744	18	0.0476084	0.0853133
82	6	5.83333	250.668	46.8179	2946	5827.17	0.0175861	0.0328319	0.0341993	0.0654856	0.250668	0.442536	18	0.0406839	0.0693676
83	6	6.5	235.822	40.4734	4388	5220.33	0.0127263	0.0262623	0.0330965	0.0571118	0.235822	0.429326	21	0.0378961	0.086147
84	5	6.6	249.08	38.2516	2726	6535	0.0160053	0.0361053	0.0369021	0.0570054	0.24908	0.424848	19	0.0496549	0.0859997
85	7	6.28571	239.302	43.4786	9645	4969.86	0.00318214	0.0290434	0.0323052	0.0561202	0.239302	0.443226	22	0.0410008	0.0829252
86	5	6.4	259.678	41.6102	4978	5274.8	0.0213177	0.0323427	0.0363576	0.0457614	0.259678	0.473505	18	0.0502222	0.0862818
87	4	6.25	243.398	39.1175	2115	3821	0.0121873	0.0208101	0.0339133	0.0309914	0.243398	0.417229	14	0.0337244	0.0878767
88	5	6	288.898	50.7176	2630	5045.2	0.00505692	0.0514204	0.0382388	0.0878528	0.288898	0.499225	16	0.0632426	0.116296
89	6	6.66667	245.952	39.8371	5882	5194.33	0.00221674	0.0318307	0.035594	0.0495325	0.245952	0.438047	23	0.0455594	0.0943414
90	5	6.2	271.175	46.315	6178	5723.6	0.0119751	0.0307707	0.038802	0.0595506	0.271175	0.464576	17	0.0479866	0.0917326
91	4	6.5	240.467	38.1455	6176	6882.75	0.0141286	0.0359127	0.0390767	0.0672047	0.240467	0.429436	15	0.0467177	0.0715407
92	6	6.16667	253.829	41.9522	6215	5685.17	0.0136985	0.0364475	0.0338173	0.0620902	0.253829	0.422883	20	0.0522257	0.0883787
93	8	6.125	261.658	44.5052	7736	5313.38	0.0283409	0.0440615	0.0375684	0.0627969	0.261658	0.444553	26	0.0623027	0.118977
94	6	6.5	231.181	36.7413	6724	7252.17	0.00725112	0.0337478	0.0354921	0.0555827	0.231181	0.450103	22	0.0508327	0.0879117
95	7	5.71429	263.348	47.967	2771	3935.43	0.0207178	0.0423864	0.0369102	0.0794521	0.263348	0.442511	20	0.0550187	0.0899132
96	5	6.4	268.579	44.081	4095	4860.6	0.0157136	0.0225591	0.0375913	0.0295204	0.268579	0.479633	18	0.0417516	0.078592
97	5	6.8	250.081	39.4969	4859	5288.4	0.00862974	0.0335701	0.0346387	0.0751872	0.250081	0.43209	20	0.0497496	0.0885288
98	8	6.375	255.092	45.7685	7763	4783.62	0.0150387	0.0383432	0.0355882	0.0610958	0.255092	0.452732	27	0.0483521	0.0924293
99	8	6.375	262.145	42.4946	7645	6189.88	0.0282403	0.051033	0.0365361	0.0868463	0.262145	0.448978	27	0.0594454	0.091464
100	5	6.6	249.901	39.6271	2208	6446	0.00798631	0.0391834	0.0360804	0.068086	0.249901	0.455677	19	0.0512001	0.0968018
101	6	7	235.556	35.754	9070	7568.83	0.00406271	0.0291363	0.0428401	0.0623093	0.235556	0.416729	25	0.0471005	0.089732
102	4	6.75	244.182	37.6447	3147	7690.75	0.019435	0.0344379	0.0317238	0.0786665	0.244182	0.414142	16	0.0392185	0.0786665
103	7	5.71429	284.058	52.1257	3682	5195.57	0.00858899	0.0400792	0.0360963	0.0590774	0.284058	0.475506	20	0.0595603	0.0901407
104	6	5.83333	244.78	42.9336	5446	5289.33	0.0104092	0.0498259	0.0362886	0.0927716	0.24478	0.424697	18	0.0525267	0.0927716
105	6	5.83333	256.709	46.4012	4603	4395	0.026611	0.0410242	0.033726	0.0607344	0.256709	0.444254	18	0.0510504	0.0943486
106	5	6	251.002	43.5667	6184	4756	0.00449369	0.0240788	0.0347213	0.068086	0.251002	0.454684	16	0.0339096	0.068086
107	8	6.125	238.645	40.4135	5321	4918.12	0.0161879	0.0324415	0.0357957	0.0682791	0.238645	0.413138	25	0.0444618	0.0797454
108	6	6.33333	229.702	39.0281	3215	4694.33	0.00787001	0.025974	0.034639	0.0393847	0.229702	0.411593	21	0.0351093	0.0573174
109	6	6.16667	259.817	42.6842	10752	5493.67	0.0279277	0.0388902	0.0395716	0.0528855	0.259817	0.441287	20	0.0584613	0.104008
110	5	6.8	272.398	44.189	4397	6647.6	0.0140411	0.0522747	0.0410127	0.0869035	0.272398	0.451833	20	0.0724495	0.124387
111	7	6.42857	240.573	39.0727	5981	5486.71	0.00812051	0.0375887	0.0347575	0.0598466	0.240573	0.404256	24	0.0440623	0.0729251
112	5	6.8	254.295	38.3461	4374	6813	0.00946479	0.0381392	0.0365721	0.0676301	0.254295	0.425292	20	0.0513151	0.093654
113	8	5.875	251.524	44.5781	10220	5274	0.0180315	0.036415	0.0354837	0.0564875	0.251524	0.433544	24	0.0525016	0.103585
114	5	6.8	236.179	35.8768	3916	5639.4	0.00590219	0.0176501	0.0299211	0.0301731	0.236179	0.420461	20	0.0334381	0.0591814
115	7	6.14286	240.864	40.1849	7453	6616.71	0.0200708	0.0305502	0.0311656	0.0412129	0.240864	0.41957	23	0.0447035	0.082884
116	7	5.71429	237.467	42.6875	7536	5865.57	0.0146226	0.0302735	0.0381341	0.0483206	0.237467	0.416086	20	0.041726	0.0841334
117	6	7	263.297	38.9896	7262	7401.67	0.0394422	0.0447497	0.0349201	0.059113	0.263297	0.449939	25	0.0609582	0.0898476
118	6	6.5	260.983	41.7366	6585	6656.17	0.0117329	0.0389479	0.035041	0.0682364	0.260983	0.461326	22	0.048635	0.0896841
119	6	6.16667	254.787	43.3745	4422	4901.33	0.016378	0.0394919	0.0341022	0.0702942	0.254787	0.434945	20	0.0505898	0.0748761
120	6	6.83333	258.55	38.2182	5575	6807	0.0154766	0.0413394	0.0340993	0.0642282	0.25855	0.431413	24	0.0550425	0.105935
121	5	6.8	251.169	38.3531	1713	5587.6	0.00549628	0.0260492	0.0362661	0.0480283	0.251169	0.417682	20	0.0405211	0.101334
122	6	6.5	250.03	39.985	5242	5933.17	0.00959504	0.0303835	0.0346703	0.0486031	0.25003	0.450132	22	0.0505585	0.098105
123	4	7.75	258.825	34.4073	6991	7994.75	0.0257659	0.03387	0.0357969	0.043431	0.258825	0.461303	20	0.0570587	0.0971496
124	4	6.5	255.169	39.8702	5322	6092.5	0.0171725	0.0327485	0.0285496	0.0521687	0.255169	0.428045	15	0.0422594	0.0836279
125	10	6.4	246.219	39.5417	8911	7068.7	0.0201628	0.0454408	0.0397998	0.0779845	0.246219	0.442167	35	0.0560737	0.104221
126	9	5.88889	246.802	43.7127	8077	5557.78	0.00896128	0.0346776	0.033373	0.0587003	0.246802	0.419999	27	0.0466515	0.0852348
127	7	5.85714	237.56	45.0475	6079	3780.57	0.0127263	0.0285605	0.031539	0.0538426	0.23756	0.436646	20	0.040007	0.0760663
128	6	6.5	263.115	42.5473	6188	5634.67	0.00435896	0.0188134	0.0336638	0.035236	0.263115	0.455946	22	0.0396403	0.0799107
129	5	6	268.216	45.2136	3311	4792.2	0.0167597	0.0365639	0.0366879	0.0664822	0.268216	0.436845	16	0.0515135	0.0913563
130	6	6.66667	242.458	37.1865	5470	6762.33	0.0181517	0.0279983	0.0378223	0.0463793	0.242458	0.411448	23	0.044053	0.0805115
131	6	6.33333	248.23	40.6822	4260	6834.5	0.0185656	0.0426243	0.0370385	0.050586	0.24823	0.434778	21	0.0546445	0.0822033
132	6	6.5	258.154	41.4548	6598	5941.33	0.0140505	0.0367356	0.0397249	0.0726967	0.258154	0.444901	22	0.0513828	0.0849815
133	5	7.6	242.482	32.2347	6380	7117.6	0.0048706	0.0328185	0.0334842	0.0467745	0.242482	0.402956	24	0.0460675	0.0863549
134	5	7.2	244.726	34.6695	6014	7044.4	0.00279097	0.0242798	0.0355502	0.0412866	0.244726	0.442179	22	0.0435633	0.095805
135	6	5.83333	239	42.2043	1966	5131	0.00576798	0.0343902	0.034194	0.0667495	0.239	0.421227	18	0.0453509	0.0942027
136	6	7	255.589	37.6791	5847	6607.67	0.00134026	0.0334329	0.040918	0.0644676	0.255589	0.432194	25	0.0485659	0.0854211
137	5	5.6	263.674	47.9635	4471	4180.6	0.0123386	0.0421753	0.0328039	0.06893	0.263674	0.43088	14	0.0464154	0.0773537
138	5	6.6	248.992	38.238	3857	5564.4	0.0106063	0.0333677	0.0397194	0.0543382	0.248992	0.439448	19	0.046252	0.083493
139	5	6.8	269.841	40.9902	4668	6596.2	0.0269249	0.0468557	0.032811	0.0595672	0.269841	0.463151	20	0.0619026	0.10671
140	7	6.14286	261.323	44.2205	7305	5125.86	0.00433717	0.0297106	0.0357926	0.056575	0.261323	0.447754	23	0.0438152	0.0992771
141	8	5.75	266.899	49.289	6951	4395.38	0.0157103	0.0392128	0.0391778	0.0780334	0.266899	0.454088	23	0.0563891	0.0916912
142	5	5.8	251.573	44.0853	4136	5493.8	0.021393	0.0374038	0.0390959	0.0620022	0.251573	0.417541	15	0.0460163	0.0879127
143	8	6	259.241	45.7144	7085	5576.25	0.0171912	0.0401	0.0362445	0.0872783	0.259241	0.433083	25	0.0565365	0.0983794
144	6	7	263.294	43.0116	3494	6825.5	0.0145956	0.0295242	0.0378155	0.0570967	0.263294	0.435244	24	0.0528299	0.0939153
145	7	6.71429	236.673	37.2317	8560	5450.57	0.00552296	0.0237088	0.0366842	0.0558725	0.236673	0.430551	27	0.0418456	0.0863251
146	6	6.5	242.932	38.2233	5980	7111.67	0.00388582	0.0346866	0.0331117	0.0749842	0.242932	0.407505	22	0.0419857	0.0749842
147	5	6	260.443	45.2674	6629	6418.2	0.0289726	0.0533575	0.0378334	0.0724574	0.260443	0.467692	16	0.0572278	0.100838
148	5	5.8	267.708	48.6337	4629	3590	0.0264028	0.0470971	0.0369966	0.0675987	0.267708	0.440443	15	0.0523204	0.081812
149	7	6.57143	240.493	40.8321	8643	5897.71	0.00237156	0.0323787	0.038926	0.059113	0.240493	0.403122	25	0.0401906	0.0836281
150	8	6	248.27	42.4868	10887	6144.5	0.0071899	0.0325168	0.0374065	0.0814616	0.24827	0.417128	25	0.0466442	0.0841175
151	7	6.42857	254.142	40.1096	6236	7264	0.00539334	0.0405132	0.0399381	0.0669742	0.254142	0.407038	25	0.0547218	0.10913
152	9	6.44444	267.146	42.6161	9888	5569.78	0.0236478	0.0442155	0.0450945	0.0683973	0.267146	0.46089	32	0.0630957	0.0988143
153	7	6	244.807	44.465	3819	4647.43	0.0161597	0.0342943	0.0333641	0.0458305	0.244807	0.43204	21	0.045691	0.0811146
154	5	6.8	253.627	38.5271	5889	6849.4	0.0159334	0.0297723	0.0374937	0.044855	0.253627	0.454614	20	0.0507012	0.0920799
155	7	6.85714	242.658	36.5775	8128	6254.57	0.024023	0.0416402	0.0324539	0.0655351	0.242658	0.445646	28	0.0566581	0.11387
156	6	6.16667	274.497	47.7102	4051	5816.5	0.00987912	0.0437822	0.0436532	0.0822318	0.274497	0.46197	20	0.051986	0.0920052
157	4	6.75	265.974	41.2682	1836	6521.5	0.0289569	0.0437216	0.038349	0.0724167	0.265974	0.456427	16	0.0594934	0.10221
158	5	6.2	258.176	43.6031	3206	3522.4	0.0233305	0.0413311	0.0289759	0.0710845	0.258176	0.439244	17	0.0532508	0.0945221
159	6	6.66667	248.804	37.7649	5855	6578.33	0.0156954	0.0295606	0.0356113	0.0550492	0.248804	0.437661	23	0.0430882	0.0738495
160	6	5.83333	250.938	43.6153	6713	4783	0.00623468	0.0331591	0.0315272	0.0655642	0.250938	0.463173	18	0.0392835	0.0789391
161	7	5.71429	258.056	47.003	6173	6329.29	0.00869563	0.0404769	0.0355912	0.0610113	0.258056	0.452384	20	0.0561205	0.0980677
162	7	6.57143	251.604	39.281	6445	6237	0.0114442	0.027282	0.0322414	0.0412492	0.251604	0.430242	26	0.0436813	0.0748598
163	5	6.6	252.805	38.5226	2957	7428	0.016503	0.029044	0.0383177	0.0447287	0.252805	0.417542	19	0.0497047	0.0906005
164	7	6.42857	242.97	40.8807	4893	5591.29	0.00885954	0.0319673	0.0284925	0.0514363	0.24297	0.41964	25	0.0469325	0.0802653
165	6	7	263.652	39.0421	5617	5591	0.0121953	0.022134	0.0279344	0.035236	0.263652	0.472003	25	0.0405156	0.081707
166	5	6.8	260.208	38.7215	2749	6472.8	0.0311071	0.0386571	0.0358848	0.0493561	0.260208	0.463447	20	0.0568544	0.0984554
167	6	6.33333	258.059	43.4194	4380	6759.5	0.0148366	0.0340466	0.0342439	0.0446559	0.258059	0.46742	21	0.0468406	0.101947
168	7	6.14286	267.103	46.7885	6466	5712	0.0169421	0.0400453	0.0388286	0.0785514	0.267103	0.459945	22	0.0560097	0.0931866
169	5	6.4	242.577	40.622	3453	6461.4	0.00896128	0.023802	0.0345199	0.0365734	0.242577	0.413087	18	0.0396368	0.0762735
170	7	6.42857	255.981	43.8243	6320	4793.57	0.026339	0.0421981	0.035444	0.065856	0.255981	0.451422	25	0.0551933	0.0852822
171	5	6.6	253.541	39.9227	4836	5985.8	0.0081923	0.029363	0.0342812	0.0563789	0.253541	0.42936	19	0.0471824	0.0809642
172	8	5.875	242.869	45.1765	4430	5276.38	0.00790398	0.0293731	0.0374588	0.0699881	0.242869	0.447947	22	0.0463229	0.0891865
173	6	5.83333	269.526	47.274	5785	3913	0.0118999	0.0407534	0.0406019	0.0742587	0.269526	0.466597	18	0.0461729	0.0742587
174	5	6.8	270.395	41.2889	5262	4928.4	0.0173509	0.0357855	0.0367925	0.0637419	0.270395	0.481667	20	0.0508638	0.0983732
175	5	6.8	238.657	37.7873	6178	5786.2	0.0154815	0.0330077	0.0365627	0.0580392	0.238657	0.441389	20	0.0476813	0.0746111
176	7	5.85714	267.536	46.2272	3052	4849.43	0.00873978	0.0519066	0.0366023	0.0959337	0.267536	0.482276	21	0.0558336	0.108482
177	7	6.57143	234.507	36.6118	6466	6186.14	0.0125232	0.0250597	0.037029	0.0650786	0.234507	0.403069	26	0.0395452	0.0751821
178	6	5.83333	241.872	44.3912	4445	4506.17	0.0176063	0.0380012	0.0347689	0.0657418	0.241872	0.439812	18	0.0437534	0.0731681
179	7	6.42857	247.418	39.6093	6583	6091.43	0.0253115	0.0355413	0.0375055	0.0461328	0.247418	0.420664	25	0.0510536	0.0839714
180	4	7	277.994	41.2027	2079	5433.75	0.0192414	0.0405116	0.0378634	0.069024	0.277994	0.448312	17	0.0551325	0.0818111
181	7	6.85714	275.698	42.0111	8679	7238.57	0.0143697	0.0491417	0.0390212	0.0836257	0.275698	0.46306	28	0.064479	0.115495
182	5	6	243.618	41.067	771	5053.2	0.00824122	0.0191203	0.0312167	0.0415377	0.243618	0.403789	16	0.0299453	0.0581303
183	5	7.2	266.193	38.7459	4070	7744.2	0.0224493	0.0444463	0.0346568	0.064684	0.266193	0.448906	22	0.0630951	0.106161
184	6	6.5	238.442	37.5167	6115	4949.5	0.00712439	0.0243455	0.0298675	0.0490952	0.238442	0.419922	22	0.038409	0.0712189
185	9	6	230.165	41.862	7450	6389.78	0.00655697	0.0286116	0.0344806	0.0470113	0.230165	0.408751	27	0.0423527	0.0802835
186	7	5.85714	260.383	49.2585	5788	5280.43	0.0316475	0.0427855	0.036141	0.0845909	0.260383	0.449639	21	0.0523587	0.0895207
187	8	6	259.578	44.19	6829	6767.75	0.0156393	0.0342711	0.037748	0.0674086	0.259578	0.440033	24	0.0499096	0.0815329
188	5	7	243.82	35.412	6984	7784.8	0.0169548	0.0386482	0.0353754	0.0869267	0.24382	0.419561	21	0.049664	0.0946472
189	6	5.83333	264.166	46.6484	4834	5735.5	0.0190254	0.0391228	0.0379362	0.0584975	0.264166	0.429757	18	0.0535311	0.0992771
190	6	7.16667	249.443	37.4495	6003	6502.17	0.0179655	0.0366693	0.0375967	0.0602816	0.249443	0.449598	26	0.0542037	0.0908583
191	5	6.4	246.455	42.0343	3790	6826.8	0.00963393	0.0303616	0.0339513	0.0482259	0.246455	0.417837	18	0.0386759	0.0763766
192	4	6.25	296.921	50.8124	392	5283	0.014961	0.0378331	0.0406616	0.0636515	0.296921	0.474447	14	0.0544184	0.103426
193	6	6.5	256.448	40.3499	7845	6887	0.0148374	0.0366801	0.0406561	0.0614501	0.256448	0.447347	22	0.0545821	0.0934685
194	5	7	240.584	40.231	3409	7063	0.00702817	0.0291796	0.0393063	0.0539375	0.240584	0.412617	21	0.038149	0.0719682
195	5	6.6	241.955	37.6183	7712	7434.6	0.0112198	0.0189221	0.0343698	0.0228107	0.241955	0.418194	19	0.0400312	0.0783862
196	4	6	279.123	50.785	3328	5526.75	0.0275156	0.0455483	0.0337809	0.0654856	0.279123	0.458009	13	0.056515	0.0853594
197	4	7.25	272.516	38.3901	172	6098.25	0.0105437	0.0410883	0.0451474	0.0702782	0.272516	0.451495	18	0.0621784	0.109854
198	6	6.66667	243.591	39.2935	3914	6651.17	0.0173888	0.032117	0.0368276	0.046953	0.243591	0.42123	23	0.0469423	0.0969411
199	7	6.85714	244.034	36.4529	7259	7914.57	0.0276475	0.0499003	0.0374542	0.0942887	0.244034	0.425743	28	0.0601173	0.108743
200	5	6	283.787	51.0816	3459	5179	0.0357304	0.0567081	0.0358609	0.080904	0.283787	0.471716	16	0.0668904	0.108743
201	4	6.5	249.743	39.2454	2471	5113.25	0.0182535	0.0263154	0.0299936	0.0383493	0.249743	0.403811	15	0.0366404	0.0683868
202	5	6.8	260.164	38.7149	6844	5289	0.0168836	0.0379046	0.0370259	0.048444	0.260164	0.460133	20	0.0555824	0.0974582
203	7	6.28571	252.847	41.9261	7979	6775.29	0.0216268	0.0405437	0.0352129	0.0599327	0.252847	0.462659	24	0.0544646	0.0847899
204	7	5.71429	259.477	46.6441	5581	5416.57	0.0248924	0.0502418	0.0401652	0.0860889	0.259477	0.463306	20	0.0583742	0.0924438
205	5	6	287.528	49.9067	4704	4656.2	0.00505692	0.0320598	0.0402276	0.0460667	0.287528	0.494168	16	0.0541771	0.136497
206	6	6	254.381	43.2044	7001	6610.17	0.0203873	0.0391661	0.0348706	0.0741642	0.254381	0.45339	19	0.0505515	0.0761987
207	4	6	263.085	46.5879	0	3688.25	0.0345926	0.0417005	0.0359739	0.0508377	0.263085	0.459061	13	0.0504169	0.0838258
208	5	6.4	249.547	42.2646	3717	5703.4	0.0183649	0.0357777	0.0325073	0.0610392	0.249547	0.41645	18	0.0431935	0.0850462
209	6	7.16667	234.702	33.4512	10640	7715.83	0.0132027	0.0350008	0.0329563	0.0741642	0.234702	0.411184	26	0.0525211	0.109135
210	6	6.66667	247.271	38.3335	6145	7035.33	0.0312034	0.0423641	0.0349934	0.0563273	0.247271	0.430566	23	0.0563185	0.0892206
211	5	6.4	254.964	41.3405	3739	6301.6	0.0261419	0.0296414	0.0312898	0.0361995	0.254964	0.439383	18	0.0459338	0.0922703
212	5	6.6	248.655	38.66	4288	7348.2	0.0187174	0.0248671	0.0344523	0.0328715	0.248655	0.444923	19	0.047761	0.0831055
213	5	6.4	247.173	39.6066	4961	6701.6	0.019549	0.0273718	0.0329619	0.034542	0.247173	0.434135	18	0.0399416	0.0648527
214	6	6.16667	252.361	42.1102	2707	5790.83	0.0139666	0.0375707	0.0417445	0.0765416	0.252361	0.445249	20	0.0508776	0.0870028
215	6	5.83333	251.289	44.0752	5321	4285.17	0.013026	0.0423567	0.0333751	0.0656447	0.251289	0.419479	18	0.051025	0.097777
216	7	5.57143	242.671	44.4896	6521	5878.71	0.0099732	0.0388152	0.0320517	0.0876056	0.242671	0.431041	19	0.0458406	0.0977781
217	7	6.14286	258.847	45.1221	4119	5439.71	0.0165531	0.03716	0.0376819	0.0645334	0.258847	0.424021	23	0.0541693	0.104256
218	5	6.2	286.618	46.9507	5072	5883.4	0.0234015	0.0465174	0.041981	0.0788074	0.286618	0.469934	17	0.0630157	0.0909205
219	6	5.83333	267.345	46.8915	2953	6149	0.0092177	0.0300256	0.0378443	0.0666059	0.267345	0.459385	18	0.0460521	0.0757461
220	6	6.33333	259.648	42.2958	5441	5332.83	0.014499	0.0323345	0.0355591	0.0488368	0.259648	0.421059	21	0.0493881	0.0898936
221	4	6.5	244.565	37.8494	1666	5897.25	0.00812051	0.03026	0.040103	0.0702942	0.244565	0.407112	15	0.0399311	0.0702942
222	4	6.5	260.868	43.7368	2694	6497.25	0.0138546	0.0502653	0.0376173	0.0765697	0.260868	0.447064	15	0.0563299	0.0907411
223	6	5.83333	248.395	43.1734	5289	5450.67	0.0206133	0.0248443	0.0315897	0.033835	0.248395	0.407566	18	0.0337693	0.0610521
224	7	6.57143	253.098	41.0207	5779	7339.71	0.0212489	0.0371635	0.037235	0.0452673	0.253098	0.438241	26	0.0537394	0.0858722
225	5	6.6	291.405	46.4399	6084	6170.4	0.0298443	0.0431375	0.0370729	0.0652619	0.291405	0.501541	19	0.0648322	0.103482
226	7	6.14286	269.325	44.9333	6843	6126.71	0.0231322	0.0347698	0.0364903	0.0558417	0.269325	0.451371	23	0.0525698	0.0956126
227	7	6.28571	246.572	40.648	5990	8024.43	0.0187984	0.0448895	0.0328774	0.0640181	0.246572	0.425011	24	0.0582768	0.106156
228	5	6.8	245.728	37.0346	6241	7591.4	0.0168222	0.0388718	0.0407032	0.0792595	0.245728	0.432829	20	0.0538309	0.104221
229	7	6	260.999	46.1336	7001	5080.14	0.0121953	0.0310044	0.0317471	0.0507006	0.260999	0.479802	22	0.042158	0.0763678
230	7	6.28571	240.498	39.3059	9029	7513.57	0.0101143	0.0327624	0.0334489	0.061059	0.240498	0.427634	24	0.0466058	0.0939153
231	4	7.25	249.226	34.8619	1737	6033.75	0.014578	0.0439625	0.0309977	0.0750329	0.249226	0.43176	18	0.048869	0.0816429
232	5	7.6	241.445	33.8023	7300	6778.2	0.0141944	0.036028	0.0376669	0.0725132	0.241445	0.436819	24	0.0556106	0.0973385
233	5	5.8	280.449	49.6795	3747	4703.2	0.0168398	0.0294931	0.0343296	0.0363193	0.280449	0.465245	15	0.0461955	0.0805017
234	5	6.2	256.744	43.3612	885	4808.8	0.0146803	0.0296594	0.0336844	0.0469977	0.256744	0.433223	17	0.0490421	0.0907411
235	6	6.33333	270.591	45.2238	2685	5068.17	0.0100581	0.0440197	0.0373337	0.068306	0.270591	0.471172	21	0.0565081	0.116296
236	6	6.66667	239.315	37.7174	6101	5989.17	0.0190927	0.0342719	0.0336786	0.0752904	0.239315	0.419741	23	0.0466892	0.0853594
237	6	6.66667	253.506	40.4066	6884	7223.17	0.0154853	0.0481593	0.0367156	0.0776863	0.253506	0.438245	23	0.0641183	0.0945799
238	6	6	268.21	46.724	4593	4783.5	0.00843813	0.032624	0.0352809	0.0564372	0.26821	0.472504	19	0.0459784	0.0951263
239	4	7	241.58	35.8057	2314	5666.5	0.0153314	0.0321566	0.0306366	0.0439918	0.24158	0.428003	17	0.044288	0.0676838
240	6	6.33333	267.292	43.541	4512	5623.83	0.00571812	0.016137	0.0346522	0.0300312	0.267292	0.449782	21	0.0379	0.0761429
241	5	5.8	271.745	49.0436	7567	5209.8	0.0169624	0.0343644	0.0364644	0.065908	0.271745	0.425491	15	0.0469351	0.0786306
242	4	6.75	266.455	41.3429	3234	5814.5	0.0310856	0.0416722	0.035987	0.0576088	0.266455	0.439544	16	0.0554708	0.099295
243	4	6.5	254.528	40.3759	1097	5224	0.020105	0.0328626	0.0353537	0.0505364	0.254528	0.439315	15	0.0433314	0.0762138
244	4	6.75	294.437	44.2532	1639	5409.75	0.0393819	0.0577527	0.0421381	0.0949003	0.294437	0.468224	16	0.0680394	0.121921
245	8	5.875	245.678	43.6517	5726	5946.75	0.0154984	0.0346994	0.0394722	0.058749	0.245678	0.427648	24	0.0451181	0.0821576
246	6	6.16667	286.769	48.3639	4046	5300	0.018967	0.0397787	0.0424329	0.0630801	0.286769	0.470703	20	0.0560054	0.0931661
247	8	5.875	250.396	43.3722	10198	5821.25	0.0191957	0.0309214	0.0340859	0.0427963	0.250396	0.451191	24	0.0485531	0.0893605
248	6	6.33333	268.34	43.2858	7382	7840	0.0325287	0.0511418	0.0388616	0.0805226	0.26834	0.442177	21	0.0582274	0.0963993
249	5	6	242.776	41.3876	2282	3662.4	0.00394109	0.0169408	0.0309025	0.0302876	0.242776	0.430339	16	0.032502	0.0747158
250	7	6	248.097	43.5014	7156	4291.71	0.016571	0.0336058	0.0343461	0.0519235	0.248097	0.428493	22	0.0486494	0.0868904
251	5	6	263.678	46.1436	3104	5441	0.0193571	0.0405296	0.0361658	0.0607344	0.263678	0.450091	16	0.0508714	0.0797226
252	6	6.16667	269.431	45.707	6212	5682.67	0.0284062	0.040985	0.0378842	0.0550416	0.269431	0.451061	20	0.0627039	0.100804
253	5	7	252.348	37.1513	7595	7823.2	0.00943464	0.0284705	0.0445402	0.0490783	0.252348	0.435544	21	0.0449741	0.0807785
254	6	6.83333	253.434	41.2012	6736	5693.17	0.0129506	0.0336727	0.0413117	0.0767143	0.253434	0.441988	24	0.0481384	0.0828789
255	7	5.85714	264.865	46.3514	5035	5599.71	0.0147517	0.0383006	0.0374186	0.0565731	0.264865	0.441564	21	0.058327	0.109061
256	8	6.375	235.469	37.5979	6573	5797.62	0.00590219	0.0288487	0.0297272	0.0457323	0.235469	0.416894	28	0.0399709	0.0763795
257	6	6	262.951	45.3904	5466	4478.17	0.0165531	0.02753	0.0377233	0.0435365	0.262951	0.440574	19	0.0500272	0.0820627
258	7	6.71429	264.621	40.4132	10288	6775	0.0186576	0.0452554	0.0359667	0.0614501	0.264621	0.44875	27	0.0645732	0.110703
259	5	6	273.237	46.5804	5583	5534	0.00472254	0.0265676	0.035946	0.0610161	0.273237	0.454871	16	0.0391121	0.0640876
260	6	6.33333	258.162	44.2735	5306	5244.83	0.0202109	0.0311611	0.0358654	0.0470843	0.258162	0.422661	21	0.0485084	0.0846155
261	8	6	255.061	44.4459	11099	5699.38	0.0115852	0.0411081	0.0321663	0.0682364	0.255061	0.445972	25	0.0485203	0.0796689
262	4	6.75	282.677	42.065	1606	4846.25	0.0228808	0.0363369	0.0374752	0.0445697	0.282677	0.451381	16	0.0544279	0.0867875
263	5	6.2	256.894	42.8768	2880	4596.4	0.0224938	0.0319157	0.0291852	0.0463573	0.256894	0.455223	17	0.0459216	0.0823349
264	8	6.125	260.94	44.1889	11722	5890.62	0.0242626	0.03832	0.0398503	0.0573156	0.26094	0.436203	26	0.0556447	0.0984301
265	9	6.11111	244.946	41.6667	5891	5390.33	0.00522538	0.0266866	0.0354094	0.0600878	0.244946	0.408458	29	0.0427282	0.0828378
266	8	6.25	257.587	43.0079	10242	6144.62	0.0112327	0.0400617	0.0369784	0.0745557	0.257587	0.467211	27	0.0517814	0.0889254
267	5	6.2	251.933	42.5487	3261	5288.6	0.0108069	0.0296322	0.0325472	0.0434432	0.251933	0.418335	17	0.0449098	0.0787348
268	5	6.6	272.01	43.1331	4471	6159.6	0.00823202	0.0256136	0.0411152	0.0461896	0.27201	0.456084	19	0.0475716	0.0883805
269	4	6.5	246.463	38.1431	6318	7428.75	0.00811219	0.017009	0.0426301	0.0321905	0.246463	0.429883	15	0.0409813	0.0802818
270	7	5.85714	255.527	45.6732	6822	4992.57	0.00460358	0.0404068	0.0379031	0.0793328	0.255527	0.438616	21	0.0512327	0.0882305
271	7	6.28571	268.841	45.1726	7024	5241.43	0.0305395	0.0437036	0.0339242	0.0683018	0.268841	0.454592	24	0.0653092	0.126471
272	5	7.2	261.226	36.696	4487	6239.8	0.0278187	0.0327692	0.034945	0.0364903	0.261226	0.452669	22	0.0544612	0.0909699
273	9	5.55556	258.298	47.6281	6139	5255.67	0.0199859	0.0419692	0.0390553	0.0725913	0.258298	0.428212	24	0.0597716	0.102591
274	4	6.75	250.958	38.9383	761	7188.5	0.0199104	0.0274595	0.0338553	0.0383974	0.250958	0.435123	16	0.0464189	0.082949
275	6	5.83333	238.789	41.5037	5772	6675.83	0.00983209	0.0284328	0.033296	0.0559277	0.238789	0.42346	18	0.0371306	0.091632
276	6	6.66667	241.573	39.1438	7785	6027	0.00624558	0.0294038	0.0376874	0.0539036	0.241573	0.427003	23	0.0476394	0.0808259
277	6	6	247.679	43.393	6566	5957.17	0.025032	0.0385979	0.0338809	0.0615928	0.247679	0.423076	19	0.0472032	0.0830792
278	6	6.16667	277.529	46.0345	4671	5359.33	0.0100271	0.0306024	0.0382869	0.0542295	0.277529	0.465526	20	0.0475576	0.0954237
279	6	6	258.052	48.6067	6369	5806.5	0.0138535	0.0398636	0.0346029	0.0655203	0.258052	0.41839	18	0.044729	0.0763391
280	5	6.2	259.573	42.0261	4983	4595.8	0.0245677	0.0404045	0.0356223	0.07631	0.259573	0.447611	17	0.0523863	0.0878767
281	5	6.6	240.664	36.9592	3084	5404.8	0.0131434	0.0254299	0.0294655	0.040439	0.240664	0.413033	19	0.0403424	0.083225
282	4	6.75	259.38	39.9878	2514	6818.25	0.0121881	0.0412514	0.0405155	0.080904	0.25938	0.439059	16	0.0461101	0.0819596
283	9	5.77778	253.715	47.0178	9194	5873.56	0.00943464	0.0346265	0.0374901	0.0653219	0.253715	0.444979	25	0.0471322	0.0844876
284	5	6.8	254.491	37.8707	5568	6548.4	0.0154984	0.0485347	0.0373392	0.0847938	0.254491	0.443147	20	0.0542354	0.0847938
285	8	6.25	264.707	44.4329	7793	5236.12	0.0174111	0.0452758	0.0409215	0.0949003	0.264707	0.415604	27	0.0594528	0.0949003
286	5	6.6	244.441	39.5761	5388	7139.8	0.00831678	0.0333548	0.0404719	0.0683018	0.244441	0.428292	19	0.0457696	0.0981472
287	6	6	254.411	42.8056	4298	5287.17	0.0231907	0.0411742	0.0316921	0.0800774	0.254411	0.430731	19	0.0451874	0.0800774
288	8	5.875	235.589	42.9809	9172	6233.88	0.00715946	0.0343478	0.0316778	0.0597539	0.235589	0.407	24	0.0467572	0.086265
289	7	7.28571	248.058	35.0853	5286	6712.57	0.0247235	0.0375934	0.0328089	0.065856	0.248058	0.438843	31	0.0513423	0.0782257
290	8	5.875	260.992	47.1106	4645	4633.38	0.0229346	0.0524355	0.0396426	0.0763533	0.260992	0.446543	24	0.0610526	0.115495
291	7	6.28571	268.09	43.4506	9679	5545.29	0.0147952	0.0321748	0.035791	0.0591544	0.26809	0.444356	24	0.0508612	0.097039
292	5	6.4	252.369	40.4392	6577	6843.8	0.0103841	0.0274434	0.0372624	0.0390928	0.252369	0.442527	18	0.0400764	0.0901042
293	6	5.83333	254.033	45.5142	6779	4922	0.018407	0.0343689	0.0336117	0.0547463	0.254033	0.43964	18	0.0446837	0.0845172
294	6	6	250.3	43.8521	3844	6278.83	0.00123576	0.0253444	0.0320897	0.0427963	0.2503	0.449257	19	0.0373461	0.0733107
295	4	6	272.537	47.1262	1956	6158.75	0.026938	0.0381858	0.0352702	0.0587766	0.272537	0.460217	13	0.0489885	0.0943998
296	6	5.66667	243.738	44.3952	3954	4530.17	0.00791906	0.0351594	0.0295076	0.0737704	0.243738	0.431726	17	0.0392368	0.0737704
297	7	6.14286	240.187	39.8677	9660	6795.14	0.0211776	0.0340515	0.0412261	0.0495874	0.240187	0.44379	23	0.0553524	0.0926872
298	4	7	265.006	39.9349	1548	6741.25	0.0261617	0.0403763	0.0323237	0.0505039	0.265006	0.445274	17	0.0531257	0.0746619
299	7	6.28571	246.973	40.7422	10513	7249.57	0.00661196	0.0410045	0.0395679	0.0658318	0.246973	0.414987	24	0.0575752	0.10913
300	5	6	262.333	46.9284	3476	4828.2	0.00674289	0.0360485	0.0406497	0.0556778	0.262333	0.441558	16	0.0479511	0.0845612
301	6	6.33333	256.391	43.3083	7887	6489.17	0.026182	0.0469492	0.0386831	0.0742196	0.256391	0.43464	21	0.0541666	0.0863498
302	6	6.66667	272.734	45.5476	6230	5165.33	0.0153736	0.0473792	0.0391551	0.0878528	0.272734	0.473308	22	0.0544181	0.0895207
303	6	6.33333	269.18	46.4655	4178	5121.67	0.00407518	0.0453048	0.0438088	0.0738371	0.26918	0.459928	21	0.0604187	0.102031
304	6	6	255.718	44.8014	4240	5676.5	0.0251141	0.0370506	0.036028	0.0586306	0.255718	0.424292	19	0.0483873	0.0743942
305	6	6.66667	240.322	37.0973	7151	6605.83	0.00930958	0.0383223	0.0375467	0.0734225	0.240322	0.419133	23	0.0503997	0.0976184
306	4	6.75	276.205	43.9243	3205	5257.75	0.0240639	0.0331449	0.0308794	0.0408541	0.276205	0.47816	16	0.0441659	0.0666733
307	5	6.2	245.625	40.9961	2089	4181.2	0.00789367	0.0275905	0.0257625	0.0631209	0.245625	0.438233	17	0.0388998	0.0714347
308	7	6.42857	258.326	42.5418	6487	6193.14	0.00832606	0.0364687	0.0383294	0.0824396	0.258326	0.44249	25	0.0512002	0.0866567
309	6	6.16667	242.722	40.9352	3217	6630.83	0.00560058	0.0335433	0.0331993	0.103691	0.242722	0.446838	20	0.0396248	0.103691
310	6	6.16667	240.554	41.1902	3379	5486.17	0.00540735	0.0253097	0.0361584	0.0421372	0.240554	0.410937	20	0.0367674	0.0700785
311	6	5.66667	260.219	46.6741	2476	4834.83	0.0293709	0.0447934	0.03355	0.0765416	0.260219	0.44661	17	0.0545845	0.0918978
312	5	5.6	256.533	46.6647	1610	4463.4	0.00549628	0.034769	0.0339582	0.0536331	0.256533	0.423178	14	0.0409691	0.0644806
313	7	6.28571	245.909	40.1902	7050	5774.43	0.00618901	0.0299133	0.0380931	0.0551485	0.245909	0.44422	24	0.048151	0.0953122
314	7	5.57143	284.419	52.9174	6424	3493.29	0.0167482	0.0417009	0.0354603	0.0687295	0.284419	0.469392	19	0.051208	0.0852304
315	6	6	233.39	39.6392	5167	5696.83	0.000637531	0.0332979	0.0369431	0.0724574	0.23339	0.43569	19	0.0369283	0.0855274
316	5	6.2	241.719	39.5958	5001	6189	0.00524054	0.0217812	0.0374038	0.0531713	0.241719	0.416345	17	0.0374325	0.0752396
317	5	6.8	246.11	38.6744	4184	6048.8	0.024257	0.0459697	0.0334929	0.0707943	0.24611	0.425403	20	0.0579248	0.0946472
318	5	7	234.812	34.7373	5472	6064	0.0102848	0.0324933	0.0350033	0.0757861	0.234812	0.428157	21	0.0407693	0.0757861
319	6	6.5	245.351	40.3077	9078	6368.5	0.0219868	0.0339097	0.0377346	0.0412298	0.245351	0.429508	22	0.0523978	0.0891329
320	5	6.8	258.281	38.4347	4189	6943.8	0.0209328	0.0439754	0.0425224	0.0839081	0.258281	0.450178	20	0.0564579	0.103571
321	6	6.5	266.977	41.5827	4896	6672.83	0.0294699	0.0372858	0.0362881	0.0460725	0.266977	0.449017	22	0.0550537	0.0892672
322	7	5.85714	261.404	47.0942	6296	5433.14	0.0251321	0.0528873	0.0366525	0.0911208	0.261404	0.446382	21	0.0559683	0.0940504
323	5	6.8	261	39.8543	5960	6081	0.0155206	0.0249825	0.0337303	0.040417	0.261	0.42096	20	0.0420237	0.0745979
324	7	6.71429	249.333	37.3152	8388	8028	0.0104751	0.0424882	0.0379922	0.0596365	0.249333	0.407384	27	0.0587985	0.0971628
325	7	6.28571	241.502	41.1129	7240	5942.71	0.00619794	0.0295837	0.034477	0.0572172	0.241502	0.425668	24	0.0430709	0.0835421
326	5	6.4	244.012	38.3448	2479	4836	0.00738465	0.0335701	0.0332537	0.0562305	0.244012	0.431169	18	0.0451328	0.0877664
327	7	6.71429	241.384	38.1096	6016	7585.57	0.00388582	0.034527	0.0397591	0.065674	0.241384	0.403619	27	0.0455074	0.088913
328	8	6	229.732	40.3171	7526	6209.5	0.0114112	0.0288882	0.0320587	0.0394213	0.229732	0.413009	25	0.0434806	0.0821193
329	6	6.66667	270.072	41.4217	6032	5383.33	0.0190592	0.037321	0.0303825	0.0476491	0.270072	0.490778	23	0.0514542	0.0809615
330	7	5.57143	234.897	44.7823	4579	4286.14	0.00852731	0.0237419	0.0313193	0.0367567	0.234897	0.419767	19	0.0350717	0.0794398
331	6	6.66667	261.737	39.4683	9212	7508.83	0.0206133	0.0390657	0.0364665	0.0523167	0.261737	0.427451	23	0.0594961	0.106577
332	7	6.42857	254.784	41.3808	10613	6000.71	0.00899684	0.0369542	0.0386378	0.0633713	0.254784	0.427421	25	0.0540431	0.0834339
333	6	6.33333	282.611	47.2701	6048	5908	0.0325255	0.0451042	0.0386455	0.0573156	0.282611	0.469878	21	0.0614959	0.0978691
334	5	7.2	253.907	38.0476	4446	6584.4	0.0129506	0.032761	0.0404443	0.0730606	0.253907	0.452415	22	0.0448045	0.0877832
335	7	6	275.274	48.0325	2951	5954.57	0.0086102	0.0343282	0.0419524	0.0650791	0.275274	0.445915	22	0.0521491	0.0969411
336	6	6.33333	255.541	42.3367	6181	5438.83	0.0164958	0.0331943	0.031496	0.0488639	0.255541	0.417639	21	0.046789	0.085459
337	8	5.5	271.914	51.0649	6785	5025.25	0.0170428	0.0308062	0.0367756	0.0442356	0.271914	0.45401	21	0.0446247	0.0881658
338	4	7	266.731	39.1629	3748	5954	0.0120238	0.0313426	0.0383312	0.0584232	0.266731	0.462919	17	0.0516673	0.0898687
339	5	5.6	260.988	47.4749	3282	5963	0.0164534	0.0268429	0.0310019	0.0361995	0.260988	0.452893	14	0.0393016	0.0708405
340	7	6.28571	245.493	41.7226	3015	5662.57	0.00917321	0.0270549	0.0294828	0.0422729	0.245493	0.399285	24	0.0406285	0.0816488
341	7	6.14286	243.677	42.6849	9096	5778.86	0.0093902	0.023424	0.0307544	0.043077	0.243677	0.429256	23	0.0386581	0.0723797
342	6	6	242.098	42.4151	6252	5635.5	0.00552296	0.0388009	0.0341176	0.0551069	0.242098	0.436074	19	0.0408891	0.0684219
343	6	5.83333	245.495	44.3741	3958	4795	0.00870436	0.0304219	0.0316593	0.0434693	0.245495	0.432488	18	0.0386415	0.0672175
344	7	5.28571	247.634	48.6845	5550	3284	0.0141821	0.0325003	0.0347658	0.0495472	0.247634	0.434104	17	0.0374414	0.0821979
345	7	5.71429	258.328	47.448	4944	4645.43	0.0165577	0.0367287	0.033501	0.0667442	0.258328	0.452614	20	0.0456942	0.0806936
346	7	6	235.22	40.9234	8017	6569.86	0.0119302	0.0307517	0.043467	0.0718654	0.23522	0.43872	22	0.0405491	0.0947025
347	7	6.42857	253.296	41.9144	6609	6352.71	0.0173694	0.0335842	0.0368099	0.0714076	0.253296	0.454857	25	0.0492384	0.108321
348	8	6.625	226.815	35.1474	10054	6346	0.00446781	0.0413781	0.0330742	0.0904837	0.226815	0.423431	30	0.0493198	0.0904837
349	7	6.42857	244.388	40.579	6774	6327	0.0195839	0.0464392	0.0370135	0.078088	0.244388	0.440123	24	0.0577568	0.104863
350	8	5.75	245.235	44.0108	7197	4679.12	0.0168836	0.0295253	0.0354847	0.0486979	0.245235	0.44325	23	0.0442487	0.0913685
351	7	6.28571	242.491	40.8826	6491	5488.29	0.0216052	0.0321982	0.0345211	0.0500346	0.242491	0.414904	24	0.0463168	0.0841368
352	7	5.71429	273.7	49.9921	5364	5751.71	0.0252852	0.0345895	0.0371766	0.0410324	0.2737	0.485547	20	0.0518559	0.0891271
353	7	6.71429	240.435	36.924	4543	6410.57	0.0243917	0.0334135	0.0354091	0.0549935	0.240435	0.434626	27	0.0497452	0.0827779
354	6	6.66667	279.607	44.6595	5981	5649	0.018032	0.0426444	0.0351031	0.069322	0.279607	0.440214	23	0.0681851	0.121921
355	3	7.33333	237.98	33.3676	0	6565.33	0.00783127	0.0440802	0.0358024	0.0657974	0.23798	0.416583	14	0.043537	0.0820503
356	6	6	253.802	43.3578	3747	5011.17	0.00969997	0.0380156	0.040021	0.0815731	0.253802	0.445226	19	0.0488322	0.1024
357	6	6	265.877	45.1569	5330	6553.5	0.0234688	0.0514537	0.0382168	0.0847647	0.265877	0.474754	19	0.0609428	0.0880558
358	6	6.33333	252.583	43.3166	5227	6006.67	0.0173007	0.0319279	0.0351184	0.063748	0.252583	0.433121	21	0.0468143	0.0815134
359	6	5.83333	239.441	41.6172	1974	4493.67	0.0150535	0.0386587	0.0352471	0.0800923	0.239441	0.445982	18	0.0430589	0.0800923
360	5	6.4	276.601	44.8488	5350	6873.4	0.0121287	0.0374989	0.0382312	0.0625647	0.276601	0.458295	18	0.0484763	0.0831289
361	8	6.125	280.299	49.1497	6847	4808.62	0.0226492	0.0425865	0.0417539	0.0724439	0.280299	0.442382	26	0.061447	0.101552
362	6	6.5	235.307	37.6305	7294	6759.83	0.00581947	0.0232822	0.03649	0.0506754	0.235307	0.415248	22	0.0401926	0.0786213
363	6	6	262.883	44.6484	4120	5121.5	0.0203531	0.0411154	0.0351678	0.0559005	0.262883	0.467476	19	0.0489598	0.0806011
364	6	6.83333	270.327	41.1034	3752	6773.83	0.0167147	0.0438747	0.0387744	0.0680205	0.270327	0.459318	24	0.068028	0.120693
365	5	6.8	244.421	37.6137	7683	6817.6	0.0043731	0.0344573	0.0380051	0.0613311	0.244421	0.423333	20	0.0435405	0.0832607
366	7	6.28571	269.234	44.9792	6558	6255.43	0.0143823	0.0357247	0.0344315	0.0497787	0.269234	0.477711	24	0.0559105	0.0835172
367	4	6.25	277.478	45.2553	1073	5319.75	0.0238396	0.0410514	0.0330208	0.0515294	0.277478	0.462179	14	0.0556214	0.0884666
368	7	5.71429	251.77	44.3594	3243	5611.57	0.0122126	0.0379026	0.0360251	0.0760157	0.25177	0.43364	20	0.0523495	0.0978815
369	6	6.16667	260.399	44.3299	3015	6142.5	0.024484	0.0382769	0.0363723	0.0540224	0.260399	0.46935	20	0.0519704	0.0840345
370	6	6.33333	273.522	44.2845	4279	6079.33	0.0155955	0.0326773	0.0365717	0.0575864	0.273522	0.465366	21	0.0508892	0.0988143
371	4	6	259.383	44.4657	1270	4553	0.0173461	0.0287357	0.0357105	0.0425537	0.259383	0.428935	13	0.0420223	0.076336
372	6	6.16667	268.99	45.6322	3241	5669.33	0.0294699	0.0357258	0.0368811	0.0441488	0.26899	0.45224	20	0.0557832	0.0896252
373	6	6.66667	256.919	41.8683	3946	6676.33	0.00158907	0.0324602	0.0360928	0.0525383	0.256919	0.452484	23	0.055418	0.103482
374	4	6.5	238.525	36.9146	476	6217.75	0.00646459	0.0342873	0.0320875	0.0729762	0.238525	0.432327	15	0.0394528	0.0729762
375	6	6.5	249.737	39.6904	4983	5374.33	0.0215058	0.0374208	0.0335377	0.0484595	0.249737	0.441146	22	0.0516957	0.0804778
376	8	6.375	238.473	38.6573	8823	7122.75	0.018674	0.0328916	0.0282206	0.0457133	0.238473	0.430767	28	0.0472673	0.0821409
377	7	5.57143	248.338	46.2043	4698	3794.29	0.0115514	0.037988	0.0316882	0.0751872	0.248338	0.445821	19	0.0427865	0.0760291
378	8	6	236.608	40.1741	8308	6595.25	0.00610457	0.033348	0.0339369	0.0524677	0.236608	0.409143	25	0.0471289	0.0969331
379	7	6.28571	258.941	41.7477	9388	6125	0.0260236	0.0425171	0.0361951	0.0631993	0.258941	0.430214	24	0.0572327	0.0899931
380	8	6.25	251.505	41.2064	8684	6601.62	0.0115852	0.0273878	0.0365409	0.0513024	0.251505	0.453061	27	0.050685	0.108593
381	6	6.33333	253.25	42.7777	5200	7143.83	0.0253115	0.0477118	0.0368585	0.0652531	0.25325	0.426983	21	0.0577806	0.0849654
382	6	7	257.418	38.6638	3214	5683.5	0.0285463	0.0444915	0.0358216	0.0566777	0.257418	0.434136	25	0.060324	0.103224
383	7	6.28571	237.929	38.886	10142	6091	0.00457929	0.035194	0.0303838	0.103691	0.237929	0.437716	24	0.0423216	0.103691
384	4	6.25	266.968	43.9384	4327	5035.5	0.0125291	0.0366673	0.0337405	0.0600357	0.266968	0.432777	14	0.0492945	0.097039
385	4	6.5	267.961	44.2615	3032	4082.75	0.0157103	0.0229465	0.0360676	0.0333309	0.267961	0.458253	15	0.0410272	0.0690126
386	7	5.71429	268.604	48.3304	4716	5225.71	0.00890605	0.0274083	0.0324777	0.0552934	0.268604	0.472327	20	0.037542	0.0749633
387	7	6.71429	233.294	35.9596	7524	6468.14	0.00423556	0.0252017	0.0363961	0.0543924	0.233294	0.418303	27	0.0363713	0.0708242
388	7	6	233.484	39.2317	7182	6401.57	0.000637531	0.0235753	0.0330015	0.0436225	0.233484	0.435052	22	0.0374122	0.0978815
389	4	6.25	248.271	43.1026	3123	5869.75	0.0071106	0.0310636	0.0353728	0.0469374	0.248271	0.431112	14	0.0358572	0.0615573
390	5	6	255.874	43.6205	6131	5341.8	0.00271205	0.0280713	0.034653	0.0428849	0.255874	0.441851	16	0.0448796	0.0815581
391	6	6.33333	245.322	38.9399	4257	5572.83	0.0114442	0.03703	0.0316112	0.0742042	0.245322	0.432817	21	0.0411732	0.0784195
392	7	6.28571	259.507	44.1044	5843	4502	0.0216166	0.0322545	0.0305582	0.0423306	0.259507	0.415977	24	0.0472298	0.0773537
393	5	6	252.605	44.687	1907	5517.6	0.00888618	0.0326748	0.0353679	0.0675823	0.252605	0.449954	16	0.044226	0.0767994
394	8	6.625	258.26	41.2371	10013	6000.62	0.0160355	0.0425599	0.0430137	0.0836257	0.25826	0.442555	30	0.0611401	0.101884
395	6	6.83333	245.952	38.4706	4950	5516	0.0215511	0.0324396	0.0399135	0.0596731	0.245952	0.42019	24	0.0471807	0.0799621
396	4	6.5	261.87	40.5275	2569	8161.75	0.0221223	0.0369619	0.0337977	0.0535252	0.26187	0.468961	15	0.0460714	0.0735385
397	5	7	264.018	38.0312	5352	6724	0.028398	0.0525445	0.0358768	0.079743	0.264018	0.444484	21	0.0654491	0.11387
398	4	6.5	252.59	39.0913	1519	4728.25	0.0041078	0.0314601	0.0378926	0.0555514	0.25259	0.442342	15	0.0420267	0.0813363
399	6	7.16667	243.664	36.2288	8646	6974.67	0.0015673	0.0309305	0.0383623	0.0742196	0.243664	0.437693	25	0.038165	0.0792523
400	7	6.14286	247.146	43.4327	8271	6537.43	0.00811219	0.0353717	0.037571	0.0494249	0.247146	0.43053	23	0.0532114	0.0928515
401	5	6.2	258.934	44.0804	6536	5352.8	0.0162157	0.0317666	0.0312437	0.0430036	0.258934	0.452244	17	0.0443074	0.0771964
402	7	6.57143	256.649	41.2471	7033	6294.14	0.00337118	0.0460885	0.0410941	0.0676803	0.256649	0.423408	26	0.0534766	0.100651
403	9	6	242.233	42.4228	9199	5576	0.0043731	0.036994	0.0396598	0.076796	0.242233	0.42747	28	0.0471966	0.079589
404	4	5.75	269.016	47.0777	1738	4728.5	0.0193571	0.0299906	0.0358501	0.0385173	0.269016	0.459647	12	0.0403441	0.0651283
405	7	6	234.989	40.9765	9014	5284.86	0.00423556	0.0378093	0.0384862	0.0744091	0.234989	0.422532	22	0.0404834	0.0750597
406	7	6	254.489	44.0595	7919	6633.43	0.00539334	0.0317193	0.0367617	0.0482868	0.254489	0.412432	22	0.051125	0.106823
407	8	6.125	237.958	40.7574	7120	6080.5	0.00930958	0.0353467	0.037692	0.0863691	0.237958	0.411082	26	0.0506354	0.0898425
408	7	5.71429	247.435	47.1726	5681	4844.14	0.0102564	0.0323037	0.0333294	0.0703218	0.247435	0.441906	19	0.0411245	0.0768676
409	5	7	240.893	34.7	5022	8074.2	0.0150725	0.0315926	0.0372553	0.0627073	0.240893	0.410975	21	0.04977	0.0822925
410	6	5.5	277.866	51.714	6037	4886.33	0.0167147	0.0377386	0.0418277	0.0578233	0.277866	0.461073	16	0.0577029	0.0980677
411	6	6.16667	242.95	42.9019	2646	5643.5	0.0218343	0.0320371	0.0359913	0.0481972	0.24295	0.431278	20	0.0440599	0.0755619
412	5	6	252.616	43.8469	1706	6602.2	0.0131151	0.038063	0.0347752	0.0809234	0.252616	0.448492	16	0.0473742	0.0809234
413	5	6.8	289.439	43.6227	4904	5945.8	0.0273161	0.0477315	0.0384241	0.0687295	0.289439	0.472503	20	0.0633284	0.107699
414	5	6.4	249.662	39.5298	8628	8096.2	0.0194013	0.0307393	0.0300693	0.0434432	0.249662	0.429943	18	0.0515307	0.0842249
415	7	6.28571	251.867	41.7208	8699	5954	0.0146811	0.031378	0.0324769	0.0540459	0.251867	0.436505	24	0.0446101	0.079168
416	7	6.42857	261.279	43.7391	5373	5408.29	0.014473	0.0336	0.0325768	0.0590774	0.261279	0.4285	25	0.049556	0.0843011
417	5	6.6	254.138	41.9932	2938	6115.2	0.00460358	0.0307731	0.0429717	0.0657191	0.254138	0.437758	19	0.0460997	0.0861673
418	5	6.2	263.646	45.3848	3445	5559.4	0.0319409	0.0368532	0.0376597	0.0437289	0.263646	0.448993	17	0.0509051	0.0944644
419	6	6.33333	234.395	38.1822	10534	6350.33	0.0115669	0.0252636	0.0321706	0.0444412	0.234395	0.416311	21	0.0363065	0.0722019
420	5	7	260.683	37.5508	4671	7813.6	0.0186576	0.0321415	0.0368641	0.0427407	0.260683	0.442641	21	0.0525036	0.102944
421	7	6.42857	232.836	36.6281	9089	6406.14	0.0216094	0.039957	0.034043	0.0642443	0.232836	0.438567	25	0.0516413	0.0868735
422	6	5.83333	242.94	42.6109	2861	5476.5	0.0116741	0.0277853	0.03239	0.0675784	0.24294	0.436403	18	0.0364975	0.0779876
423	6	6	234.283	41.4179	2937	5442	0.0128018	0.0271078	0.0312678	0.0490414	0.234283	0.408842	19	0.0370081	0.0711723
424	5	7	250.016	36.9864	3807	5911	0.0242193	0.0307187	0.0326932	0.0374077	0.250016	0.417374	21	0.049211	0.0824948
425	6	6.16667	244.613	40.8173	6616	5784.67	0.0133028	0.040845	0.0377325	0.0704271	0.244613	0.457101	20	0.0462682	0.0704271
426	6	6.33333	253.573	41.3063	7402	6787	0.0103841	0.0368105	0.0356	0.0689099	0.253573	0.445466	21	0.0479005	0.0891845
427	9	5.77778	244.369	44.1975	8453	5963.44	0.0198208	0.0363023	0.0321976	0.0539036	0.244369	0.416768	26	0.0501889	0.0864891
428	8	6	237.061	40.8507	9146	4931.25	0.0121091	0.0385296	0.0334439	0.0681721	0.237061	0.398828	25	0.0428678	0.0745709
429	4	6.5	257.076	39.7855	2132	4248	0.0195897	0.0278018	0.032048	0.0402038	0.257076	0.439198	15	0.0438535	0.0733626
430	6	6.66667	252.779	38.7695	6127	6609.33	0.0207114	0.0435992	0.0369762	0.0625235	0.252779	0.438491	23	0.0576322	0.0944644
431	5	6.6	268.448	41.7372	3782	5029.8	0.0180983	0.037254	0.0333649	0.0514363	0.268448	0.471077	19	0.0541974	0.0821501
432	5	5.8	259.216	45.4245	2594	5037	0.0123386	0.0247532	0.0411483	0.0378492	0.259216	0.430052	15	0.0388072	0.0794029
433	5	6.4	248.875	42.4471	5302	6419.2	0.0182541	0.023164	0.0361409	0.0274696	0.248875	0.426457	18	0.0382373	0.0663454
434	6	6.33333	253.151	40.5845	3965	7298.17	0.0176639	0.0467449	0.0391338	0.072532	0.253151	0.438097	21	0.0599315	0.0862141
435	6	6	247.39	43.0641	5638	5030	0.00951137	0.0388616	0.0351831	0.0729328	0.24739	0.422923	19	0.0515142	0.103418
436	4	6.25	280.093	45.6818	1559	4220.75	0.0246903	0.0527376	0.0384076	0.0657191	0.280093	0.463306	14	0.0598963	0.0989425
437	7	6	254.495	45.3301	5568	5588.29	0.0146811	0.0397402	0.0332513	0.069963	0.254495	0.423858	22	0.0489117	0.0898476
438	6	6.83333	252.194	37.2787	8517	7213.33	0.0160068	0.0388065	0.0345674	0.0814616	0.252194	0.406811	24	0.05272	0.0853124
439	5	7.4	226.184	31.1451	3847	8077	0.015876	0.0266349	0.0416885	0.0418749	0.226184	0.419038	23	0.0414753	0.0761484
440	7	6.42857	247.823	39.6602	7091	7264.86	0.034729	0.0480532	0.0371461	0.0673655	0.247823	0.451001	25	0.065075	0.101911
441	4	6.75	255.51	39.6446	2558	5788	0.00862974	0.0391457	0.0346835	0.052157	0.25551	0.43931	16	0.0497386	0.074243
442	6	6	237.369	40.5505	5837	5947.17	0.0192583	0.0280023	0.0344181	0.0406851	0.237369	0.414832	19	0.0425201	0.080049
443	5	6.4	255.573	40.9525	4295	6098.2	0.0247576	0.0280892	0.0293465	0.033835	0.255573	0.418612	18	0.043204	0.0797149
444	6	5.83333	253.371	45.5464	3665	4856.33	0.0134984	0.0426023	0.0319909	0.0853133	0.253371	0.44318	18	0.0509402	0.0989425
445	6	6.5	236.849	38.3	5712	5651.33	0.00791906	0.0202348	0.0339173	0.0355332	0.236849	0.423807	21	0.0357405	0.0632276
446	6	7.33333	264.845	37.8174	6963	6399	0.0169997	0.0421182	0.044289	0.068306	0.264845	0.464402	27	0.0611724	0.101552
447	5	6.4	239.359	38.3544	3416	5890.4	0.0113629	0.0288341	0.0326157	0.0478185	0.239359	0.421732	18	0.0395701	0.0767982
448	4	6.25	278.927	45.9067	1469	5282.25	0.018032	0.0236093	0.0353132	0.030325	0.278927	0.458246	14	0.0447182	0.0711076
449	6	6.5	248.548	40.8329	8451	6969.5	0.0141608	0.0372247	0.0389477	0.0746017	0.248548	0.41901	22	0.0465958	0.0908596
450	6	6.33333	249.417	39.9858	8838	7269.5	0.0187174	0.0345908	0.0322169	0.0479597	0.249417	0.449116	21	0.0557159	0.100123
451	4	6.75	257.789	38.7451	7283	5650.75	0.00409905	0.0362362	0.0376741	0.0531551	0.257789	0.451222	16	0.0517162	0.0962463
452	8	6	270.648	46.6384	9982	5252.88	0.0139979	0.0483759	0.0354952	0.0732756	0.270648	0.456391	25	0.0621502	0.0937071
453	6	6.16667	272.188	46.6069	7259	5553.17	0.0100176	0.0390222	0.0395489	0.0577031	0.272188	0.447992	20	0.0573586	0.0830792
454	5	5.8	264.186	47.1132	4001	4669.2	0.000480809	0.0368254	0.0385553	0.0556325	0.264186	0.452861	15	0.0484079	0.0965919
455	7	6.14286	234.443	40.5092	6500	6396.57	0.0169754	0.0389457	0.0326786	0.0829822	0.234443	0.410684	23	0.0405633	0.0829822
456	4	7	245.652	36.4091	176	6873.5	0.0300046	0.0394591	0.0332436	0.0640194	0.245652	0.42832	17	0.0533539	0.0861557
457	8	5.5	245.758	46.933	8339	5595.25	0.01208	0.0312143	0.0369903	0.0468754	0.245758	0.431342	21	0.0399443	0.0749543
458	6	6.5	247.526	39.7483	6520	6767.67	0.0127428	0.0287287	0.0366277	0.0482259	0.247526	0.418945	22	0.0471109	0.0871569
459	5	6.2	265.366	44.2909	5708	4427	0.0106022	0.029426	0.0378207	0.0467146	0.265366	0.454493	17	0.0457353	0.112396
460	5	6.4	257.744	42.3027	5252	6269.4	0.0147517	0.0313372	0.0346044	0.063748	0.257744	0.435064	18	0.0466349	0.0713248
461	6	6.16667	244.838	40.2234	4610	5176.33	0.0183281	0.0400901	0.0369185	0.0667495	0.244838	0.438508	20	0.0537703	0.0841965
462	8	5.875	247.269	42.8305	7431	6246.62	0.011039	0.0321347	0.0392008	0.0515853	0.247269	0.422702	24	0.0426714	0.0748531
463	6	6	280.035	47.5615	4487	7069.67	0.0234015	0.04188	0.0428979	0.0516348	0.280035	0.45453	19	0.0605287	0.0915762
464	7	5.71429	271.103	49.7944	8382	4998.29	0.0256923	0.0443354	0.0327861	0.0692718	0.271103	0.450091	20	0.0514331	0.088913
465	7	6	248.991	45.4366	3881	5490	0.023226	0.0408616	0.0304324	0.0575583	0.248991	0.445197	21	0.048502	0.0772565
466	5	6.2	237.213	38.8577	4889	5080.4	0.010676	0.0230844	0.032754	0.0458694	0.237213	0.415824	17	0.0360461	0.0690688
467	7	6.28571	243.242	39.2166	7738	7357.29	0.00739055	0.0388079	0.0359635	0.0591716	0.243242	0.404191	24	0.0518546	0.0886917
468	6	6	250.241	42.7495	6553	6434.17	0.00123576	0.0266691	0.0332699	0.0439304	0.250241	0.448021	19	0.0374506	0.0720749
469	7	6.71429	241.068	36.8162	6011	7080.71	0.00675208	0.025111	0.0344062	0.0469283	0.241068	0.426657	27	0.0414999	0.0669057
470	5	6.4	260.293	41.7089	3906	4226.8	0.0153669	0.0298024	0.0355144	0.0527116	0.260293	0.453106	18	0.0393258	0.0721192
471	6	6.5	245.402	40.0888	6785	5870.67	0.00962009	0.0292402	0.0397465	0.0692718	0.245402	0.416404	22	0.0446899	0.0749633
472	6	6.66667	255.486	39.6071	5401	6798.5	0.0141337	0.0313784	0.0342356	0.0488368	0.255486	0.420769	23	0.0515837	0.0904754
473	6	6.16667	254.935	42.5398	4543	5951.67	0.0303703	0.0395625	0.0376628	0.0543371	0.254935	0.434135	20	0.0515325	0.0805479
474	7	6	231.574	39.4227	3660	6242.29	0.00960949	0.0268806	0.0325649	0.0502167	0.231574	0.423606	22	0.039953	0.0717728
475	4	6	272.777	46.1124	631	5093.75	0.0100176	0.0272052	0.0396468	0.0466305	0.272777	0.458009	13	0.0479522	0.0699527
476	7	6.57143	242.108	38.7043	8544	5776.14	0.0128272	0.0365138	0.038769	0.0759271	0.242108	0.415676	26	0.0509732	0.0926269
477	5	6.8	281.252	42.7235	6424	6626	0.0253196	0.0369856	0.0355073	0.0461149	0.281252	0.462149	20	0.0556486	0.0943998
478	8	5.875	265.176	46.4847	8411	5593.25	0.00433717	0.0355013	0.0372799	0.0663368	0.265176	0.452091	24	0.0452228	0.101884
479	5	6.2	276.154	46.0915	2884	6195	0.0295571	0.0470286	0.0371319	0.0604523	0.276154	0.437754	17	0.0542963	0.0871569
480	7	6	273.981	47.3875	4376	5540.43	0.0224675	0.039294	0.0338538	0.0654567	0.273981	0.469883	21	0.0528727	0.102383
481	6	6.33333	261.348	42.158	4515	5953.83	0.0237945	0.0370298	0.0368478	0.0531297	0.261348	0.424962	21	0.0529021	0.0882944
482	8	6.25	255.248	43.1617	8429	5968.62	0.0204006	0.0417057	0.0382618	0.0680205	0.255248	0.440061	27	0.0596925	0.0943141
483	4	7.25	250.738	34.7003	1476	6407.5	0.0190222	0.0405784	0.0333349	0.0682791	0.250738	0.436845	18	0.0542536	0.0907207
484	7	6	282.262	53.1881	5007	4612.71	0.0202909	0.0377171	0.0359131	0.0537931	0.282262	0.480007	21	0.058473	0.0990388
485	7	6.85714	245.065	36.9404	5517	7438.57	0.0205361	0.0416546	0.0348225	0.0703218	0.245065	0.43642	27	0.0570165	0.0823976
486	7	5.85714	264.044	46.5669	6549	4166.86	0.0111617	0.04305	0.0308942	0.0669463	0.264044	0.44017	21	0.0497625	0.0830504
487	6	6.5	239.781	38.3459	6106	5478.5	0.0145325	0.0347792	0.0336594	0.075222	0.239781	0.408709	22	0.0469121	0.0915871
488	4	7.25	233.808	32.9372	6068	6283	0.00353831	0.0299329	0.028969	0.0535849	0.233808	0.413518	18	0.0321556	0.0675646
489	5	6.4	250.674	39.6901	2217	6758.2	0.00951137	0.0242137	0.034266	0.0355086	0.250674	0.430864	18	0.0415745	0.0717561
490	7	5.85714	242.633	42.8321	4042	5152.57	0.014419	0.0323488	0.033415	0.051337	0.242633	0.426636	21	0.0439413	0.0723752
491	7	6.57143	252.535	38.6534	8706	7070.14	0.0267861	0.0374699	0.0350642	0.0548732	0.252535	0.421354	26	0.0587717	0.106438
492	5	6.2	272.048	47.3709	3647	5268.6	0.0143823	0.0285706	0.0332914	0.0399687	0.272048	0.480069	17	0.0441697	0.071897
493	5	6.4	255.724	43.3106	3791	5806.8	0.0216166	0.0337731	0.0293039	0.0398378	0.255724	0.417607	18	0.0489009	0.0868387
494	7	6.28571	234.839	39.7788	7681	5480.43	0.017937	0.0344024	0.0368727	0.0652442	0.234839	0.404344	24	0.0459388	0.0835421
495	6	5.5	269.999	49.9284	1347	3327.83	0.00873978	0.039207	0.041596	0.0575982	0.269999	0.491015	16	0.0461845	0.0696968
496	6	5.66667	249.974	44.8367	3972	4359	0.01399	0.0406639	0.0313789	0.0737704	0.249974	0.417779	17	0.0468013	0.083235
497	5	6.6	277.208	43.0993	5652	6455	0.0121287	0.0345314	0.0360173	0.052697	0.277208	0.459647	19	0.0495129	0.0980829
498	6	5.66667	259.786	46.1841	5698	5435.67	0.0080351	0.0360444	0.0398481	0.057159	0.259786	0.453773	17	0.0520086	0.0928412
499	4	6.75	276.623	41.1641	2380	5589.75	0.00843813	0.0411249	0.0349237	0.0715812	0.276623	0.480942	16	0.0493982	0.103564
500	9	5.77778	246.06	44.2322	8602	4878.44	0.0184006	0.0366265	0.0360135	0.0606611	0.24606	0.437149	25	0.0467662	0.0864966
501	7	6.14286	258.36	42.8843	7250	6228.86	0.00646748	0.0375693	0.0356903	0.0712695	0.25836	0.463471	23	0.0534853	0.0906186
502	4	6.75	287.308	42.7541	0	5548.25	0.0363714	0.0401302	0.0397962	0.0457602	0.287308	0.455698	16	0.0596472	0.0948689
503	4	7.5	273.575	39.5164	5370	5921.75	0.0416776	0.0501449	0.0343802	0.0637902	0.273575	0.4548	19	0.0668253	0.103598
504	5	6.6	275.925	43.2283	5059	5741.2	0.0258427	0.03992	0.0352811	0.047424	0.275925	0.438508	19	0.058145	0.0970139
505	6	6.5	282.484	46.8751	3164	5142.17	0.0246568	0.0371973	0.0369287	0.0486421	0.282484	0.457044	22	0.0608963	0.112193
506	6	6.33333	261.703	43.0979	11032	6306.17	0.00580682	0.0364573	0.0338736	0.0535252	0.261703	0.472767	21	0.045086	0.0751761
507	8	6	255.488	45.6736	3757	6356.38	0.0125211	0.0273851	0.0347222	0.0630179	0.255488	0.454096	25	0.0387753	0.0681697
508	7	6.42857	243.321	41.1742	6200	6134.43	0.0130502	0.0362135	0.0344532	0.0578607	0.243321	0.420667	25	0.0532812	0.0982345
509	7	6	234.975	40.0017	4025	6852.86	0.0037715	0.0372659	0.0366196	0.0608007	0.234975	0.421011	22	0.047195	0.0912319
510	5	6.6	269.724	43.3058	5907	5485	0.0163942	0.0416313	0.035956	0.0809234	0.269724	0.460819	19	0.0563683	0.101584
511	7	6.14286	261.077	42.98	5163	6307.86	0.0118999	0.0364376	0.0371713	0.0716436	0.261077	0.454697	23	0.0462613	0.0910725
512	5	6.4	269.254	43.1447	7040	5953.2	0.0336002	0.0449757	0.035603	0.0619899	0.269254	0.444347	18	0.0586783	0.0971628
513	4	6.25	262.037	43.7507	3861	5191	0.0140411	0.0337814	0.0401225	0.0595127	0.262037	0.437792	14	0.0481012	0.0805576
514	5	6.2	279.674	46.6788	2071	5000	0.0100271	0.037201	0.0380466	0.0679674	0.279674	0.46223	17	0.045836	0.0709367
515	7	6.28571	250.859	41.9379	7625	5744.57	0.00642949	0.0349102	0.0333108	0.0633713	0.250859	0.422176	24	0.0512958	0.0964636
516	7	6	250.974	43.0668	10012	6626.71	0.027191	0.0365609	0.0329841	0.0491725	0.250974	0.436266	22	0.0529566	0.0863985
517	6	6	251.099	42.647	5695	5630.5	0.0081923	0.0345256	0.0338637	0.0600034	0.251099	0.437552	19	0.0444403	0.0741202
518	4	6.25	271.378	44.2605	4711	5388.5	0.0115451	0.0290371	0.0403095	0.062017	0.271378	0.469172	14	0.046111	0.0791038
519	6	6.16667	259.036	43.9437	4907	4788.83	0.00793969	0.0404489	0.0374125	0.0525244	0.259036	0.44875	20	0.0586056	0.0929154
520	5	5.8	272.207	48.5436	5418	5030	0.0279127	0.0411006	0.0426844	0.0618099	0.272207	0.480328	15	0.0553286	0.109941
521	6	6.5	236.144	37.5457	5710	7272.67	0.014586	0.0295694	0.0344168	0.0421213	0.236144	0.413519	22	0.0443078	0.0825174
522	5	6.4	252.574	40.1713	4086	5806	0.00642949	0.0261174	0.0380734	0.0511096	0.252574	0.417442	18	0.036704	0.0835636
523	8	6.125	264.634	44.4601	7140	5555.5	0.0297298	0.0498015	0.0393067	0.0919237	0.264634	0.453361	26	0.0607085	0.102467
524	5	6.6	240.909	39.6161	1838	5546.4	0.0233305	0.0298677	0.0348569	0.0441846	0.240909	0.436236	19	0.0450536	0.075633
525	6	5.66667	275.077	50.5399	4144	3641.67	0.0136888	0.0363499	0.0313117	0.0668456	0.275077	0.463471	17	0.0451155	0.104256
526	5	6.4	254.054	40.7092	6276	5890.6	0.0101254	0.0439229	0.0404805	0.0778356	0.254054	0.433286	18	0.0531351	0.095899
527	9	6.44444	228.967	37.6867	11352	6499.56	0.0102848	0.0306405	0.0358761	0.0485915	0.228967	0.417872	32	0.0454312	0.0957719
528	5	6.2	239.386	38.7578	3763	4867	0.00812657	0.0344702	0.0322153	0.0800923	0.239386	0.443179	17	0.0413994	0.0884608
529	6	6.33333	249.894	41.4011	4885	5422.83	0.0110658	0.0385817	0.0328107	0.0742042	0.249894	0.432693	21	0.0476581	0.0944523
530	5	6.6	271.508	43.6352	3559	5911.2	0.0201157	0.0344158	0.034543	0.0540459	0.271508	0.431385	19	0.050608	0.0825863
531	4	6	270.031	45.6482	2235	6146.5	0.0228957	0.0281433	0.0326199	0.0321372	0.270031	0.434175	13	0.0452581	0.0768333
532	7	6.28571	244.378	41.2007	6596	6415	0.00789866	0.0365711	0.0402148	0.0563729	0.244378	0.429859	23	0.0529233	0.0968963
533	5	6.2	248.66	40.7328	5798	4989	0.00920747	0.0296572	0.0351783	0.0529138	0.24866	0.402418	17	0.0436213	0.0857332
534	5	6.2	273.988	45.7299	6280	6139	0.00852407	0.0385659	0.040074	0.0674086	0.273988	0.465572	17	0.0562167	0.102944
535	6	5.83333	252.565	47.1054	4709	4648.17	0.0102564	0.0256968	0.037156	0.0446835	0.252565	0.443114	17	0.0378743	0.0671066
536	8	6.375	249.045	40.8527	11191	5237.12	0.00776313	0.0354024	0.0321469	0.0478962	0.249045	0.454309	28	0.0505004	0.0823187
537	6	6.16667	247.905	42.0554	6208	6122.83	0.0159614	0.0291751	0.0354351	0.0583528	0.247905	0.421419	20	0.0463431	0.104794
538	8	5.875	244.009	42.2658	4018	5049.5	0.00430943	0.0234124	0.0326062	0.061923	0.244009	0.428803	24	0.0363181	0.06759
539	6	6.66667	254.06	39.218	4193	7917	0.0146831	0.0372567	0.0406775	0.0581391	0.25406	0.440218	23	0.0582527	0.120693
540	4	7	280.879	40.5435	3008	5740.5	0.0201901	0.0355974	0.0403607	0.0527395	0.280879	0.457013	17	0.054555	0.083493
541	8	6.125	235.816	39.1622	6029	5553.75	0.0128018	0.0359822	0.0320591	0.0570054	0.235816	0.414428	26	0.0462688	0.0788848
542	10	5.6	249.303	46.952	7534	4562.8	0.017413	0.0321879	0.0371721	0.0566777	0.249303	0.434188	27	0.0472943	0.100069
543	4	6.75	261.972	42.1027	3176	6793.75	0.0169421	0.0246003	0.0373627	0.0372776	0.261972	0.454325	16	0.0465932	0.0783762
544	6	6.66667	262.024	41.1233	6016	7220	0.0174111	0.0330299	0.0389056	0.047424	0.262024	0.424372	23	0.0520788	0.0882238
545	5	6.4	256.995	42.1798	5485	6780.4	0.0134413	0.039539	0.0395849	0.0670327	0.256995	0.437825	18	0.0531028	0.0840169
546	6	6.16667	232.653	38.2215	7552	6881.67	0.0170049	0.0333398	0.0332705	0.0588787	0.232653	0.432795	20	0.047662	0.107049
547	7	6.28571	235.651	39.5958	6646	6060	0.000428149	0.0391869	0.036269	0.0904837	0.235651	0.42556	24	0.0468797	0.0904837
548	7	6.14286	255.414	43.7852	5493	5688.86	0.00409905	0.0302487	0.0368399	0.0486031	0.255414	0.447123	23	0.0505864	0.0934942
549	5	6.2	268.113	43.4088	5481	6425.4	0.031555	0.0350986	0.0350172	0.0426814	0.268113	0.431999	17	0.0507107	0.0877755
550	4	6.5	280.718	43.8623	3134	6363	0.0225147	0.037197	0.0455124	0.0538757	0.280718	0.454592	15	0.0556594	0.110634
551	6	6.83333	236.29	35.5372	4673	6354.33	0.00712439	0.0240617	0.0303295	0.0433272	0.23629	0.424573	24	0.0344706	0.0640945
552	5	6.4	253.628	40.6408	4891	6368.4	0.0101254	0.0372317	0.0410405	0.0911208	0.253628	0.429643	18	0.0486482	0.0911208
553	5	6	261.409	44.564	1859	6330.4	0.0105705	0.0417738	0.0396842	0.0744091	0.261409	0.447511	16	0.0511511	0.0879346
554	8	6.5	243.521	38.7507	8301	5658.5	0.00279097	0.0297631	0.0338188	0.0645791	0.243521	0.439388	29	0.044167	0.0776876
555	5	6	236.923	41.1795	2571	7951.6	0.00406271	0.0272125	0.0403264	0.0474019	0.236923	0.420792	16	0.0419866	0.0885753
556	5	5.8	247.958	47.1121	8332	5385.4	0.00885042	0.0203478	0.0329284	0.0483361	0.247958	0.427609	15	0.0333001	0.0686302
557	5	7.4	268.607	44.4288	5275	5443.2	0.0291428	0.0397904	0.0402038	0.0566555	0.268607	0.468403	22	0.0536809	0.104966
558	6	6.83333	250.564	37.684	5313	6065.5	0.0163214	0.0402938	0.0313928	0.0589947	0.250564	0.456218	24	0.0549648	0.109499
559	6	6.66667	229.36	36.4063	5429	6945.5	0.0114112	0.0199449	0.0295525	0.0367567	0.22936	0.416018	23	0.0378276	0.0767486
560	8	6	243.376	42.4098	8358	6076	0.0141608	0.0319179	0.0385392	0.0766778	0.243376	0.4146	25	0.0422177	0.0766778
561	5	6	261.942	45.4656	2684	5258.6	0.00632401	0.0291338	0.0335683	0.0660815	0.261942	0.466284	16	0.0417707	0.105208
562	7	6	237.593	43.3567	6335	4620	0.00980719	0.032913	0.0346994	0.0633971	0.237593	0.410098	21	0.0440115	0.0795408
563	6	6.5	250.345	39.3896	5445	7302.5	0.0220894	0.0303878	0.0344973	0.0353593	0.250345	0.42334	22	0.0500916	0.0848394
564	6	6.16667	267.9	47.7507	5131	5378.83	0.0282237	0.0408113	0.0355699	0.0577168	0.2679	0.440078	20	0.0577889	0.0907934
565	7	6.14286	243.986	40.4983	6542	7261.14	0.0104092	0.041865	0.0415106	0.0784009	0.243986	0.41932	23	0.0582653	0.088755
566	6	6.33333	246.371	39.1065	7690	5710.33	0.0100098	0.0308818	0.0436989	0.0543396	0.246371	0.446094	21	0.0443907	0.0729204
567	6	6.5	270.385	43.7229	7519	5800.83	0.0268466	0.0441029	0.0410024	0.0785514	0.270385	0.45453	22	0.061646	0.0983794
568	4	7.25	259.045	36.4925	1084	7710	0.0199859	0.0291013	0.0414857	0.0536616	0.259045	0.421317	18	0.0533712	0.0905466
569	5	6	270.447	46.4268	3273	5662.6	0.0100581	0.0325718	0.0419194	0.0535007	0.270447	0.473151	16	0.0525128	0.124387
570	5	6.6	272.127	41.4669	5519	6044	0.00647247	0.0253454	0.0411699	0.0414822	0.272127	0.476454	19	0.0450084	0.0780189
571	9	6.11111	236.294	39.9242	10643	5632.11	0.0115043	0.0289705	0.0330381	0.0426427	0.236294	0.402572	29	0.0394072	0.0798225
572	4	6.5	242.723	39.6833	213	6490.5	0.00885954	0.0144216	0.0290451	0.0181894	0.242723	0.415336	15	0.033183	0.0714057
573	7	6.28571	253.101	41.3657	5089	6040.29	0.0245717	0.0345275	0.0351645	0.044179	0.253101	0.427844	24	0.0500853	0.0818873
574	7	6.42857	259.164	43.8551	10428	6688.86	0.0402528	0.0551135	0.0365436	0.0672047	0.259164	0.461045	25	0.0710621	0.113535
575	7	6.85714	231.171	34.2038	8158	6855.43	0.0192387	0.0353358	0.0385942	0.0522745	0.231171	0.427203	28	0.0543982	0.0964806
576	5	6.8	254.241	37.5308	3680	6069.4	0.0172713	0.0358712	0.0340884	0.0650533	0.254241	0.438331	20	0.05087	0.0879039
577	6	6.16667	245.594	41.3708	4365	4340	0.0114513	0.0228982	0.0285938	0.0435229	0.245594	0.447508	20	0.0383196	0.0677967
578	5	6.4	268.885	42.7655	5443	5472	0.0207796	0.0315054	0.0331526	0.05935	0.268885	0.501541	18	0.0460208	0.0803279
579	4	6.75	277.855	41.3475	2945	7047.75	0.0274453	0.0386797	0.0404542	0.0478986	0.277855	0.472503	16	0.054743	0.0858555
580	7	6.57143	239.262	37.1507	7913	5875.43	0.00318214	0.0305043	0.03816	0.079743	0.239262	0.440043	23	0.0405228	0.0931827
581	8	5.875	235.339	42.4801	5943	5305.5	0.00441369	0.0345319	0.0345601	0.0580392	0.235339	0.419246	24	0.0417659	0.108557
582	8	6.25	240.004	41.1674	7393	5747.25	0.0118906	0.0257159	0.0341414	0.031214	0.240004	0.419112	27	0.0372668	0.0626984
583	7	5.85714	265.596	46.2535	8701	5805	0.0192291	0.0420253	0.0357149	0.065908	0.265596	0.431239	21	0.056582	0.0940118
584	5	6.2	280.209	47.6356	4091	5257.6	0.00823202	0.040766	0.0380862	0.0711464	0.280209	0.464316	17	0.0557475	0.0966125
585	8	6.375	253.035	41.5073	12838	6094.75	0.0109242	0.0376756	0.0327362	0.0610378	0.253035	0.409771	28	0.0531401	0.0919294
586	6	6.16667	248.724	41.5034	2537	6358.5	0.00623468	0.0293212	0.0356208	0.0453793	0.248724	0.457398	20	0.0418891	0.0809439
587	6	6.33333	254.235	42.776	4995	6910.67	0.012212	0.0464367	0.0374445	0.0868463	0.254235	0.423832	21	0.0553178	0.0991939
588	6	6.5	255.927	40.2678	8069	6005.17	0.0122126	0.0470274	0.0391632	0.0721727	0.255927	0.432209	22	0.065198	0.109499
589	5	6.4	251.355	42.3713	2403	6717.6	0.0109242	0.0232548	0.0289309	0.0395031	0.251355	0.415807	18	0.038244	0.0608192
590	5	6.2	253.415	42.2961	2722	6781.2	0.0214829	0.0373634	0.0340296	0.0687667	0.253415	0.468224	17	0.0500779	0.104008
591	4	6.75	249.966	37.5693	4298	6430	0.0071899	0.0235145	0.0375346	0.0457031	0.249966	0.42019	16	0.0370001	0.0588678
592	5	6.4	274.265	45.0579	7980	5788.4	0.0191536	0.0410011	0.0389726	0.0622773	0.274265	0.452384	18	0.0558818	0.0954391
593	6	7.16667	241.243	37.2395	6752	6805	0.0213344	0.0423751	0.0322912	0.0673232	0.241243	0.431733	26	0.0554378	0.0882693
594	6	7.33333	240.219	33.7451	4523	6523.33	0.00683836	0.0249455	0.0340076	0.0419292	0.240219	0.419808	26	0.048494	0.0964329
595	7	6.28571	241.762	40.2937	4358	6377.14	0.0177611	0.033169	0.0339623	0.0564414	0.241762	0.407145	24	0.0459097	0.0784195
596	6	5.5	253.933	47.6628	4589	4947.17	0.0136985	0.0378645	0.0335034	0.062921	0.253933	0.428353	16	0.04671	0.0922581
597	6	5.66667	261.425	48.0316	8555	5127.17	0.027445	0.0367969	0.0353559	0.055371	0.261425	0.447611	17	0.0504626	0.0850462
598	8	6.125	234.094	39.8169	8467	6653.38	0.0159441	0.0366673	0.0345656	0.0566505	0.234094	0.413459	26	0.0524643	0.0915229
599	7	6.28571	269.704	44.6754	5044	5619.29	0.0155955	0.0277514	0.0377827	0.0531491	0.269704	0.464316	24	0.0548175	0.145073
600	7	6.28571	247.555	40.8101	6898	5262.86	0.0243469	0.0430614	0.0357791	0.0656447	0.247555	0.437238	24	0.049926	0.0741512
601	5	6.6	242.422	37.6908	5600	5503.6	0.0169041	0.0334859	0.0327722	0.0484595	0.242422	0.436627	19	0.0469665	0.0853986
602	7	6.14286	245.517	41.8798	7184	5953.43	0.00995715	0.039345	0.0364222	0.0847938	0.245517	0.419949	23	0.0536053	0.109679
603	6	6.16667	241.482	41.7483	3665	4978.33	0.00938542	0.0217099	0.0319798	0.0418916	0.241482	0.41092	20	0.0350328	0.0724228
604	6	5.66667	257.79	46.5454	6037	4407.17	0.0142438	0.0358763	0.0326828	0.0518359	0.25779	0.427634	17	0.0485183	0.104514
605	5	5.8	279.199	48.9264	1953	3785.2	0.0136657	0.0482297	0.0380868	0.0742587	0.279199	0.481128	15	0.0506649	0.0876822
606	5	6.4	250.604	39.858	4560	6903.2	0.0211776	0.0531031	0.0409469	0.0927716	0.250604	0.460868	18	0.0624066	0.102883
607	3	8	284.856	39.4914	0	6812	0.0298349	0.0454387	0.0361337	0.0563898	0.284856	0.482566	16	0.0591129	0.0901845
608	6	6	241.485	40.6309	7720	5747.67	0.0106641	0.0398509	0.0375704	0.0945478	0.241485	0.41899	19	0.0427453	0.0945478
609	5	7.4	243.698	34.1757	6339	6570.6	0.0147445	0.025857	0.0351711	0.0352417	0.243698	0.423255	23	0.0485621	0.079068
610	5	6.2	258.247	41.8114	3314	5180.6	0.0119568	0.0435839	0.0340518	0.0632736	0.258247	0.446742	17	0.0504468	0.0874523
611	5	6	288.879	49.591	2216	5307.2	0.0235484	0.0393921	0.0349086	0.0679674	0.288879	0.471991	16	0.0506171	0.0819782
612	6	5.5	252.849	48.814	4428	4378.5	0.0136678	0.0274776	0.0372138	0.0406767	0.252849	0.439769	16	0.0397164	0.0775322
613	5	6.8	260.573	41.4641	5309	6031.2	0.0103194	0.0287707	0.0360693	0.0515294	0.260573	0.447896	20	0.0425322	0.0777878
614	7	6.14286	271.303	49.2005	6997	5479.14	0.0170329	0.036053	0.0364315	0.0552072	0.271303	0.451495	22	0.0545687	0.108482
615	6	6.83333	258.1	39.4831	5808	5929.5	0.0152964	0.034432	0.0353491	0.0654488	0.2581	0.447989	24	0.0523863	0.0899343
616	5	7	235.025	34.1346	1834	7256.4	0.00231008	0.025439	0.0343628	0.0438463	0.235025	0.435769	21	0.0418471	0.0835172
617	7	6	236.453	41.6608	8057	5963.71	0.00802921	0.0318294	0.0418947	0.0674333	0.236453	0.443798	22	0.041715	0.0931778
618	7	6.42857	262.306	44.03	6480	6065.57	0.0221232	0.0435549	0.0357373	0.0612249	0.262306	0.444133	25	0.0608063	0.101737
619	4	7	247.265	35.3235	3887	6405.25	0.00995715	0.0172346	0.0353388	0.0217135	0.247265	0.418844	17	0.0384428	0.0683649
620	7	6.14286	259.088	43.5779	7048	4945	0.0190592	0.0292358	0.0343865	0.0524012	0.259088	0.48081	23	0.0415851	0.0756509
621	8	6	257.731	45.2179	7892	5374.88	0.0165212	0.0328641	0.0347414	0.070695	0.257731	0.453334	25	0.0529766	0.111869
622	8	6.125	256.892	43.6946	7058	6008.25	0.0042957	0.0536179	0.0411343	0.0839081	0.256892	0.435149	26	0.0581753	0.10671
623	5	6.8	260.322	40.0607	3044	7459.2	0.0163827	0.0389981	0.0352928	0.0610378	0.260322	0.436382	20	0.0494209	0.0857606
624	4	6.25	291.368	49.8621	1830	3951.75	0.0143443	0.0384062	0.0371083	0.0636515	0.291368	0.471991	14	0.0509398	0.0989301
625	7	5.85714	274.718	48.4961	7041	5324.86	0.0207614	0.0386393	0.0357454	0.0559424	0.274718	0.468137	21	0.0570261	0.106933
626	7	5.85714	267.734	48.2194	4987	4031.14	0.0195631	0.0350194	0.0332792	0.0498996	0.267734	0.468232	21	0.0505721	0.0907325
627	7	6.28571	259.797	44.2273	6989	5971.86	0.010522	0.039069	0.036843	0.0654488	0.259797	0.445647	24	0.0534628	0.0998769
628	4	6.5	272.203	43.1799	2291	6876.25	0.0196532	0.0286948	0.0365437	0.0372375	0.272203	0.45637	15	0.0469854	0.0784457
629	6	6.16667	276.332	48.7967	2767	4659.33	0.0226492	0.0374094	0.0424007	0.0528455	0.276332	0.434952	19	0.0534787	0.0783274
630	7	5.71429	254.925	45.609	7775	5835.86	0.0131151	0.0363845	0.0347275	0.0595506	0.254925	0.457609	20	0.0499632	0.0768029
631	6	7	264.906	38.7898	4820	6540	0.017841	0.0425056	0.0396336	0.0724979	0.264906	0.450923	25	0.0607245	0.106933
632	5	6.6	285.108	44.8932	2346	5358.8	0.0196172	0.0524061	0.0355375	0.0881332	0.285108	0.499225	19	0.0609621	0.0900043
633	8	6.25	259.547	43.3479	10278	5866.5	0.028265	0.0524572	0.0385008	0.0869035	0.259547	0.447424	27	0.0614975	0.0869035
634	6	5.83333	246.353	42.8185	5560	4428.33	0.0119568	0.0253292	0.0364847	0.0387545	0.246353	0.434786	18	0.0441816	0.0767808
635	4	6.5	276.17	43.8091	4106	5756.75	0.0283376	0.0428752	0.0382051	0.0538225	0.27617	0.459318	15	0.0605449	0.0974598
636	4	6.25	268.198	43.1033	3183	6394	0.0149465	0.0453155	0.040524	0.0578387	0.268198	0.456935	14	0.0507533	0.0853618
637	6	6.66667	237.659	36.4504	5605	5459.33	0.0116833	0.0341754	0.0391336	0.0794521	0.237659	0.413037	23	0.0456379	0.0848119
638	6	7	240.971	36.9743	6813	6740	0.0114858	0.0324011	0.0330639	0.0750329	0.240971	0.422896	25	0.0432224	0.0750329
639	7	6.28571	245.807	40.5498	8483	7705	0.00661196	0.043372	0.0407725	0.0772685	0.245807	0.412346	24	0.0513165	0.0852063
640	5	6	272.893	48.2761	5131	4590.8	0.0092177	0.0355578	0.0318211	0.0586358	0.272893	0.468602	16	0.0468648	0.0758236
641	7	7.14286	236.544	33.5909	7554	6112.29	0.0129042	0.0279431	0.0341899	0.0493852	0.236544	0.431316	30	0.0433864	0.087008
642	5	5.8	280.536	49.1607	2860	3447.8	0.00266635	0.0362508	0.0406392	0.0505346	0.280536	0.490825	15	0.0450481	0.088179
643	6	6.5	255.967	41.8147	5819	5610.17	0.0205361	0.0461238	0.0352313	0.0793361	0.255967	0.441726	22	0.0564514	0.0945221
644	7	6.14286	236.425	40.6507	3098	5421.86	0.015306	0.0250998	0.03281	0.0508438	0.236425	0.419723	23	0.0391006	0.0684945
645	5	6.4	261.438	41.5811	4593	5511	0.0129937	0.035958	0.0330973	0.0655203	0.261438	0.427387	17	0.0442562	0.0755757
646	8	6.25	226.501	37.3794	7196	7391.5	0.00368879	0.0504617	0.0335491	0.0869267	0.226501	0.404835	27	0.0499823	0.0869267
647	7	6.14286	248.103	41.9413	5357	5771.29	0.010251	0.0301214	0.0340655	0.0480447	0.248103	0.44634	23	0.0433811	0.0719886
648	6	6.16667	274.055	47.3797	5366	5379.5	0.0293188	0.0432194	0.0365517	0.0594804	0.274055	0.458905	20	0.0618721	0.0984554
649	4	6	271.105	48.6536	145	4737.5	0.0189668	0.0453151	0.0341025	0.0780334	0.271105	0.459094	13	0.0497588	0.0780334
650	5	6.2	268.118	43.9203	5468	5235.6	0.0389947	0.0462395	0.0325401	0.0555074	0.268118	0.461629	17	0.0570659	0.07716
651	5	6.4	247.784	41.9659	3692	5274.2	0.00522538	0.0275265	0.0375315	0.0452752	0.247784	0.413684	18	0.0394678	0.0755942
652	7	5.85714	279.88	49.7564	6836	3781.86	0.021479	0.0473222	0.0411283	0.0727398	0.27988	0.488076	21	0.0574552	0.0963993
653	6	7	243.713	38.2671	5810	6730.5	0.0146394	0.0319833	0.0387864	0.0578387	0.243713	0.427349	25	0.0463225	0.0878916
654	7	6.14286	242.093	40.9253	8179	6903.14	0.0167717	0.032154	0.0409973	0.0550691	0.242093	0.422688	23	0.0526055	0.0838381
655	8	6	254.867	43.5777	8922	5565.62	0.0263368	0.0439578	0.0341103	0.0779067	0.254867	0.464022	25	0.056947	0.0926872
656	6	6.66667	256.558	39.7732	7227	6086.83	0.0184092	0.0409249	0.0414132	0.0959337	0.256558	0.461672	22	0.0515288	0.0959337
657	6	5.66667	270.753	50.4438	3430	5657.33	0.0289273	0.0401471	0.0337074	0.0729752	0.270753	0.484567	17	0.0500857	0.0729752
658	7	6.28571	230.28	39.0196	6853	6110	0.00353831	0.0202828	0.0293056	0.0472976	0.23028	0.40998	24	0.0347574	0.0737265
659	7	5.85714	251.332	44.3678	9360	6181.86	0.012248	0.0392776	0.0373399	0.0652531	0.251332	0.442131	21	0.0523369	0.0942341
660	7	6.28571	240.273	40.3724	7322	6030.14	0.010788	0.0298987	0.0368229	0.047506	0.240273	0.408885	24	0.0432702	0.0934182
661	5	6.4	267.301	45.2715	2091	5718.2	0.0248914	0.0392627	0.0399805	0.0595127	0.267301	0.453385	18	0.0594319	0.106054
662	6	6.16667	251.132	41.2573	4670	6547	0.0105811	0.0321915	0.0408947	0.0680828	0.251132	0.422482	20	0.0458455	0.0792188
663	5	6.4	242.915	38.6351	6197	7849.4	0.0101143	0.0261966	0.0325212	0.0414278	0.242915	0.423753	18	0.0409039	0.0765537
664	6	6.66667	254.032	38.9616	6719	7359.83	0.0207528	0.0472173	0.0371452	0.0779067	0.254032	0.470537	23	0.0661136	0.108593
665	6	6	240.395	41.449	7331	4601.5	0.0131257	0.028053	0.0342823	0.0554421	0.240395	0.40601	19	0.0383792	0.0707961
666	6	6.83333	238.87	35.9254	7001	7355.17	0.0125439	0.0337324	0.035437	0.0565962	0.23887	0.441032	24	0.051796	0.100916
667	4	6.25	289.585	47.6609	4346	5294.75	0.0334024	0.0579924	0.0390133	0.0822318	0.289585	0.480701	14	0.0610061	0.0916912
668	5	6.6	272.314	42.8787	5254	5040.4	0.0172405	0.0361611	0.0347937	0.0559005	0.272314	0.476899	19	0.0507629	0.0965398
669	6	6.33333	260.567	42.4455	5022	5296	0.0248924	0.0483439	0.0378132	0.0830154	0.260567	0.445344	21	0.0621662	0.0994706
670	6	6.83333	241.408	36.323	5944	7186.33	0.00624558	0.036229	0.0359185	0.0461171	0.241408	0.421182	24	0.0540743	0.0935958
671	7	5.71429	259.953	46.1549	6625	5683.86	0.0123145	0.0323369	0.0341279	0.0440297	0.259953	0.478695	20	0.0450223	0.0804436
672	6	6.5	241.48	37.7552	4888	7056.5	0.0215277	0.036907	0.0355826	0.0622628	0.24148	0.420785	22	0.0556351	0.102233
673	6	6.33333	251.645	41.4083	6840	5425.83	0.0193505	0.0432082	0.0373997	0.0582509	0.251645	0.444414	21	0.0539245	0.0882693
674	4	6	246.5	43.2842	6255	5105.5	0.00789866	0.0394352	0.040311	0.0676902	0.2465	0.427011	13	0.0429761	0.0676902
675	9	5.55556	269.79	50.0325	6732	5654.44	0.0119751	0.0382637	0.0399711	0.0652619	0.26979	0.460916	24	0.0537854	0.0877983
676	4	6.5	243.144	38.2083	1062	4885.5	0.00852731	0.0302408	0.0323035	0.0448321	0.243144	0.428294	15	0.0375047	0.0703586
677	5	6.2	269.023	44.3888	3871	6520	0.0277577	0.0459405	0.0306016	0.0655642	0.269023	0.468506	17	0.0571711	0.0920521
678	6	6	251.968	43.4446	3963	5916.33	0.0105705	0.030536	0.0368275	0.0389947	0.251968	0.43694	19	0.0456273	0.0761434
679	6	6.33333	252.9	44.659	7560	4820.67	0.0229254	0.0340408	0.031379	0.052376	0.2529	0.439383	20	0.0465266	0.0862551
680	5	6.2	253.195	43.0432	3998	5649.6	0.00449369	0.0382115	0.0348922	0.0711464	0.253195	0.459178	17	0.0409122	0.0857885
681	5	6.4	252.242	42.721	3222	5487.6	0.0164377	0.0258034	0.0361713	0.0334646	0.252242	0.436437	18	0.0414312	0.0736177
682	7	6	245.209	42.9949	6698	5414	0.0116741	0.0315256	0.026994	0.0634455	0.245209	0.436327	22	0.0421807	0.0788962
683	6	6	242.873	41.9244	7045	4500.5	0.014419	0.0333447	0.0333521	0.0561352	0.242873	0.414768	19	0.047646	0.106438
684	7	6.28571	249.337	42.9413	8669	5911.71	0.0193259	0.0401448	0.0333396	0.0610392	0.249337	0.420077	24	0.0502839	0.0846155
685	5	6.6	282.653	45.0451	6498	6426.6	0.0252852	0.0396676	0.0366292	0.0538506	0.282653	0.48022	19	0.0566619	0.0918986
686	7	6.14286	271.132	45.6036	2540	5991	0.00472254	0.0405032	0.031743	0.0681721	0.271132	0.453074	23	0.0522297	0.0877053
687	6	5.66667	247.131	44.3267	9060	4299.83	0.00967138	0.0340837	0.0319493	0.0633268	0.247131	0.438422	17	0.0459644	0.0764514
688	8	5.875	258.43	46.6481	7274	6403	0.0159736	0.042783	0.0377605	0.0731121	0.25843	0.441578	24	0.0559204	0.0931661
689	6	5.66667	266.809	49.2855	4310	4980	0.0169624	0.0334054	0.0372232	0.0548394	0.266809	0.430447	17	0.0504751	0.095593
690	6	6.16667	250.996	41.8825	6116	6005.33	0.00888618	0.0365109	0.0357542	0.069369	0.250996	0.456024	20	0.0481979	0.0696951
691	7	6.14286	243.197	41.1119	9843	5193.86	0.00652776	0.0266573	0.0352351	0.05888	0.243197	0.447691	23	0.0399142	0.098481
692	6	6.16667	268.8	46.2934	4346	5414.17	0.0230571	0.0373832	0.0352898	0.0663368	0.2688	0.458844	20	0.0511297	0.0980829
693	5	6.4	255.254	42.5423	3500	4628	0.017392	0.0367714	0.0362608	0.0556325	0.255254	0.451601	18	0.0467119	0.0863312
694	5	6	281.954	48.0665	7163	5121.4	0.0186339	0.0382075	0.0357294	0.0537481	0.281954	0.473505	16	0.0509813	0.0852226
695	6	6.16667	257.146	43.3168	4881	7111.67	0.0287349	0.0471971	0.0372917	0.0669742	0.257146	0.427063	20	0.0582857	0.0945667
696	5	6.2	253.38	41.5061	4020	5818.2	0.0239332	0.0459165	0.0324857	0.0650786	0.25338	0.429294	17	0.0503435	0.0896436
697	8	6.125	236.586	39.7478	8542	5834.25	0.0115882	0.0282607	0.0367232	0.0382896	0.236586	0.429942	26	0.0429954	0.0812933
698	8	5.75	257.021	46.6232	8605	5095.12	0.0160699	0.0289199	0.0327408	0.0413506	0.257021	0.430982	23	0.044487	0.0781036
699	5	6.6	252.052	39.1881	2354	5104.6	0.0193505	0.0362483	0.0411598	0.0655351	0.252052	0.436497	19	0.0496431	0.0780969
700	6	6	246.874	42.6151	7068	4867.33	0.00492466	0.0317023	0.0356796	0.0611575	0.246874	0.421627	19	0.0452265	0.0726018
701	6	6	246.975	41.9466	5721	5991.83	0.0215277	0.0425377	0.0394035	0.0750838	0.246975	0.435911	19	0.0510182	0.0846228
702	5	6.2	266.14	44.42	2550	6941.8	0.0305069	0.0412089	0.0393862	0.0522338	0.26614	0.460449	17	0.0548865	0.0954237
703	5	6.2	272.14	46.0046	4869	5799.2	0.0214435	0.0384511	0.0378772	0.0756999	0.27214	0.450923	17	0.0534471	0.0922832
704	8	6	266.514	45.8864	5792	5297	0.0245216	0.0454414	0.0392751	0.0638589	0.266514	0.443708	25	0.0584391	0.112776
705	6	7.5	233.068	32.3552	7022	7710.33	0.0131811	0.0337913	0.0336981	0.0499749	0.233068	0.393989	27	0.0471899	0.0816643
706	5	6.6	251.031	41.6194	7039	6726.6	0.0138336	0.0316703	0.0284375	0.0507263	0.251031	0.422099	19	0.0501521	0.0857606
707	8	6.25	246.677	40.7091	8649	5620.5	0.011631	0.0326118	0.0317403	0.055438	0.246677	0.438438	26	0.0465316	0.0765045
708	7	6.57143	273	43.7666	6445	6341.43	0.00647247	0.0528792	0.0386832	0.0939253	0.273	0.479883	26	0.0660433	0.112193
709	6	6.66667	235.809	37.4299	5037	5494.67	0.000428149	0.0335238	0.0357313	0.0626106	0.235809	0.425988	22	0.0420546	0.0823976
710	9	6.33333	241.496	39.9725	10371	6355.33	0.0290642	0.0480888	0.0379868	0.0776863	0.241496	0.438917	31	0.0586113	0.0905503
711	7	6	251.929	43.5878	8838	5242.14	0.0177772	0.0373906	0.039238	0.0644791	0.251929	0.442382	22	0.0512951	0.0895544
712	7	6	254.358	44.2531	7455	5443.86	0.0123145	0.0316304	0.0373545	0.049688	0.254358	0.478884	22	0.0473366	0.0975815
713	4	6.75	260.859	39.2065	1717	5973.75	0.0277999	0.0392495	0.0307817	0.0488461	0.260859	0.446987	16	0.051448	0.0838258
714	6	6.16667	245.01	40.2516	4730	5164.33	0.0128087	0.0258158	0.0339211	0.0451987	0.24501	0.423908	20	0.0384907	0.071095
715	7	5.42857	265.93	50.382	3473	3633.29	0.0153669	0.0287677	0.0313645	0.0498043	0.26593	0.463601	18	0.0431382	0.0836672
716	6	6	271.536	46.5491	4395	6462.83	0.0298829	0.0439231	0.0345712	0.0533129	0.271536	0.440231	19	0.0541624	0.0829252
717	9	5.88889	264.186	46.0229	5825	5144.67	0.0153736	0.0395906	0.0425333	0.0748696	0.264186	0.475771	26	0.0521588	0.0988724
718	4	7.25	277.155	38.3563	2021	6806.5	0.0202909	0.033883	0.0382052	0.0599327	0.277155	0.47913	17	0.0554824	0.107049
719	6	6.33333	235.997	41.44	4706	4678.67	0.0144869	0.0281226	0.0375827	0.0458305	0.235997	0.410795	20	0.0383816	0.0650539
720	6	6	254.577	42.8336	3567	5104.5	0.0158244	0.0233155	0.0345626	0.0338186	0.254577	0.439158	19	0.043417	0.0886917
721	3	6.66667	252.573	38.0865	0	4782.67	0.021333	0.0245707	0.0318948	0.0296005	0.252573	0.450659	12	0.0422029	0.0871589
722	7	6.28571	258.918	42.8889	9330	6064.29	0.0105367	0.0405788	0.0370867	0.0742929	0.258918	0.440121	24	0.0516468	0.0867875
723	9	5.66667	269.619	49.0023	4996	5273.89	0.0172405	0.0347375	0.0395385	0.0594804	0.269619	0.465624	25	0.0534964	0.0962463
724	6	6.16667	273.312	46.0582	9900	6408.33	0.0144983	0.0394628	0.0387483	0.0725322	0.273312	0.47366	20	0.0526619	0.0832182
725	6	6.66667	247.972	38.4422	5251	5639.67	0.0142901	0.0272588	0.0342557	0.0418365	0.247972	0.430925	23	0.0452622	0.0751367
726	5	6.2	253.53	41.5307	4541	7630.2	0.0204266	0.0404918	0.0384232	0.0754705	0.25353	0.438041	17	0.0513132	0.0865763
727	5	6.2	271.228	47.2281	7533	4774.8	0.0261895	0.0376413	0.0351903	0.0586306	0.271228	0.446918	17	0.0548171	0.0908189
728	7	6.14286	256.673	44.3503	5936	4925.43	0.0121706	0.0346993	0.0357305	0.0650533	0.256673	0.430269	23	0.0472015	0.0795688
729	5	6	262.112	44.1846	4939	5837.6	0.0158244	0.0338848	0.0319022	0.0452162	0.262112	0.44887	16	0.047837	0.0829402
730	6	6.33333	251.837	41.673	3690	5587	0.00853113	0.0260466	0.0406777	0.051507	0.251837	0.447287	21	0.0436919	0.0923029
731	8	6.25	240.803	41.2088	9375	5122.88	0.00702817	0.0287722	0.0358029	0.0527855	0.240803	0.405589	27	0.0447349	0.0776888
732	6	6.5	250.881	42.7262	6532	5937.67	0.0177105	0.036639	0.0340958	0.0457411	0.250881	0.455364	19	0.0477604	0.0876335
733	7	6.28571	245.415	40.6938	10943	6559	0.00560058	0.03356	0.0355949	0.0621762	0.245415	0.450825	24	0.0433143	0.0785602
734	7	6.42857	245.495	41.1107	6903	5693.57	0.0239971	0.0370069	0.0403761	0.0726967	0.245495	0.422798	25	0.0506382	0.0924831
735	8	6.125	257.625	43.602	9352	5427.25	0.0103194	0.031409	0.0300338	0.0490668	0.257625	0.442373	26	0.0465971	0.0820534
736	8	6.125	232.432	40.0992	8986	6155.75	0.0119705	0.0303499	0.0334926	0.0530933	0.232432	0.406246	26	0.0373064	0.0671549
737	6	6.66667	271.319	44.2149	5293	6975.5	0.0324391	0.042272	0.031751	0.0556748	0.271319	0.463423	23	0.0595042	0.0920799
738	8	6.125	237.674	40.4258	7966	7155.12	0.0168222	0.0353831	0.0378808	0.053416	0.237674	0.424894	26	0.0492693	0.0950591
739	5	6.4	261.209	41.8557	2451	5631.2	0.0080351	0.0333048	0.0396623	0.0664822	0.261209	0.445738	18	0.0505966	0.0840456
740	7	6	253.695	43.5338	5699	5742.29	0.00271205	0.0294804	0.0376988	0.057716	0.253695	0.439139	22	0.0495784	0.091455
741	6	6.33333	264.988	42.745	5962	6395.83	0.0147952	0.036247	0.0388042	0.0627755	0.264988	0.432256	21	0.050047	0.0819898
742	8	6	258.427	47.4937	8876	4728.5	0.0176547	0.0399704	0.0348734	0.0554444	0.258427	0.453883	24	0.0520558	0.0818025
743	5	6	280.534	49.2939	791	5206.8	0.0167482	0.0273599	0.0355652	0.0459734	0.280534	0.484095	16	0.0468405	0.0854777
744	7	5.85714	247.471	43.0971	7606	5877.14	0.0137644	0.0355651	0.0329493	0.0592435	0.247471	0.43868	21	0.0485825	0.0955262
745	8	6	250.24	45.4305	9345	5482.25	0.0083498	0.0400827	0.0338112	0.0786665	0.25024	0.432744	25	0.0535663	0.091374
746	5	6	279.158	47.0581	1357	6503.6	0.00266635	0.0257065	0.0431161	0.0493722	0.279158	0.488158	16	0.0459598	0.0866567
747	8	5.5	251.221	46.8797	7996	5718.88	0.00969997	0.031498	0.0379914	0.0555756	0.251221	0.435526	21	0.0423831	0.0829874
748	6	6	253.776	44.0583	3312	5212.83	0.0217591	0.043852	0.032518	0.0793361	0.253776	0.441162	18	0.0465599	0.0793361
749	7	6	260.429	45.4421	4321	5708.14	0.0217135	0.0349016	0.0296986	0.0440168	0.260429	0.428212	22	0.0525844	0.0856465
750	7	6	230.717	39.2768	9559	6812.29	0.00563777	0.0230011	0.0364124	0.0312034	0.230717	0.420615	22	0.0431673	0.0813007
751	5	6.8	268.112	40.4295	5377	6047.8	0.0346152	0.0466968	0.0367595	0.0666059	0.268112	0.458111	20	0.0609228	0.0897491
752	8	6.5	240.145	38.559	10341	7490	0.0131832	0.0428853	0.0342877	0.06821	0.240145	0.419021	29	0.0568936	0.0909699
753	5	6.6	252.104	39.6963	5973	6359.6	0.0204425	0.0301572	0.0421038	0.0445594	0.252104	0.429975	19	0.0537588	0.101553
754	5	6.2	254.004	43.2412	4724	4225	0.0163299	0.0343003	0.0376189	0.0533492	0.254004	0.451606	17	0.0476268	0.0833377
755	7	5.57143	249.846	46.145	7860	4758	0.0136583	0.0381971	0.0367429	0.0771845	0.249846	0.418567	19	0.0451278	0.0780813
756	6	6.66667	245.107	39.3111	8297	5851.17	0.0114858	0.0269932	0.0335973	0.0534417	0.245107	0.424949	22	0.0416643	0.0714347
757	5	6.4	268.689	43.5873	902	5620	0.0126067	0.0347232	0.0427346	0.0556778	0.268689	0.438935	18	0.0522426	0.0852638
758	7	6.14286	254.134	42.0532	7518	6405.14	0.0138441	0.0428717	0.0351213	0.0615928	0.254134	0.425773	23	0.0524628	0.086243
759	4	7.5	263.438	38.0521	1246	5966.75	0.0276812	0.0364871	0.0359287	0.0596444	0.263438	0.433466	19	0.052323	0.0854704
760	8	5.75	245.568	44.0706	8031	4541.5	0.00221674	0.0315762	0.0322211	0.0631209	0.245568	0.43583	23	0.0398877	0.0839708
761	6	6.83333	232.874	39.1203	5694	6703.83	0.0109423	0.0412479	0.035849	0.0640181	0.232874	0.393175	23	0.0477661	0.0820034
762	4	6.5	268.4	41.538	2681	7698.75	0.00529562	0.036126	0.0373013	0.0702673	0.2684	0.461241	15	0.0473909	0.0852063
763	5	5.6	259.001	47.9769	4046	5454.2	0.0228459	0.0365425	0.0318185	0.0438544	0.259001	0.458868	14	0.041731	0.0702763
764	9	6	254.522	45.3158	8496	5346.22	0.0128336	0.0320039	0.0317758	0.0497787	0.254522	0.468091	28	0.04442	0.0864087
765	7	5.42857	256.464	49.7662	6477	4880.57	0.0111355	0.0378943	0.0329506	0.0675823	0.256464	0.443829	18	0.0481366	0.0763881
766	6	5.5	261.131	48.5994	4504	5023.17	0.00793969	0.0415142	0.0377266	0.0702928	0.261131	0.446396	16	0.0521625	0.0827091
767	5	6.4	247.159	39.6043	1749	6711.4	0.0103073	0.0410796	0.0411933	0.0860889	0.247159	0.424384	18	0.0524063	0.0974582
768	5	7.4	262.527	39.5249	3804	5609.8	0.0144954	0.033743	0.0367966	0.0624688	0.262527	0.429518	23	0.0543404	0.103224
769	11	5.81818	243.561	45.2328	7398	5545.27	0.0015673	0.0302674	0.0383101	0.0563898	0.243561	0.43926	31	0.0440679	0.0865383
770	4	7	260.673	38.2734	4774	4963.75	0.00832606	0.0270838	0.0369358	0.0441488	0.260673	0.450816	17	0.0456123	0.0813789
771	4	7.75	253.158	35.3641	2661	6068.5	0.015063	0.038788	0.0373611	0.0845909	0.253158	0.44101	20	0.0489512	0.0874217
772	6	5.83333	232.877	41.8624	5559	4522.17	0.015876	0.050798	0.0377479	0.0736234	0.232877	0.410263	18	0.0532973	0.0883302
773	5	5.6	287.73	53.2985	2463	3733.8	0.0151577	0.0461225	0.0388609	0.0702928	0.28773	0.471716	14	0.0625734	0.105598
774	4	7	265.067	41.4167	6350	6484	0.0219381	0.0265224	0.0387505	0.0307126	0.265067	0.453351	17	0.0498691	0.0966465
775	9	5.88889	243.515	43.1304	7799	5403.89	0.0178326	0.0288868	0.0349703	0.0505039	0.243515	0.436801	27	0.0402696	0.0731792
776	8	6.125	227.713	39.0027	8943	5530.12	0.0152499	0.0357803	0.0365677	0.072166	0.227713	0.427602	26	0.049907	0.0915762
777	5	6.4	261.344	41.8773	3451	5519.2	0.0122559	0.0291707	0.035407	0.0457133	0.261344	0.442284	18	0.0452867	0.0802835
778	6	7.16667	244.229	35.0353	8632	7107.17	0.0106063	0.030591	0.0349428	0.0599223	0.244229	0.428842	26	0.0479867	0.0831527
779	5	6.2	234.219	37.9212	6191	6038.4	0.0037715	0.0260973	0.0364793	0.0633268	0.234219	0.41724	17	0.0395414	0.0815398
780	5	6.6	237.973	36.2626	2847	6573.4	0.0116833	0.0402462	0.0353445	0.0714771	0.237973	0.410474	19	0.044555	0.0929154
781	6	6.16667	233.318	38.9326	3879	7524.83	0.00411199	0.0273634	0.0357291	0.0523685	0.233318	0.41784	20	0.0452741	0.097331
782	5	6.8	253.026	37.6527	4324	7670	0.00776313	0.0327794	0.0349191	0.0644791	0.253026	0.448011	20	0.048201	0.0885943
783	5	6.6	252.624	40.2595	4369	6115	0.0273783	0.0464455	0.0392142	0.0899539	0.252624	0.44094	19	0.0574204	0.0917847
784	7	6.42857	252.105	41.26	8013	5087.29	0.0158677	0.03966	0.032988	0.0600878	0.252105	0.414193	25	0.0521023	0.0936431
785	5	6.4	257.835	41.8061	6455	5864.4	0.0203327	0.0292186	0.0360234	0.0416626	0.257835	0.455666	18	0.047096	0.0862615
786	7	5.85714	253.775	45.7198	7892	5458.71	0.0265893	0.039874	0.0308783	0.0535849	0.253775	0.433592	21	0.0518784	0.083225
787	7	6.14286	254.31	43.942	4715	6500.43	0.0112192	0.0352927	0.0341568	0.0567857	0.25431	0.448894	23	0.0462911	0.0792466
788	4	6.75	261.264	39.8894	1377	7980.5	0.0214619	0.0478475	0.0334424	0.0628132	0.261264	0.447129	16	0.0582108	0.0922703
789	5	6.8	243.866	36.2896	7378	7342.2	0.0227841	0.0481082	0.0368973	0.072532	0.243866	0.442254	20	0.0600583	0.109679
790	4	6.5	283.675	44.5775	1048	3788.25	0.0086102	0.0332894	0.0346021	0.0498996	0.283675	0.454525	15	0.0492836	0.0765744
791	7	6.28571	234.491	38.8824	4997	4577.86	0.00868525	0.0302225	0.0340885	0.0667442	0.234491	0.434548	23	0.0393509	0.078372
792	5	6	248.516	42.366	3818	4272	0.00920747	0.0249136	0.0286777	0.0422729	0.248516	0.410693	16	0.0382629	0.077749
793	7	6	245.256	42.6696	4442	4112.86	0.00738465	0.0308093	0.0400273	0.052114	0.245256	0.428144	22	0.0488214	0.105723
794	3	7.33333	273.886	38.402	0	6561.67	0.0145956	0.0256542	0.0334012	0.0453341	0.273886	0.449839	14	0.0474804	0.0796679
795	6	6.33333	256.707	41.4093	3942	6269.17	0.0245063	0.0417563	0.0343049	0.0574322	0.256707	0.449939	21	0.0619379	0.101911
796	5	6	271.92	47.2623	5220	5233.2	0.0260285	0.040049	0.0363375	0.0540224	0.27192	0.471721	16	0.0497666	0.0928515
797	4	6.5	266.74	42.3132	2958	5746.75	0.0264294	0.0347295	0.031317	0.0430036	0.26674	0.474502	15	0.0466467	0.0854398
798	5	6.4	266.721	43.5644	2843	5325	0.0191502	0.0361444	0.0322794	0.0885398	0.266721	0.464243	18	0.0516117	0.0953122
799	6	6	248.082	42.1346	5743	5812.5	0.0289242	0.0431475	0.0295762	0.0551361	0.248082	0.433949	19	0.0539955	0.0879111
800	5	7.2	243.086	34.63	6616	7416.8	0.014586	0.0324844	0.0327358	0.0511544	0.243086	0.402924	22	0.0486829	0.0717728
801	7	5.57143	295.775	55.7345	5188	3205.29	0.0339433	0.0466267	0.0357526	0.0668456	0.295775	0.474502	19	0.0619712	0.108236
802	4	7.25	258.164	36.1122	2651	7758.5	0.00869563	0.0259164	0.0398957	0.045647	0.258164	0.443689	18	0.0524157	0.0897422
803	5	6.2	233.388	39.7315	2331	4958.8	0.00696936	0.0242193	0.0410624	0.0482964	0.233388	0.426837	17	0.0408589	0.0891865
804	7	6.42857	255.911	42.2746	7399	6173.43	0.0205298	0.0424324	0.0389187	0.0658318	0.255911	0.420397	25	0.06382	0.111076
805	6	7	237.463	36.1691	8853	6815	0.0103073	0.0324312	0.0362551	0.0670327	0.237463	0.414076	25	0.0454651	0.0749798
806	7	6.42857	250.286	39.7137	8575	6421.57	0.0218366	0.0452262	0.0353679	0.0714771	0.250286	0.437277	25	0.0578739	0.0930736
807	5	5.8	263.521	46.1789	3930	4446	0.0171477	0.0268423	0.0296076	0.0366914	0.263521	0.432058	15	0.0408355	0.0721051
808	5	6.4	260.594	42.2534	4563	6478	0.010522	0.033451	0.034381	0.0660815	0.260594	0.447536	18	0.0467163	0.0848295
809	5	6.8	268.565	40.7964	2141	4615.2	0.0157597	0.0406845	0.0346072	0.0642166	0.268565	0.456705	20	0.0498823	0.0888956
810	6	6.33333	241.832	39.7936	5793	6093.17	0.00582116	0.0292509	0.0346715	0.0595664	0.241832	0.41506	21	0.0421112	0.0866947
811	4	6.75	276.956	42.9721	2139	5982	0.0155026	0.0362122	0.0348898	0.0507006	0.276956	0.496427	16	0.0534603	0.0781149
812	7	6.57143	264.688	43.4245	7570	5245.86	0.0238396	0.0420813	0.0349439	0.0611104	0.264688	0.438339	26	0.060332	0.103251
813	5	7	270.449	38.9575	3381	5855	0.0246997	0.0462663	0.0309742	0.0592889	0.270449	0.481423	21	0.0570506	0.0884608
814	6	6.33333	273.783	44.5983	7167	4723	0.00610793	0.0321104	0.0370484	0.0458884	0.273783	0.446862	21	0.0535553	0.106438
815	6	7	268.948	40.2711	6281	6381	0.0313945	0.0478456	0.0387859	0.0725913	0.268948	0.457609	25	0.0674845	0.112774
816	5	6.2	258.317	42.3147	6556	6253.4	0.0248386	0.0416944	0.0354728	0.0566928	0.258317	0.440454	17	0.055403	0.105935
817	6	7	258.233	39.1961	8804	6578.17	0.0155692	0.0412291	0.0370002	0.0793328	0.258233	0.435728	25	0.0548456	0.101737
818	5	6.8	236.374	35.1746	5342	6747	0.00581947	0.0284915	0.0336057	0.0485017	0.236374	0.421067	20	0.0388583	0.0764475
819	4	6.75	248.52	37.9437	4310	6698.5	0.0093902	0.0263308	0.0289195	0.0634455	0.24852	0.438646	16	0.0363685	0.0693594
820	8	5.625	237.671	44.917	3263	4461.62	0.0172852	0.0304126	0.0335638	0.0488298	0.237671	0.436472	22	0.0378207	0.0731577
821	4	7.25	291.829	40.8214	2373	8880	0.0390853	0.0577296	0.0366329	0.0766778	0.291829	0.463838	18	0.0728043	0.114711
822	4	6.25	251.427	43.0269	2008	3176.25	0.0189295	0.041958	0.0350842	0.0657418	0.251427	0.453477	14	0.046658	0.0774083
823	9	5.88889	225.729	40.2291	7739	5570.67	0.00344067	0.0306393	0.0370698	0.0710845	0.225729	0.416835	27	0.0402298	0.0837087
824	7	6.28571	247.041	43.1202	5791	6009.14	0.0138546	0.0312956	0.0376045	0.0676902	0.247041	0.43321	24	0.0465413	0.0791587
825	6	6	260.789	46.535	6508	4582.83	0.00674289	0.0433467	0.0398483	0.0724167	0.260789	0.434815	19	0.0580123	0.103418
826	5	6.2	252.454	43.4581	3536	6393.4	0.0103531	0.0293539	0.0309137	0.0592435	0.252454	0.448999	17	0.0413391	0.0852267
827	5	6	266.207	44.875	3842	4977.8	0.0168306	0.0350659	0.0325961	0.069835	0.266207	0.435648	16	0.047773	0.0928412
828	5	6.2	246.101	42.3646	5110	6650.8	0.00675208	0.0293835	0.0352283	0.0413054	0.246101	0.433409	17	0.0374472	0.0665167
829	8	6.625	236.281	36.954	8915	7103.5	0.010788	0.0324878	0.0341129	0.06821	0.236281	0.418354	30	0.0476668	0.102319
830	6	6.66667	263.733	41.1299	4115	5091	0.0291007	0.0481914	0.0389376	0.0603891	0.263733	0.45166	23	0.0650156	0.111722
831	9	6.11111	240.524	40.2146	9788	6437.89	0.00237156	0.0281125	0.0360062	0.069963	0.240524	0.400751	28	0.0433913	0.089912
832	8	6.375	246.617	39.3779	8626	7563.38	0.0145272	0.0431213	0.0362156	0.070276	0.246617	0.435015	28	0.0601809	0.106438
833	4	6	277.81	46.9631	2200	3661.25	0.0151577	0.0309475	0.042618	0.0525244	0.27781	0.458771	13	0.0492123	0.0803453
834	3	6.66667	270.476	40.786	0	4953.33	0.0359983	0.0404143	0.0317767	0.0464581	0.270476	0.440033	12	0.054806	0.0793289
835	8	6	234.999	39.726	7531	6682	0.00520063	0.0356225	0.038833	0.0847097	0.234999	0.411529	25	0.0426044	0.0847097
836	7	6	265.818	46.6086	4282	5770.14	0.0129937	0.0311173	0.035547	0.04596	0.265818	0.440084	22	0.0519069	0.0865135
837	6	6.66667	272.068	41.566	6115	5023.17	0.0304517	0.0432201	0.0355695	0.0811316	0.272068	0.451303	23	0.0626203	0.108316
838	5	6.6	230.439	35.8278	6267	6468	0.00725112	0.0261394	0.0410863	0.039778	0.230439	0.442851	19	0.044273	0.0806606
839	7	6.85714	270.255	40.2166	8705	6357.57	0.0305075	0.0504957	0.0394885	0.0732756	0.270255	0.463827	28	0.0689925	0.106974
840	5	5.6	263.183	47.8743	1665	4577.4	0.00632401	0.0248035	0.034446	0.0558521	0.263183	0.463286	14	0.0362507	0.060689
841	5	6.2	237.886	40.4972	3343	5759.8	0.00967138	0.0290368	0.0336353	0.0640194	0.237886	0.428751	17	0.0419772	0.0714382
842	6	5.83333	255.236	45.4766	2059	5921.67	0.00899684	0.0340697	0.0374116	0.0624232	0.255236	0.436418	18	0.0454025	0.0815581
843	4	6.75	274.413	41.2436	1236	5262	0.029069	0.0511621	0.0373606	0.0759578	0.274413	0.445473	16	0.0678171	0.111722
844	6	6.33333	256.004	41.0419	5491	5932.83	0.0333055	0.0505924	0.0352123	0.0760157	0.256004	0.437002	21	0.0561005	0.0850704
845	5	6.4	254.329	42.0854	4296	4772.4	0.0144412	0.0369199	0.0387405	0.0662477	0.254329	0.432337	18	0.047965	0.090473
846	7	5.85714	246.377	42.9064	5688	5629.14	0.0112836	0.0439136	0.0373372	0.0642282	0.246377	0.429808	21	0.048754	0.0787852
847	7	6.28571	242.826	40.5949	6612	6238	0.011039	0.0321272	0.0333202	0.0501384	0.242826	0.42794	24	0.0448202	0.084603
848	6	6.16667	273.527	44.5024	4028	5592.5	0.0334607	0.0475953	0.0391806	0.0815731	0.273527	0.463582	20	0.0617487	0.100069
849	6	6.16667	244.225	40.7526	3935	4906.33	0.0166006	0.0287389	0.0301825	0.048418	0.244225	0.427214	20	0.0412983	0.0711196
850	7	5.85714	261.275	45.723	5917	5190.71	0.0171477	0.0315873	0.0361224	0.0549573	0.261275	0.430341	21	0.0500266	0.0914822
851	5	6.8	250.234	40.9311	5061	6598	0.00885042	0.0256953	0.0344326	0.050475	0.250234	0.422604	20	0.0500088	0.103506
852	4	6.5	265.77	42.1593	3037	5279.25	0.0202109	0.0321355	0.0337596	0.0527044	0.26577	0.422936	15	0.0465305	0.076336
853	8	6.375	244.28	39.9863	8190	5814.5	0.0136678	0.034667	0.0350961	0.0547463	0.24428	0.431746	28	0.0484993	0.0913623
854	4	7.25	267.103	37.6276	2564	7039.25	0.0104597	0.0346161	0.040613	0.0589458	0.267103	0.468144	18	0.0557007	0.0973385
855	3	6.33333	267.192	42.4114	0	5983.33	0.0214454	0.0249612	0.0306804	0.0274405	0.267192	0.457572	11	0.0398398	0.0661289
856	6	6	240.344	41.4403	6701	5773	0.00654795	0.0369324	0.0366006	0.0800774	0.240344	0.419975	19	0.0448366	0.0824987
857	5	7	239.37	34.7657	7348	6690.4	0.0125439	0.0287107	0.0339137	0.0447025	0.23937	0.438768	21	0.0431862	0.0721476
858	6	6.5	255.07	40.5379	5304	5829.67	0.0280579	0.0473948	0.0386279	0.0699881	0.25507	0.443485	22	0.0575086	0.0883302
859	8	6	258.033	46.8837	6754	4560	0.0176547	0.0316395	0.0356278	0.0436962	0.258033	0.447415	24	0.0469315	0.0729631
860	6	6.33333	233.311	37.6353	9603	8001.33	0.00982824	0.0232825	0.0316689	0.0517995	0.233311	0.425224	21	0.0386713	0.101772
861	6	5.83333	270.203	46.9639	4504	4588.17	0.0244361	0.0340994	0.0355444	0.0473143	0.270203	0.440956	18	0.0499173	0.0873903
862	6	6.5	245.267	39.9046	5820	5625.83	0.0174948	0.0302046	0.0342403	0.0551069	0.245267	0.425884	22	0.0445666	0.0764119
863	7	6	252.609	43.3473	11318	6046.57	0.0119758	0.0421474	0.0335252	0.0613202	0.252609	0.428197	22	0.0516315	0.0991123
864	7	6	261.602	46.4922	8655	5551.71	0.00435896	0.0445939	0.0361766	0.0772685	0.261602	0.451587	22	0.0516885	0.106577
865	4	6.5	262.03	40.5523	1556	5374	0.017921	0.0292474	0.0331133	0.0378036	0.26203	0.429449	15	0.0483539	0.0914859
866	7	6.14286	245.832	41.3483	8580	6347.14	0.0194036	0.0352053	0.0388464	0.0784009	0.245832	0.429534	23	0.0499002	0.102883
867	6	5.66667	253.768	45.5171	6624	5475.17	0.00946479	0.0353763	0.03426	0.0729961	0.253768	0.415827	17	0.0445768	0.0743942
868	8	6	236.883	40.7848	8863	6116.12	0.0191523	0.0402224	0.0344585	0.059648	0.236883	0.425231	25	0.051758	0.0926775
869	7	6.57143	255.021	40.3784	7032	6515.14	0.0228514	0.0441139	0.0408209	0.0689099	0.255021	0.435656	26	0.0561395	0.112095
870	5	6.4	284.326	45.2213	4826	6046	0.00858899	0.0454409	0.0380547	0.0742929	0.284326	0.484095	18	0.0630433	0.111869
871	6	6.33333	232.156	36.8501	6464	6843.67	0.00563777	0.035165	0.0317549	0.0551361	0.232156	0.426252	21	0.0431106	0.0776563
872	6	6.16667	264.69	47.8963	3076	4750.5	0.0129085	0.0399065	0.0374351	0.0630349	0.26469	0.449104	20	0.0528251	0.0958442
873	8	6.25	250.225	41.2946	5946	6667.12	0.0113625	0.0284515	0.0344271	0.0476491	0.250225	0.456723	27	0.0427274	0.101645
874	8	6	245.963	42.3846	7627	5908	0.0180462	0.0322642	0.0341001	0.0599683	0.245963	0.442484	25	0.0457115	0.0806306
875	4	7	264.147	39.1504	3347	6390.75	0.0188073	0.0397317	0.0413749	0.0763533	0.264147	0.463056	17	0.0594267	0.109463
876	6	6.5	232.116	37.5346	4941	5649.83	0.00646459	0.0198305	0.0359566	0.0418566	0.232116	0.425863	22	0.0369392	0.0696868
877	6	6.5	239.667	37.7094	6998	7005.17	0.0150456	0.0301832	0.031078	0.0477062	0.239667	0.440269	22	0.0434673	0.0867262
878	6	6.16667	241.091	40.6124	4294	4672.17	0.010676	0.0255353	0.0337046	0.0570544	0.241091	0.4265	20	0.0468433	0.0863251
879	5	6.8	277.797	41.8901	4258	5313.2	0.0343338	0.0435577	0.0418791	0.0573798	0.277797	0.479313	20	0.0607249	0.0913175
880	5	6.4	242.678	39.3484	4345	6904.2	0.00524054	0.0400928	0.0337508	0.0635473	0.242678	0.418659	18	0.0484241	0.114711
881	9	5.88889	242.772	41.8749	8099	5808.22	0.0127826	0.039744	0.0405695	0.0729328	0.242772	0.424604	27	0.0512807	0.0979288
882	7	6.42857	267.019	43.3679	7165	5475.86	0.0160746	0.0390291	0.0377657	0.0724979	0.267019	0.449476	25	0.0552683	0.102656
883	8	6	254.285	44.3107	6547	6215.88	0.00337118	0.0279407	0.0363	0.0490272	0.254285	0.420037	25	0.0465417	0.100135
884	9	5.55556	242.123	44.6454	9438	5258.33	0.00963393	0.0305121	0.0357855	0.0667427	0.242123	0.410268	24	0.0440657	0.0925298
885	5	6.2	261.112	44.4512	2263	6402.6	0.0125291	0.0347037	0.0389895	0.0516354	0.261112	0.420248	17	0.0464821	0.0845099
886	9	5.88889	241.179	43.1634	8908	6524.78	0.0071106	0.0361176	0.0326795	0.0752904	0.241179	0.424001	27	0.043947	0.0879346
887	7	5.71429	260.925	47.5256	3657	4769.29	0.0167597	0.0379905	0.0368781	0.0618597	0.260925	0.427175	20	0.0510063	0.110703
888	5	7.2	263.155	40.2043	7130	6074.8	0.0236352	0.0351106	0.0338201	0.055935	0.263155	0.449538	21	0.0508386	0.0750597
889	6	6.66667	242.115	38.5911	6848	6519.5	0.0244424	0.0386983	0.0403387	0.0543451	0.242115	0.415179	23	0.0486525	0.102031
890	5	6.2	275.383	47.0336	3049	4693	0.0183831	0.0310641	0.0373215	0.0545677	0.275383	0.482699	17	0.0465929	0.0772778
891	5	6.8	258.764	38.9995	2002	6561.2	0.0205132	0.0418471	0.0322345	0.0757861	0.258764	0.442555	20	0.0512331	0.0822686
892	5	6.6	242.859	38.0479	4706	6774.2	0.0131832	0.0358636	0.0385157	0.0620902	0.242859	0.4221	19	0.0501705	0.077101
893	7	6.57143	248.382	39.7073	5887	6840.86	0.00188718	0.0438482	0.0417288	0.0779845	0.248382	0.435889	26	0.0665151	0.126471
894	5	6.2	256.096	41.951	8600	6814.2	0.0273187	0.0431034	0.0364545	0.0630941	0.256096	0.433342	17	0.0554991	0.104514
895	7	6.14286	269.946	45.7868	3289	4920.43	0.0180983	0.0360251	0.0373497	0.0519235	0.269946	0.460335	23	0.0579048	0.0920451
896	6	6.33333	259.498	43.8332	6789	5909.67	0.0222278	0.0405366	0.0381294	0.0663656	0.259498	0.432829	21	0.0554635	0.112774
897	3	6.33333	256.534	44.2826	0	4846.67	0.0137083	0.0221306	0.0315988	0.0314939	0.256534	0.461656	11	0.0365019	0.0655082
898	5	6.6	264.039	43.5664	4644	5046.8	0.000480809	0.0297836	0.0404878	0.0585796	0.264039	0.45238	19	0.0494223	0.0894068
899	6	6.5	269.936	42.472	7169	6374.83	0.0227458	0.0440662	0.0378344	0.0543456	0.269936	0.447511	22	0.0600651	0.0890143
900	7	6.42857	246.155	38.7234	6400	7337.29	0.0104751	0.0324035	0.0341953	0.0496286	0.246155	0.403022	25	0.0468777	0.0729174
901	4	7.5	251.09	34.8737	3100	7577.75	0.0273564	0.0394018	0.0343875	0.0673232	0.25109	0.432313	19	0.0506959	0.0793217
902	6	6	279.28	47.4334	4541	6770	0.0155188	0.0393515	0.0368399	0.0610161	0.27928	0.459875	19	0.0553795	0.0940504
903	8	5.875	256.387	45.4401	6289	4685.75	0.0121706	0.0395924	0.037986	0.0811316	0.256387	0.418904	24	0.0488497	0.0811316
904	4	6.75	258.267	39.4318	5822	6499	0.0083498	0.0255404	0.0419985	0.0471856	0.258267	0.441094	16	0.0434711	0.0823827
905	7	6	250.475	43.9326	3616	4747.57	0.0246079	0.0436769	0.0305191	0.07631	0.250475	0.435033	22	0.0524485	0.0861959
906	4	7.25	276.969	40.0891	4618	6804.5	0.0421541	0.0516743	0.0315578	0.0578201	0.276969	0.444377	18	0.0674326	0.101424
907	6	6	262.427	45.9768	7054	5467.17	0.0284062	0.0375929	0.0423318	0.0548915	0.262427	0.44809	19	0.0506693	0.0868351
908	4	6.75	271.339	41.8314	237	6164	0.0185262	0.0489319	0.033423	0.0774969	0.271339	0.458295	16	0.0591027	0.0998769
909	8	6.125	232.22	39.7746	7406	5328.62	0.00696936	0.0389715	0.0304692	0.0570544	0.23222	0.426092	26	0.0479892	0.0943486
910	7	5.71429	242.676	44.2017	6741	5939	0.0203723	0.0314901	0.0352347	0.0474556	0.242676	0.423863	20	0.0469262	0.0981022
911	6	6.66667	251.419	38.1618	2993	6847.5	0.0250794	0.0395672	0.0364314	0.0540001	0.251419	0.466544	23	0.0542059	0.0861908
912	9	6.11111	231.554	38.868	9109	6118.67	0.0119705	0.0303387	0.0318672	0.0563273	0.231554	0.394275	29	0.0409737	0.0741039
913	6	6	255.837	43.4516	8412	6019	0.0176639	0.0406335	0.0410556	0.0750838	0.255837	0.438935	19	0.0549443	0.0966115
914	7	6	241.679	40.9375	4280	4533.71	0.00394109	0.0341202	0.032356	0.0830154	0.241679	0.426398	21	0.0392735	0.0830154
915	9	5.66667	263.908	48.4181	8203	5283.89	0.0126787	0.0353828	0.0345025	0.0611104	0.263908	0.444893	25	0.0510231	0.103598
916	6	6.66667	251.691	39.2518	9241	6135.67	0.00922839	0.0300252	0.0365296	0.0676803	0.251691	0.434888	23	0.0421623	0.0771925
917	8	6.125	234.491	39.8845	9217	6258.88	0.0119302	0.0439753	0.0390637	0.0721727	0.234491	0.429356	26	0.0489249	0.0843853
918	7	5.85714	257.832	45.1207	6860	6060.14	0.0354913	0.0504865	0.0342576	0.072166	0.257832	0.452298	21	0.060637	0.0915229
919	7	5.42857	281.265	53.957	5801	4035.57	0.0143443	0.0306044	0.0383517	0.0417257	0.281265	0.462604	18	0.0459743	0.0834848
920	7	6.57143	233.81	40.5456	6552	7381.43	0.0131811	0.0375477	0.035195	0.0657974	0.23381	0.395122	25	0.045383	0.0761319
921	5	6.4	254.534	40.786	4223	6165.6	0.00853113	0.0278072	0.0330441	0.0515884	0.254534	0.444117	18	0.0370079	0.071747
922	4	6.25	259.023	41.6287	3565	6241.5	0.0188717	0.0415951	0.0383713	0.0876056	0.259023	0.428183	14	0.0478401	0.0876056
923	6	6.5	251.097	39.508	7761	6298.17	0.0183565	0.035809	0.0353533	0.0524823	0.251097	0.453364	22	0.0484813	0.0758776
924	5	6	269.163	47.1035	3990	4834.6	0.0220423	0.0439731	0.0337333	0.075222	0.269163	0.438531	16	0.0550515	0.0862639
925	8	6	254.39	45.351	6740	5327.25	0.0163947	0.0399462	0.0396829	0.0767521	0.25439	0.435985	25	0.0506678	0.109135
926	5	5.8	264.435	48.0391	4371	3780.4	0.0214258	0.0393865	0.040651	0.0732264	0.264435	0.450229	15	0.0398871	0.0732264
927	5	6.6	270.932	41.2849	3388	6082.8	0.0156009	0.0309915	0.0294207	0.0502438	0.270932	0.485547	19	0.0444385	0.083368
928	7	6.57143	234.807	37.1113	7654	5856.57	0.00980719	0.0264202	0.0371847	0.0641159	0.234807	0.41811	25	0.0434377	0.0820798
929	7	5.85714	238.009	43.2031	7804	4099	0.0122141	0.0268921	0.0271386	0.0502311	0.238009	0.40102	21	0.0343475	0.0687653
930	8	6.25	237.07	38.8413	7833	6102.12	0.00763165	0.0366442	0.0348614	0.0565962	0.23707	0.42292	27	0.0470075	0.083041
931	6	6.16667	237.305	38.9858	8393	5981.83	0.0183281	0.0259474	0.0389246	0.038646	0.237305	0.432369	20	0.0459305	0.0971031
932	6	6.5	255.051	40.5349	6100	6140.5	0.0122559	0.031625	0.0349862	0.0451819	0.255051	0.432112	22	0.0465003	0.0789734
933	4	6.75	247.595	37.8024	4234	7980	0.0123999	0.052443	0.0399785	0.0674333	0.247595	0.45112	16	0.0514603	0.0847614
934	5	7.2	252.362	38.3951	7008	6728.4	0.011089	0.0351174	0.0335466	0.0515592	0.252362	0.43176	22	0.049554	0.0776997
935	6	6.16667	274.463	46.9963	3673	5997.83	0.0139979	0.0292802	0.0397432	0.0490001	0.274463	0.449354	20	0.0537165	0.0945963
936	6	6.33333	270.795	46.1354	5696	5562	0.0126067	0.044463	0.0357249	0.076796	0.270795	0.443147	21	0.0621198	0.109427
937	6	6	262.805	44.6352	5082	5841	0.00580682	0.032315	0.0368251	0.0881332	0.262805	0.476357	19	0.0399386	0.0881332
938	6	6.66667	255.899	40.7882	7570	6822.83	0.0289304	0.0414626	0.0370958	0.0702673	0.255899	0.426923	23	0.0519425	0.094435
939	5	6.4	265.985	44.4787	4921	6255.4	0.0126787	0.0287011	0.0300453	0.0520736	0.265985	0.457572	18	0.0436877	0.0712189
940	4	6.75	267.754	40.2428	3180	5865.25	0.00407518	0.0279616	0.0408731	0.0410645	0.267754	0.460312	16	0.053287	0.0841306
941	7	6.28571	242.784	39.6794	7236	6136.43	0.0106641	0.035193	0.0361576	0.0600034	0.242784	0.428162	24	0.0498161	0.0862551
942	6	6.16667	273.058	45.5639	7520	5904.67	0.0374056	0.0543368	0.0390039	0.0788074	0.273058	0.467348	20	0.0646484	0.0918978
943	6	6	274.87	48.1568	5303	5632.67	0.0229715	0.0531001	0.0392747	0.0754515	0.27487	0.461045	19	0.0665516	0.112095
944	7	6.28571	248.681	43.3078	8125	5003.71	0.0041078	0.0265175	0.0344134	0.0479626	0.248681	0.438234	24	0.0481143	0.0885439
945	4	7.25	244.483	35.7993	2804	8015	0.011089	0.0193381	0.0335851	0.0263522	0.244483	0.423817	18	0.0383186	0.0641431
946	7	5.85714	275.539	49.6252	11498	4801.43	0.0147323	0.0480841	0.0372976	0.0756999	0.275539	0.452746	21	0.0538049	0.0834227
947	6	6.33333	253.615	42.3866	7452	5952	0.0146831	0.0402058	0.0379561	0.0681339	0.253615	0.434535	21	0.0523469	0.10741
948	4	6.25	258.2	43.1102	202	7191.25	0.0134091	0.0300783	0.0291511	0.0465592	0.2582	0.438421	14	0.0441578	0.0885542
949	6	5.66667	253.843	46.6385	5354	5691.33	0.0119758	0.0364189	0.0331344	0.0588327	0.253843	0.423129	17	0.043531	0.0706837
950	7	6.57143	264.656	43.8843	3830	7921.29	0.0240876	0.0400701	0.0403291	0.0573409	0.264656	0.450294	26	0.0596574	0.107699
951	5	6.2	262.383	42.481	3863	5718.6	0.0140505	0.0382163	0.0416912	0.0723915	0.262383	0.437065	17	0.0529132	0.0943141
952	7	5.71429	272.266	48.7115	8017	4558.43	0.0178698	0.0377097	0.036038	0.0542295	0.272266	0.464439	20	0.0543211	0.0980164
953	5	6.4	265.525	43.053	5558	4977.4	0.0178698	0.0301066	0.0339117	0.0450251	0.265525	0.463928	18	0.0473794	0.0718302
954	5	6.6	251.436	39.8706	5901	6232.6	0.00722408	0.0283826	0.0363331	0.0537241	0.251436	0.443323	19	0.0407584	0.0733302
955	3	6.66667	264.509	39.8863	0	6955.67	0.0240639	0.0511898	0.035746	0.07104	0.264509	0.427186	12	0.0523969	0.0788848
956	5	6.6	266.472	41.9588	7076	6409	0.0300086	0.0452016	0.0375129	0.0768221	0.266472	0.442284	19	0.0579045	0.0994706
957	5	6.2	266.112	44.4154	6457	5035.6	0.0207796	0.0302101	0.0352139	0.0444356	0.266112	0.491949	17	0.0499622	0.0823187
958	5	6.2	275.493	45.9812	6786	6489	0.0336154	0.0388082	0.0382027	0.0451842	0.275493	0.460312	17	0.0545799	0.0846747
959	6	6.16667	236.5	38.8535	5683	5644.5	0.00457929	0.0222824	0.0364751	0.0358946	0.2365	0.436022	20	0.0351818	0.0794852
960	5	6.2	268.195	43.9329	2098	3460	0.0127653	0.0269007	0.0433069	0.0575982	0.268195	0.467463	17	0.043326	0.0884774
961	7	5.71429	269.731	48.4874	5323	5121.71	0.00627856	0.0418078	0.0316207	0.0625647	0.269731	0.446869	20	0.0500271	0.105731
962	5	6	270.427	46.1013	4753	6109.8	0.00852407	0.0397838	0.0418165	0.0725509	0.270427	0.458513	16	0.0531939	0.086382
963	6	6.5	245.03	38.5534	5484	5553.67	0.00608836	0.0258856	0.0312078	0.0400912	0.24503	0.433511	22	0.0373012	0.0695316
964	6	6	258.982	44.2427	8035	5078.33	0.0202703	0.037104	0.0324142	0.0729961	0.258982	0.4283	19	0.0485948	0.0828251
965	7	6	274.636	48.1547	4841	5640.86	0.0278187	0.0468403	0.0344083	0.0698389	0.274636	0.445921	22	0.0615545	0.103559
966	6	6.66667	256.052	39.5255	5569	7102	0.0202928	0.0348053	0.033397	0.0524677	0.256052	0.438269	23	0.0558184	0.102319
967	8	6.375	245.108	40.4136	7314	5421.5	0.0190083	0.037247	0.0352096	0.0774969	0.245108	0.428981	28	0.0484475	0.085514
968	7	6.14286	244.873	40.6455	7035	6591.57	0.0170887	0.0348811	0.0342129	0.0583813	0.244873	0.430929	23	0.0455467	0.0896436
969	5	7	261.549	40.6854	5001	6631.8	0.0128336	0.0364037	0.0361349	0.0729752	0.261549	0.480925	21	0.0501481	0.0761434
970	5	6	271.237	47.9831	3379	4061.8	0.0214236	0.0324914	0.0326011	0.0416943	0.271237	0.453884	16	0.0474693	0.0868904
971	4	7	246.024	35.5124	4929	6477.5	0.00492466	0.0262283	0.0335157	0.0472989	0.246024	0.416703	17	0.0414395	0.0767994
972	7	6.14286	275.375	46.3641	5556	4902.14	0.0339433	0.0464974	0.0380932	0.0742922	0.275375	0.454264	23	0.0627728	0.104794
973	8	5.75	262.379	48.1419	6613	4816	0.0147251	0.0364169	0.0383864	0.0499001	0.262379	0.430567	23	0.0497689	0.091049
974	7	6.14286	249.339	41.5989	5578	4694.43	0.0139034	0.051139	0.0373847	0.078088	0.249339	0.440403	23	0.0586345	0.0971496
975	5	6.8	241.611	36.7018	3295	6105.8	0.00683836	0.0298575	0.0343291	0.0669463	0.241611	0.424811	20	0.0436115	0.0972535
976	3	7.66667	287.463	37.6439	0	6879	0.0297596	0.0431123	0.0364423	0.0554444	0.287463	0.477175	15	0.0614814	0.100916
977	5	6	277.014	46.6967	1937	4616	0.00610793	0.0252533	0.0348759	0.0355562	0.277014	0.452101	16	0.0417969	0.0867943
978	7	6.28571	254.453	42.755	3685	4640	0.0157597	0.0272421	0.0295948	0.0490952	0.254453	0.440945	23	0.0404299	0.0803266
979	8	5.875	248.4	43.3222	6160	5327	0.00722408	0.0345905	0.033371	0.0581864	0.2484	0.436099	24	0.0431679	0.0805543
980	6	6.16667	256.863	43.9828	4353	5357.33	0.0128087	0.0288335	0.0324589	0.0442356	0.256863	0.436717	20	0.0433032	0.0752438
981	7	6.57143	225.382	36.3498	8983	5792.71	0.00344067	0.0351216	0.0357975	0.0729762	0.225382	0.420275	26	0.0384846	0.0729762
982	6	6.66667	284.829	44.156	7176	6159.67	0.023467	0.0498143	0.0391399	0.0824396	0.284829	0.488548	23	0.060283	0.0959893
983	8	6	239.384	40.1822	8616	5276.75	0.0194793	0.0354104	0.0371945	0.0480212	0.239384	0.418386	24	0.0479495	0.0835267
984	5	7	246.201	37.2037	2497	6196.8	0.00938542	0.0219723	0.0314375	0.0356089	0.246201	0.411161	21	0.0418841	0.0732276
985	5	6.2	252.157	40.8255	3169	5508	0.0207956	0.0329149	0.0376915	0.0467427	0.252157	0.445823	17	0.0445836	0.0696696
986	7	6.42857	240.02	38.4114	10681	6967.43	0.0172212	0.0393972	0.0373958	0.0627073	0.24002	0.407916	25	0.0516021	0.0787009
987	6	6.66667	289.133	46.8311	6654	5815.33	0.014961	0.0510495	0.0389107	0.0939253	0.289133	0.478884	22	0.0677712	0.118387
988	5	6.2	245.509	40.2168	4169	5520.2	0.0163484	0.037933	0.0354854	0.0642038	0.245509	0.417086	17	0.0513448	0.104863
989	6	6.66667	263.223	41.4855	4326	6618	0.0111189	0.039979	0.0375148	0.0942887	0.263223	0.43591	23	0.0551381	0.106156
990	5	6.4	261.715	41.9367	4108	5743.2	0.0141337	0.036272	0.0384718	0.0604501	0.261715	0.434117	18	0.0527486	0.108316
991	5	6.6	260.557	42.1854	3417	5354.8	0.0160355	0.0417502	0.0415559	0.0564642	0.260557	0.431305	18	0.0520028	0.0791156
992	5	6.4	260.808	40.9841	8478	6401.4	0.0178065	0.0469627	0.0356311	0.0630263	0.260808	0.454364	18	0.0586659	0.101334
993	6	6.66667	244.509	36.8704	3508	6738.67	0.00739055	0.0291008	0.0387394	0.0521524	0.244509	0.411581	23	0.0495455	0.084751
994	7	6.14286	246.922	41.1956	6374	6278	0.0100098	0.0430913	0.0377712	0.0847647	0.246922	0.436085	23	0.0507541	0.0847647
995	5	6.8	249.363	37.5825	3916	6492.4	0.00618901	0.0389039	0.0340095	0.0712695	0.249363	0.450409	20	0.0533004	0.0891232
996	6	6.16667	234.505	39.1308	3818	5882.17	0.00231008	0.0273796	0.0338521	0.0462297	0.234505	0.433459	20	0.0370287	0.0812071
997	5	6.8	268.774	40.5081	3854	4793.2	0.0111617	0.0270758	0.036796	0.0429821	0.268774	0.448405	20	0.0472776	0.0892474
998	6	6.16667	255.601	44.1892	6463	5470	0.0146803	0.031858	0.0328875	0.046247	0.255601	0.436627	20	0.0475908	0.083763
999	5	6.2	259.033	42.432	4229	5364.2	0.00646748	0.0322799	0.034345	0.0480447	0.259033	0.457003	17	0.0458185	0.0795578
