# Supplementary material for: The winner takes it all—Competitiveness of single nodes in globalized supply networks
Source: PLoS One. 2019 Nov 20;14(11):e0225346. doi: 10.1371/journal.pone.0225346 (PMC6867619; doi:10.1371/journal.pone.0225346)
Supplement: S1 Table — Legends can be found in te readme.txt file. (ZIP) [file pone.0225346.s001.zip › spatial_network_delaunay_randomized_weights_N_1000_r_7_edgelist.dat]

0	66	0.0265763
0	83	0.0377138
0	305	0.0121436
0	623	0.0170641
0	668	0.0390555
0	730	0.0490575
1	194	0.0382224
1	331	0.0192387
1	425	0.0232177
1	517	0.0512854
1	518	0.0100724
1	681	0.0528728
1	690	0.0520269
1	721	0.0140579
2	159	0.0852829
2	239	0.0328425
2	288	0.0199243
2	370	0.0376732
2	404	0.05905
2	552	0.0704092
2	810	0.0362094
2	814	0.0148899
2	941	0.0397337
3	321	0.0364285
3	562	0.0483828
3	578	0.0504772
3	581	0.0559813
3	643	0.0442661
3	716	0.0348944
4	16	0.0538025
4	163	0.0495584
4	242	0.0544599
4	435	0.0317895
4	886	0.0310709
4	914	0.0211639
5	119	0.0146787
5	285	0.0494701
5	840	0.0392033
5	956	0.0303771
5	963	0.0471971
6	13	0.0519481
6	121	0.0601826
6	185	0.0380874
6	271	0.0509354
6	273	0.030253
6	466	0.0134226
6	499	0.0586947
6	856	0.0610088
7	153	0.0580761
7	302	0.0313945
7	332	0.0176022
7	472	0.0463423
7	666	0.0396783
7	839	0.0239641
8	126	0.0158216
8	196	0.0439999
8	549	0.0514234
8	695	0.0284813
8	880	0.00817133
9	175	0.0560888
9	291	0.0319683
9	364	0.0177838
9	472	0.0532649
9	487	0.0510692
9	504	0.0114211
9	726	0.0171878
10	243	0.0596637
10	337	0.0172983
10	561	0.0112702
10	598	0.0819139
10	631	0.0409686
10	737	0.0525373
10	739	0.0266896
10	755	0.037807
10	954	0.0426768
11	50	0.0864065
11	196	0.0648508
11	495	0.0481204
11	541	0.0408054
11	646	0.0321186
12	135	0.027321
12	325	0.0633039
12	759	0.0229105
12	901	0.0488358
12	903	0.0249327
12	952	0.0448954
13	271	0.0338687
13	282	0.0236849
13	525	0.0272476
13	708	0.0345877
13	856	0.0159223
14	290	0.0614039
14	423	0.031744
14	547	0.0386532
14	685	0.0165001
14	963	0.0373661
15	240	0.0313411
15	301	0.0306562
15	396	0.0572752
15	630	0.0803664
15	795	0.0102694
15	905	0.0663483
16	611	0.0492332
16	886	0.0247072
16	914	0.0779132
17	98	0.0501402
17	220	0.0405349
17	432	0.0281326
17	482	0.0500488
17	806	0.0149607
17	929	0.0379754
18	118	0.0395058
18	205	0.0549109
18	561	0.0401612
18	781	0.0244005
18	847	0.0329031
18	883	0.0365034
18	954	0.0214869
19	30	0.015245
19	263	0.0592214
19	340	0.0100567
19	362	0.0307291
19	629	0.0504054
19	696	0.0615191
19	727	0.015579
19	844	0.00417089
20	354	0.01841
20	390	0.0181938
20	607	0.0226078
20	662	0.0148699
20	800	0.0463942
21	158	0.0340739
21	337	0.0341168
21	427	0.0434986
21	473	0.0836306
21	598	0.0338968
21	743	0.0334839
22	176	0.0161318
22	553	0.0283494
22	587	0.0371095
22	627	0.0278195
22	736	0.047248
23	39	0.00240463
23	54	0.0204798
23	223	0.0324821
23	264	0.0241689
23	330	0.0407561
24	72	0.0366866
24	74	0.0298095
24	132	0.0474918
24	236	0.0319401
24	397	0.0151561
24	464	0.0232033
24	566	0.0175677
25	231	0.0602267
25	354	0.0254915
25	436	0.056359
25	475	0.0330285
25	492	0.0572128
25	607	0.0418342
25	951	0.0226884
26	73	0.0200311
26	225	0.0405421
26	250	0.0221879
26	502	0.0398167
26	512	0.00993569
26	605	0.0565268
26	632	0.013108
27	234	0.0120821
27	455	0.0218382
27	497	0.0406647
27	683	0.0279586
27	700	0.0100394
27	752	0.00778401
27	916	0.0411664
28	70	0.0778315
28	276	0.0455723
28	373	0.0330117
28	824	0.0400955
28	990	0.0370472
29	39	0.0371939
29	223	0.0202338
29	683	0.0726751
29	752	0.0398505
30	123	0.0199612
30	166	0.0276637
30	194	0.0469535
30	263	0.03098
30	546	0.052365
30	727	0.0820249
30	835	0.0316482
31	230	0.0330348
31	448	0.0307332
31	734	0.0276805
31	739	0.0190716
31	983	0.011429
31	986	0.0248901
32	144	0.0330746
32	326	0.0626473
32	410	0.0399967
32	588	0.0429567
32	789	0.0376064
33	41	0.0216302
33	171	0.0653604
33	297	0.0355427
33	460	0.0375086
33	849	0.0366201
33	923	0.0308618
33	967	0.0615689
34	101	0.043463
34	413	0.0405457
34	454	0.0338702
34	594	0.0273435
34	637	0.026831
34	742	0.0355463
34	834	0.017109
35	377	0.086491
35	457	0.0274851
35	532	0.0791113
35	846	0.00395105
35	919	0.0162544
36	155	0.0288794
36	210	0.0253087
36	323	0.0678529
36	491	0.00584034
36	678	0.0782738
36	807	0.0139707
37	64	0.0143703
37	84	0.0163056
37	383	0.0344725
37	760	0.053874
37	793	0.041053
37	890	0.0113465
37	891	0.0461222
38	335	0.0299892
38	341	0.0246583
38	392	0.0123207
38	614	0.0405204
38	687	0.0255143
38	876	0.0073185
39	144	0.0433431
39	223	0.0200753
39	270	0.0380934
39	330	0.0142838
39	752	0.0576769
40	261	0.0328057
40	343	0.0414173
40	377	0.0452882
40	467	0.0169991
40	729	0.00614332
40	773	0.0283849
41	297	0.0593746
41	527	0.0271793
41	867	0.042285
41	967	0.0252568
42	199	0.0150762
42	432	0.0159655
42	438	0.0286716
42	482	0.0072213
42	702	0.011505
42	866	0.0114978
43	176	0.0345216
43	390	0.0322212
43	537	0.0235196
43	609	0.0293192
43	946	0.0250527
44	214	0.0218945
44	560	0.0175446
44	871	0.0145939
44	890	0.0227837
44	891	0.0399949
45	81	0.0233036
45	167	0.0290147
45	711	0.03837
45	872	0.0351412
45	943	0.0177069
46	130	0.0240299
46	288	0.0238612
46	552	0.059116
46	901	0.0512032
46	903	0.0220533
46	933	0.02327
46	952	0.0105738
47	80	0.0395993
47	217	0.0462235
47	333	0.0242585
47	694	0.0382363
47	877	0.0188333
48	382	0.0464782
48	501	0.0524024
48	509	0.0372903
48	624	0.0141418
48	988	0.0101136
49	259	0.0517133
49	359	0.0365882
49	421	0.0551708
49	582	0.0266442
50	196	0.0318543
50	541	0.0380527
50	816	0.0163641
50	873	0.0417956
50	880	0.0470476
51	85	0.0358941
51	197	0.0260196
51	336	0.0772679
51	692	0.028921
51	769	0.0406947
51	993	0.0572897
52	234	0.0509179
52	247	0.0406924
52	249	0.0513172
52	422	0.0331364
53	590	0.0613746
53	603	0.0605451
53	684	0.0279661
53	706	0.0366898
53	757	0.0425592
53	868	0.0328945
53	998	0.0539101
54	223	0.042013
54	264	0.0124313
54	272	0.0200532
54	648	0.0501622
55	126	0.010274
55	196	0.013538
55	279	0.0565706
55	791	0.0496072
56	457	0.0273368
56	505	0.0565308
56	567	0.0101689
56	846	0.0299399
56	910	0.0533029
56	961	0.0204892
56	964	0.0259039
56	965	0.00775626
57	67	0.0148512
57	167	0.0378774
57	197	0.0420459
57	285	0.00902517
57	692	0.025271
57	854	0.0459612
57	872	0.0345673
57	956	0.00758003
58	625	0.0336134
58	632	0.0598574
58	750	0.0300081
58	827	0.0374691
58	934	0.0514392
59	150	0.0382082
59	407	0.0247005
59	514	0.0353563
59	658	0.0267019
59	671	0.0436107
59	688	0.0364105
60	261	0.0237721
60	433	0.0139502
60	467	0.0376222
60	712	0.011099
60	751	0.0459239
60	938	0.0291501
61	223	0.0366487
61	234	0.051215
61	272	0.0180332
61	683	0.080184
62	214	0.0231679
62	226	0.0240414
62	231	0.0145696
62	316	0.0400122
62	383	0.0756625
62	560	0.0105849
62	638	0.0421148
62	863	0.0474196
62	951	0.0205633
63	292	0.0430915
63	394	0.059353
63	516	0.0398914
63	562	0.0761319
63	716	0.0246472
64	84	0.0271094
64	411	0.0475324
64	446	0.0553278
64	453	0.0817708
64	713	0.0347044
64	760	0.00957259
64	911	0.0542723
65	86	0.0294637
65	91	0.0165038
65	208	0.0660856
65	415	0.0373294
65	747	0.0682774
66	623	0.0134369
66	656	0.0763916
66	730	0.0137339
66	877	0.0155579
67	173	0.041748
67	753	0.0364737
67	854	0.0213226
67	872	0.0245036
68	306	0.0243013
68	333	0.00761573
68	892	0.0408564
68	957	0.0357037
69	219	0.066871
69	268	0.0396433
69	418	0.0401952
69	732	0.0247112
69	763	0.0232751
69	869	0.0587064
70	460	0.0396649
70	824	0.0413727
70	849	0.0179447
70	990	0.0358149
71	119	0.0294621
71	290	0.0129451
71	319	0.0419199
71	457	0.0119482
71	532	0.00771407
71	567	0.0459662
71	963	0.0326818
71	965	0.0383578
72	236	0.0607433
72	397	0.00868418
72	408	0.038498
72	577	0.02365
72	748	0.0633241
73	250	0.0377317
73	458	0.0523114
73	502	0.0357097
73	592	0.0135253
74	132	0.0372724
74	464	0.025393
75	281	0.00428905
75	367	0.0520161
75	411	0.0219855
75	479	0.0272155
75	911	0.0367323
75	955	0.0601071
76	296	0.0223406
76	339	0.00509384
76	370	0.0075877
76	541	0.0167078
76	816	0.036972
77	153	0.0302449
77	508	0.0359331
77	569	0.0689052
77	717	0.0427702
77	797	0.0336546
78	152	0.0171767
78	204	0.0232607
78	232	0.0414642
78	416	0.0706479
78	463	0.0531118
78	507	0.0381849
78	602	0.0386527
78	927	0.0330236
78	973	0.02978
79	89	0.044803
79	240	0.0454492
79	795	0.0115478
79	997	0.00768076
80	656	0.0863452
80	694	0.0344091
80	877	0.0489467
81	193	0.0703205
81	586	0.0276272
81	711	0.0533343
81	774	0.0311482
81	872	0.0478368
82	169	0.0307635
82	178	0.0364945
82	313	0.0505426
82	332	0.0262605
82	615	0.0175206
82	635	0.0187577
82	698	0.0231458
82	733	0.013498
82	887	0.0314559
83	99	0.0192142
83	305	0.0301033
83	445	0.0585311
83	452	0.0390702
83	481	0.03062
83	668	0.0177612
84	367	0.0217347
84	383	0.00680769
84	436	0.0215358
84	492	0.0457423
84	556	0.0200739
84	911	0.0376732
85	167	0.0293393
85	197	0.0453945
85	320	0.0208211
85	534	0.0450645
85	769	0.0297166
86	91	0.0403938
86	95	0.0432434
86	208	0.0101239
86	524	0.0220021
86	580	0.0579613
86	671	0.00931596
87	456	0.0531467
87	626	0.0488219
87	696	0.015906
87	777	0.0428893
87	833	0.062787
88	107	0.0423335
88	191	0.0731498
88	306	0.00489677
88	451	0.0173705
88	680	0.0525806
88	995	0.026862
89	240	0.00813082
89	265	0.0120112
89	489	0.0443274
89	709	0.00380178
89	997	0.0413098
90	116	0.0789361
90	237	0.0279285
90	395	0.0130621
90	735	0.0411121
90	758	0.0319067
91	415	0.036633
91	524	0.0725809
91	612	0.0262235
91	817	0.0191017
92	416	0.0764188
92	558	0.0286578
92	583	0.0310801
92	749	0.0445862
92	945	0.0229572
92	948	0.0297555
93	205	0.0675955
93	329	0.0455126
93	349	0.0425879
93	787	0.05346
93	883	0.0336585
93	971	0.020112
94	312	0.0163619
94	317	0.0383269
94	476	0.0280943
94	652	0.0441024
95	246	0.0175735
95	524	0.0278615
95	671	0.0123701
95	672	0.0344423
96	119	0.0132145
96	170	0.0570933
96	251	0.0381224
96	336	0.0336742
96	393	0.0412753
96	437	0.0360967
96	692	0.0236074
96	772	0.0325879
97	136	0.0436747
97	171	0.00714534
97	353	0.0290806
97	355	0.0494904
97	967	0.0767585
98	128	0.0380587
98	138	0.0445428
98	482	0.0292218
98	806	0.0492346
99	445	0.0544666
99	481	0.00503775
99	691	0.0368252
99	898	0.0243874
99	949	0.0379502
100	198	0.0680359
100	449	0.0503788
100	555	0.0422609
100	595	0.0104015
100	640	0.0133138
101	378	0.0594531
101	454	0.0238153
101	594	0.0420186
101	673	0.0133337
101	691	0.072012
101	898	0.0383791
101	949	0.0573139
102	350	0.0335333
102	710	0.0371616
102	756	0.0296719
102	928	0.0285108
103	186	0.0529536
103	387	0.0353639
103	419	0.0536646
103	558	0.0308746
103	904	0.0148183
104	468	0.0300657
104	533	0.0560623
104	584	0.0766516
104	616	0.00919843
104	788	0.0485656
105	439	0.035171
105	637	0.0268392
105	742	0.03217
105	796	0.0321492
105	959	0.0420043
106	111	0.0600232
106	120	0.0581127
106	266	0.0368284
107	191	0.0288989
107	306	0.0401062
107	566	0.0245027
107	593	0.0260491
108	149	0.049555
108	430	0.0182549
108	851	0.0228197
108	870	0.0625159
108	991	0.0187162
109	174	0.0289048
109	242	0.0364106
109	352	0.0207621
109	435	0.0419483
109	626	0.0468905
109	844	0.0328908
110	186	0.0308506
110	462	0.0245127
110	539	0.0204936
110	749	0.0409061
110	927	0.0421427
111	113	0.0517794
111	120	0.0299113
111	266	0.0187022
111	283	0.0463499
111	289	0.0394282
111	519	0.0250137
111	587	0.0249955
112	361	0.0507694
112	388	0.0223338
112	617	0.0226877
112	726	0.0141351
112	896	0.0356231
112	959	0.0390089
113	120	0.0417751
113	125	0.0383699
113	283	0.0534981
113	622	0.012308
113	636	0.0323057
114	147	0.0475247
114	442	0.0169714
114	553	0.0191792
114	621	0.0482756
114	627	0.00920066
115	181	0.0137658
115	351	0.0129225
115	712	0.0224203
115	720	0.020062
115	870	0.0464983
116	237	0.0686018
116	279	0.0217487
116	299	0.0186248
116	379	0.0243295
116	395	0.0237586
116	686	0.0563368
116	859	0.0155705
117	265	0.0216901
117	451	0.0321678
117	831	0.0483332
117	995	0.0178736
117	997	0.0586106
118	205	0.01962
118	409	0.0413465
118	548	0.0567897
118	561	0.0146713
118	787	0.0327525
119	170	0.0593864
119	285	0.0252298
119	393	0.0632473
119	532	0.0203002
119	812	0.0536263
119	963	0.00327948
120	141	0.0338094
120	266	0.0540808
120	636	0.0360019
121	172	0.017473
121	185	0.0349664
121	386	0.0405042
121	499	0.0490174
121	545	0.020025
121	763	0.0241038
121	869	0.062452
121	942	0.0235462
122	211	0.0356446
122	338	0.0969543
122	341	0.0366807
122	375	0.0609244
122	434	0.0466327
122	614	0.00978095
122	735	0.0112904
123	474	0.0246859
123	546	0.0337873
123	727	0.022976
124	185	0.0640441
124	293	0.0428338
124	784	0.0165668
124	856	0.0270634
124	942	0.0294448
125	283	0.0426059
125	622	0.0366473
125	640	0.0110247
125	950	0.0302078
126	196	0.0164229
126	279	0.0228279
126	379	0.0541172
126	549	0.0108497
127	195	0.0293399
127	233	0.100512
127	357	0.0209594
127	441	0.0310368
127	485	0.00661435
127	888	0.0756925
128	138	0.00180289
128	444	0.0497847
128	482	0.0162578
128	599	0.0496058
128	862	0.048709
128	931	0.0591296
129	137	0.0507895
129	315	0.0133604
129	319	0.0330462
129	567	0.0312378
129	632	0.0473042
129	934	0.0197991
130	159	0.0149046
130	288	0.0641516
130	933	0.0394207
131	603	0.0343242
131	615	0.0565897
131	641	0.0486119
131	757	0.0605892
132	217	0.0283993
132	333	0.0272568
132	464	0.0153155
132	566	0.0250675
132	593	0.0287485
133	155	0.0556686
133	324	0.0411698
133	488	0.112953
133	900	0.0764313
134	226	0.0437298
134	350	0.0112698
134	710	0.0258164
134	764	0.046672
134	863	0.0116518
134	902	0.0172019
135	325	0.0205544
135	490	0.023639
135	552	0.0456913
135	687	0.0339272
135	952	0.0378832
136	235	0.0323344
136	355	0.048914
136	357	0.0417899
136	819	0.0470409
136	848	0.0619188
136	967	0.0175853
137	315	0.0375729
137	372	0.0146897
137	567	0.0505975
137	633	0.0594059
138	267	0.069796
138	599	0.07347
138	806	0.033717
138	953	0.0170259
139	380	0.0120685
139	513	0.0170436
139	591	0.0309609
139	767	0.0408337
139	786	0.0561627
140	186	0.0133777
140	254	0.0319799
140	286	0.0178974
140	462	0.0279978
140	699	0.0567869
140	708	0.0224984
140	843	0.00976305
141	266	0.0152185
141	636	0.0446926
141	682	0.066569
141	718	0.033866
141	769	0.0140282
141	993	0.0279983
142	164	0.0606407
142	203	0.0586268
142	459	0.0319926
142	981	0.033416
143	489	0.0108943
143	644	0.0406384
143	709	0.0406458
143	715	0.0226549
143	802	0.0271137
143	815	0.0551136
143	874	0.0145994
144	270	0.0241078
144	330	0.0627476
144	588	0.0389693
144	754	0.0326331
144	789	0.0258636
144	899	0.0497639
145	172	0.0267581
145	219	0.0372732
145	386	0.0574698
145	572	0.0302297
145	604	0.0746831
145	676	0.0209084
145	925	0.0475763
146	398	0.0308818
146	405	0.0350302
146	511	0.0375938
146	641	0.0508446
146	996	0.0301369
147	289	0.0589122
147	442	0.0121564
147	627	0.0298978
147	679	0.00707408
148	202	0.00980015
148	448	0.0437846
148	485	0.0703462
148	572	0.0470756
148	604	0.0252262
148	676	0.0632235
148	913	0.0251553
149	515	0.0379053
149	649	0.0303154
149	851	0.0124674
149	991	0.0214925
150	182	0.0156713
150	407	0.00674232
150	580	0.0446143
150	671	0.0158944
151	433	0.0291468
151	515	0.0389904
151	642	0.0826489
151	781	0.0297014
151	847	0.0204394
151	968	0.0594492
151	971	0.0220036
152	273	0.0306763
152	274	0.0311672
152	358	0.0790503
152	539	0.0209853
152	927	0.0168078
152	973	0.024446
153	332	0.0392947
153	431	0.026602
153	508	0.0345392
153	569	0.0458078
153	839	0.0294511
153	991	0.0370148
154	349	0.0581177
154	365	0.0309084
154	366	0.0673252
154	506	0.0351096
154	674	0.0224443
155	210	0.0290491
155	488	0.0114574
155	491	0.0450171
155	647	0.0273728
155	900	0.0270384
156	175	0.0212578
156	551	0.0371902
156	590	0.0281958
156	706	0.00768069
156	989	0.036454
157	252	0.0207007
157	363	0.0105912
157	884	0.0799681
157	906	0.044719
157	976	0.0467289
158	309	0.0276383
158	473	0.0149508
158	598	0.0343726
158	755	0.0506931
159	239	0.0322344
159	288	0.0259253
159	933	0.0654721
160	416	0.0440477
160	749	0.0199464
160	927	0.0125172
161	309	0.025596
161	381	0.0180922
161	473	0.0267085
161	507	0.00310572
161	743	0.0241724
161	780	0.0556258
161	973	0.0322285
161	985	0.0348374
162	415	0.023503
162	443	0.0289548
162	511	0.0152635
162	526	0.019009
162	817	0.0237493
163	352	0.019008
163	435	0.00338403
163	665	0.0463276
163	838	0.0478405
163	886	0.0282519
163	966	0.0844693
164	203	0.0333683
164	377	0.0475678
164	393	0.0284535
164	794	0.0301455
164	981	0.0414312
165	199	0.0124047
165	438	0.0275734
165	522	0.0524216
165	634	0.0259337
165	999	0.0426294
166	187	0.00614145
166	248	0.0177671
166	546	0.0106416
166	835	0.0239971
167	197	0.0195325
167	534	0.0352035
167	872	0.00889265
167	943	0.00819952
168	312	0.0628789
168	382	0.0556981
168	414	0.0160666
168	509	0.0258524
168	597	0.0574314
168	620	0.0359751
168	701	0.0337533
169	487	0.0309912
169	603	0.0439466
169	615	0.034521
169	706	0.0443128
169	887	0.0290396
170	285	0.0458747
170	692	0.0565436
171	353	0.0509667
171	535	0.0380379
171	639	0.0407713
171	923	0.056548
171	967	0.0393396
172	386	0.0118665
172	499	0.0555151
172	881	0.0455716
172	925	0.0113629
173	179	0.0198206
173	586	0.0719499
173	753	0.0390676
173	872	0.00936645
174	242	0.0362873
174	253	0.0208071
174	571	0.034151
174	626	0.0405879
174	663	0.0285508
174	705	0.0367009
175	291	0.0227678
175	369	0.0446804
175	487	0.0250739
175	551	0.0168022
175	706	0.0554391
175	744	0.0176509
176	390	0.0200062
176	587	0.0282135
176	609	0.0753939
176	736	0.022017
177	189	0.0281725
177	327	0.0209435
177	420	0.027448
177	558	0.0313743
177	761	0.033177
177	779	0.0546074
177	828	0.0435221
177	945	0.0630335
177	948	0.0353943
178	313	0.00756734
178	385	0.0448487
178	398	0.00747279
178	615	0.0337798
178	641	0.076372
178	664	0.0366251
178	823	0.0284982
179	218	0.0535563
179	322	0.0330148
179	586	0.0521614
179	600	0.0415555
179	753	0.0408882
180	198	0.0432531
180	399	0.0227841
180	508	0.0292446
180	746	0.0503236
180	797	0.0352849
181	433	0.0341832
181	642	0.0313076
181	712	0.0158298
181	720	0.0195034
181	968	0.0156641
182	215	0.0180342
182	407	0.036735
182	580	0.0525015
182	768	0.0503217
182	778	0.0476872
183	596	0.0369353
183	740	0.0327246
183	841	0.0207803
183	914	0.0516393
184	601	0.0367058
184	861	0.0338719
184	864	0.0256492
184	975	0.0241944
185	856	0.0812196
185	942	0.0133977
186	446	0.0184507
186	462	0.0592097
186	558	0.064178
186	699	0.0710627
186	749	0.0137904
186	904	0.0324654
187	248	0.0356394
187	278	0.0465273
187	465	0.0538494
187	835	0.0334424
187	935	0.0152264
187	972	0.020866
188	724	0.0202491
188	750	0.0493191
188	761	0.0262203
188	827	0.0280803
189	387	0.0449093
189	558	0.0647255
189	725	0.0305723
189	828	0.0251597
190	342	0.0611762
190	606	0.033753
190	788	0.0335657
190	836	0.0568344
190	932	0.0436828
191	489	0.0222017
191	566	0.0147912
191	995	0.0259508
192	401	0.0309992
192	426	0.0474101
192	886	0.0274561
193	586	0.00846446
193	774	0.0266569
193	811	0.0312321
194	263	0.0634124
194	425	0.0612354
194	669	0.0225886
194	690	0.0417452
194	777	0.0109444
194	835	0.0273195
195	219	0.053405
195	389	0.0153837
195	441	0.0423977
195	485	0.00854395
195	659	0.033089
195	676	0.0423173
196	646	0.0127085
196	791	0.0131892
196	880	0.04722
197	692	0.0795166
198	298	0.0376172
198	459	0.0409211
198	555	0.0220366
198	595	0.0208104
198	746	0.0415695
198	797	0.0447565
199	432	0.0236105
199	438	0.0510434
199	480	0.0282849
199	999	0.0761982
200	269	0.0299237
200	317	0.00635825
200	455	0.0194597
200	501	0.0232423
200	579	0.0603227
200	624	0.0207883
201	246	0.0303416
201	326	0.0462088
201	612	0.0326529
201	759	0.0378
201	829	0.0240256
201	979	0.0761694
202	216	0.0175508
202	448	0.0293442
202	543	0.0157585
202	782	0.0335698
202	913	0.0335657
203	351	0.0389518
203	377	0.0661012
203	459	0.040428
203	729	0.0458434
203	870	0.0558439
204	284	0.0382168
204	416	0.0204033
204	583	0.0268651
204	602	0.0336667
204	779	0.0476992
204	945	0.041188
205	787	0.0649182
205	883	0.0587207
206	209	0.027722
206	280	0.00875176
206	405	0.0251774
206	443	0.0140534
206	655	0.0267634
206	818	0.0368554
206	979	0.0240013
207	382	0.00660966
207	404	0.0164817
207	520	0.039382
207	826	0.0310164
207	941	0.037156
208	580	0.015847
208	747	0.0342118
208	778	0.0401586
208	858	0.0247782
209	258	0.0374896
209	405	0.0426638
209	500	0.0407585
209	655	0.0298734
209	998	0.0334147
210	584	0.0539171
210	647	0.0475608
210	678	0.0241713
210	889	0.0126484
211	237	0.0360485
211	375	0.0389356
211	735	0.0268697
212	369	0.0220724
212	470	0.0394926
212	500	0.0241358
212	684	0.0237433
212	693	0.0467513
212	728	0.0287165
212	868	0.0245623
213	308	0.0351762
213	348	0.0471957
213	664	0.0262168
213	823	0.00819793
213	984	0.0136369
214	215	0.045281
214	226	0.0514544
214	407	0.0523005
214	560	0.0660758
214	871	0.0408531
215	226	0.0269559
215	407	0.0513525
215	768	0.0323559
216	448	0.0411984
216	543	0.0119227
216	739	0.0275746
217	333	0.0407971
217	464	0.00490227
217	877	0.0100282
218	221	0.0116737
218	322	0.0302635
218	575	0.00892129
218	647	0.0130888
218	753	0.0498515
219	268	0.0854604
219	386	0.0132403
219	659	0.0463008
219	676	0.0782356
219	869	0.0464026
220	432	0.0495602
220	480	0.0224913
220	498	0.0732566
220	762	0.0481188
220	929	0.0553668
221	488	0.0600336
221	547	0.0676736
221	575	0.0147259
221	613	0.0544254
221	647	0.0717019
221	685	0.0296869
222	380	0.0368056
222	523	0.0498215
222	837	0.0533499
222	861	0.0280568
222	864	0.0143385
223	272	0.0317215
223	683	0.0205766
224	238	0.0305401
224	374	0.0327324
224	513	0.0491144
224	611	0.00518073
224	882	0.0395312
225	512	0.0273063
225	605	0.054117
225	827	0.0330289
226	768	0.0515278
226	863	0.0390677
226	902	0.020776
227	536	0.00606486
227	695	0.0237246
227	842	0.0376032
227	855	0.0313744
227	857	0.0255642
227	939	0.0108737
228	404	0.0339239
228	741	0.0368667
228	804	0.0497919
228	826	0.0688318
228	988	0.0177603
229	417	0.0409842
229	547	0.0446428
229	575	0.0567393
229	753	0.0414415
229	854	0.0146008
229	879	0.0230055
229	956	0.0590359
230	403	0.00973993
230	448	0.0368539
230	704	0.046322
230	790	0.012424
230	925	0.042115
230	986	0.0718957
231	383	0.0281953
231	436	0.0205385
231	951	0.0385507
232	381	0.0587502
232	507	0.0236392
232	973	0.0362798
233	357	0.0334289
233	496	0.0661888
233	848	0.01668
233	888	0.00914719
234	249	0.0301152
234	272	0.0260024
234	422	0.0329827
234	497	0.028646
234	683	0.0174289
235	408	0.0441921
235	527	0.044592
235	819	0.0695405
235	867	0.0395392
235	967	0.055889
236	402	0.0110986
236	566	0.0491101
236	577	0.0103139
237	375	0.050438
237	686	0.00998921
237	735	0.0461864
237	936	0.0447105
238	513	0.0257162
238	523	0.0454394
238	591	0.0478687
238	882	0.0402034
239	404	0.0215084
239	550	0.0670523
239	703	0.0171244
239	933	0.0462712
240	396	0.0141087
240	709	0.0231479
240	715	0.0524721
240	795	0.0339923
241	304	0.0239317
241	368	0.0338535
241	474	0.0133289
241	573	0.0313557
241	884	0.0131782
241	906	0.0446255
242	435	0.0172678
242	571	0.0264537
242	705	0.0295057
242	914	0.0192125
243	337	0.015544
243	557	0.0615847
243	719	0.0309927
243	803	0.0184408
243	954	0.0793515
244	301	0.0355788
244	357	0.050128
244	441	0.0741479
244	554	0.0469091
244	582	0.00213062
244	630	0.0396605
244	771	0.0326498
245	248	0.0268492
245	278	0.0357793
245	304	0.0230806
245	474	0.0145749
246	326	0.0449711
246	524	0.0436854
246	564	0.0420989
246	612	0.021331
246	672	0.052508
247	249	0.0314734
247	259	0.0120279
247	267	0.0559299
247	422	0.04646
247	529	0.0426541
248	278	0.0583929
248	474	0.0204929
248	546	0.0355767
249	256	0.0985982
249	267	0.00756378
249	497	0.0231377
249	960	0.0234271
250	324	0.0345032
250	423	0.0673524
250	592	0.0356415
250	632	0.0278901
250	900	0.0376256
251	336	0.0494708
251	437	0.0200571
251	636	0.0345594
251	969	0.0149471
251	993	0.016034
252	363	0.0113702
252	651	0.061533
252	711	0.00768567
252	774	0.0289275
252	884	0.0421441
252	895	0.045169
253	450	0.0537473
253	571	0.0509795
253	663	0.0291624
253	740	0.0451307
253	809	0.0371502
254	282	0.022907
254	424	0.0253985
254	708	0.0261443
254	843	0.0366569
255	293	0.0237012
255	418	0.00702129
255	654	0.00676773
255	820	0.0479129
255	899	0.0341614
255	942	0.00877427
256	455	0.00872878
256	497	0.0257749
256	579	0.0170758
256	599	0.042058
256	707	0.0443476
256	960	0.0436254
257	297	0.0575377
257	408	0.0232727
257	460	0.0360979
257	748	0.0195115
257	867	0.00756124
257	990	0.0208284
258	500	0.0503853
258	868	0.00849815
258	998	0.0307175
259	301	0.0151161
259	359	0.0400532
259	422	0.0100583
259	529	0.0346132
259	530	0.0262791
259	568	0.0747434
259	582	0.0363511
260	278	0.0245241
260	653	0.0454787
260	805	0.0310211
260	935	0.0235793
260	937	0.0311575
261	343	0.02946
261	467	0.0407117
261	910	0.0539051
261	938	0.0261404
261	961	0.0343838
262	428	0.040569
262	451	0.0376215
262	477	0.0550268
262	498	0.028219
262	570	0.0561177
262	680	0.0350886
262	762	0.0339382
263	696	0.0630036
263	777	0.0224176
264	330	0.0449805
264	389	0.0286839
264	440	0.0126779
264	648	0.032571
265	489	0.0498988
265	995	0.0199177
265	997	0.0464455
266	289	0.0328531
266	679	0.0572629
266	718	0.0255888
267	529	0.0245838
267	599	0.0209721
267	953	0.0378734
267	960	0.0438459
268	659	0.0460231
268	732	0.0257981
268	853	0.0377147
269	455	0.0100485
269	624	0.0180343
269	741	0.0442825
269	977	0.0430966
269	988	0.0198372
270	550	0.0281244
270	752	0.0428476
270	789	0.0310475
270	916	0.00746541
271	462	0.0304961
271	466	0.00379622
271	708	0.0441815
272	422	0.0306885
272	648	0.0151114
273	274	0.0694423
273	466	0.0137804
273	499	0.03279
273	539	0.0266703
274	358	0.0449562
274	493	0.0126528
274	499	0.0344798
274	574	0.0520143
274	660	0.066432
274	881	0.0594257
275	303	0.0188907
275	469	0.0785739
275	494	0.0342739
275	517	0.0432413
275	536	0.0325462
275	880	0.0368089
276	373	0.0190784
276	585	0.0179329
276	748	0.0516877
276	990	0.0153461
277	409	0.0361169
277	535	0.0201746
277	548	0.0401983
277	631	0.0111694
277	639	0.016059
277	737	0.0349189
278	304	0.0627347
278	805	0.0440604
278	935	0.0470473
279	299	0.000653067
279	379	0.0375351
279	791	0.0274111
280	325	0.0425518
280	655	0.0582848
280	728	0.0453883
280	759	0.0371825
280	818	0.056576
281	367	0.0228261
281	911	0.0379668
282	318	0.0546335
282	424	0.0534965
282	525	0.0292548
282	658	0.0913149
282	708	0.0165349
282	784	0.0323241
282	856	0.0441146
283	519	0.0123057
283	542	0.0390953
283	640	0.00539721
284	327	0.0636251
284	372	0.0251736
284	602	0.0435224
284	670	0.0241459
284	779	0.00451599
284	825	0.0360471
285	692	0.0137988
285	956	0.0668096
286	424	0.0437321
286	446	0.0344968
286	699	0.0247703
286	760	0.0622661
286	776	0.0255279
286	843	0.0307254
286	922	0.0226443
287	514	0.0340501
287	658	0.0445462
287	672	0.0549617
287	754	0.0256276
288	552	0.0114002
289	587	0.0175877
289	627	0.0551242
289	679	0.0397711
290	319	0.0433973
290	423	0.0285906
290	632	0.0222741
290	963	0.0395535
291	726	0.035643
291	744	0.0395647
292	379	0.0467459
292	394	0.00190744
292	516	0.0350561
292	608	0.033305
292	689	0.0387417
292	920	0.023702
293	318	0.0213904
293	754	0.0196422
293	784	0.0168055
293	899	0.0608616
293	942	0.0323999
294	364	0.0494243
294	617	0.0433796
294	796	0.061985
294	799	0.0314506
294	860	0.0197127
295	606	0.0204791
295	667	0.0253346
295	677	0.0328354
295	932	0.0341664
296	370	0.0535581
296	486	0.0724403
296	810	0.0329322
296	814	0.021122
296	816	0.0500742
297	460	0.0528816
297	867	0.0665584
298	437	0.0212071
298	459	0.00466864
298	555	0.0289286
298	772	0.0111115
298	969	0.0166777
298	981	0.0432881
299	686	0.0496688
299	791	0.0589692
299	936	0.0303209
300	429	0.0430816
300	445	0.0163303
300	454	0.045835
300	924	0.00966233
300	949	0.0387322
301	530	0.0140057
301	582	0.0188395
301	630	0.0299952
301	905	0.0170795
302	472	0.0358845
302	504	0.0511878
302	839	0.0288959
302	885	0.00923344
303	494	0.00978626
303	816	0.0506306
303	873	0.0523186
303	880	0.0250762
304	474	0.0342155
304	805	0.056454
304	884	0.0276306
304	895	0.0516187
305	452	0.0334149
305	623	0.0805522
305	731	0.00220614
306	333	0.0390317
306	576	0.0449205
306	593	0.0515714
306	680	0.0599405
306	892	0.0605535
306	944	0.0375404
306	962	0.05622
307	316	0.0560366
307	334	0.0195648
307	360	0.0356611
307	951	0.0121014
308	348	0.0526572
308	664	0.0283047
308	765	0.0438616
308	970	0.0141281
308	992	0.059213
309	473	0.106127
309	755	0.00795497
309	780	0.0227188
310	553	0.0349587
310	610	0.030719
310	621	0.0182184
310	893	0.0390388
310	958	0.0241112
311	366	0.0413701
311	559	0.0513388
311	742	0.035224
311	824	0.0157635
311	834	0.04579
311	849	0.0462455
312	317	0.0601442
312	414	0.0582293
312	501	0.0495573
312	509	0.0137774
312	652	0.0555023
313	635	0.0560699
313	664	0.0391099
313	714	0.0670207
313	822	0.00655894
313	875	0.0339348
314	522	0.0247005
314	634	0.0452494
314	801	0.0435884
314	841	0.0161053
315	625	0.0345166
315	633	0.0355221
315	934	0.0294702
316	360	0.00642087
316	638	0.0324838
316	764	0.0640946
316	863	0.0426576
316	951	0.0103593
317	476	0.0889015
317	501	0.0439335
317	503	0.037834
317	579	0.0407525
317	809	0.0651898
318	658	0.0124784
318	754	0.0276545
318	784	0.0207033
319	567	0.0443096
319	632	0.0165024
320	363	0.0199486
320	534	0.0239537
320	651	0.0412245
320	682	0.0462157
320	769	0.0146008
321	581	0.0652114
321	668	0.0247573
321	716	0.0566173
321	730	0.0704575
321	852	0.0382775
322	600	0.0115417
322	647	0.0398772
323	678	0.0835582
323	807	0.0562188
323	821	0.044082
323	850	0.0177972
323	944	0.0421036
324	423	0.0174475
324	488	0.0325601
324	900	0.0259685
325	687	0.0424944
325	728	0.037809
325	759	0.0244415
326	410	0.0123513
326	564	0.0383174
326	588	0.0697186
326	759	0.0410691
327	372	0.0433782
327	420	0.010789
327	650	0.056453
327	779	0.0167802
328	345	0.029854
328	465	0.035423
328	653	0.0448035
328	935	0.0466308
328	939	0.0216598
328	994	0.0635818
329	349	0.0580717
329	674	0.0527582
329	799	0.0453985
329	860	0.0179662
329	971	0.0334728
330	440	0.090092
330	899	0.0577688
331	425	0.00631457
331	465	0.0643232
331	517	0.0626305
331	536	0.0425221
331	857	0.0248995
331	972	0.0809807
332	569	0.0708733
332	666	0.0477885
332	698	0.048389
332	887	0.0166493
333	593	0.0254234
333	694	0.0658909
333	957	0.0298583
334	360	0.0358143
334	565	0.0274327
334	662	0.0830342
334	946	0.0489866
334	951	0.0616518
335	392	0.0189329
335	434	0.0226689
335	470	0.0465666
335	687	0.0135348
335	693	0.0204682
336	692	0.0384012
336	993	0.00879255
337	427	0.0258464
337	557	0.0451998
337	598	0.0189921
337	751	0.00957469
337	985	0.0501365
338	434	0.0214718
338	723	0.0296186
338	726	0.0243375
338	735	0.0631224
338	744	0.0361533
338	832	0.0713037
338	896	0.0486203
339	370	0.0564095
339	490	0.0224428
339	495	0.0181866
339	541	0.0309231
340	629	0.0397041
340	838	0.0168633
340	844	0.061558
340	966	0.0143384
341	392	0.0502382
341	434	0.0299477
341	614	0.0624359
342	356	0.0253853
342	677	0.0393052
342	836	0.0191031
342	845	0.0287937
342	932	0.0481975
343	773	0.0714072
343	961	0.0308835
343	964	0.0165946
344	426	0.04833
344	475	0.0404243
344	556	0.0301445
344	611	0.028821
344	783	0.028757
344	882	0.060889
344	886	0.0196716
345	471	0.0348537
345	653	0.0484108
345	689	0.014197
345	808	0.104476
345	855	0.0515457
345	939	0.0524906
346	444	0.0174614
346	482	0.0606555
346	862	0.0729093
346	866	0.00560747
347	367	0.024781
347	484	0.0472927
347	601	0.0360118
347	864	0.0459455
348	984	0.0233468
348	992	0.0557053
349	506	0.0270515
349	674	0.0123316
349	787	0.0270847
350	565	0.0462465
350	710	0.0339085
350	756	0.032799
350	764	0.0268498
351	712	0.0200114
351	729	0.0511606
351	870	0.0218826
352	435	0.0261625
352	844	0.0390021
352	966	0.0334432
353	355	0.0387746
353	496	0.0398124
353	535	0.0395997
353	782	0.0396682
353	848	0.0279914
353	913	0.00569434
354	607	0.02388
354	662	0.0568975
354	951	0.0298252
355	848	0.0597405
356	471	0.0127423
356	811	0.0135593
356	836	0.0245172
356	845	0.0330246
356	937	0.031425
357	441	0.0465894
357	554	0.065916
357	644	0.0482582
357	819	0.0205895
357	848	0.0795593
358	574	0.0347579
358	734	0.0197523
358	780	0.0524766
358	973	0.0333317
359	389	0.0269189
359	421	0.0478558
359	568	0.0582831
360	565	0.0359555
360	764	0.0581429
361	388	0.0291964
361	723	0.0378615
361	758	0.0249889
361	896	0.0123536
362	626	0.0583256
362	696	0.00420876
362	844	0.0473456
363	651	0.0133436
363	682	0.0276345
363	976	0.034714
363	978	0.0365771
364	504	0.00822366
364	617	0.0247424
364	726	0.0265628
364	799	0.0175803
364	885	0.0330637
365	366	0.0503756
365	559	0.0129167
365	674	0.0313124
365	860	0.0374916
366	506	0.0338164
366	559	0.00801911
366	849	0.0288131
366	923	0.022715
367	479	0.0556383
367	484	0.0735318
367	556	0.0418758
367	601	0.0514493
367	911	0.0350706
368	474	0.0724405
368	573	0.0512032
368	618	0.0449658
368	621	0.0469071
368	958	0.0380855
369	434	0.0158343
369	470	0.0175329
369	551	0.0128487
369	684	0.043749
369	744	0.0141974
369	832	0.0248252
370	490	0.00737377
370	552	0.0510917
370	814	0.0262826
371	495	0.049545
371	646	0.0248782
371	876	0.0162213
372	567	0.0300347
372	633	0.0437622
372	650	0.0648171
372	670	0.0230845
373	413	0.010411
373	429	0.0482118
373	585	0.0357839
373	745	0.0540357
373	824	0.0340474
374	513	0.0410015
374	611	0.0559918
374	786	0.0226493
374	801	0.0521468
374	841	0.0131028
375	614	0.00575938
375	876	0.0506544
375	936	0.0295192
376	384	0.0435603
376	800	0.0328505
376	830	0.0249736
376	893	0.0130926
377	532	0.0724443
377	729	0.0191004
377	773	0.025279
377	794	0.0213414
377	919	0.0424955
378	395	0.0300125
378	673	0.049965
378	859	0.00848532
378	898	0.0276749
378	908	0.0257347
378	940	0.0210519
379	549	0.0397252
379	608	0.0489362
379	808	0.0410617
379	855	0.0245053
379	859	0.0614548
379	894	0.0318127
379	920	0.0755772
379	940	0.0202733
380	391	0.0459667
380	523	0.0338245
380	591	0.0167374
380	724	0.0447592
380	761	0.0417062
380	767	0.0362299
380	828	0.0517107
380	837	0.0430104
381	507	0.0223509
381	973	0.0610124
382	509	0.0393378
382	520	0.0806924
382	701	0.018192
382	826	0.0806938
382	988	0.00908162
383	436	0.0392418
383	560	0.0306484
383	793	0.0164524
384	447	0.0460142
384	478	0.0607951
384	657	0.0143343
384	830	0.0288526
384	865	0.0191377
384	893	0.0540912
385	398	0.0308397
385	526	0.0181536
385	823	0.024279
385	984	0.0347767
385	996	0.0613491
386	869	0.0431905
387	419	0.0585582
387	479	0.0219022
387	558	0.0554401
387	725	0.0235507
388	758	0.0210007
388	921	0.0616846
388	959	0.0148734
389	421	0.0393595
389	440	0.0364838
389	441	0.0181121
389	568	0.00222294
389	648	0.0120201
389	659	0.0455092
389	853	0.0292259
390	662	0.0243021
390	736	0.0280426
390	800	0.0361563
390	946	0.110334
391	523	0.0335726
391	591	0.000555342
392	434	0.0383484
393	772	0.0459822
393	794	0.0198647
393	812	0.0289934
393	981	0.0257528
394	412	0.0348252
394	562	0.00412852
394	689	0.0472752
395	594	0.038032
395	673	0.0267794
395	758	0.0457086
395	859	0.0176187
396	630	0.0693309
396	715	0.000816448
396	771	0.0320896
397	452	0.0394255
397	464	0.0236381
397	623	0.0613091
397	731	0.0754748
397	748	0.0420119
397	877	0.0522616
398	641	0.0186991
398	996	0.0159175
399	430	0.013244
399	431	0.053155
399	508	0.0269018
399	628	0.0528811
399	746	0.00948841
400	428	0.0489782
400	458	0.026455
400	491	0.0408985
400	570	0.0502542
400	592	0.0449673
400	792	0.0275411
401	426	0.050677
401	478	0.0066656
401	665	0.0189628
401	783	0.0475874
401	830	0.0141005
401	886	0.0261105
402	566	0.0516737
402	577	0.0350348
402	815	0.0536783
402	819	0.00806218
402	874	0.0300767
403	493	0.0633202
403	574	0.0415024
403	660	0.0136773
403	770	0.0369178
403	790	0.0171273
403	925	0.022907
404	703	0.021237
404	804	0.0254629
404	826	0.0406261
404	941	0.00671103
405	443	0.0221404
405	511	0.0205379
405	641	0.0282128
405	998	0.0421857
406	710	0.0300863
406	858	0.019402
406	897	0.035237
406	928	0.0307968
407	688	0.046471
407	871	0.0280577
407	890	0.0585976
407	922	0.0292898
408	577	0.0269665
408	748	0.0552984
408	819	0.0276735
408	867	0.0249329
409	548	0.0494772
409	639	0.0306257
409	787	0.0354475
409	923	0.0383808
410	483	0.0317749
410	759	0.0136022
410	789	0.0911071
410	903	0.0389457
411	713	0.0137173
411	911	0.0206772
411	955	0.0743166
412	471	0.00931463
412	562	0.0382708
412	643	0.0334106
412	689	0.0242925
413	429	0.0547588
413	454	0.039082
413	745	0.0198383
413	834	0.0792821
414	597	0.0205468
414	652	0.0153867
415	526	0.0324859
415	747	0.0300259
415	817	0.0743693
415	982	0.0457273
416	583	0.0376446
416	749	0.0175363
416	927	0.0288234
417	840	0.010872
417	879	0.0262225
[truncated: 4,000 more rows]
