# Supplementary material for: The winner takes it all—Competitiveness of single nodes in globalized supply networks
Source: PLoS One. 2019 Nov 20;14(11):e0225346. doi: 10.1371/journal.pone.0225346 (PMC6867619; doi:10.1371/journal.pone.0225346)
Supplement: S1 Table — Legends can be found in te readme.txt file. (ZIP) [file pone.0225346.s001.zip › spatial_network_delaunay_randomized_weights_N_1000_r_7_node_measures.dat]

0	6	6	272.803	46.3332	7092	6041.67	0.0121436	0.0302685	0.0338736	0.0490575	0.272803	0.46921	19	0.0461142	0.0842437
1	8	6.125	235.873	39.628	7004	6310.75	0.0100724	0.0326243	0.0403758	0.0528728	0.235873	0.408174	26	0.0469603	0.0851759
2	9	6.11111	237.478	40.5535	9559	5790.89	0.0148899	0.0440017	0.0341787	0.0852829	0.237478	0.436693	29	0.0549308	0.0976358
3	6	6	278.664	48.1027	6975	5163.33	0.0348944	0.0450717	0.0394607	0.0559813	0.278664	0.476976	19	0.0593733	0.0878337
4	6	6.66667	260.321	42.1645	6691	4391.33	0.0211639	0.0403075	0.0362086	0.0544599	0.260321	0.475837	23	0.0561113	0.0876247
5	5	7	247.604	38.7127	6589	5974.8	0.0146787	0.0361852	0.0343387	0.0494701	0.247604	0.413053	21	0.0466903	0.0748324
6	8	6	259.237	44.6464	7593	6272	0.0134226	0.0455666	0.036088	0.0610088	0.259237	0.428592	25	0.0613941	0.107758
7	6	6.33333	250.07	40.7356	8200	6517.17	0.0176022	0.0361763	0.0357466	0.0580761	0.25007	0.431565	21	0.0545703	0.0884756
8	5	6.8	253.928	38.5728	1803	5204.6	0.00817133	0.0295795	0.0315834	0.0514234	0.253928	0.448137	20	0.0428349	0.0770715
9	7	6.42857	252.806	41.6184	10174	7045.57	0.0114211	0.034112	0.0332477	0.0560888	0.252806	0.453805	25	0.0494802	0.0932897
10	9	6.44444	234.043	37.3355	10196	7422.56	0.0112702	0.0412028	0.038978	0.0819139	0.234043	0.410932	32	0.0465039	0.0819139
11	5	6.8	275.093	40.9364	3367	5638.6	0.0321186	0.0544603	0.033764	0.0864065	0.275093	0.478906	19	0.0591669	0.0864065
12	6	6.33333	244.577	41.5555	3614	5474.5	0.0229105	0.0386999	0.0321766	0.0633039	0.244577	0.441654	21	0.048378	0.0797066
13	6	6.33333	259.991	46.7537	7125	5496.67	0.0159223	0.0312099	0.0379211	0.0519481	0.259991	0.452834	20	0.0492056	0.0959768
14	5	7	252.99	37.7277	5910	5717.4	0.0165001	0.0371334	0.0354272	0.0614039	0.25299	0.409692	21	0.053137	0.0839143
15	6	6	256.052	43.4882	6207	4798.83	0.0102694	0.0460428	0.0332464	0.0803664	0.256052	0.421339	19	0.043944	0.0803664
16	4	7.75	266.316	35.139	3491	7319.5	0.0247072	0.051414	0.0378688	0.0779132	0.266316	0.478658	20	0.0663994	0.120303
17	6	6.33333	259.1	41.7953	5430	4903.5	0.0149607	0.0369654	0.0382632	0.0501402	0.2591	0.441476	21	0.0498026	0.0939626
18	7	5.57143	239.503	43.3387	6722	5282.57	0.0214869	0.035696	0.0383461	0.0549109	0.239503	0.41467	19	0.0497892	0.0898278
19	8	6.375	238.215	39.738	6262	6695.38	0.00417089	0.0308658	0.0367209	0.0615191	0.238215	0.404794	28	0.0403784	0.0713647
20	5	6.4	254.953	40.5497	4352	7643	0.0148699	0.0240951	0.0386075	0.0463942	0.254953	0.447262	18	0.0473804	0.0902222
21	6	5.33333	260.978	51.1081	777	4475.67	0.0334839	0.0437834	0.0329114	0.0836306	0.260978	0.432354	15	0.048377	0.0836306
22	5	6.6	255.22	39.1945	7446	6746.2	0.0161318	0.0313316	0.0349078	0.047248	0.25522	0.451596	19	0.0482149	0.0871188
23	5	6.2	241.109	39.496	2901	5619.4	0.00240463	0.0240583	0.0332529	0.0407561	0.241109	0.42153	17	0.0384935	0.0635799
24	7	6.28571	254.581	45.3022	4747	5583.14	0.0151561	0.0288364	0.0318727	0.0474918	0.254581	0.449328	23	0.041307	0.077607
25	7	5.85714	261.385	46.098	7540	6274.29	0.0226884	0.0424059	0.0358784	0.0602267	0.261385	0.466086	21	0.0509827	0.101483
26	7	5.85714	249.58	46.6901	6047	5301.71	0.00993569	0.0288783	0.0352981	0.0565268	0.24958	0.429524	21	0.0389761	0.061914
27	7	6.42857	220.73	35.2117	8804	6925	0.00778401	0.0230762	0.0296415	0.0411664	0.22073	0.417986	25	0.0353994	0.063
28	5	6	284.537	48.5068	4505	5285.4	0.0330117	0.0467116	0.0332599	0.0778315	0.284537	0.496753	16	0.0529915	0.0812235
29	4	6.5	254.062	39.3191	760	5899.25	0.0202338	0.0424883	0.0320057	0.0726751	0.254062	0.435602	15	0.0481295	0.0805369
30	8	6.125	239.206	41.612	9210	5356.38	0.015245	0.0383552	0.0324745	0.0820249	0.239206	0.40838	26	0.0491864	0.108189
31	6	6.66667	244.53	38.135	6503	6444.5	0.011429	0.0244732	0.0330523	0.0330348	0.24453	0.42292	23	0.0378434	0.0654622
32	5	6.6	247.221	38.437	9274	6830.2	0.0330746	0.0432563	0.0433209	0.0626473	0.247221	0.422824	19	0.0641135	0.0973191
33	7	6.42857	270.528	43.2937	6520	6884.29	0.0216302	0.041299	0.0378186	0.0653604	0.270528	0.461801	25	0.0572765	0.101586
34	7	6.71429	256.176	38.775	8500	7311.86	0.017109	0.0321012	0.0372116	0.043463	0.256176	0.479546	27	0.0545223	0.115475
35	5	6.4	243.605	39.9822	3080	4403.8	0.00395105	0.0426586	0.0341536	0.086491	0.243605	0.408847	18	0.0533195	0.123694
36	6	6.66667	247.999	37.3967	4309	5360.5	0.00584034	0.0366876	0.0374769	0.0782738	0.247999	0.436505	23	0.0456437	0.0845481
37	7	6.57143	247.926	40.1826	9709	6291.57	0.0113465	0.0310777	0.0320199	0.053874	0.247926	0.446135	26	0.0444135	0.0888221
38	6	6.16667	245.802	43.1291	2488	6763.33	0.0073185	0.0233869	0.0331037	0.0405204	0.245802	0.438265	20	0.0373181	0.0765558
39	7	6	240.748	41.8853	8688	5413.71	0.00240463	0.0304387	0.0348528	0.0576769	0.240748	0.423934	22	0.0448298	0.0823123
40	6	6.16667	247.5	42.1012	7660	5610.67	0.00614332	0.0285064	0.0382465	0.0452882	0.2475	0.420526	20	0.0472788	0.0912526
41	5	5.8	272.147	49.1161	5355	4559.8	0.0216302	0.0351452	0.0396625	0.0593746	0.272147	0.471598	15	0.0475749	0.0717713
42	6	6.33333	247.997	41.3328	3989	5787.67	0.0072213	0.0149896	0.0350864	0.0286716	0.247997	0.43604	21	0.0333915	0.0744682
43	5	6.6	249.753	38.0575	3271	5662.8	0.0235196	0.0289268	0.0389636	0.0345216	0.249753	0.449615	19	0.0463613	0.0740392
44	5	6	254.681	45.0543	4746	4958	0.0145939	0.0233623	0.0307886	0.0399949	0.254681	0.456652	16	0.0385115	0.0671755
45	5	6.2	253.733	42.8929	3071	6101.2	0.0177069	0.0287073	0.0339607	0.03837	0.253733	0.442631	17	0.0431194	0.0637838
46	7	5.71429	245.552	45.9784	4062	4411.57	0.0105738	0.0305868	0.0344458	0.059116	0.245552	0.432744	20	0.0418711	0.0695412
47	5	6.2	262.049	45.4218	8301	4897.2	0.0188333	0.0334302	0.036684	0.0462235	0.262049	0.468211	17	0.0421583	0.080967
48	5	6.2	243.921	40.7116	2183	3936	0.0101136	0.0320853	0.0337736	0.0524024	0.243921	0.405229	17	0.0366444	0.0651869
49	4	6.25	260.89	44.2063	1018	6441.25	0.0266442	0.0425291	0.0356157	0.0551708	0.26089	0.446934	14	0.0496853	0.0712536
50	6	6.5	262.305	43.3533	3907	4576	0.0163641	0.0435868	0.0357273	0.0864065	0.262305	0.464413	22	0.0479996	0.0866725
51	6	5.83333	256.748	44.6253	5296	5223	0.0260196	0.0443478	0.0348151	0.0772679	0.256748	0.421491	18	0.0542431	0.096179
52	4	7	252.009	36.3763	3090	6013.75	0.0331364	0.044016	0.0347604	0.0513172	0.252009	0.442517	17	0.058919	0.093567
53	7	6.14286	274.853	45.6219	6437	6112.71	0.0279661	0.0451342	0.0379578	0.0613746	0.274853	0.467164	23	0.0580772	0.0948693
54	5	6	235.494	39.6975	2774	4535.8	0.0124313	0.0290279	0.0278349	0.0501622	0.235494	0.424542	16	0.0357691	0.0625896
55	4	6.5	257.699	40.2655	2131	5158.5	0.010274	0.0324974	0.0294197	0.0565706	0.257699	0.464701	15	0.0353249	0.0608489
56	8	6	244.34	42.8807	6693	4496.38	0.00775626	0.0289286	0.0307874	0.0565308	0.24434	0.409686	25	0.0443451	0.094469
57	8	6.125	249.972	41.8109	5251	5156.62	0.00758003	0.0271474	0.0333514	0.0459612	0.249972	0.414998	26	0.0422007	0.082404
58	5	7.2	279.625	41.9437	4559	5469.2	0.0300081	0.0424774	0.0342162	0.0598574	0.279625	0.478906	22	0.0555328	0.0955252
59	6	6.5	247.689	40.4133	7488	5213.17	0.0247005	0.0341647	0.0349987	0.0436107	0.247689	0.453668	22	0.0508398	0.0919694
60	6	7	228.762	34.1327	8391	7426.83	0.011099	0.0269196	0.0318699	0.0459239	0.228762	0.400847	25	0.0401079	0.0766575
61	4	6.75	244.82	36.7958	1690	4976.25	0.0180332	0.0465202	0.0308106	0.080184	0.24482	0.428591	16	0.0516823	0.0818581
62	9	6.22222	255.104	44.3058	6777	5946.78	0.0105849	0.0331263	0.0345184	0.0756625	0.255104	0.46201	29	0.0427646	0.0836232
63	5	6.4	281.2	45.059	7072	6148	0.0246472	0.048623	0.0357455	0.0761319	0.2812	0.484657	18	0.0622243	0.0898374
64	8	6.125	254.811	45.4262	8002	4454.5	0.00957259	0.0405825	0.0356561	0.0817708	0.254811	0.460505	25	0.0503122	0.096609
65	5	6.2	260.107	42.6079	6981	5558.6	0.0165038	0.043532	0.0380369	0.0682774	0.260107	0.44951	17	0.049048	0.0797462
66	5	6.6	259.983	39.926	3986	6320	0.0134369	0.0291393	0.0399832	0.0763916	0.259983	0.451747	19	0.0419483	0.0886514
67	5	6.4	254.431	41.2542	4462	5064.4	0.0148512	0.0277798	0.0326248	0.041748	0.254431	0.423009	18	0.041146	0.0735961
68	4	7.5	255.978	38.3967	3727	5514.5	0.00761573	0.0271193	0.0416117	0.0408564	0.255978	0.449798	19	0.0481782	0.0855074
69	6	5.83333	275.404	49.0154	2633	4417.33	0.0232751	0.0422337	0.0410744	0.066871	0.275404	0.452478	18	0.0585006	0.118755
70	5	6.2	271.936	44.5456	3826	5825.6	0.0179447	0.0425257	0.0333504	0.0778315	0.271936	0.466293	17	0.0500781	0.0778315
71	8	6.875	234.476	36.916	7996	6210.62	0.00771407	0.0276244	0.0324664	0.0459662	0.234476	0.40727	32	0.0490881	0.0958158
72	6	6.66667	258.616	40.3317	6361	6658.17	0.00868418	0.0385977	0.0339574	0.0633241	0.258616	0.449935	23	0.051979	0.0915472
73	5	6.2	250.664	41.0611	2924	5541.8	0.0135253	0.0318618	0.0340317	0.0523114	0.250664	0.421707	17	0.0407952	0.0688069
74	3	6.66667	273.208	41.198	0	5171.67	0.025393	0.030825	0.0257325	0.0372724	0.273208	0.461183	12	0.0417822	0.0660208
75	6	6.16667	273.743	50.3129	3180	4097	0.00428905	0.0337243	0.0384789	0.0601071	0.273743	0.478178	19	0.0497246	0.0991889
76	5	6.4	244.933	39.2477	2793	6683.6	0.00509384	0.0177404	0.0323077	0.036972	0.244933	0.457062	18	0.0347559	0.0596514
77	5	6.6	272.749	42.7306	4450	5471	0.0302449	0.0423016	0.0458056	0.0689052	0.272749	0.461531	19	0.059971	0.0839344
78	9	6.44444	250.161	40.0391	9064	5799.78	0.0171767	0.0383669	0.0374942	0.0706479	0.250161	0.431783	30	0.0542495	0.111028
79	4	6.5	266.194	41.1967	2102	5063.5	0.00768076	0.0273702	0.0327521	0.0454492	0.266194	0.43569	15	0.0451059	0.0855511
80	4	6.5	288.487	45.7629	1790	6255.25	0.0344091	0.0523251	0.0406016	0.0863452	0.288487	0.482283	15	0.0616648	0.10214
81	6	6.66667	248.585	40.2635	8932	6477	0.0233036	0.0422618	0.0331206	0.0703205	0.248585	0.422623	23	0.0515005	0.082404
82	9	5.88889	246.332	43.6295	8739	5769.89	0.013498	0.0276044	0.0347482	0.0505426	0.246332	0.435177	27	0.0473168	0.0854921
83	7	6.42857	264.626	41.9892	8849	5319.14	0.0177612	0.0332877	0.0307058	0.0585311	0.264626	0.476728	25	0.0467936	0.0784957
84	8	6.75	246.914	38.0047	8465	7182.62	0.00680769	0.0246228	0.0366537	0.0457423	0.246914	0.452778	30	0.043129	0.101561
85	6	6	248.605	41.8288	4982	5518.83	0.0208211	0.0343717	0.034882	0.0453945	0.248605	0.431306	19	0.0440557	0.0672167
86	7	5.71429	244.07	43.3349	6224	5845.86	0.00931596	0.0303578	0.0336983	0.0579613	0.24407	0.439421	20	0.0376792	0.0667931
87	5	6.8	274.144	40.7952	2680	5879.2	0.015906	0.0447102	0.0414573	0.062787	0.274144	0.440035	20	0.0630703	0.106689
88	6	6.83333	254.795	39.6853	6548	6500.5	0.00489677	0.0361989	0.0369724	0.0731498	0.254795	0.449018	24	0.0485424	0.0895241
89	6	6	257.854	45.5849	3754	5272.17	0.00380178	0.0257307	0.0324103	0.044803	0.257854	0.435297	19	0.0376004	0.0872216
90	5	7.6	257.612	34.2461	4604	7000	0.0130621	0.0385891	0.0348075	0.0789361	0.257612	0.480925	24	0.0499827	0.104234
91	6	6.16667	257.262	42.6728	5819	6841.5	0.0165038	0.0352394	0.0359462	0.0725809	0.257262	0.447772	20	0.0466893	0.0738459
92	6	6	268.911	48.2866	1643	4926.33	0.0229572	0.0389093	0.0372036	0.0764188	0.268911	0.468762	18	0.0557101	0.0882046
93	6	6.33333	254.064	41.8062	3842	5892.67	0.020112	0.0438211	0.0389573	0.0675955	0.254064	0.450677	21	0.0551752	0.0889075
94	4	7.25	259.744	37.5959	2034	7378.75	0.0163619	0.0317214	0.0444828	0.0441024	0.259744	0.431675	18	0.0535732	0.0977552
95	5	6.6	245.968	37.9494	4625	6680.2	0.0123701	0.0270981	0.0344553	0.0432434	0.245968	0.450154	19	0.0417271	0.0897698
96	8	6	233.313	41.2232	8976	5716.5	0.0132145	0.0344589	0.0371479	0.0570933	0.233313	0.395889	25	0.042895	0.078548
97	5	6.6	255.364	41.0407	6156	6616.4	0.00714534	0.0412299	0.0418835	0.0767585	0.255364	0.457972	19	0.0540431	0.0907156
98	5	6.6	270.049	41.4718	2261	6161.2	0.0292218	0.0422396	0.0373098	0.0501402	0.270049	0.458187	19	0.0588465	0.0971883
99	6	6.16667	264.2	44.5575	4555	5642.83	0.00503775	0.0296469	0.0374669	0.0544666	0.2642	0.487522	20	0.0441497	0.0865819
100	5	6.8	251.341	37.4019	4998	7028.4	0.0104015	0.0368782	0.037746	0.0680359	0.251341	0.426842	20	0.0461307	0.079567
101	8	5.875	266.291	47.5519	8268	6086.5	0.0133337	0.0437236	0.0369513	0.072012	0.266291	0.497526	24	0.0565066	0.0852665
102	4	7	277.108	39.9993	1242	6348.5	0.0285108	0.0322194	0.0345197	0.0371616	0.277108	0.453801	17	0.0501726	0.0797798
103	5	6.8	268.278	41.285	1299	6715.2	0.0148183	0.037535	0.0388668	0.0536646	0.268278	0.47923	20	0.052828	0.0902321
104	5	6.4	266.183	43.1808	1314	6274.4	0.00919843	0.0441087	0.0409557	0.0766516	0.266183	0.444718	18	0.0570822	0.0943198
105	5	6.4	271.639	44.9498	4392	6362	0.0268392	0.0336668	0.0412768	0.0420043	0.271639	0.479965	18	0.0507376	0.0899792
106	3	7	280.201	40.5846	0	6274	0.0368284	0.0516547	0.0378898	0.0600232	0.280201	0.447155	13	0.0677787	0.0998878
107	5	7	264.88	41.2035	2945	6827	0.0245027	0.0323781	0.0350294	0.0423335	0.26488	0.464511	21	0.0558956	0.0999447
108	5	6.8	244.117	37.8962	4802	5407.4	0.0182549	0.0343724	0.0330179	0.0625159	0.244117	0.41072	20	0.0461514	0.0903784
109	6	6.5	256.441	40.7557	6461	5568.17	0.0207621	0.0346345	0.0308722	0.0468905	0.256441	0.428127	21	0.048879	0.0863877
110	5	7.2	260.062	36.739	4912	7706.6	0.0204936	0.0317811	0.0329354	0.0421427	0.260062	0.454535	21	0.0499714	0.0950286
111	8	5.75	246.771	46.8203	5066	4963.25	0.0187022	0.0370254	0.0393417	0.0600232	0.246771	0.421987	22	0.0484294	0.0899246
112	6	6.16667	253.362	42.6795	7406	5307	0.0141351	0.0307597	0.0341307	0.0507694	0.253362	0.449196	20	0.0441698	0.100269
113	6	6.33333	247.706	39.9573	7005	5323.67	0.012308	0.0383394	0.0341345	0.0534981	0.247706	0.411339	20	0.0532519	0.0998878
114	5	6.6	257.587	40.0487	4715	6794.8	0.00920066	0.0282303	0.0355325	0.0482756	0.257587	0.431979	19	0.0468974	0.0780084
115	5	6.6	242.713	39.2964	6591	6002.2	0.0129225	0.0231338	0.0284334	0.0464983	0.242713	0.389141	19	0.0420984	0.0922556
116	8	6.375	251.216	43.5142	8083	5620.12	0.0155705	0.0384883	0.0335997	0.0789361	0.251216	0.453135	28	0.0524064	0.100798
117	5	6.4	265.466	42.5378	6053	7068	0.0178736	0.035735	0.0392905	0.0586106	0.265466	0.454261	18	0.0525747	0.0888993
118	6	6	246.962	41.9443	6671	6208	0.0146713	0.0341143	0.0404378	0.0567897	0.246962	0.435641	19	0.0518457	0.0862125
119	9	6.44444	233.355	39.2424	9608	6500.11	0.00327948	0.0313805	0.0385839	0.0632473	0.233355	0.402378	32	0.0440421	0.086309
120	6	6.33333	255.639	44.8889	8279	5741.5	0.0299113	0.0422819	0.0377682	0.0581127	0.255639	0.414008	20	0.0562833	0.105275
121	9	5.66667	250.6	45.9766	8449	4318.78	0.017473	0.0369189	0.0379879	0.062452	0.2506	0.430501	25	0.0490468	0.0959768
122	7	6.14286	253.022	43.7194	6514	5850.57	0.00978095	0.0425583	0.0373444	0.0969543	0.253022	0.465172	23	0.0518386	0.0969543
123	4	7.75	242.87	33.3946	1704	8230.75	0.0199612	0.0253526	0.0352739	0.0337873	0.24287	0.42361	20	0.0441125	0.0787618
124	5	6	253.82	43.2702	1300	5785.6	0.0165668	0.0359906	0.0331367	0.0640441	0.25382	0.448101	16	0.0447819	0.0809299
125	5	5.8	251.932	44.9878	6045	4317.2	0.0110247	0.0317711	0.0315276	0.0426059	0.251932	0.428747	15	0.0399451	0.080145
126	6	6.66667	252.139	43.0737	4220	5404.83	0.010274	0.0217189	0.0333912	0.0541172	0.252139	0.454427	23	0.0484215	0.121023
127	6	6.5	228.56	36.7027	5999	6389.17	0.00661435	0.0440259	0.0359247	0.100512	0.22856	0.417785	22	0.0482254	0.100512
128	7	6	245.38	44.1518	7048	5386.86	0.00180289	0.0376212	0.0400181	0.0591296	0.24538	0.42272	21	0.0466709	0.107909
129	6	6.5	264.563	44.5837	3781	5027.33	0.0133604	0.0325895	0.0352377	0.0507895	0.264563	0.451092	22	0.0518072	0.0833888
130	4	6	255.177	43.7446	731	5220.5	0.0149046	0.0356267	0.0358881	0.0641516	0.255177	0.448894	13	0.0433827	0.0677095
131	4	6.25	281.415	46.3163	2466	5732.75	0.0343242	0.0500287	0.0418848	0.0605892	0.281415	0.473666	14	0.0638048	0.0981928
132	7	6.14286	257.604	47.0667	5533	4833.71	0.0153155	0.029936	0.0286736	0.0474918	0.257604	0.465076	22	0.043724	0.0873156
133	4	6.25	283.887	46.3007	1307	5711	0.0411698	0.0715557	0.0374184	0.112953	0.283887	0.457029	14	0.074992	0.112953
134	6	6.33333	266.3	42.2699	5908	5702.83	0.0112698	0.026057	0.0357355	0.046672	0.2663	0.468198	21	0.0451795	0.0822394
135	6	6.5	243.097	38.2491	6015	6219.5	0.0205544	0.0315027	0.0354959	0.0456913	0.243097	0.438918	22	0.0445396	0.068686
136	7	6.42857	261.038	43.3435	7783	7081.14	0.0175853	0.041894	0.0441061	0.0619188	0.261038	0.462944	25	0.0598489	0.107706
137	5	6.6	272.413	42.8943	3026	5029.4	0.0146897	0.0426111	0.0334325	0.0594059	0.272413	0.464579	19	0.0571167	0.0980937
138	6	6.33333	244.926	39.2659	7678	5621.17	0.00180289	0.0400591	0.0369404	0.07347	0.244926	0.424523	21	0.0508352	0.0939365
139	5	7.6	256.536	35.0599	4595	6982.8	0.0120685	0.0314139	0.0353405	0.0561627	0.256536	0.463943	23	0.053567	0.10107
140	7	6.28571	248.815	43.4297	4650	5726.86	0.00976305	0.0257573	0.0362918	0.0567869	0.248815	0.460353	24	0.0431517	0.0775557
141	7	6.28571	238.966	38.2021	9586	6042	0.0140282	0.0337403	0.0338008	0.066569	0.238966	0.405311	23	0.0453725	0.0859594
142	4	6.75	261.204	39.2583	4582	5676	0.0319926	0.046169	0.0409437	0.0606407	0.261204	0.426975	16	0.059623	0.10447
143	7	5.71429	264.479	47.5433	5263	4679	0.0108943	0.0302372	0.0330766	0.0551136	0.264479	0.456867	20	0.0376422	0.0733278
144	8	6.5	233.729	37.1926	8306	8532.75	0.0241078	0.0388129	0.0403778	0.0627476	0.233729	0.424377	29	0.0565352	0.0879607
145	7	6	246.403	43.4139	5057	5945.57	0.0209084	0.0421284	0.0431475	0.0746831	0.246403	0.43355	22	0.0594228	0.122734
146	5	6.2	255.946	42.7186	2855	7681.8	0.0301369	0.0368975	0.0292728	0.0508446	0.255946	0.443606	17	0.0527559	0.0981928
147	5	6	254.543	43.6965	2359	6344.8	0.00707408	0.031113	0.0340386	0.0589122	0.254543	0.427955	16	0.0441892	0.0830392
148	7	6	244.347	42.5114	7457	5793.57	0.00980015	0.0406588	0.0362901	0.0703462	0.244347	0.428753	22	0.0475586	0.0995235
149	5	5.8	248.869	44.9149	5291	5364.2	0.0124674	0.0303471	0.0337516	0.049555	0.248869	0.406345	15	0.0465114	0.0851092
150	5	6.8	242.251	36.5299	4041	6505	0.00674232	0.0242261	0.0341598	0.0446143	0.242251	0.448304	20	0.0387217	0.065993
151	7	6.85714	239.278	38.0621	8668	7301.29	0.0204394	0.04034	0.0309882	0.0826489	0.239278	0.408561	28	0.0541683	0.0918542
152	7	7	250.649	36.5884	11463	7372.86	0.0168078	0.0314728	0.0360179	0.0790503	0.250649	0.427113	29	0.0481544	0.0831814
153	8	6	256.239	43.6216	9422	5670.75	0.026602	0.0376288	0.0394441	0.0580761	0.256239	0.440656	25	0.0537348	0.0942314
154	5	5.6	284.768	51.8007	5065	5181.4	0.0224443	0.042781	0.033933	0.0673252	0.284768	0.478658	14	0.0548125	0.0932142
155	7	6.28571	243.186	40.3242	6213	5619.29	0.0114574	0.032069	0.0443626	0.0556686	0.243186	0.407625	24	0.0469419	0.083196
156	5	5.8	272.302	49.987	2766	6278.2	0.00768069	0.0261557	0.031517	0.0371902	0.272302	0.470357	15	0.0366197	0.0699737
157	5	6.2	246.081	40.3104	6517	5553.2	0.0105912	0.0405416	0.033753	0.0799681	0.246081	0.439486	17	0.0476319	0.0904754
158	5	5.6	262.867	47.8167	4674	4838.4	0.0149508	0.0323457	0.0408661	0.0506931	0.262867	0.438614	14	0.0400705	0.0731992
159	5	6.2	248.28	43.2323	4431	5553.8	0.0149046	0.0447639	0.0368005	0.0852829	0.24828	0.436085	17	0.0526655	0.0852829
160	3	7	255.871	36.553	0	6222.67	0.0125172	0.0255038	0.0358127	0.0440477	0.255871	0.456438	13	0.0410365	0.0806979
161	8	5.875	245.182	43.5637	5338	3974.62	0.00310572	0.0275458	0.0369386	0.0556258	0.245182	0.413327	23	0.0404911	0.08138
162	5	7	250.16	36.0349	5317	7123.8	0.0152635	0.0220959	0.0290537	0.0289548	0.25016	0.444458	21	0.0380197	0.0677149
163	7	5.85714	253.948	45.1463	4115	5406.86	0.00338403	0.0398343	0.0319989	0.0844693	0.253948	0.44433	21	0.0456878	0.0844693
164	6	6.33333	267.017	45.1033	5471	5816.33	0.0284535	0.0402678	0.0424374	0.0606407	0.267017	0.426517	21	0.0629402	0.104587
165	5	6.4	262.047	41.4908	5094	5807.6	0.0124047	0.0321925	0.038118	0.0524216	0.262047	0.447992	18	0.0463358	0.090246
166	5	6.4	239.252	38.3373	3541	5917	0.00614145	0.0172422	0.0324415	0.0276637	0.239252	0.414861	18	0.0331656	0.0586437
167	7	5.85714	250.224	44.7255	6087	4335.29	0.00819952	0.0240085	0.0338694	0.0378774	0.250224	0.417505	21	0.039785	0.0834526
168	7	5.85714	253.468	46.2536	4634	3931.14	0.0160666	0.0410937	0.0365902	0.0628789	0.253468	0.424073	21	0.0502577	0.0895713
169	6	6.66667	260.196	40.3372	8247	6219.33	0.0290396	0.0355958	0.0342002	0.0443128	0.260196	0.46594	23	0.0524446	0.0833736
170	4	7.5	281.011	38.3323	2298	7486.75	0.0458747	0.0547245	0.0347207	0.0593864	0.281011	0.439502	19	0.0738285	0.113013
171	7	6.57143	257.608	40.5688	8497	6359.14	0.00714534	0.0425956	0.0355677	0.0653604	0.257608	0.457086	26	0.0592027	0.100903
172	6	6.83333	246.512	37.4823	3996	6509	0.0113629	0.0280912	0.0414098	0.0555151	0.246512	0.432611	24	0.0448311	0.0883051
173	5	6.8	257.425	39.3084	3909	6618.4	0.00936645	0.0363905	0.0341935	0.0719499	0.257425	0.423561	20	0.0516128	0.0964526
174	7	5.85714	257.712	47.9046	4798	4760.57	0.0208071	0.0322843	0.0346019	0.0405879	0.257712	0.428889	20	0.0504226	0.0867161
175	8	6.125	259.018	44.3645	6732	6987.88	0.0168022	0.0324701	0.0312814	0.0560888	0.259018	0.449968	26	0.0468389	0.0723051
176	6	6.16667	249.406	41.6171	3663	6533.17	0.0161318	0.032714	0.0348215	0.0753939	0.249406	0.446526	20	0.044822	0.0782227
177	9	5.88889	263.068	46.5937	8449	6318.67	0.0209435	0.0375192	0.0351854	0.0630335	0.263068	0.451159	27	0.0532153	0.0955523
178	8	6.75	236.115	36.5182	8576	6917.12	0.00747279	0.0339573	0.0313192	0.076372	0.236115	0.422063	31	0.0457445	0.0864884
179	6	6.16667	260.627	45.0581	7765	4749	0.0198206	0.0401661	0.0346531	0.0535563	0.260627	0.441091	20	0.0547097	0.0857911
180	5	6.4	265.907	42.1019	2590	6121	0.0227841	0.0361781	0.0357901	0.0503236	0.265907	0.437855	18	0.0543773	0.107948
181	6	6.33333	238.315	41.1378	5538	6909.67	0.0137658	0.021709	0.0296603	0.0341832	0.238315	0.398949	21	0.0407518	0.094544
182	6	6	255.634	44.4993	7235	4898.17	0.0156713	0.0368252	0.0346166	0.0525015	0.255634	0.456917	19	0.0463098	0.0737839
183	4	7	261.736	38.1698	3686	5713.5	0.0207803	0.0355199	0.0388464	0.0516393	0.261736	0.449091	17	0.0560159	0.119299
184	4	6.5	287.262	46.68	599	4691.25	0.0241944	0.0301053	0.0378368	0.0367058	0.287262	0.498243	15	0.0500035	0.0881551
185	5	7	254.011	37.8799	4732	6008.4	0.0133977	0.046343	0.0371287	0.0812196	0.254011	0.440066	21	0.0519031	0.0917334
186	9	6.33333	248.149	41.2269	8000	5143	0.0133777	0.0395932	0.0364862	0.0710627	0.248149	0.459449	31	0.0504969	0.123725
187	7	6.14286	239.988	39.5082	5648	4921.43	0.00614145	0.0302418	0.0324151	0.0538494	0.239988	0.416091	23	0.043198	0.0760119
188	4	7.25	269.263	37.6647	1923	6326.75	0.0202491	0.0309672	0.0338897	0.0493191	0.269263	0.472795	18	0.0501717	0.0982858
189	5	7.4	283.107	38.9834	6158	7894.8	0.0251597	0.0387079	0.0402688	0.0647255	0.283107	0.479181	23	0.0639222	0.123725
190	5	6	284.697	47.9918	3072	5120.6	0.0335657	0.0458024	0.0367579	0.0611762	0.284697	0.453444	16	0.0589784	0.0853565
191	5	6.8	262.961	40.4668	4439	6145.8	0.0147912	0.0329985	0.0351841	0.0731498	0.262961	0.457981	20	0.045851	0.104202
192	3	7	268.449	40.6225	0	5844.33	0.0274561	0.0352885	0.0353886	0.0474101	0.268449	0.476211	13	0.0464578	0.0759488
193	4	7.25	239.584	34.1074	5407	8346.75	0.00846446	0.0341685	0.0375987	0.0703205	0.239584	0.409775	18	0.0425776	0.0759015
194	8	5.875	247.827	44.4023	7112	5707.38	0.0109444	0.0390527	0.0406544	0.0634124	0.247827	0.419654	24	0.0508115	0.0777775
195	7	6.85714	224.923	34.3122	11152	7084.86	0.00854395	0.0320681	0.0388208	0.053405	0.224923	0.402626	28	0.0479995	0.118755
196	8	5.875	253.259	44.8856	5481	4110.12	0.0127085	0.0304729	0.0354481	0.0648508	0.253259	0.45741	24	0.0427177	0.0800407
197	5	6.8	261.699	38.9433	5099	5509.2	0.0195325	0.0425018	0.0335768	0.0795166	0.261699	0.431196	20	0.0540276	0.0969458
198	8	6.25	244.39	40.0407	12065	6098.38	0.0208104	0.039875	0.0356891	0.0680359	0.24439	0.427931	27	0.0542845	0.0813491
199	6	6.33333	258.78	41.7437	5601	5841.5	0.0124047	0.0344363	0.0313665	0.0761982	0.25878	0.447346	21	0.0443113	0.0857746
200	6	6.66667	237.128	36.6043	6414	5992.33	0.00635825	0.0266825	0.037368	0.0603227	0.237128	0.406454	23	0.0430006	0.0767911
201	6	6.83333	251.877	38.0481	6599	6989	0.0240256	0.0411997	0.0335629	0.0761694	0.251877	0.431016	24	0.0571924	0.115098
202	6	6.16667	242.345	41.4969	5401	5717	0.00980015	0.0232648	0.0305426	0.0335698	0.242345	0.437163	20	0.0432187	0.0790724
203	7	6.85714	253.699	40.5717	5394	6322.86	0.0333683	0.0484519	0.0378198	0.0661012	0.253699	0.395378	28	0.067358	0.123694
204	7	6.28571	248.788	41.9442	6296	5133.14	0.0204033	0.0330428	0.0382078	0.0476992	0.248788	0.432875	24	0.0508346	0.0934589
205	5	6.2	261.303	42.804	3386	5744	0.01962	0.0531531	0.037025	0.0675955	0.261303	0.451857	17	0.0629617	0.105036
206	7	6	243.067	42.0821	7351	6340.43	0.00875176	0.0233321	0.0320727	0.0368554	0.243067	0.42801	22	0.0399824	0.0713539
207	5	6.4	235.71	38.4993	5279	5104.6	0.00660966	0.0261291	0.0393907	0.039382	0.23571	0.393646	18	0.0341368	0.0629264
208	6	6.16667	248.194	41.4149	5663	5615.33	0.0101239	0.0318675	0.0378324	0.0660856	0.248194	0.438394	20	0.0391361	0.0705111
209	6	6	249.958	43.5442	3743	5969.5	0.027722	0.0353203	0.0336576	0.0426638	0.249958	0.435486	19	0.0473614	0.0788823
210	6	7	246.615	36.5192	4777	6602	0.0126484	0.0321092	0.0397102	0.0539171	0.246615	0.427813	25	0.0513998	0.0918544
211	4	6.75	278.442	41.4348	3607	5127.5	0.0268697	0.0343746	0.0400097	0.0389356	0.278442	0.500086	16	0.0555617	0.100798
212	7	6.28571	248.081	40.5452	6211	5679.86	0.0220724	0.0299249	0.0347067	0.0467513	0.248081	0.446915	24	0.0427834	0.0741049
213	5	5.8	255.02	46.3287	2539	5993.2	0.00819793	0.0260847	0.031855	0.0471957	0.25502	0.441947	15	0.0338984	0.0615886
214	7	6.42857	264.119	44.5887	5303	5136.43	0.0218945	0.0430039	0.0312672	0.0660758	0.264119	0.466301	25	0.0559986	0.0987715
215	5	6.8	263.877	40.2936	3882	6688	0.0180342	0.0347959	0.0389414	0.0513525	0.263877	0.456923	20	0.0534647	0.0874887
216	4	6.75	245.267	37.812	2230	6392.75	0.0119227	0.0245616	0.0291446	0.0411984	0.245267	0.440886	16	0.0414758	0.0744265
217	5	6.8	256.353	38.9412	4119	6488.2	0.00490227	0.0260701	0.0294557	0.0462235	0.256353	0.459479	19	0.0403247	0.0727142
218	6	6.16667	239.341	40.9823	4199	4910.5	0.00892129	0.0278925	0.0367631	0.0535563	0.239341	0.405967	20	0.0442261	0.0740969
219	8	5.75	255.364	45.2967	8519	5266.88	0.0132403	0.0533986	0.041038	0.0854604	0.255364	0.433607	23	0.0596777	0.0995235
220	6	6.33333	272.554	43.2626	4804	5230.33	0.0224913	0.0482214	0.0383905	0.0732566	0.272554	0.472005	21	0.0580774	0.090675
221	7	6	248.402	43.5549	4123	4483.71	0.0116737	0.0442744	0.0361631	0.0717019	0.248402	0.411772	22	0.0557329	0.107804
222	5	7.4	266.988	37.9504	3253	5349.2	0.0143385	0.0364744	0.0359861	0.0533499	0.266988	0.466904	22	0.0547926	0.094706
223	7	5.28571	241.184	47.4164	3907	3600.43	0.0200753	0.0291073	0.0336421	0.042013	0.241184	0.425339	17	0.0372717	0.0634184
224	5	6.6	247.334	38.749	5243	6958.8	0.00518073	0.0314197	0.0385687	0.0491144	0.247334	0.453258	19	0.0481671	0.0848791
225	4	6.25	278.584	47.6744	3759	4840.75	0.0273063	0.0387486	0.0314856	0.054117	0.278584	0.460655	14	0.0527798	0.0849009
226	7	6.28571	258.56	42.6242	7385	5699	0.020776	0.0367933	0.0346042	0.0515278	0.25856	0.459732	23	0.0468681	0.0752713
227	6	6.16667	240.582	40.5743	4606	5034	0.00606486	0.0225342	0.0346332	0.0376032	0.240582	0.417456	20	0.0368292	0.0740503
228	5	6.2	250.914	43.193	4260	5387.6	0.0177603	0.0414349	0.0345199	0.0688318	0.250914	0.411531	17	0.0431043	0.0803686
229	7	5.71429	274.683	50.1718	3992	3933.29	0.0146008	0.0400643	0.0323044	0.0590359	0.274683	0.441509	20	0.0538176	0.0876026
230	7	6.14286	257.691	44.5262	6975	4579.43	0.00973993	0.0360551	0.0326376	0.0718957	0.257691	0.442001	23	0.0443053	0.0759982
231	5	7.2	260.098	37.549	6505	7722.8	0.0145696	0.0324162	0.0348953	0.0602267	0.260098	0.471216	22	0.047494	0.0888382
232	4	6.75	262.665	42.4746	2262	4939	0.0236392	0.0400333	0.0371371	0.0587502	0.262665	0.432757	16	0.0563274	0.0851282
233	5	6.2	235.315	39.7422	5043	5731.4	0.00914719	0.0451915	0.0421824	0.100512	0.235315	0.429191	17	0.0500232	0.100512
234	8	5.75	222.525	40.6637	7608	4571.88	0.0120821	0.0311738	0.0340826	0.051215	0.222525	0.409649	23	0.035875	0.0582393
235	6	6.5	279.311	45.1664	7877	5909	0.0323344	0.0476812	0.0358583	0.0695405	0.279311	0.474653	22	0.0685277	0.107679
236	5	6.6	250.126	39.385	3526	6947.8	0.0103139	0.0326412	0.0313562	0.0607433	0.250126	0.438255	19	0.0480359	0.0800647
237	7	5.85714	272.931	49.8053	6737	4556.71	0.00998921	0.0405576	0.0371826	0.0686018	0.272931	0.491177	21	0.0543885	0.109309
238	5	6.4	258.632	41.4426	5497	6197.4	0.0257162	0.0379536	0.0350369	0.0478687	0.258632	0.469981	17	0.0492446	0.0806106
239	6	7.16667	230.627	33.2365	5090	7323	0.0171244	0.0361722	0.0368033	0.0670523	0.230627	0.403851	26	0.0482987	0.0868663
240	7	5.42857	261.03	49.0985	7086	3699.29	0.00813082	0.029806	0.0298019	0.0524721	0.26103	0.441602	18	0.0394168	0.0939122
241	6	6.66667	238.061	37.4096	5550	6177.5	0.0131782	0.0267122	0.0385028	0.0446255	0.238061	0.429467	23	0.042041	0.0807606
242	7	5.85714	256.76	47.7276	3200	4094.43	0.0172678	0.0313711	0.0348221	0.0544599	0.25676	0.455622	20	0.0451943	0.0739764
243	6	6.16667	248.182	43.5468	4053	5909	0.015544	0.0442629	0.0461209	0.0793515	0.248182	0.423204	20	0.0478891	0.0853795
244	7	6.42857	244.469	39.4698	7756	6442.14	0.00213062	0.0401721	0.0384389	0.0741479	0.244469	0.431766	25	0.0522904	0.100237
245	4	7.5	250.797	34.6339	3903	5911.5	0.0145749	0.025071	0.0369824	0.0357793	0.250797	0.438096	19	0.0426395	0.0795345
246	7	5.85714	249.084	43.3779	7045	6013.14	0.0175735	0.0360728	0.0368981	0.052508	0.249084	0.445153	21	0.0527803	0.0973191
247	6	6.66667	240.119	38.273	7282	6035.67	0.0120279	0.0382063	0.0354354	0.0559299	0.240119	0.431466	23	0.0498026	0.0939365
248	6	6.33333	245.231	42.3315	3410	5413.67	0.0177671	0.032453	0.0304263	0.0583929	0.245231	0.432629	21	0.0430123	0.0879178
249	7	5.85714	234.269	42.7501	4238	5773	0.00756378	0.0379475	0.0353783	0.0985982	0.234269	0.405581	21	0.0444934	0.0985982
250	7	6.71429	257.253	40.4692	8640	5490.86	0.0221879	0.0375618	0.032854	0.0673524	0.257253	0.431906	27	0.0561792	0.100195
251	6	6.16667	232.703	38.8299	5300	6190.67	0.0149471	0.0288651	0.0313801	0.0494708	0.232703	0.389463	20	0.0446914	0.0952157
252	7	6.14286	235.171	39.5552	6081	5881.86	0.00768567	0.0310757	0.0349229	0.061533	0.235171	0.429471	23	0.0442263	0.0781721
253	6	6.16667	256.021	42.0605	3894	6310.83	0.0208071	0.0394962	0.0405533	0.0537473	0.256021	0.429498	19	0.058078	0.10234
254	5	6.8	259.275	40.949	4664	6033.8	0.022907	0.0286173	0.0348048	0.0366569	0.259275	0.451466	19	0.0473764	0.0796443
255	6	6.33333	243.78	40.1463	3057	5662.33	0.00676773	0.0213898	0.035047	0.0479129	0.24378	0.43224	21	0.035637	0.0919302
256	7	6.14286	234.263	40.279	6491	5222.43	0.00872878	0.0400298	0.0360059	0.0985982	0.234263	0.406376	23	0.0500189	0.0985982
257	6	6.33333	256.066	41.3059	5789	5736.83	0.00756124	0.0274682	0.0388089	0.0575377	0.256066	0.464549	21	0.0420976	0.0714764
258	4	6.25	254.958	40.9754	3061	5641	0.00849815	0.0317726	0.0370373	0.0503853	0.254958	0.448353	14	0.0444873	0.0735274
259	9	5.66667	231.11	42.0034	8795	5570.56	0.0100583	0.0334395	0.0327668	0.0747434	0.23111	0.419439	25	0.0401361	0.0747434
260	5	6.4	241.159	37.8964	7782	6895.8	0.0235793	0.0311522	0.039717	0.0454787	0.241159	0.422611	18	0.0492502	0.0938895
261	7	5.85714	238.909	41.6059	7286	6330.71	0.0237721	0.0344541	0.0337087	0.0539051	0.238909	0.424619	21	0.0460727	0.0915215
262	7	6.28571	262.199	43.4769	6621	5818.57	0.028219	0.0409401	0.0463659	0.0561177	0.262199	0.457152	24	0.0582102	0.096559
263	5	7.2	257.447	36.4717	4052	6261	0.0224176	0.047807	0.0370851	0.0634124	0.257447	0.423027	22	0.0580457	0.0945974
264	6	6.5	232.942	37.8992	4533	7472	0.0124313	0.0259189	0.0348786	0.0449805	0.232942	0.41211	22	0.040683	0.0699167
265	5	6.4	260.149	41.6858	7094	5507.8	0.0120112	0.0299926	0.0357409	0.0498988	0.260149	0.440185	18	0.0434813	0.0923573
266	7	5.85714	243.488	45.2605	5477	5049.29	0.0152185	0.0343621	0.0393611	0.0572629	0.243488	0.410327	20	0.0449073	0.0879772
267	7	6	236.831	40.6801	7470	6017.57	0.00756378	0.0372236	0.0355809	0.069796	0.236831	0.413145	22	0.0480995	0.0947609
268	5	6	268.86	46.1543	3789	4665.2	0.0257981	0.0469279	0.042036	0.0854604	0.26886	0.450313	16	0.0653525	0.122734
269	6	6.16667	233.028	39.9014	6949	5481.17	0.0100485	0.0275371	0.0303188	0.0442825	0.233028	0.393268	20	0.0331619	0.0607278
270	6	6.83333	230.187	34.0257	6532	7649.67	0.00746541	0.0286144	0.0360089	0.0428476	0.230187	0.439502	24	0.0439984	0.0945859
271	5	6.6	256.354	39.8569	3817	6019.4	0.00379622	0.0326556	0.0325084	0.0509354	0.256354	0.420726	18	0.0440379	0.0774014
272	6	6.16667	226.87	38.847	4683	4593.5	0.0151114	0.0236017	0.0340053	0.0317215	0.22687	0.410558	20	0.0357817	0.0638249
273	6	6.66667	258.993	39.9795	8603	7696.17	0.0137804	0.0339354	0.0354663	0.0694423	0.258993	0.420699	23	0.0548345	0.113858
274	8	5.875	262.193	45.9618	8530	6259.62	0.0126528	0.0463213	0.0371091	0.0694423	0.262193	0.424682	24	0.0541937	0.0974328
275	6	6.33333	257.322	41.917	6833	5749.5	0.0188907	0.0407225	0.0348358	0.0785739	0.257322	0.43491	21	0.0507309	0.0785739
276	5	6.6	268.032	41.6727	5364	5795.6	0.0153461	0.0299235	0.0381613	0.0516877	0.268032	0.485888	19	0.0459595	0.0915472
277	6	5.66667	247.399	44.3747	6784	6644.83	0.0111694	0.0264395	0.0371753	0.0401983	0.247399	0.445316	17	0.0414861	0.0728979
278	7	5.85714	253.161	44.6907	4540	5306.43	0.0245241	0.0455809	0.0314321	0.0627347	0.253161	0.443057	21	0.0556545	0.09238
279	6	6.83333	255.491	42.227	6697	5616.83	0.000653067	0.0277911	0.0340368	0.0565706	0.255491	0.466341	24	0.0477386	0.107983
280	6	6.33333	242.957	41.0392	11018	6255	0.00875176	0.0414559	0.0314505	0.0582848	0.242957	0.419259	21	0.0487685	0.0778969
281	3	7	272.884	40.4273	0	4422.33	0.00428905	0.021694	0.0376308	0.0379668	0.272884	0.482467	13	0.0449927	0.0948998
282	9	5.77778	257.115	47.92	9924	5752.11	0.0165349	0.0409184	0.0333606	0.0913149	0.257115	0.441806	25	0.0580059	0.125649
283	6	6.5	246.131	40.8427	3294	5933.5	0.00539721	0.0332087	0.0348939	0.0534981	0.246131	0.42312	22	0.0486593	0.0928499
284	7	5.85714	254.077	44.2474	3530	6006.14	0.00451599	0.0336067	0.0346098	0.0636251	0.254077	0.437126	21	0.0444709	0.096635
285	6	6.66667	247.245	40.0465	5433	5564	0.00902517	0.0350347	0.0377205	0.0668096	0.247245	0.408678	23	0.0412531	0.078856
286	8	5.75	247.308	46.1862	9905	4219.88	0.0178974	0.0327575	0.0362892	0.0622661	0.247308	0.45742	23	0.0447587	0.0733636
287	4	7.25	247.326	35.7984	4189	7287.25	0.0256276	0.0397964	0.0392928	0.0549617	0.247326	0.431	18	0.0564902	0.0943994
288	5	6.4	243.193	41.1884	2492	5230	0.0114002	0.0290525	0.0396779	0.0641516	0.243193	0.441385	18	0.0406935	0.066369
289	6	6.5	247.913	39.6464	3892	5355.17	0.0175877	0.0406127	0.0342045	0.0589122	0.247913	0.442895	21	0.05257	0.0912076
290	6	7.5	239.451	34.3656	6159	7317.5	0.0129451	0.0346941	0.0335429	0.0614039	0.239451	0.413943	28	0.0491586	0.0821315
291	4	7.25	268.613	37.5738	8486	7977.25	0.0227678	0.0324859	0.032581	0.0395647	0.268613	0.472736	18	0.0490762	0.0852333
292	7	6.57143	249.857	42.8752	6669	5994.29	0.00190744	0.0317928	0.037074	0.0467459	0.249857	0.441566	26	0.0522425	0.0973209
293	7	6.28571	239.553	39.8168	5593	6297.57	0.0168055	0.0310906	0.0293951	0.0608616	0.239553	0.425014	24	0.0442023	0.104715
294	5	6.8	270.368	40.2333	6714	6256.4	0.0197127	0.0411904	0.0415352	0.061985	0.270368	0.447172	20	0.0589678	0.0978872
295	4	6.25	280.901	47.5971	3269	4177.75	0.0204791	0.0282038	0.0363843	0.0341664	0.280901	0.457996	14	0.0457732	0.0733826
296	6	6	248.947	44.0103	7160	5685	0.021122	0.0420779	0.0319063	0.0724403	0.248947	0.457067	19	0.0484455	0.0763865
297	5	6	290.858	49.0303	5029	5536.2	0.0355427	0.054379	0.0344631	0.0665584	0.290858	0.48936	16	0.0673115	0.104638
298	7	6.42857	228.393	36.7449	7388	6735.29	0.00466864	0.023357	0.035496	0.0432881	0.228393	0.395853	25	0.04315	0.0823737
299	5	6.2	255.721	43.5334	3498	5472	0.000653067	0.0316474	0.0351758	0.0589692	0.255721	0.466994	17	0.0393796	0.0750912
300	5	6	284.729	47.9971	4513	4252.8	0.00966233	0.0307283	0.0390936	0.045835	0.284729	0.496474	16	0.0493052	0.084917
301	7	6.28571	235.063	38.7508	9939	5845.14	0.0140057	0.0230387	0.0347866	0.0355788	0.235063	0.430938	24	0.0389565	0.0710982
302	5	6	252.514	42.5666	4293	6905.8	0.00923344	0.0313192	0.0352649	0.0511878	0.252514	0.439881	16	0.045867	0.0777194
303	5	6.6	252.148	40.824	5788	5732.4	0.00978626	0.0313405	0.0339634	0.0523186	0.252148	0.443298	19	0.0427914	0.0743979
304	7	6.28571	255.814	43.5929	6160	5376.57	0.0230806	0.0399523	0.032934	0.0627347	0.255814	0.443919	24	0.0580866	0.0904995
305	5	6.2	273.257	46.5187	4152	6051.8	0.00220614	0.031684	0.0356055	0.0805522	0.273257	0.477586	17	0.0431829	0.0805522
306	10	5.7	254.513	46.9333	9375	4936.3	0.00489677	0.0419082	0.035037	0.0605535	0.254513	0.451675	28	0.052039	0.0937848
307	4	6.5	271.016	42.9915	4083	4775.5	0.0121014	0.030841	0.0367848	0.0560366	0.271016	0.474721	15	0.0442473	0.0865553
308	6	5.66667	273.662	50.5514	5087	4153.5	0.0141281	0.0388901	0.0357894	0.059213	0.273662	0.464685	17	0.0459586	0.0690431
309	5	6.4	248.53	40.2974	4840	5902.8	0.00795497	0.038007	0.0376583	0.106127	0.24853	0.412377	18	0.0431412	0.106127
310	5	6.6	278.122	44.6982	4752	5781.4	0.0182184	0.0294092	0.0374684	0.0390388	0.278122	0.467666	19	0.0523668	0.0849818
311	6	6.66667	270.56	41.4967	6494	6877.33	0.0157635	0.0392887	0.0336792	0.0513388	0.27056	0.480724	23	0.0531798	0.0932142
312	7	6.14286	262.314	46.6782	4998	4609.29	0.0137774	0.0452073	0.0358636	0.0628789	0.262314	0.428582	22	0.0616163	0.109155
313	7	6.85714	237.002	36.249	8609	6831.71	0.00655894	0.0372577	0.0330726	0.0670207	0.237002	0.42963	28	0.0458266	0.0755178
314	4	6.5	263.979	41.2467	2489	5201	0.0161053	0.0324109	0.0414678	0.0452494	0.263979	0.479189	15	0.046179	0.0822197
315	5	5.4	271.116	50.6084	2140	3284	0.0133604	0.0300884	0.0366694	0.0375729	0.271116	0.464453	13	0.0399946	0.06813
316	7	5.85714	269.281	52.0397	4998	4135.29	0.00642087	0.0360093	0.0352082	0.0640946	0.269281	0.472979	20	0.042881	0.0721559
317	8	6.25	239.842	40.0807	7243	6435.62	0.00635825	0.0476801	0.0424409	0.0889015	0.239842	0.40283	27	0.06069	0.11053
318	5	7.6	240.785	33.2322	5812	8300.2	0.0124784	0.027372	0.0335766	0.0546335	0.240785	0.433027	24	0.0472212	0.082982
319	5	7.8	253.755	33.975	3849	7262.8	0.0165024	0.0358351	0.0321399	0.0443096	0.253755	0.435551	25	0.0524886	0.0964605
320	6	6	235.466	39.6181	6888	5274.33	0.0146008	0.0277941	0.034098	0.0462157	0.235466	0.41619	19	0.0380987	0.0662156
321	6	6.33333	275.468	43.725	5499	5996.17	0.0247573	0.0486249	0.0376678	0.0704575	0.275468	0.466988	21	0.0610997	0.103404
322	4	6.5	244.14	38.1469	984	6157.75	0.0115417	0.0286743	0.0383351	0.0398772	0.24414	0.422537	15	0.0425225	0.0813515
323	6	5.83333	279.052	52.4883	1655	3874	0.0177972	0.0519355	0.0368985	0.0835582	0.279052	0.482121	17	0.057465	0.0861931
324	5	6.4	254.261	42.0741	2518	6490.8	0.0174475	0.0303298	0.0469819	0.0411698	0.254261	0.428534	18	0.0484896	0.0925936
325	6	7	243.497	35.6711	6592	7814.67	0.0205544	0.0385258	0.0347602	0.0633039	0.243497	0.432948	25	0.0514264	0.0753272
326	7	6.14286	244.716	41.5074	6234	7345.29	0.0123513	0.0450405	0.0379852	0.0697186	0.244716	0.444048	23	0.055072	0.0899544
327	6	6.33333	262.49	43.6095	4054	6081.33	0.010789	0.0353282	0.0335388	0.0636251	0.26249	0.458422	21	0.0444619	0.0648186
328	6	6	245.576	42.3911	7850	6811.17	0.0216598	0.0403255	0.0383038	0.0635818	0.245576	0.424898	19	0.0504636	0.09238
329	6	6.66667	254.917	39.7718	5341	6663.67	0.0179662	0.0421967	0.0367355	0.0580717	0.254917	0.437826	23	0.0573833	0.105036
330	6	6.66667	253.193	38.833	8195	7635	0.0142838	0.0517715	0.033843	0.090092	0.253193	0.438218	23	0.0662505	0.104715
331	7	6.42857	240.955	38.2331	5877	5493.71	0.00631457	0.042987	0.0371606	0.0809807	0.240955	0.414309	25	0.0518007	0.0824761
332	7	6.14286	251.965	43.294	6092	5753.43	0.0166493	0.0381225	0.0372192	0.0708733	0.251965	0.449167	23	0.0491806	0.0739477
333	8	6.25	253.938	43.9479	5962	5702.5	0.00761573	0.0325166	0.0335619	0.0658909	0.253938	0.443953	26	0.0511674	0.105226
334	6	6	278.274	48.7532	4572	5313.67	0.0195648	0.0460807	0.0393576	0.0830342	0.278274	0.46131	19	0.0603667	0.0980953
335	6	6	245.764	43.6914	5407	5299.17	0.0135348	0.0253601	0.0354572	0.0465666	0.245764	0.426886	19	0.0392895	0.063717
336	5	6.6	237.048	36.4037	4559	6137.6	0.00879255	0.0415213	0.0339149	0.0772679	0.237048	0.391261	19	0.0484119	0.0921018
337	8	6	232.732	40.8435	9298	5314.38	0.00957469	0.0270886	0.0391102	0.0501365	0.232732	0.40766	25	0.0395034	0.0698355
338	8	6.25	253.942	42.9284	8313	6518.5	0.0214718	0.0489477	0.0399105	0.0969543	0.253942	0.436022	27	0.057511	0.109309
339	5	6.4	249.029	39.6075	6968	5633.6	0.00509384	0.0266112	0.0275938	0.0564095	0.249029	0.462156	18	0.0395241	0.0670065
340	5	6.6	243.349	38.5883	7611	6205.6	0.0100567	0.0285041	0.0336939	0.061558	0.243349	0.414851	19	0.0381215	0.0679225
341	5	6	257.092	45.4808	6473	5375.6	0.0246583	0.0407921	0.0312557	0.0624359	0.257092	0.456102	16	0.046398	0.0723253
342	6	5.66667	253.933	45.5467	4247	4545.67	0.0191031	0.0369935	0.0355024	0.0611762	0.253933	0.431218	17	0.0394107	0.0649839
343	5	5.8	244.927	42.9205	3155	5070.2	0.0165946	0.0379525	0.0326818	0.0714072	0.244927	0.410758	15	0.0420988	0.0714072
344	7	7	243.433	36.0733	8354	7028	0.0196716	0.0367196	0.0378148	0.060889	0.243433	0.446111	28	0.0528253	0.100494
345	7	6.42857	247.704	39.3041	7681	6977.29	0.014197	0.0479754	0.0395787	0.104476	0.247704	0.422824	25	0.0589963	0.10544
346	4	6.5	257.575	42.9291	1371	4776.75	0.00560747	0.0391584	0.0359145	0.0729093	0.257575	0.450001	15	0.0421421	0.0805044
347	4	7.5	276.367	38.7681	3014	6224.75	0.024781	0.0385077	0.0380169	0.0472927	0.276367	0.483651	19	0.0534276	0.0791117
348	4	5.75	270.216	47.2879	2756	4993.25	0.0233468	0.0447262	0.0291058	0.0557053	0.270216	0.462197	12	0.0480641	0.0965188
349	6	5.66667	265.88	47.6897	5861	5105.5	0.0123316	0.0375409	0.0386844	0.0581177	0.26588	0.46559	17	0.051148	0.0965152
350	6	6	268.384	46.3282	5632	4770.83	0.0112698	0.0307678	0.0374226	0.0462465	0.268384	0.456928	19	0.0458775	0.0781605
351	5	7	237.663	35.7626	4995	6560.2	0.0129225	0.0289858	0.0325349	0.0511606	0.237663	0.381103	21	0.0429247	0.0793331
352	5	6	255.591	43.5721	5713	5029.8	0.019008	0.0276756	0.0355701	0.0390021	0.255591	0.439626	16	0.0417288	0.073902
353	8	5.75	237.818	42.6798	6857	6196.88	0.00569434	0.0339485	0.0392305	0.0509667	0.237818	0.428891	23	0.0454141	0.101586
354	5	6.6	259.223	40.303	5115	7587.2	0.01841	0.0309008	0.0363258	0.0568975	0.259223	0.445775	19	0.0496637	0.0914944
355	4	6.5	270.13	42.8509	3951	6710	0.0387746	0.0492299	0.0411152	0.0597405	0.27013	0.467666	15	0.0611351	0.0959548
356	6	6.66667	239.463	36.3471	5382	7709.67	0.0127423	0.0234423	0.0381888	0.0330246	0.239463	0.429816	23	0.0411492	0.0788602
357	9	6.33333	235.322	38.0063	10631	6313.78	0.0205895	0.0452465	0.0427951	0.0795593	0.235322	0.425463	31	0.053958	0.0907038
358	6	7.16667	265.741	37.1721	5854	7027.67	0.0197523	0.0440542	0.0373287	0.0790503	0.265741	0.424832	26	0.0580683	0.088454
359	5	6.6	245.882	42.3464	3885	6467.2	0.0269189	0.0419399	0.0369904	0.0582831	0.245882	0.414161	19	0.0495783	0.0725694
360	5	5.8	274.736	49.06	1682	4185.6	0.00642087	0.0343989	0.0410778	0.0581429	0.274736	0.4794	15	0.0459615	0.104799
361	5	6	269.369	47.2893	1758	6587.4	0.0123536	0.031034	0.0346811	0.0507694	0.269369	0.474583	16	0.0434467	0.0706644
362	4	7.25	266.111	37.2238	3471	6675.5	0.00420876	0.0351523	0.0354393	0.0583256	0.266111	0.435524	18	0.0487901	0.0774692
363	7	5.71429	236.176	41.9334	6848	5646.14	0.0105912	0.0220256	0.0362485	0.0365771	0.236176	0.428894	20	0.036085	0.0729402
364	7	6.28571	250.056	40.8679	6862	6530	0.00822366	0.0253401	0.0368474	0.0494243	0.250056	0.440149	24	0.0484752	0.109236
365	5	6	267.672	46.4602	4465	6496.2	0.0129167	0.0326009	0.0364813	0.0503756	0.267672	0.461678	16	0.0472032	0.0867567
366	7	5.85714	263.432	46.459	6474	6099.29	0.00801911	0.0360621	0.0338174	0.0673252	0.263432	0.45678	21	0.0452971	0.079263
367	9	6.11111	262.536	47.6801	8367	4667.78	0.0217347	0.0421026	0.0338962	0.0735318	0.262536	0.474513	28	0.0568459	0.0997837
368	6	6.83333	267.296	40.943	6635	6531.83	0.0338535	0.0479093	0.0356614	0.0724405	0.267296	0.46332	24	0.0633728	0.0988063
369	8	6.25	247.385	41.8199	8447	6238.25	0.0128487	0.0244675	0.0359382	0.0446804	0.247385	0.435869	27	0.0412784	0.0717151
370	7	6.14286	238.898	41.4145	7859	6480.29	0.00737377	0.0342824	0.0310816	0.0564095	0.238898	0.449474	23	0.0449009	0.0837268
371	3	7.66667	257.409	34.0489	0	8625.33	0.0162213	0.0302148	0.0338381	0.049545	0.257409	0.461805	15	0.0429359	0.0815937
372	7	6.14286	257.929	43.7486	6985	4731.14	0.0146897	0.0349914	0.0344015	0.0648171	0.257929	0.449889	23	0.0475102	0.0760009
373	7	5.71429	270.296	49.0026	7339	4493.14	0.010411	0.0335114	0.0371041	0.0540357	0.270296	0.490705	20	0.0467714	0.0788052
374	6	6.83333	246.118	37.2596	6410	6506.67	0.0131028	0.0362707	0.0390817	0.0559918	0.246118	0.465491	24	0.0514704	0.0871463
375	6	6.5	255.445	42.135	3013	6653.17	0.00575938	0.0393718	0.0366532	0.0609244	0.255445	0.462811	22	0.0471163	0.0836448
376	4	7.25	262.705	36.3565	1908	5475	0.0130926	0.0286192	0.0379666	0.0435603	0.262705	0.463998	18	0.0444616	0.0752368
377	9	5.77778	250.156	44.075	8043	4707.78	0.0191004	0.0473454	0.0391254	0.086491	0.250156	0.406508	26	0.0579219	0.100375
378	7	6.14286	259.42	44.6044	6337	5856.57	0.00848532	0.0317682	0.0319598	0.0594531	0.25942	0.468266	23	0.0488444	0.0914795
379	12	5.58333	245.172	45.8481	11533	5005.92	0.0202733	0.0421728	0.0342597	0.0755772	0.245172	0.430042	32	0.0529712	0.0898374
380	10	6.1	255.129	44.9816	8100	5358.5	0.0120685	0.0362819	0.034646	0.0517107	0.255129	0.467714	31	0.0561308	0.104082
381	4	6.5	263.238	43.4813	2693	3899.75	0.0180922	0.0400514	0.0344273	0.0610124	0.263238	0.431419	15	0.0512149	0.0836524
382	8	5.625	235.943	42.835	4426	3823.75	0.00660966	0.0420979	0.0337385	0.0806938	0.235943	0.394482	22	0.0420241	0.0885586
383	7	6.28571	251.319	42.9265	10170	6139.29	0.00680769	0.0330687	0.0300097	0.0756625	0.251319	0.459586	24	0.0454739	0.0886529
384	7	6.14286	268.904	47.4699	4010	4551.71	0.0143343	0.0381122	0.0359134	0.0607951	0.268904	0.461319	23	0.0521342	0.0961892
385	6	6.16667	249.569	42.288	4643	6503.67	0.0181536	0.0357078	0.0250386	0.0613491	0.249569	0.443564	20	0.0430004	0.074807
386	5	7	254.401	37.938	4140	5881.4	0.0118665	0.0332543	0.0414997	0.0574698	0.254401	0.43188	21	0.0546	0.0987007
387	6	6.33333	287.304	47.542	7154	6058.67	0.0219022	0.0399541	0.0394708	0.0585582	0.287304	0.486304	21	0.057464	0.096438
388	5	6.2	255.04	44.4094	5685	5793	0.0148734	0.0298178	0.030559	0.0616846	0.25504	0.465615	17	0.0397304	0.0720569
389	10	5.9	222.974	38.5426	13561	6024.4	0.00222294	0.025392	0.0375588	0.0455092	0.222974	0.387243	30	0.0432126	0.0857934
390	7	6	250.852	42.4912	8022	5742.71	0.0181938	0.0384651	0.0367734	0.110334	0.250852	0.444225	22	0.0533737	0.110334
391	3	7.66667	264.672	36.1298	0	7054	0.000555342	0.0266982	0.0340245	0.0459667	0.264672	0.4668	15	0.0448742	0.0690034
392	4	6.25	252.103	41.492	2574	5878.75	0.0123207	0.0299601	0.0307219	0.0502382	0.252103	0.440058	14	0.0394411	0.079008
393	7	6.14286	251.336	43.7843	8592	5530.43	0.0198647	0.0362242	0.0382683	0.0632473	0.251336	0.403475	23	0.0553039	0.0983686
394	5	6	250.395	42.6864	5041	6706.6	0.00190744	0.0294979	0.0364771	0.059353	0.250395	0.443349	16	0.0376359	0.061734
395	7	6.28571	253.85	43.3588	6033	6634.86	0.0130621	0.0278531	0.032507	0.0457086	0.25385	0.467863	24	0.0447306	0.0972339
396	5	6	257.69	43.4391	2114	4818.8	0.000816448	0.0347242	0.0352274	0.0693309	0.25769	0.441486	16	0.0359284	0.0830894
397	8	6.625	257.701	40.841	9415	5638	0.00868418	0.0397452	0.0345767	0.0754748	0.257701	0.457346	29	0.052609	0.100702
398	5	6.4	237.307	38.7602	3622	6085.4	0.00747279	0.0207622	0.0348934	0.0308818	0.237307	0.424471	18	0.0334124	0.067311
399	6	5.5	250.284	45.8853	3167	4509.33	0.00948841	0.0297424	0.0352757	0.053155	0.250284	0.415071	16	0.0373277	0.0628349
400	6	6.5	257.418	39.8385	5151	6388.67	0.026455	0.0398491	0.03817	0.0502542	0.257418	0.453032	22	0.0573363	0.10462
401	7	6.14286	250.265	45.1725	5416	5186.29	0.0066656	0.0278719	0.0371495	0.050677	0.250265	0.445212	22	0.0421221	0.081715
402	6	6.16667	245.555	42.4038	6897	6411.83	0.00806218	0.031604	0.0347494	0.0536783	0.245555	0.436962	20	0.0449223	0.0776027
403	7	5.71429	254.29	47.6144	4342	4086.43	0.00973993	0.0293131	0.0343971	0.0633202	0.25429	0.432261	20	0.0412298	0.0813227
404	8	5.875	230.651	41.4394	8164	5570.5	0.00671103	0.0281251	0.0365	0.05905	0.230651	0.405048	24	0.0424471	0.0837268
405	7	6.57143	244.889	38.0244	11334	6144.43	0.0205379	0.0308497	0.0310733	0.0426638	0.244889	0.437643	26	0.0464114	0.0930126
406	4	7	264.132	39.1481	5225	6974.5	0.019402	0.0288805	0.0341583	0.035237	0.264132	0.462948	17	0.0439413	0.0639948
407	9	5.77778	239.778	43.103	6071	4801.67	0.00674232	0.0371385	0.0335231	0.0585976	0.239778	0.441562	26	0.0481141	0.0823303
408	7	6.42857	253.489	40.4376	7506	6706.86	0.0232727	0.0344049	0.0359658	0.0552984	0.253489	0.446649	25	0.0493421	0.0808104
409	6	6.16667	261.745	43.6761	10590	6106	0.0306257	0.0385658	0.0337773	0.0494772	0.261745	0.455108	20	0.0541615	0.0889075
410	6	6.66667	240.24	38.9118	6480	6974.67	0.0123513	0.037963	0.0396205	0.0911071	0.24024	0.432346	23	0.0505637	0.0945859
411	5	6.4	267.883	42.4147	1125	4898.6	0.0137173	0.0356458	0.0390399	0.0743166	0.267883	0.478047	16	0.0395161	0.0743166
412	5	6.6	246.144	38.2696	5567	6928.6	0.00931463	0.0280228	0.0354448	0.0382708	0.246144	0.42071	19	0.045347	0.0875728
413	6	6	272.618	47.0591	4863	5434	0.010411	0.040653	0.0381697	0.0792821	0.272618	0.501116	19	0.053623	0.116269
414	4	6.75	258.205	41.7534	135	5617	0.0153867	0.0275573	0.0381806	0.0582293	0.258205	0.429888	16	0.0431599	0.080683
415	7	6.14286	264.078	44.4172	5966	6897.71	0.023503	0.0400105	0.0348349	0.0743693	0.264078	0.467021	23	0.0517405	0.0889267
416	7	6.14286	250.639	46.1779	3741	4826.43	0.0175363	0.0422174	0.034005	0.0764188	0.250639	0.453278	22	0.0544657	0.0967757
417	5	6.2	252.989	45.3773	3784	4408.8	0.00347112	0.023706	0.0350589	0.0409842	0.252989	0.416422	17	0.0379611	0.0726875
418	7	5.57143	249.923	46.1593	6140	2905.86	0.00702129	0.0282317	0.0343778	0.0582679	0.249923	0.439262	19	0.0375144	0.0768094
419	5	6.2	273.562	45.1377	5215	5208	0.0130776	0.0387232	0.0406359	0.0585582	0.273562	0.497618	17	0.0535556	0.103468
420	5	7	264.863	39.4982	8063	6012	0.00141555	0.028723	0.0356733	0.0621897	0.264863	0.462696	21	0.0437906	0.074746
421	5	6.4	246.819	42.4293	5982	5942	0.0160829	0.0389706	0.0355003	0.0551708	0.246819	0.421438	18	0.0486903	0.0786448
422	7	6.28571	225.992	38.2931	4927	5870.43	0.0100583	0.031714	0.0359352	0.04646	0.225992	0.40938	24	0.0415098	0.06241
423	8	6.125	247.866	43.4503	8394	5628.25	0.0174475	0.0385171	0.0359821	0.0673524	0.247866	0.420445	26	0.053013	0.0955252
424	7	6.42857	247.993	41.7258	8344	6176.57	0.016962	0.0416443	0.0356926	0.0577227	0.247993	0.460151	25	0.0557147	0.104185
425	5	6.6	245.942	39.8192	3516	5904.6	0.00631457	0.0439937	0.040139	0.0652432	0.245942	0.420624	19	0.0546078	0.108189
426	5	6.4	277.626	49.7965	4309	5126	0.0350554	0.047932	0.0343748	0.0581876	0.277626	0.482013	17	0.0628121	0.104993
427	4	6.5	250.365	39.7156	853	3664.5	0.0161425	0.0298993	0.0314332	0.0434986	0.250365	0.424084	15	0.0368285	0.0700625
428	6	6.83333	269.681	39.596	5131	7248.17	0.0381349	0.0483655	0.0389204	0.0734517	0.269681	0.478716	24	0.0676739	0.111129
429	6	6	280.805	47.6922	4807	4759.67	0.0209311	0.0385427	0.0357	0.0547588	0.280805	0.506076	19	0.0518226	0.0822593
430	6	6.33333	241.508	40.6346	4370	5253.33	0.013244	0.0284546	0.0365033	0.0485054	0.241508	0.401827	21	0.0393663	0.0738133
431	5	6.6	267.009	41.005	3562	5289.4	0.026602	0.0451359	0.0318167	0.070962	0.267009	0.449038	19	0.0577259	0.0851092
432	6	6.5	258.728	40.2979	5009	5288.67	0.0159655	0.0356404	0.0341001	0.0626377	0.258728	0.452005	22	0.0438406	0.097679
433	10	5.6	227.31	42.1065	8393	5879	0.000529063	0.0306535	0.036215	0.0630196	0.22731	0.386931	27	0.0364495	0.0630196
434	8	5.875	248.483	45.3333	9147	6129.75	0.0158343	0.0333483	0.0386993	0.0513196	0.248483	0.441816	24	0.0425985	0.0822773
435	5	6.2	255.207	41.8053	3160	5236	0.00338403	0.0241104	0.0347646	0.0419483	0.255207	0.447714	17	0.0396057	0.0660692
436	5	6.4	260.662	42.2645	6277	7362.6	0.0205385	0.0352254	0.0354496	0.056359	0.260662	0.474314	18	0.0460718	0.0981932
437	5	6.4	234.318	37.5467	5856	6101	0.0200571	0.0290766	0.0303812	0.0475324	0.234318	0.391418	18	0.0442582	0.09319
438	8	5.875	250.639	44.1229	10128	5761.62	0.00905276	0.0371383	0.035947	0.071593	0.250639	0.442068	24	0.0529273	0.112615
439	4	6.25	293.573	47.8804	2447	4846.5	0.035171	0.0564992	0.0419016	0.0791347	0.293573	0.498243	14	0.0674232	0.105438
440	7	6.42857	236.503	39.1759	10746	6984.14	0.0126779	0.0425337	0.0377937	0.090092	0.236503	0.412754	25	0.050195	0.090092
441	7	7.14286	235.475	34.6539	4143	8883.43	0.0160829	0.0395277	0.036284	0.0741479	0.235475	0.405355	30	0.0547134	0.097367
442	8	5.625	250.74	45.2228	11644	4818.62	0.0091721	0.0346496	0.036012	0.075784	0.25074	0.425151	22	0.0484026	0.0949798
443	7	6.14286	241.501	40.9895	2316	8557.57	0.0137862	0.019429	0.0270973	0.0289548	0.241501	0.422817	23	0.0359133	0.0655967
444	4	6.75	263.489	42.3464	1491	5293.25	0.00899658	0.0312633	0.0396697	0.0497847	0.263489	0.461531	16	0.0443296	0.0786648
445	7	5.85714	284.814	50.908	4677	5223.57	0.0163303	0.0394946	0.0318799	0.0585311	0.284814	0.495667	21	0.0541556	0.0852665
446	8	6.25	254.517	45.9545	4749	5365.75	0.0181974	0.0335504	0.0397797	0.0553278	0.254517	0.470526	26	0.0461506	0.0800113
447	5	6	268.01	47.0932	2987	5700	0.0225025	0.042706	0.0364009	0.0846904	0.26801	0.455108	16	0.046427	0.0846904
448	8	6.375	255.567	42.138	6740	6542.75	0.0239094	0.0370899	0.034122	0.0561663	0.255567	0.450534	28	0.0530371	0.0917431
449	6	6.33333	272.396	44.8229	3565	6013.33	0.0208607	0.0502472	0.0345137	0.0687704	0.272396	0.445953	21	0.0662191	0.101745
450	6	6.83333	267.412	39.7935	7157	7598.5	0.0457965	0.0533889	0.0413117	0.0620316	0.267412	0.446615	24	0.075085	0.109794
451	8	5.875	254.204	44.5613	8764	6091.38	0.0173705	0.0427856	0.041112	0.0874687	0.254204	0.444211	24	0.0566376	0.0937392
452	8	6.25	266.632	45.9465	7183	5476	0.0140154	0.0310067	0.0355713	0.0394255	0.266632	0.46686	27	0.0458989	0.0802652
453	3	7.33333	276.024	38.3366	0	5936	0.0215499	0.0512528	0.0343843	0.0817708	0.276024	0.492075	14	0.0597089	0.101561
454	6	6.33333	271.713	43.8299	3479	6025.5	0.0238153	0.0417089	0.0381314	0.0771875	0.271713	0.508908	21	0.0544681	0.0958272
455	8	6	227.344	39.1763	8065	6319	0.00872878	0.0242319	0.0314364	0.0448179	0.227344	0.397648	25	0.0361975	0.0850048
456	7	6.57143	248.72	39.8601	5611	7283.57	0.0222998	0.0426934	0.0421004	0.074851	0.24872	0.41251	26	0.0606986	0.128236
457	6	6.16667	237.569	41.2918	2521	5088.67	0.00616043	0.0207633	0.0317868	0.0284869	0.237569	0.406534	20	0.0381755	0.0838676
458	6	6.16667	248.343	41.4398	4575	5524.83	0.011604	0.031593	0.0354783	0.059308	0.248343	0.431665	20	0.0453377	0.0754332
459	8	6.5	229.576	38.5702	7601	6801.12	0.00466864	0.0338106	0.0392594	0.053879	0.229576	0.394982	29	0.0470484	0.0995952
460	6	6	256.546	43.5721	6766	5659.83	0.00321378	0.0347235	0.0371673	0.0528816	0.256546	0.451563	19	0.0432776	0.0851555
461	4	6.5	252.596	39.6936	8384	6092.25	0.0137862	0.0215019	0.0293245	0.0275342	0.252596	0.436603	15	0.0357065	0.066244
462	7	6.28571	261.174	43.4106	7334	5385.14	0.0245127	0.0366775	0.0288659	0.0592097	0.261174	0.451222	24	0.0527583	0.105554
463	6	6.83333	253.552	38.3011	7003	6364.5	0.0170864	0.0434991	0.0406978	0.057916	0.253552	0.433912	24	0.0615126	0.0967757
464	6	6.33333	255.926	45.5995	5235	5204	0.00490227	0.0184252	0.0313972	0.025393	0.255926	0.454577	20	0.0387142	0.0770642
465	7	6	236.097	40.5541	7395	5656.29	0.00990962	0.0328013	0.0380792	0.0643232	0.236097	0.407895	22	0.0411289	0.0711254
466	5	6.4	255.314	40.9111	3530	7123.8	0.00379622	0.0166859	0.0344041	0.0363482	0.255314	0.417959	18	0.0385731	0.0736052
467	5	6.4	254.128	39.9343	7374	7314	0.0169991	0.033423	0.028676	0.0430251	0.254128	0.424986	18	0.0489998	0.0911593
468	6	7	243.852	36.5133	5640	6769	0.0117724	0.0370302	0.0400181	0.0591032	0.243852	0.42573	25	0.0470349	0.0741514
469	5	6.4	257.564	42.6206	6254	5319.4	0.017841	0.0460217	0.0352218	0.0785739	0.257564	0.435524	18	0.053324	0.0866725
470	5	6.8	261.967	39.794	4017	6612.4	0.0175329	0.0386642	0.0323001	0.0491662	0.261967	0.445771	20	0.050123	0.08
471	8	6.375	241.374	38.3613	9820	6966	0.00931463	0.0381299	0.0361361	0.0832553	0.241374	0.417074	28	0.0491529	0.0926235
472	6	5.83333	268.12	47.0275	7275	5807.83	0.0324733	0.0443875	0.034179	0.0565249	0.26812	0.463109	18	0.054763	0.0942314
473	5	5.8	257	45.8317	2371	3380.6	0.00371961	0.0470273	0.0326433	0.106127	0.257	0.440035	15	0.0422206	0.106127
474	10	5.7	238.189	43.6963	9536	4799	0.0133289	0.0299434	0.0349254	0.0724405	0.238189	0.423521	28	0.0443085	0.0940894
475	6	6.5	253.492	39.6333	5211	6998.5	0.0196677	0.0360648	0.0393369	0.0477713	0.253492	0.474264	22	0.0530158	0.0887543
476	5	7	260.474	40.2081	7528	6756.4	0.0211237	0.0530833	0.0403931	0.0889015	0.260474	0.425625	21	0.0645938	0.109794
477	4	6.5	290.145	44.9033	1280	6668.25	0.0269482	0.0519022	0.0459847	0.0712677	0.290145	0.485171	15	0.0686806	0.10462
478	7	6.71429	256.475	38.951	6847	6326.29	0.0066656	0.0356287	0.0337863	0.0607951	0.256475	0.451878	27	0.0515018	0.0883806
479	8	6.375	288.656	47.9518	6836	6266	0.0219022	0.0395583	0.0402343	0.0556383	0.288656	0.496474	27	0.0606872	0.126404
480	7	6	265.731	44.2884	6009	5014.14	0.0129712	0.0286339	0.0414614	0.0462191	0.265731	0.461137	22	0.045824	0.0778581
481	6	6.5	263.249	42.569	3305	6120.83	0.00503775	0.0239182	0.0317236	0.0376843	0.263249	0.482485	22	0.0433954	0.0698397
482	8	5.5	248.382	46.8672	5899	3932.62	0.0072213	0.0413538	0.0335467	0.0626377	0.248382	0.436386	21	0.0433173	0.0753874
483	4	6.5	246.864	39.1603	4570	6177.75	0.0155726	0.0392077	0.0383468	0.0814298	0.246864	0.419372	15	0.0440249	0.0869189
484	5	7.2	264.094	39.8236	2264	7162.4	0.0193168	0.0399573	0.0356244	0.0735318	0.264094	0.486494	22	0.0589991	0.126404
485	6	6.33333	224.85	36.0474	5394	6872.83	0.00661435	0.0246712	0.0365856	0.0703462	0.22485	0.41117	21	0.0383838	0.0917431
486	5	6.8	270.949	40.3197	4933	7360.8	0.0190357	0.0522498	0.0335501	0.0750183	0.270949	0.468955	20	0.0595875	0.105152
487	7	6.28571	264.515	43.2311	8075	6598.86	0.0203383	0.0371946	0.0341412	0.0510692	0.264515	0.475042	24	0.0487296	0.0814828
488	7	6.14286	248.401	43.8503	9510	4432.14	0.0114574	0.0468867	0.0426121	0.112953	0.248401	0.415405	23	0.0531793	0.112953
489	8	6	267.696	46.422	6302	5549.25	0.0108943	0.0402163	0.0311623	0.0657817	0.267696	0.46186	25	0.0508201	0.0923851
490	7	7	237.791	35.035	6595	7988.57	0.00737377	0.023284	0.0348866	0.0337031	0.237791	0.442101	28	0.0406175	0.0856102
491	7	6.28571	251.017	40.1286	7393	5280.14	0.00584034	0.0392393	0.0366624	0.0542016	0.251017	0.442345	24	0.0524003	0.0911528
492	5	6.6	272.636	42.3885	4133	7315.2	0.0378251	0.0447344	0.0335384	0.0572128	0.272636	0.492073	19	0.0605769	0.0922106
493	5	5.8	262.54	49.0699	1621	4754	0.00936423	0.0293406	0.0379663	0.0633202	0.26254	0.43583	15	0.0397138	0.0744963
494	7	5.85714	248.865	43.5514	6402	7042.57	0.00978626	0.029412	0.0357446	0.0430043	0.248865	0.446229	21	0.0419177	0.0752937
495	7	6	248.414	46.0214	7740	5463.86	0.0181866	0.0329144	0.0332739	0.049545	0.248414	0.460306	21	0.0401882	0.0689602
496	5	6.2	256.726	42.8489	4011	5367	0.0305441	0.0454077	0.0363576	0.0661888	0.256726	0.450588	17	0.0580942	0.100359
497	5	7.4	233.223	31.6517	5436	7041.2	0.0139035	0.0264254	0.0312918	0.0406647	0.233223	0.411551	23	0.0428661	0.0744549
498	6	6	276.615	47.7491	4917	4568.17	0.028219	0.0556641	0.0420823	0.0751406	0.276615	0.485371	19	0.0646765	0.100901
499	6	7.16667	269.405	38.6646	6789	7154.5	0.03279	0.0495656	0.0387875	0.0668967	0.269405	0.439753	26	0.0638846	0.100158
500	6	5.83333	247.632	44.1218	4193	4755.17	0.0112299	0.0379975	0.0329766	0.0555781	0.247632	0.433106	18	0.0479716	0.0834223
501	6	6	251.002	43.2779	5008	4582.83	0.00916341	0.045948	0.0352629	0.097389	0.251002	0.416788	19	0.050853	0.097389
502	5	6.4	267.852	42.9201	3899	5867	0.0357097	0.0423631	0.0318896	0.059308	0.267852	0.449577	18	0.0568231	0.0826458
503	8	6.75	247.923	38.5536	10860	6764.38	0.0325989	0.045002	0.0415732	0.071593	0.247923	0.431182	31	0.0615751	0.117138
504	5	6.2	254.266	41.6513	2257	7045.6	0.00822366	0.0320093	0.0340303	0.0565249	0.254266	0.444245	17	0.0447652	0.0889982
505	6	6.5	272.116	44.3988	4179	6845	0.0312928	0.0420996	0.0352432	0.0565308	0.272116	0.449333	22	0.0630941	0.0964605
506	5	6.6	267.75	41.6287	3564	6653.6	0.0240553	0.0317444	0.0374781	0.0386893	0.26775	0.470933	19	0.0517554	0.0910619
507	7	6.42857	245.205	41.6321	4437	5072.14	0.00310572	0.0327707	0.0372571	0.0515235	0.245205	0.410221	25	0.0485473	0.0914238
508	6	5.83333	264.844	46.7156	3310	4709.67	0.0269018	0.0302975	0.0396091	0.0359331	0.264844	0.441972	18	0.0517751	0.0879543
509	5	6.6	251.713	39.1354	3465	4249.8	0.00916341	0.0250843	0.0412864	0.0393378	0.251713	0.421833	19	0.0428871	0.0853295
510	4	7.25	280.613	39.5308	1311	6255.5	0.034831	0.0586343	0.0445582	0.120117	0.280613	0.450965	18	0.0670518	0.120117
511	6	6.16667	245.023	41.2747	9100	5848.17	0.0152635	0.0268477	0.0273869	0.0391258	0.245023	0.435938	20	0.0378221	0.0623159
512	6	6.33333	252.412	42.4693	6087	5646.5	0.00993569	0.0317379	0.0351831	0.0637368	0.252412	0.433349	20	0.044117	0.0807599
513	6	5.83333	254.68	44.9227	4154	5783.83	0.0170436	0.0392788	0.0338038	0.0590362	0.25468	0.457397	18	0.050458	0.0886677
514	5	6.4	248.982	41.2006	1965	6796.4	0.0282761	0.0383622	0.0372522	0.0603814	0.248982	0.46505	18	0.0510791	0.125649
515	7	6.57143	240.423	38.8983	7161	8002.29	0.00381652	0.0278872	0.0338083	0.0398858	0.240423	0.40559	26	0.0462946	0.0830393
516	8	5.875	257.53	45.451	6734	5075.25	0.0113373	0.0312263	0.033449	0.0398914	0.25753	0.476622	24	0.0426619	0.0737978
517	6	6.66667	243.458	37.3399	5397	6649.83	0.0184718	0.0398248	0.033988	0.0626305	0.243458	0.413004	23	0.0491674	0.0845566
518	7	6.28571	237.343	38.4673	10155	6570.14	0.0100724	0.0277571	0.0340694	0.0533384	0.237343	0.418246	24	0.0419669	0.0928575
519	4	7.75	249.661	32.9414	4003	6058.25	0.0123057	0.038248	0.0369713	0.0590451	0.249661	0.429346	20	0.0569145	0.114938
520	5	6.2	243.907	40.2447	2315	5370	0.00960533	0.0428593	0.0313206	0.0806924	0.243907	0.422027	17	0.0488595	0.0853295
521	6	5.83333	276.92	49.3402	5375	5048.33	0.024641	0.0409312	0.0422132	0.0751406	0.27692	0.470485	18	0.0558596	0.111129
522	6	6.16667	273.154	47.0432	5570	5324	0.0206277	0.0412592	0.0352749	0.059695	0.273154	0.475159	20	0.0587726	0.104685
523	7	6.42857	268.293	47.9094	7227	5433.29	0.0193138	0.036713	0.0335179	0.0524974	0.268293	0.467968	24	0.0568112	0.100494
524	5	6.2	256.844	42.0735	6102	5995.8	0.0112708	0.0354801	0.0317078	0.0725809	0.256844	0.45047	17	0.0458236	0.0775728
525	3	7.33333	282.158	39.5618	0	7188	0.0272476	0.0345938	0.0348435	0.0472789	0.282158	0.47106	14	0.0574412	0.0945224
526	8	6	244.623	41.3529	8727	6215.25	0.011986	0.0224552	0.0299989	0.0391258	0.244623	0.451895	25	0.0364938	0.0698153
527	4	6	269.73	45.5972	2005	5619.25	0.0158495	0.0272052	0.0395639	0.044592	0.26973	0.464481	13	0.0416648	0.0843523
528	5	6.6	242.847	39.029	6307	6438	0.00663301	0.0343561	0.0393195	0.0509512	0.242847	0.421847	19	0.0506433	0.0826141
529	6	6.33333	238.794	39.2936	7694	6290.5	0.00623709	0.0282719	0.0309023	0.0426541	0.238794	0.436588	21	0.0415503	0.0757109
530	5	6.6	238.438	37.5446	5307	6719.8	0.00623709	0.0164679	0.0285393	0.0262791	0.238438	0.43035	19	0.0347531	0.0663323
531	6	5.83333	267.529	46.4991	4573	4749.83	0.00740575	0.0357322	0.033516	0.0556546	0.267529	0.477655	18	0.0486459	0.073172
532	7	6.57143	235.255	39.1159	7481	5439.86	0.00771407	0.0431419	0.0361308	0.0791113	0.235255	0.399556	26	0.0507164	0.108181
533	6	6	281.766	49.0481	6157	4607	0.0384626	0.0476788	0.0361995	0.0579021	0.281766	0.458013	19	0.0622126	0.0914458
534	6	5.83333	254.819	45.4022	4161	5116.5	0.0239537	0.0420473	0.0334287	0.0645273	0.254819	0.440144	18	0.0510809	0.0842
535	6	6.5	251.122	39.5118	6105	7443.83	0.019763	0.0317493	0.0327176	0.0459344	0.251122	0.448892	22	0.0520742	0.0825944
536	7	5.71429	242.488	43.6314	5323	5282.43	0.00606486	0.0304685	0.0378355	0.0875966	0.242488	0.417683	20	0.0381689	0.0875966
537	7	6	245.215	42.4539	8761	4622	0.0178819	0.0361726	0.0355283	0.0618858	0.245215	0.43248	22	0.0530528	0.0975588
538	6	5.83333	303.343	56.1546	3359	4270.83	0.0180126	0.0480381	0.0392121	0.0764192	0.303343	0.508908	18	0.0625029	0.104082
539	6	6.16667	253.236	42.005	8272	7261.17	0.0122945	0.0231855	0.0299092	0.0425874	0.253236	0.434041	20	0.0376639	0.078763
540	5	6.4	260.103	41.6784	2850	5714	0.00700614	0.0313405	0.0389272	0.0488942	0.260103	0.440463	18	0.0529376	0.084598
541	6	6	252.932	43.6107	3181	5504.17	0.0166314	0.0297475	0.0340221	0.0408054	0.252932	0.469423	19	0.0403066	0.0815937
542	9	5.88889	241.81	43.2763	8117	4792	0.0205362	0.041625	0.0345548	0.0687704	0.24181	0.417364	27	0.0502124	0.105812
543	5	6.2	234.98	40.0026	3064	7246	0.00909544	0.0247018	0.0289666	0.0672263	0.23498	0.428963	17	0.0360972	0.0883223
544	6	6.16667	234.501	38.5252	5756	6475.17	0.00960533	0.0235773	0.0338093	0.0498361	0.234501	0.412422	20	0.0379469	0.0735916
545	4	7	258.172	38.5209	0	5705.5	0.0193941	0.0364314	0.030207	0.0679379	0.258172	0.425124	17	0.0446261	0.0802075
546	5	6.6	247.686	41.6938	5314	5480.2	0.0106416	0.0344785	0.0286693	0.052365	0.247686	0.425503	19	0.0485161	0.0872045
547	7	6	241.997	43.1039	3827	4425.43	0.0154461	0.0388738	0.0344689	0.0676736	0.241997	0.40115	22	0.0472908	0.0762863
548	5	5.8	255.169	44.2294	3021	7163.2	0.0180283	0.0432654	0.0354391	0.0567897	0.255169	0.44023	15	0.0495042	0.0810038
549	5	7.4	254.721	37.4804	4784	5921	0.0108497	0.0378331	0.0340441	0.053894	0.254721	0.447318	23	0.0564968	0.110173
550	7	6.28571	239.331	38.586	5799	7103.43	0.00663301	0.037172	0.0352018	0.0670523	0.239331	0.415214	24	0.0510058	0.0887112
551	5	6.4	259.509	43.7458	5354	5508.2	0.0128487	0.029165	0.0290888	0.0410351	0.259509	0.448718	18	0.0373695	0.0659148
552	7	6.57143	248.368	39.2546	7367	5716	0.0114002	0.0434106	0.0318259	0.0704092	0.248368	0.45238	26	0.0517096	0.0777692
553	7	6	261.978	44.9551	6280	6176.57	0.0191792	0.0324005	0.0343184	0.0691146	0.261978	0.437281	22	0.0476968	0.0810191
554	5	6.6	271.285	42.7166	6749	6310.4	0.0363003	0.0507224	0.0372161	0.065916	0.271285	0.451596	19	0.0671739	0.116025
555	7	6.14286	242.592	41.3809	8546	5855.71	0.0220366	0.0392401	0.0305775	0.0603146	0.242592	0.419242	23	0.0479725	0.087294
556	7	6.85714	245.035	37.4776	9083	6474.57	0.0196677	0.029373	0.0375565	0.0418758	0.245035	0.460842	28	0.0501609	0.0961393
557	5	6.8	257.072	41.5599	6519	6629.6	0.0346414	0.0490511	0.0356962	0.0643996	0.257072	0.418844	20	0.057841	0.0905464
558	8	6.375	266.632	44.9412	8990	5297.62	0.0219082	0.0447387	0.0367588	0.0647255	0.266632	0.453868	28	0.0626579	0.120223
559	5	6.8	263.611	40.0437	6558	6918.4	0.00801911	0.0341697	0.0364707	0.0547027	0.263611	0.456444	20	0.0518562	0.0948555
560	6	6.16667	252.622	44.0751	5042	5684.5	0.0105849	0.0280322	0.0307769	0.0660758	0.252622	0.457153	20	0.0360705	0.0660758
561	6	6.33333	239.647	39.434	6251	6150	0.0112702	0.0320999	0.0431562	0.0637064	0.239647	0.422202	21	0.0440438	0.0766646
562	6	5.66667	254.043	45.5665	8041	5744.5	0.00412852	0.0422787	0.0384661	0.0761319	0.254043	0.446795	17	0.044919	0.0771867
563	4	7.25	307.291	42.9842	4376	6374.25	0.0209745	0.0344379	0.0414303	0.0497507	0.307291	0.506076	18	0.0602948	0.101342
564	5	7	247.456	36.6078	5163	7839.6	0.0136936	0.0356803	0.0401125	0.0426577	0.247456	0.437351	21	0.0556384	0.0856143
565	6	6.16667	280.321	46.0528	4988	3991.83	0.0274327	0.0457097	0.0412031	0.0805025	0.280321	0.46186	20	0.0597607	0.107796
566	9	5.88889	256.263	44.9138	9012	4946.56	0.0147912	0.0329383	0.033187	0.0657817	0.256263	0.444573	26	0.0445443	0.0739392
567	9	6	246.84	43.2297	8976	5199	0.0101689	0.0355513	0.0328019	0.0544515	0.24684	0.419855	28	0.0464668	0.0811565
568	5	7.4	224.527	32.3603	2980	7564.6	0.00222294	0.0446209	0.0337948	0.0747434	0.224527	0.389465	23	0.0428125	0.0747434
569	5	6.6	281.885	44.6989	3401	6019.4	0.0352851	0.0618009	0.0414724	0.088133	0.281885	0.472005	19	0.0745363	0.116119
570	7	5.85714	266.205	46.9933	9760	4890.57	0.00761899	0.0464035	0.0415125	0.0734517	0.266205	0.473893	21	0.0625135	0.110185
571	6	6.16667	263.966	47.3987	2977	3905.33	0.0264537	0.0366698	0.0370616	0.0509795	0.263966	0.460572	19	0.056222	0.100065
572	5	6.8	263.204	41.3606	4547	6386.6	0.0239094	0.0477406	0.0423848	0.102759	0.263204	0.46378	20	0.0635829	0.116391
573	6	6.33333	249.545	40.2539	6580	6703.83	0.0091721	0.0377234	0.0386584	0.0761673	0.249545	0.426844	21	0.045814	0.0892887
574	7	6	277.529	48.662	5505	4373.29	0.0163381	0.0341511	0.0333676	0.0520143	0.277529	0.448581	22	0.0520813	0.113858
575	5	6.8	240.757	35.5403	3527	4353.8	0.00892129	0.0248068	0.0380181	0.0567393	0.240757	0.397046	20	0.0457904	0.0761586
576	5	7.2	257.92	37.5827	3772	6149.8	0.00157193	0.0288768	0.0346897	0.0449205	0.25792	0.45521	21	0.0515901	0.105474
577	5	6.4	254.076	40.7126	7722	6641	0.0103139	0.0248045	0.0346929	0.0350348	0.254076	0.447033	18	0.0444447	0.0750982
578	4	7.25	257.297	36.2462	2601	6328.75	0.0117965	0.0281091	0.0385078	0.0504772	0.257297	0.444506	18	0.0449186	0.0853716
579	7	7.14286	243.261	35.0825	5495	6968.29	0.0170758	0.0439729	0.038768	0.0603227	0.243261	0.405783	30	0.0645815	0.112615
580	6	6.16667	249.35	40.9646	4804	5539.17	0.0130574	0.036322	0.0306493	0.0579613	0.24935	0.446785	20	0.0437439	0.0643032
581	7	6.14286	260.196	44.7526	5027	5721.43	0.0192613	0.0381697	0.0369607	0.0652114	0.260196	0.451574	23	0.0530974	0.0908757
582	6	6.5	244.232	40.2854	7103	6272.17	0.00213062	0.0281128	0.0362796	0.0483273	0.244232	0.433896	22	0.0430156	0.0818232
583	4	6.5	270.892	41.9237	1855	4243.5	0.0268651	0.0369915	0.0378979	0.0523759	0.270892	0.45974	15	0.053451	0.0911122
584	9	6	244.489	41.686	10713	4976.33	0.0181494	0.0496693	0.0383841	0.0988789	0.244489	0.425108	28	0.058192	0.0988789
585	7	6.14286	271.34	46.8847	5265	5427	0.0179329	0.0349164	0.0331066	0.0643833	0.27134	0.483388	23	0.0493396	0.0738524
586	9	5.88889	238.555	41.5894	8543	6775.89	0.00453913	0.0343652	0.0379569	0.0719499	0.238555	0.41824	27	0.0441822	0.0834667
587	8	6.25	244.48	41.341	7756	5427.88	0.0120814	0.0360259	0.0366573	0.0707091	0.24448	0.445102	27	0.0504805	0.0845212
588	5	6.8	245.243	38.2072	7010	8156.6	0.0185679	0.042574	0.0391295	0.0697186	0.245243	0.423113	20	0.0593419	0.115098
589	6	6.66667	252.67	39.8222	5681	6255	0.0186758	0.0389106	0.0387679	0.0618268	0.25267	0.438709	23	0.0548232	0.0953879
590	5	6	281.394	49.4449	8260	5205.8	0.0203467	0.032018	0.0330831	0.0613746	0.281394	0.475096	16	0.0489182	0.093199
591	6	6	264.118	50.3081	5835	4928.83	0.000555342	0.0290787	0.0347232	0.0590362	0.264118	0.466244	18	0.0493937	0.086851
592	6	6.16667	246.497	40.496	4548	5547.67	0.011604	0.0297625	0.0367489	0.0517731	0.246497	0.421739	20	0.0455186	0.088202
593	5	7.8	260.764	35.4101	4761	6565.4	0.0237243	0.0311033	0.0339354	0.0515714	0.260764	0.463733	25	0.0554161	0.0980638
594	6	7	251.214	38.2968	9614	7697.67	0.0135328	0.0298107	0.0318482	0.0420186	0.251214	0.470699	25	0.0480989	0.114031
595	6	6.5	246.386	39.0111	5601	6370.83	0.0104015	0.0370131	0.0434839	0.0720503	0.246386	0.41644	22	0.0537059	0.116119
596	6	6.33333	249.553	41.5921	4595	6704.33	0.00905276	0.0348535	0.0412797	0.057019	0.249553	0.451121	21	0.0501652	0.103652
597	4	6.75	269.57	43.5912	3090	5242.5	0.0202631	0.0344607	0.0377483	0.0574314	0.26957	0.434765	16	0.0539181	0.0885586
598	5	7	248.215	37.0155	8384	6553	0.0189921	0.0395728	0.0360721	0.0819139	0.248215	0.422391	21	0.0483516	0.0888277
599	7	5.71429	249.395	46.1466	7439	5808	0.0113941	0.0416863	0.0393844	0.07347	0.249395	0.42197	20	0.0516534	0.0876645
600	6	7	240.531	37.3045	5231	6846.83	0.00453913	0.0416104	0.0389294	0.0988789	0.240531	0.422779	25	0.0490661	0.0988789
601	8	6	293.235	54.167	7448	4438	0.0180126	0.040563	0.0382819	0.0644663	0.293235	0.497729	25	0.0632691	0.0932579
602	6	6.5	261.786	42.0381	5709	6220	0.0336667	0.0481496	0.0377689	0.0725837	0.261786	0.441181	22	0.0614946	0.112804
603	6	5.83333	280.819	50.0348	2358	5856.67	0.0343242	0.0469002	0.0413104	0.0605451	0.280819	0.485371	18	0.058491	0.0934397
604	4	6.25	266.649	43.4892	3816	6199.75	0.0239094	0.0473471	0.0445072	0.0746831	0.266649	0.453979	14	0.0605735	0.0927639
605	4	7.25	255.129	39.4083	2401	6009	0.00971727	0.034573	0.0321551	0.0565268	0.255129	0.432842	18	0.0419557	0.0698028
606	6	5.83333	270.507	49.3425	4731	4657.17	0.0204791	0.034242	0.0387077	0.0579021	0.270507	0.441386	18	0.0491533	0.0824562
607	7	6.14286	258.326	42.8787	8829	5754	0.0197785	0.0411567	0.0364332	0.0854193	0.258326	0.455013	23	0.060225	0.104993
608	5	7.6	258.038	38.3985	3766	6938.8	0.022244	0.0338391	0.0336774	0.0489362	0.258038	0.464691	24	0.054993	0.0995111
609	6	6.5	246.638	40.927	3954	5597.67	0.0120814	0.0362413	0.0345477	0.0753939	0.246638	0.439992	22	0.0507097	0.080339
610	4	7	278.975	41.3481	4534	5797.25	0.0186207	0.035724	0.0344492	0.0544613	0.278975	0.474653	17	0.0521481	0.0953015
611	8	6.875	247.56	38.5461	10205	6390.88	0.00518073	0.040646	0.0377428	0.0694603	0.24756	0.458439	32	0.057295	0.0918218
612	6	6	255.97	43.4742	6266	6451.83	0.0112708	0.0297707	0.0362222	0.0439656	0.25597	0.446189	19	0.0471368	0.0733467
613	4	6.75	262.379	40.0596	1034	5970	0.0235473	0.0378668	0.0407055	0.0544254	0.262379	0.424544	16	0.0557624	0.0906732
614	5	6.6	251.305	39.5705	6155	5748	0.00575938	0.027025	0.0365221	0.0624359	0.251305	0.457051	19	0.0388341	0.0778854
615	6	6.83333	245.956	38.7153	6228	6699.83	0.0169324	0.035342	0.0382328	0.0565897	0.245956	0.432662	24	0.0459715	0.0817322
616	5	6.4	266.849	43.7971	2985	5812.8	0.00919843	0.0371785	0.0418861	0.0550371	0.266849	0.446189	18	0.053528	0.0879981
617	7	6.14286	257.744	43.9656	3697	6336.86	0.0226877	0.0464829	0.0385847	0.0844932	0.257744	0.450497	23	0.0506189	0.0844932
618	5	6.8	252.825	39.2481	3314	5976	0.0158573	0.0341923	0.038607	0.0462533	0.252825	0.439379	20	0.0462059	0.0953015
619	7	5.71429	254.288	46.6627	8694	4759	0.00577621	0.029016	0.0365478	0.0410187	0.254288	0.430846	20	0.0382965	0.0632009
620	7	6.14286	253.559	44.5597	6455	5373.57	0.0103645	0.0503817	0.0383648	0.120117	0.253559	0.424866	22	0.0518671	0.120117
621	7	6.28571	276.031	45.1132	6409	6915.43	0.0182184	0.0440392	0.0359543	0.0761673	0.276031	0.452823	24	0.063054	0.108359
622	6	5.83333	240.039	42.7688	1943	6357	0.012308	0.0290324	0.0338973	0.0440245	0.240039	0.399031	18	0.0405347	0.066061
623	6	6	271.75	48.311	5882	5551.33	0.0134369	0.0441023	0.0338617	0.0805522	0.27175	0.465184	19	0.0501364	0.0919201
624	5	6	242.305	40.8457	3194	4828.2	0.0141418	0.0348382	0.0306305	0.097389	0.242305	0.405973	16	0.0405587	0.097389
625	5	5.8	281.536	50.2072	3577	3900.6	0.0201143	0.0371042	0.0358982	0.0569011	0.281536	0.47682	15	0.0478124	0.084792
626	8	5.875	241.678	42.6533	9973	5038.38	0.00467501	0.0348561	0.0368884	0.0583256	0.241678	0.398037	24	0.0454599	0.0774886
627	6	6	258.546	44.5786	7282	5408	0.00920066	0.0354602	0.0332857	0.0707091	0.258546	0.427321	19	0.0532457	0.114938
628	5	6.4	251.865	42.817	6228	5655.8	0.0217595	0.0392202	0.034635	0.0609347	0.251865	0.407307	18	0.0509044	0.0776034
629	8	6.25	249.992	42.2605	9889	6116.88	0.00577621	0.0295945	0.0321338	0.0504054	0.249992	0.425069	27	0.0455102	0.0893714
630	5	6.2	255.682	41.8832	2708	5967.6	0.0260439	0.0490794	0.0354645	0.0803664	0.255682	0.42516	17	0.0531133	0.0901184
631	7	6.42857	241.014	39.117	10341	7132.43	0.0111694	0.0356573	0.0330598	0.0672263	0.241014	0.434147	25	0.050053	0.083755
632	10	6.1	246.799	42.426	9402	5142.9	0.00971727	0.0302403	0.035298	0.0598574	0.246799	0.423601	31	0.0491294	0.0980937
633	6	5.83333	266.437	47.4195	3265	4203	0.00515156	0.0339418	0.0360617	0.0594059	0.266437	0.471502	18	0.0402376	0.0737969
634	6	5.5	271.025	50.4408	2919	4844.83	0.0206277	0.038152	0.0376123	0.0643123	0.271025	0.466811	16	0.0461203	0.0744575
635	5	6.8	257.127	40.9159	2393	6599.6	0.0187577	0.0373017	0.0368386	0.0560699	0.257127	0.439569	20	0.0553989	0.105354
636	7	6.14286	240.216	39.2189	7315	6078.71	0.0162191	0.0314873	0.0319994	0.0446926	0.240216	0.389648	23	0.0504361	0.0941146
637	7	6.57143	251.348	40.8796	9748	7232.14	0.00407321	0.0257037	0.0319006	0.0457107	0.251348	0.469584	26	0.0452068	0.0762818
638	3	7.33333	282.307	39.5828	0	6014.33	0.0324838	0.0357502	0.0346925	0.0421148	0.282307	0.481732	14	0.0486624	0.0833481
639	5	6.6	253.041	38.8599	4292	8113.2	0.016059	0.0278377	0.034102	0.0407713	0.253041	0.461375	19	0.0448155	0.0801108
640	7	6	243.362	43.016	5365	5506.29	0.00539721	0.0223543	0.0382391	0.0578242	0.243362	0.417723	22	0.0379876	0.0760431
641	8	5.875	239.845	42.7938	9813	5930.75	0.0108897	0.0353103	0.037275	0.076372	0.239845	0.427083	24	0.0427793	0.076372
642	4	7.5	227.736	31.4493	3221	8489.25	0.000529063	0.0331978	0.0324489	0.0826489	0.227736	0.38746	19	0.0373508	0.0826489
643	7	6.28571	252.063	42.7106	5557	6631.43	0.0109248	0.0356496	0.0353191	0.0744515	0.252063	0.44191	24	0.0521912	0.108091
644	6	6.5	256.558	41.8603	4392	6739.33	0.0177366	0.0400168	0.038775	0.0670732	0.256558	0.453314	22	0.0529196	0.0912371
645	6	6.5	253.136	41.8378	3137	5075.83	0.0278332	0.0448146	0.0332094	0.0658881	0.253136	0.430492	22	0.0545455	0.0830684
646	7	6.42857	250.821	43.7799	7884	5390	0.0127085	0.0320985	0.0373089	0.0623174	0.250821	0.455875	24	0.0406846	0.0665791
647	8	6.5	241.122	38.8713	7436	5718.75	0.0130888	0.0436715	0.0378982	0.0717019	0.241122	0.416912	29	0.0567971	0.105399
648	6	6.5	227.781	37.0597	6655	5576.33	0.0120201	0.0364884	0.0300459	0.0641243	0.227781	0.395447	22	0.0424026	0.0723328
649	4	6.25	244.216	39.8305	5065	6856.25	0.00381652	0.0377995	0.0327667	0.0595909	0.244216	0.409406	14	0.0404721	0.0700254
650	5	6.4	265.136	42.4849	2722	5827	0.00141555	0.0356919	0.0337735	0.0648171	0.265136	0.462339	18	0.0429788	0.0742867
651	5	6.6	249.453	38.0119	3949	6336.4	0.0133436	0.0405358	0.0328331	0.0645273	0.249453	0.442238	19	0.0502812	0.0834526
652	9	5.44444	253.111	49.8188	9746	4028.11	0.0103645	0.0319606	0.0440361	0.0555023	0.253111	0.423033	23	0.0507464	0.105378
653	6	6.5	253.457	39.8792	10571	7851	0.0224246	0.0486347	0.0380446	0.0832553	0.253457	0.424832	22	0.0655878	0.108091
654	6	5.83333	247.042	44.0167	4412	4916.83	0.00676773	0.0438854	0.0349124	0.0699543	0.247042	0.425473	18	0.0457223	0.098698
655	5	6.4	251.207	39.4755	2045	6596.2	0.0267634	0.0376178	0.0333749	0.0582848	0.251207	0.445469	18	0.049562	0.0758611
656	7	5.85714	281.669	49.9627	4105	5640.86	0.0328419	0.0564681	0.0378934	0.0863452	0.281669	0.478251	21	0.0667359	0.105226
657	8	5.75	263.412	48.645	6753	4300.25	0.00621316	0.0332094	0.036535	0.0667236	0.263412	0.446985	23	0.0492303	0.0988063
658	8	6.25	242.781	41.9328	8275	6691	0.0124784	0.041934	0.0371373	0.0913149	0.242781	0.445505	27	0.0545071	0.0945224
659	5	7.2	245.398	36.0501	4240	8589.8	0.0152238	0.0372292	0.0388156	0.0463008	0.245398	0.420451	22	0.0547451	0.0927034
660	4	6.75	260.222	39.7303	4486	4999.5	0.00936423	0.0324614	0.0347815	0.066432	0.260222	0.44008	16	0.0419299	0.0838605
661	5	6	264.03	44.5079	6712	5607	0.0170864	0.0421204	0.0429056	0.0725837	0.26403	0.450999	16	0.0578897	0.0934589
662	6	6.33333	261.738	42.6363	9365	5637.5	0.0148699	0.0433209	0.0369028	0.0830342	0.261738	0.448488	21	0.0539214	0.0845951
663	5	7	245.239	35.3261	6819	6684.8	0.00934342	0.029597	0.039448	0.0453398	0.245239	0.402504	21	0.0541753	0.11053
664	8	6.125	260.448	43.7568	8566	5820.5	0.0244119	0.0351961	0.0327255	0.0507905	0.260448	0.44957	26	0.0501626	0.0918773
665	6	7.16667	247.859	35.7199	6164	6256.5	0.017697	0.0284635	0.0320049	0.0463276	0.247859	0.427606	25	0.0444325	0.0806596
666	5	6.2	263.283	43.1282	1848	6865.6	0.00755149	0.034263	0.0364533	0.0477885	0.263283	0.466568	17	0.0533783	0.0950741
667	9	5.55556	272.968	51.1274	7756	4488.11	0.0126055	0.0351402	0.0344218	0.0626055	0.272968	0.458833	24	0.0529813	0.103404
668	7	6.42857	258.699	40.6966	6270	6120.71	0.0113373	0.0289214	0.0353377	0.0642795	0.258699	0.468739	25	0.0423886	0.0762924
669	4	6.25	252.673	41.5857	4816	5336.25	0.0157894	0.0413518	0.0386012	0.0639577	0.252673	0.420906	14	0.0455117	0.0702722
670	5	6.8	253.6	38.7244	7545	5677	0.0166401	0.0240792	0.0364452	0.0355108	0.2536	0.436495	20	0.0423208	0.0668466
671	7	5.85714	240.605	41.9013	6927	5178.57	0.00931596	0.0263486	0.0335069	0.0619158	0.240605	0.437784	21	0.0383356	0.0879539
672	7	6	250.817	44.6749	7103	5960	0.0136936	0.0440172	0.0337452	0.0619158	0.250817	0.451045	22	0.0593169	0.0941284
673	4	7	265.786	38.3649	3736	7563	0.0133337	0.03212	0.0332889	0.049965	0.265786	0.494642	17	0.0483234	0.0853457
674	5	6	271.577	46.6207	5543	5914.6	0.0123316	0.0317166	0.0385594	0.0527582	0.271577	0.462577	16	0.0483923	0.0890014
675	5	6.8	275.814	42.1163	4979	5565.2	0.0132892	0.0333056	0.0385671	0.0550371	0.275814	0.456917	20	0.0502864	0.0901145
676	6	6.5	235.957	38.1557	7738	6899.17	0.0147521	0.0475011	0.0400454	0.0782356	0.235957	0.425922	22	0.0550924	0.112518
677	5	6	272.06	48.6685	2412	4548.8	0.0126055	0.033956	0.0346036	0.0514049	0.27206	0.464614	16	0.043932	0.084625
678	7	5.85714	255.796	44.1988	5119	4483	0.00700614	0.0399936	0.0371733	0.0835582	0.255796	0.447469	20	0.0476267	0.0835582
679	5	6.4	253.462	40.6143	4191	5540.6	0.00707408	0.0312403	0.035942	0.0572629	0.253462	0.428444	18	0.0486143	0.105275
680	7	7	257.127	38.3504	7558	6745.29	0.00157193	0.0375752	0.03837	0.0599405	0.257127	0.456782	29	0.0628925	0.107046
681	6	6.33333	254.641	42.5918	3730	6042.5	0.0210805	0.0433053	0.0467258	0.0663293	0.254641	0.439327	21	0.0537975	0.0952745
682	6	6.16667	249.064	40.9177	6124	6086	0.0103596	0.037015	0.0312879	0.066569	0.249064	0.439334	20	0.050396	0.096179
683	6	6	233.584	41.9431	3707	5010.67	0.0173344	0.0393596	0.0335805	0.080184	0.233584	0.427078	19	0.0411017	0.080184
684	7	6	266.222	46.6794	5781	6474.14	0.0203467	0.0301937	0.0324746	0.043749	0.266222	0.460775	22	0.0472744	0.0783098
685	5	6.2	256.506	44.1557	1853	4657.6	0.0165001	0.0331437	0.0393331	0.0501213	0.256506	0.403743	17	0.0528247	0.100195
686	4	6.75	272.166	41.5539	1690	6243	0.00998921	0.0330013	0.0373989	0.0563368	0.272166	0.482764	16	0.0450059	0.0806663
687	8	6.5	239.785	37.8709	9719	5984.38	0.0135348	0.0389837	0.0319661	0.0931046	0.239785	0.4238	29	0.0471682	0.0931046
688	5	7.2	255.601	36.4131	4000	6782	0.0320264	0.0419829	0.0370436	0.0577227	0.255601	0.454157	22	0.0629675	0.102551
689	7	5.85714	248.673	44.7866	6184	5736.86	0.014197	0.0316682	0.0382249	0.0472752	0.248673	0.426361	21	0.0485885	0.0818332
690	5	7	274.361	39.8476	6239	5551.2	0.0397138	0.0583719	0.040724	0.0920441	0.274361	0.450999	21	0.0736977	0.128236
691	4	6.75	292.32	43.935	5093	6189	0.0191019	0.0457573	0.0389286	0.072012	0.29232	0.520829	16	0.0631185	0.115475
692	7	6	248.429	43.7708	5930	5273.14	0.0137988	0.0380085	0.0399624	0.0795166	0.248429	0.406614	22	0.0462863	0.0795166
693	5	6.6	261.131	40.5997	3850	6406	0.0204682	0.0483998	0.0323403	0.0931046	0.261131	0.447354	19	0.0536005	0.0931046
694	6	6.33333	275.038	46.2763	5205	5400.33	0.0160239	0.0395377	0.0425833	0.0658909	0.275038	0.473187	21	0.0595373	0.0937848
695	7	5.71429	254.252	46.6562	6205	4503.86	0.0163899	0.0359451	0.0351066	0.0539139	0.254252	0.441181	20	0.0462737	0.0946338
696	6	6	268.842	47.7941	3902	5209.5	0.00420876	0.0410994	0.0382406	0.0630036	0.268842	0.438614	19	0.0536754	0.0937682
697	6	6.16667	265.789	43.929	5500	4679.17	0.00740575	0.0306496	0.0376777	0.0436723	0.265789	0.470249	20	0.0502978	0.0856811
698	5	6.6	264.969	43.9301	3978	5501.4	0.0231458	0.0366758	0.0424513	0.048389	0.264969	0.450707	19	0.0548645	0.110469
699	4	8	271.819	34.2471	2934	6826	0.0247703	0.0506933	0.0329146	0.0710627	0.271819	0.48219	21	0.0665809	0.120223
700	6	6.5	224.367	36.2815	6675	7378.83	0.00713901	0.0288834	0.0297459	0.0495141	0.224367	0.407947	22	0.0347778	0.0622999
701	6	6.66667	238.031	36.5075	4949	5623.5	0.018192	0.0313421	0.0379612	0.0676228	0.238031	0.408949	23	0.0419733	0.0805203
702	4	7	251.67	36.7018	3227	7459.75	0.011505	0.0314541	0.0319064	0.0425413	0.25167	0.437652	17	0.0437024	0.082508
703	7	6.28571	225.131	37.3304	6088	6632.29	0.00713901	0.0276078	0.0331159	0.0614154	0.225131	0.400808	24	0.0381715	0.0697419
704	4	5.5	267.815	49.7371	677	3753.25	0.00093949	0.0307261	0.0315442	0.0495312	0.267815	0.44563	11	0.0384144	0.078969
705	3	6.66667	276.209	41.6506	0	3658.33	0.0295057	0.0355883	0.0334417	0.0405581	0.276209	0.46559	12	0.0508752	0.0754026
706	7	6.28571	273.464	44.6937	7230	6125	0.00768069	0.0317748	0.0364955	0.0554391	0.273464	0.478037	24	0.0516139	0.0905999
707	5	6.6	262.756	42.2286	2850	6473	0.0385899	0.0472045	0.0418427	0.0551826	0.262756	0.428187	19	0.0612232	0.0891018
708	7	6	255.08	47.2564	4515	5359.14	0.0165349	0.0324023	0.0329185	0.0472789	0.25508	0.450922	21	0.0439541	0.0695624
709	5	6.8	257.741	38.3543	3541	5335.2	0.00339704	0.0242434	0.0287709	0.0502244	0.257741	0.439099	20	0.0334896	0.0739392
710	7	6	271.027	48.3977	8336	5185	0.0258164	0.0358033	0.0300851	0.0528786	0.271027	0.470108	22	0.0513006	0.080155
711	7	5.85714	242.529	43.3501	7704	4960.86	0.00768567	0.0412229	0.0354079	0.0720535	0.242529	0.437156	21	0.0474799	0.0858577
712	7	6.14286	232.726	39.8958	7248	6752.43	0.011099	0.0229289	0.0279137	0.044232	0.232726	0.396229	23	0.037133	0.0877565
713	6	6	259.464	48.2892	5057	4104.5	0.0131014	0.02902	0.0411939	0.0504376	0.259464	0.480386	18	0.0374496	0.0683508
714	5	7	256.012	37.3859	5624	6843	0.0208607	0.0346095	0.0383938	0.0670207	0.256012	0.437772	21	0.0514077	0.0854921
715	6	5.83333	256.88	45.0559	4271	4462.83	0.000816448	0.0178641	0.0299427	0.0524721	0.25688	0.44067	18	0.0311953	0.0607244
716	6	6.33333	284.05	45.82	4255	6765.17	0.0246472	0.0439319	0.040791	0.0642795	0.28405	0.496097	21	0.0614474	0.0948948
717	8	5.25	264.886	51.3216	6155	4298.12	0.0289295	0.0526332	0.0410573	0.0886127	0.264886	0.441298	19	0.0592706	0.107948
718	6	6.33333	247.22	40.2714	4331	6717.17	0.0103596	0.0389724	0.0346016	0.075784	0.24722	0.428974	21	0.0524871	0.108359
719	4	6.5	267.892	44.6487	2980	5164	0.0299378	0.0446927	0.0449938	0.0643996	0.267892	0.432855	15	0.0586949	0.104557
720	5	6.8	243.185	37.7515	4647	6937	0.0195034	0.0309542	0.0310528	0.0467532	0.243185	0.387382	20	0.0473805	0.0825602
721	5	6.8	236.115	35.1361	8460	7719	0.0105583	0.0277138	0.0318319	0.0533384	0.236115	0.422232	20	0.0403086	0.0726978
722	4	7.25	250.348	35.2673	2018	7095.25	0.0181506	0.0318218	0.035569	0.0572846	0.250348	0.440332	18	0.0528917	0.0878501
723	5	6.8	272.056	42.3847	4902	5852.2	0.0296186	0.0442161	0.0372289	0.0541438	0.272056	0.465641	20	0.0618713	0.0972339
724	6	7.16667	257.33	39.008	5644	6451.17	0.00712069	0.0349783	0.0331769	0.0637368	0.25733	0.454561	26	0.0539589	0.0877696
725	7	5.71429	291.084	54.108	7854	5212.71	0.0235507	0.0375618	0.0401007	0.0593685	0.291084	0.478741	20	0.0592154	0.0997837
726	8	6.25	247.623	41.381	9632	6919	0.0138772	0.0288467	0.036506	0.0546504	0.247623	0.441429	27	0.0482053	0.114404
727	8	6.625	240.961	40.4112	8863	5535.62	0.015579	0.0383185	0.0336558	0.0820249	0.240961	0.400634	30	0.0481466	0.0831654
728	7	6.14286	243.822	40.6785	6676	6232.57	0.0112299	0.0287687	0.0389865	0.0453883	0.243822	0.440532	23	0.0455217	0.0819925
729	6	6.5	243.823	39.1535	5985	6785.67	0.00614332	0.030571	0.0349402	0.0511606	0.243823	0.414382	22	0.0467342	0.10447
730	6	6.16667	257.901	42.3695	7111	5548.5	0.0137339	0.0361067	0.0378713	0.0704575	0.257901	0.445409	20	0.0474384	0.0878337
731	4	6.75	273.6	42.18	1253	6658	0.00220614	0.0393624	0.0366346	0.0754748	0.2736	0.479673	16	0.0454309	0.077607
732	5	6	268.569	45.2731	2006	4580.4	0.0247112	0.0410271	0.039514	0.0699543	0.268569	0.442238	16	0.0526374	0.0915822
733	4	6.75	258.053	41.0376	3120	5316.25	0.013498	0.0320955	0.0385538	0.0425145	0.258053	0.441059	16	0.0506742	0.113232
734	7	5.85714	261.184	45.4851	3795	5867.29	0.0142592	0.029235	0.0343549	0.0437656	0.261184	0.44293	21	0.0451437	0.08138
735	7	6.42857	254.286	42.5684	4246	6368.29	0.0112904	0.0375509	0.039833	0.0631224	0.254286	0.476462	25	0.0493087	0.0985827
736	6	6.66667	259.491	39.799	8750	6029.5	0.022017	0.0379383	0.0346542	0.0691146	0.259491	0.468543	23	0.0519084	0.0829553
737	5	6.6	266.452	41.9557	5520	7318.6	0.0349189	0.0459761	0.035733	0.0525373	0.266452	0.453651	19	0.0644747	0.095214
738	5	6	266.727	47.1853	6588	4650	0.00621316	0.0425774	0.035322	0.0846904	0.266727	0.450867	16	0.0455487	0.0846904
739	8	6.375	233.779	39.1139	10366	6656.62	0.00909544	0.0315218	0.0312631	0.0561663	0.233779	0.419868	28	0.045386	0.0817297
740	6	6	262.437	45.5619	6966	4480.5	0.0327246	0.0434699	0.0400147	0.0551062	0.262437	0.442277	19	0.0625154	0.120303
741	7	5.57143	248.448	46.8165	7339	5073.86	0.0274727	0.0403771	0.0305756	0.0614154	0.248448	0.405049	19	0.0490624	0.0842144
742	8	6.25	257.403	42.1727	8318	7087	0.0300925	0.0367244	0.0378303	0.0438711	0.257403	0.453915	27	0.0526389	0.0839413
743	5	6	254.12	44.955	1274	2529.6	0.00371961	0.0215346	0.0363164	0.0334839	0.25412	0.437238	16	0.035164	0.0690275
744	6	6.66667	248.177	41.3628	5371	8150.5	0.0138772	0.0348953	0.037677	0.0879282	0.248177	0.444582	23	0.0417167	0.0879549
745	4	6.5	285.384	44.1666	1586	6039.25	0.0198383	0.0409967	0.0360765	0.057159	0.285384	0.497914	15	0.0524163	0.0839413
746	6	6	249.665	44.3848	6996	6302.33	0.00948841	0.0323678	0.0373079	0.0503236	0.249665	0.417321	19	0.0477357	0.0890499
747	5	6.6	271.192	42.1638	4121	6967.2	0.0300259	0.0527091	0.0352999	0.0879824	0.271192	0.466546	19	0.0587743	0.0879824
748	8	6.625	262.284	40.5135	7033	6464.88	0.0195115	0.0433123	0.0335521	0.0633241	0.262284	0.46047	30	0.0587771	0.0919201
749	7	6.42857	249.761	43.5949	7202	5001.57	0.0137904	0.036318	0.0359495	0.0607515	0.249761	0.450806	24	0.0518777	0.120298
750	8	5.625	263.033	48.8098	6768	4625.5	0.00515156	0.0358832	0.0342003	0.0621897	0.263033	0.476654	22	0.0475054	0.0876107
751	6	7.16667	230.277	33.6734	8424	6957.67	0.00957469	0.0317831	0.0341693	0.0672019	0.230277	0.398562	26	0.0409983	0.0848779
752	6	6	224.419	38.739	7295	6363.33	0.00778401	0.0291172	0.032046	0.0576769	0.224419	0.42577	19	0.0351298	0.0690527
753	7	5.57143	266.219	48.5352	5628	4527.71	0.0282011	0.0389854	0.0325756	0.0498515	0.266219	0.425247	19	0.0486816	0.0834667
754	9	6.22222	234.067	39.7543	11806	6898.56	0.0185679	0.0328577	0.0380637	0.0568522	0.234067	0.409007	30	0.0534467	0.0897698
755	7	6.28571	245.506	41.3491	7820	7732.86	0.00795497	0.0359399	0.0363659	0.0678915	0.245506	0.40448	24	0.0492754	0.0903443
756	7	6.28571	260.271	43.1572	5864	5126.14	0.00236473	0.0379977	0.0376933	0.0805025	0.260271	0.454261	24	0.0546052	0.104799
757	5	6.4	268.94	44.5032	4532	5781.4	0.0319201	0.0499868	0.0435499	0.0605892	0.26894	0.456974	18	0.0610198	0.090872
758	9	5.66667	252.733	46.2007	9901	5607	0.0109537	0.0295877	0.0329345	0.052265	0.252733	0.469763	25	0.0429841	0.0818071
759	9	6.22222	238.129	39.5307	9846	6696.33	0.0136022	0.0291501	0.0368417	0.0410691	0.238129	0.418743	30	0.0494803	0.0956721
760	6	7.16667	259.277	38.5829	4811	6608.33	0.00957259	0.0430137	0.033456	0.0622661	0.259277	0.460632	25	0.0567144	0.104185
761	7	7	257.53	40.3084	8067	6567.71	0.00712069	0.033944	0.0351319	0.0720655	0.25753	0.461681	29	0.0520453	0.101217
762	6	6.33333	269.541	44.656	3320	6076.67	0.022528	0.0418648	0.0458213	0.0563875	0.269541	0.466739	21	0.0608432	0.097679
763	5	6.2	253.984	44.2255	2664	4121.6	0.0101258	0.0298996	0.0381554	0.0679379	0.253984	0.429203	17	0.0393635	0.0774064
764	6	6	289.501	48.7097	2287	4912.67	0.0268498	0.0467484	0.0346475	0.0640946	0.289501	0.482283	18	0.0591913	0.0865553
765	5	6.8	281.714	42.2571	3303	5769.8	0.0146041	0.039755	0.035292	0.0596204	0.281714	0.467484	20	0.0574655	0.0965188
766	4	7	277.615	41.1465	1030	7740.75	0.027154	0.0375356	0.0324284	0.0593897	0.277615	0.453288	17	0.0573926	0.0917688
767	8	6.625	247.077	39.1573	9702	5868.5	0.0167214	0.0353771	0.0348388	0.0440386	0.247077	0.433161	30	0.0525451	0.0889455
768	5	6	278.753	46.9898	7446	5191.2	0.0303525	0.0409463	0.0344086	0.0515278	0.278753	0.483949	16	0.0557847	0.078223
769	6	6.16667	233.101	37.9252	5582	6343.67	0.0140282	0.0285927	0.0335272	0.0554842	0.233101	0.401589	20	0.0385398	0.0711265
770	4	6.5	279.04	44.2643	656	5145.5	0.01679	0.0398444	0.0363112	0.0577524	0.27904	0.46332	15	0.0559908	0.116391
771	6	5.5	258.572	47.8152	3822	4758.17	0.0115735	0.0333448	0.0366438	0.0586309	0.258572	0.436101	16	0.039592	0.0831077
772	5	6.6	233.482	36.3008	3589	7010	0.0111115	0.0373827	0.0328722	0.0496997	0.233482	0.387909	19	0.0464716	0.0896811
773	5	6.2	264.958	44.7485	1821	4680.2	0.025279	0.0457332	0.0359495	0.0714072	0.264958	0.431787	17	0.0564146	0.0898973
774	8	6	232.322	40.034	7443	6871.75	0.0128267	0.0305883	0.0376663	0.0609139	0.232322	0.425817	25	0.0457174	0.0916989
775	5	5.6	273.216	51.1305	3107	2981.6	0.0142592	0.0279611	0.0312546	0.0552418	0.273216	0.457189	14	0.0373518	0.0704926
776	4	7	251.038	36.6097	1803	5982.5	0.0197159	0.0320162	0.0342147	0.0463319	0.251038	0.460548	17	0.0450067	0.0600247
777	6	6	257.115	44.332	4819	4846	0.0109444	0.0360523	0.0472711	0.0540544	0.257115	0.428122	19	0.0536525	0.0999469
778	6	6.16667	259.418	42.8761	3145	6312.33	0.0260967	0.0342705	0.0341871	0.0476872	0.259418	0.457984	20	0.0462126	0.0797462
779	5	7	256.418	37.4451	6739	5524.6	0.00451599	0.0307005	0.0353838	0.0546074	0.256418	0.441642	21	0.0442004	0.0812458
780	7	6.42857	261.116	41.7875	9311	5366.86	0.0227188	0.0454327	0.0340885	0.0678915	0.261116	0.434282	25	0.0581302	0.0974328
781	6	6.66667	233.563	37.0735	6110	5971.17	0.00945544	0.0355201	0.0407642	0.0654273	0.233563	0.396352	23	0.0422473	0.0793114
782	6	6.5	234.026	36.822	7892	6447.83	0.00958972	0.0298272	0.0292897	0.0459344	0.234026	0.413607	22	0.040206	0.0765234
783	6	6.5	254.572	39.8022	4052	6540.5	0.028757	0.041632	0.0384142	0.0581876	0.254572	0.46244	21	0.0547896	0.0758847
784	5	6.4	245.64	40.3161	5903	5952	0.0165668	0.021082	0.0353523	0.0323241	0.24564	0.44182	18	0.0397491	0.080019
785	5	6.2	250.693	41.3643	4131	5780	0.017349	0.0277543	0.0286376	0.0433809	0.250693	0.429035	17	0.0457175	0.0783216
786	8	6.125	250.159	41.7303	7123	5740.75	0.0226353	0.0366862	0.0353173	0.0561627	0.250159	0.446887	26	0.0516239	0.0849686
787	7	6	255.771	43.542	7278	6072	0.0265762	0.0398469	0.0385856	0.0649182	0.255771	0.447806	22	0.0532277	0.0864143
788	6	5.83333	251.547	43.7213	5877	4975	0.00389398	0.0332217	0.0409993	0.0533347	0.251547	0.419878	18	0.038395	0.0730635
789	7	5.85714	246.872	44.1263	6121	6752.57	0.0258636	0.0522139	0.0370546	0.0911071	0.246872	0.441509	21	0.0612218	0.0912053
790	5	6	266.753	46.8724	499	4121.2	0.012424	0.0242271	0.0316413	0.0495312	0.266753	0.449388	16	0.0359554	0.0540452
791	6	6.16667	260.301	44.5714	4236	5390.83	0.0131892	0.037696	0.032235	0.0623174	0.260301	0.468623	20	0.0419264	0.0649462
792	7	6.42857	253.076	40.716	6925	6158	0.0231583	0.0336564	0.0358838	0.0558407	0.253076	0.449736	25	0.0558813	0.096559
793	4	6.25	259.438	42.3131	200	7958	0.0157186	0.025567	0.029678	0.041053	0.259438	0.467043	14	0.0361822	0.0627967
794	5	6.6	248.073	40.361	4049	6473.8	0.0198647	0.0351894	0.0429867	0.059928	0.248073	0.400735	19	0.0497212	0.0790335
795	6	6.33333	261.4	43.3073	3906	5340.67	0.0102694	0.0326382	0.0353631	0.0599199	0.2614	0.424351	21	0.0515283	0.0924385
796	6	6.16667	282.918	49.1739	5270	5734.83	0.0321492	0.0578778	0.0420402	0.0844932	0.282918	0.467343	20	0.0721902	0.114404
797	6	6.33333	270.991	44.4124	5067	5695.17	0.0274171	0.0466676	0.0397164	0.0886127	0.270991	0.461624	21	0.0672139	0.113232
798	4	7.25	259	38.3105	6163	7102	0.0184386	0.0450211	0.0357469	0.0636563	0.259	0.432037	18	0.0571659	0.0922556
799	6	6.83333	253.96	38.6147	6612	7277.5	0.0175803	0.0402977	0.0351262	0.0597563	0.25396	0.435268	24	0.0572532	0.0965152
800	7	6.28571	260.136	43.4888	6884	6123.86	0.0197785	0.0391939	0.0349764	0.0578984	0.260136	0.47251	24	0.0568126	0.0886157
801	6	6.33333	280.294	46.7156	5596	5193.33	0.0430076	0.0495577	0.0351786	0.0643123	0.280294	0.487748	21	0.067302	0.10107
802	5	6	260.163	43.856	4951	4899.4	0.0162707	0.0273005	0.034437	0.039081	0.260163	0.454289	16	0.035055	0.0651832
803	5	6.4	266.36	45.2811	1691	5261.2	0.0184408	0.0560077	0.0427624	0.103213	0.26636	0.441645	18	0.0645221	0.107903
804	4	6.75	234.901	35.8643	3670	6462.75	0.0116627	0.0327826	0.0343862	0.0497919	0.234901	0.405034	16	0.0402428	0.066089
805	6	6.5	238.426	37.8927	5395	6485.17	0.0151991	0.0336849	0.0371684	0.056454	0.238426	0.418271	22	0.0473186	0.0879178
806	6	6.33333	252.319	40.7015	4751	5820.83	0.0123405	0.0305496	0.0365158	0.0492346	0.252319	0.432598	21	0.0485933	0.0924385
807	7	6	253.323	42.9098	7006	4572.71	0.0139707	0.029515	0.0393329	0.0562188	0.253323	0.450476	21	0.0480328	0.110185
808	5	7.4	256.87	39.142	3750	6574.4	0.0239872	0.049665	0.0410223	0.104476	0.25687	0.441266	23	0.0649135	0.104476
809	7	6.42857	253.37	40.7633	9148	7016	0.0371502	0.0479101	0.0444201	0.0651898	0.25337	0.411577	25	0.0687616	0.103652
810	7	6	234.865	41.1945	5355	6915	0.0194877	0.0378999	0.03505	0.0750183	0.234865	0.438051	22	0.0459493	0.0802271
811	6	6.83333	237.496	37.148	8469	7472.83	0.0128267	0.0431796	0.0338187	0.0764598	0.237496	0.431789	24	0.049978	0.0964526
812	4	7	264.843	39.5163	2782	7432.5	0.0289934	0.0479542	0.036484	0.059928	0.264843	0.422316	17	0.0610626	0.113013
813	6	6	261.812	45.1417	2455	5243.17	0.0162469	0.0350081	0.0352353	0.0658881	0.261812	0.438746	19	0.0445638	0.0698218
814	4	7.25	237.213	33.417	4920	7483.25	0.0148899	0.0204455	0.0395655	0.0262826	0.237213	0.437212	18	0.0406096	0.0862452
815	5	7	270.113	40.2811	5369	6280.2	0.0242261	0.0389689	0.0355845	0.0551136	0.270113	0.459968	21	0.0524733	0.0787079
816	8	5.5	253.519	47.3085	8250	4501	0.0145374	0.0288197	0.0356339	0.0506306	0.253519	0.452791	21	0.0406663	0.0672095
817	7	5.71429	251.669	45.6258	9510	5386.29	0.0191017	0.0365259	0.0286947	0.0743693	0.251669	0.441289	20	0.0434903	0.0772782
818	4	7.25	246.597	34.7389	5020	9280.5	0.00395775	0.0313085	0.0306165	0.056576	0.246597	0.410175	18	0.0411883	0.0819925
819	8	6.375	241.611	39.1659	8915	7091.88	0.00806218	0.0362169	0.0385723	0.0695405	0.241611	0.439963	28	0.0515273	0.0959548
820	4	6.5	263.169	40.7286	1624	7212.75	0.0304901	0.040001	0.0372762	0.0491237	0.263169	0.440144	15	0.0560625	0.0902461
821	3	6	280.146	47.5804	0	2821.67	0.0218371	0.0507446	0.0387952	0.0863148	0.280146	0.469667	10	0.0502821	0.0863148
822	7	6.57143	238.394	38.7728	7549	6782.71	0.00655894	0.0282368	0.0358474	0.0407384	0.238394	0.430686	26	0.0447356	0.0761102
823	5	6.6	247.07	38.7076	5117	6552.8	0.00510063	0.0233732	0.0296071	0.0507905	0.24707	0.433749	19	0.0367809	0.0697865
824	7	5.71429	259.897	47.1173	5062	5514.57	0.0150472	0.0279846	0.0385955	0.0413727	0.259897	0.464961	20	0.0400722	0.0822593
825	5	5.8	265.08	46.4521	4715	5535	0.0210149	0.0359771	0.0380111	0.0455843	0.26508	0.447248	15	0.0467514	0.084237
826	5	6.6	260.543	41.3147	4178	5143.2	0.0309069	0.050415	0.0317374	0.0806938	0.260543	0.422316	19	0.0569209	0.0895713
827	8	5.875	257.636	48.5752	4828	5067.88	0.014353	0.0307531	0.0349507	0.051872	0.257636	0.444715	24	0.0461516	0.0823845
828	7	7	281.173	43.7699	7027	6063.14	0.0136478	0.0415703	0.0375235	0.0720655	0.281173	0.483376	29	0.0642761	0.0982858
829	5	6	258.968	45.0111	3636	7933.2	0.0226827	0.0328151	0.0315052	0.0508598	0.258968	0.435466	16	0.0453429	0.0889267
830	7	6.42857	256.471	41.4367	7124	5420.86	0.0141005	0.0407399	0.0360307	0.0854193	0.256471	0.459313	25	0.0523208	0.101483
831	6	6.5	251.468	41.3126	8052	6630	0.00996522	0.0466517	0.0407674	0.0731423	0.251468	0.426603	22	0.0538557	0.0856549
832	4	7.5	272.161	36.8551	7293	7819.5	0.0248252	0.0588442	0.0354147	0.0879282	0.272161	0.460695	19	0.0633341	0.0985827
833	7	6	265.063	46.8518	5091	4876.57	0.0324874	0.0525853	0.045104	0.0920441	0.265063	0.442467	22	0.0635253	0.109155
834	6	6.33333	259.504	42.9932	6893	5803.83	0.0150472	0.0421571	0.0362914	0.0792821	0.259504	0.480008	21	0.0511888	0.0814425
835	6	6.33333	243.594	40.9857	6003	5840.17	0.0157894	0.026679	0.0351538	0.0334424	0.243594	0.416182	21	0.0453892	0.0824761
836	7	6.28571	247.762	40.5072	8936	5890	0.00389398	0.0371334	0.0362907	0.0764598	0.247762	0.415984	24	0.0439587	0.0767785
837	7	6	279.213	50.2394	2235	3973.57	0.0136478	0.0402116	0.0403061	0.0610716	0.279213	0.489541	22	0.0545633	0.0877696
838	5	6.2	248.09	41.4074	3464	6525.4	0.0168633	0.028738	0.0341463	0.0478405	0.24809	0.431714	17	0.0388544	0.0820004
839	7	6.85714	241.229	36.3622	10173	7308.71	0.0210705	0.0287585	0.0329034	0.040201	0.241229	0.424884	28	0.04829	0.0769946
840	4	6.5	249.25	40.7505	2771	5608.75	0.010872	0.0344938	0.0326689	0.0690778	0.24925	0.40555	15	0.037817	0.0690778
841	8	6	248.126	43.939	6719	5390.62	0.0131028	0.0369021	0.0388347	0.0694603	0.248126	0.463083	25	0.0536574	0.100249
842	4	6.25	248.869	40.5893	2903	5597	0.00639323	0.037026	0.0337424	0.0539139	0.248869	0.424076	14	0.0392961	0.069456
843	4	6.75	257.935	39.3811	2736	6890.75	0.00976305	0.0333017	0.0321941	0.0560615	0.257935	0.470116	16	0.0446622	0.0865583
844	7	5.85714	239.746	43.3827	6565	6334.14	0.00417089	0.034936	0.0337177	0.061558	0.239746	0.401572	21	0.0370188	0.0693013
845	6	6.83333	249.353	37.9142	5660	5862.33	0.0109248	0.0304815	0.0338852	0.0626055	0.249353	0.430985	24	0.0483182	0.0971666
846	5	6	239.688	41.1464	2545	3367.4	0.00395105	0.0219093	0.0316587	0.0586962	0.239688	0.404896	16	0.0350801	0.0864707
847	5	6.8	239.983	36.645	5583	6998	0.00370038	0.0232056	0.0345125	0.0424754	0.239983	0.429	20	0.0457519	0.107903
848	6	6.33333	247.409	42.4293	6044	6379.33	0.01668	0.0473884	0.0434863	0.0795593	0.247409	0.442039	21	0.0591248	0.116025
849	7	6.57143	255.645	39.6945	7959	6247.43	0.00321378	0.0249775	0.036149	0.0462455	0.255645	0.448349	26	0.0451885	0.0835072
850	5	5.6	261.302	51.5139	2191	3410.4	0.0164681	0.0326506	0.0385743	0.0863148	0.261302	0.464324	13	0.0357204	0.0863148
851	6	6	244.245	44.4875	3615	6457.67	0.0124674	0.0357391	0.0346926	0.0574752	0.244245	0.396231	19	0.0499634	0.0977394
852	6	6.5	260.957	40.3861	6339	5881.33	0.0209366	0.0338054	0.0425678	0.0524553	0.260957	0.457402	22	0.0557296	0.10214
853	6	6.33333	240.822	40.5193	5928	6459	0.0152238	0.0362911	0.0394992	0.0565674	0.240822	0.412652	21	0.0486608	0.0854389
854	5	6.8	273.188	41.1733	3840	4608.2	0.0146008	0.0309294	0.0345708	0.0459612	0.273188	0.438218	20	0.0477761	0.0750133
855	7	6.85714	244.122	38.4451	5844	6197.29	0.0245053	0.0408043	0.0377069	0.053894	0.244122	0.429243	28	0.0550934	0.0958822
856	6	6.33333	256.314	42.8377	7131	6096.17	0.0159223	0.0413898	0.0368517	0.0812196	0.256314	0.46083	20	0.0504437	0.100158
857	6	6.16667	236.306	39.8532	5107	5595.67	0.0142095	0.0357322	0.0336221	0.0875966	0.236306	0.409021	20	0.0394894	0.0875966
858	8	5.75	246.87	44.3044	8417	5523.88	0.00694381	0.0298031	0.0352116	0.0528617	0.24687	0.448657	23	0.040406	0.0737839
859	5	7.8	256.695	35.6317	4169	7673.2	0.00848532	0.0271848	0.0330411	0.0614548	0.256695	0.468705	25	0.0498549	0.110348
860	8	5.75	256.766	45.7364	8841	6102.62	0.0179662	0.0376773	0.0395968	0.0547027	0.256766	0.432621	23	0.0555101	0.105438
861	5	5.8	274.279	50.3499	2364	3008	0.011186	0.0372792	0.0360593	0.0593348	0.274279	0.48804	15	0.0473731	0.0885903
862	8	5.625	261.354	49.8983	6855	5007.75	0.00899658	0.0405453	0.0397122	0.0729093	0.261354	0.452535	22	0.0555172	0.0946305
863	6	6.33333	270.154	47.8844	6268	4559.17	0.0116518	0.0349421	0.0357474	0.0474196	0.270154	0.47985	20	0.0474782	0.0886529
864	8	5.75	264.759	49.4058	6820	4337.12	0.011186	0.0294446	0.0372868	0.0644663	0.264759	0.481051	23	0.0511676	0.110064
865	4	6.25	284.759	47.5445	2361	5084.5	0.0191377	0.0366704	0.0391512	0.0591786	0.284759	0.47929	14	0.0517662	0.0930258
866	6	6.33333	252.023	43.754	4862	5366.83	0.00560747	0.0304957	0.0354172	0.055977	0.252023	0.444393	20	0.0438695	0.085966
867	6	5.5	261.155	49.0184	3251	5593.5	0.00756124	0.0336795	0.037714	0.0665584	0.261155	0.467045	16	0.0390459	0.0665584
868	6	6.33333	254.858	41.9707	6795	5586	0.00849815	0.0344552	0.0358998	0.0555781	0.254858	0.440017	21	0.0524682	0.0934397
869	5	6.6	272.224	43.707	3386	5281	0.0240554	0.0469614	0.039141	0.062452	0.272224	0.439458	19	0.0639958	0.102724
870	10	5.6	232.712	43.0794	7583	5440.6	0.0162796	0.0375889	0.0348144	0.0636563	0.232712	0.385547	27	0.0469658	0.0892122
871	4	7.25	248.506	35.9693	2052	5400.5	0.0145939	0.025622	0.033564	0.0408531	0.248506	0.4456	18	0.0421177	0.0745287
872	7	6.42857	249.038	40.7581	6694	5750.71	0.00889265	0.0296711	0.0315229	0.0478368	0.249038	0.414195	25	0.0430287	0.0870862
873	4	6.75	269.438	41.5383	1844	5819.5	0.0263123	0.038916	0.0339235	0.0523186	0.269438	0.470468	16	0.0511042	0.0837491
874	5	6.4	265.147	42.4866	3927	6167.2	0.0145994	0.0429266	0.0354087	0.0682323	0.265147	0.457233	18	0.0503723	0.107679
875	6	6.16667	247.126	41.2367	6375	5324.5	0.0170713	0.0346024	0.0415104	0.052184	0.247126	0.414279	20	0.0477106	0.0990477
876	9	6.22222	244.766	42.5103	10252	5583.11	0.0073185	0.0365012	0.031798	0.0952664	0.244766	0.445584	29	0.0454575	0.0952664
877	8	5.75	257.66	46.7391	7410	5354.12	0.0100282	0.0329706	0.0374632	0.0645298	0.25766	0.467305	23	0.0429101	0.0805805
878	4	6.75	292.825	43.5751	1579	5118.75	0.0165006	0.038438	0.0418455	0.0523823	0.292825	0.500086	16	0.0572736	0.101217
879	4	7	259.832	38.7686	3219	4989.25	0.0230055	0.0299523	0.0336378	0.0395623	0.259832	0.424623	17	0.0464877	0.0791157
880	8	5.75	252.422	45.789	5333	4764.38	0.00817133	0.031947	0.0370731	0.04722	0.252422	0.439966	23	0.0419415	0.0852429
881	6	6.16667	266.02	45.8145	5756	5075.83	0.0134482	0.0418915	0.0396438	0.0668967	0.26602	0.449279	20	0.0556295	0.107758
882	8	6.5	253.014	40.4371	8528	6836.62	0.0193168	0.0386942	0.0352783	0.060889	0.253014	0.467177	29	0.0565132	0.100234
883	5	6.4	249.34	40.9235	4207	5763.2	0.0128423	0.031647	0.0370471	0.0587207	0.24934	0.443407	18	0.0496931	0.0864143
884	6	5.83333	239.891	42.0761	4852	5245	0.0131782	0.0370236	0.0348782	0.0799681	0.239891	0.420191	18	0.0437589	0.0799681
885	6	6.5	248.744	39.9438	6624	6580	0.00923344	0.0349929	0.0311807	0.0597563	0.248744	0.430648	22	0.0514471	0.0950913
886	9	5.88889	248.082	46.0395	7808	5416.11	0.0196716	0.0303619	0.0387197	0.0487662	0.248082	0.45395	26	0.045279	0.0994842
887	5	6.8	258.9	39.5336	4686	6600.2	0.00755149	0.0263855	0.034556	0.0472313	0.2589	0.459017	20	0.0499018	0.0932897
888	5	5.8	228.389	40.0225	1972	5473.2	0.00887402	0.0288434	0.0371425	0.0756925	0.228389	0.420044	15	0.0298602	0.0756925
889	5	6.6	249.184	39.2365	5822	5828	0.0126484	0.03617	0.0384047	0.0618268	0.249184	0.432588	19	0.051995	0.0913632
890	8	5.75	247.631	46.0377	5482	4979.38	0.0113465	0.0307514	0.0311375	0.0585976	0.247631	0.447349	23	0.0441426	0.0874887
891	5	6	255.712	45.2367	6911	5035.8	0.0142958	0.0265334	0.0277581	0.0461222	0.255712	0.458676	16	0.0362303	0.0635766
892	4	7	284.107	45.5754	2122	6262.5	0.0408564	0.0526314	0.0371473	0.0616558	0.284107	0.480755	17	0.0715916	0.107046
893	8	6	261.666	46.4535	3882	5483.88	0.0130926	0.0338203	0.0343258	0.0578984	0.261666	0.461528	25	0.0474321	0.0813348
894	4	7.25	269.171	42.1381	4079	6839.5	0.0318127	0.0345852	0.0323862	0.0375438	0.269171	0.45974	18	0.0565878	0.0945507
895	5	6.8	240.494	35.7877	3860	5986.2	0.0195886	0.0325222	0.034465	0.0516187	0.240494	0.420689	20	0.0462487	0.0698828
896	5	6.4	270.296	44.1483	5043	6402.2	0.0123536	0.0390241	0.0367608	0.0541438	0.270296	0.47944	18	0.053725	0.0972794
897	5	6.6	260.266	42.1383	5583	6172.6	0.0140604	0.0375172	0.031619	0.0528617	0.260266	0.459598	19	0.0475963	0.0755069
898	7	6	266.467	47.3569	6731	5260.43	0.0243874	0.039304	0.0330542	0.0550901	0.266467	0.484755	22	0.0517161	0.0820081
899	7	6.71429	240.042	37.8978	10636	7046.71	0.0267331	0.0412957	0.0369225	0.0608616	0.240042	0.41708	27	0.0535624	0.0828385
900	6	6	250.217	43.5895	4603	5103.17	0.0210637	0.0403882	0.0400863	0.0764313	0.250217	0.427517	19	0.0478935	0.102915
901	4	6.5	261.308	41.4516	1161	4227.25	0.0172688	0.0349556	0.0320531	0.0512032	0.261308	0.457029	15	0.0464523	0.0746477
902	6	6.5	259.671	40.857	4309	6772.83	0.0172019	0.0293584	0.0339456	0.0401736	0.259671	0.463133	22	0.0454199	0.0827707
903	8	6	244.643	43.7347	5803	5742.12	0.0155726	0.0288543	0.0355086	0.0509512	0.244643	0.434514	25	0.046242	0.0799859
904	6	6.5	260.728	42.1268	4217	5142.33	0.0130776	0.0313247	0.0388715	0.0892248	0.260728	0.48454	21	0.0444785	0.0892248
905	6	6.16667	239.041	39.8877	3040	6265.17	0.016492	0.030192	0.0303126	0.0663483	0.239041	0.413858	20	0.040861	0.0830894
906	5	5.8	258.017	44.7229	3302	6036.4	0.0290863	0.0384649	0.0364351	0.044719	0.258017	0.436336	15	0.052225	0.0945244
907	4	6.75	275.902	42.1242	3164	5056	0.0132457	0.0227677	0.0345249	0.0359327	0.275902	0.473955	16	0.0397611	0.0722998
908	7	5.71429	258.726	48.4452	5679	5373.29	0.0115816	0.0286099	0.031943	0.0464344	0.258726	0.457261	20	0.043691	0.0848135
909	5	6.4	261.513	41.9044	2770	4692.2	0.0162469	0.0290096	0.0377164	0.0450355	0.261513	0.432739	18	0.0451563	0.073246
910	7	6.28571	258.519	42.2511	6429	6168.43	0.0160638	0.0448024	0.0364941	0.057916	0.258519	0.440308	24	0.0614748	0.112804
911	6	6.5	268.135	47.4202	1720	4856.5	0.0206772	0.0370654	0.033062	0.0542723	0.268135	0.476869	21	0.0536612	0.0920119
912	5	6.4	259.987	41.6599	3044	5574.4	0.0226353	0.0263341	0.0343335	0.0337069	0.259987	0.450557	18	0.0458835	0.0787981
913	7	6.14286	232.869	38.8511	6919	5569.14	0.00569434	0.0264163	0.0323745	0.0520528	0.232869	0.423197	23	0.0359346	0.0722309
914	8	6.125	252.07	43.8872	4574	5491.88	0.0184265	0.04016	0.0395375	0.0779132	0.25207	0.456878	25	0.0519529	0.107749
915	6	6.66667	274.976	41.7374	7645	5305	0.0160239	0.041369	0.0404634	0.0618601	0.274976	0.483949	23	0.0623484	0.0972638
916	6	6.5	227.474	35.2042	9689	6865.5	0.00746541	0.0282989	0.0290785	0.0495141	0.227474	0.432037	22	0.0378164	0.0606621
917	4	6.75	272.021	40.884	4657	6708.25	0.0263455	0.0557416	0.0407192	0.0874687	0.272021	0.442984	16	0.066823	0.105037
918	4	7	264.044	38.1135	3586	5612.25	0.0115816	0.0279556	0.0307646	0.0454781	0.264044	0.468842	17	0.0428372	0.0838572
919	5	6	256.035	44.9483	1429	3720.6	0.0162544	0.037608	0.0371963	0.0586962	0.256035	0.421889	16	0.0500976	0.107439
920	4	7.75	267.904	38.1125	1630	7034	0.023702	0.0424908	0.0388247	0.0755772	0.267904	0.453505	20	0.0681142	0.121023
921	4	7	255.558	38.1309	3873	7840.25	0.00898978	0.0318347	0.028672	0.0616846	0.255558	0.464504	17	0.0397146	0.0661732
922	6	6.83333	242.192	38.5072	3732	5934.17	0.0197159	0.0303363	0.0360485	0.040204	0.242192	0.447022	24	0.0484732	0.0815903
923	8	6.375	253.919	40.6573	8590	6896.75	0.022715	0.0311597	0.0353661	0.056548	0.253919	0.46277	28	0.048185	0.0913322
924	5	5.8	281.742	50.8477	3099	4485.2	0.00966233	0.0326819	0.0332899	0.0643833	0.281742	0.486812	15	0.0475958	0.0804593
925	8	6.25	249.476	41.6906	8863	4758.62	0.0113629	0.0446999	0.0377693	0.102759	0.249476	0.443974	27	0.0503853	0.102759
926	7	6.28571	265.203	43.7194	5901	6195.57	0.0224865	0.0346681	0.0389155	0.0610566	0.265203	0.461462	24	0.0554163	0.105399
927	7	6.28571	252.501	44.7173	7725	6379.14	0.0122945	0.0289026	0.0326922	0.056709	0.252501	0.44392	23	0.0488729	0.0932151
928	8	5.5	272.324	51.7092	5562	4898.38	0.0146041	0.0335097	0.0351297	0.0528786	0.272324	0.45288	21	0.0511024	0.107796
929	7	6	248.54	42.9028	6697	5587.86	0.00996522	0.0315747	0.0422755	0.0563875	0.24854	0.420258	22	0.0491627	0.100901
930	6	6.16667	234.63	38.9187	9637	6843.5	0.0105583	0.0295412	0.0331017	0.064054	0.23463	0.417481	20	0.0368708	0.064054
931	4	6.75	270.513	41.3015	6085	6048	0.0298828	0.0429794	0.0417643	0.0591296	0.270513	0.461624	16	0.0567214	0.0971883
932	5	5.2	296.973	58.4047	1812	3546.2	0.0335437	0.042199	0.0358396	0.0514049	0.296973	0.47106	12	0.0522094	0.0914458
933	7	6	243.252	42.6518	9897	4603.29	0.0216558	0.0391494	0.0353617	0.0654721	0.243252	0.412288	22	0.0477089	0.0677795
934	5	6.2	273.918	47.4792	2771	4691.8	0.0197991	0.0371001	0.0345	0.0514392	0.273918	0.454077	17	0.0519634	0.080084
935	6	6.33333	234.946	37.666	4847	7297.67	0.00990962	0.0274697	0.0381227	0.0470473	0.234946	0.402407	21	0.0425055	0.0926235
936	7	6.28571	264.259	44.5525	6654	5330	0.014682	0.0389024	0.0358391	0.0952664	0.264259	0.479181	23	0.0482988	0.0952664
937	7	6.42857	251.251	40.0805	9126	7837.43	0.0311575	0.0432147	0.0355445	0.0609139	0.251251	0.433042	25	0.0586413	0.0922387
938	7	6.57143	239.198	36.612	5836	6468.43	0.0254518	0.0379768	0.035365	0.0672019	0.239198	0.407443	26	0.0529482	0.0813571
939	6	6	239.266	41.3018	4822	6106.5	0.0108737	0.027823	0.0387484	0.0524906	0.239266	0.422834	19	0.0405925	0.0863676
940	5	7	255.476	41.8494	6380	6359.4	0.017213	0.0249229	0.0328642	0.0332813	0.255476	0.449079	21	0.0474264	0.0907212
941	6	6.66667	231.901	36.5489	6440	6071.33	0.00671103	0.0334563	0.0337654	0.0543318	0.231901	0.41176	23	0.0450841	0.105152
942	7	6.14286	245.912	42.6303	5569	4181.57	0.00877427	0.0257778	0.0337709	0.0383687	0.245912	0.428646	23	0.0382719	0.0725636
943	4	6.25	254.185	41.4563	1089	5255.75	0.00819952	0.0326392	0.0339965	0.0720535	0.254185	0.425704	14	0.0407576	0.0781274
944	7	6	258.365	48.3335	4619	4208.71	0.0164945	0.0317995	0.0408972	0.044052	0.258365	0.44783	21	0.0471837	0.0980938
945	6	5.83333	265.822	49.6482	5294	4576.33	0.0150783	0.0374221	0.0337829	0.0630335	0.265822	0.452004	18	0.0513784	0.0939946
946	7	6.28571	264.337	42.6176	3914	6406.14	0.0250527	0.0512247	0.0395248	0.110334	0.264337	0.457233	24	0.0611116	0.110334
947	5	6.2	267.446	43.8102	3751	5935.4	0.00761899	0.0349433	0.0366115	0.0558407	0.267446	0.466274	17	0.0526077	0.0865939
948	4	7.25	269.328	38.3418	2476	6094	0.0150783	0.0255341	0.0396473	0.0353943	0.269328	0.454391	18	0.0534266	0.0860863
949	6	6	285.212	49.9686	5202	5097.5	0.0191019	0.0430397	0.0385099	0.0771875	0.285212	0.501728	19	0.0597572	0.116269
950	4	6.25	258.924	42.2292	3979	5474.75	0.0189144	0.0347032	0.0305995	0.047646	0.258924	0.43569	14	0.0449407	0.0767387
951	8	6.125	261.412	45.0988	7850	6119.38	0.0103593	0.0306503	0.0368876	0.0616518	0.261412	0.47042	25	0.044265	0.0806528
952	5	6	252.909	43.958	3430	4443.8	0.0105738	0.0300713	0.0358311	0.0448954	0.252909	0.443318	16	0.0413256	0.0718104
953	6	6.33333	240.943	38.8665	4758	6637.5	0.0170259	0.0323221	0.0332987	0.0433809	0.240943	0.418214	21	0.0458182	0.0798092
954	6	6.5	250.971	39.9031	4770	5837.17	0.0214869	0.0586826	0.0407982	0.103213	0.250971	0.43053	22	0.0663216	0.104557
955	6	6	294.704	50.3452	6534	4271.67	0.0232116	0.0548072	0.0346661	0.0892248	0.294704	0.520829	19	0.0633091	0.0892248
956	7	5.71429	253.81	46.5751	3708	4522.86	0.00347112	0.038877	0.0325087	0.0690778	0.25381	0.418301	20	0.0409883	0.0761586
957	8	5.625	257.423	47.9986	4599	5067.62	0.0186758	0.0393908	0.0379495	0.0618601	0.257423	0.457385	22	0.0526625	0.0911767
958	7	5.71429	276.994	50.8294	7802	5023.86	0.0241112	0.0413579	0.0362133	0.0667236	0.276994	0.457189	20	0.0573796	0.0949798
959	7	5.42857	252.33	48.7495	6027	5321.14	0.00407321	0.0295789	0.036395	0.0571835	0.25233	0.471108	18	0.0374738	0.0842988
960	4	7	251.364	35.9092	3034	6409.5	0.0113941	0.0305731	0.0392218	0.0438459	0.251364	0.418831	17	0.048849	0.0747443
961	5	6.6	248.913	38.7	5470	5335.4	0.0160638	0.0263802	0.0348945	0.0343838	0.248913	0.424244	19	0.0463054	0.0898973
962	6	6.83333	266.175	42.6197	7349	4780.67	0.0198909	0.040171	0.0395107	0.0616558	0.266175	0.449425	23	0.0603038	0.0963262
963	9	5.88889	234.381	42.8563	8354	5540.33	0.00327948	0.0319072	0.0326715	0.0471971	0.234381	0.399099	27	0.0437719	0.0772599
964	6	5.5	241.431	45.2684	3114	3518.83	0.0107988	0.028335	0.0330853	0.0598165	0.241431	0.400867	16	0.0358381	0.0824348
965	4	7.75	246.759	32.5585	2737	6546.5	0.00775626	0.026458	0.0282169	0.0383578	0.246759	0.417442	20	0.0407956	0.0664044
966	5	5.8	255.974	45.3439	4848	5493.6	0.0143384	0.0443354	0.0319376	0.0844693	0.255974	0.429189	15	0.0477875	0.0876247
967	7	5.85714	265.299	47.1944	5994	6313.29	0.0158495	0.0417497	0.0395786	0.0767585	0.265299	0.472164	21	0.0580349	0.0835072
968	7	5.57143	235.548	44.3855	11358	5416.43	0.0156641	0.0370933	0.0325181	0.0595909	0.235548	0.405731	19	0.0406636	0.069985
969	6	6.33333	233.543	37.441	5252	6058	0.0149471	0.0278423	0.0301764	0.0603146	0.233543	0.388439	21	0.041803	0.079567
970	6	6.16667	271.971	45.3825	3850	5208.5	0.0141281	0.0346154	0.0358862	0.0488936	0.271971	0.474059	20	0.0482014	0.084142
971	9	6.11111	238.753	39.6658	9283	6467.89	0.00370038	0.0293595	0.0347941	0.0488645	0.238753	0.430565	29	0.0488778	0.0750314
972	6	6	241.862	42.134	4714	5542.5	0.0100374	0.0446794	0.0363424	0.0809807	0.241862	0.406389	19	0.0460062	0.0811628
973	7	6.42857	256.414	43.5351	3562	6569.29	0.024446	0.0373593	0.0381367	0.0610124	0.256414	0.441266	25	0.0508578	0.0828917
974	8	6.125	241.296	39.785	8101	5105.38	0.0172333	0.0359341	0.0343145	0.0599199	0.241296	0.416794	26	0.0519664	0.0939122
975	5	6	292.269	51.7037	2133	3201	0.0203991	0.0440605	0.0392395	0.0764192	0.292269	0.493017	16	0.054451	0.0881105
976	6	6	255.048	43.9756	6683	6362	0.0293556	0.040175	0.0350012	0.0523801	0.255048	0.436606	19	0.0520128	0.0947936
977	4	6.75	248.818	37.3967	4288	7257	0.0274727	0.0348837	0.0302574	0.0430966	0.248818	0.429996	16	0.0458756	0.0666084
978	5	6.6	256.386	39.3736	3281	7126	0.0158267	0.0366024	0.0345675	0.0506358	0.256386	0.450313	19	0.0491065	0.092629
979	7	6	245.412	44.2967	8907	6164.57	0.00395775	0.0285279	0.0283909	0.0761694	0.245412	0.412139	22	0.0407107	0.0776942
980	6	7	259.457	37.9918	5784	6600.83	0.00236473	0.0342487	0.0351447	0.0596204	0.259457	0.451897	25	0.0500694	0.0814102
981	6	6.16667	262.832	45.0047	4238	6203.83	0.0257528	0.0412445	0.0362019	0.053879	0.262832	0.412091	20	0.0578454	0.0890499
982	7	6.42857	246.426	39.6461	7809	5795.86	0.00694381	0.0312865	0.0359242	0.0879824	0.246426	0.445538	25	0.0396586	0.0879824
983	5	7	250.937	36.1469	6359	7559	0.011429	0.0264785	0.0333205	0.0420207	0.250937	0.42536	21	0.0419336	0.0755505
984	6	5.66667	246.967	45.6202	8440	4614.83	0.00510063	0.0170894	0.0311177	0.0347767	0.246967	0.43885	17	0.0311609	0.0581547
985	7	6.42857	237.113	39.0349	3309	5065.71	0.0142086	0.0333262	0.0297998	0.0501365	0.237113	0.407084	25	0.0461292	0.0831522
986	5	5.8	267.035	48.1934	4432	4211.4	0.00093949	0.0379337	0.0296901	0.0718957	0.267035	0.444691	15	0.0454662	0.0795327
987	5	6.2	261.571	44.5294	3517	4835.8	0.0227258	0.0327846	0.0369386	0.0540199	0.261571	0.430673	17	0.0437108	0.069154
988	7	5.85714	236.355	41.6838	3587	4647	0.00908162	0.0208997	0.0383979	0.0347609	0.236355	0.395115	21	0.035707	0.0622336
989	4	5.5	285.23	52.9713	3815	5540.25	0.0239658	0.0321571	0.0293831	0.0410351	0.28523	0.482121	11	0.0401457	0.0577118
990	6	5.83333	266.095	46.9362	4836	5547.17	0.0153461	0.0323545	0.0374442	0.0461158	0.266095	0.482233	18	0.0452163	0.0825991
991	7	6.14286	239.548	40.2913	6178	6397.29	0.0129582	0.0329599	0.0332264	0.070962	0.239548	0.403814	23	0.0445151	0.0828226
992	6	6.16667	247.831	42.0427	3907	6111.5	0.00926108	0.0343588	0.0315105	0.059213	0.247831	0.448111	20	0.0390305	0.0841482
993	6	6.16667	232.678	38.2257	5186	6273	0.00879255	0.0238943	0.0347591	0.0572897	0.232678	0.384557	20	0.0388324	0.0833093
994	4	6.25	261.502	42.0271	5551	6293.5	0.0364047	0.0451189	0.0341705	0.0635818	0.261502	0.441266	14	0.0522847	0.0895414
995	6	6.16667	260.966	44.2192	5922	6533.33	0.0178736	0.0341889	0.0363212	0.0633022	0.260966	0.453748	20	0.0493056	0.102517
996	5	6	240.992	41.3702	4540	5789.4	0.0159175	0.0325942	0.0285341	0.0613491	0.240992	0.428641	16	0.0372771	0.0613491
997	7	5.71429	266.172	48.4813	5508	5580.29	0.00768076	0.0428335	0.0334361	0.0664263	0.266172	0.442636	20	0.0556117	0.094899
998	7	6.14286	246.053	41.9713	7833	6530.71	0.0108897	0.040376	0.037547	0.0599529	0.246053	0.435944	23	0.0529356	0.093199
999	6	6	268.423	45.1632	4820	4949.33	0.0129712	0.0396041	0.0332994	0.0761982	0.268423	0.458815	19	0.0490138	0.0822197
