# Supplementary material for: The winner takes it all—Competitiveness of single nodes in globalized supply networks
Source: PLoS One. 2019 Nov 20;14(11):e0225346. doi: 10.1371/journal.pone.0225346 (PMC6867619; doi:10.1371/journal.pone.0225346)
Supplement: S1 Table — Legends can be found in te readme.txt file. (ZIP) [file pone.0225346.s001.zip › spatial_network_delaunay_randomized_weights_N_1000_r_8_edgelist.dat]

0	9	0.0304058
0	404	0.0328199
0	569	0.0407197
0	631	0.00658267
0	633	0.0184908
0	655	0.0343649
1	23	0.0208741
1	50	0.027517
1	125	0.0091308
1	589	0.0362194
1	749	0.0222949
1	853	0.0306626
2	103	0.0298652
2	437	0.0163663
2	651	0.0367276
2	729	0.0234685
2	969	0.0424868
3	8	0.0213187
3	45	0.041113
3	154	0.0602809
3	693	0.0194348
4	328	0.00985677
4	363	0.0649515
4	397	0.0279533
4	611	0.05254
5	183	0.0512338
5	473	0.0396702
5	501	0.00527988
5	663	0.0398619
5	826	0.0268612
5	994	0.0434512
6	252	0.0262959
6	370	0.0218108
6	434	0.00629485
6	529	0.0324102
6	735	0.0371951
6	933	0.0446936
6	941	0.0334754
7	156	0.0373881
7	231	0.0412615
7	470	0.0590419
7	514	0.0231894
7	662	0.0404384
8	45	0.0724395
8	81	0.0351135
8	154	0.0266463
8	605	0.0229909
8	760	0.0170009
9	569	0.0251498
9	655	0.0346446
9	672	0.0234505
9	892	0.046968
10	166	0.0251249
10	306	0.0794177
10	421	0.0363803
10	550	0.0337768
10	692	0.0218231
10	750	0.0257702
11	42	0.0226026
11	155	0.0263896
11	456	0.0295174
11	574	0.0152571
11	611	0.0192693
11	695	0.0161651
11	794	0.0217332
12	213	0.02935
12	401	0.0426289
12	444	0.0136751
12	656	0.0205688
12	724	0.0323041
12	947	0.0536798
13	212	0.0359892
13	257	0.033724
13	337	0.0359081
13	520	0.0171863
13	664	0.0563118
13	761	0.0203286
14	106	0.0564084
14	182	0.0221568
14	298	0.056617
14	546	0.0243702
14	578	0.0182274
14	847	0.0397062
14	925	0.0371939
15	136	0.0694303
15	218	0.0136791
15	534	0.0275775
15	645	0.0626034
15	906	0.107072
15	940	0.0337105
16	135	0.0179784
16	286	0.0306118
16	668	0.0480957
16	860	0.0519104
16	876	0.0550905
16	932	0.0331723
17	105	0.0143469
17	164	0.0253504
17	241	0.0367029
17	298	0.0158369
17	578	0.0424359
18	207	0.0450079
18	220	0.0390579
18	293	0.0193025
18	516	0.00364803
18	626	0.0678861
18	689	0.0425808
18	719	0.0392033
18	815	0.0142414
18	976	0.0544654
19	102	0.0239613
19	420	0.0162974
19	497	0.061243
19	759	0.0404359
19	761	0.0417722
19	784	0.0561628
20	36	0.0418581
20	260	0.0169587
20	394	0.0354712
20	610	0.0325991
20	775	0.0248329
20	837	0.0500004
20	876	0.0326704
21	521	0.0234263
21	618	0.0104268
21	678	0.0158332
21	771	0.025655
21	996	0.0532722
22	44	0.0593596
22	75	0.0580722
22	78	0.0293185
22	243	0.0437662
22	710	0.0514596
22	985	0.0174391
23	197	0.0785135
23	384	0.0352557
23	749	0.0128108
23	782	0.047595
23	853	0.0298191
24	120	0.0325402
24	282	0.0333371
24	494	0.0277213
24	583	0.0149288
24	783	0.0234383
24	809	0.0451834
24	872	0.0350686
25	232	0.0212201
25	312	0.0514124
25	406	0.0270044
25	423	0.032058
25	545	0.0539849
26	42	0.0636926
26	418	0.0420843
26	498	0.0484473
26	613	0.0321401
26	703	0.0213847
26	735	0.0454732
26	862	0.0275791
26	933	0.0127288
26	961	0.0424208
27	62	0.0207719
27	94	0.0279797
27	211	0.0347685
27	234	0.0312192
27	437	0.0515942
27	477	0.0544242
27	845	0.0193832
28	77	0.0430819
28	101	0.0500428
28	310	0.0316719
28	572	0.0527623
28	579	0.0564039
28	660	0.0654765
28	820	0.0343267
29	183	0.0611303
29	270	0.0820148
29	312	0.0559651
29	769	0.0543845
29	873	0.0355461
30	53	0.0490454
30	525	0.00665982
30	527	0.0293076
30	560	0.0399449
30	813	0.0442556
31	221	0.0208185
31	317	0.0358999
31	541	0.0169548
31	553	0.0244069
31	724	0.0468794
31	899	0.0421091
31	930	0.0351857
32	161	0.0258349
32	184	0.048652
32	467	0.028779
32	824	0.0391147
32	857	0.0675559
32	909	0.0503327
33	485	0.00227949
33	511	0.0196537
33	867	0.0342539
33	993	0.0110284
34	126	0.0545192
34	147	0.0124974
34	151	0.0335306
34	818	0.042535
34	906	0.0239814
35	122	0.0220883
35	137	0.0521136
35	480	0.0242616
35	596	0.07417
35	668	0.0436229
35	698	0.0192742
35	725	0.0442683
35	912	0.0342506
36	394	0.00767558
36	568	0.0179211
36	610	0.0429593
36	713	0.0358398
36	790	0.0301746
37	161	0.0433341
37	209	0.0427805
37	715	0.0596876
37	840	0.0336126
37	857	0.0658086
38	126	0.0563985
38	400	0.0437692
38	561	0.0285587
38	936	0.0395265
39	179	0.028534
39	347	0.0310484
39	403	0.0328325
39	721	0.047587
39	968	0.0287804
40	155	0.0305532
40	180	0.0180384
40	494	0.0211856
40	574	0.0255755
40	872	0.0444911
40	908	0.0245664
41	146	0.0577478
41	163	0.0547196
41	217	0.0371962
41	222	0.0471016
41	311	0.0534799
41	331	0.0499505
41	542	0.0453867
41	787	0.0256466
42	96	0.00990349
42	116	0.0403329
42	418	0.0417795
42	611	0.0312353
42	794	0.0573955
42	933	0.0469941
43	120	0.0164833
43	282	0.0397327
43	370	0.0368257
43	523	0.0702331
43	695	0.0503481
44	78	0.0307892
44	377	0.0306381
44	513	0.0591005
44	645	0.0393315
44	763	0.0620798
44	985	0.0424329
45	515	0.00538126
45	605	0.00392615
45	693	0.0593777
45	822	0.0618389
45	848	0.0343214
45	854	0.0439783
46	177	0.0385816
46	471	0.0386435
46	599	0.0410927
46	632	0.0438962
46	733	0.0719716
46	739	0.0381822
46	980	0.0372601
47	278	0.0300738
47	445	0.0597277
47	516	0.050181
47	581	0.0392102
47	722	0.0373188
47	945	0.0399611
47	976	0.0619978
48	91	0.0301805
48	115	0.0152882
48	302	0.0443931
48	598	0.00803162
48	607	0.0384702
48	776	0.0263866
48	781	0.0418343
48	922	0.0399296
49	70	0.0247748
49	235	0.036099
49	276	0.0449321
49	630	0.032326
49	665	0.0172564
49	793	0.0229496
49	957	0.0318973
50	291	0.0484707
50	589	0.00308908
50	595	0.029757
50	642	0.0401398
50	853	0.0462244
51	249	0.0541388
51	283	0.0294438
51	404	0.0569681
51	603	0.0353022
51	704	0.032691
51	967	0.0412645
52	290	0.0101347
52	916	0.0300167
52	938	0.0350959
52	944	0.0120122
52	956	0.0139427
53	69	0.00859929
53	424	0.0319356
53	527	0.0123963
53	560	0.0390269
53	701	0.0500644
53	733	0.0418428
54	287	0.0108537
54	327	0.0315972
54	402	0.0163684
54	497	0.012912
54	759	0.0136441
54	928	0.0048305
55	169	0.0644897
55	195	0.00459606
55	584	0.041662
55	592	0.0438798
55	827	0.0370734
56	518	0.0472123
56	549	0.0195784
56	594	0.0507621
56	669	0.0145414
56	746	0.0470925
57	212	0.0211973
57	353	0.0247827
57	390	0.0258933
57	465	0.0247979
57	509	0.0502849
57	664	0.0340535
58	64	0.0160393
58	84	0.0391794
58	412	0.0154492
58	592	0.0200099
58	666	0.0363742
58	793	0.0155389
58	827	0.0356312
59	91	0.030798
59	395	0.0306726
59	486	0.0342578
59	607	0.0430788
59	740	0.0589748
59	829	0.0411033
60	386	0.0375296
60	431	0.0250695
60	520	0.0659868
60	588	0.054194
60	640	0.0343266
61	264	0.0489268
61	301	0.0621854
61	484	0.0354669
61	496	0.0377837
61	597	0.0275195
61	805	0.055484
61	974	0.0283699
62	175	0.0386578
62	211	0.0640177
62	234	0.0334298
62	680	0.0563083
62	711	0.0198639
62	768	0.0159429
62	999	0.0366805
63	178	0.0266547
63	296	0.0400016
63	427	0.00179822
63	501	0.0380087
63	602	0.0292546
63	643	0.0193699
63	950	0.039867
64	412	0.0829203
64	459	0.029991
64	793	0.0514193
65	255	0.033665
65	389	0.064672
65	526	0.030577
65	692	0.0163744
65	698	0.0564492
65	730	0.0479739
65	995	0.0560601
66	106	0.0764439
66	128	0.0341908
66	421	0.0157587
66	546	0.0398591
66	802	0.0247473
66	893	0.0210193
67	130	0.0535896
67	274	0.0432633
67	444	0.0292397
67	656	0.0282579
67	736	0.0292724
68	359	0.0317542
68	565	0.0141042
68	653	0.0444293
68	792	0.0227425
68	900	0.0143425
68	921	0.0316189
69	424	0.0298483
69	701	0.0346743
69	943	0.0370337
70	235	0.0520522
70	352	0.0764147
70	380	0.0368585
70	411	0.0337595
70	957	0.0330647
71	475	0.0254446
71	476	0.0212904
71	669	0.0503819
71	742	0.0245227
71	963	0.0393412
72	141	0.0486646
72	159	0.0210851
72	280	0.0630344
72	341	0.0483422
72	387	0.0375121
72	491	0.0462098
72	891	0.0647947
73	181	0.0498325
73	356	0.0420481
73	385	0.0403635
73	506	0.0285027
73	530	0.0248624
74	92	0.031797
74	117	0.0185134
74	504	0.0448789
74	615	0.0359477
74	694	0.0155762
75	145	0.0609572
75	243	0.0423167
75	486	0.0573941
75	601	0.0297673
75	985	0.0244732
76	104	0.0364137
76	330	0.0657644
76	855	0.0539026
77	101	0.0426858
77	118	0.0192018
77	150	0.0150313
77	310	0.0254794
77	606	0.0145587
77	727	0.016622
78	563	0.00697769
78	709	0.00627839
78	710	0.0612801
78	763	0.0625134
79	153	0.0300615
79	232	0.0481332
79	277	0.0163432
79	406	0.00439142
79	492	0.0274454
79	905	0.0192788
80	233	0.0199124
80	236	0.0196818
80	476	0.00655349
80	555	0.0535728
80	963	0.0205583
81	248	0.0181318
81	559	0.0333526
81	605	0.0393019
81	752	0.0316723
81	760	0.0225104
81	919	0.0437351
82	162	0.0322134
82	344	0.0414621
82	510	0.0302276
82	646	0.0063578
82	771	0.0178185
82	808	0.0373599
82	859	0.05325
82	929	0.0493991
83	648	0.0226877
83	755	0.0694335
83	887	0.0107905
83	937	0.0482386
83	943	0.0477792
84	412	0.0287295
84	584	0.0230023
84	592	0.00618673
84	779	0.0420866
84	858	0.0342906
84	960	0.0588542
85	209	0.0177023
85	840	0.00621364
85	908	0.0282228
85	990	0.0304025
86	321	0.0522998
86	540	0.00606244
86	732	0.0514417
86	901	0.0522716
87	139	0.0489851
87	253	0.0204275
87	342	0.0168952
87	809	0.0227178
88	149	0.0504229
88	177	0.0269001
88	449	0.0586903
88	671	0.017009
88	982	0.0136818
89	144	0.0160807
89	190	0.0104759
89	194	0.0262713
89	454	0.0255735
89	766	0.065871
89	838	0.0170925
90	173	0.0382061
90	341	0.0164439
90	711	0.0134969
90	971	0.0554182
90	999	0.0149397
91	607	0.0358168
91	712	0.00840185
91	740	0.0414735
91	922	0.0183179
92	114	0.0548942
92	517	0.0463851
92	577	0.0212282
92	615	0.0336607
92	677	0.0421782
92	694	0.0112567
93	95	0.0156453
93	104	0.0500236
93	191	0.034987
93	330	0.0208665
93	630	0.0566672
93	884	0.0216109
93	970	0.00662684
94	234	0.0111571
94	414	0.0181706
94	437	0.0473091
94	680	0.0438264
94	969	0.0534926
95	191	0.0519083
95	235	0.0421225
95	356	0.0142494
95	530	0.0383458
95	630	0.0582978
95	657	0.0490413
96	116	0.0157485
96	363	0.0236946
96	570	0.0623955
96	611	0.0423538
96	625	0.0212287
96	849	0.0183677
97	348	0.0376471
97	519	0.0280301
97	621	0.0592886
97	797	0.0410523
97	902	0.046335
97	928	0.0432092
97	964	0.0502684
98	256	0.0515711
98	296	0.0105615
98	413	0.0141635
98	435	0.074251
98	557	0.0659935
98	829	0.0494968
98	950	0.0121522
99	142	0.00949492
99	189	0.0302301
99	244	0.0500313
99	333	0.0427034
99	493	0.0251894
100	104	0.0357239
100	469	0.053935
100	992	0.0433185
101	118	0.0130648
101	572	0.0485685
101	744	0.0363729
102	420	0.0113279
102	457	0.0267172
102	759	0.0524446
102	921	0.0671516
102	930	0.0275422
103	251	0.0279141
103	432	0.0206436
103	437	0.021079
103	477	0.0308389
103	651	0.0400731
103	845	0.0477818
104	330	0.0597454
104	469	0.0397629
104	855	0.0350926
104	970	0.0236461
104	992	0.0448368
105	144	0.0552027
105	193	0.0351514
105	194	0.042693
105	241	0.0312757
105	298	0.0315464
105	675	0.028228
105	893	0.0401884
106	166	0.0600013
106	182	0.0187812
106	421	0.0487148
106	546	0.0345581
107	471	0.0311715
107	527	0.0183681
107	632	0.0391268
107	716	0.0266742
107	733	0.0296862
107	836	0.0174911
108	150	0.0271635
108	231	0.0546258
108	262	0.0128338
108	490	0.0169087
108	606	0.0483955
108	700	0.0298555
108	769	0.0307407
109	304	0.0385541
109	339	0.0359065
109	366	0.0731347
109	861	0.0600977
109	897	0.0317746
109	914	0.0109087
109	952	0.0162567
110	257	0.0306721
110	337	0.0424334
110	453	0.050917
110	478	0.0444604
110	509	0.0760752
110	587	0.0600572
110	664	0.0216965
110	694	0.0762603
111	204	0.0366759
111	228	0.0298136
111	351	0.0385385
111	707	0.0843853
111	903	0.0467618
111	946	0.0133361
112	123	0.0262037
112	239	0.0292516
112	245	0.0707386
112	318	0.0381834
112	372	0.0150324
112	407	0.0121169
112	600	0.0162422
112	753	0.0034905
112	844	0.0277709
113	179	0.0423457
113	256	0.0501643
113	435	0.0753542
113	696	0.0122309
113	721	0.0291859
113	865	0.0379359
114	148	0.0126858
114	517	0.0578114
114	677	0.0200935
115	267	0.0252319
115	377	0.0222107
115	776	0.0155499
115	781	0.0526623
116	418	0.0308949
116	625	0.0386108
117	186	0.0710378
117	422	0.0489407
117	504	0.0433697
117	694	0.0416181
118	340	0.0130434
118	392	0.0406909
118	606	0.0395147
118	744	0.0850427
118	773	0.0189878
119	167	0.0466823
119	206	0.0320956
119	358	0.0210001
119	378	0.0329362
119	528	0.0589289
119	538	0.00201016
119	883	0.0204227
120	282	0.0647002
120	523	0.0336811
120	809	0.0255193
121	222	0.0161465
121	452	0.0140463
121	716	0.0320485
121	836	0.0218275
121	850	0.0448804
122	526	0.0344816
122	596	0.0357652
122	647	0.0214098
122	698	0.0507505
122	988	0.0372493
123	157	0.0358784
123	170	0.0589464
123	372	0.0532946
123	600	0.0585978
123	604	0.0390336
123	612	0.0739696
123	618	0.0234185
123	623	0.00648361
123	682	0.0158487
124	271	0.0418483
124	281	0.0289054
124	398	0.0327953
124	531	0.00660164
124	673	0.0463687
124	731	0.0292458
124	796	0.0395563
125	199	0.0204287
125	536	0.0140542
125	589	0.0351476
125	658	0.0116903
125	684	0.0340091
125	749	0.0374677
126	147	0.0374922
126	400	0.0601519
126	561	0.0288702
126	818	0.0469846
126	981	0.0437775
127	558	0.0357153
127	609	0.0178374
127	764	0.0134368
127	767	0.0208308
127	843	0.0694209
127	874	0.0583261
128	324	0.0479212
128	421	0.0351643
128	802	0.048363
128	838	0.00410305
128	912	0.0329072
129	267	0.0619234
129	303	0.0382621
129	377	0.0565664
129	513	0.0478811
129	867	0.0650747
130	326	0.0218331
130	444	0.0583776
130	565	0.0412318
130	736	0.0115802
130	839	0.0375595
131	228	0.0099052
131	459	0.0356237
131	793	0.0743788
131	910	0.0431534
131	957	0.0856735
132	248	0.0679179
132	305	0.0281842
132	734	0.0185013
132	760	0.0413176
132	770	0.0391761
133	182	0.0357965
133	348	0.0291681
133	718	0.014592
133	778	0.0724524
133	911	0.0444412
134	461	0.0333744
134	511	0.0601034
134	539	0.014003
134	681	0.0462754
134	993	0.0475654
135	286	0.027024
135	394	0.03962
135	568	0.00307622
135	652	0.0357995
135	876	0.0300914
136	218	0.0532611
136	365	0.0250041
136	534	0.0443452
136	818	0.0258769
136	907	0.0373292
136	954	0.0258871
137	480	0.0167663
137	668	0.0268001
137	860	0.0754123
138	250	0.0375392
138	376	0.0320934
138	554	0.0358325
138	579	0.00805717
138	624	0.0415243
138	932	0.0143189
139	246	0.0575495
139	253	0.00872353
139	309	0.0449904
139	342	0.0516119
139	952	0.0700192
140	210	0.0297002
140	247	0.0571752
140	320	0.0225514
140	576	0.0291568
140	806	0.0260673
140	959	0.0417712
141	285	0.0602264
141	341	0.068937
141	387	0.0293808
141	463	0.00628275
141	791	0.0196088
142	189	0.0437769
142	442	0.0112045
142	493	0.0302708
142	979	0.043541
143	198	0.0380318
143	336	0.0120729
143	535	0.083837
143	667	0.0375019
143	754	0.0388248
143	835	0.0427837
143	942	0.043545
144	193	0.0174192
144	194	0.0350043
144	441	0.0469715
144	455	0.0390792
144	708	0.023447
144	766	0.0162317
145	377	0.00802408
145	486	0.0324434
145	781	0.027718
145	985	0.0548859
146	208	0.0290776
146	217	0.0219759
146	224	0.0294869
146	499	0.0355367
146	678	0.0515898
146	787	0.05612
147	151	0.0315093
147	400	0.0308999
147	458	0.0688846
147	507	0.022804
147	811	0.0227052
147	851	0.0329623
148	266	0.0285035
148	410	0.0277333
148	517	0.0116854
148	677	0.0522245
148	738	0.0277319
149	177	0.0416176
149	599	0.0103897
149	667	0.0215359
149	839	0.0265193
149	942	0.0191344
149	982	0.00168401
150	490	0.0211641
150	606	0.0673577
150	727	0.0560815
151	433	0.0552397
151	507	0.0469916
151	906	0.0757797
152	447	0.0578829
152	515	0.0184279
152	605	0.0207108
152	661	0.0101207
152	814	0.0359174
152	848	0.0529498
153	277	0.0308843
153	472	0.0283899
153	479	0.0196082
153	765	0.0202319
153	905	0.0236777
153	959	0.0303744
154	593	0.0535562
154	693	0.0121769
154	760	0.0586473
154	949	0.0215068
155	180	0.0621852
155	328	0.0686902
155	439	0.0163226
155	456	0.053656
155	574	0.0480756
156	329	0.0411508
156	438	0.0275214
156	470	0.0325119
156	487	0.023163
156	662	0.0796222
157	170	0.0214316
157	226	0.0273449
157	372	0.0317738
157	460	0.0383791
158	395	0.0340691
158	486	0.019353
158	601	0.0462246
159	280	0.0276719
159	410	0.0230163
159	491	0.0158586
159	795	0.0401149
159	967	0.0543356
159	987	0.0407444
160	174	0.0249073
160	274	0.0197478
160	369	0.042928
160	736	0.0485925
160	739	0.018164
160	980	0.0366018
161	184	0.0529917
161	209	0.0646441
161	300	0.0792431
161	706	0.0350552
161	857	0.0495497
162	289	0.0520527
162	808	0.00302368
162	859	0.0181039
162	918	0.0155834
162	929	0.0150921
163	222	0.0026305
163	225	0.0183597
163	311	0.0425784
163	525	0.0497516
164	241	0.068224
164	578	0.00982306
164	690	0.0108404
165	195	0.051475
165	276	0.029853
165	665	0.0378376
165	666	0.0213213
165	827	0.0157638
166	182	0.0371457
166	306	0.0324775
166	421	0.036824
167	358	0.0280905
167	538	0.0528266
167	641	0.0421589
167	718	0.0106477
167	778	0.0511131
168	190	0.0164207
168	702	0.0228752
168	880	0.0337069
168	965	0.00911705
169	195	0.0485588
169	584	0.0399444
169	630	0.0726005
169	658	0.0527734
169	665	0.0530566
169	684	0.0608419
169	842	0.0258519
170	226	0.0462525
170	555	0.077659
170	604	0.0243465
171	238	0.0639487
171	403	0.0265417
171	576	0.00456479
171	767	0.0231043
171	843	0.0449619
171	968	0.0437449
172	179	0.0523938
172	291	0.0404396
172	347	0.00659462
172	595	0.0165293
172	620	0.0535484
172	747	0.0178249
173	201	0.0373089
173	711	0.0222862
173	866	0.0590132
173	971	0.0189923
174	274	0.0203788
174	369	0.0491795
174	656	0.0366013
174	764	0.0132675
174	915	0.0564259
175	211	0.0310468
175	279	0.0485258
175	432	0.0171508
175	768	0.00877304
175	845	0.0256675
176	237	0.0571981
176	258	0.0170721
176	351	0.010747
176	707	0.0282002
176	711	0.0114829
176	737	0.0470998
176	772	0.0376051
177	599	0.0275207
177	671	0.0607073
177	733	0.0477238
178	273	0.0298855
178	602	0.059532
178	643	0.0440217
178	789	0.0359441
179	347	0.0354275
179	721	0.0202523
179	747	0.0382235
179	865	0.0371623
180	439	0.00865154
180	670	0.0555745
180	869	0.0137964
180	908	0.0530971
180	991	0.0474483
181	356	0.00743355
181	469	0.0287061
181	506	0.0342225
182	306	0.0488638
182	382	0.0334066
182	718	0.0669221
182	911	0.0470643
182	925	0.0543331
183	312	0.0640754
183	406	0.0483427
183	473	0.0603712
183	826	0.00192683
183	873	0.0334919
184	294	0.0521785
184	300	0.0225982
184	467	0.0169932
184	562	0.00412541
184	979	0.0688538
185	302	0.0241131
185	539	0.0313203
185	598	0.0212579
185	867	0.0395161
185	922	0.0158726
185	993	0.0469061
186	422	0.0235305
186	443	0.0134665
186	465	0.0274882
186	504	0.0126908
187	585	0.0224836
187	589	0.0542029
187	617	0.012536
187	642	0.0134143
187	774	0.0220051
187	855	0.0174795
188	215	0.0228928
188	264	0.0581761
188	530	0.0239532
188	831	0.0172654
188	953	0.0177955
188	974	0.0225771
189	244	0.0358434
189	426	0.0421425
189	502	0.0322859
189	979	0.0522864
190	668	0.0120261
190	725	0.00295655
190	766	0.042539
190	838	0.0274655
190	880	0.070032
190	965	0.0188318
191	356	0.0242722
191	970	0.0717263
192	596	0.0503854
192	647	0.0219434
192	975	0.0635309
192	988	0.0603444
193	675	0.0597432
193	708	0.0564014
193	881	0.0212103
194	454	0.044449
194	802	0.0203504
194	893	0.0238944
195	665	0.0543547
195	827	0.0755368
196	242	0.0432508
196	399	0.0276969
196	548	0.0272639
196	629	0.0340475
196	674	0.0427469
196	819	0.0244504
196	832	0.0523811
197	384	0.0661046
197	461	0.0233627
197	539	0.0407695
197	782	0.0132122
197	858	0.0492585
197	978	0.0395634
198	667	0.0239131
198	723	0.0272665
198	835	0.0601452
198	861	0.0483046
198	897	0.024252
199	684	0.0341415
199	699	0.0240546
199	749	0.0409222
199	852	0.0589367
200	307	0.0596234
200	333	0.0585579
200	481	0.042526
200	544	0.0128736
200	732	0.0256765
201	240	0.0651481
201	711	0.0114442
201	772	0.0249652
201	866	0.0168056
201	878	0.0247466
201	888	0.0352324
202	685	0.0593132
202	791	0.0820827
202	825	0.0366535
203	522	0.0318576
203	571	0.0217606
203	702	0.0670133
203	717	0.0578608
203	932	0.0696618
203	965	0.00470551
204	639	0.0519609
204	903	0.0262341
204	946	0.0337566
205	220	0.0277372
205	273	0.02081
205	395	0.059532
205	488	0.0254441
205	503	0.0356653
205	601	0.01731
206	259	0.036869
206	358	0.0196361
206	528	0.0376001
206	796	0.0205984
207	220	0.0421044
207	464	0.0602629
207	626	0.0444101
207	688	0.0313104
207	868	0.0440257
208	289	0.0835051
208	499	0.0883569
208	521	0.0464612
208	678	0.0594803
209	706	0.0701047
209	840	0.035226
209	990	0.0493692
210	247	0.0369439
210	320	0.015424
210	373	0.00786365
210	472	0.0271626
211	845	0.0234742
212	261	0.0232357
212	390	0.0516869
212	664	0.0216652
212	761	0.0372329
212	784	0.0799678
212	804	0.0639312
213	364	0.0190626
213	617	0.0199113
213	724	0.0200266
213	899	0.0363517
213	947	0.0186592
213	992	0.0185625
214	300	0.0211753
214	321	0.0482253
214	335	0.0338421
214	383	0.03433
214	429	0.0330032
214	540	0.020227
214	706	0.0862509
214	877	0.069567
215	728	0.030871
215	804	0.037168
215	807	0.0381075
215	831	0.0648829
215	953	0.0258975
216	230	0.0265734
216	723	0.0359138
216	780	0.0281993
216	861	0.0166423
216	885	0.0564375
217	222	0.0266126
217	224	0.0487607
218	870	0.0110612
218	907	0.0396256
218	940	0.0160613
219	280	0.0242552
219	410	0.0282999
219	440	0.0419003
219	738	0.0169232
219	866	0.0190103
219	878	0.0285169
220	243	0.0513237
220	293	0.0105899
220	488	0.0112702
220	601	0.0409079
220	688	0.0266162
221	317	0.0392126
221	401	0.0478337
221	724	0.0390305
221	921	0.0281077
222	224	0.0362704
222	452	0.0592187
222	525	0.0273174
222	813	0.0695413
222	836	0.0198615
223	420	0.0198814
223	446	0.0363595
223	457	0.0464798
223	541	0.00676907
223	798	0.0113536
224	452	0.0380099
224	499	0.0438055
224	609	0.0579447
224	634	0.0351822
224	846	0.0347771
225	311	0.0268914
225	525	0.0473436
226	460	0.0431979
226	555	0.0203102
226	963	0.0416436
227	268	0.0167239
227	533	0.0259615
227	538	0.0351924
227	564	0.0467885
227	591	0.0548762
227	803	0.0557829
227	841	0.0369771
228	380	0.0023174
228	411	0.0406503
228	707	0.0262814
228	903	0.0286503
228	910	0.0264916
228	957	0.0162272
229	351	0.04565
229	414	0.0258861
229	680	0.0172204
229	711	0.0773801
229	946	0.0342974
230	489	0.0570133
230	683	0.0112656
230	780	0.0476029
230	785	0.0356861
230	861	0.0433128
231	262	0.0183881
231	490	0.0197639
231	514	0.0160892
231	662	0.0219032
232	406	0.0636548
232	423	0.0109194
232	905	0.0308822
233	236	0.0190469
233	555	0.0501875
233	604	0.0482661
233	682	0.0349659
233	743	0.0682885
233	837	0.0674038
234	680	0.0235507
235	352	0.0316116
235	630	0.0255425
235	657	0.0269124
236	260	0.0273308
236	476	0.0393755
236	742	0.0245442
236	743	0.0192638
236	837	0.00703339
237	258	0.0555112
237	352	0.0311514
237	380	0.0195646
237	737	0.0416201
237	904	0.0468337
238	347	0.0169407
238	374	0.0318346
238	403	0.0278135
238	585	0.0382833
238	595	0.0183847
238	843	0.0328248
239	686	0.0437445
239	753	0.0186931
239	844	0.0421335
240	301	0.017197
240	354	0.033007
240	443	0.0371274
240	504	0.0129747
240	772	0.0029407
240	888	0.00704546
241	547	0.0112077
241	675	0.0582513
241	690	0.0288109
241	902	0.0063875
242	368	0.0274247
242	629	0.0286559
242	674	0.0496563
242	819	0.025646
243	293	0.016205
243	601	0.0365619
243	710	0.047781
244	333	0.0577488
244	481	0.039897
244	502	0.0405523
245	318	0.0215839
245	323	0.0262658
245	350	0.0120544
245	524	0.0347048
245	600	0.00453098
246	253	0.0128788
246	308	0.0368442
246	361	0.0378021
246	952	0.0301952
247	373	0.0527031
247	482	0.0485017
247	576	0.0227505
247	800	0.0724996
247	874	0.0277128
247	913	0.0288654
248	608	0.0200027
248	734	0.0306446
248	752	0.0514066
248	760	0.0351625
249	283	0.0358007
249	404	0.0347044
249	438	0.0213525
249	889	0.0279051
250	490	0.0487025
250	554	0.0383492
250	624	0.0563474
250	717	0.0536626
251	388	0.0514124
251	415	0.0107087
251	432	0.0415518
251	532	0.0464174
251	573	0.0647189
251	651	0.0229804
252	582	0.018437
252	614	0.0483221
252	683	0.00969082
252	735	0.0106026
252	937	0.0122652
252	941	0.0647614
253	308	0.0263842
253	809	0.0238329
253	984	0.0431109
254	363	0.0478474
254	397	0.0145303
254	451	0.0602277
254	474	0.0377679
254	485	0.0600859
254	537	0.0210153
254	691	0.0533539
254	849	0.0450365
254	867	0.0132991
255	362	0.0165502
255	505	0.0434687
255	526	0.0378994
255	586	0.0402022
255	988	0.0380209
255	995	0.0124803
256	435	0.00925042
256	557	0.0468595
256	696	0.041568
256	712	0.0335025
256	740	0.0375123
257	337	0.0285361
257	386	0.0330924
257	520	0.00935246
257	587	0.0357307
258	484	0.0302659
258	597	0.04872
258	772	0.016171
258	904	0.0611816
259	299	0.0383983
259	375	0.0118822
259	528	0.013741
259	796	0.013394
259	886	0.018758
259	934	0.0386103
260	475	0.0228704
260	714	0.0511269
260	742	0.0346412
260	775	0.048439
260	837	0.0366211
261	275	0.0225063
261	784	0.0473127
261	804	0.0177212
261	951	0.0927219
262	270	0.0563127
262	662	0.027222
262	745	0.0812624
262	769	0.0880838
262	997	0.0651091
263	285	0.0336405
263	468	0.00670842
263	556	0.0188323
263	626	0.0324991
263	741	0.00946311
263	815	0.0571231
263	825	0.0341411
263	868	0.0256873
264	357	0.0109766
264	496	0.0524998
264	953	0.0270929
264	974	0.0121546
265	342	0.042699
265	523	0.0672706
265	529	0.0319685
265	941	0.0352769
266	283	0.0377248
266	410	0.0122999
266	517	0.0747114
266	577	0.0206505
266	704	0.0262773
266	987	0.0301157
267	302	0.00428208
267	377	0.0342946
267	776	0.0375018
267	867	0.0365633
268	644	0.0144778
268	757	0.0095425
268	803	0.0656654
268	841	0.00568879
269	308	0.0109364
269	335	0.029334
269	383	0.016181
269	984	0.0432401
270	745	0.0534788
270	769	0.03371
270	873	0.032965
271	281	0.044754
271	382	0.0172715
271	673	0.0217381
271	750	0.0296138
271	817	0.0396411
272	686	0.0296842
272	746	0.0716071
272	753	0.033962
272	758	0.0536218
272	833	0.0430624
272	871	0.0424557
272	896	0.0278065
273	488	0.0457032
273	503	0.0823917
273	602	0.0392922
273	697	0.059161
273	789	0.0204598
274	656	0.0414818
274	736	0.0596642
275	446	0.0311374
275	728	0.0365606
275	798	0.0546146
275	804	0.0413618
275	951	0.0597045
276	665	0.0343298
276	666	0.0287835
276	793	0.0493693
277	313	0.0405649
277	492	0.0397006
277	959	0.0495811
278	355	0.0484417
278	445	0.0327889
278	679	0.0237878
278	821	0.0230404
278	945	0.0254997
278	948	0.0279269
279	432	0.0219157
279	768	0.0256184
279	966	0.0195683
280	410	0.0522442
280	440	0.0157275
280	891	0.0228575
281	398	0.0215417
281	693	0.0440785
281	817	0.0311438
281	949	0.0396581
282	574	0.0145299
282	695	0.0343098
282	872	0.04218
283	577	0.0596579
283	704	0.0196669
283	889	0.0102025
284	810	0.0330985
284	821	0.0472311
284	823	0.0225357
284	830	0.0393528
284	926	0.00836105
285	387	0.0189065
285	791	0.0107529
285	825	0.0137323
285	868	0.0212328
286	376	0.0481621
286	652	0.0362784
286	932	0.0709729
287	288	0.0712043
287	590	0.0246633
287	636	0.0289514
287	759	0.0514814
287	928	0.0157625
287	964	0.0574418
288	590	0.020201
288	636	0.0193352
288	792	0.0509233
289	430	0.0337773
289	499	0.0569017
289	521	0.0434187
289	918	0.0545634
289	929	0.0113753
290	552	0.021779
290	559	0.0454989
290	916	0.0411545
290	919	0.0158673
290	944	0.0833985
291	595	0.0510374
291	620	0.0357956
291	834	0.0548337
291	853	0.0535467
292	393	0.0360775
292	441	0.0501322
292	455	0.00987558
292	470	0.0221691
292	514	0.0168825
292	649	0.036041
292	924	0.0458243
293	563	0.049127
293	710	0.065209
293	719	0.0485976
294	417	0.106638
294	467	0.0313169
294	616	0.0213782
294	979	0.0214332
295	516	0.016551
295	563	0.0577488
295	650	0.0528163
295	679	0.0178123
295	719	0.0275895
295	722	0.0315241
296	413	0.0696785
296	427	0.00803222
296	950	0.025563
297	308	0.0617091
297	339	0.0307205
297	391	0.0169115
297	428	0.0732748
297	901	0.025358
297	939	0.0083467
298	578	0.0359098
298	847	0.035919
298	893	0.0166014
299	391	0.0762336
299	528	0.0142613
299	883	0.0396397
299	934	0.0328396
299	939	0.0277528
300	502	0.054759
300	562	0.0524669
300	706	0.0406497
300	877	0.0660625
301	354	0.0296741
301	496	0.0154545
301	597	0.0441892
301	772	0.0340501
302	598	0.0306391
302	776	0.040948
302	867	0.0271128
303	474	0.0502937
303	513	0.0320502
303	867	0.0402336
303	870	0.0287737
304	343	0.0211668
304	897	0.0147777
304	914	0.0281302
305	543	0.00935269
305	586	0.0575091
305	760	0.0145783
305	770	0.0283041
306	382	0.0462617
306	750	0.0241069
307	315	0.0300085
307	333	0.0313709
307	346	0.0629596
307	375	0.012438
307	544	0.0195667
307	886	0.00964272
307	934	0.0764401
308	335	0.00556143
308	339	0.0683545
308	361	0.0312191
308	901	0.0256671
308	984	0.0248524
309	342	0.0285253
309	396	0.0514749
309	614	0.00285085
309	785	0.0528225
309	952	0.0568738
310	554	0.0337198
310	660	0.0356057
310	727	0.0453214
311	331	0.0142302
311	525	0.0343676
312	406	0.023642
312	545	0.0408542
312	700	0.0212496
312	769	0.0456132
313	322	0.0363505
313	492	0.0479587
313	501	0.0424389
313	635	0.0308774
313	663	0.017074
313	721	0.0526281
313	806	0.051907
313	959	0.0125334
314	360	0.0241105
314	450	0.0490007
314	511	0.0155988
314	977	0.0291212
315	428	0.0269457
315	544	0.0217362
315	627	0.0304205
315	934	0.031961
316	355	0.0191277
316	581	0.0468089
316	756	0.0222879
316	945	0.0395473
317	553	0.0343425
317	921	0.0302728
317	930	0.0173992
318	407	0.0454715
318	524	0.0324012
318	638	0.028149
318	862	0.0433425
319	552	0.00841808
319	619	0.0292295
319	659	0.0742007
319	777	0.0751663
319	832	0.0540121
319	863	0.00634117
320	472	0.0410288
320	959	0.0388901
321	335	0.0501782
321	540	0.035497
321	901	0.0339955
322	413	0.0456089
322	427	0.0183477
322	501	0.0187456
322	635	0.0325483
323	350	0.0235111
323	524	0.0433541
323	638	0.0417362
323	755	0.0212659
323	894	0.0755731
323	898	0.0621567
324	421	0.0265455
324	698	0.0175979
324	730	0.0370044
324	912	0.013544
325	336	0.0283528
325	405	0.02007
325	590	0.0136836
325	644	0.0431894
325	754	0.010211
325	792	0.0376539
326	565	0.0220619
326	754	0.0615348
326	839	0.0109912
327	402	0.0182193
327	621	0.0390076
327	875	0.0326618
327	928	0.0244034
328	397	0.0861015
328	439	0.0470466
328	456	0.00931209
328	611	0.0389854
328	670	0.0568818
329	404	0.0321235
329	438	0.0399314
329	655	0.0235815
329	662	0.103811
329	672	0.048948
329	997	0.0450437
330	536	0.0460196
330	855	0.0426142
330	884	0.0513276
331	466	0.028627
331	525	0.0419266
331	542	0.0105195
331	623	0.0215246
332	582	0.0179963
332	671	0.0336458
332	701	0.0661617
332	780	0.0564292
332	937	0.0531691
332	943	0.0219943
333	346	0.0212161
333	462	0.052215
333	481	0.0563095
333	493	0.0613212
333	854	0.0339171
334	460	0.0218877
334	594	0.0609909
334	669	0.0430925
334	833	0.0469935
334	895	0.0660594
334	963	0.0645059
335	383	0.063889
335	901	0.0065762
336	535	0.0514545
336	644	0.0174036
336	754	0.00942011
337	664	0.0204029
338	350	0.0494824
338	466	0.0340021
338	560	0.0331771
338	762	0.0707968
339	361	0.0599376
339	378	0.0270867
339	391	0.0292381
339	914	0.0746388
339	952	0.0280877
340	345	0.0669092
340	572	0.0201673
340	744	0.0470017
340	773	0.0360138
340	808	0.00669125
340	918	0.0319368
341	463	0.0470219
341	891	0.0413329
341	971	0.02953
341	999	0.0168081
342	523	0.037889
342	614	0.0277851
342	809	0.0315488
342	941	0.0238815
343	591	0.0351235
343	757	0.0157861
343	803	0.0220633
343	835	0.0195119
343	897	0.0277859
343	914	0.0103472
344	646	0.0197481
344	682	0.0613806
344	771	0.0491387
344	790	0.0400008
344	996	0.0328999
345	479	0.0630983
345	765	0.042224
345	773	0.0171711
345	918	0.00665508
346	375	0.020348
346	462	0.0528255
346	531	0.0248805
346	731	0.0148347
347	403	0.0201704
347	595	0.0254024
348	419	0.00590834
348	519	0.0789382
348	778	0.062835
348	797	0.0601841
348	911	0.0193697
349	551	0.0365289
349	758	0.0162612
349	818	0.011904
349	981	0.0521555
350	466	0.0215507
350	600	0.0647056
350	755	0.0230061
350	762	0.0217884
351	707	0.00752648
351	711	0.0555792
351	946	0.041232
352	380	0.0119169
352	484	0.057148
352	657	0.0440645
352	805	0.054776
352	904	0.0399777
353	357	0.0310255
353	390	0.0290891
353	443	0.0329366
353	465	0.00416903
354	443	0.0298656
354	496	0.0186244
355	552	0.0110967
355	756	0.019856
355	777	0.0392108
355	810	0.0426802
355	821	0.070907
355	945	0.0304179
356	469	0.0339577
356	530	0.0174847
356	970	0.0551222
357	390	0.0539264
357	443	0.0192084
357	496	0.0526286
357	953	0.0405686
358	382	0.0216149
358	673	0.0606869
358	718	0.0151763
358	796	0.0186976
359	401	0.0401591
359	444	0.0349893
359	900	0.0156756
359	921	0.0299274
360	485	0.041292
360	511	0.0269374
360	670	0.0342487
360	691	0.0253989
360	869	0.0414647
360	927	0.0147603
360	977	0.0376794
361	952	0.0308668
362	399	0.0139521
362	586	0.02077
362	608	0.0084486
362	714	0.0273976
362	734	0.0522751
362	775	0.0443741
362	975	0.0520479
362	988	0.039828
363	397	0.0458242
363	611	0.0606661
363	849	0.0377125
364	469	0.0306648
364	506	0.0131225
364	748	0.0121718
364	899	0.0293301
364	992	0.0126416
365	570	0.0439885
365	907	0.0467649
365	954	0.0345766
365	958	0.0545183
366	785	0.0262928
366	861	0.030135
366	952	0.0269347
367	379	0.0253453
367	828	0.0637665
367	972	0.0106969
367	986	0.0259185
368	518	0.0593288
368	629	0.0815468
368	674	0.0387667
368	823	0.0405885
368	926	0.0356546
368	936	0.047031
369	915	0.02211
369	980	0.0152589
370	434	0.0316535
370	523	0.0282161
370	529	0.0604908
370	695	0.0245817
370	794	0.0593918
370	933	0.0601107
371	696	0.0247424
371	712	0.0508439
371	747	0.0911901
371	879	0.0165982
372	460	0.0249811
372	753	0.0129124
372	962	0.0944531
372	973	0.0452498
373	472	0.0205694
373	800	0.0389219
374	585	0.0147521
374	595	0.0500862
374	642	0.0251732
375	731	0.0178107
375	796	0.040707
375	886	0.0200687
376	416	0.0445986
376	579	0.0428569
376	652	0.0425901
376	932	0.0361331
377	513	0.0141393
377	781	0.041667
377	985	0.00335873
378	391	0.0400426
378	538	0.029772
378	591	0.0204142
378	883	0.0466263
378	914	0.0389272
379	828	0.0471717
379	869	0.0247231
379	927	0.0194538
379	972	0.0306664
379	998	0.0180522
380	411	0.0358145
380	707	0.0526942
380	737	0.0551398
381	464	0.00912269
381	688	0.0466163
381	751	0.0434739
381	920	0.0725995
382	673	0.0222118
382	718	0.0380792
382	750	0.011533
383	429	0.0734694
383	984	0.0156226
384	749	0.076988
384	852	0.0606118
384	858	0.0318047
384	960	0.035456
385	506	0.0202986
385	512	0.0351062
385	530	0.0421815
385	831	0.0203225
386	520	0.0406682
386	580	0.0450336
386	587	0.0903417
386	588	0.0308403
386	881	0.0165897
387	491	0.0602592
387	795	0.0240408
387	868	0.0371306
388	447	0.0237149
388	532	0.021945
388	573	0.0648565
388	938	0.0555854
388	956	0.0311212
389	505	0.0479082
389	543	0.058132
389	550	0.0311886
389	692	0.0229355
389	750	0.012474
389	949	0.0372915
389	995	0.0401012
390	804	0.0224283
390	807	0.04547
390	953	0.0346312
391	883	0.0313904
391	939	0.0660321
392	423	0.0516985
392	606	0.0606638
392	773	0.0328519
392	799	0.0304393
392	905	0.0252279
393	490	0.0425504
393	514	0.0499096
393	649	0.080883
393	989	0.00438159
394	568	0.0390662
394	876	0.043596
395	486	0.04155
395	503	0.0553334
395	601	0.0579247
395	829	0.00657046
396	489	0.0198438
396	614	0.0663306
396	785	0.0467334
397	670	0.0253002
397	691	0.029057
398	531	0.0598839
398	693	0.030052
398	822	0.0239531
399	518	0.0395003
399	548	0.0149524
399	608	0.00858912
399	622	0.0344227
399	674	0.0299575
399	714	0.0295238
400	458	0.030107
400	936	0.0322685
401	444	0.0714286
401	724	0.0170698
401	921	0.0119342
402	431	0.0519311
402	497	0.0178393
402	520	0.0271149
402	761	0.0385167
402	875	0.0253354
403	968	0.0551887
404	438	0.0852815
404	603	0.0510521
404	631	0.021741
404	655	0.0674455
405	590	0.0350434
405	644	0.0274561
405	687	0.0400203
405	841	0.0305657
405	964	0.0420317
406	492	0.0115243
406	826	0.0125264
407	495	0.0377698
407	498	0.00831911
407	625	0.00288505
407	844	0.0231316
407	862	0.0224605
408	452	0.0442192
408	609	0.0371739
408	846	0.0259896
408	850	0.0211836
408	915	0.00819436
409	436	0.0197693
409	676	0.0215556
409	726	0.0419511
409	791	0.0207181
409	955	0.024983
409	983	0.0280054
410	738	0.0407784
410	987	0.0275568
411	957	0.0266296
412	459	0.0186349
412	566	0.0336661
412	779	0.035439
413	427	0.0445027
413	435	0.0630482
413	635	0.0674364
414	680	0.0179769
414	786	0.0316322
414	946	0.0106183
414	969	0.0183272
415	442	0.0506751
415	447	0.0171613
415	493	0.0483973
415	532	0.00901326
415	651	0.0360417
415	661	0.0101408
416	568	0.0289895
416	579	0.0506848
416	646	0.0417888
416	652	0.0341585
416	820	0.0275462
417	467	0.0221183
417	616	0.0297511
417	786	0.0363449
418	498	0.0251491
418	625	0.0155116
419	519	0.0712653
419	533	0.00887806
419	564	0.0228791
419	778	0.0260121
419	801	0.0482539
420	446	0.0287293
420	457	0.0400837
[truncated: 4,000 more rows]
