# Supplementary material for: The winner takes it all—Competitiveness of single nodes in globalized supply networks
Source: PLoS One. 2019 Nov 20;14(11):e0225346. doi: 10.1371/journal.pone.0225346 (PMC6867619; doi:10.1371/journal.pone.0225346)
Supplement: S1 Table — Legends can be found in te readme.txt file. (ZIP) [file pone.0225346.s001.zip › spatial_network_delaunay_randomized_weights_N_1000_r_8_node_measures.dat]

0	6	6	265.823	45.8333	5041	5161.83	0.00658267	0.0272306	0.0369851	0.0407197	0.265823	0.466744	19	0.0448309	0.0843805
1	6	6.33333	243.882	38.7114	6482	5031.33	0.0091308	0.0244498	0.0353913	0.0362194	0.243882	0.433618	21	0.0419787	0.0759877
2	5	6.4	255.372	40.1299	3886	5922	0.0163663	0.0297829	0.0406408	0.0424868	0.255372	0.447779	18	0.0510219	0.0847531
3	4	6.75	263.464	39.598	1570	5903.5	0.0194348	0.0355369	0.0373899	0.0602809	0.263464	0.439877	16	0.0491492	0.0850914
4	4	6.5	248.339	38.4334	2649	5709.5	0.00985677	0.0388254	0.0422546	0.0649515	0.248339	0.410065	15	0.0497089	0.0875201
5	6	6.16667	257.868	43.4386	7101	4841	0.00527988	0.034393	0.037696	0.0512338	0.257868	0.45505	20	0.0459698	0.102283
6	7	6.14286	247.511	43.9879	6165	5474.57	0.00629485	0.0288823	0.0352427	0.0446936	0.247511	0.438328	22	0.0449891	0.0895625
7	5	6.2	257.031	41.6145	6693	6196.8	0.0231894	0.0402638	0.0394124	0.0590419	0.257031	0.411343	17	0.0560717	0.0874689
8	6	6.66667	248.119	39.384	5656	6017	0.0170009	0.032585	0.0359619	0.0724395	0.248119	0.419868	23	0.0469517	0.0788486
9	5	5.6	281.24	52.0964	2281	4274.8	0.0234505	0.0321237	0.0343826	0.046968	0.28124	0.481879	14	0.0438547	0.0839818
10	6	6	249.363	44.3312	6106	6247.17	0.0218231	0.0370488	0.0355386	0.0794177	0.249363	0.432772	19	0.0490354	0.0899305
11	7	6.14286	228.231	38.9313	7239	5950.29	0.0152571	0.021562	0.0343727	0.0295174	0.228231	0.387154	23	0.0366022	0.0665133
12	6	6.66667	247.035	37.4964	6651	7392.5	0.0136751	0.0320345	0.0370347	0.0536798	0.247035	0.424751	23	0.0498673	0.0838023
13	6	6.33333	246.591	40.8539	7390	5754.67	0.0171863	0.0332413	0.0342035	0.0563118	0.246591	0.4333	21	0.0523998	0.107471
14	7	6	262.849	46.4606	6137	4199	0.0182274	0.0363829	0.0376248	0.056617	0.262849	0.429719	22	0.0491287	0.079988
15	6	5.83333	256.967	46.4479	3631	5791.83	0.0136791	0.0523455	0.0359082	0.107072	0.256967	0.440263	18	0.0635203	0.12099
16	6	7.16667	242.764	35.4994	6775	7401.17	0.0179784	0.0394765	0.0393567	0.0550905	0.242764	0.440949	26	0.0584612	0.113557
17	5	6.4	259.972	43.0192	6398	5915	0.0143469	0.0269346	0.0311764	0.0424359	0.259972	0.424037	17	0.0396671	0.0669175
18	9	5.77778	251.041	44.397	8268	5158.22	0.00364803	0.0361548	0.0365197	0.0678861	0.251041	0.432413	26	0.0466824	0.0937594
19	6	6.33333	251.426	40.3079	4141	6477.83	0.0162974	0.0399788	0.0361411	0.061243	0.251426	0.441945	21	0.0511181	0.0795141
20	7	6.14286	246.897	42.1153	8603	6037.71	0.0169587	0.0334844	0.0380347	0.0500004	0.246897	0.447599	23	0.0523216	0.0937678
21	5	6	242.632	40.9009	3816	5468.2	0.0104268	0.0257227	0.0411595	0.0532722	0.242632	0.425571	16	0.041537	0.0698875
22	6	5.83333	245.682	42.7018	5281	5655	0.0174391	0.0432359	0.0405871	0.0593596	0.245682	0.431475	18	0.0437474	0.0716795
23	6	6.33333	249.995	39.6817	3627	7051	0.0128108	0.037478	0.0380096	0.0785135	0.249995	0.441824	21	0.0548145	0.100371
24	7	5.57143	245.31	45.8496	5912	4532.14	0.0149288	0.0303168	0.0333202	0.0451834	0.24531	0.416682	19	0.0452142	0.0767322
25	5	6	283.415	48.3155	865	4634.6	0.0212201	0.037136	0.0361125	0.0539849	0.283415	0.476436	16	0.0511043	0.102588
26	9	5.77778	236.829	42.5729	6644	5853.56	0.0127288	0.0373279	0.0364819	0.0636926	0.236829	0.40827	26	0.049811	0.0729791
27	7	5.42857	250.924	49.2886	2915	3872.43	0.0193832	0.0343059	0.033275	0.0544242	0.250924	0.455727	18	0.0431814	0.0679605
28	7	5.85714	260.112	46.2717	6828	5109.43	0.0316719	0.0476808	0.037855	0.0654765	0.260112	0.446653	21	0.0588521	0.0965544
29	5	6.2	295.97	48.4826	3630	4829	0.0355461	0.0578082	0.0449732	0.0820148	0.29597	0.475554	17	0.0706836	0.102588
30	5	7.4	257.221	35.419	7729	6624.6	0.00665982	0.0338427	0.0323429	0.0490454	0.257221	0.469336	22	0.0469134	0.0849775
31	7	5.71429	255.586	48.7265	7235	5172.86	0.0169548	0.0317506	0.0305096	0.0468794	0.255586	0.445307	19	0.0391369	0.0791834
32	6	6.66667	246.65	38.6289	6930	6450.67	0.0258349	0.0433782	0.0383432	0.0675559	0.24665	0.408005	23	0.053769	0.090479
33	4	7.75	239.596	32.0174	2188	7462.25	0.00227949	0.0168039	0.0358119	0.0342539	0.239596	0.439403	20	0.0443632	0.0993287
34	5	7.4	245.024	34.4979	4870	7573.6	0.0124974	0.0334127	0.0423019	0.0545192	0.245024	0.425722	23	0.0524419	0.0900492
35	8	5.875	253.793	45.8112	8644	4929.75	0.0192742	0.0392562	0.0359028	0.07417	0.253793	0.4489	24	0.0517945	0.0917186
36	6	5.66667	235.783	43.3204	4634	5326.33	0.00767558	0.0294047	0.0351631	0.0429593	0.235783	0.422087	17	0.0403485	0.0886066
37	5	6.4	269.315	43.1545	2135	6003	0.0336126	0.0490447	0.0456363	0.0658086	0.269315	0.431856	18	0.0667902	0.118924
38	4	6.5	277.562	44.0299	1965	5991.5	0.0285587	0.0420632	0.0426428	0.0563985	0.277562	0.461357	15	0.0645154	0.103383
39	5	6.4	257.324	41.2331	4440	6051.8	0.028534	0.0337564	0.0325871	0.047587	0.257324	0.457002	18	0.0504175	0.100215
40	6	6.33333	233.395	37.4174	8800	6031.5	0.0180384	0.0274017	0.0362442	0.0444911	0.233395	0.392448	21	0.0422604	0.0737365
41	8	5.75	268.132	49.2906	6535	5868.62	0.0256466	0.0464036	0.0325387	0.0577478	0.268132	0.465656	22	0.0599577	0.0984391
42	8	6.25	225.046	38.1552	7689	5921.25	0.00990349	0.039242	0.0319847	0.0636926	0.225046	0.398667	27	0.0505485	0.102144
43	5	6.4	258.628	41.442	2888	5204.2	0.0164833	0.0427246	0.036297	0.0702331	0.258628	0.447613	18	0.0574003	0.111014
44	7	6.42857	252.16	40.011	9186	5552.29	0.0306381	0.0462474	0.0339863	0.0620798	0.25216	0.432946	25	0.0578565	0.0952021
45	8	5.75	248.809	45.1707	6983	5322.62	0.00392615	0.040297	0.035266	0.0724395	0.248809	0.427375	23	0.0531102	0.103456
46	7	6	271.23	47.7882	7893	5065.71	0.0372601	0.0442326	0.0355981	0.0719716	0.27123	0.510802	22	0.0593861	0.116503
47	7	5.71429	272.666	48.4121	4778	3634.71	0.0300738	0.0454958	0.03265	0.0619978	0.272666	0.451133	20	0.0547645	0.0892471
48	8	5.375	240.836	46.4469	6354	4676.38	0.00803162	0.0305643	0.0298395	0.0443931	0.240836	0.415065	20	0.0406924	0.0726751
49	7	6.42857	260.618	41.5748	7888	5164.57	0.0172564	0.0300336	0.0414984	0.0449321	0.260618	0.420655	25	0.0493056	0.0796884
50	6	6.33333	240.232	38.132	6342	5672.17	0.00308908	0.032533	0.0344082	0.0484707	0.240232	0.416225	21	0.0443164	0.0896448
51	6	6.33333	262.259	42.7211	5879	5955.33	0.0294438	0.0416347	0.0383237	0.0569681	0.262259	0.448036	21	0.0599655	0.0942846
52	5	6	242.723	40.9162	6050	6532.6	0.0101347	0.0202405	0.0389719	0.0350959	0.242723	0.444265	16	0.032927	0.0687788
53	7	6.14286	268.23	46.3472	7613	6282.86	0.00859929	0.033273	0.0341079	0.0500644	0.26823	0.464145	23	0.0500558	0.100579
54	6	6.16667	238.978	39.64	4940	6615.5	0.0048305	0.0150343	0.0334267	0.0315972	0.238978	0.44114	20	0.0352729	0.0682995
55	5	6.2	300.1	50.0881	4674	3309.4	0.00459606	0.0383402	0.0405897	0.0644897	0.3001	0.495708	17	0.0603776	0.105928
56	5	6.8	255.079	39.7397	3833	6809.2	0.0145414	0.0358374	0.0397283	0.0507621	0.255079	0.462112	20	0.0560703	0.11253
57	6	6.33333	254.382	41.0343	8803	5487.83	0.0211973	0.0301683	0.0380085	0.0502849	0.254382	0.440203	21	0.0504733	0.095823
58	7	5.85714	265.06	47.3772	3359	4913.86	0.0154492	0.0254603	0.0353649	0.0391794	0.26506	0.449029	21	0.044097	0.0850509
59	6	6.5	252.367	39.7077	4041	5656.33	0.0306726	0.0398142	0.0361342	0.0589748	0.252367	0.440252	21	0.0557087	0.0916519
60	5	6.2	272.958	44.7131	9315	5715	0.0250695	0.0434213	0.0381126	0.0659868	0.272958	0.446642	17	0.0560406	0.0782853
61	7	5.71429	266.341	46.9267	4356	5246.43	0.0275195	0.042248	0.0398376	0.0621854	0.266341	0.455619	20	0.0560193	0.0926149
62	8	6.375	241.701	41.1468	9093	5407.88	0.0159429	0.0357091	0.0316196	0.0640177	0.241701	0.440923	28	0.0436155	0.0751961
63	7	5.85714	255.043	44.9795	6746	5101.71	0.00179822	0.0278507	0.0325077	0.0400016	0.255043	0.448265	21	0.0397223	0.0792716
64	4	7	267.948	38.6771	5038	5908.5	0.0160393	0.0450925	0.0335951	0.0829203	0.267948	0.444936	17	0.051805	0.0829203
65	7	6	244.349	42.8442	8053	6007.86	0.0163744	0.0436816	0.0342491	0.064672	0.244349	0.448415	22	0.0538825	0.0962639
66	6	6.33333	250.448	40.3996	6658	5499.83	0.0157587	0.0353365	0.038094	0.0764439	0.250448	0.446586	21	0.0458308	0.0832547
67	5	6.6	258.897	40.2523	6504	6362.6	0.0282579	0.0367246	0.0374524	0.0535896	0.258897	0.453989	19	0.053325	0.0904632
68	6	6.33333	254.356	45.2693	4077	4434.33	0.0141042	0.0264986	0.0284635	0.0444293	0.254356	0.448267	21	0.0454369	0.0942556
69	4	6.25	270.848	44.174	5200	5967.25	0.00859929	0.0275389	0.0363138	0.0370337	0.270848	0.470691	14	0.0453062	0.100539
70	6	6.33333	265.23	43.9419	2965	6035.83	0.0247748	0.0428207	0.0357266	0.0764147	0.26523	0.424182	21	0.0585472	0.105923
71	5	6.4	246.43	39.9568	7422	5955.4	0.0212904	0.0321961	0.0334131	0.0503819	0.24643	0.450333	18	0.0498568	0.0894456
72	7	5.85714	259.098	45.7388	7736	4569.14	0.0210851	0.0470918	0.0377599	0.0647947	0.259098	0.48498	21	0.0557176	0.0778721
73	5	6.2	253.78	43.6864	1713	5326.4	0.0248624	0.0371218	0.0288695	0.0498325	0.25378	0.446827	17	0.0475805	0.0785696
74	5	6.8	250.326	39.3369	6637	6438	0.0155762	0.0293426	0.0376432	0.0448789	0.250326	0.436559	20	0.0492792	0.0870257
75	6	6.16667	250.351	41.7749	5360	5463.33	0.0244732	0.0454968	0.0360996	0.0609572	0.250351	0.440713	19	0.0574936	0.0916519
76	3	7.33333	283.814	39.4187	0	5418	0.0364137	0.0520269	0.0414969	0.0657644	0.283814	0.459847	14	0.0652331	0.111784
77	7	6	244.755	42.3327	5168	5249.86	0.0145587	0.0252373	0.0392595	0.0430819	0.244755	0.413733	22	0.0400577	0.0774086
78	6	6.16667	244.583	41.8801	5814	5774.67	0.00627839	0.0328596	0.0390572	0.0625134	0.244583	0.416003	20	0.0429442	0.0723097
79	6	6.16667	258.239	42.8348	6917	5761.67	0.00439142	0.0242756	0.0303835	0.0481332	0.258239	0.453823	20	0.0354057	0.0604359
80	5	6.6	245.825	38.2199	1976	4764.6	0.00655349	0.0240558	0.0333146	0.0535728	0.245825	0.440436	18	0.0399753	0.092525
81	7	6.71429	238.658	35.9204	7312	7509.14	0.0181318	0.0319739	0.0373665	0.0437351	0.238658	0.428718	27	0.0499152	0.0925736
82	8	5.625	231.953	44.5268	7439	4510.25	0.0063578	0.033511	0.0305024	0.05325	0.231953	0.404494	21	0.037963	0.0668998
83	5	6.6	254.254	39.5305	3540	5875.2	0.0107905	0.0397859	0.0296372	0.0694335	0.254254	0.44317	19	0.0440609	0.0744005
84	7	6.28571	263.378	42.4629	4641	5070.57	0.00618673	0.0331899	0.0327035	0.0588542	0.263378	0.46231	24	0.0509762	0.0835491
85	4	6.75	252.734	37.9854	3884	6858	0.00621364	0.0206353	0.0404676	0.0304025	0.252734	0.428386	16	0.0441152	0.0784612
86	4	6.25	263.802	44.0455	276	5231.25	0.00606244	0.0405189	0.0351989	0.0522998	0.263802	0.475554	14	0.0517457	0.0853986
87	4	7	251.53	36.6814	1489	6196.75	0.0168952	0.0272564	0.0336205	0.0489851	0.25153	0.480281	17	0.0421375	0.0679013
88	5	6.2	243.741	39.927	4245	6210.4	0.0136818	0.0333408	0.0355992	0.0586903	0.243741	0.4558	17	0.0377138	0.0654816
89	6	6.33333	235.882	39.688	7873	7719.17	0.0104759	0.0268942	0.030403	0.065871	0.235882	0.398728	21	0.0339353	0.0686513
90	5	7	239.67	36.0647	4398	6905.6	0.0134969	0.027701	0.0359792	0.0554182	0.23967	0.43773	21	0.0407406	0.0814274
91	6	6.66667	235.328	36.3265	6880	5687.33	0.00840185	0.0274981	0.0360986	0.0414735	0.235328	0.410686	23	0.0403213	0.068041
92	7	6.14286	245.651	43.5739	8242	5542.14	0.0112567	0.0344857	0.0380114	0.0548942	0.245651	0.432239	23	0.0484116	0.0827062
93	7	6.14286	261.815	45.2389	6374	5384.14	0.00662684	0.0294896	0.0434852	0.0566672	0.261815	0.435509	22	0.0472521	0.0969447
94	6	6	247.186	42.669	5839	4423	0.0111571	0.0336559	0.0311332	0.0534926	0.247186	0.427748	19	0.0474676	0.0871439
95	7	6.57143	257.1	41.101	7887	6414	0.0142494	0.0385158	0.0371906	0.0582978	0.2571	0.43656	26	0.0513576	0.0954779
96	7	6.42857	222.648	36.6537	7339	6395.43	0.00990349	0.0276703	0.0376866	0.0623955	0.222648	0.400385	25	0.0483548	0.0881936
97	7	6.42857	259.091	42.4474	5501	5917.43	0.0280301	0.0436901	0.0405862	0.0592886	0.259091	0.432047	25	0.0577418	0.0923001
98	7	5.85714	258.66	45.6614	6589	4472	0.0105615	0.0397414	0.041587	0.074251	0.25866	0.446636	21	0.0525748	0.101735
99	5	6.6	258.626	41.5238	3754	7185.2	0.00949492	0.0315298	0.0400679	0.0500313	0.258626	0.457236	19	0.0562417	0.101261
100	3	7.66667	273.025	35.7533	0	5586.33	0.0357239	0.0443258	0.034808	0.053935	0.273025	0.44908	15	0.0587532	0.0878928
101	5	6.2	254.303	42.9893	4538	6141.6	0.0130648	0.038147	0.0394843	0.0500428	0.254303	0.43992	17	0.0443561	0.0729083
102	6	7	257.18	38.3728	5028	6243.83	0.0113279	0.0348574	0.0331722	0.0671516	0.25718	0.444078	25	0.0524947	0.0966088
103	7	6	249.342	43.3804	5856	5103.29	0.0206436	0.0311708	0.0347471	0.0477818	0.249342	0.441822	22	0.0454391	0.0892979
104	8	5.875	257.82	50.5665	4772	4557	0.0236461	0.0406556	0.03935	0.0597454	0.25782	0.439331	22	0.0501306	0.0829953
105	8	6.5	256.125	40.6294	11837	7006.25	0.0143469	0.0348291	0.0345392	0.0552027	0.256125	0.42416	29	0.0548977	0.092987
106	6	6.66667	264.323	41.6589	6972	6144.5	0.0187812	0.0491513	0.036329	0.0764439	0.264323	0.439797	23	0.0633345	0.0947081
107	6	6.16667	267.072	45.7308	4633	5191.83	0.0174911	0.0270863	0.0338648	0.0391268	0.267072	0.467159	19	0.043312	0.07741
108	7	6.85714	247.499	38.6134	8587	6975.43	0.0128338	0.0315034	0.041074	0.0546258	0.247499	0.409777	28	0.0543731	0.102088
109	7	6.28571	247.559	42.7334	6778	6040.57	0.0109087	0.0380904	0.0372868	0.0731347	0.247559	0.443612	24	0.0511269	0.083463
110	8	6	246.244	43.6057	8841	5704.25	0.0216965	0.0503215	0.038151	0.0762603	0.246244	0.424795	25	0.0658257	0.11123
111	6	6.33333	238.499	39.7499	5826	5838.67	0.0133361	0.0415852	0.0316149	0.0843853	0.238499	0.405577	21	0.0421229	0.0843853
112	9	6.55556	221.033	35.494	10350	6656.89	0.0034905	0.0265589	0.0331661	0.0707386	0.221033	0.414022	33	0.0390829	0.0707386
113	6	6.33333	245.166	40.6177	6046	5057.67	0.0122309	0.0412028	0.0390819	0.0753542	0.245166	0.435949	21	0.0545705	0.115899
114	4	6	257.026	43.4497	2503	6020	0.0126858	0.0363712	0.0368814	0.0578114	0.257026	0.459212	13	0.0426388	0.081727
115	5	6.4	240.629	40.1048	2626	4799.6	0.0152882	0.0261886	0.0311243	0.0526623	0.240629	0.411467	18	0.0374192	0.0787771
116	4	7	238.319	35.3222	816	7633.5	0.0157485	0.0313967	0.030873	0.0403329	0.238319	0.416133	17	0.0483374	0.0848466
117	5	6.4	260.02	43.832	6334	6481.8	0.0185134	0.0446959	0.0352975	0.0710378	0.26002	0.455072	18	0.0573133	0.105539
118	7	6.14286	241.315	41.1632	8156	5504	0.0130434	0.0327923	0.0385838	0.0850427	0.241315	0.426855	23	0.0455376	0.0912521
119	7	6	244.158	41.6896	8589	6082.43	0.00201016	0.0305823	0.0327581	0.0589289	0.244158	0.427586	22	0.0407184	0.0707094
120	5	6.6	258.475	40.1867	5378	5729	0.0164833	0.0345848	0.0367183	0.0647002	0.258475	0.449222	19	0.0522696	0.0945305
121	5	6.8	260.635	39.3022	6191	6775.2	0.0140463	0.0257898	0.0334964	0.0448804	0.260635	0.457713	20	0.043255	0.0766558
122	6	6.33333	260.632	43.5938	3859	5385.33	0.0214098	0.0336241	0.037991	0.0507505	0.260632	0.469964	20	0.050424	0.074862
123	10	6.4	225.286	36.7609	11535	6387.8	0.00648361	0.0391675	0.0351335	0.0739696	0.225286	0.410306	35	0.0446086	0.0791278
124	7	5.71429	261.804	46.4835	9466	5630.29	0.00660164	0.0321888	0.0328774	0.0463687	0.261804	0.440167	20	0.0458336	0.0743651
125	7	6	247.526	41.9279	5860	5495.71	0.0091308	0.0231326	0.0368113	0.0374677	0.247526	0.433955	22	0.0413064	0.0792841
126	7	6	259.796	46.4953	7855	5214.57	0.0288702	0.0468849	0.040095	0.0601519	0.259796	0.450716	22	0.0594251	0.0902589
127	6	6.83333	241.858	36.9986	6121	7374.33	0.0134368	0.0359279	0.0410993	0.0694209	0.241858	0.423989	24	0.0517581	0.0895236
128	6	6.33333	243.795	39.3265	4975	4971.83	0.00410305	0.0337749	0.0322771	0.048363	0.243795	0.419924	21	0.0473864	0.0838791
129	5	7.2	270.809	39.7832	4387	6392.4	0.0382621	0.0539416	0.0331758	0.0650747	0.270809	0.452845	22	0.0718133	0.0993287
130	6	6.33333	251.43	42.0547	4062	5486.83	0.0115802	0.037362	0.0332704	0.0583776	0.25143	0.469021	21	0.0476688	0.0988891
131	5	7	239.518	34.7871	5355	6092.8	0.0099052	0.0497469	0.0343257	0.0856735	0.239518	0.404504	21	0.0523599	0.102962
132	5	5.8	265.09	48.158	1276	4647.4	0.0185013	0.0390194	0.0339838	0.0679179	0.26509	0.454425	15	0.0484684	0.0849647
133	5	7	258.294	37.7191	7994	7197	0.014592	0.03929	0.0424556	0.0724524	0.258294	0.439006	21	0.0557142	0.0954514
134	5	6.6	244.316	38.2762	6090	6204.2	0.014003	0.0402643	0.0339028	0.0601034	0.244316	0.429058	19	0.0515383	0.0870407
135	6	5.83333	237.688	41.6897	4122	5370.83	0.00307622	0.0255983	0.0361978	0.03962	0.237688	0.439316	18	0.0414778	0.0832099
136	7	5.85714	254.101	46.1242	8320	4636.86	0.0250041	0.040162	0.0380305	0.0694303	0.254101	0.442404	21	0.0550428	0.0967305
137	4	6.75	259.971	41.7811	1055	8914	0.0167663	0.0427731	0.037676	0.0754123	0.259971	0.440502	16	0.0533654	0.0822234
138	6	6.66667	254.82	40.4477	4312	7124.67	0.00805717	0.0282276	0.0396694	0.0415243	0.25482	0.458219	23	0.0463591	0.0805313
139	6	6.16667	248.43	42.7852	5534	5542.83	0.00872353	0.0469799	0.0322347	0.0700192	0.24843	0.475192	20	0.0553755	0.0964653
140	6	6.33333	260.341	43.8034	4492	5268.33	0.0225514	0.0344037	0.032806	0.0571752	0.260341	0.459328	21	0.0513921	0.0913523
141	6	6.83333	244.398	36.5305	4864	5668.17	0.00628275	0.0388501	0.0361942	0.068937	0.244398	0.451465	24	0.0508604	0.0974216
142	5	6.8	255.793	39.3637	7472	6006.2	0.00949492	0.0276576	0.0379894	0.0437769	0.255793	0.452836	20	0.0536198	0.0858593
143	7	5.85714	250.156	43.7773	4396	5247.57	0.0120729	0.042371	0.0373094	0.083837	0.250156	0.433653	21	0.0488599	0.0863364
144	8	6.5	236.628	37.7126	9507	8343.62	0.0160807	0.0311795	0.0338222	0.0552027	0.236628	0.393856	29	0.0478392	0.0872685
145	5	6.6	245.475	38.4578	5111	5633	0.00802408	0.0368057	0.0332937	0.0609572	0.245475	0.420905	19	0.044246	0.0736527
146	7	6.14286	268.717	46.4315	10160	5824.57	0.0219759	0.0402193	0.0437153	0.0577478	0.268717	0.472277	23	0.0606527	0.0939941
147	8	5.25	246.135	47.9817	5753	4553.5	0.0124974	0.0324694	0.0431419	0.0688846	0.246135	0.416297	19	0.044828	0.0812697
148	6	5.83333	259.822	46.2937	6971	4717.67	0.0116854	0.0267607	0.0358296	0.0522245	0.259822	0.471897	18	0.0430345	0.0689102
149	7	5.85714	241.033	41.6478	9454	5281.43	0.00168401	0.024472	0.032442	0.0504229	0.241033	0.466746	21	0.0323945	0.0759824
150	5	7.6	245.634	34.4685	4315	7407.6	0.0150313	0.0373596	0.0357008	0.0673577	0.245634	0.419815	24	0.0496759	0.081287
151	5	6.2	271.629	46.1769	6025	5635	0.0315093	0.0486102	0.0382546	0.0757797	0.271629	0.444734	17	0.0645812	0.12099
152	6	5.83333	250.309	44.5987	5491	5437.17	0.0101207	0.0326682	0.0341782	0.0578829	0.250309	0.433594	18	0.0424165	0.0837374
153	7	6.42857	256.371	40.4613	7703	6383.71	0.0196082	0.0261754	0.0309247	0.0308843	0.256371	0.438614	25	0.0436938	0.0783066
154	6	6.16667	256.748	45.3384	4316	5582	0.0121769	0.0388024	0.0390272	0.0602809	0.256748	0.444825	20	0.0498088	0.0849647
155	7	5.85714	232.837	41.974	7818	6039.86	0.0163226	0.0436961	0.0299104	0.0686902	0.232837	0.399135	21	0.0471039	0.072895
156	6	6	261.074	44.3412	5381	6098.67	0.023163	0.0402262	0.0435417	0.0796222	0.261074	0.41525	19	0.0562924	0.0950547
157	5	6.8	248.482	39.0472	5439	5598.2	0.0214316	0.0309616	0.0370287	0.0383791	0.248482	0.438975	20	0.0456709	0.0916136
158	3	7.33333	264.827	36.256	0	5999	0.019353	0.0332156	0.0363955	0.0462246	0.264827	0.446849	14	0.0492001	0.0871325
159	7	6	258.825	44.8102	10440	5791.71	0.0158586	0.0318324	0.0403202	0.0543356	0.258825	0.489051	22	0.0521219	0.10243
160	6	5.83333	249.616	45.1191	6058	4473.67	0.018164	0.0318236	0.0332109	0.0485925	0.249616	0.454455	18	0.0464483	0.0868783
161	7	6	252.208	42.721	7066	6701.14	0.0258349	0.0500933	0.0460043	0.0792431	0.252208	0.42965	22	0.0637141	0.11583
162	6	6.5	236.849	40.8847	3239	5798	0.00302368	0.0226782	0.0323958	0.0520527	0.236849	0.41149	21	0.0387636	0.109973
163	5	6.8	257.745	45.3917	461	4801	0.0026305	0.033608	0.0354688	0.0547196	0.257745	0.45661	19	0.0403836	0.0753787
164	4	5.75	267.188	49.1435	4525	5845.75	0.00982306	0.0285595	0.028537	0.068224	0.267188	0.437624	12	0.033424	0.068224
165	5	5.4	295.58	55.1749	1235	2717	0.0157638	0.0312501	0.038179	0.051475	0.29558	0.474595	13	0.0449207	0.0908942
166	5	6.8	262.474	40.3918	3619	7065	0.0251249	0.0383147	0.0411758	0.0600013	0.262474	0.450037	20	0.0576783	0.0914788
167	6	6.33333	263.459	43.387	6333	6981.67	0.0106477	0.0385865	0.0337767	0.0528266	0.263459	0.446801	21	0.0519148	0.0988787
168	4	6.25	244.338	40.7958	1598	4971.5	0.00911705	0.02053	0.0322575	0.0337069	0.244338	0.410527	14	0.0241989	0.0451899
169	8	5.875	281.387	49.2847	5944	4074.38	0.0258519	0.0522647	0.0403408	0.0726005	0.281387	0.468672	24	0.0616158	0.0908942
170	5	6.2	263.739	45.7147	3716	5683.4	0.0214316	0.0457272	0.0359446	0.077659	0.263739	0.45092	17	0.0584895	0.092525
171	6	6.33333	245.005	39.9105	6744	6144.5	0.00456479	0.0344777	0.0361104	0.0639487	0.245005	0.425607	21	0.0469318	0.103022
172	6	6.33333	238.032	38.1607	4533	5199.83	0.00659462	0.0312218	0.0357889	0.0535484	0.238032	0.428231	21	0.0415896	0.0822681
173	5	6.8	255.23	39.6214	3639	6143.6	0.0189923	0.0351613	0.0330624	0.0590132	0.25523	0.446519	20	0.0473574	0.0695462
174	6	6.16667	244.494	41.8648	6604	5770.5	0.0132675	0.03346	0.0360699	0.0564259	0.244494	0.429548	20	0.0450159	0.0802517
175	6	6.16667	250.543	44.2426	5019	4557.17	0.00877304	0.0283036	0.0315921	0.0485258	0.250543	0.46562	20	0.0399143	0.0726895
176	7	6.42857	232.546	38.5204	8238	6144	0.010747	0.029915	0.0355445	0.0571981	0.232546	0.419507	25	0.0395989	0.0782537
177	6	6.66667	261.228	40.0654	5743	7009.5	0.0269001	0.0405085	0.03598	0.0607073	0.261228	0.4827	23	0.057675	0.0957781
178	5	6.4	264.44	42.0586	4655	5402.4	0.0266547	0.0392076	0.0360257	0.059532	0.26444	0.451985	18	0.0515696	0.0867182
179	7	6	253.265	44.0629	4507	4721.86	0.0202523	0.0363341	0.0357464	0.0523938	0.253265	0.448533	22	0.0493569	0.0824617
180	7	6.42857	233.701	37.9565	9490	6681.43	0.00865154	0.0369702	0.0351582	0.0621852	0.233701	0.398049	25	0.0476712	0.0770412
181	4	6.75	256.427	39.151	3041	4512.5	0.00743355	0.0300487	0.0316517	0.0498325	0.256427	0.452546	16	0.0424725	0.0826411
182	9	5.77778	256.797	45.2452	10105	5437.11	0.0187812	0.0404967	0.0403048	0.0669221	0.256797	0.435255	26	0.0534712	0.109265
183	7	5.85714	261.858	45.6025	4879	4209.29	0.00192683	0.045796	0.0381772	0.0640754	0.261858	0.457179	21	0.0504657	0.0891229
184	7	6.85714	233.208	35.8009	9718	6838.71	0.00412541	0.0380561	0.0385286	0.0688538	0.233208	0.423047	28	0.0498037	0.117636
185	6	6.83333	236.022	37.4169	6297	6694.33	0.0158726	0.029831	0.0298252	0.0469061	0.236022	0.426779	24	0.0476491	0.0903186
186	5	6.2	244.919	40.8782	6390	5459.2	0.0126908	0.0296428	0.0377706	0.0710378	0.244919	0.426731	17	0.0383024	0.0710378
187	6	6.5	241.684	37.6433	8541	5682.33	0.012536	0.0236869	0.0346942	0.0542029	0.241684	0.407942	22	0.0430961	0.0788852
188	6	6.5	257.581	40.1192	6191	7481	0.0172654	0.02711	0.03459	0.0581761	0.257581	0.470362	22	0.0450217	0.0872314
189	6	5.83333	271.219	49.9029	5068	5469.5	0.0302301	0.0394275	0.033013	0.0522864	0.271219	0.478384	18	0.0539763	0.0881523
190	8	5.875	236.494	42.196	10108	5522	0.00295655	0.0250934	0.0282608	0.070032	0.236494	0.401675	24	0.033469	0.070032
191	4	6.5	277.323	43.5793	2036	6638.5	0.0242722	0.0457235	0.0342887	0.0717263	0.277323	0.462112	15	0.0526084	0.0823494
192	4	6.25	275.045	46.6593	2458	5200	0.0219434	0.049051	0.0415875	0.0635309	0.275045	0.47486	14	0.063652	0.107314
193	5	7.2	245.73	34.8117	5451	8344.4	0.0174192	0.0379851	0.0355148	0.0597432	0.24573	0.411276	22	0.0481203	0.0776348
194	6	6.5	249.583	40.6067	8866	7434.33	0.0203504	0.0321104	0.0344024	0.044449	0.249583	0.420006	22	0.0486209	0.0777847
195	5	6	299.667	51.4428	1566	3596.4	0.00459606	0.0469043	0.0399836	0.0755368	0.299667	0.491112	16	0.061591	0.101332
196	7	6.14286	248.637	45.9782	5551	5231.71	0.0244504	0.0359768	0.0317378	0.0523811	0.248637	0.440137	22	0.0480596	0.082761
197	7	6.42857	238.578	37.5314	10631	5958.57	0.0132122	0.0443978	0.0366941	0.0785135	0.238578	0.432666	25	0.0533712	0.101616
198	6	6.5	258.096	40.1995	8027	5758.5	0.0239131	0.0369855	0.0380384	0.0601452	0.258096	0.443881	22	0.0529868	0.0957398
199	5	5.8	262.678	46.0311	4984	5994.4	0.0204287	0.0356967	0.0363213	0.0589367	0.262678	0.454383	15	0.0428568	0.0848924
200	5	7.2	254.635	36.2754	5830	7594.8	0.0128736	0.0398515	0.0370674	0.0596234	0.254635	0.463457	22	0.0575811	0.119879
201	7	6.71429	236.504	37.0041	8702	6333.14	0.0114442	0.0308073	0.0317567	0.0651481	0.236504	0.435677	27	0.0402921	0.0757985
202	3	7	293.332	43.4567	0	5663	0.0366535	0.0593498	0.0315644	0.0820827	0.293332	0.510802	13	0.0659326	0.0877508
203	6	6.33333	247.286	42.2937	4975	4332.17	0.00470551	0.0421433	0.0368973	0.0696618	0.247286	0.41159	21	0.0485723	0.112528
204	4	6.25	261.531	43.0436	991	6665.5	0.0262341	0.0371569	0.0354886	0.0519609	0.261531	0.436712	14	0.0504272	0.0813182
205	6	6.66667	252.477	38.7231	9122	5621.67	0.01731	0.0310831	0.0378766	0.059532	0.252477	0.449478	22	0.0465175	0.0859767
206	5	6.6	253.424	39.0998	4519	6608.2	0.0196361	0.0293599	0.0276103	0.0376001	0.253424	0.440613	19	0.0419981	0.0726027
207	6	7.33333	263.363	37.1705	9702	7186	0.0313104	0.0445203	0.0349961	0.0602629	0.263363	0.447228	27	0.0627525	0.107992
208	5	6.6	283.851	43.2535	7588	6016.6	0.0290776	0.0613762	0.0462509	0.0883569	0.283851	0.481502	19	0.0774633	0.121684
209	6	6	266.732	46.731	7809	5906	0.0177023	0.0466378	0.0399411	0.0701047	0.266732	0.446088	19	0.0675653	0.117636
210	5	5.8	267.779	50.0492	1479	3724.2	0.00786365	0.0234189	0.0335024	0.0369439	0.267779	0.448458	15	0.0423206	0.0717998
211	4	6.75	273.135	41.0515	1938	4776.5	0.0234742	0.0383268	0.0326048	0.0640177	0.273135	0.481502	16	0.0552341	0.0895384
212	8	6.25	251.478	40.7156	7455	6402.62	0.0211973	0.0418633	0.0372355	0.0799678	0.251478	0.434307	27	0.0574406	0.0872231
213	7	6.14286	235.662	38.4754	7438	5863.43	0.0185625	0.023132	0.0312933	0.0363517	0.235662	0.411581	23	0.0376148	0.0633993
214	8	5.625	240.879	43.4443	12626	4524.62	0.020227	0.0433276	0.0405849	0.0862509	0.240879	0.451496	22	0.0494257	0.0953232
215	6	5.83333	268.89	47.9094	5884	5916.83	0.0228928	0.0366366	0.035282	0.0648829	0.26889	0.488621	18	0.0477687	0.0781248
216	5	6.6	259.477	40.6514	5271	5860	0.0166423	0.0327532	0.0366953	0.0564375	0.259477	0.452037	19	0.0494917	0.0844099
217	4	8	274.803	34.623	4396	8338.5	0.0219759	0.0336364	0.040252	0.0487607	0.274803	0.479928	21	0.0565471	0.106705
218	5	6.2	249.819	41.696	3412	5545.2	0.0110612	0.0267377	0.0393859	0.0532611	0.249819	0.452075	17	0.0434979	0.0789905
219	6	5.83333	253.309	44.0274	4139	4617.67	0.0169232	0.0264843	0.0337688	0.0419003	0.253309	0.466412	18	0.0399794	0.0724013
220	8	6.5	255.256	40.3142	6275	7050.12	0.0105899	0.0312009	0.0343718	0.0513237	0.255256	0.458873	29	0.0514938	0.0872692
221	5	6.8	259.024	40.2104	6113	6493.4	0.0208185	0.0350006	0.0330606	0.0478337	0.259024	0.436771	19	0.050077	0.0850097
222	9	6.44444	255.925	42.2931	10597	5209.33	0.0026305	0.0338556	0.0354494	0.0695413	0.255925	0.453979	29	0.048697	0.0863085
223	5	6.4	246.895	40.0322	2677	5413.8	0.00676907	0.0241687	0.0315312	0.0464798	0.246895	0.435121	18	0.0313109	0.0659682
224	8	6.25	261.856	45.1365	6062	6539.5	0.0294869	0.0405297	0.0392706	0.0579447	0.261856	0.443418	27	0.0603274	0.095333
225	3	6.33333	262.761	44.7667	0	2444.67	0.0183597	0.0308649	0.033276	0.0473436	0.262761	0.472825	11	0.0441881	0.0713637
226	5	6.2	262.037	43.7353	1723	5271.8	0.0203102	0.0357498	0.0358656	0.0462525	0.262037	0.455619	17	0.0512646	0.0809848
227	7	5.85714	248.753	43.3203	8175	6157.86	0.0167239	0.0389003	0.0387249	0.0557829	0.248753	0.418109	21	0.0429798	0.0838849
228	8	5.75	234.827	41.8635	6123	5944.5	0.0023174	0.0225421	0.0375208	0.0406503	0.234827	0.400847	23	0.0338182	0.0650851
229	5	7.2	251.358	36.4469	4747	6884.2	0.0172204	0.0400868	0.0295139	0.0773801	0.251358	0.433256	22	0.0515094	0.0817394
230	6	6.5	246.69	39.4508	4720	4821.33	0.0112656	0.036909	0.0352877	0.0570133	0.24669	0.436579	22	0.0500724	0.0897536
231	6	7	242.626	36.7966	6746	7502.83	0.0160892	0.0286719	0.0410913	0.0546258	0.242626	0.38877	25	0.0532948	0.10457
232	5	6.2	284.797	46.6525	3906	4918.4	0.0109194	0.0349619	0.0299636	0.0636548	0.284797	0.474771	17	0.0487581	0.0718665
233	7	6.14286	244.647	44.6994	5117	4613.71	0.0190469	0.0440102	0.034038	0.0682885	0.244647	0.422505	22	0.052492	0.0854272
234	4	6.75	249.522	37.5026	1585	5897.75	0.0111571	0.0248392	0.0337091	0.0334298	0.249522	0.438905	16	0.0438243	0.0797333
235	6	7	254.923	36.9234	6935	6833.17	0.0255425	0.0357234	0.0409648	0.0520522	0.254923	0.430852	25	0.0554957	0.0907777
236	7	5.71429	247.444	47.5108	3625	5204.57	0.00703339	0.0223252	0.0344268	0.0393755	0.247444	0.429494	19	0.0409134	0.0692344
237	6	6	248.819	44.6788	5497	4983.17	0.0195646	0.0419799	0.0384956	0.0571981	0.248819	0.417138	19	0.0548896	0.103438
238	7	5.85714	242.791	42.8601	5460	5476.43	0.0169407	0.0328615	0.0326665	0.0639487	0.242791	0.430051	21	0.0461814	0.082772
239	4	6.75	242.375	37.6066	4081	6111.75	0.0186931	0.0334557	0.0336714	0.0437445	0.242375	0.436206	16	0.0442707	0.0770468
240	7	6.57143	238.193	37.8759	7867	6080.29	0.0029407	0.0250629	0.0313824	0.0651481	0.238193	0.423854	26	0.0359124	0.0651481
241	7	6.42857	256.552	44.1257	9149	7533.57	0.0063875	0.0344086	0.0331662	0.068224	0.256552	0.433506	25	0.0500315	0.0919539
242	5	6	267.218	50.4533	2416	4396	0.025646	0.0349267	0.0359069	0.0496563	0.267218	0.434209	15	0.0475803	0.0800149
243	6	6.33333	257.24	41.4953	4665	5740.17	0.016205	0.0396591	0.0405167	0.0513237	0.25724	0.454527	21	0.0555583	0.0952021
244	5	6.6	275.597	43.3957	7217	6073	0.0358434	0.0448146	0.0374586	0.0577488	0.275597	0.487928	19	0.0645799	0.109964
245	6	6.5	228.543	37.3347	7852	6316.5	0.00453098	0.0283131	0.0325151	0.0707386	0.228543	0.415787	22	0.0350872	0.0710358
246	5	6.6	248.343	40.7006	5711	6755.4	0.0128788	0.035054	0.0356465	0.0575495	0.248343	0.460339	19	0.0450084	0.0743399
247	8	5.875	253.415	45.9315	4301	4160.25	0.0227505	0.043394	0.0317321	0.0724996	0.253415	0.435023	24	0.051061	0.0897458
248	6	6.5	238.773	37.5688	8209	5781.5	0.0181318	0.037211	0.0330509	0.0679179	0.238773	0.422207	22	0.0502996	0.0944169
249	5	6.6	266.921	40.9915	3857	6485.8	0.0213525	0.0347803	0.0396648	0.0541388	0.266921	0.445548	19	0.0536041	0.0848654
250	5	7	272.492	41.8057	5368	5631.6	0.0375392	0.0469202	0.035687	0.0563474	0.272492	0.447353	21	0.0617542	0.0978291
251	7	6.28571	254.601	42.217	9226	6120	0.0107087	0.0379576	0.0350915	0.0647189	0.254601	0.442922	24	0.051084	0.0812478
252	7	6.57143	238.355	37.0099	8297	7239.57	0.00969082	0.0271964	0.0328371	0.0647614	0.238355	0.431232	26	0.0427381	0.0822132
253	6	6.83333	242.47	38.9524	7869	6207.33	0.00872353	0.0225596	0.0353338	0.0431109	0.24247	0.466468	24	0.0437618	0.0757436
254	9	6	228.489	41.7084	8070	5786.11	0.0132991	0.0392404	0.0394247	0.0602277	0.228489	0.411226	27	0.048369	0.0884846
255	7	6.28571	236.243	40.1506	7966	6092.71	0.0124803	0.0317552	0.0349335	0.0434687	0.236243	0.436652	24	0.0486943	0.0826139
256	7	6.14286	247.624	41.9024	5988	5411	0.00925042	0.0386326	0.0404413	0.0515711	0.247624	0.437345	23	0.0528562	0.0944609
257	6	6.33333	241.694	40.0425	2042	6563.67	0.00935246	0.028518	0.0385221	0.0357307	0.241694	0.41748	21	0.0497412	0.106747
258	6	5.83333	237.752	42.3613	3395	5480.33	0.016171	0.0381536	0.0384413	0.0611816	0.237752	0.436579	18	0.0423235	0.0958356
259	7	5.71429	249.984	45.3202	6422	4951.57	0.0118822	0.0245218	0.0296435	0.0386103	0.249984	0.433909	20	0.0355796	0.0694528
260	7	6.57143	243.719	37.8428	10056	6916.57	0.0169587	0.0339983	0.0343954	0.0511269	0.243719	0.441263	25	0.0501542	0.087131
261	5	6.4	263.115	42.161	1645	6049.8	0.0177212	0.0406995	0.04286	0.0927219	0.263115	0.44832	18	0.0495614	0.0927219
262	7	5.85714	250.166	43.226	7074	6581.71	0.0128338	0.0498874	0.0440717	0.0880838	0.250166	0.399901	21	0.0614841	0.124184
263	8	5.75	249.886	45.3291	9050	5151.88	0.00670842	0.0272619	0.0335436	0.0571231	0.249886	0.44856	23	0.0418476	0.0707946
264	6	6.16667	261.696	42.5775	8156	5300.17	0.0109766	0.0349711	0.0353931	0.0581761	0.261696	0.45528	20	0.0494405	0.0760199
265	4	6.75	282.106	42.3999	3257	5391	0.0319685	0.0443037	0.0374522	0.0672706	0.282106	0.494496	16	0.0619809	0.111014
266	7	6	251.815	43.2111	5173	5589.86	0.0122999	0.0328976	0.0365927	0.0747114	0.251815	0.470383	22	0.0436789	0.0747114
267	6	6.33333	237.109	41.1647	4373	4971.33	0.00428208	0.0332995	0.033208	0.0619234	0.237109	0.411861	21	0.0441851	0.0716286
268	5	6.4	243.121	38.6678	4309	5466.8	0.00568879	0.0224197	0.0373015	0.0656654	0.243121	0.415316	18	0.0335842	0.0656654
269	4	7.25	250.173	36.831	1452	6399.5	0.0109364	0.0249229	0.0356591	0.0432401	0.250173	0.461178	18	0.0459119	0.0883634
270	5	6	280.575	47.297	3842	5544.2	0.032965	0.0516963	0.0474832	0.0820148	0.280575	0.44418	16	0.0644544	0.110664
271	6	6.16667	251.68	43.0953	8473	6215	0.0172715	0.0324778	0.0341523	0.044754	0.25168	0.451713	20	0.0464074	0.0888325
272	7	6.57143	248.759	40.3176	5483	5430.43	0.0278065	0.0431714	0.0379708	0.0716071	0.248759	0.451475	26	0.0638792	0.11253
273	7	5.57143	258.936	46.8551	4527	6088.14	0.0204598	0.042529	0.0362505	0.0823917	0.258936	0.445128	19	0.0487582	0.0842007
274	5	6.2	255.694	41.885	5156	6366.2	0.0197478	0.0369072	0.0344601	0.0596642	0.255694	0.449927	17	0.0504217	0.0862138
275	6	5.66667	274.405	49.6542	5996	3735.67	0.0225063	0.0409808	0.0401338	0.0597045	0.274405	0.45874	17	0.0567714	0.10023
276	5	6.2	298.792	49.8698	2587	5027.8	0.0287835	0.0374535	0.0346889	0.0493693	0.298792	0.464433	17	0.0619831	0.102962
277	5	7	264.299	38.596	4447	8106.8	0.0163432	0.0354148	0.0304363	0.0495811	0.264299	0.456551	21	0.0532296	0.093193
278	7	6.85714	255.968	39.3964	6330	5850	0.0230404	0.0302227	0.0373241	0.0484417	0.255968	0.426169	28	0.0504998	0.0920717
279	4	6.5	257.113	40.786	2266	4698.5	0.0195683	0.0289071	0.0279455	0.0485258	0.257113	0.465798	15	0.0429364	0.0654382
280	6	6.16667	265.806	44.09	3542	5496	0.0157275	0.0342984	0.0363072	0.0630344	0.265806	0.490667	20	0.0517854	0.0974216
281	6	6.16667	268.201	45.924	3639	6263	0.0215417	0.0350136	0.037166	0.044754	0.268201	0.449832	20	0.055074	0.103456
282	6	5.66667	242.919	43.5712	5549	4507	0.0145299	0.0381316	0.033262	0.0647002	0.242919	0.409213	17	0.0465844	0.0871076
283	6	6.33333	254.306	41.4256	4759	5310.83	0.0102025	0.0320828	0.0362145	0.0596579	0.254306	0.440656	21	0.0503472	0.0871258
284	5	6.4	248.687	39.5531	5402	7018.8	0.00836105	0.0301158	0.0344895	0.0472311	0.248687	0.420307	18	0.0407459	0.082222
285	6	7	244.501	35.8181	5793	6086.83	0.0107529	0.0264152	0.0320384	0.0602264	0.244501	0.460416	24	0.0412242	0.07996
286	5	6.6	259.791	41.5666	4441	6931.4	0.027024	0.0426099	0.0359046	0.0709729	0.259791	0.461134	19	0.0644345	0.112528
287	7	6	244.595	42.0138	7381	6145.43	0.0108537	0.037194	0.0297769	0.0712043	0.244595	0.451993	22	0.043523	0.0769423
288	4	6.75	256.236	38.5117	4108	6928.5	0.0193352	0.040416	0.0298753	0.0712043	0.256236	0.461211	16	0.0435806	0.0712043
289	7	6.28571	249.089	40.371	6840	5810.57	0.0113753	0.047942	0.0408132	0.0835051	0.249089	0.437958	23	0.0533931	0.095333
290	6	6.5	242.817	38.9921	7648	6929.33	0.0101347	0.0363055	0.0357174	0.0833985	0.242817	0.437429	22	0.0434441	0.0871728
291	6	5.83333	260.066	45.202	4943	5178.67	0.0357956	0.047354	0.0363861	0.0548337	0.260066	0.442837	18	0.0592639	0.0958095
292	7	6.28571	232.485	39.0637	5369	6758.57	0.00987558	0.0310003	0.0377756	0.0501322	0.232485	0.380066	24	0.0434602	0.0817418
293	6	6.83333	252.813	39.0923	5678	5871	0.0105899	0.0348385	0.037745	0.065209	0.252813	0.451715	24	0.0437014	0.0829389
294	5	7	252.199	39.4312	3628	6025.2	0.0213782	0.046589	0.0366027	0.106638	0.252199	0.437371	21	0.0527401	0.106638
295	6	5.66667	250.648	46.3003	2662	3446.83	0.016551	0.034007	0.0352502	0.0577488	0.250648	0.415455	17	0.0383156	0.066732
296	5	6.2	257.537	42.187	4314	4964	0.00803222	0.0307674	0.0331136	0.0696785	0.257537	0.447794	17	0.0412819	0.076555
297	6	7.16667	252.378	36.2209	5784	6980.5	0.0083467	0.0360534	0.0361763	0.0732748	0.252378	0.468648	26	0.0499225	0.0776296
298	6	6.33333	259.959	43.4813	1614	6410.5	0.0158369	0.0320718	0.0331387	0.056617	0.259959	0.43968	21	0.0482892	0.0902343
299	6	6	261.046	44.3364	3680	5549.67	0.0142613	0.0381875	0.0335509	0.0762336	0.261046	0.460207	19	0.0459783	0.084984
300	7	6.57143	238.268	36.9964	8892	7136.71	0.0211753	0.0481364	0.0405402	0.0792431	0.238268	0.442737	26	0.0604566	0.12514
301	6	6	253.123	44.0957	4844	5715.83	0.0154545	0.0337917	0.0330169	0.0621854	0.253123	0.441051	19	0.0470669	0.108722
302	6	6.33333	235.175	41.4823	4940	5331	0.00428208	0.0285814	0.0300489	0.0443931	0.235175	0.416143	21	0.0450549	0.0771409
303	5	7	249.17	38.2654	4492	6675	0.0287737	0.0379227	0.0376101	0.0502937	0.24917	0.432633	21	0.0549493	0.0797498
304	4	6.5	261.098	40.408	3513	6535	0.0147777	0.0256572	0.0331022	0.0385541	0.261098	0.455441	15	0.0437649	0.0817455
305	5	6.2	247.263	42.5645	2574	4109.8	0.00935269	0.0275857	0.0356779	0.0575091	0.247263	0.42624	17	0.0394154	0.0719516
306	5	7	259.975	38.7693	3754	7436.6	0.0241069	0.0462255	0.0354131	0.0794177	0.259975	0.439724	21	0.0610401	0.103197
307	8	6	249.375	43.7643	7190	5544.12	0.00964272	0.0377562	0.0326851	0.0764401	0.249375	0.436243	25	0.0512916	0.0926921
308	9	6.22222	239.85	41.6037	9859	5671.56	0.00556143	0.0323921	0.0336525	0.0683545	0.23985	0.450242	30	0.0471455	0.0944498
309	6	6.66667	248.306	39.4136	6175	5560.33	0.00285085	0.0395896	0.0384785	0.0568738	0.248306	0.4565	23	0.0500354	0.0877406
310	5	6	263.72	46.3393	1473	4817.6	0.0254794	0.0343596	0.0352946	0.0453214	0.26372	0.439213	16	0.0460878	0.0778919
311	5	6.2	252.682	47.3076	1357	3731.2	0.0142302	0.0343095	0.0341167	0.0534799	0.252682	0.452544	16	0.0419217	0.0901668
312	7	5.71429	265.113	47.4319	4359	4387	0.0212496	0.0432588	0.0420272	0.0640754	0.265113	0.441534	20	0.0526376	0.0984663
313	9	6.11111	255.465	43.3209	8909	6534.89	0.0125334	0.0369259	0.0359856	0.0526281	0.255465	0.453095	29	0.0551515	0.100215
314	4	6.5	252.114	40.9685	1751	4800.25	0.0155988	0.0294578	0.0342741	0.0490007	0.252114	0.434437	15	0.0388475	0.0757022
315	5	6.2	264.963	45.1068	2122	4582.6	0.0217362	0.0282144	0.0342844	0.031961	0.264963	0.461053	17	0.0419086	0.0648006
316	4	6.25	270.138	44.4601	2129	5117.5	0.0191277	0.031943	0.0332661	0.0468089	0.270138	0.453989	14	0.0461921	0.0795085
317	5	6.4	267.862	49.2356	4202	5487.8	0.0173992	0.0314254	0.0318517	0.0392126	0.267862	0.451758	17	0.0458498	0.0672335
318	6	6.33333	245.796	41.1286	5352	6840.17	0.0215839	0.0348552	0.02954	0.0454715	0.245796	0.428368	21	0.0468646	0.0832413
319	6	6.33333	250.816	43.4283	4148	5626.17	0.00634117	0.041228	0.0352303	0.0751663	0.250816	0.432182	21	0.0423581	0.0898571
320	4	6.25	267.413	43.6138	1738	5627	0.015424	0.0294736	0.0302465	0.0410288	0.267413	0.45027	14	0.0446283	0.0884712
321	5	6.2	268.627	46.5621	2315	5640	0.0339955	0.0440391	0.0351463	0.0522998	0.268627	0.476436	17	0.0578943	0.108447
322	5	6.6	259.131	41.6049	4862	5790.2	0.0183477	0.0303202	0.0368793	0.0456089	0.259131	0.452886	19	0.0450271	0.0964513
323	7	6	245.749	42.212	4782	5661.43	0.0212659	0.0419804	0.0309007	0.0755731	0.245749	0.442053	22	0.0465036	0.0848529
324	5	6.4	247.788	39.7051	2293	6639.8	0.013544	0.0285226	0.03455	0.0479212	0.247788	0.435895	18	0.043892	0.0752604
325	6	6.66667	244.45	37.7346	4218	5590.33	0.010211	0.0255268	0.0289943	0.0431894	0.24445	0.435595	23	0.0386722	0.0710856
326	4	7	251.849	36.3533	2529	5198.75	0.0109912	0.0291052	0.0320333	0.0615348	0.251849	0.46218	17	0.0418755	0.0714875
327	5	6.2	251.488	40.7171	5474	6306.8	0.0182193	0.0291778	0.027888	0.0390076	0.251488	0.442991	17	0.0417748	0.0701504
328	7	5.57143	244.967	47.077	3843	5185	0.00931209	0.0452678	0.035838	0.0861015	0.244967	0.400208	19	0.0540333	0.0911305
329	7	6.14286	271.501	45.2963	6017	6386.86	0.0235815	0.0477986	0.0452816	0.103811	0.271501	0.451622	23	0.0636199	0.109888
330	6	6.33333	261.385	46.5721	4945	5105.33	0.0208665	0.0477229	0.0398779	0.0657644	0.261385	0.434088	20	0.0526669	0.0868633
331	6	6.66667	243.909	38.4415	6144	5771.33	0.0105195	0.0277964	0.0321454	0.0499505	0.243909	0.438314	21	0.0419875	0.0826595
332	6	6.83333	252.91	38.0369	5391	7056.83	0.0179963	0.0415661	0.0371545	0.0661617	0.25291	0.438468	24	0.052859	0.0787745
333	9	6	254.722	43.8688	9493	5961.89	0.0212161	0.0461511	0.0383538	0.0613212	0.254722	0.45027	28	0.057316	0.10728
334	6	6.66667	259.866	40.5266	5970	6221.83	0.0218877	0.0505883	0.0401445	0.0660594	0.259866	0.475924	23	0.0601631	0.087723
335	6	6.5	239.938	40.434	4483	5948.67	0.00556143	0.0315635	0.0359857	0.063889	0.239938	0.446553	22	0.0411075	0.0725014
336	5	6.6	243.278	37.824	2577	4424.2	0.00942011	0.0237408	0.0394172	0.0514545	0.243278	0.42158	19	0.0353475	0.0594146
337	4	6.5	257.655	40.2586	2625	6169.75	0.0204029	0.0318201	0.0376234	0.0424334	0.257655	0.439665	15	0.0551056	0.113549
338	4	6.75	266.157	40.6365	3379	6070	0.0331771	0.0468646	0.0305519	0.0707968	0.266157	0.461683	16	0.0545859	0.0729935
339	8	6.625	251.528	39.9874	9199	7364.12	0.0270867	0.0442463	0.0372934	0.0746388	0.251528	0.450518	30	0.0576001	0.0930685
340	7	6.14286	238.906	40.7522	5062	6441.43	0.00669125	0.0316805	0.0364737	0.0669092	0.238906	0.421205	23	0.0399464	0.0841736
341	7	6	250.404	42.4154	7075	4857	0.0164439	0.0383451	0.0386226	0.068937	0.250404	0.454174	22	0.0528332	0.0852858
342	8	6	255.946	45.1333	4442	5469.5	0.0168952	0.0326045	0.0373245	0.0516119	0.255946	0.47811	25	0.0526966	0.0813478
343	7	5.57143	249.807	45.7979	4498	5193	0.0103472	0.0216835	0.0384506	0.0351235	0.249807	0.440645	19	0.0371551	0.0772449
344	6	6.83333	249.566	37.9466	5965	7071.83	0.0197481	0.0407717	0.0342525	0.0613806	0.249566	0.417884	24	0.0590674	0.0937132
345	5	6.8	245.943	36.5986	6210	6387.4	0.00665508	0.0392115	0.0330625	0.0669092	0.245943	0.429857	20	0.0447884	0.0754317
346	6	6.5	258.109	41.7037	5804	6912	0.0148347	0.0328441	0.03665	0.0629596	0.258109	0.443267	22	0.0492965	0.0825373
347	6	6.16667	239.814	39.7787	5362	5692.67	0.00659462	0.0225973	0.0330836	0.0354275	0.239814	0.427557	20	0.0393695	0.0708727
348	7	5.85714	261.87	46.2281	5067	5680.86	0.00590834	0.0420072	0.0451685	0.0789382	0.26187	0.437563	21	0.0527585	0.0969357
349	4	7	243.102	36.6341	5868	7020.75	0.011904	0.0292124	0.0395388	0.0521555	0.243102	0.445443	17	0.0442857	0.0735116
350	7	6	235.136	40.709	7469	5364.71	0.0120544	0.0308712	0.0327199	0.0647056	0.235136	0.427841	22	0.0371506	0.0647056
351	6	7	232.844	34.9728	5521	7638.5	0.00752648	0.0332122	0.0348386	0.0555792	0.232844	0.40876	25	0.042224	0.0772698
352	8	5.75	243.391	43.3903	6666	5318.38	0.0119169	0.0433826	0.042572	0.0764147	0.243391	0.410452	23	0.0525359	0.10793
353	5	6.6	256.085	39.3274	2616	6248.4	0.00416903	0.0244006	0.032708	0.0329366	0.256085	0.448111	19	0.0432911	0.0814266
354	4	6.75	262.833	39.5032	4629	5834.75	0.0186244	0.0277928	0.0327858	0.033007	0.262833	0.44567	16	0.043468	0.0677036
355	8	6.125	252.601	43.5786	9244	5858.88	0.0110967	0.0352172	0.0318992	0.070907	0.252601	0.434861	26	0.0468093	0.0862969
356	7	5.85714	256.66	47.4035	5680	5135.14	0.00743355	0.0277954	0.0372482	0.0551222	0.25666	0.450619	21	0.0436456	0.0878928
357	6	6.33333	258.675	41.7268	4254	5799.17	0.0109766	0.0347223	0.0334446	0.0539264	0.258675	0.453789	21	0.0461489	0.08059
358	7	6.14286	240.775	39.9653	6667	6127.57	0.0151763	0.0264146	0.0308721	0.0606869	0.240775	0.423895	23	0.0371336	0.0606869
359	5	6.8	259.26	41.9137	3265	6193.8	0.0156756	0.0305011	0.0320275	0.0401591	0.25926	0.451133	20	0.0493313	0.0925641
360	8	6.375	248.641	40.9962	7977	5077.38	0.0147603	0.0307365	0.0351174	0.0414647	0.248641	0.42416	27	0.047761	0.0911305
361	4	7.5	253.913	35.6184	2944	8085	0.0308668	0.0399564	0.0370092	0.0599376	0.253913	0.46101	19	0.0527233	0.0877406
362	9	6.66667	230.646	34.9324	11663	7648.56	0.0084486	0.0306271	0.0333408	0.0522751	0.230646	0.427887	34	0.0464487	0.0958311
363	6	6.33333	235.172	39.7241	5925	6321.5	0.0236946	0.0467827	0.0375307	0.0649515	0.235172	0.401447	21	0.0579635	0.0932473
364	6	6.66667	236.467	36.2677	4880	5508.33	0.0121718	0.0194989	0.0269016	0.0306648	0.236467	0.409834	22	0.0349488	0.0800405
365	5	6.2	258.046	42.762	1827	6213.8	0.0250041	0.0409705	0.0401066	0.0545183	0.258046	0.449907	17	0.0613815	0.0923054
366	4	7.5	261.835	35.0671	213	6476.75	0.0262928	0.0391243	0.0388265	0.0731347	0.261835	0.457802	19	0.0572106	0.0826911
367	4	6.25	246.839	39.6706	3872	4918	0.0106969	0.0314318	0.0274864	0.0637665	0.246839	0.426691	14	0.0373516	0.0637665
368	7	6.85714	261.041	39.9257	7055	5866.86	0.0274247	0.0471916	0.0344622	0.0815468	0.261041	0.435687	27	0.0646444	0.103147
369	4	6.75	269.272	40.4709	0	6000.25	0.0152589	0.0323691	0.0352726	0.0491795	0.269272	0.478728	16	0.0483811	0.0857808
370	8	5.625	241.609	45.8769	3143	4793.5	0.0218108	0.0403851	0.0338534	0.0604908	0.241609	0.423397	21	0.0483593	0.0861896
371	4	7	247.678	35.7512	1466	5664.5	0.0165982	0.0458436	0.0322251	0.0911901	0.247678	0.43018	17	0.0481959	0.0911901
372	7	6.57143	231.56	39.5911	4354	5958.57	0.0129124	0.039671	0.0358399	0.0944531	0.23156	0.429055	26	0.0442347	0.0944531
373	4	6.5	267.628	42.4541	1521	4260.5	0.00786365	0.0300145	0.03468	0.0527031	0.267628	0.442668	15	0.0433644	0.0796634
374	4	6.5	257.924	39.9169	1646	6407.5	0.0147521	0.0304615	0.030707	0.0500862	0.257924	0.435164	15	0.0503951	0.0958095
375	6	6.16667	250.289	42.857	7096	6499.33	0.0118822	0.0205424	0.0287823	0.040707	0.250289	0.445791	20	0.0348149	0.0731734
376	6	6.5	264.606	43.051	9987	6383.67	0.0320934	0.0410724	0.0373206	0.0481621	0.264606	0.468178	22	0.0588714	0.0965544
377	8	5.75	238.182	42.249	6584	5220.75	0.00335873	0.0263624	0.0368145	0.0565664	0.238182	0.412881	23	0.0362529	0.066892
378	7	6.42857	254.577	40.3947	9403	7331.71	0.0204142	0.0336865	0.0394892	0.0466263	0.254577	0.452274	25	0.0539735	0.0944498
379	6	6	242.49	42.099	3084	5891	0.0180522	0.0275687	0.0299745	0.0471717	0.24249	0.418382	19	0.0404818	0.0851561
380	7	6	236.285	42.1937	8203	4560.14	0.0023174	0.0306151	0.0368361	0.0551398	0.236285	0.403164	22	0.0373421	0.0690649
381	4	6.25	269.541	45.0037	946	5752.5	0.00912269	0.0429531	0.0369917	0.0725995	0.269541	0.450541	14	0.0521293	0.0725995
382	7	6.57143	239.358	38.034	6596	7063.86	0.011533	0.027197	0.0347421	0.0462617	0.239358	0.434441	26	0.04502	0.0877397
383	5	6.4	248.721	42.4208	3547	5678.4	0.0156226	0.0406984	0.034725	0.0734694	0.248721	0.465069	18	0.0502747	0.0919334
384	6	6	260.751	43.8723	8180	5704.17	0.0318047	0.0510368	0.0390024	0.076988	0.260751	0.470994	19	0.0594119	0.102601
385	5	6.6	252.229	39.2156	5350	5930.4	0.0202986	0.0316545	0.0330412	0.0421815	0.252229	0.438622	19	0.0454399	0.0739155
386	7	5.85714	250.919	43.3561	6503	5338.57	0.0165897	0.0420137	0.0343385	0.0903417	0.250919	0.420828	21	0.0491747	0.0903417
387	6	6	251.701	43.4483	2556	5751.83	0.0189065	0.0345383	0.0381634	0.0602592	0.251701	0.468931	19	0.0506554	0.102307
388	6	6	258.089	44.5511	3871	6449.5	0.021945	0.0414392	0.0366369	0.0648565	0.258089	0.461444	19	0.0474298	0.0764108
389	8	6.125	237.183	41.5776	8066	5895.88	0.012474	0.0393379	0.0356858	0.064672	0.237183	0.413491	26	0.0501516	0.0820629
390	7	6	262.593	45.6859	7264	5422.14	0.0224283	0.0375893	0.0348362	0.0539264	0.262593	0.452009	22	0.0535212	0.106555
391	6	6.33333	254.865	41.1121	8024	6303.83	0.0169115	0.0433081	0.0358475	0.0762336	0.254865	0.472305	21	0.0518087	0.0856262
392	6	6.33333	264.518	43.824	7034	5224.83	0.0252279	0.0402621	0.0380934	0.0606638	0.264518	0.467546	21	0.0561218	0.102088
393	5	6.6	243.478	41.4124	5592	5496.6	0.00438159	0.0427604	0.0329217	0.080883	0.243478	0.399131	19	0.0514506	0.0867131
394	5	6.6	239.466	36.4901	2715	6101	0.00767558	0.0330858	0.0315869	0.043596	0.239466	0.429762	19	0.0472783	0.0899317
395	7	6.14286	260.476	46.2921	4448	5495.29	0.00657046	0.0408075	0.0379986	0.059532	0.260476	0.444588	22	0.0573614	0.0944866
396	4	6.25	284.465	46.3949	2872	5295.5	0.0198438	0.0460957	0.0362245	0.0663306	0.284465	0.491501	14	0.0629858	0.0964653
397	6	6.5	233.638	38.1671	5525	5502.33	0.0145303	0.0381278	0.0423478	0.0861015	0.233638	0.401188	21	0.044411	0.0861015
398	5	6.4	273.663	43.0042	2130	5888	0.0215417	0.0336452	0.0372087	0.0598839	0.273663	0.453722	18	0.0518647	0.085792
399	8	6.5	233.041	37.8229	10091	6681.62	0.00858912	0.0248243	0.0322353	0.0395003	0.233041	0.441322	29	0.0435609	0.076066
400	5	6.4	260.301	43.8793	4201	5231.4	0.030107	0.0394393	0.0431882	0.0601519	0.260301	0.444124	18	0.0549565	0.103929
401	6	6.66667	246.179	39.3203	8217	6462	0.0119342	0.038509	0.0339758	0.0714286	0.246179	0.425005	23	0.0491687	0.0988891
402	7	5.85714	240.181	41.8275	7157	6239.86	0.0163684	0.0279036	0.0306805	0.0519311	0.240181	0.424771	21	0.0407348	0.0757496
403	5	6	249.301	42.025	6500	5938.6	0.0201704	0.0325094	0.0323333	0.0551887	0.249301	0.43843	16	0.0431724	0.0703611
404	8	6.125	267.049	44.3493	9474	5490.75	0.021741	0.047767	0.0385058	0.0852815	0.267049	0.460715	26	0.0630342	0.11479
405	6	6.33333	252.491	40.4788	5575	5483.67	0.02007	0.0325312	0.0295395	0.0420317	0.252491	0.43044	21	0.0470385	0.0923001
406	7	5.85714	257.192	44.79	6251	4491.14	0.00439142	0.027298	0.0343595	0.0636548	0.257192	0.449431	21	0.0403398	0.0755835
407	7	6.57143	220.498	34.7372	6747	7533.29	0.00288505	0.0217363	0.0305767	0.0454715	0.220498	0.424498	26	0.0352424	0.0706689
408	5	6.2	266.067	45.2947	3845	5892	0.00819436	0.0273521	0.0372181	0.0442192	0.266067	0.462759	17	0.0481852	0.106121
409	6	6.16667	254.508	44.0003	7445	5253.67	0.0197693	0.0261637	0.0281156	0.0419511	0.254508	0.45999	20	0.0395343	0.0818568
410	7	6.14286	250.942	41.3115	5737	5922.57	0.0122999	0.0302755	0.0319935	0.0522442	0.250942	0.482683	23	0.0431002	0.0735457
411	4	6.75	271.159	40.7545	1737	5519.25	0.0266296	0.0342135	0.0340924	0.0406503	0.271159	0.438979	16	0.0524112	0.079343
412	6	6.5	253.264	40.7032	8084	5506	0.0154492	0.0358065	0.0333277	0.0829203	0.253264	0.43358	22	0.0484002	0.0829203
413	6	5.5	271.117	50.1352	2452	5270	0.0141635	0.0507397	0.0368968	0.0696785	0.271117	0.4608	16	0.0567353	0.115899
414	6	6.33333	236.377	38.1299	3580	6248.67	0.0106183	0.0204352	0.0349687	0.0316322	0.236377	0.409577	21	0.0374412	0.0774117
415	7	6.14286	248.589	42.4038	8489	6091	0.00901326	0.0260197	0.0383231	0.0506751	0.248589	0.445598	23	0.0492359	0.10728
416	6	6.5	247.294	38.6642	5564	7851.83	0.0275462	0.0379611	0.0352022	0.0506848	0.247294	0.439925	22	0.0513852	0.079512
417	4	6.5	254.203	40.9549	640	5397.75	0.0221183	0.0487132	0.035003	0.106638	0.254203	0.428172	15	0.0483494	0.106638
418	5	6.8	231.67	37.582	5515	5907.6	0.0155116	0.0310839	0.0312902	0.0420843	0.23167	0.437125	20	0.0489847	0.0873229
419	6	6	264.612	44.9421	3587	5988.33	0.00590834	0.0305328	0.0432153	0.0712653	0.264612	0.443471	19	0.0431393	0.0883264
420	7	5.42857	250.642	46.5478	7441	4711.29	0.00435402	0.0189545	0.0372107	0.0400837	0.250642	0.445767	18	0.0381601	0.0825564
421	8	5.625	243.31	43.593	8388	5526	0.0157587	0.0329565	0.0354476	0.0487148	0.24331	0.447559	22	0.0419095	0.079988
422	5	6.4	255.011	42.5019	4374	6250.2	0.0235305	0.0472159	0.0389057	0.0707451	0.255011	0.428228	18	0.0578296	0.11123
423	6	6	280.187	48.31	5333	4574	0.0109194	0.0345249	0.0380236	0.0516985	0.280187	0.475699	19	0.0546003	0.0992376
424	5	6.4	263.653	43.6283	3543	6063	0.023942	0.0305902	0.0303463	0.039535	0.263653	0.456322	18	0.0437202	0.0737784
425	6	5.83333	254.152	45.2835	5802	5609.33	0.0268781	0.0396898	0.0390303	0.0707132	0.254152	0.411165	18	0.0554302	0.106873
426	4	6.75	247.346	38.3778	2078	5859	0.0131262	0.0230361	0.0329902	0.0421425	0.247346	0.443353	16	0.038806	0.0723726
427	5	6.2	254.336	42.4498	4960	5181	0.00179822	0.0165911	0.0341691	0.0445027	0.254336	0.446467	17	0.0298097	0.0794153
428	6	5.83333	264.929	47.4664	4732	4011.5	0.0172924	0.0361007	0.0303341	0.0732748	0.264929	0.483362	18	0.0470517	0.0853986
429	5	7.2	246.917	35.9402	2122	8138.8	0.0142153	0.0358285	0.0395218	0.0734694	0.246917	0.449662	22	0.0532354	0.0944354
430	7	6	249.409	43.392	7090	5928.71	0.00934175	0.0367612	0.0375023	0.0666215	0.249409	0.437981	22	0.049657	0.117282
431	5	6.2	262.735	43.0386	5417	7217.2	0.0250695	0.0380255	0.0336599	0.0519311	0.262735	0.436644	17	0.0507529	0.0754119
432	8	5.875	247.209	43.3351	7380	4948.25	0.0170727	0.0274885	0.0319361	0.0415518	0.247209	0.449506	24	0.0409518	0.0764108
433	5	7	245.234	37.6609	5476	6372.6	0.0127184	0.0369182	0.0421667	0.0620436	0.245234	0.412968	21	0.0477734	0.0893471
434	3	7	253.776	36.7573	0	4793.33	0.00629485	0.0227889	0.0364397	0.0316535	0.253776	0.444623	13	0.041225	0.0649314
435	6	6.5	252.41	39.7145	5796	5396.17	0.00925042	0.0549885	0.042135	0.0790622	0.25241	0.446596	22	0.0614107	0.103711
436	5	6	256.197	43.1875	3621	5033.6	0.00771549	0.0359688	0.028354	0.0580056	0.256197	0.463897	16	0.0412616	0.0651943
437	6	6	252.912	44.0588	5596	4431.83	0.0163663	0.0319279	0.0349012	0.0515942	0.252912	0.447173	19	0.0494251	0.0904064
438	6	6.33333	268.788	43.7848	6640	5624.67	0.0213525	0.0435397	0.0401988	0.0852815	0.268788	0.442772	21	0.0651037	0.105348
439	4	7	232.36	33.1943	4540	6748.75	0.00865154	0.0205162	0.0417412	0.0470466	0.23236	0.389397	17	0.0384011	0.0644013
440	5	5.8	278.119	48.2074	3132	3125.4	0.0157275	0.0392877	0.0352894	0.0611597	0.278119	0.500965	15	0.0515199	0.0814274
441	8	6.25	242.703	41.0283	10104	6245	0.0187303	0.0332321	0.0298412	0.0507194	0.242703	0.394839	27	0.0486679	0.092987
442	6	6.83333	251.169	38.1903	6796	6902.33	0.0112045	0.0418466	0.0378	0.0746548	0.251169	0.446936	24	0.0554311	0.108049
443	8	5.75	251.462	45.1284	6627	4964.75	0.0134665	0.0329394	0.0306216	0.0591048	0.251462	0.440198	23	0.045366	0.0710362
444	8	5.75	250.893	45.0263	9930	5160.62	0.0136751	0.0427007	0.0328302	0.0714286	0.250893	0.429423	23	0.0547921	0.0850097
445	5	5.8	269.012	48.5502	2000	3462.4	0.0156496	0.0310755	0.0375974	0.0597277	0.269012	0.435638	15	0.0487541	0.0921786
446	5	6	268.992	45.8567	3164	4861.4	0.0287293	0.0361766	0.0348788	0.0444796	0.268992	0.471481	16	0.0485018	0.0933029
447	7	5.71429	259.647	46.7187	5884	5237.29	0.0171613	0.0374265	0.034607	0.0578829	0.259647	0.462759	20	0.0515458	0.0917192
448	6	6	262.363	44.5601	7081	5884.67	0.0201546	0.0352373	0.0348376	0.0707726	0.262363	0.44842	19	0.0482225	0.087825
449	5	6.2	257.649	43.0028	5416	5099.8	0.00823427	0.0510596	0.0323421	0.0684451	0.257649	0.477899	17	0.0553015	0.0953408
450	5	5.8	259.616	47.6581	3353	3351.2	0.0204823	0.043698	0.0295657	0.0653027	0.259616	0.439492	15	0.049459	0.0740881
451	3	7.33333	253.259	35.5099	0	6928.33	0.00578594	0.0318709	0.0416896	0.0602277	0.253259	0.432953	14	0.0499643	0.0944097
452	6	6.16667	261.96	45.9642	5799	5818.33	0.0140463	0.0378087	0.0316791	0.0592187	0.26196	0.455985	20	0.0499409	0.0818154
453	5	7.2	242.201	36.3301	6769	8468.4	0.0205325	0.0405202	0.0369165	0.050917	0.242201	0.40348	22	0.0560113	0.0930164
454	4	6.25	258.399	41.5284	4685	6380.75	0.0255735	0.0353175	0.0312195	0.044449	0.258399	0.424302	14	0.0448696	0.087142
455	8	6.25	230.309	38.1792	9753	7523.62	0.00837784	0.0314419	0.0356681	0.0481893	0.230309	0.389941	27	0.0451901	0.0916498
456	4	7	243.885	34.8408	2374	6611.25	0.00931209	0.0298294	0.0373415	0.053656	0.243885	0.395075	17	0.0460878	0.0841203
457	5	6.6	255.301	39.6932	5667	5793.8	0.0134275	0.0320277	0.0275427	0.0464798	0.255301	0.44178	19	0.0410424	0.0791617
458	5	6.8	279.443	42.4487	4264	6223	0.030107	0.0558199	0.0372172	0.0688846	0.279443	0.451758	20	0.0735795	0.102435
459	7	6	243.926	42.4381	3133	6547.71	0.0173419	0.0308471	0.0388452	0.0491021	0.243926	0.414945	22	0.0474011	0.0984714
460	7	6.14286	243.454	42.0662	6663	4365.29	0.0111611	0.0248278	0.0396348	0.0431979	0.243454	0.454036	22	0.0431526	0.0830947
461	6	6.33333	247.647	40.3409	6712	5972.17	0.0233627	0.0415545	0.0353933	0.0606845	0.247647	0.446581	21	0.055566	0.0894673
462	5	6.6	274.23	42.658	4030	6127.6	0.0210105	0.0465668	0.0390991	0.0677635	0.27423	0.459328	19	0.0670569	0.110773
463	6	6.5	245.61	40.1228	2859	6368.83	0.00628275	0.041465	0.0332556	0.0710717	0.24561	0.457208	22	0.0487292	0.0870302
464	8	6.125	260.568	44.126	8291	6426.38	0.00912269	0.0421408	0.0393405	0.0632155	0.260568	0.441419	26	0.0614968	0.115575
465	6	5.83333	254.879	44.9577	4294	5617	0.00416903	0.0281205	0.0370053	0.0530832	0.254879	0.445882	18	0.045262	0.0835486
466	7	6.57143	236.221	38.0979	7720	6198.71	0.0164246	0.0315606	0.0314103	0.0563797	0.236221	0.42768	26	0.0429838	0.0740903
467	9	5.77778	232.157	41.733	7546	5517.33	0.0114736	0.0251551	0.0379258	0.0470606	0.232157	0.406054	26	0.0358144	0.0917401
468	4	7	256.493	38.0159	428	6851.75	0.00670842	0.0288974	0.0333235	0.0523775	0.256493	0.455269	17	0.0373284	0.0610065
469	8	5.875	253.905	47.7206	6376	4359.75	0.0172695	0.037407	0.0317903	0.053935	0.253905	0.436654	23	0.0456428	0.0771418
470	7	5.85714	244.844	42.3064	8038	5655.71	0.0221691	0.0405573	0.0376907	0.0662418	0.244844	0.396796	21	0.0508038	0.077044
471	5	6.2	279.932	47.655	2952	5202.8	0.0185636	0.0325092	0.0346347	0.0502764	0.279932	0.481758	17	0.0526113	0.0868783
472	7	5.71429	258.037	47.7456	6569	4902.57	0.0185213	0.030226	0.0301193	0.050271	0.258037	0.43766	20	0.0415402	0.0641066
473	5	6.6	288.022	43.8891	1853	4679	0.0362774	0.0446483	0.039135	0.0603712	0.288022	0.483362	19	0.0601442	0.0984663
474	5	7.6	243.405	34.2119	4033	7616	0.0242707	0.0355005	0.0363419	0.0502937	0.243405	0.435693	24	0.0572401	0.0885558
475	7	5.71429	239.391	42.8298	5789	5950.86	0.0103943	0.034904	0.0353774	0.0597536	0.239391	0.447239	20	0.0454403	0.087723
476	5	6	244.693	42.4717	4540	5018.8	0.00655349	0.0224259	0.0294443	0.0393755	0.244693	0.44699	16	0.0361057	0.0601263
477	4	6.5	266.734	41.2803	977	4111.5	0.0212671	0.0363659	0.0323763	0.0544242	0.266734	0.46051	15	0.0513318	0.0797333
478	5	6.6	232.991	36.5019	8081	7365.6	0.00837784	0.0306353	0.0414033	0.0444604	0.232991	0.394603	19	0.0461287	0.107677
479	7	6.28571	251.312	41.0733	7216	6260.29	0.00363005	0.0271346	0.0332938	0.0630983	0.251312	0.4524	24	0.0424789	0.0755747
480	4	6.5	260.849	43.0866	5346	6796.25	0.0167663	0.0256686	0.0467574	0.0425251	0.260849	0.457268	15	0.0473363	0.0897031
481	6	6.5	255.567	41.0395	7491	6127	0.0138883	0.0339991	0.0420409	0.0563095	0.255567	0.467916	22	0.0565679	0.108525
482	4	7.25	256.41	36.8589	1879	5975	0.00714301	0.0305775	0.0377932	0.0485017	0.25641	0.439676	18	0.052332	0.087029
483	7	5.57143	239.194	43.2828	2913	5313.14	0.00528274	0.0252474	0.0342717	0.0528964	0.239194	0.41901	19	0.0342067	0.0676088
484	6	5.83333	255.088	46.1082	3797	4230.67	0.0233516	0.0444227	0.0438805	0.0655697	0.255088	0.420584	18	0.0605086	0.105923
485	7	6.85714	239.533	41.443	6032	5803.43	0.00227949	0.0428887	0.0330342	0.0763187	0.239533	0.441682	27	0.0560717	0.0971754
486	8	5.625	249.815	47.4351	6433	4695	0.00438465	0.0307924	0.0382141	0.0573941	0.249815	0.427496	21	0.0460815	0.0932325
487	5	6.4	269.088	42.2852	3342	6307.6	0.023163	0.0373209	0.0394626	0.0525619	0.269088	0.4353	18	0.061136	0.105655
488	5	6.8	258.6	38.4821	5881	6703.6	0.0106386	0.0215464	0.0336737	0.0457032	0.2586	0.460719	20	0.0415042	0.0849954
489	5	6	265.76	46.1917	2064	4831.4	0.0198438	0.036462	0.0351657	0.0570133	0.26576	0.471658	16	0.0475794	0.0835867
490	11	5.72727	240.99	42.7732	11844	5658.18	0.0169087	0.0372866	0.034413	0.0627643	0.24099	0.398651	31	0.0473431	0.0861061
491	4	6.5	271.7	42.0489	1715	6964.75	0.0158586	0.0435837	0.038219	0.0602592	0.2717	0.500943	15	0.0597623	0.108359
492	6	6.16667	266.126	45.2696	7037	5829.5	0.0115243	0.0318673	0.0310883	0.0479587	0.266126	0.460955	20	0.0473009	0.100587
493	8	6.125	257.609	43.5993	6676	6513.5	0.0219107	0.0422884	0.0350708	0.062746	0.257609	0.446933	26	0.0634536	0.119879
494	6	6.33333	243.294	39.6319	5294	5888.5	0.0211856	0.0319785	0.0330806	0.0449464	0.243294	0.404732	21	0.0485353	0.0740303
495	6	6.66667	245.569	37.2739	8980	6873.83	0.0205064	0.0337244	0.0305463	0.0523199	0.245569	0.462268	23	0.0503449	0.0832413
496	6	6.16667	262.739	44.5717	4001	5477.67	0.0154545	0.0393493	0.0344109	0.0591048	0.262739	0.445315	20	0.056729	0.106555
497	5	6.6	245.09	37.347	5058	5963.2	0.012912	0.0402358	0.0320471	0.0684673	0.24509	0.442611	19	0.0486625	0.0790007
498	5	7	222.291	33.1496	4398	7055.8	0.00256383	0.0229886	0.02969	0.0484473	0.222291	0.424177	21	0.0416125	0.0936859
499	6	6.66667	273.643	41.9695	3443	7371.83	0.0355367	0.0547141	0.0443599	0.0883569	0.273643	0.464639	23	0.0723457	0.10032
500	4	6.75	267.297	40.1741	3776	6274.25	0.0255053	0.0424991	0.038733	0.0714703	0.267297	0.4345	16	0.0603108	0.113622
501	8	6.375	256.302	41.8525	7531	6221.75	0.00527988	0.0311673	0.032852	0.0567676	0.256302	0.456742	28	0.048408	0.104922
502	7	5.57143	252.277	46.594	4559	5526.57	0.0131262	0.0361853	0.0371022	0.0718295	0.252277	0.454028	19	0.049887	0.094229
503	6	6.33333	270.344	43.3409	5483	5455.5	0.0277255	0.0535892	0.0381262	0.0823917	0.270344	0.459033	21	0.0627781	0.0863608
504	7	6	241.145	41.7083	5667	5765.14	0.0126908	0.0358815	0.0329078	0.0528369	0.241145	0.423084	22	0.0392081	0.0715402
505	5	6.6	246.788	39.6624	4931	5528.8	0.0203236	0.0333751	0.0344816	0.0479082	0.246788	0.434412	19	0.0499234	0.0813682
506	7	5.57143	241.564	45.1495	4281	4263.43	0.0131225	0.0242827	0.0305	0.0409636	0.241564	0.419384	19	0.0349392	0.0690826
507	5	6.4	264.376	46.2657	2802	5556.2	0.022804	0.0404865	0.0389371	0.0620436	0.264376	0.434075	18	0.0567531	0.0983435
508	3	6.66667	300.033	45.243	0	5862.67	0.0360316	0.0460272	0.0322505	0.0548283	0.300033	0.500965	12	0.0577107	0.084086
509	6	6.83333	264.246	40.7379	4892	7009.83	0.0269984	0.0576648	0.0381073	0.076347	0.264246	0.442404	24	0.0690738	0.122853
510	4	7.25	241.635	33.4405	2090	6615.5	0.0140132	0.0349746	0.0315593	0.0509799	0.241635	0.409504	18	0.0437516	0.0934878
511	8	5.5	239.73	45.9839	5488	4965.38	0.0155988	0.0355702	0.0331277	0.0653027	0.23973	0.43094	21	0.0429976	0.0684221
512	6	6.5	259.811	41.2914	5811	5444.67	0.0195687	0.0367984	0.0306403	0.0456155	0.259811	0.452812	22	0.0539301	0.10023
513	7	6.28571	241.257	39.9634	6295	6124.86	0.0141393	0.0342167	0.0370415	0.0591005	0.241257	0.427021	24	0.0426006	0.0759095
514	6	6.83333	238.884	37.5562	4957	7380.33	0.0160892	0.0358367	0.0367567	0.0662418	0.238884	0.388154	24	0.0513481	0.0845556
515	4	6.75	251.387	37.7829	1936	7061.75	0.00538126	0.0267488	0.0365021	0.0487614	0.251387	0.425835	16	0.0442933	0.0819619
516	6	6.33333	252.056	41.4758	3190	4595.17	0.00364803	0.03052	0.03615	0.050181	0.252056	0.428765	21	0.0398543	0.0836508
517	5	6.4	263.899	43.669	5216	6346	0.0116854	0.0498282	0.03429	0.0747114	0.263899	0.478624	18	0.059049	0.113622
518	9	6.22222	242.23	40.8523	8831	6004.11	0.00972339	0.0347078	0.0371654	0.0593288	0.24223	0.434404	30	0.0534178	0.102003
519	6	6.16667	259.631	43.0657	3313	4585.83	0.0231182	0.0493429	0.0356672	0.0789382	0.259631	0.439906	20	0.0611542	0.0972773
520	7	6.14286	239.642	39.7773	8545	6468.43	0.00935246	0.0305035	0.0353181	0.0659868	0.239642	0.416113	23	0.0448366	0.0734341
521	6	6	255.002	43.3098	3657	6161.33	0.0234263	0.0490837	0.0402786	0.0690202	0.255002	0.435041	19	0.0604472	0.10032
522	6	7.16667	243.055	36.1382	7929	6678.83	0.0117943	0.028763	0.0334623	0.0627643	0.243055	0.399498	26	0.0458956	0.0937735
523	7	6.28571	248.89	42.3706	7354	4446	0.0143934	0.0400806	0.0381418	0.0702331	0.24889	0.451343	23	0.0508881	0.0871076
524	4	6.25	261.543	42.0337	3225	6117.75	0.0137281	0.0310471	0.0354818	0.0433541	0.261543	0.450492	14	0.046553	0.0756243
525	9	6	251.509	45.9879	5516	5370.89	0.00665982	0.0319104	0.0327751	0.0497516	0.251509	0.462676	27	0.0445071	0.074419
526	5	6.8	254.742	37.6048	4108	6836.6	0.0217222	0.033879	0.0366542	0.0447145	0.254742	0.459153	20	0.0514327	0.0813682
527	7	6	267.937	48.894	5664	5773.43	0.00972263	0.0273931	0.0364934	0.0494376	0.267937	0.464933	21	0.0447154	0.0957781
528	5	6	257.041	43.8194	4198	5758.2	0.013741	0.0297255	0.0310173	0.0589289	0.257041	0.44765	16	0.0383267	0.0716566
529	6	5.83333	265.476	51.3569	5072	4102.5	0.0288809	0.0400518	0.0355854	0.0604908	0.265476	0.470738	17	0.0548073	0.0908041
530	8	6.125	255.319	42.4013	8280	6585.38	0.0174847	0.0305664	0.034596	0.0421815	0.255319	0.468103	26	0.0460414	0.0812931
531	6	5.66667	263.539	47.2698	4354	6010.17	0.00660164	0.0401614	0.0357952	0.0677635	0.263539	0.446769	17	0.0484471	0.101092
532	4	6.75	253.32	37.6965	3058	6867.5	0.00901326	0.0289359	0.0357108	0.0464174	0.25332	0.454611	16	0.0441562	0.0844408
533	5	6.2	267.033	43.7425	7188	6080.8	0.00887806	0.0386785	0.0356044	0.0773458	0.267033	0.44407	17	0.0491842	0.0817443
534	4	7.5	251.889	34.3598	3962	7546.5	0.0275775	0.0360614	0.0440131	0.0443452	0.251889	0.434271	19	0.0560797	0.0934122
535	5	6.2	281.185	46.0608	2606	3743.8	0.0355946	0.0636329	0.0350614	0.083837	0.281185	0.467516	17	0.0683728	0.101029
536	7	6.14286	254.143	42.7462	7679	4621.86	0.0140542	0.0409719	0.0344184	0.0777089	0.254143	0.447718	22	0.0528567	0.111784
537	6	6.5	232.492	37.9336	6858	6571.67	0.0210153	0.0401544	0.0388945	0.0629674	0.232492	0.42277	22	0.0538077	0.0919111
538	7	6.14286	244.659	41.1927	5876	7446.14	0.00201016	0.0390986	0.0376255	0.0855348	0.244659	0.425658	23	0.045972	0.0855348
539	8	6.125	237.058	39.3686	6489	7252.12	0.014003	0.0312166	0.033781	0.0570799	0.237058	0.415208	26	0.0483171	0.102601
540	5	6	258.194	45.6757	4922	4976	0.00606244	0.0297873	0.0426257	0.0566827	0.258194	0.469492	16	0.0467735	0.080449
541	8	6	245.385	41.7738	7144	5133.25	0.00676907	0.0279934	0.0311519	0.0730183	0.245385	0.428352	24	0.036651	0.0730183
542	5	6.2	247.118	40.7745	7069	6576	0.00929712	0.026833	0.0352766	0.045427	0.247118	0.440324	17	0.0394269	0.07214
543	7	6.42857	244.895	40.8574	3897	6098.43	0.00935269	0.0341453	0.0372432	0.0603356	0.244895	0.423829	25	0.0512031	0.0962639
544	6	6.5	249.178	39.8487	6005	5593.67	0.0128736	0.0309957	0.0348154	0.0613767	0.249178	0.450611	22	0.0428902	0.0750797
545	5	6.2	278.266	46.4439	3324	4227.4	0.0311729	0.040519	0.0403462	0.0539849	0.278266	0.45311	17	0.056493	0.0968193
546	5	6	269.36	46.8173	1960	6281.6	0.0197572	0.034487	0.0391087	0.0538903	0.26936	0.450068	16	0.0512745	0.08586
547	7	6.71429	255.168	39.3312	8341	6299.86	0.0112077	0.033059	0.0373315	0.0732569	0.255168	0.422298	27	0.0498852	0.0807462
548	5	7.4	239.65	32.9994	6678	7809.6	0.0129002	0.0261651	0.032023	0.052974	0.23965	0.426369	23	0.0486849	0.0898571
549	5	6.6	246.893	39.3462	2611	5740.4	0.00972339	0.034494	0.0374039	0.0593482	0.246893	0.444128	19	0.0479953	0.0905697
550	4	7	264.17	38.5248	5382	7628	0.0311886	0.0369318	0.0337974	0.0416413	0.26417	0.44468	17	0.0575141	0.0893206
551	6	6.66667	253.478	40.6536	5213	7428	0.0263883	0.032241	0.0338117	0.0365289	0.253478	0.462761	23	0.0545772	0.0919829
552	9	6.44444	242.885	39.1958	8519	7006.44	0.00841808	0.0245516	0.035817	0.0682834	0.242885	0.423764	32	0.0381497	0.0731202
553	3	6.33333	275.197	44.5558	0	6038.67	0.0242049	0.0276514	0.0316384	0.0343425	0.275197	0.463423	11	0.0415827	0.0712862
554	7	6.14286	251.645	44.9522	6457	5549.14	0.00916639	0.0260938	0.0380006	0.0383492	0.251645	0.435412	23	0.0479105	0.0846071
555	6	5.83333	256.782	45.7011	4626	3923.5	0.0153596	0.0432245	0.0357916	0.077659	0.256782	0.441933	18	0.0550602	0.0884982
556	5	5.8	266.795	48.976	3974	3932.2	0.0188323	0.0413941	0.0329199	0.0552741	0.266795	0.456808	15	0.044952	0.0647439
557	4	6.75	267.398	39.7914	2409	5721	0.0137507	0.0454265	0.0398482	0.0659935	0.267398	0.451713	16	0.0595224	0.0838575
558	5	6.2	253.382	43.9195	5978	5869.8	0.0188908	0.0418569	0.0345311	0.0776034	0.253382	0.426321	17	0.0501919	0.0823785
559	6	6.33333	250.929	40.2284	6008	7022.33	0.0305324	0.0444365	0.037091	0.07348	0.250929	0.421368	21	0.0593967	0.0917192
560	8	6	250.74	44.3025	7731	4939.5	0.0208117	0.0307961	0.0323101	0.0399449	0.25074	0.456625	25	0.0453154	0.0823006
561	6	6.16667	270.072	46.9411	5590	6261.5	0.0285587	0.0455433	0.0420468	0.0641292	0.270072	0.459942	20	0.067281	0.110872
562	5	6.8	234.985	37.1128	6072	6596.8	0.00412541	0.0214935	0.0360537	0.0524669	0.234985	0.427172	20	0.0389636	0.067408
563	8	6	247.504	43.8288	8235	4732.75	0.00506316	0.0368091	0.034453	0.076652	0.247504	0.42247	25	0.0512269	0.0983435
564	6	6	272.802	47.5239	8504	6705.83	0.0180356	0.0456043	0.037253	0.0773458	0.272802	0.459033	19	0.0576192	0.102571
565	7	6.28571	247.366	42.7	3787	5429.29	0.013309	0.0280271	0.0302079	0.0627162	0.247366	0.449412	24	0.0404679	0.0814757
566	7	6.57143	239.174	36.6083	6068	6765.43	0.0173419	0.0307885	0.030015	0.0370515	0.239174	0.403344	26	0.0453853	0.0771266
567	5	6.4	245.768	39.3814	5686	6893.8	0.017552	0.0388348	0.0375774	0.0737568	0.245768	0.436994	18	0.0460945	0.0746337
568	7	5.85714	237.55	41.046	7593	5352.29	0.00307622	0.0281025	0.0311267	0.0555514	0.23755	0.436239	21	0.0422983	0.076603
569	6	5.66667	291.604	53.5764	3775	3766.17	0.0214292	0.0330612	0.0333917	0.058832	0.291604	0.491501	17	0.0532108	0.104922
570	7	6.14286	225.984	38.0099	6001	6517.29	0.0229765	0.0395687	0.0361369	0.0623955	0.225984	0.405918	23	0.0499288	0.0853439
571	4	6.75	261.899	41.4674	251	4786.25	0.0217606	0.0391929	0.0424447	0.0611302	0.261899	0.427876	16	0.0548379	0.107576
572	6	6.16667	258.174	43.951	6114	5449.67	0.0201673	0.0425234	0.0388343	0.0651462	0.258174	0.43588	20	0.0501283	0.0929507
573	6	6.66667	262.224	39.8018	7607	6385.83	0.0223499	0.0429799	0.0299071	0.0648565	0.262224	0.461529	23	0.0548657	0.0885714
574	6	6.16667	234.086	38.457	5993	6046.17	0.0145299	0.0278251	0.0324854	0.0480756	0.234086	0.402411	20	0.0398425	0.0707458
575	5	6.4	249.885	41.6476	4456	5172.8	0.00916504	0.0218626	0.0363803	0.0322908	0.249885	0.42439	18	0.0428318	0.0767841
576	8	5.75	244.995	44.1501	5435	5937.25	0.00456479	0.0273366	0.0378983	0.0477743	0.244995	0.430171	23	0.0434398	0.0900746
577	8	6.5	253.433	41.56	8841	5870.12	0.0159278	0.0409346	0.0375632	0.0714703	0.253433	0.449733	29	0.0559702	0.100501
578	7	5.71429	261.084	49.2567	2450	5182.29	0.00982306	0.0260131	0.0334993	0.0424359	0.261084	0.429238	20	0.0411894	0.0749395
579	7	6.14286	252.053	42.4374	10212	5915.57	0.00805717	0.0417494	0.0377149	0.0680011	0.252053	0.450162	23	0.0543883	0.0934878
580	5	6.2	259.877	44.241	642	4945	0.00729479	0.0265671	0.0400824	0.0450336	0.259877	0.42174	17	0.0473818	0.0846591
581	6	5.83333	264.937	47.205	4345	4201.17	0.00848985	0.0316859	0.0353605	0.0468089	0.264937	0.44215	18	0.044285	0.0921786
582	5	7	239.855	34.8361	7201	6785.8	0.00549932	0.0155427	0.0359459	0.0261619	0.239855	0.429305	21	0.0360219	0.0744005
583	4	7.25	247.379	35.8062	2027	6206	0.0149288	0.0264036	0.033656	0.038775	0.247379	0.43161	18	0.0453062	0.0705786
584	7	6	276.441	47.4368	4764	4331.86	0.0230023	0.0410546	0.0363805	0.065813	0.276441	0.485312	22	0.0557021	0.093001
585	6	6	251.64	43.4378	5310	5287.83	0.0147521	0.0310476	0.034524	0.0501627	0.25164	0.422207	19	0.0498408	0.0994886
586	7	6.14286	244.59	42.4012	7511	5330.86	0.0172925	0.0322376	0.0324093	0.0575091	0.24459	0.438537	23	0.0454737	0.0752196
587	6	6.33333	238.613	38.4905	5478	6495.17	0.0151761	0.0432322	0.0366474	0.0903417	0.238613	0.395511	21	0.0540333	0.122853
588	6	5.33333	268.221	51.8348	3831	4037.5	0.0156268	0.0412322	0.0383927	0.0714526	0.268221	0.443857	15	0.0476373	0.0717589
589	7	6.57143	240.454	37.0086	4297	6797.86	0.00308908	0.0324176	0.0297124	0.0542029	0.240454	0.413136	26	0.0457624	0.0800228
590	6	6.33333	246.1	40.7725	6389	6082.67	0.0136836	0.0254627	0.0322752	0.0444954	0.2461	0.444854	21	0.0366431	0.0653659
591	6	6.5	263.631	41.2185	5503	6692.33	0.0204142	0.0482381	0.0368447	0.0855348	0.263631	0.448221	22	0.0578538	0.0988787
592	5	6.4	269.081	42.7966	1799	3982.4	0.00618673	0.0260819	0.0349376	0.0438798	0.269081	0.468496	18	0.0420035	0.0756595
593	4	7.25	263.134	36.8074	5078	5685.5	0.0214407	0.0488028	0.0380777	0.0838015	0.263134	0.442368	18	0.0586606	0.101487
594	5	6.2	283.443	47.3079	6709	6010.8	0.0379185	0.0479619	0.0423786	0.0609909	0.283443	0.496749	17	0.0662708	0.103339
595	7	5.85714	241.246	42.259	8716	4918.57	0.0165293	0.0318185	0.0320185	0.0510374	0.241246	0.430216	21	0.0431469	0.0759814
596	7	5.71429	284.979	54.0394	5035	6049.14	0.0357652	0.0558782	0.0387702	0.07417	0.284979	0.495708	19	0.0716023	0.116685
597	5	6.4	258.109	40.56	5244	4918	0.0233516	0.0351072	0.0374314	0.04872	0.258109	0.429496	18	0.055357	0.103438
598	4	6.75	243.123	36.5409	3671	6082	0.00803162	0.0224242	0.0302293	0.0306391	0.243123	0.423096	16	0.0379179	0.068164
599	6	6.5	244.754	38.2671	6142	6391.83	0.0103897	0.0289657	0.0338724	0.0483927	0.244754	0.477136	22	0.0402141	0.0849889
600	6	7.5	225.526	31.2037	6721	8559.5	0.00453098	0.0297779	0.0297211	0.0647056	0.225526	0.411256	28	0.0378979	0.0819599
601	7	6.28571	252.902	44.3008	7116	5186.14	0.01731	0.0375865	0.0360365	0.0579247	0.252902	0.441077	23	0.0506302	0.0843429
602	5	6.2	268.813	44.0341	4291	5096.8	0.0171462	0.0437834	0.0387644	0.0736921	0.268813	0.464454	17	0.0490872	0.0956339
603	7	6.71429	261.945	40.0045	5686	7588.14	0.0179994	0.0365206	0.0409436	0.0510521	0.261945	0.47816	27	0.0588733	0.10243
604	5	7.4	248.095	35.7571	5094	6676.4	0.0153596	0.0306194	0.0415461	0.0482661	0.248095	0.426574	23	0.0519748	0.0865767
605	7	6.14286	245.937	41.6169	9752	5428.29	0.00392615	0.0334158	0.0349085	0.07348	0.245937	0.423449	23	0.0475872	0.0871728
606	8	6	257.457	43.829	7089	5676	0.0145587	0.048679	0.0350413	0.0688704	0.257457	0.428292	25	0.0563003	0.0911031
607	5	6.8	253.137	37.9706	5870	5864.4	0.0225477	0.036688	0.0327936	0.0435265	0.253137	0.44024	20	0.0516115	0.0799418
608	6	6.83333	232.266	35.3161	7479	8182.33	0.0084486	0.0203038	0.0316817	0.0368961	0.232266	0.436336	24	0.0412116	0.0818696
609	8	6.5	248.855	40.4759	8900	6147.25	0.0178374	0.0453787	0.035762	0.0689468	0.248855	0.436313	29	0.0613638	0.106705
610	4	6.5	253.57	40.2241	225	6639.5	0.0325991	0.0437377	0.0363847	0.0526837	0.25357	0.446169	15	0.0543901	0.0789808
611	7	6.14286	240.135	41.8602	7545	5294	0.0192693	0.0388403	0.0355971	0.0606661	0.240135	0.398585	23	0.0514871	0.0884846
612	6	6.5	233.808	38.0402	7005	7360.5	0.0050423	0.0502765	0.0329147	0.0784182	0.233808	0.421831	22	0.0516715	0.111521
613	6	6.16667	261.428	45.1967	4889	5643.17	0.0321401	0.0508661	0.0380856	0.0781817	0.261428	0.44041	20	0.0588705	0.091863
614	7	6	247.917	43.1325	8309	4595.43	0.00285085	0.0309758	0.0347139	0.0663306	0.247917	0.453649	22	0.0418757	0.0663306
615	5	6.4	249.342	39.6572	2606	5618.4	0.0182054	0.038748	0.0332168	0.0611259	0.249342	0.447982	18	0.0461979	0.0739557
616	6	6.16667	259.495	44.8624	4485	4919.33	0.0213782	0.0362349	0.0424481	0.0576433	0.259495	0.439727	20	0.0543735	0.110768
617	6	6.66667	238.349	36.1779	5927	6651.5	0.0032604	0.0342067	0.0339612	0.0700652	0.238349	0.40842	23	0.0449918	0.0851822
618	6	7	240.773	36.944	6380	6807.17	0.0104268	0.0402854	0.0385394	0.0784182	0.240773	0.420436	25	0.0525716	0.0852733
619	4	6.75	266.093	41.2867	1490	6711.75	0.0154093	0.0337069	0.0382999	0.0552262	0.266093	0.438662	16	0.0522485	0.0968931
620	5	6.2	247.078	40.4738	3139	4804.6	0.0111798	0.0355741	0.0381434	0.0545411	0.247078	0.425527	17	0.0431282	0.075291
621	6	6.66667	259.766	40.2707	4147	7330	0.0304906	0.045986	0.0325438	0.0834799	0.259766	0.433759	23	0.0584766	0.104031
622	5	7	254.797	37.9972	2872	6496.8	0.0328367	0.0404796	0.0320511	0.0512888	0.254797	0.459847	21	0.0580509	0.103147
623	6	6.66667	228.776	35.9505	6431	7699	0.0050423	0.0218552	0.0342353	0.0563797	0.228776	0.416789	23	0.0366321	0.068593
624	5	6.2	273.791	48.3697	2099	4400.4	0.0300888	0.0413724	0.0401208	0.0563474	0.273791	0.456289	17	0.0558523	0.103678
625	8	6	220.323	38.2287	9991	5814.75	0.00256383	0.0254957	0.0297617	0.0523199	0.220323	0.421613	25	0.0396826	0.0737565
626	5	7	252.678	37.6811	7037	7378.2	0.0097554	0.0372686	0.0356635	0.0678861	0.252678	0.429851	21	0.0493981	0.0757205
627	4	6	272.635	46.0882	89	3981.75	0.0172924	0.0257303	0.0339076	0.0308425	0.272635	0.476177	13	0.0415313	0.0700718
628	4	6	267.157	46.1959	0	3708.25	0.00729479	0.0471012	0.0358586	0.0714526	0.267157	0.429035	13	0.0527789	0.0919539
629	8	5.75	248.444	48.0374	4157	3654.5	0.00229404	0.0298964	0.0362228	0.0815468	0.248444	0.42479	22	0.0404767	0.0929973
630	8	6.375	264.383	42.5295	6166	5913.25	0.0220449	0.0504133	0.0364234	0.084143	0.264383	0.442765	28	0.063648	0.101052
631	7	6.42857	260.091	41.2695	7687	6195	0.00658267	0.0317209	0.0350197	0.0707726	0.260091	0.460161	25	0.0496088	0.0846812
632	4	6.5	283.943	45.0421	2225	5998.25	0.0185636	0.0349291	0.0374236	0.0438962	0.283943	0.489713	15	0.0565972	0.0849889
633	5	6.6	276.767	42.1741	4635	5744.2	0.0184908	0.0324168	0.0338706	0.0524527	0.276767	0.470072	19	0.0520954	0.087906
634	6	6.83333	255.375	39.7757	6491	6417.83	0.0263735	0.0393311	0.0421328	0.0572172	0.255375	0.440214	24	0.0597304	0.0937467
635	5	6.8	257.594	39.6409	5099	5644.4	0.0308774	0.0489725	0.041299	0.0790622	0.257594	0.446769	20	0.0558295	0.082525
636	6	6.66667	244.497	41.1861	5844	5972.17	0.0193352	0.030169	0.0356278	0.0480803	0.244497	0.443679	23	0.043812	0.0887655
637	4	6.5	268.592	42.607	1872	5143.25	0.0281423	0.0368864	0.0292228	0.0422288	0.268592	0.441057	15	0.0554141	0.101916
638	6	5.66667	265.183	48.3013	6485	4644.83	0.0137281	0.0367784	0.0355985	0.0482084	0.265183	0.450744	17	0.0525755	0.0811814
639	5	6.6	258.561	42.3752	5883	5702.6	0.0207978	0.0382788	0.0309015	0.0519609	0.258561	0.423475	19	0.0539978	0.0783774
640	6	5.66667	264.602	47.4604	4279	6196.67	0.0158487	0.0387879	0.0359811	0.0732569	0.264602	0.439204	17	0.0445699	0.0732569
641	4	6.5	268.251	41.5151	5616	7626.5	0.0180356	0.0277808	0.0429541	0.0421589	0.268251	0.45124	15	0.0424628	0.0757687
642	6	6	246.882	42.6165	6144	5808.67	0.0134143	0.0271003	0.0303275	0.0401398	0.246882	0.411343	19	0.0456384	0.0861717
643	7	6.42857	261.814	41.8991	5888	6163.43	0.0186328	0.0353917	0.0335551	0.0539932	0.261814	0.455385	25	0.0480637	0.0765844
644	7	5.71429	247.329	43.9135	2927	4552.14	0.0144778	0.0357545	0.0329316	0.0832663	0.247329	0.428616	20	0.0384115	0.0832663
645	6	6.66667	245.584	37.6659	6393	6016.83	0.0228808	0.0350096	0.0413317	0.0626034	0.245584	0.431517	23	0.049577	0.0967305
646	7	6.28571	229.889	38.1193	7195	6245	0.00622382	0.0264162	0.03564	0.0446779	0.229889	0.398136	24	0.0417954	0.0924736
647	4	6	254.942	44.7666	220	4382.75	0.00838496	0.024723	0.043589	0.0471537	0.254942	0.452917	13	0.0413832	0.0868811
648	5	6.2	243.449	40.6328	3660	6081.4	0.00237444	0.0171721	0.0351901	0.0346163	0.243449	0.434577	17	0.0307247	0.0787745
649	4	6.25	254.529	42.4973	820	6389.5	0.0215431	0.0411037	0.0315935	0.080883	0.254529	0.407312	14	0.0472864	0.0811577
650	4	5.5	291.247	53.3953	158	2677	0.0294171	0.0465869	0.032691	0.0744343	0.291247	0.461211	11	0.056372	0.085469
651	6	6.33333	266.221	42.6799	6579	6452.33	0.0229804	0.0476065	0.0358584	0.0751614	0.266221	0.444981	21	0.0615001	0.110768
652	5	6	251.16	42.3384	5148	6341.4	0.0140098	0.0325673	0.0350688	0.0425901	0.25116	0.450249	16	0.044652	0.0827407
653	4	7.5	247.559	34.5551	2709	6358.25	0.00611114	0.0331482	0.029115	0.0480803	0.247559	0.44972	19	0.0445657	0.0966088
654	5	6.8	249.685	37.1555	4183	6943.4	0.00363005	0.0261585	0.032624	0.0346706	0.249685	0.45603	20	0.0415799	0.0981062
655	5	6.6	278.622	43.3191	3119	6046.2	0.0235815	0.0448208	0.0384028	0.0674455	0.278622	0.47497	19	0.0609574	0.106248
656	7	6.28571	251.82	41.3704	7466	7163.57	0.0205688	0.0401709	0.0376878	0.0622052	0.25182	0.441325	24	0.0586514	0.0972124
657	6	6.66667	257.051	39.6797	9427	6741.83	0.025757	0.0406227	0.0399016	0.0638653	0.257051	0.443305	23	0.0574178	0.0996655
658	5	6.6	256.038	39.8079	2091	5832.4	0.0116903	0.0376037	0.0366719	0.0527734	0.256038	0.445645	19	0.054172	0.105928
659	5	6.6	265.098	43.1311	5274	6094.2	0.0154093	0.0483766	0.0385977	0.0742007	0.265098	0.431956	19	0.059712	0.0944169
660	4	6.5	265.668	41.7479	1285	6242.5	0.0140774	0.0416629	0.0374709	0.0654765	0.265668	0.44949	15	0.051976	0.0968283
661	5	6.8	249.988	37.2005	4418	6512.2	0.0101207	0.0322001	0.0356061	0.062746	0.249988	0.443652	20	0.0433636	0.0971397
662	6	6	259.731	44.1131	5862	6454.17	0.0219032	0.0517699	0.0431002	0.103811	0.259731	0.410673	19	0.0671222	0.11479
663	5	6.8	264.402	40.6885	4978	6810.6	0.017074	0.0393944	0.0315149	0.0567676	0.264402	0.449162	20	0.050895	0.0833131
664	6	6.33333	253.563	42.2605	6406	6667.67	0.0204029	0.0384128	0.0408465	0.076347	0.253563	0.440188	21	0.0570046	0.10987
665	6	6.33333	277.551	45.928	3655	4231	0.0172564	0.0414199	0.0413866	0.0543547	0.277551	0.437911	21	0.0598614	0.113899
666	5	6.2	290.309	48.454	3303	3742.6	0.0213213	0.0284741	0.0346147	0.0363742	0.290309	0.462977	17	0.0504321	0.100895
667	6	6.16667	250.55	41.1619	5764	6470.33	0.0174978	0.0329642	0.0332254	0.0488402	0.25055	0.457851	20	0.0462427	0.101029
668	8	6.625	239.213	39.1568	9215	6848.5	0.0120261	0.036657	0.0370678	0.0677791	0.239213	0.413702	29	0.0484744	0.0861809
669	7	5.85714	253.459	44.7002	7377	5464.14	0.0145414	0.041091	0.0386527	0.0593482	0.253459	0.457686	21	0.0541631	0.0796122
670	7	6.57143	236.186	37.7577	5844	6354.71	0.0100441	0.0410309	0.0352245	0.067724	0.236186	0.399441	26	0.0511906	0.0755407
671	7	6.28571	243.139	39.9443	5808	5903	0.01282	0.0390027	0.0418187	0.0630775	0.243139	0.438791	24	0.0475161	0.0916619
672	7	5.57143	282.635	52.5856	7418	4070.43	0.0145876	0.0370938	0.0412475	0.0640676	0.282635	0.474156	19	0.0552721	0.09585
673	5	6.8	248.99	36.7557	4342	7673.4	0.0155662	0.0333143	0.0290171	0.0606869	0.24899	0.437389	20	0.0449625	0.079164
674	5	7.2	251.187	36.2626	5217	6788.8	0.0299575	0.0382972	0.0355255	0.0496563	0.251187	0.443187	21	0.0510935	0.0793552
675	8	5.875	259.319	46.2684	6874	5802.88	0.028228	0.0431698	0.0341638	0.0597432	0.259319	0.440112	24	0.0518809	0.0834014
676	6	5.83333	248.525	44.2809	5603	5198.83	0.00771549	0.0345168	0.0315216	0.0732273	0.248525	0.456182	18	0.0411829	0.0732273
677	6	5.83333	245.28	43.7027	3651	5040.5	0.00934191	0.0364508	0.0325738	0.0611259	0.24528	0.439118	18	0.0425785	0.0650922
678	7	5.71429	253.307	44.9749	5983	6481.57	0.0141663	0.0392954	0.0424307	0.0594803	0.253307	0.441404	20	0.0502051	0.0871265
679	6	6.66667	252.28	41.396	3598	4803.67	0.0177942	0.0356172	0.0357917	0.0744343	0.25228	0.417843	23	0.0474552	0.0784448
680	6	6.5	240.619	40.4374	5744	6051.33	0.0172204	0.0311654	0.0314562	0.0563083	0.240619	0.427554	22	0.0452375	0.0895384
681	5	6.2	239.766	40.0182	4221	4911.2	0.00733042	0.0304617	0.0372669	0.0462754	0.239766	0.425622	17	0.0340938	0.0602784
682	9	6.44444	226.857	36.9992	8388	6624	0.0158487	0.0356014	0.0390589	0.0613806	0.226857	0.400482	31	0.0458666	0.0937678
683	6	6.33333	237.649	38.7122	3622	6167.33	0.00961885	0.0239772	0.0307913	0.0463441	0.237649	0.425313	21	0.0349288	0.0670454
684	6	6.16667	274.084	46.17	6326	4692.17	0.0340091	0.0430621	0.036493	0.0608419	0.274084	0.467964	20	0.059152	0.113899
685	6	6.66667	261.46	44.5277	4214	6034	0.020157	0.0367391	0.0354666	0.0593132	0.26146	0.47548	22	0.0454392	0.0819377
686	5	6	259.824	45.1598	827	5624.8	0.0142525	0.0366091	0.0368835	0.0477167	0.259824	0.465161	16	0.0507779	0.0970814
687	5	6.2	247.971	40.6201	4181	5228	0.0156912	0.0313335	0.0352332	0.044386	0.247971	0.423311	17	0.041957	0.0785436
688	7	6	263.004	46.3388	5969	6040.43	0.00382253	0.0295856	0.0356456	0.0466163	0.263004	0.467516	22	0.0488399	0.101136
689	5	6.4	274.469	45.0478	2532	5251.2	0.0252733	0.0423963	0.0365733	0.0552741	0.274469	0.444765	18	0.0519824	0.0875887
690	4	6.75	272.15	44.0085	5386	6374.5	0.0108404	0.0267915	0.0319502	0.0354734	0.27215	0.448464	16	0.0480706	0.0908672
691	6	6.66667	250.306	42.6282	6683	5574.67	0.00578594	0.0429397	0.0373159	0.0763187	0.250306	0.427167	22	0.0535459	0.0886238
692	6	6.33333	240.13	40.4028	5583	7332.83	0.0163744	0.0247946	0.0377657	0.0416413	0.24013	0.434552	21	0.0432586	0.0810675
693	7	6.14286	266.499	45.6855	6659	4617.14	0.0121769	0.0378752	0.0382453	0.0621338	0.266499	0.457002	23	0.0565712	0.0936991
694	10	6	243.695	42.0665	9341	6603.3	0.0112567	0.0344047	0.0423968	0.0762603	0.243695	0.420982	31	0.0592995	0.113549
695	6	6.16667	236.427	39.4514	4597	5074.67	0.0121468	0.0283027	0.033917	0.0503481	0.236427	0.403319	20	0.0421465	0.0788027
696	6	6	237.993	42.7349	5915	4509.33	0.0122309	0.0241449	0.0416799	0.041568	0.237993	0.423718	19	0.0390785	0.0931392
697	6	6	262.755	44.6266	7625	5430.17	0.0106386	0.0339701	0.0321099	0.059161	0.262755	0.458055	19	0.0493977	0.0956339
698	7	6	257.029	44.1059	8126	5523.86	0.0175979	0.0384075	0.0352249	0.0577095	0.257029	0.453493	22	0.0528531	0.0950942
699	5	5.8	271.432	47.5653	4510	5033.6	0.0106185	0.0292057	0.0390123	0.065813	0.271432	0.472688	15	0.0487704	0.09011
700	5	6.6	262.37	40.7923	3491	6325.6	0.0212496	0.0381321	0.0422923	0.0688704	0.26237	0.420285	19	0.0549588	0.0937897
701	6	6.5	265.442	42.9237	5598	6607	0.0187824	0.0427277	0.0376519	0.0661617	0.265442	0.453881	22	0.0624244	0.116503
702	5	6.4	258.58	44.4511	531	4889	0.0228752	0.0438889	0.0327059	0.0670133	0.25858	0.433402	18	0.0522747	0.0949299
703	5	6.2	245.668	42.3095	4504	5065.2	0.0213847	0.0316085	0.0377485	0.0431166	0.245668	0.426869	17	0.0489232	0.0848529
704	5	6.2	255.287	41.8184	2438	6099.2	0.0196669	0.0337401	0.0388386	0.0618567	0.255287	0.460323	17	0.0486795	0.0914244
705	4	6.75	266.005	42.3021	830	4055.25	0.0176121	0.0391474	0.0348981	0.0604969	0.266005	0.442402	16	0.0480513	0.0728802
706	6	6.83333	245.737	36.9581	8048	7879.83	0.0130035	0.0458179	0.0423011	0.0862509	0.245737	0.44845	24	0.0594073	0.108447
707	6	6.33333	235.258	38.9763	7444	5900	0.00752648	0.0346883	0.0326825	0.0843853	0.235258	0.416286	21	0.0434666	0.0843853
708	6	6.33333	245.642	40.258	5987	7631.17	0.023447	0.0415008	0.0335615	0.0564014	0.245642	0.403518	21	0.0571903	0.0908407
709	4	7.75	245.253	32.7734	2890	6952.75	0.00627839	0.0196068	0.0358549	0.0404381	0.245253	0.414218	20	0.0430759	0.0850874
710	5	6.4	270.036	42.7557	4731	5934.6	0.0279798	0.0507419	0.0374804	0.065209	0.270036	0.45045	18	0.05894	0.0900977
711	10	6.3	233.354	38.0311	11464	6829.1	0.0114442	0.034011	0.0327284	0.0773801	0.233354	0.424233	34	0.0424417	0.0773801
712	8	6	234.063	40.334	7087	5329.12	0.00840185	0.0364747	0.0333197	0.0631876	0.234063	0.408018	25	0.0422514	0.0850736
713	5	6.6	239.307	39.2197	4734	5984.4	0.0198219	0.0397147	0.0369064	0.0527668	0.239307	0.407361	19	0.0516104	0.087131
714	6	7	239.423	35.4542	5162	8494.17	0.0103943	0.0313254	0.0344284	0.0511269	0.239423	0.455285	25	0.0485403	0.0828938
715	8	5.625	248.385	45.6112	6225	4897.75	0.0133488	0.0362187	0.0369949	0.0596876	0.248385	0.42601	22	0.0471622	0.0906924
716	6	6.16667	274.669	45.8326	6470	4929.83	0.023891	0.0314743	0.0308633	0.046077	0.274669	0.473988	20	0.0482826	0.088058
717	6	6.16667	257.709	46.1403	3446	5411	0.0276666	0.0454547	0.0392797	0.0611302	0.257709	0.417282	20	0.0529976	0.0805313
718	6	6.83333	252.898	38.2022	5349	7914.67	0.0106477	0.0302571	0.036752	0.0669221	0.252898	0.436153	24	0.0482888	0.104722
719	5	7	249.912	36.7926	3052	5606.6	0.00506316	0.0319039	0.0344659	0.0485976	0.249912	0.427534	21	0.0494795	0.0892471
720	5	7	244.268	37.0473	6326	7737.2	0.0278347	0.0377793	0.0373743	0.0487928	0.244268	0.405269	21	0.054422	0.0861506
721	8	6.25	247.268	40.8188	6203	6396.62	0.0202523	0.0335209	0.0413036	0.0526281	0.247268	0.442932	27	0.0529015	0.100587
722	5	5.6	270.412	50.0905	2448	2557.6	0.0156496	0.0300643	0.037537	0.0373188	0.270412	0.439919	14	0.0442452	0.076529
723	6	6	263.343	44.9877	6841	5836.5	0.0225854	0.0371527	0.0329014	0.0534592	0.263343	0.461205	19	0.0521311	0.0981732
724	6	6.16667	242.928	39.9096	5401	7054.17	0.0170698	0.0305012	0.0316138	0.0468794	0.242928	0.423727	20	0.0402098	0.0712862
725	5	7.4	237.866	32.565	3094	7589.2	0.00295655	0.0232406	0.0316226	0.0442683	0.237866	0.404632	23	0.0393689	0.101074
726	7	6.57143	240.326	37.3296	5913	6767.14	0.00373114	0.0202714	0.0324791	0.0419511	0.240326	0.453359	25	0.0311431	0.0779303
727	5	7	252.643	39.2417	4350	5851.4	0.00916639	0.0357981	0.0320674	0.0560815	0.252643	0.427898	21	0.0487678	0.0937735
728	5	6.6	263.142	40.0979	4916	5919.2	0.0196222	0.0354463	0.0389496	0.0517245	0.263142	0.466097	19	0.0503286	0.07941
729	6	6.5	254.311	40.434	4461	6100.17	0.0234685	0.048373	0.0390752	0.0751614	0.254311	0.442851	22	0.0567191	0.0919565
730	5	6.6	259.055	40.2768	8002	6488.6	0.0223567	0.0366376	0.0336726	0.0479739	0.259055	0.463343	19	0.0559173	0.0947081
731	5	6.4	260.229	40.8931	9309	6777	0.0148347	0.0287219	0.0305088	0.0425858	0.260229	0.441967	18	0.0435438	0.0751007
732	7	5.71429	258.466	47.0778	7795	4612.14	0.0107381	0.036435	0.0363564	0.0613767	0.258466	0.458769	20	0.0501185	0.0842344
733	8	6.25	267.203	44.1362	8515	5647.12	0.0296862	0.0458663	0.0361441	0.0719716	0.267203	0.473294	27	0.0612903	0.102437
734	6	6.16667	252.661	43.6809	4589	6305.67	0.0172925	0.032135	0.0327734	0.0522751	0.252661	0.44428	20	0.0482976	0.0901104
735	7	6.85714	239.005	36.0269	10478	6931.86	0.0106026	0.0440819	0.0382226	0.0829075	0.239005	0.424807	28	0.0533685	0.0936859
736	7	5.71429	246.832	43.8253	5199	5426.29	0.00806313	0.0301212	0.033669	0.0596642	0.246832	0.469155	20	0.0402023	0.0704576
737	4	6.5	244.265	37.8029	1489	7345.5	0.00904197	0.0382254	0.0342996	0.0551398	0.244265	0.425328	15	0.0459741	0.0884538
738	6	6.16667	255.706	42.0089	6026	4974.5	0.0169232	0.0291541	0.0306822	0.0407784	0.255706	0.449489	20	0.0401183	0.0712325
739	5	6.8	250.006	37.2033	5090	6017	0.00806313	0.0309566	0.0341188	0.0483927	0.250006	0.472619	20	0.0481489	0.0967447
740	6	6.33333	260.257	43.118	4035	5446.17	0.0137507	0.0411101	0.0379592	0.0589748	0.260257	0.437962	21	0.0591889	0.0932325
741	8	6.625	251.433	39.9724	9327	5794.38	0.00946311	0.0353488	0.030714	0.0523775	0.251433	0.44302	29	0.0432267	0.0773813
742	5	6.2	256.2	42.456	6156	6286.4	0.0245227	0.0340575	0.0291699	0.0597536	0.2562	0.449099	17	0.047766	0.0905993
743	3	7.33333	266.669	36.5082	0	5776.33	0.0192638	0.039505	0.0364234	0.0682885	0.266669	0.448757	14	0.0544527	0.0884982
744	4	6.25	281.184	45.8597	4442	5967.5	0.0283333	0.0491876	0.0362858	0.0850427	0.281184	0.464213	14	0.0601317	0.0901287
745	6	6.16667	279.941	46.4347	5952	5038.83	0.0145876	0.0456058	0.0439947	0.0812624	0.279941	0.459568	20	0.0586419	0.0996505
746	8	6	255.188	45.5819	8518	5976.12	0.0179783	0.0403869	0.0387685	0.0716071	0.255188	0.462281	25	0.0596057	0.0993994
747	7	5.57143	238.283	44.901	4532	3803	0.0111798	0.0410552	0.0353164	0.0911901	0.238283	0.416466	19	0.0396024	0.0911901
748	5	6.6	241.569	37.098	2673	5757.4	0.0109789	0.0209708	0.0275659	0.0354389	0.241569	0.422006	19	0.0307203	0.0578368
749	6	5.83333	257.198	44.7035	6611	5966.33	0.0128108	0.0434775	0.0357538	0.076988	0.257198	0.451708	18	0.050817	0.0798713
750	8	6	238.711	42.556	10757	6153.38	0.011533	0.0340083	0.0382535	0.0826344	0.238711	0.422908	25	0.0475025	0.0920467
751	5	5.6	264.841	49.0586	3563	5361.6	0.00382253	0.0331873	0.0369598	0.0736018	0.264841	0.463693	14	0.0399555	0.0803606
752	7	6.42857	238.885	38.5682	7864	7417.29	0.0129002	0.0391278	0.034708	0.0574775	0.238885	0.418495	25	0.0524663	0.0805484
753	7	6.28571	223.825	39.0679	5990	4613.43	0.0034905	0.0339101	0.0408363	0.0712313	0.223825	0.417513	23	0.0427432	0.0993994
754	8	6.125	239.517	41.0245	7974	4506.5	0.00942011	0.0298008	0.030476	0.0615348	0.239517	0.425384	26	0.0412237	0.0751644
755	7	5.85714	242.324	42.2006	5739	4100.43	0.00578658	0.0215628	0.0295269	0.0694335	0.242324	0.425947	21	0.0346583	0.0694335
756	6	7	259.642	39.8393	6114	6436.67	0.019856	0.0304537	0.0313393	0.0641324	0.259642	0.443629	25	0.0456839	0.0819377
757	6	5.83333	247.089	43.3386	4507	3717.33	0.0095425	0.0348176	0.0385494	0.0770681	0.247089	0.424858	18	0.0376427	0.0770681
758	8	5.875	250.748	44.4406	8747	6080.5	0.0162612	0.0381771	0.03916	0.0572505	0.250748	0.461704	24	0.0546342	0.0966842
759	7	6.57143	245.018	38.8362	6123	5686.29	0.0136441	0.043216	0.0329409	0.0684673	0.245018	0.452708	26	0.0507511	0.0791617
760	8	5.75	246.076	44.1618	6169	4789.75	0.0145783	0.0357457	0.0362657	0.0603356	0.246076	0.421439	23	0.0452951	0.0820629
761	7	6.42857	242.747	38.5175	7455	6786.86	0.0203286	0.0341031	0.0370294	0.0417722	0.242747	0.438705	25	0.0506299	0.0843234
762	5	6.4	243.736	40.3326	1360	5394.8	0.00578658	0.0289796	0.0303109	0.0707968	0.243736	0.428283	18	0.0336679	0.0707968
763	7	6.57143	246.925	40.6082	4325	6924.29	0.0127184	0.0377022	0.0363823	0.0625134	0.246925	0.422918	26	0.0545578	0.0870203
764	8	6.625	237.579	36.2378	9397	6434.5	0.0132675	0.034793	0.0419402	0.0548527	0.237579	0.41978	30	0.0536657	0.0892189
765	6	6	260.784	45.4302	4343	5316.67	0.018385	0.0399005	0.034181	0.075362	0.260784	0.458846	19	0.044136	0.0770624
766	5	7.4	245.697	33.6371	6878	8560.6	0.0140955	0.0325844	0.0279351	0.065871	0.245697	0.399405	23	0.0399132	0.0688023
767	5	6.4	248.943	39.8902	7728	5667	0.0208308	0.0402281	0.0370705	0.0776034	0.248943	0.433594	18	0.0524166	0.0994886
768	7	5.85714	244.759	43.7486	4587	5345.86	0.00877304	0.0270203	0.0324799	0.0492228	0.244759	0.456846	21	0.0356585	0.0639165
769	6	6	269.214	46.1511	8269	5163.83	0.0307407	0.0475013	0.045381	0.0880838	0.269214	0.425663	19	0.0623499	0.108419
770	4	5.75	269.694	47.8386	1696	3987.5	0.0283041	0.0372418	0.0327444	0.044287	0.269694	0.454544	12	0.0482722	0.0816072
771	6	6	241.946	41.3325	7205	5088.17	0.0178185	0.03596	0.0369396	0.0685061	0.241946	0.413829	18	0.0407887	0.0955426
772	7	6.85714	238.049	36.1122	8198	7107.71	0.0029407	0.0285411	0.032407	0.0522997	0.238049	0.425671	28	0.0434133	0.0817394
773	6	5.83333	250.758	44.6787	5195	5192.5	0.0171711	0.0368933	0.0388224	0.0582606	0.250758	0.439635	18	0.0446333	0.0845504
774	6	6.5	252.123	39.2691	5879	6522.5	0.0220051	0.0472805	0.0361137	0.0664604	0.252123	0.428718	22	0.0596676	0.103022
775	6	7.16667	250.111	35.3993	10494	8400.5	0.0248329	0.0417369	0.0367877	0.0531185	0.250111	0.446196	26	0.0642321	0.116685
776	4	6.25	253.292	41.6876	1073	4573.25	0.0155499	0.0300966	0.0296584	0.040948	0.253292	0.422566	14	0.0474608	0.094327
777	6	6.66667	248.49	39.1635	7992	5695.17	0.00467207	0.0311739	0.0333876	0.0751663	0.24849	0.424829	23	0.0401528	0.0768244
778	7	5.71429	272.033	48.9474	9793	6064.29	0.0253462	0.048527	0.0362941	0.0724524	0.272033	0.453949	20	0.0563524	0.0972773
779	7	6.28571	244.704	39.1194	10797	6323	0.00731727	0.0345882	0.0319878	0.0453599	0.244704	0.440396	24	0.0484427	0.0799384
780	8	5.625	241.306	43.5213	6413	5228.88	0.00549932	0.0376621	0.0336953	0.0684451	0.241306	0.425971	22	0.0418088	0.0684451
781	6	6.5	250.765	40.7494	5614	5496.33	0.00438465	0.0352988	0.0312336	0.0526623	0.250765	0.43188	22	0.0487803	0.0923085
782	7	6.28571	232.628	38.0197	6951	5814.43	0.0101201	0.0213871	0.036807	0.047595	0.232628	0.419453	24	0.040664	0.0793168
783	5	6.8	251.041	39.9474	4261	5941.2	0.0181953	0.0339868	0.0312929	0.0567521	0.251041	0.437718	20	0.0524469	0.0883634
784	6	6.33333	253.485	41.2919	7762	5446.17	0.012008	0.0454798	0.0372309	0.0799678	0.253485	0.437656	21	0.0552375	0.0922136
785	7	5.85714	254.854	46.7231	4634	4362.71	0.024797	0.0378707	0.0396465	0.0528225	0.254854	0.462388	21	0.0553083	0.0981732
786	6	6.66667	242.853	38.9496	5932	5246.83	0.0114736	0.0320332	0.0339016	0.0482829	0.242853	0.417527	23	0.044591	0.0847531
787	5	6.6	250.969	39.0197	6765	7350.4	0.00929712	0.0300514	0.0406056	0.05612	0.250969	0.440009	19	0.0453684	0.0916567
788	6	6.33333	241.168	38.6635	4867	5431	0.0135928	0.0326344	0.0321863	0.0553745	0.241168	0.406796	21	0.0505142	0.092739
789	6	6.33333	257.256	41.2426	5560	6243.83	0.0204598	0.0305737	0.0363428	0.0484839	0.257256	0.441743	21	0.0431139	0.076935
790	6	6.66667	228.912	35.4875	8088	6418.17	0.00622382	0.0328537	0.0333352	0.0555514	0.228912	0.399081	23	0.0424179	0.0731339
791	9	5.55556	240.184	46.0671	7990	4282.56	0.00373114	0.02931	0.0334917	0.0820827	0.240184	0.453523	23	0.0329969	0.0820827
792	8	5.875	244.302	43.8071	8100	4888.25	0.00611114	0.0266755	0.0298811	0.0509233	0.244302	0.444113	24	0.0373186	0.0605408
793	8	5.75	266.439	48.1335	9058	4431.12	0.0155389	0.0422665	0.0359375	0.0743788	0.266439	0.436461	23	0.0484033	0.092739
794	5	7	238.815	34.685	5636	5860.8	0.0121468	0.0328735	0.032923	0.0593918	0.238815	0.407003	21	0.047376	0.0908041
795	6	6.5	255.327	41.2879	7127	6632.67	0.0240408	0.0394135	0.0384621	0.0563522	0.255327	0.470399	22	0.0573461	0.0942727
796	7	6	247.489	42.2584	7165	6831.57	0.013394	0.0268074	0.0278663	0.040707	0.247489	0.434639	22	0.0365375	0.0723516
797	4	7.25	286.679	40.3853	3907	6403.25	0.0410523	0.0538067	0.0438768	0.0643803	0.286679	0.453361	18	0.0708294	0.109265
798	7	6	253.609	43.5189	3653	5610.71	0.0113536	0.0425039	0.0340001	0.0730183	0.253609	0.446475	22	0.0451825	0.0812931
799	4	6.25	284.796	45.7708	350	5449.5	0.0304393	0.0490877	0.0359098	0.075362	0.284796	0.487928	14	0.0590258	0.0911031
800	6	6.16667	268.18	45.9205	4693	4897.83	0.024458	0.0416809	0.0307945	0.0724996	0.26818	0.467098	20	0.0527078	0.0900746
801	5	5.8	257.083	45.0508	2065	5268.4	0.0133303	0.0351322	0.035548	0.0503195	0.257083	0.429409	15	0.0407216	0.0783496
802	6	6	256.571	44.2891	2513	6607.67	0.0203504	0.0397404	0.033521	0.064091	0.256571	0.435948	19	0.0525712	0.0892209
803	5	6.2	266.122	43.5933	3652	5398.4	0.0220633	0.0491829	0.0332119	0.0770681	0.266122	0.450289	17	0.0535697	0.102571
804	7	5.85714	263.799	47.1518	4496	5337.14	0.0177212	0.03819	0.0394724	0.0639312	0.263799	0.453954	21	0.0538856	0.0813959
805	5	6.6	273.626	42.0212	3815	6222.8	0.0340958	0.05371	0.0416375	0.0655697	0.273626	0.453359	19	0.0713833	0.108722
806	6	7.33333	255.275	35.6237	8689	7115.67	0.0260673	0.0402751	0.0338497	0.0661777	0.255275	0.456388	27	0.0581492	0.0922656
807	4	6.5	293.088	45.3588	4200	5943.75	0.0381075	0.0430911	0.0359584	0.0462663	0.293088	0.496749	15	0.0608714	0.0872231
808	7	6.57143	236.457	37.801	4852	5863	0.00302368	0.0250044	0.0337681	0.0651462	0.236457	0.414514	25	0.0366408	0.0794746
809	8	6.25	246.798	42.8347	6942	5272.5	0.0143934	0.0323379	0.0314736	0.0617923	0.246798	0.461865	27	0.0498899	0.0904036
810	5	6.6	249.47	38.7866	3894	7942.2	0.00467207	0.0290344	0.0350434	0.0472091	0.24947	0.428023	19	0.0377529	0.0610806
811	4	7.25	263.288	38.9447	1090	5828.25	0.0227052	0.0406388	0.037212	0.072487	0.263288	0.430845	18	0.0581015	0.0951129
812	7	5.85714	289.874	51.1716	2289	4306.43	0.0276782	0.0369237	0.0383825	0.0556311	0.289874	0.475837	21	0.0614274	0.124184
813	6	6.66667	265.705	46.1117	6599	5805.17	0.00972263	0.0383418	0.0340076	0.0695413	0.265705	0.474656	22	0.0517542	0.0984391
814	6	6.16667	257.054	42.2304	4612	6293.5	0.0212398	0.0356504	0.0399065	0.04782	0.257054	0.451897	20	0.0480004	0.0783784
815	5	6.4	253.058	42.317	2595	6172.2	0.0097554	0.0367547	0.0368951	0.0571231	0.253058	0.434576	18	0.0439314	0.0763956
816	6	6.5	257.232	43.2293	4777	7022	0.0159278	0.0410078	0.0391341	0.0707132	0.257232	0.434721	22	0.0593447	0.108349
817	4	7	263.309	38.3992	2490	7807.25	0.0193466	0.0431915	0.0362793	0.0826344	0.263309	0.450143	17	0.0565441	0.0899305
818	9	5.88889	235.102	42.3246	8961	6360.67	0.00131115	0.0355591	0.0386736	0.0814779	0.235102	0.433539	27	0.0513357	0.103383
819	3	6.66667	263.301	41.0624	0	4041.33	0.0244504	0.0281725	0.0336	0.0344211	0.263301	0.440511	12	0.042236	0.0671972
820	7	6.28571	245.391	40.4812	6976	6122.14	0.0275462	0.0413055	0.0366157	0.0680011	0.245391	0.426149	24	0.053128	0.0968283
821	7	6.85714	250.974	38.6277	11126	7021.14	0.0175122	0.0421066	0.0337304	0.070907	0.250974	0.424328	28	0.0552326	0.0926077
822	6	6.16667	272.683	45.5012	5322	4970.17	0.0239531	0.0408046	0.0390133	0.0618389	0.272683	0.456388	20	0.0549002	0.0928519
823	7	6.28571	244.766	40.0034	9520	6299.29	0.0135294	0.0356303	0.0404077	0.0596863	0.244766	0.40916	24	0.0505594	0.0862969
824	5	6.8	243.921	36.7817	3790	6314.8	0.0230131	0.035433	0.0323271	0.0457251	0.243921	0.402814	20	0.0485292	0.0721427
825	6	6.66667	256.752	43.9807	4785	6062.33	0.0137323	0.0286441	0.0357375	0.0407278	0.256752	0.474148	22	0.042562	0.0763956
826	5	6.2	259.997	42.59	3475	6049.2	0.00192683	0.0232208	0.0357497	0.0467417	0.259997	0.455252	17	0.0370457	0.0703124
827	6	5.33333	290.513	55.3359	2474	2656	0.0157638	0.0366429	0.0327518	0.0755368	0.290513	0.484661	15	0.043437	0.0902282
828	6	5.66667	245.699	46.4586	3319	4380.33	0.0140363	0.036511	0.0286769	0.0637665	0.245699	0.417737	17	0.0388259	0.0677474
829	7	6	263.951	45.3385	6272	4439.71	0.00657046	0.0399089	0.0415906	0.0569486	0.263951	0.451158	22	0.0566683	0.103711
830	7	5.28571	262.638	50.0263	5947	4045	0.018911	0.0366033	0.0318431	0.056445	0.262638	0.441676	17	0.0407876	0.0677499
831	7	6.14286	256.544	42.8009	9567	5726.43	0.0172654	0.0364367	0.034388	0.0648829	0.256544	0.458945	23	0.0507671	0.0933029
832	9	5.77778	249.275	45.0739	8063	4467.56	0.00229404	0.0398821	0.0364456	0.0540121	0.249275	0.427084	25	0.0470446	0.0911777
833	8	5.5	263.44	50.8847	6311	4065.62	0.0204602	0.0484101	0.0404962	0.0712313	0.26344	0.474496	21	0.0588854	0.103339
834	5	6.2	248.798	40.7555	4891	4721.6	0.0211935	0.0438604	0.0349699	0.0773732	0.248798	0.440647	17	0.0480474	0.0896448
835	6	6.16667	255.293	41.941	4312	5058	0.0123927	0.0386232	0.0389349	0.061311	0.255293	0.437251	20	0.0480396	0.0921088
836	7	6	263.868	48.5255	5325	5736.29	0.0174911	0.0310166	0.0328526	0.0548283	0.263868	0.468007	21	0.0421116	0.0774069
837	8	6.125	247.198	45.2952	8587	5093.5	0.00703339	0.0429347	0.0365471	0.0674038	0.247198	0.433545	25	0.057796	0.0964675
838	7	5.85714	242.548	43.0235	6271	5279.43	0.00410305	0.0261329	0.0307192	0.0419331	0.242548	0.415821	21	0.0389117	0.0736554
839	7	6.14286	251.82	42.955	4972	5833.29	0.0109912	0.0329434	0.0307493	0.0442578	0.25182	0.464373	23	0.0471748	0.0862138
840	6	6	256.354	44.9128	5539	5566	0.00621364	0.0442727	0.0389977	0.0830673	0.256354	0.4346	19	0.0582151	0.0945387
841	7	5.71429	246.109	44.0318	8073	4917.14	0.00568879	0.0278523	0.0335357	0.0493187	0.246109	0.416079	20	0.0410366	0.0692012
842	5	6.6	260.606	41.3247	3353	5430	0.00370658	0.0239285	0.044253	0.0406341	0.260606	0.44282	19	0.0477341	0.0887981
843	7	6.28571	242.916	39.3706	4057	6662.71	0.0150584	0.0457534	0.0366595	0.0694209	0.242916	0.424559	24	0.053514	0.0868213
844	6	6.16667	238.051	41.1552	7280	6045.83	0.0205064	0.0376076	0.0313929	0.0643866	0.238051	0.441793	20	0.0432099	0.0816271
845	6	6	259.579	46.6108	2079	4014.17	0.0193832	0.0321006	0.0326602	0.0477818	0.259579	0.470668	19	0.0483229	0.0878549
846	4	6.75	262.11	40.4086	2530	6151.5	0.0259896	0.0292206	0.0377673	0.0347771	0.26211	0.450425	16	0.0499059	0.0983292
847	4	6.25	281.278	45.8751	3450	4475.5	0.0197572	0.0362188	0.0353489	0.0494928	0.281278	0.462397	14	0.0522224	0.0843637
848	6	6.16667	256.026	44.0934	6021	5194.83	0.0214474	0.0396275	0.0349561	0.0529498	0.256026	0.426258	20	0.0529881	0.0936991
849	5	7	230.128	33.606	6801	6838.6	0.0183677	0.0424802	0.0386833	0.0629674	0.230128	0.398636	21	0.0604429	0.0944097
850	6	6.16667	267.543	44.6436	5685	5607.33	0.0187427	0.0333266	0.0330387	0.0448804	0.267543	0.479039	20	0.0493697	0.0842307
851	6	6.83333	241.37	38.6479	5321	6865	0.00384485	0.0398433	0.0404523	0.072487	0.24137	0.402087	24	0.0452947	0.0802135
852	5	5.6	277.736	49.9925	6665	5342.8	0.0109225	0.0427286	0.0383872	0.0703813	0.277736	0.47486	14	0.0527542	0.101616
853	6	6	241.832	40.6891	3451	5539.33	0.0222269	0.0433088	0.0345104	0.0773732	0.241832	0.433572	19	0.0481533	0.0861717
854	6	7	259.539	38.6906	5665	6420.83	0.0210105	0.0355342	0.0426226	0.0499619	0.259539	0.444242	25	0.0608198	0.092475
855	8	6.25	240.172	41.637	6537	5221.5	0.0124944	0.0361121	0.0372562	0.0777089	0.240172	0.405944	25	0.0439509	0.0887981
856	5	6	253.232	45.7828	3287	3594.6	0.0106022	0.0344013	0.0369472	0.0604969	0.253232	0.431663	16	0.0372553	0.0635762
857	5	6.6	261.397	40.641	3376	5912.8	0.0224281	0.0509589	0.0418195	0.0675559	0.261397	0.425648	19	0.0665624	0.12514
858	6	6.5	246.269	38.1131	4262	7027.83	0.00731727	0.0334136	0.0394174	0.0492585	0.246269	0.447713	22	0.0479472	0.0857547
859	3	6.66667	250.364	38.2501	0	5404.67	0.00916128	0.0268384	0.0291883	0.05325	0.250364	0.429594	12	0.0356296	0.0764231
860	7	6.14286	252.435	44.0045	12451	6049.29	0.0191214	0.0491221	0.0416778	0.0754123	0.252435	0.453547	23	0.0650275	0.107314
861	8	5.875	261.937	45.9169	6924	5349.75	0.0166423	0.0430007	0.0366256	0.0600977	0.261937	0.452572	24	0.0603321	0.0921088
862	6	6.33333	234.273	38.5496	6382	5688.33	0.0224605	0.0328064	0.0308825	0.0482084	0.234273	0.424674	21	0.0452377	0.0816164
863	5	6.6	254.851	40.129	2419	5887.4	0.00634117	0.0336908	0.0366577	0.056445	0.254851	0.438523	19	0.0419029	0.0835159
864	6	6.16667	238.739	40.232	5023	6048.5	0.0135928	0.0301052	0.0334045	0.0457251	0.238739	0.417097	20	0.0393984	0.0677825
865	4	6.5	265.363	41.0681	1937	5250	0.030004	0.0468705	0.0356843	0.08238	0.265363	0.453722	15	0.0551861	0.08238
866	6	5.66667	249.441	44.7411	3815	4567.5	0.0146048	0.0353984	0.033889	0.0611597	0.249441	0.452483	17	0.039497	0.0661229
867	10	5.9	227.942	40.3601	10218	5292.3	0.0132991	0.0340776	0.034872	0.0650747	0.227942	0.411414	29	0.0476645	0.0727872
868	7	6.42857	247.609	39.4995	7276	7079.43	0.0212328	0.033626	0.035937	0.0440257	0.247609	0.447931	25	0.0490193	0.0880909
869	8	6.375	237.866	37.9807	6425	6025.75	0.0137964	0.0320131	0.0331124	0.0533998	0.237866	0.411845	28	0.0452175	0.0908376
870	8	5.375	242.483	45.7541	8442	4813.25	0.0110612	0.0303143	0.0368628	0.0504509	0.242483	0.441014	20	0.0458131	0.0933917
871	6	6.33333	261.183	42.1312	5290	6088.33	0.0142525	0.0362729	0.0369218	0.0643866	0.261183	0.479413	21	0.0563466	0.0953733
872	5	6.2	250.133	40.4978	2274	6309.6	0.0261029	0.0358182	0.0311308	0.0444911	0.250133	0.41614	17	0.0521743	0.0819127
873	6	5.83333	277.799	48.7251	2796	3740.83	0.0241998	0.0366133	0.0470797	0.0556311	0.277799	0.4721	18	0.0523363	0.0892778
874	8	5.875	255.159	46.2476	8186	5511.62	0.00714301	0.0385855	0.0376416	0.0689468	0.255159	0.432533	24	0.0608072	0.114315
875	6	6	253.257	43.0134	6790	5802.5	0.0158487	0.0276832	0.03549	0.0449214	0.253257	0.423355	19	0.0387123	0.0807713
876	7	6.28571	246.891	39.8049	5553	7789.43	0.0285108	0.0413448	0.0389215	0.0550905	0.246891	0.453062	24	0.0592467	0.102213
877	6	6.66667	259.429	39.7894	1868	7714.17	0.0107381	0.0488081	0.0379784	0.0718295	0.259429	0.469507	23	0.060269	0.11583
878	5	6.4	257.692	40.4944	5454	5315.4	0.0146048	0.0341988	0.0303535	0.067088	0.257692	0.460424	18	0.0483867	0.0739557
879	7	5.85714	234.569	42.2463	5124	4936.29	0.0120775	0.0272258	0.0363367	0.0545411	0.234569	0.413582	21	0.0390532	0.0771141
880	5	7	248.929	39.8287	4036	6015.4	0.00121475	0.0367718	0.0333955	0.070032	0.248929	0.444234	21	0.0457973	0.0777867
881	6	6.16667	245.158	40.9082	7517	5155.83	0.0161762	0.0268949	0.0390781	0.0488535	0.245158	0.405564	20	0.0421475	0.0803542
882	4	6.75	275.364	41.3865	4826	6841	0.0311975	0.0368275	0.0356293	0.0422745	0.275364	0.458684	16	0.0578603	0.0895236
883	5	6.2	252.017	41.2828	5581	6778.8	0.0204227	0.0324351	0.035098	0.0466263	0.252017	0.44407	17	0.0454625	0.0855535
884	5	6.6	261.962	40.7289	5270	5703.4	0.00370658	0.0400114	0.0385052	0.084143	0.261962	0.443306	19	0.0490113	0.0882975
885	5	6	249.431	42.819	4402	5714.4	0.00823427	0.0287517	0.0363161	0.0564375	0.249431	0.469664	16	0.0391716	0.0730798
886	4	7	252.528	36.4512	3106	6401.25	0.00964272	0.0220426	0.0309148	0.0397008	0.252528	0.445886	17	0.0368924	0.0745131
887	6	6.16667	247.582	41.7058	2656	4838	0.0064328	0.0214596	0.0317298	0.0420191	0.247582	0.43238	20	0.0359368	0.0640134
888	7	6.14286	241.476	40.0818	3895	5710.43	0.00704546	0.0299232	0.0329005	0.067088	0.241476	0.429776	23	0.0376177	0.0686817
889	7	5.71429	253.984	46.2613	5677	5288.14	0.0102025	0.0332998	0.0386925	0.0528803	0.253984	0.430453	20	0.0499785	0.089189
890	5	7.8	247.414	32.3013	7520	7601.2	0.0101451	0.034274	0.0395038	0.0513823	0.247414	0.435861	25	0.0552278	0.0918579
891	5	6.2	276.421	45.2804	1792	4764.8	0.0228575	0.0428715	0.0392835	0.0647947	0.276421	0.495506	17	0.0572957	0.102307
892	4	6.25	295.112	48.1314	2021	3940.75	0.0203402	0.0297064	0.0348006	0.046968	0.295112	0.494496	14	0.0477512	0.0784353
893	7	5.85714	252.383	44.768	8191	5271.14	0.0166014	0.0384539	0.0349706	0.064091	0.252383	0.439492	21	0.0500936	0.0854928
894	6	5.66667	264.592	48.1935	3624	4681.17	0.0249711	0.0412932	0.0380349	0.0755731	0.264592	0.461922	17	0.0477644	0.0755731
895	5	6.2	261.099	45.2572	4356	5967.6	0.0179783	0.0439893	0.0438753	0.0660594	0.261099	0.48026	17	0.0605083	0.108585
896	4	7	259.636	38.4818	2330	6167	0.0196526	0.0320292	0.0439894	0.0429819	0.259636	0.479281	17	0.058631	0.0889325
897	6	6.33333	256.684	42.526	6314	5675.33	0.0147777	0.0341187	0.0340068	0.061311	0.256684	0.440663	21	0.0506536	0.0880266
898	6	6	245.774	41.7426	5236	4730	0.00237444	0.0264392	0.0352849	0.0621567	0.245774	0.436951	19	0.0370466	0.0756243
899	6	6.5	248.332	39.0729	6671	5795.17	0.00938427	0.0292562	0.0256411	0.0421091	0.248332	0.430498	22	0.0385478	0.062239
900	4	6.5	253.377	40.1935	1333	5264.75	0.0143425	0.0193125	0.0319319	0.0323979	0.253377	0.448276	15	0.0367443	0.0666418
901	8	6.125	243.044	41.6406	5893	5156.12	0.0065762	0.0305343	0.0360123	0.0522716	0.243044	0.451272	26	0.0388153	0.0706471
902	9	5.88889	258.899	46.1634	9374	5266	0.0063875	0.0388198	0.0399644	0.0834799	0.258899	0.439894	26	0.0500359	0.0966034
903	6	5.83333	247.477	44.3396	6841	5201.67	0.0207978	0.0333448	0.0342082	0.0550841	0.247477	0.410478	18	0.0422923	0.0736255
904	4	6.5	268.455	41.9461	1908	4838.75	0.0399777	0.0506818	0.0419847	0.0611816	0.268455	0.425964	15	0.0670738	0.0947537
905	7	5.71429	263.695	47.4471	5226	5083.71	0.0192788	0.0265835	0.0355983	0.0322888	0.263695	0.462292	20	0.0407038	0.0813008
906	8	5.875	243.288	43.7098	9274	5455.38	0.0239814	0.0479859	0.0394524	0.107072	0.243288	0.431645	24	0.0543329	0.107072
907	5	6	265.398	46.0655	3943	5616.8	0.0373292	0.0446153	0.0368894	0.059558	0.265398	0.440188	16	0.0557578	0.0846293
908	7	6.14286	240.481	40.6936	5320	7113.43	0.0245664	0.0411771	0.0330448	0.0830673	0.240481	0.405679	23	0.0481552	0.0830673
909	7	6.28571	242.963	39.7087	7208	5404.14	0.00771861	0.0303627	0.0359587	0.0553745	0.242963	0.408912	24	0.0458694	0.0863053
910	6	6.33333	240.561	38.8048	7364	5223.67	0.0185414	0.035581	0.0332034	0.0550841	0.240561	0.405646	21	0.0462421	0.0813182
911	6	6.5	268.32	45.3943	5671	6548.17	0.0193697	0.0509899	0.0432259	0.0750147	0.26832	0.447189	22	0.062929	0.104031
912	6	6.33333	245.155	39.9349	3708	5567.17	0.013544	0.0309735	0.0315558	0.0577095	0.245155	0.422351	21	0.0457717	0.092104
913	6	6.33333	250.479	42.1442	5597	5546.5	0.00934175	0.0278394	0.0372346	0.0384587	0.250479	0.436244	21	0.0461141	0.0807727
914	6	6.5	248.309	40.1532	8550	6482.33	0.0103472	0.0385163	0.035267	0.0746388	0.248309	0.440353	22	0.0494609	0.0892512
915	7	6.42857	266.206	44.0508	6546	5603.43	0.00819436	0.0403557	0.0345901	0.0617927	0.266206	0.466049	25	0.062404	0.114315
916	7	6.71429	258.025	39.7715	8189	6838.71	0.022881	0.0398754	0.0286633	0.0682834	0.258025	0.46429	27	0.0539855	0.0968931
917	7	5.71429	263.825	48.0538	5056	4726.14	0.00848985	0.029289	0.0356357	0.0641324	0.263825	0.45064	20	0.0440108	0.0781008
918	8	6.375	239.928	38.417	10121	5586.5	0.00665508	0.0297036	0.0320714	0.0545634	0.239928	0.423202	28	0.0460653	0.121684
919	7	6.28571	241.497	40.715	8906	6302.14	0.0138758	0.0390435	0.0369256	0.0574775	0.241497	0.426813	24	0.046257	0.083037
920	5	6	262.467	46.4317	5187	5113.4	0.0195756	0.0430531	0.0380078	0.0736018	0.262467	0.468575	16	0.0510274	0.0856861
921	10	5.7	245.393	44.2292	7412	5225.7	0.0119342	0.0331169	0.0335065	0.0671516	0.245393	0.425397	27	0.0451748	0.0773966
922	7	6.42857	237.885	39.3643	6737	6180.86	0.0158726	0.0319404	0.0297387	0.0604708	0.237885	0.418402	25	0.0464535	0.0796341
923	5	7.4	239.256	32.4705	6488	6477.6	0.0101201	0.0301618	0.0296489	0.0631876	0.239256	0.427654	23	0.0434608	0.0726751
924	6	6.5	254.283	40.0092	8046	6677.5	0.0229476	0.039497	0.0369127	0.0481893	0.254283	0.402013	22	0.060783	0.0908407
925	5	7.6	277.177	37.3969	2842	6747.4	0.0243838	0.0449348	0.0385405	0.0750147	0.277177	0.443716	24	0.064335	0.104722
926	6	6.5	251.021	39.8944	4607	5465.83	0.00836105	0.0290727	0.0358083	0.0522673	0.251021	0.428564	22	0.0416704	0.0905831
927	6	6.66667	245.947	37.9656	6013	5300.5	0.0113727	0.029947	0.0281724	0.0598672	0.245947	0.417283	23	0.0432038	0.0746565
928	6	6.33333	239.954	38.4688	8500	5759.5	0.0048305	0.0228331	0.0337316	0.0432092	0.239954	0.44597	21	0.0383345	0.0842615
929	6	6	244.918	44.9503	5536	4730	0.00916128	0.0313756	0.0360022	0.0690202	0.244918	0.426582	18	0.0439379	0.0948804
930	7	6.28571	265.137	48.0222	6679	5241.14	0.0173992	0.0317391	0.0312604	0.0493172	0.265137	0.445855	23	0.0494522	0.0909554
931	5	6.2	267.599	45.5555	3486	4665	0.0156268	0.0324653	0.04067	0.05004	0.267599	0.438022	17	0.0449122	0.0751299
932	10	5.6	248.719	45.8057	8625	4662.2	0.00121475	0.0408085	0.0391412	0.0709729	0.248719	0.445448	27	0.0489259	0.0812421
933	6	7.33333	235.271	33.2056	6636	6625.83	0.0127288	0.0351229	0.0371321	0.0601107	0.235271	0.406859	26	0.0484807	0.0786449
934	7	5.71429	271.113	50.3958	4897	3826.43	0.0308425	0.0408389	0.0295613	0.0764401	0.271113	0.464454	20	0.0501894	0.0807144
935	5	6	270.677	47.8841	714	3765.6	0.0205087	0.0354126	0.0338242	0.0522673	0.270677	0.451277	16	0.0458016	0.0762486
936	8	6	247.571	43.7425	6320	6118.25	0.0158636	0.0387038	0.0418337	0.0642002	0.247571	0.428927	25	0.0524333	0.0959842
937	8	5.875	242.954	42.3723	10206	6421	0.0122652	0.0493276	0.0328555	0.0829075	0.242954	0.438461	24	0.0508564	0.100539
938	6	5.83333	262.353	45.5994	6722	5086.83	0.0212398	0.0453352	0.0346833	0.0734891	0.262353	0.464588	18	0.0535823	0.075884
939	6	5.83333	257.534	45.4772	4176	4534.33	0.0083467	0.0304763	0.0367032	0.0660321	0.257534	0.46554	18	0.0433562	0.0778365
940	5	6.4	256.364	41.0792	3390	5634.6	0.0160613	0.0294925	0.0357248	0.0380067	0.256364	0.451391	18	0.0494235	0.0858878
941	6	6.5	252.203	40.7828	4696	5923.67	0.00889478	0.037072	0.0340024	0.0647614	0.252203	0.459219	21	0.0442458	0.078169
942	5	7	245.008	35.2928	5473	6512	0.0191344	0.0354184	0.0325103	0.0488402	0.245008	0.447612	21	0.0445128	0.0883711
943	7	5.71429	257.72	46.9419	7115	5162	0.0187824	0.0386641	0.0361423	0.0635053	0.25772	0.444607	20	0.0474903	0.0746337
944	5	5.8	249.2	43.1946	3904	6208	0.0120122	0.0461569	0.0363936	0.0833985	0.2492	0.455228	15	0.0469209	0.0833985
945	5	6.4	262.178	43.3842	767	5365.2	0.0254997	0.0357078	0.0349129	0.0431129	0.262178	0.445213	18	0.0486599	0.0836508
946	8	5.875	233.246	41.6279	8112	5003.25	0.0106183	0.0287455	0.0334929	0.0482829	0.233246	0.408271	24	0.0352457	0.0567049
947	6	6.66667	242.87	36.8643	5903	7126.33	0.0186592	0.0471945	0.0352696	0.0700652	0.24287	0.43024	23	0.052302	0.0904632
948	10	5.9	241.043	43.0721	9437	5119.3	0.00384485	0.0360488	0.0359952	0.076652	0.241043	0.398242	30	0.0483743	0.0829389
949	8	6.25	252.6	43.2277	8360	5612.75	0.0193466	0.0436175	0.0388971	0.0838015	0.2526	0.430796	27	0.0558647	0.0838015
950	6	6.16667	266.651	44.2302	4073	5615.83	0.0121522	0.0306452	0.0392735	0.0467274	0.266651	0.458789	20	0.0481068	0.0918965
951	5	5.8	254.983	44.6827	4540	5201.6	0.00435402	0.0477863	0.0364583	0.0927219	0.254983	0.450122	15	0.0435214	0.0927219
952	8	5.875	245.889	44.3844	7571	5148.5	0.0162567	0.0363443	0.040114	0.0700192	0.245889	0.430868	24	0.0482336	0.0803967
953	6	5.83333	262.733	46.3954	6131	5991.5	0.0177955	0.0314177	0.0356867	0.0425206	0.262733	0.462723	18	0.046047	0.0817217
954	7	6.85714	234.882	35.4054	6722	7041.86	0.00131115	0.0299244	0.0353888	0.0478694	0.234882	0.432228	28	0.0472129	0.0848466
955	4	6.75	247.493	37.8114	2670	5974.25	0.0077463	0.0235272	0.0328639	0.0442603	0.247493	0.456383	16	0.0356511	0.0789002
956	6	6.16667	241.405	39.6595	6200	6392	0.00514212	0.0271864	0.0350236	0.0418596	0.241405	0.448216	20	0.0343841	0.0727882
957	6	6.33333	249.603	41.9967	4786	5521	0.0162272	0.0403917	0.0369372	0.0856735	0.249603	0.417074	21	0.0476785	0.0856735
958	5	6.2	239.107	39.9081	6083	5414.2	0.0250713	0.0462626	0.0391246	0.059558	0.239107	0.416329	17	0.057785	0.0792247
959	7	6.28571	255.294	43.0411	9968	6078.14	0.0125334	0.0329376	0.0332706	0.0495811	0.255294	0.443267	24	0.0475196	0.0897458
960	6	6	269.282	45.7352	2429	5503.67	0.0106185	0.0325193	0.0384382	0.0588542	0.269282	0.474508	19	0.0539228	0.0888252
961	4	6.5	268.56	43.2679	2191	4915.25	0.0259529	0.0405369	0.0402739	0.0650974	0.26856	0.45069	15	0.0601969	0.102144
962	4	6.5	267.351	44.1607	888	4375	0.0420734	0.0579777	0.0398668	0.0944531	0.267351	0.466946	15	0.0686703	0.108585
963	8	5.75	244.254	43.326	5915	5037.12	0.0137272	0.0345871	0.0342699	0.0645059	0.244254	0.460994	23	0.0453231	0.0968219
964	7	6.14286	241.999	39.8393	7114	5834.29	0.0146897	0.0313075	0.0346268	0.0574418	0.241999	0.430164	23	0.0456899	0.0966034
965	7	6	242.608	42.7453	5211	6017.57	0.00470551	0.023276	0.0323193	0.0536687	0.242608	0.406885	22	0.0338068	0.0664701
966	5	6	251.357	44.4663	1808	4715.8	0.0149626	0.0289697	0.0288968	0.0580056	0.251357	0.451148	16	0.0386259	0.0638003
967	7	6.28571	260.218	42.5288	9518	6432.57	0.0278823	0.0450515	0.0382584	0.0632155	0.260218	0.46032	24	0.0626078	0.107992
968	6	6.33333	247.245	40.5207	7687	6335.17	0.0058104	0.0379738	0.033646	0.0661777	0.247245	0.435982	21	0.046875	0.0807688
969	7	5.85714	247.195	42.3762	7118	4825.57	0.0183272	0.0441256	0.0332061	0.0607119	0.247195	0.427904	21	0.0512273	0.108049
970	5	6.8	263.234	41.3654	6613	5047.6	0.00662684	0.041354	0.0362142	0.0717263	0.263234	0.433752	19	0.047837	0.0800405
971	6	5.5	266.268	49.2384	2339	3975.17	0.0189923	0.0373943	0.0364608	0.0554182	0.266268	0.465511	16	0.0476838	0.0791283
972	6	6.16667	240.136	40.4991	6696	6569.17	0.00840634	0.0235668	0.0288423	0.0360266	0.240136	0.427805	20	0.0376183	0.0776345
973	4	6.5	254.571	42.0496	845	4554	0.0111611	0.0374758	0.0427216	0.0514191	0.254571	0.465197	15	0.0488593	0.0942558
974	6	6.33333	263.012	42.4264	6868	6704.17	0.0121546	0.0375114	0.0382047	0.0638653	0.263012	0.447785	21	0.0518397	0.10793
975	7	6.71429	248.196	38.974	9366	7690.43	0.0285108	0.0499465	0.0433661	0.0737018	0.248196	0.452389	26	0.0631607	0.0901104
976	6	6.66667	268.386	41.607	6363	4694.83	0.0177248	0.039274	0.0359236	0.0619978	0.268386	0.439636	23	0.0563379	0.0920717
977	5	6	245.988	43.5165	2383	4401.4	0.0113727	0.0270914	0.0318173	0.0381195	0.245988	0.415046	16	0.0362801	0.0653331
978	6	6.5	248.362	38.437	5489	7389.33	0.0278189	0.0407722	0.0342631	0.0606845	0.248362	0.447217	22	0.0555703	0.100371
979	9	5.55556	239.266	44.1186	7737	5530.89	0.00783901	0.0348545	0.0358571	0.0688538	0.239266	0.435011	24	0.0460646	0.0884179
980	8	5.75	266.67	47.8578	4793	5086.75	0.0152589	0.0354512	0.034631	0.0502764	0.26667	0.491057	23	0.0535245	0.102437
981	5	6.8	267.859	42.6236	5162	7404.2	0.0193491	0.0521778	0.0390753	0.0814779	0.267859	0.481054	20	0.0666038	0.103929
982	6	5.66667	241.432	43.3044	4631	6020.33	0.00168401	0.022953	0.0346235	0.0568508	0.241432	0.46843	17	0.0331855	0.085888
983	6	6.16667	248.594	41.4817	5725	5629	0.0149626	0.0250994	0.030307	0.0451308	0.248594	0.447086	20	0.0351232	0.0645091
984	9	6	245.682	44.4351	7709	5204.78	0.0156226	0.0379823	0.0309903	0.0617923	0.245682	0.462804	28	0.051795	0.0930685
985	5	6.4	238.999	38.2967	4174	6304.4	0.00335873	0.0285179	0.0396296	0.0548859	0.238999	0.41624	18	0.0391875	0.0688987
986	7	6	241.743	42.9628	6573	5037.14	0.00771861	0.022299	0.0322523	0.0373569	0.241743	0.41663	22	0.0390264	0.0730364
987	5	6.6	269.361	41.5586	5167	6661.2	0.0275568	0.0425266	0.0347594	0.0618567	0.269361	0.500499	19	0.0605211	0.115575
988	7	6	250.451	45.206	6179	5662.86	0.00838496	0.0358024	0.0362294	0.0603444	0.250451	0.454405	22	0.0528454	0.0888504
989	5	6.8	242.035	40.3025	4493	7257.8	0.00438159	0.019381	0.0366292	0.0336291	0.242035	0.39882	20	0.0412871	0.0823315
990	8	6	240.829	42.2645	8764	5555.88	0.0130035	0.029783	0.0367555	0.0493692	0.240829	0.435446	25	0.0468374	0.0793864
991	6	6.83333	252.937	38.0409	8023	6242.5	0.00916504	0.0402724	0.035419	0.0541205	0.252937	0.425751	24	0.0539443	0.0859492
992	7	6.57143	236.776	40.0667	5611	5132.86	0.0032604	0.0263613	0.0336197	0.0453115	0.236776	0.405762	24	0.040092	0.0780035
993	6	6.83333	233.022	37.5424	8111	6128.33	0.0110284	0.0307108	0.0312939	0.0475654	0.233022	0.428374	24	0.0468251	0.0894086
994	7	6.28571	276.119	45.1276	6330	4724.57	0.0186328	0.0419488	0.0354289	0.058832	0.276119	0.472305	24	0.05669	0.088529
995	4	6.75	242.335	36.9993	204	7254	0.0124803	0.0349319	0.0370375	0.0560601	0.242335	0.433734	16	0.0515498	0.0950942
996	5	6.4	256.7	41.6425	4116	6350.8	0.0204362	0.0411728	0.0356682	0.0532722	0.2567	0.421763	18	0.0554738	0.0964675
997	5	6.6	279.632	42.6105	6814	6464.6	0.0376226	0.0517534	0.0464311	0.0651091	0.279632	0.446088	19	0.0700594	0.110664
998	6	6.33333	237.937	37.7678	9021	5832	0.00528274	0.0263773	0.0302817	0.0598672	0.237937	0.421593	21	0.0363229	0.0804446
999	7	7	243.491	36.3166	10011	6439.86	0.0149397	0.0349844	0.0341098	0.0732273	0.243491	0.452669	29	0.0491237	0.0737667
