# Supplementary material for: The winner takes it all—Competitiveness of single nodes in globalized supply networks
Source: PLoS One. 2019 Nov 20;14(11):e0225346. doi: 10.1371/journal.pone.0225346 (PMC6867619; doi:10.1371/journal.pone.0225346)
Supplement: S1 Table — Legends can be found in te readme.txt file. (ZIP) [file pone.0225346.s001.zip › spatial_network_delaunay_randomized_weights_N_1000_r_9_edgelist.dat]

0	30	0.0323798
0	330	0.034558
0	632	0.00728898
0	789	0.0197891
0	799	0.0179092
0	864	0.0308301
1	208	0.0460382
1	491	0.0279501
1	541	0.0165458
1	814	0.0203889
2	87	0.00584311
2	149	0.0270873
2	277	0.026013
2	495	0.0165517
2	512	0.0336322
3	22	0.0478134
3	69	0.0248607
3	229	0.0132316
3	453	0.0417874
3	607	0.0594676
3	660	0.0496218
3	787	0.0144092
3	863	0.0447068
3	888	0.0579328
4	34	0.046801
4	736	0.0373592
4	924	0.018747
4	981	0.0792507
4	985	0.0400274
5	21	0.0323688
5	138	0.0432346
5	318	0.049554
5	350	0.0280145
5	575	0.0280288
5	698	0.0416204
5	889	0.0793645
5	914	0.0161294
6	107	0.0596485
6	122	0.067313
6	263	0.0388585
6	733	0.0515426
6	739	0.0372129
7	187	0.0372983
7	656	0.0631953
7	740	0.0148771
7	768	0.0190533
7	779	0.0400067
8	535	0.025139
8	570	0.0202311
8	695	0.0451345
8	723	0.0298727
8	817	0.0376025
9	15	0.00905164
9	55	0.0121536
9	67	0.022103
9	369	0.0300702
9	760	0.0432157
9	821	0.0392102
10	58	0.0250698
10	443	0.0292988
10	702	0.0248591
11	32	0.025122
11	48	0.0262981
11	416	0.0554786
11	551	0.0416027
11	569	0.0370103
12	19	0.027167
12	62	0.0344455
12	266	0.0531946
12	314	0.0345913
12	835	0.0373522
13	169	0.0214959
13	199	0.0482939
13	250	0.0346768
13	337	0.0470359
13	354	0.00556185
13	642	0.0513423
13	794	0.0632057
14	23	0.0160722
14	63	0.0182651
14	698	0.0546212
14	883	0.0192157
14	908	0.0261186
15	55	0.0229995
15	82	0.0248069
15	214	0.0345283
15	244	0.0171452
15	821	0.0215
15	909	0.0317677
16	399	0.0777775
16	478	0.0471636
16	538	0.0409197
16	711	0.0322704
17	143	0.0162302
17	213	0.0309125
17	217	0.0178668
17	276	0.0293278
17	763	0.0299233
17	921	0.0230206
18	59	0.04086
18	194	0.0426103
18	206	0.0395142
18	739	0.0132098
18	902	0.0650892
19	25	0.0414025
19	49	0.0328329
19	62	0.0232144
19	254	0.0305828
19	279	0.0133325
19	313	0.00911212
19	314	0.0217373
19	481	0.0326477
20	95	0.0252796
20	243	0.0611551
20	284	0.0179176
20	329	0.0493117
20	455	0.0566349
20	645	0.0351754
20	664	0.0335043
20	777	0.0346058
21	269	0.0385073
21	350	0.0161066
21	365	0.0199044
21	366	0.0314661
21	575	0.0312849
21	836	0.0137248
21	918	0.00689596
22	229	0.0187319
22	285	0.0441423
22	646	0.0346155
22	736	0.0561819
22	863	0.0388537
23	318	0.0194312
23	518	0.0197647
23	698	0.046428
23	883	0.0302958
24	102	0.0400047
24	267	0.0529232
24	353	0.0325812
24	402	0.0480715
24	492	0.0246051
24	612	0.0475242
24	837	0.028161
25	62	0.0316016
25	111	0.0724203
25	254	0.0845534
25	404	0.0322968
25	594	0.0338722
25	625	0.0438448
25	958	0.024828
26	132	0.0168542
26	160	0.0159922
26	438	0.0185595
26	573	0.0242893
26	591	0.0325136
26	653	0.00799958
26	876	0.0253324
27	804	0.0352631
27	829	0.0340859
27	877	0.0138858
28	127	0.0146295
28	247	0.0136342
28	287	0.07825
28	478	0.0666716
28	711	0.0227422
28	830	0.0139144
28	876	0.0323752
28	974	0.0482503
29	38	0.0425003
29	261	0.0394407
29	284	0.0256237
29	455	0.040406
29	664	0.0560369
29	707	0.0261656
29	804	0.0338696
30	129	0.0682673
30	330	0.0586702
30	369	0.037798
30	760	0.0483644
30	789	0.0371597
31	217	0.00959004
31	276	0.083616
31	334	0.0657957
31	343	0.0317658
31	732	0.00615633
32	48	0.0255342
32	343	0.0287977
32	416	0.0482512
32	608	0.0364113
32	634	0.0338379
32	669	0.0206626
32	732	0.0606364
32	921	0.0123159
33	116	0.0513246
33	482	0.0288868
33	496	0.00628967
33	516	0.0594051
33	530	0.034131
34	628	0.02504
34	736	0.0197992
34	766	0.0674162
34	829	0.00841925
34	985	0.0148473
35	372	0.0570479
35	618	0.0586701
35	640	0.0394554
35	742	0.00635971
35	857	0.0521545
35	861	0.0392367
36	328	0.0779789
36	621	0.0484444
36	852	0.00749835
36	959	0.0624789
37	56	0.0266187
37	139	0.0398507
37	161	0.0345068
37	441	0.0501929
37	511	0.00922707
37	620	0.0355444
38	289	0.0262581
38	683	0.0473731
38	707	0.0484454
38	720	0.0321177
38	804	0.0268651
38	877	0.0339289
39	94	0.0484632
39	169	0.0423332
39	250	0.0576322
39	258	0.0305793
39	354	0.0316584
39	639	0.0317992
40	189	0.0235143
40	352	0.0115912
40	451	0.0087467
40	519	0.0264893
40	601	0.0518684
40	906	0.00975975
40	987	0.041955
41	166	0.0604264
41	200	0.0334006
41	351	0.0679649
41	365	0.0104224
41	836	0.0153071
42	52	0.0208006
42	248	0.0207451
42	297	0.0311586
42	356	0.062123
42	673	0.0345198
42	967	0.0239614
43	100	0.0363076
43	165	0.0442946
43	213	0.0375802
43	296	0.0524039
43	588	0.029226
43	859	0.0795904
43	995	0.0430091
44	157	0.0186786
44	257	0.0489653
44	562	0.0318953
44	626	0.0170233
44	659	0.0232142
44	704	0.0113779
44	721	0.0295567
45	192	0.0502375
45	255	0.0221828
45	349	0.0292781
45	381	0.0425939
45	783	0.0408471
45	850	0.0482906
45	935	0.0203489
45	986	0.0143298
46	93	0.0640443
46	266	0.0607838
46	300	0.0340629
46	364	0.0685417
46	617	0.0400552
46	918	0.0228724
47	363	0.0369077
47	390	0.0384182
47	533	0.0133265
47	687	0.0127369
47	784	0.0523643
48	485	0.00787747
48	527	0.0435222
48	569	0.0552895
48	669	0.0707216
49	190	0.0448828
49	279	0.00512415
49	314	0.0584369
49	499	0.0776418
49	728	0.0671794
50	181	0.0202233
50	262	0.0357119
50	741	0.0430331
50	809	0.046077
50	832	0.0587479
51	311	0.0178206
51	324	0.0538604
51	868	0.0348643
51	894	0.0183784
51	923	0.041675
52	168	0.0463497
52	210	0.0463743
52	211	0.00928682
52	301	0.00618081
52	673	0.0383478
52	831	0.0900468
52	967	0.0366379
53	125	0.00664697
53	411	0.0354965
53	462	0.0431034
53	677	0.0232016
53	761	0.0385616
53	854	0.0222974
54	70	0.0412269
54	76	0.0235905
54	216	0.00823563
54	288	0.0385061
54	395	0.0423766
54	502	0.00365213
54	578	0.0358438
54	655	0.0346435
54	897	0.0419115
54	999	0.0423475
55	73	0.0247686
55	129	0.0412858
55	214	0.0443863
55	369	0.0349928
55	524	0.0348828
55	790	0.0145054
55	913	0.0394816
56	139	0.00978015
56	161	0.00826679
56	511	0.0273748
56	574	0.0399637
56	867	0.0456142
57	151	0.05292
57	188	0.0182115
57	381	0.0151512
57	587	0.0394611
57	939	0.0270761
58	63	0.06468
58	299	0.0411998
58	443	0.0482791
58	702	0.0377184
59	194	0.0326772
59	206	0.051545
59	380	0.0731595
59	577	0.0849454
59	600	0.0648
59	827	0.0480016
59	922	0.029083
60	85	0.0668254
60	115	0.0396882
60	396	0.0442784
60	503	0.0693448
60	888	0.0326364
60	907	0.0738616
60	963	0.0364427
61	93	0.0161197
61	435	0.0119299
61	479	0.029898
61	617	0.035334
61	925	0.0361459
62	266	0.062357
62	404	0.037551
62	617	0.0207087
63	299	0.0265479
63	374	0.0184574
63	395	0.0099097
63	443	0.0333326
63	578	0.0334515
63	698	0.0154659
63	908	0.0285345
64	66	0.0600514
64	72	0.00057314
64	290	0.0516857
64	373	0.0339641
64	719	0.0420773
64	965	0.0149193
65	281	0.054371
65	522	0.0473515
65	702	0.0278883
65	703	0.0552781
65	790	0.0258103
65	893	0.0320323
65	900	0.0120572
66	72	0.0336505
66	373	0.0310863
66	378	0.0396375
66	672	0.0646283
66	842	0.0553513
67	173	0.0708805
67	227	0.0543499
67	760	0.0262517
67	771	0.0163108
67	821	0.0249631
68	114	0.0402933
68	220	0.0302845
68	268	0.0691324
68	309	0.0360553
68	596	0.0190971
68	749	0.0286953
68	930	0.0399184
69	229	0.0257911
69	259	0.0393492
69	428	0.0217664
69	453	0.0246514
69	543	0.031958
70	288	0.0461652
70	643	0.0268689
70	668	0.0130868
70	833	0.0218376
70	937	0.0700325
70	999	0.0627003
71	90	0.0213359
71	177	0.0479457
71	233	0.0345448
71	334	0.0290358
71	720	0.0196882
71	887	0.0225602
72	290	0.0625034
72	291	0.0531901
72	378	0.0610272
72	599	0.0232676
72	952	0.0382346
73	524	0.0378852
73	526	0.0581681
73	652	0.0180495
73	873	0.0532238
73	913	0.0115506
74	133	0.0686195
74	407	0.0119227
74	457	0.0654166
74	514	0.0430007
74	517	0.0232458
74	635	0.0268734
75	107	0.0490308
75	176	0.0701703
75	188	0.0320586
75	206	0.047565
75	577	0.0258404
75	759	0.0243626
76	374	0.0670754
76	443	0.05683
76	578	0.0181729
76	702	0.0463574
76	897	0.069156
77	78	0.0606012
77	81	0.0385789
77	120	0.0428442
77	342	0.0215725
77	402	0.031306
77	440	0.0682342
77	744	0.0228432
78	81	0.0115913
78	102	0.0210309
78	182	0.00930526
78	353	0.00614872
78	402	0.0172784
79	506	0.0658474
79	659	0.0469977
79	799	0.0149444
79	806	0.00924435
79	864	0.0292448
80	96	0.0166246
80	278	0.0163
80	590	0.05569
80	627	0.0063784
80	682	0.00604744
80	940	0.0426951
81	91	0.0116356
81	120	0.0220423
81	182	0.0324508
81	564	0.0342279
82	98	0.0373982
82	449	0.0127133
82	821	0.050485
82	909	0.0231131
83	113	0.0468799
83	135	0.0410549
83	262	0.0329254
83	285	0.0261406
83	832	0.0467218
84	205	0.0660277
84	274	0.032173
84	344	0.0696621
84	489	0.0405029
84	618	0.0594198
84	861	0.0651789
84	973	0.0168732
85	396	0.030802
85	693	0.0564295
85	882	0.0447653
85	903	0.0113792
85	907	0.0313415
86	192	0.053454
86	390	0.0364215
86	409	0.0183367
86	690	0.0541163
86	784	0.0370594
87	277	0.0304047
87	495	0.0410839
87	555	0.0112408
87	726	0.0185892
87	747	0.0639973
87	776	0.0644544
88	120	0.0276664
88	326	0.0453576
88	410	0.0489272
88	672	0.0278102
88	680	0.0454396
88	744	0.0242506
89	121	0.0506918
89	275	0.0255463
89	431	0.0494611
89	545	0.0280543
89	604	0.0318481
89	920	0.0317992
90	177	0.0547959
90	230	0.0531977
90	494	0.0540067
90	683	0.0188984
90	720	0.030942
91	120	0.0345293
91	326	0.072697
91	560	0.0474616
91	564	0.05797
92	108	0.0374011
92	170	0.0618204
92	434	0.0293098
92	667	0.0123413
92	685	0.0247826
92	978	0.051031
93	145	0.0231976
93	364	0.048763
93	435	0.0690509
93	617	0.0484495
93	782	0.0390052
94	250	0.052594
94	292	0.0132125
94	452	0.0275811
94	639	0.0110967
94	642	0.0368539
94	676	0.0383515
94	860	0.0500473
95	427	0.0106647
95	455	0.0134167
95	528	0.0398043
95	645	0.0251711
95	754	0.0204632
95	885	0.072643
95	923	0.0183649
96	181	0.0601578
96	197	0.00949171
96	278	0.00844801
96	359	0.0276322
96	682	0.0567248
96	793	0.0208434
97	136	0.0486142
97	322	0.0201924
97	400	0.0273418
97	426	0.0262458
97	433	0.0480237
97	525	0.0204476
97	592	0.037494
97	595	0.0289353
97	938	0.0546068
98	388	0.0479991
98	449	0.0271981
98	542	0.0415647
98	909	0.0113392
99	128	0.0512599
99	141	0.0208747
99	224	0.0439455
99	475	0.0303387
99	548	0.0393531
99	910	0.0512382
99	933	0.0160625
100	296	0.0343978
100	585	0.0190288
100	588	0.0250048
101	196	0.0240685
101	367	0.0408617
101	406	0.0220559
101	414	0.0234413
101	544	0.0561729
101	572	0.053386
102	124	0.0766767
102	182	0.0391068
102	267	0.0465564
102	353	0.0560591
102	500	0.0274708
103	116	0.0263819
103	199	0.0137792
103	392	0.0614622
103	496	0.0231118
103	693	0.0359549
103	903	0.0462692
103	987	0.035114
103	998	0.0389127
104	423	0.0297226
104	567	0.0424033
104	589	0.028003
104	656	0.0484353
105	179	0.0609564
105	390	0.0510729
105	545	0.0389665
105	684	0.0355942
105	695	0.0297861
105	723	0.0132597
105	874	0.0416716
106	538	0.0403366
106	810	0.0124663
106	944	0.0293812
106	971	0.0272533
106	989	0.0328565
107	206	0.022897
107	263	0.0463192
107	739	0.0227078
107	759	0.073592
107	895	0.025621
108	434	0.0432538
108	437	0.0719085
108	540	0.0425553
108	576	0.0575169
108	667	0.020359
109	445	0.0174407
109	599	0.0313073
109	699	0.00966686
109	801	0.0389473
109	843	0.0590246
110	444	0.033697
110	497	0.0285903
110	792	0.02244
110	844	0.0512445
110	853	0.0169375
110	932	0.0340765
111	253	0.0342007
111	254	0.0477556
111	338	0.0107707
111	561	0.0272606
111	625	0.0303752
112	131	0.0431904
112	160	0.0625929
112	376	0.0461949
112	438	0.0140052
112	876	0.053632
112	968	0.0456606
113	135	0.0402912
113	142	0.0687584
113	285	0.0699225
113	289	0.0410089
113	628	0.0183806
113	683	0.0700426
113	766	0.0357924
113	877	0.0443715
114	196	0.0253953
114	268	0.0460442
114	749	0.0681001
114	838	0.0264572
115	503	0.0468233
115	622	0.0183077
115	623	0.043846
115	685	0.0461523
115	907	0.015699
115	978	0.0633886
116	189	0.0581217
116	482	0.0225639
116	496	0.0548129
116	987	0.0287883
116	998	0.0295612
117	305	0.0258668
117	331	0.0314648
117	336	0.0543672
117	560	0.008011
117	610	0.0437149
118	240	0.0253396
118	861	0.0238952
118	973	0.0138938
118	979	0.0215873
119	189	0.0254047
119	352	0.0247782
119	654	0.0682932
119	884	0.0413735
120	326	0.011033
120	744	0.0236349
121	431	0.03737
121	604	0.0792362
121	731	0.0475466
121	734	0.0264682
121	839	0.0555026
122	237	0.0343655
122	614	0.0526225
122	689	0.0419304
122	733	0.0632071
122	739	0.0662958
122	902	0.0138376
123	382	0.00157202
123	692	0.0236025
123	765	0.0303518
123	886	0.0158458
124	234	0.0747675
124	267	0.0637817
124	500	0.0470941
124	563	0.0540423
124	705	0.0535478
124	867	0.06145
125	395	0.0344544
125	411	0.0247524
125	486	0.0269488
125	502	0.0298344
125	761	0.0356315
125	908	0.0429084
126	221	0.0193874
126	456	0.0492044
126	471	0.0178468
126	666	0.031547
126	769	0.0316056
126	988	0.0373036
127	247	0.0275138
127	824	0.0408583
127	880	0.0167707
127	974	0.0236001
127	975	0.0412104
128	240	0.0468273
128	541	0.0187282
128	548	0.0411378
128	641	0.0193824
128	767	0.0457887
128	933	0.0236234
129	369	0.0568488
129	789	0.0419918
129	790	0.0472977
129	893	0.019999
129	915	0.0440994
130	273	0.0247203
130	425	0.0409941
130	558	0.044042
130	647	0.0155405
131	164	0.0348235
131	321	0.0476484
131	376	0.0399738
131	727	0.0476658
131	957	0.0491988
131	968	0.0339689
132	158	0.0354111
132	160	0.0482339
132	387	0.0469703
132	653	0.0238591
132	819	0.0825283
132	890	0.0777453
133	457	0.0481956
133	635	0.0364896
133	812	0.0125378
134	360	0.0677821
134	472	0.021334
134	537	0.0340839
134	571	0.0444644
134	584	0.0317715
134	977	0.0462679
135	142	0.0481828
135	172	0.0325841
135	262	0.0509768
135	371	0.0283468
136	322	0.0270479
136	458	0.0468819
136	699	0.0589957
136	737	0.040127
136	938	0.017003
137	171	0.0335158
137	203	0.0496057
137	238	0.0259193
137	651	0.0417138
137	679	0.0453676
138	154	0.0486249
138	347	0.0684811
138	652	0.0466183
138	873	0.0540022
138	889	0.0138629
138	914	0.0827529
138	990	0.0425624
139	345	0.0254833
139	574	0.053431
139	620	0.059876
140	218	0.0155823
140	446	0.0302923
140	806	0.0768407
140	945	0.0284032
141	224	0.0390169
141	312	0.0367403
141	323	0.0396861
141	422	0.0503975
141	717	0.0425508
141	879	0.0516104
141	933	0.0357543
142	371	0.037627
142	683	0.06094
143	556	0.0342176
143	609	0.0526065
143	657	0.0619569
143	763	0.0174847
143	921	0.0446448
143	954	0.0496037
144	265	0.021552
144	386	0.0325665
144	547	0.0356937
144	615	0.0137451
144	773	0.034357
144	949	0.0289226
144	957	0.0243707
145	150	0.0181693
145	357	0.0242925
145	435	0.0356123
145	487	0.0500857
145	782	0.0765766
145	856	0.0443947
145	925	0.0446593
146	431	0.0177064
146	461	0.0450219
146	756	0.0186166
146	769	0.0284842
146	920	0.0138406
147	256	0.0365635
147	559	0.0784454
147	663	0.0406572
147	747	0.0217133
147	776	0.0389917
147	781	0.011726
148	154	0.0231159
148	180	0.0250678
148	244	0.0567704
148	716	0.0122392
148	724	0.0233299
148	855	0.0240541
149	168	0.063793
149	387	0.0323264
149	495	0.00737225
149	512	0.0253187
149	890	0.0705038
149	967	0.0202023
150	357	0.0445127
150	382	0.0192373
150	671	0.0235684
150	925	0.017667
150	971	0.0221103
151	163	0.023088
151	188	0.035567
151	317	0.0146298
151	381	0.0192451
151	665	0.0457357
151	774	0.0436689
152	205	0.0625907
152	222	0.0318315
152	236	0.0211265
152	405	0.0590089
152	489	0.040747
152	936	0.0774914
153	198	0.0194572
153	482	0.0268508
153	513	0.0155036
153	539	0.0286832
153	549	0.0159079
153	650	0.0327256
153	841	0.0366761
154	180	0.0267319
154	347	0.0176854
154	526	0.043615
154	855	0.0318837
154	873	0.0373451
155	468	0.0384354
155	532	0.0302905
155	931	0.0501633
155	955	0.0237717
155	958	0.04292
156	415	0.0336438
156	437	0.0473237
156	440	0.0133222
156	557	0.0770986
156	691	0.0319261
157	245	0.0362689
157	506	0.0592842
157	659	0.0196407
157	721	0.0571669
157	764	0.0707408
157	994	0.0241653
158	160	0.0167225
158	376	0.0517436
158	387	0.0141161
159	178	0.0635206
159	343	0.0331206
159	377	0.0598956
159	492	0.00673405
159	574	0.0117224
159	608	0.0627944
159	634	0.0371775
159	837	0.0309011
159	901	0.0265595
160	376	0.015786
160	438	0.0278025
161	511	0.0727458
162	215	0.0512272
162	225	0.0205566
162	234	0.0235065
162	389	0.0238014
162	500	0.00998882
163	260	0.0263897
163	317	0.026254
163	729	0.0553508
163	774	0.0387508
163	878	0.0330919
164	727	0.0399392
164	800	0.0261985
164	880	0.0647645
164	968	0.0346981
164	974	0.053107
165	213	0.0518156
165	217	0.0726099
165	233	0.0587142
165	334	0.0405997
165	840	0.0295927
165	995	0.0136548
166	351	0.00398222
166	365	0.0356002
166	403	0.0194525
166	419	0.0417704
166	758	0.0469982
167	523	0.0539528
167	555	0.0393377
167	714	0.00970816
167	904	0.023599
168	211	0.0249743
168	495	0.0385301
168	904	0.0425475
168	967	0.0514306
169	250	0.0294387
169	354	0.0417323
170	623	0.0459214
170	667	0.00452938
170	685	0.032594
170	951	0.0488898
170	965	0.0367048
170	966	0.048204
171	253	0.0365917
171	463	0.0409005
171	561	0.0467805
171	651	0.0234419
171	679	0.0152579
171	960	0.0536924
172	262	0.0208941
172	371	0.0377838
172	494	0.0312172
172	741	0.0217937
172	869	0.00367898
173	330	0.0155473
173	580	0.0284005
173	603	0.0564535
173	659	0.00596481
173	704	0.0273354
173	760	0.0301167
173	771	0.0433412
173	798	0.0687327
173	799	0.0558502
174	413	0.0635204
174	508	0.026748
174	797	0.0478611
174	818	0.0283066
174	844	0.0439714
174	999	0.0258846
175	241	0.0399529
175	340	0.034675
175	550	0.0378379
175	613	0.0655426
175	905	0.0333359
176	188	0.0212797
176	317	0.0395308
176	383	0.0330312
176	577	0.0553896
176	862	0.00553813
177	334	0.0187354
177	494	0.0291263
177	741	0.016743
177	869	0.031943
178	345	0.0413912
178	416	0.0485554
178	574	0.0366012
178	634	0.049874
179	390	0.0198146
179	570	0.0243485
179	723	0.0414905
180	346	0.0575734
180	347	0.00799527
180	724	0.0371158
180	740	0.0250909
180	822	0.0545058
181	197	0.0478821
181	307	0.0467254
181	793	0.0572596
181	809	0.0107288
181	832	0.0724836
182	225	0.039879
182	500	0.0442059
182	564	0.0363817
183	465	0.0187012
183	474	0.0391208
183	785	0.0679321
183	791	0.0233498
183	849	0.0175222
183	919	0.0419872
184	432	0.0198447
184	448	0.0293965
184	490	0.0200903
184	898	0.0597875
184	928	0.0485931
184	964	0.0309059
185	192	0.0287258
185	255	0.0413422
185	391	0.048238
185	722	0.0378493
186	379	0.0202098
186	382	0.0353966
186	470	0.064447
186	532	0.0226877
186	553	0.0266893
186	692	0.038261
186	765	0.0425963
186	955	0.0618069
187	507	0.0256437
187	656	0.0147721
187	724	0.0205786
187	740	0.0280398
188	317	0.0319757
188	587	0.0705598
188	759	0.02068
188	780	0.0229321
189	352	0.0108042
189	482	0.0232352
189	654	0.00672906
189	805	0.0238271
189	980	0.0236352
189	987	0.0346692
190	279	0.0376537
190	304	0.0420224
190	499	0.0382548
190	624	0.0440743
190	755	0.0750438
190	803	0.0179454
191	228	0.0266683
191	316	0.0332248
191	417	0.041736
191	589	0.0436244
191	694	0.0835495
191	796	0.0212418
192	255	0.0536676
192	409	0.00725884
192	690	0.0344544
192	722	0.0314351
192	850	0.0476293
193	425	0.0291799
193	475	0.0189732
193	568	0.0476244
193	647	0.0326132
193	816	0.059516
193	845	0.0366229
194	473	0.0286137
194	600	0.0491491
194	902	0.0551402
195	211	0.0226099
195	258	0.0507151
195	310	0.0202155
195	355	0.00757796
195	529	0.0310011
196	329	0.0241372
196	406	0.0562828
196	414	0.0664992
196	483	0.0342475
196	749	0.0144625
196	838	0.0229884
197	278	0.0206643
197	307	0.0264792
197	342	0.0219623
197	359	0.0629608
197	412	0.0180823
198	549	0.0375708
198	805	0.0271647
198	820	0.0432247
198	841	0.0263658
198	980	0.0163986
199	337	0.0526323
199	396	0.0415741
199	496	0.0646451
199	693	0.0393109
199	794	0.040866
200	351	0.0370925
200	575	0.0137951
200	836	0.0236086
200	914	0.0557596
200	990	0.0321618
201	295	0.02735
201	397	0.0429541
201	408	0.018646
201	558	0.0597045
201	770	0.0601386
202	445	0.00552402
202	476	0.046986
202	811	0.0374342
202	843	0.0314342
202	928	0.0220118
202	964	0.0488076
203	238	0.0193158
203	629	0.0194561
203	651	0.0696239
203	811	0.0263243
203	996	0.0171877
204	280	0.0378912
204	340	0.018589
204	563	0.00103249
204	705	0.0246781
204	846	0.0488104
204	905	0.0518678
205	344	0.0467283
205	405	0.0524317
205	489	0.0789341
205	582	0.016625
205	775	0.0275623
206	577	0.0120117
206	739	0.0793776
207	303	0.0578293
207	520	0.0515383
207	658	0.0304943
207	670	0.0669561
207	970	0.0162575
208	414	0.0348448
208	491	0.0551427
208	814	0.04975
208	825	0.0155867
208	997	0.0278166
209	461	0.0262181
209	471	0.0160092
209	565	0.0265077
209	769	0.0208192
209	988	0.0388716
210	219	0.0505895
210	301	0.0203149
210	748	0.0190029
210	831	0.0248696
211	301	0.0373814
211	310	0.0313078
211	355	0.0696971
211	904	0.0431421
211	984	0.0349845
212	313	0.0357775
212	481	0.0730875
212	706	0.0282046
212	788	0.00686033
212	917	0.0636878
213	217	0.00867928
213	763	0.0802113
213	859	0.0356909
214	244	0.0414017
214	716	0.0421058
214	913	0.0352623
215	225	0.0359857
215	389	0.0296831
215	447	0.0568655
215	560	0.0651549
215	564	0.0130602
215	730	0.0467069
216	502	0.0343554
216	508	0.0373145
216	655	0.0194741
216	677	0.056017
216	818	0.0736778
217	276	0.0310769
217	334	0.0083649
218	460	0.0215448
218	506	0.0161554
218	806	0.0460287
218	945	0.0286083
219	220	0.0505144
219	235	0.0536058
219	268	0.0619081
219	748	0.037449
219	831	0.039413
219	848	0.0269917
220	235	0.0609908
220	268	0.0253101
220	930	0.0243451
221	363	0.0529509
221	456	0.0622953
221	633	0.0323752
221	756	0.0101428
221	769	0.0172989
221	784	0.0270379
222	236	0.0410481
222	248	0.020435
222	297	0.0571788
222	320	0.0290784
222	936	0.0414794
223	251	0.0441179
223	823	0.0265152
223	870	0.0219203
223	871	0.00391512
223	881	0.0255734
223	948	0.0227368
224	422	0.0265547
224	475	0.00603667
224	845	0.0325321
225	500	0.0264374
225	564	0.0349412
226	307	0.0154875
226	343	0.0296647
226	377	0.0128898
226	741	0.0221506
226	762	0.017175
226	809	0.0113287
227	280	0.0224041
227	550	0.0429271
227	771	0.0201831
227	821	0.0494343
228	316	0.0312832
228	649	0.0386417
228	694	0.060185
228	927	0.0238372
229	543	0.0135559
229	646	0.036546
230	371	0.0320469
230	494	0.0530208
230	683	0.0367177
231	390	0.0326753
231	409	0.0095398
231	570	0.042529
231	722	0.00686799
231	817	0.0403162
232	413	0.0411639
232	662	0.0622365
232	734	0.0127066
232	770	0.0255859
232	937	0.014649
232	945	0.0449917
233	311	0.0388791
233	334	0.0405786
233	840	0.0362528
233	887	0.0168846
234	389	0.0594858
234	424	0.0334575
234	477	0.0167561
234	500	0.0276706
234	563	0.0448487
234	648	0.060673
235	270	0.020395
235	327	0.0312701
235	748	0.060384
235	930	0.035533
236	297	0.0194584
236	405	0.00405552
237	430	0.017596
237	520	0.0232549
237	614	0.0350568
237	670	0.0452631
237	674	0.0579546
237	689	0.0306745
238	264	0.0434284
238	418	0.0362193
238	421	0.013023
238	448	0.0314123
238	579	0.0399132
238	679	0.0175639
238	811	0.0669615
239	384	0.0143666
239	740	0.0274427
239	779	0.0437722
239	896	0.0361111
239	961	0.0565544
240	302	0.0214708
240	541	0.0388615
240	743	0.0178768
240	751	0.0235153
240	767	0.0306559
240	973	0.0370811
240	979	0.0115927
241	340	0.0554844
241	542	0.048547
241	550	0.0447735
241	969	0.0124041
242	251	0.0604699
242	256	0.0225364
242	505	0.0489072
242	712	0.0354585
242	757	0.0275784
242	942	0.0352102
243	329	0.0215062
243	645	0.0506975
243	825	0.0145188
244	507	0.0624133
244	716	0.0499029
244	724	0.0516752
244	826	0.0743061
244	909	0.058103
245	322	0.0661047
245	458	0.0152635
245	488	0.0384987
245	506	0.0289428
245	710	0.0219455
245	764	0.0159671
246	249	0.0127135
246	553	0.0203572
246	742	0.00750491
246	751	0.0324732
246	979	0.0293926
247	429	0.0428041
247	671	0.0179027
247	824	0.0445759
247	830	0.0515698
247	856	0.0584552
247	983	0.0486694
248	297	0.00926926
248	320	0.0303395
248	356	0.0506626
249	271	0.00925043
249	553	0.0509461
249	751	0.0425233
249	946	0.0687471
250	642	0.0324446
251	505	0.0179518
251	823	0.0579048
251	870	0.0195489
251	942	0.0251674
252	305	0.0185539
252	331	0.0207575
252	336	0.0124201
252	348	0.00885712
252	737	0.0251714
252	801	0.0338875
253	463	0.0464651
253	468	0.0342411
253	561	0.0301827
253	625	0.0292276
254	338	0.0585839
254	481	0.00930043
254	917	0.0324611
255	381	0.0141006
255	391	0.0393826
255	467	0.0236517
256	663	0.00256116
256	712	0.0203613
256	713	0.0413473
256	747	0.0502288
256	942	0.0352051
257	626	0.0222062
257	648	0.0123012
257	721	0.0143547
257	730	0.0310469
258	354	0.0278875
258	355	0.0408538
258	529	0.0557017
258	639	0.076506
258	802	0.0383029
259	292	0.015447
259	428	0.0421957
259	452	0.0491777
259	543	0.0499981
260	505	0.0315542
260	509	0.0240181
260	593	0.0255983
260	729	0.0693624
260	757	0.0403796
260	823	0.0262715
260	878	0.027449
261	455	0.0460663
261	707	0.0215253
262	741	0.0532213
262	832	0.0353686
263	611	0.0564809
263	733	0.0263363
263	895	0.0353277
264	421	0.0396887
264	531	0.0503002
264	579	0.0407555
265	386	0.00876612
265	547	0.0287883
265	593	0.0242506
265	881	0.00697238
265	962	0.00634394
266	300	0.0237595
266	617	0.0230078
266	835	0.00983332
267	837	0.0184795
267	867	0.0116511
267	901	0.0222435
268	838	0.0373333
268	848	0.0284536
269	366	0.0533756
269	487	0.0480019
269	586	0.0359297
269	750	0.0341381
269	892	0.0300981
269	918	0.0580548
269	977	0.0575551
270	301	0.0593454
270	327	0.0179366
270	639	0.0432813
270	748	0.0196635
270	860	0.0263226
271	272	0.0267979
271	332	0.0508798
271	751	0.00965561
271	866	0.0225012
271	946	0.0268677
272	332	0.0199429
272	421	0.0140064
272	432	0.0138311
272	490	0.0279147
272	531	0.0273719
272	866	0.0370819
273	397	0.0382549
273	400	0.0518698
273	425	0.034475
273	426	0.0410961
273	558	0.053444
273	595	0.0347626
274	344	0.0254341
274	973	0.0413905
275	375	0.0223639
275	408	0.0376721
275	545	0.074638
275	604	0.068563
275	770	0.0293053
276	732	0.0269317
276	921	0.0291133
277	512	0.0429649
277	713	0.0555124
277	747	0.0266657
277	870	0.011245
277	948	0.0224271
278	342	0.00317334
278	359	0.0192465
278	440	0.022164
278	847	0.0401912
278	940	0.0341021
279	313	0.0153746
279	803	0.0315935
280	333	0.00945658
280	459	0.0146831
280	550	0.065832
280	603	0.0262665
280	718	0.0522624
280	771	0.066942
280	798	0.0166409
280	846	0.0555068
280	905	0.0223261
281	703	0.0139336
281	900	0.0365975
282	399	0.0318548
282	591	0.033723
282	711	0.0280957
282	738	0.0402348
283	547	0.0116716
283	697	0.0422603
283	911	0.0140197
283	962	0.0604194
284	455	0.0459132
284	664	0.0318737
285	736	0.0450473
285	766	0.0396689
285	832	0.0432574
285	863	0.0559646
286	338	0.0216533
286	514	0.0498528
286	561	0.0373259
286	686	0.0161573
286	778	0.0516552
286	917	0.00835573
287	573	0.0212073
287	711	0.0207916
287	876	0.025304
288	833	0.0534346
288	897	0.0254801
289	683	0.0254392
289	877	0.030307
290	696	0.0588905
290	719	0.0510605
290	952	0.0691475
291	378	0.0178977
291	599	0.0344095
291	602	0.0254728
291	801	0.0571346
292	452	0.0282075
292	543	0.0426335
292	596	0.0270854
292	675	0.0278314
292	860	0.0314565
293	444	0.0431677
293	462	0.0646477
293	631	0.0486224
293	677	0.0426818
293	701	0.0218218
293	853	0.034094
293	916	0.0296573
293	950	0.00316677
294	321	0.0428132
294	386	0.0265818
294	773	0.0798333
294	871	0.0375142
294	881	0.014201
294	957	0.0393821
295	397	0.0122712
295	662	0.0210918
295	770	0.0368107
296	324	0.042074
296	583	0.0516737
296	585	0.0584093
296	840	0.0550076
296	894	0.0244866
296	995	0.0436112
297	405	0.0376394
297	673	0.0391321
298	485	0.0690534
298	556	0.0297775
298	669	0.0392961
298	921	0.0147699
298	953	0.0398285
298	954	0.0173306
298	992	0.0322831
299	652	0.0519079
299	698	0.0653282
299	702	0.0307035
299	889	0.0112157
300	365	0.0355741
300	728	0.0181323
300	758	0.065182
300	835	0.021007
300	918	0.0599589
301	355	0.0303641
301	480	0.0530865
301	639	0.0128715
301	748	0.0297318
302	541	0.0333919
302	544	0.0372638
302	572	0.0270928
302	814	0.0141211
302	973	0.0374207
303	380	0.0410094
303	549	0.0150314
303	600	0.0198481
303	670	0.0306093
303	820	0.0131554
303	970	0.0331101
304	325	0.052426
304	474	0.0409391
304	624	0.0684192
304	755	0.0262107
305	331	0.0475836
305	336	0.039019
306	345	0.0528644
306	361	0.0484428
306	416	0.0270952
306	551	0.0544946
306	620	0.0199037
306	796	0.0126665
306	943	0.0316387
307	412	0.0365669
307	638	0.0296742
307	762	0.0476338
307	809	0.0454693
308	402	0.0362315
308	612	0.0173349
308	638	0.0187064
308	762	0.0577913
309	370	0.0115742
309	596	0.0326496
309	749	0.0368808
310	529	0.00837034
310	984	0.0492633
311	324	0.0363786
311	813	0.00373521
311	840	0.0169927
311	887	0.0479525
311	923	0.0312801
312	323	0.0283181
312	717	0.0219592
312	834	0.0744338
313	481	0.0381147
313	706	0.0103676
313	803	0.053976
314	728	0.0420749
314	835	0.0334822
315	384	0.0389894
315	430	0.0337772
315	520	0.0339604
315	654	0.0271025
315	658	0.0144959
315	961	0.0342936
316	567	0.00764983
316	589	0.036155
316	611	0.0115682
316	895	0.0610381
316	927	0.0432786
316	993	0.0174782
317	319	0.0223198
317	729	0.0509339
317	862	0.0364205
318	350	0.0216301
318	518	0.0381376
318	698	0.0542092
319	442	0.0299587
319	536	0.0526039
319	729	0.0121497
319	757	0.00912727
319	862	0.0390582
320	356	0.00962276
320	653	0.0622721
320	738	0.0275586
320	936	0.0301388
321	376	0.0248218
321	387	0.0671357
321	871	0.0117218
321	957	0.0497097
322	433	0.0391133
322	458	0.0114847
322	460	0.0227139
322	506	0.0118274
322	630	0.0594047
323	422	0.0182156
323	597	0.0333618
323	735	0.0376167
323	834	0.0114998
324	840	0.0320704
324	894	0.00328296
325	474	0.00975178
325	624	0.040679
325	884	0.0484613
326	560	0.0710214
326	680	0.0223966
326	982	0.00703855
327	596	0.0439752
327	860	0.0218919
327	930	0.0307406
328	621	0.0370062
328	807	0.0191304
328	852	0.0226025
329	414	0.0502044
329	483	0.0206826
329	777	0.0214493
329	825	0.0537148
329	997	0.0178683
330	760	0.0142668
330	799	0.0465996
331	335	0.0234759
331	458	0.0156857
331	610	0.038788
331	710	0.0671542
331	737	0.0260795
332	490	0.0270646
332	743	0.0120966
332	751	0.0176266
332	941	0.0364741
333	459	0.0652486
333	562	0.0205401
333	580	0.0325202
333	603	0.0346651
333	704	0.029602
334	343	0.047013
334	741	0.0564655
335	488	0.0565292
335	498	0.0440832
335	610	0.0173198
335	710	0.0433133
335	721	0.0493626
335	994	0.0393872
336	560	0.02844
336	725	0.0416761
336	801	0.0571634
337	354	0.0546366
337	496	0.0232775
337	516	0.0123088
338	561	0.0307432
338	917	0.064317
339	354	0.0355111
339	516	0.040026
339	539	0.0403807
339	802	0.0325119
340	441	0.0561417
340	511	0.0341805
340	705	0.00716459
340	746	0.040291
340	905	0.0101342
340	969	0.0435275
341	466	0.0426682
341	621	0.0117019
341	800	0.0207697
342	402	0.0284605
342	412	0.0416825
342	440	0.0129446
342	638	0.0436599
343	377	0.0605613
343	608	0.0742165
343	732	0.0366082
343	741	0.0696865
344	572	0.03839
344	775	0.0459547
344	973	0.0812221
345	416	0.0428248
345	574	0.0373025
345	620	0.0363347
346	347	0.0100529
346	351	0.0533537
346	752	0.0622625
346	822	0.0216002
346	990	0.0527065
347	990	0.00782204
348	699	0.0211267
348	737	0.0288951
348	801	0.0342571
349	509	0.00971711
349	697	0.0630621
349	783	0.051428
349	911	0.0330473
349	986	0.0232306
350	366	0.0217513
350	518	0.021706
350	586	0.0737498
351	403	0.0579134
351	752	0.03689
351	990	0.0340979
352	601	0.0233578
352	616	0.0709775
352	884	0.053764
353	402	0.0566458
354	516	0.0420419
354	802	0.0389841
355	480	0.0287986
355	639	0.00921872
356	653	0.0380976
356	819	0.0374336
356	967	0.0543152
357	671	0.0182223
357	856	0.0551399
358	425	0.0339795
358	426	0.0537148
358	525	0.0482874
358	898	0.0337299
360	472	0.0495647
360	486	0.0354546
360	534	0.00477729
360	571	0.0221665
360	908	0.0556102
361	441	0.00988437
361	450	0.0418577
361	620	0.0259403
361	746	0.0162443
361	796	0.0558744
362	381	0.0327845
362	556	0.0408527
362	609	0.0279589
362	828	0.0165173
362	992	0.0267219
363	533	0.0259013
363	756	0.0188485
363	784	0.0229208
363	815	0.0481488
364	750	0.035209
364	782	0.0236504
364	918	0.0675537
365	758	0.0362428
365	836	0.0135724
365	918	0.0543214
366	586	0.0654955
367	406	0.0300365
367	572	0.0362861
367	678	0.0372301
368	419	0.0268196
368	469	0.0292139
368	499	0.0512187
368	624	0.0242657
368	758	0.0491408
368	884	0.0272537
368	961	0.0226973
369	760	0.0284557
370	596	0.0553637
370	749	0.0383766
370	924	0.0432505
370	981	0.0481609
371	494	0.0786303
371	683	0.0230819
372	640	0.0715772
372	692	0.0631092
372	810	0.0437586
372	857	0.0369792
372	944	0.0165218
372	989	0.010305
373	667	0.0322916
373	672	0.00901774
373	965	0.02879
374	443	0.0406439
374	578	0.0176492
375	408	0.0327802
375	545	0.0430925
375	619	0.047979
375	708	0.0143812
375	772	0.0384523
376	387	0.0273453
377	492	0.0596624
377	762	0.0838506
378	602	0.0702922
378	842	0.00982644
379	463	0.0559831
379	470	0.00993936
379	553	0.0591002
379	931	0.0121309
379	946	0.0130258
380	549	0.0284967
380	600	0.0246611
380	827	0.0252945
381	467	0.034191
381	609	0.0561188
381	657	0.0247619
381	665	0.0416413
381	783	0.0316297
381	828	0.0214501
381	939	0.0414323
382	479	0.0470306
382	532	0.0247806
382	765	0.02478
382	886	0.0255288
382	925	0.0329026
382	971	0.0290221
383	442	0.0249379
383	577	0.053764
383	858	0.0399137
383	862	0.0256621
383	922	0.0302627
384	430	0.0105918
384	779	0.047655
384	929	0.0479083
384	961	0.0451519
385	554	0.0372416
385	706	0.0403846
385	785	0.0470154
385	788	0.0458809
385	803	0.0220767
385	849	0.032369
385	976	0.0333171
386	773	0.0423595
386	881	0.0311816
387	512	0.0535731
387	871	0.0220922
387	890	0.0613398
387	948	0.0562544
388	423	0.0188318
388	542	0.0171424
388	656	0.0213249
388	661	0.0499586
388	909	0.032525
389	648	0.0368381
389	730	0.0850213
390	409	0.018912
390	570	0.0826288
390	684	0.0808728
390	687	0.0545981
390	784	0.0246044
391	467	0.041582
391	484	0.0259607
391	722	0.0352892
392	566	0.0272005
392	791	0.0137185
392	903	0.0302542
392	906	0.0182412
392	987	0.0117583
393	454	0.0536792
393	504	0.0255292
393	583	0.0265968
393	695	0.0486728
393	868	0.0341747
393	872	0.0186957
393	894	0.0167666
394	396	0.0558831
394	453	0.0173303
394	510	0.0735456
394	794	0.0337848
394	888	0.0193018
395	502	0.0560726
395	578	0.0436799
395	908	0.0367064
396	693	0.0696667
396	794	0.0430812
396	888	0.0249741
397	433	0.0204695
397	558	0.00874679
397	595	0.00731058
397	630	0.0345505
397	662	0.0450946
398	584	0.00333519
398	824	0.0193327
398	977	0.0312658
398	983	0.0314439
398	991	0.0134255
399	489	0.0306996
399	538	0.0342019
399	640	0.0900949
399	711	0.0406789
399	738	0.00972437
399	936	0.0654243
400	426	0.0315928
400	595	0.0728914
401	420	0.0350579
401	427	0.0472709
401	454	0.0202803
401	637	0.0525709
401	754	0.0359555
401	772	0.0374657
401	972	0.03163
402	612	0.0319416
402	638	0.00971607
403	419	0.0132819
403	700	0.057439
403	752	0.0325723
403	926	0.0326392
403	956	0.0450884
404	594	0.0421307
404	617	0.0411986
404	688	0.0557836
405	582	0.0197463
405	673	0.0191788
406	678	0.0316314
406	838	0.0407464
406	899	0.0391265
407	514	0.0234748
407	635	0.052884
407	778	0.0395105
407	851	0.00941136
407	996	0.062197
408	558	0.0503156
408	619	0.0597577
408	770	0.0601612
409	722	0.0638292
410	415	0.023773
410	437	0.0242753
410	576	0.0145453
410	672	0.0337314
410	691	0.0427585
410	744	0.0396099
411	502	0.0250376
411	677	0.0370175
412	638	0.0492931
413	734	0.0484909
413	797	0.0240383
413	937	0.0343059
413	999	0.0137491
414	544	0.0242827
414	814	0.0441063
414	997	0.019905
415	437	0.0518447
415	691	0.0184322
416	551	0.0250975
416	634	0.0285022
417	423	0.0212473
417	450	0.0637118
417	589	0.0334963
417	746	0.0302452
417	796	0.0294613
418	579	0.0320808
418	679	0.020466
418	960	0.0140806
419	469	0.0103114
419	758	0.0541173
419	926	0.0458816
420	427	0.00693292
420	454	0.0346025
420	504	0.0212271
420	872	0.00962032
421	432	0.0526221
421	448	0.0253858
421	531	0.0450173
422	735	0.0724783
422	845	0.0366765
423	589	0.0201645
423	656	0.0110399
423	661	0.0517749
423	746	0.0329344
424	477	0.0191634
424	626	0.0164626
424	648	0.0541359
425	426	0.0464357
425	475	0.0398165
425	647	0.0359245
425	898	0.0629463
426	525	0.0314564
427	528	0.0519961
427	754	0.0393066
427	872	0.0396825
428	452	0.0287151
428	453	0.0428798
428	676	0.0376441
429	478	0.0294476
429	671	0.0212583
429	830	0.0370066
429	971	0.0461357
430	520	0.0204014
430	674	0.024819
[truncated: 4,000 more rows]
