# Supplementary material for: The winner takes it all—Competitiveness of single nodes in globalized supply networks
Source: PLoS One. 2019 Nov 20;14(11):e0225346. doi: 10.1371/journal.pone.0225346 (PMC6867619; doi:10.1371/journal.pone.0225346)
Supplement: S1 Table — Legends can be found in te readme.txt file. (ZIP) [file pone.0225346.s001.zip › spatial_network_delaunay_randomized_weights_N_1000_r_9_node_measures.dat]

0	6	6	262.655	44.1928	4882	7432	0.00728898	0.0237925	0.0381252	0.034558	0.262655	0.42807	19	0.0413541	0.0701778
1	4	6.25	254.818	40.9529	3125	4586	0.0165458	0.0277308	0.0333127	0.0460382	0.254818	0.421338	14	0.0417699	0.0738548
2	5	6.4	255.727	40.6727	4511	5902.8	0.00584311	0.0218255	0.0332075	0.0336322	0.255727	0.458345	18	0.0367254	0.0702976
3	9	6.44444	247.963	39.72	11278	5926.89	0.0132316	0.0393146	0.0319663	0.0594676	0.247963	0.436629	32	0.0531599	0.0905693
4	5	6.4	288.474	45.8812	1190	5840.4	0.018747	0.044437	0.0426169	0.0792507	0.288474	0.504635	18	0.0634156	0.106221
5	8	6.125	259.005	44.0154	11504	6410.38	0.0161294	0.0397894	0.0364545	0.0793645	0.259005	0.465033	26	0.0528975	0.0972369
6	5	6	307.364	52.3983	3096	5402	0.0372129	0.0509151	0.043367	0.067313	0.307364	0.482242	16	0.0691487	0.108679
7	5	7.2	244.476	36.6714	5700	7309.4	0.0148771	0.0348861	0.0293244	0.0631953	0.244476	0.432518	22	0.0502017	0.103049
8	5	6.4	274.677	44.0137	7837	5950.2	0.0202311	0.031596	0.0329683	0.0451345	0.274677	0.479982	18	0.0480785	0.078596
9	6	6.66667	255.859	39.665	6779	7614.33	0.00905164	0.0259674	0.0335499	0.0432157	0.255859	0.446027	23	0.0405106	0.0769911
10	3	7	291.536	45.3501	0	5354.33	0.0248591	0.0264092	0.0387822	0.0292988	0.291536	0.504635	13	0.049328	0.0839606
11	5	6.8	265.452	40.0285	7442	6828.8	0.025122	0.0371024	0.03889	0.0554786	0.265452	0.455611	20	0.0566811	0.106508
12	5	6.2	280.349	47.3478	2828	5145.8	0.027167	0.0373501	0.0333964	0.0531946	0.280349	0.471784	17	0.0498346	0.0924221
13	7	6	261.01	45.7655	3676	4952.86	0.00556185	0.0388018	0.0387166	0.0632057	0.26101	0.445484	22	0.0549974	0.100469
14	5	6.8	268.385	41.8126	1749	6605	0.0160722	0.0268586	0.0323428	0.0546212	0.268385	0.492857	20	0.0415531	0.0829451
15	7	6.71429	258.392	40.1796	6993	6387.43	0.00905164	0.0231142	0.0362229	0.0345283	0.258392	0.446065	27	0.0465236	0.0827466
16	4	7.5	286.847	38.417	3424	6107.75	0.0322704	0.0495328	0.0410075	0.0777775	0.286847	0.499369	19	0.0664363	0.109779
17	6	6.33333	251.024	40.4925	4785	5517.67	0.0162302	0.0245469	0.0358391	0.0309125	0.251024	0.44251	21	0.0401938	0.0669376
18	5	6.2	289.914	47.8358	3331	4659.4	0.0132098	0.0402567	0.0424545	0.0650892	0.289914	0.47595	17	0.0563843	0.11402
19	9	5.77778	265.624	46.9762	8768	5581.33	0.00911212	0.025781	0.0363363	0.0414025	0.265624	0.451082	26	0.0449202	0.0852473
20	8	6.125	253.929	45.0044	6512	4631.88	0.0179176	0.039198	0.0327968	0.0611551	0.253929	0.467051	26	0.0516704	0.087085
21	8	6.25	253.068	42.7806	8611	6058.25	0.00689596	0.0237824	0.0349669	0.0385073	0.253068	0.480794	27	0.0454482	0.0960625
22	6	7	260.648	38.5973	7037	7742.67	0.0187319	0.0400565	0.0349601	0.0561819	0.260648	0.462621	25	0.0588354	0.113221
23	5	5.6	273.063	49.6715	3280	3778.8	0.0160722	0.0263984	0.0324101	0.046428	0.273063	0.504587	14	0.0375568	0.0689852
24	7	5.85714	253.008	45.223	5432	5996.29	0.0246051	0.0391244	0.0360111	0.0529232	0.253008	0.45451	21	0.0527726	0.110422
25	8	6	272.427	46.9179	9968	4698.38	0.024828	0.0456024	0.0353035	0.0845534	0.272427	0.464678	25	0.0574833	0.0996809
26	7	6.14286	256.987	43.8364	4841	5552.57	0.00799958	0.0202201	0.0354109	0.0325136	0.256987	0.448223	23	0.0419425	0.0945995
27	3	7	290.187	42.0311	0	5281.33	0.0138858	0.0277449	0.0359816	0.0352631	0.290187	0.495241	13	0.0466067	0.0778929
28	8	6.375	261.207	44.1175	6876	5870.75	0.0136342	0.0363084	0.035832	0.07825	0.261207	0.452736	28	0.0491049	0.0913366
29	7	6	263.877	49.1403	3909	4613.71	0.0256237	0.0377204	0.0336465	0.0560369	0.263877	0.443788	21	0.0519194	0.0781471
30	6	6	278.745	47.3423	8985	5740.5	0.0323798	0.0471066	0.0354005	0.0682673	0.278745	0.448383	19	0.0600061	0.0882663
31	5	6.6	248.609	39.9156	3122	7633	0.00615633	0.0393848	0.0366011	0.083616	0.248609	0.425178	19	0.0473602	0.0958309
32	9	6	250.711	44.4492	7944	6877.89	0.0123159	0.0323966	0.0412806	0.0606364	0.250711	0.435312	28	0.0480899	0.091076
33	5	6.6	257.287	41.3497	1967	6818	0.00628967	0.0360074	0.0348342	0.0594051	0.257287	0.427403	18	0.0471537	0.0821451
34	6	5.83333	270.502	48.1429	4400	5672.17	0.00841925	0.0303871	0.0427972	0.0674162	0.270502	0.486551	18	0.0410794	0.0698008
35	6	6.16667	250.459	41.5444	6545	6446.83	0.00635971	0.0421541	0.039276	0.0586701	0.250459	0.439103	20	0.0537118	0.117747
36	4	6.25	274.753	48.0818	2500	3983.75	0.00749835	0.0491001	0.0352467	0.0779789	0.274753	0.463199	14	0.0491798	0.0808448
37	6	5.5	262.266	51.4124	2217	4427.5	0.00922707	0.0326568	0.0333497	0.0501929	0.262266	0.4674	15	0.0375694	0.0647061
38	7	6.71429	270.582	42.3359	5382	5322.86	0.0262581	0.0367841	0.033392	0.0484454	0.270582	0.474864	25	0.0571087	0.108082
39	6	6.66667	256.001	41.2953	7050	6288	0.0305793	0.0404109	0.0369001	0.0576322	0.256001	0.445938	23	0.0548765	0.0842561
40	7	5.71429	246.543	46.1779	5525	3648.86	0.0087467	0.0248464	0.0366011	0.0518684	0.246543	0.415381	20	0.0401629	0.0748733
41	5	6.2	261.934	42.9073	8358	6337.6	0.0104224	0.0375043	0.0314077	0.0679649	0.261934	0.476861	17	0.0497311	0.0868948
42	6	6.5	231.951	36.4955	4969	6748.5	0.0207451	0.0322181	0.032381	0.062123	0.231951	0.424346	22	0.0419537	0.098805
43	7	6	275.482	48.959	3722	5040.57	0.029226	0.0460589	0.0391397	0.0795904	0.275482	0.470571	22	0.0613964	0.106223
44	7	6.42857	257.853	40.6952	4968	7530.57	0.0113779	0.0258159	0.031028	0.0489653	0.257853	0.442084	25	0.0437819	0.0907743
45	8	6.875	255.296	40.4599	9712	5443.88	0.0143298	0.0335136	0.0342723	0.0502375	0.255296	0.466872	32	0.0554264	0.109572
46	6	6.66667	257.775	39.5357	5461	7811.5	0.0228724	0.0483934	0.0409926	0.0685417	0.257775	0.456685	23	0.0611434	0.0924221
47	5	6.6	278.873	46.9436	5824	5013.4	0.0127369	0.0307507	0.0347991	0.0523643	0.278873	0.466819	19	0.0556868	0.0915263
48	6	5.83333	265.967	47.7755	6595	5824.83	0.00787747	0.0382072	0.0386376	0.0707216	0.265967	0.460847	18	0.0498388	0.0846773
49	6	6.33333	272.983	44.9194	7721	5735	0.00512415	0.047683	0.0351484	0.0776418	0.272983	0.460294	21	0.057898	0.111118
50	5	6.8	272.454	41.6033	5375	7180.8	0.0202233	0.0407586	0.0402463	0.0587479	0.272454	0.475969	20	0.0588566	0.0947779
51	5	6.4	276.372	44.2853	4379	5118.2	0.0178206	0.0333197	0.0309508	0.0538604	0.276372	0.467104	18	0.0426756	0.0657731
52	8	6.5	226.916	35.9959	8046	6428.5	0.00618081	0.0367531	0.0344948	0.0900468	0.226916	0.416447	29	0.0449511	0.0900468
53	6	6	263.529	47.7559	4698	5616	0.00664697	0.0282179	0.0371682	0.0431034	0.263529	0.446891	19	0.038694	0.0671938
54	10	5.8	262.577	47.1389	9390	6136.5	0.00365213	0.0312334	0.0387978	0.0423766	0.262577	0.448637	29	0.0496363	0.0904024
55	9	5.88889	260.988	45.7765	9240	5748.56	0.0121536	0.0299396	0.0342175	0.0443863	0.260988	0.458181	27	0.0452598	0.0853852
56	6	5.83333	270.74	50.9248	5676	4204.5	0.00826679	0.0262697	0.0364235	0.0456142	0.27074	0.486394	17	0.0439035	0.0889461
57	5	8	249.714	33.7709	7698	7976.4	0.0151512	0.030564	0.0339496	0.05292	0.249714	0.452262	26	0.046925	0.0915814
58	5	6.8	293.459	51.5184	638	6571.6	0.0250698	0.0433894	0.0329622	0.06468	0.293459	0.504111	19	0.0635914	0.0981316
59	8	5.625	283.864	51.1969	6060	4411.12	0.029083	0.053134	0.0405372	0.0849454	0.283864	0.459047	22	0.0645187	0.0953216
60	7	6.28571	281.366	47.0379	5014	6269.43	0.0326364	0.0518682	0.0382226	0.0738616	0.281366	0.471244	24	0.0688292	0.116649
61	5	6.2	269.11	45.8129	2230	6920	0.0119299	0.0258855	0.0350089	0.0361459	0.26911	0.448098	17	0.0464724	0.0765325
62	6	6.83333	264.162	40.8473	5714	6705	0.0207087	0.0349797	0.0372439	0.062357	0.264162	0.437339	24	0.0494379	0.101553
63	9	5.77778	261.038	46.9247	10471	4794.33	0.0099097	0.0276272	0.0363458	0.06468	0.261038	0.480367	25	0.0412331	0.0724079
64	6	6	244.742	43.6716	6275	4895.33	0.00057314	0.0338785	0.0412172	0.0600514	0.244742	0.429998	19	0.0406696	0.0689867
65	7	6.14286	281.515	51.7068	4890	5733.14	0.0120572	0.0363984	0.0395871	0.0552781	0.281515	0.472392	22	0.0513955	0.0924661
66	6	6.33333	268.468	43.7326	2331	6957.17	0.0310863	0.0474009	0.0335837	0.0646283	0.268468	0.457758	21	0.0585375	0.0859093
67	6	6.5	258.696	42.0894	11751	7175.5	0.0163108	0.0358098	0.035423	0.0708805	0.258696	0.429198	22	0.0516504	0.0871181
68	7	5.85714	258.592	46.9395	5521	5043.43	0.0190971	0.0376395	0.0372382	0.0691324	0.258592	0.469869	21	0.0515365	0.0892086
69	6	6.33333	251.473	42.0286	6478	5005.33	0.0217664	0.0280628	0.0350081	0.0393492	0.251473	0.460475	21	0.0453899	0.0826276
70	7	6.42857	271.671	45.3709	8595	6585.14	0.0130868	0.040274	0.0370619	0.0700325	0.271671	0.463517	25	0.0565621	0.102524
71	6	6.66667	254.842	38.9343	9275	6508.67	0.0196882	0.0291851	0.0350148	0.0479457	0.254842	0.426313	22	0.049561	0.0797142
72	7	6	244.805	42.0083	7340	5375.71	0.00057314	0.0389209	0.0422966	0.0625034	0.244805	0.430571	22	0.0456151	0.0785993
73	6	6.16667	262.395	46.0406	6271	5227	0.0115506	0.033941	0.036662	0.0581681	0.262395	0.456911	20	0.0428913	0.0660544
74	6	5.83333	278.515	50.3427	4336	5840	0.0119227	0.0398464	0.0375774	0.0686195	0.278515	0.454949	18	0.0504499	0.0852502
75	6	6.5	261.212	40.6848	8760	6305.17	0.0243626	0.0415046	0.0386917	0.0701703	0.261212	0.448244	22	0.058546	0.108679
76	6	7	275.48	44.0549	3466	5715.17	0.0181729	0.0468637	0.0351175	0.069156	0.27548	0.472227	24	0.0600167	0.105459
77	7	6.71429	248.297	37.5824	8290	7225	0.0215725	0.0408543	0.0276858	0.0682342	0.248297	0.436224	27	0.049477	0.0793775
78	6	6.33333	244.256	40.467	3422	7161.67	0.00614872	0.0209926	0.0356093	0.0606012	0.244256	0.441065	21	0.0386528	0.0955958
79	5	6.8	254.847	37.9236	6291	7327.6	0.00924435	0.0332557	0.0357256	0.0658474	0.254847	0.421016	20	0.0490438	0.0802979
80	6	6	247.953	42.7522	6228	5148.33	0.00604744	0.0239559	0.0301127	0.05569	0.247953	0.464652	18	0.0313236	0.0739985
81	6	6	246.546	41.4823	6461	5735.33	0.0115913	0.0250878	0.0338836	0.0385789	0.246546	0.429474	19	0.0374203	0.0702749
82	5	6.2	270.261	44.7862	3418	5982.4	0.0127133	0.0297033	0.0329488	0.050485	0.270261	0.439792	17	0.0436808	0.0860597
83	5	7	282.683	41.2807	6086	6447.4	0.0261406	0.0387445	0.0431157	0.0468799	0.282683	0.496774	21	0.0627423	0.0924836
84	7	6.14286	255.566	45.7672	8242	4870	0.0168732	0.0499768	0.041621	0.0696621	0.255566	0.445709	22	0.0576878	0.102071
85	6	6	266.095	46.3554	5361	6297.83	0.0113792	0.0402571	0.0417824	0.0668254	0.266095	0.455185	19	0.0530501	0.0891087
86	5	7.4	261.661	37.5048	3742	5893.2	0.0183367	0.0398776	0.0355009	0.0541163	0.261661	0.46009	23	0.06025	0.117294
87	7	5.71429	256.814	46.2091	4819	5055.14	0.00584311	0.0336591	0.0303444	0.0644544	0.256814	0.454946	20	0.0438596	0.0963108
88	6	6.33333	253.107	40.8286	6649	7148.33	0.0242506	0.0365753	0.0331238	0.0489272	0.253107	0.437435	21	0.0477581	0.0732025
89	6	6.66667	263.097	41.0479	4984	6830.67	0.0255463	0.0362335	0.0413013	0.0506918	0.263097	0.443214	23	0.0576428	0.100979
90	6	6.33333	268.12	44.6866	6189	5291.67	0.0188984	0.0388628	0.0363533	0.0547959	0.26812	0.447649	21	0.0523482	0.0853465
91	5	7	252.666	38.2828	4646	6972.8	0.0116356	0.0448587	0.0338965	0.072697	0.252666	0.435338	21	0.0562568	0.0991875
92	6	6.16667	258.246	42.8361	5043	5892.67	0.0123413	0.0361144	0.0355441	0.0618204	0.258246	0.430604	20	0.0486347	0.0769484
93	7	5.85714	269.397	48.748	11063	4847.29	0.0161197	0.04409	0.0392215	0.0690509	0.269397	0.455092	21	0.0574829	0.0952169
94	8	6.125	233.557	39.239	8667	5187.62	0.0110967	0.034775	0.0354904	0.052594	0.233557	0.438808	26	0.0456841	0.0820326
95	8	6.625	245.053	38.326	7128	5827.88	0.0106647	0.0282259	0.0358623	0.072643	0.245053	0.441771	30	0.0446769	0.0745913
96	7	5.85714	246.217	46.1029	6939	5015.57	0.00844801	0.0285604	0.0320942	0.0601578	0.246217	0.457303	20	0.0348534	0.0775971
97	9	5.55556	236.162	43.9523	9098	5643.78	0.0201924	0.0346557	0.0343701	0.0546068	0.236162	0.420136	24	0.043614	0.0749705
98	5	6	276.264	47.0964	3850	5710.8	0.0113392	0.0330998	0.0334759	0.0479991	0.276264	0.452583	16	0.0518118	0.0938228
99	7	6.28571	250.193	40.8904	5978	5493.14	0.0160625	0.0361533	0.0348145	0.0512599	0.250193	0.432594	24	0.0512741	0.0854747
100	4	6.5	281.486	44.6523	2389	6227.25	0.0190288	0.0286848	0.0395938	0.0363076	0.281486	0.473269	15	0.0519019	0.0894054
101	6	6.33333	263.635	44.3577	4659	6155.67	0.0220559	0.0366644	0.0349433	0.0561729	0.263635	0.465981	21	0.0511044	0.0896936
102	7	6	254.111	43.6483	7296	6042.57	0.0210309	0.0438436	0.0370815	0.0766767	0.254111	0.454712	22	0.0534558	0.0999901
103	8	5.875	259.133	47.3535	9964	4742	0.0137792	0.0351232	0.0373215	0.0614622	0.259133	0.429326	23	0.0479479	0.0748733
104	4	7.75	266.231	35.5766	5109	7246	0.028003	0.037141	0.0328343	0.0484353	0.266231	0.430353	20	0.0566081	0.0821898
105	7	6.85714	264.697	42.3306	5957	5738.71	0.0132597	0.0387582	0.0388592	0.0609564	0.264697	0.455981	28	0.0554513	0.0900691
106	5	6.2	269.184	46.8721	6967	5032.2	0.0124663	0.0284588	0.0335104	0.0403366	0.269184	0.475337	17	0.0443392	0.0812563
107	7	5.71429	274.912	48.437	8392	5442.14	0.0227078	0.0428309	0.041582	0.073592	0.274912	0.450562	20	0.0534356	0.0894661
108	6	5.83333	269.669	47.2991	4092	4087	0.020359	0.0454991	0.0328194	0.0719085	0.269669	0.443933	18	0.0546131	0.116001
109	5	7.2	241.392	34.1014	3820	7896.8	0.00966686	0.0312773	0.0352925	0.0590246	0.241392	0.444182	22	0.0452053	0.0889614
110	6	6.16667	261.136	42.9009	2817	4417.17	0.0169375	0.0311643	0.0374466	0.0512445	0.261136	0.437168	20	0.0464768	0.0881226
111	6	6.16667	290.201	48.4244	5341	5665.67	0.0107707	0.0371305	0.0383243	0.0724203	0.290201	0.481987	20	0.0553919	0.104717
112	6	6	273.216	47.8671	5575	6420.83	0.0140052	0.0442127	0.0325403	0.0625929	0.273216	0.471603	19	0.0543827	0.0923892
113	9	5.66667	292.039	54.4289	6183	5046.67	0.0183806	0.0483831	0.0411985	0.0700426	0.292039	0.50967	25	0.0643851	0.113221
114	5	6.8	266.401	39.6429	6125	7102.2	0.0253953	0.041258	0.0368527	0.0681001	0.266401	0.486338	20	0.055993	0.100371
115	7	6	262.919	45.5189	6181	6276.29	0.015699	0.0391293	0.042264	0.0633886	0.262919	0.446218	22	0.0518441	0.0889778
116	7	6.57143	246.216	42.3481	4714	5934.43	0.0225639	0.0387935	0.0340662	0.0581217	0.246216	0.415571	25	0.0513288	0.073845
117	5	6.8	248.458	41.3721	2065	6111.8	0.008011	0.0326849	0.038373	0.0543672	0.248458	0.42173	20	0.0419033	0.0677873
118	4	7.5	243.509	33.2167	2070	5691.25	0.0138938	0.021179	0.0295351	0.0253396	0.243509	0.437225	19	0.0424543	0.0743309
119	4	7.75	255.056	33.9062	2519	8123.5	0.0247782	0.0399624	0.0358443	0.0682932	0.255056	0.428123	20	0.0550837	0.0952224
120	6	6	244.558	41.1478	6821	6880.5	0.011033	0.0269584	0.0358307	0.0428442	0.244558	0.430788	19	0.0383233	0.0708098
121	6	6	264.197	45.553	7088	5519.17	0.0264682	0.0494693	0.038252	0.0792362	0.264197	0.435479	19	0.0558449	0.082295
122	7	5.85714	270.84	47.1666	4225	4811.71	0.0138376	0.0485103	0.0411282	0.067313	0.27084	0.460286	21	0.055139	0.0895434
123	4	6.5	257.931	44.2424	96	6410.5	0.00157202	0.017843	0.0327863	0.0303518	0.257931	0.445682	15	0.0335971	0.068072
124	7	6.57143	284.298	43.7567	10744	6886.29	0.0470941	0.0616229	0.0375688	0.0766767	0.284298	0.499369	26	0.0753516	0.117722
125	7	5.71429	261.004	48.1614	6542	5995.43	0.00664697	0.0287395	0.0324499	0.0429084	0.261004	0.451167	20	0.0408108	0.0781161
126	6	6.83333	252.287	39.7453	6370	6970	0.0178468	0.0311491	0.0342737	0.0492044	0.252287	0.427741	24	0.0505068	0.107823
127	6	7	263.711	38.4578	5802	6939.5	0.0146295	0.0274305	0.0328376	0.0412104	0.263711	0.454441	25	0.0490588	0.085969
128	7	6.14286	254.02	44.0359	6813	5534.86	0.0187282	0.0352497	0.0344262	0.0512599	0.25402	0.428128	23	0.0507338	0.0847831
129	7	6.14286	283.945	49.2235	4127	6157.86	0.019999	0.0456843	0.0384084	0.0682673	0.283945	0.477357	23	0.0608143	0.0963389
130	4	7	280.463	40.4835	2360	5441.75	0.0155405	0.0313242	0.0401696	0.044042	0.280463	0.467497	17	0.0563762	0.10394
131	7	6.14286	267.937	45.0815	7438	5909.86	0.0339689	0.0423528	0.0397849	0.0491988	0.267937	0.460434	23	0.0617359	0.10201
132	7	6.14286	266.744	46.2416	6495	5293.14	0.0168542	0.0473717	0.0380191	0.0825283	0.266744	0.464018	23	0.0585509	0.100543
133	4	6.25	286.713	46.7616	3847	5649	0.0125378	0.0414606	0.0387335	0.0686195	0.286713	0.477019	14	0.0536043	0.0904723
134	6	6.16667	279.339	48.2931	4727	5807.67	0.021334	0.0409506	0.0356953	0.0677821	0.279339	0.492335	20	0.054916	0.103472
135	6	6	282.156	49.8998	4036	4275.83	0.0283468	0.0402394	0.0405721	0.0509768	0.282156	0.484399	19	0.0542189	0.0866887
136	6	7	242.706	35.5551	5691	7834.17	0.017003	0.0397783	0.0311944	0.0589957	0.242706	0.434151	25	0.0525795	0.0991858
137	5	6.8	272.089	41.5475	3678	5260.6	0.0259193	0.0392244	0.0334307	0.0496057	0.272089	0.462857	20	0.0559196	0.0802963
138	8	6.125	260.816	44.3232	10978	5579.38	0.0138629	0.0500174	0.0356838	0.0827529	0.260816	0.462777	26	0.0594768	0.0862394
139	5	6.2	278.418	45.0772	4384	4714.8	0.00978015	0.0376842	0.033844	0.059876	0.278418	0.490708	16	0.0507985	0.0880257
140	4	6.25	252.546	42.1661	4516	5146.75	0.0155823	0.0377796	0.031706	0.0768407	0.252546	0.450324	14	0.0462169	0.0913043
141	8	5.75	259.416	46.5558	4561	4014.5	0.0208747	0.0395789	0.0342108	0.0516104	0.259416	0.446376	23	0.0552096	0.0953369
142	4	7.25	314.527	44.7764	1294	5285.75	0.037627	0.053877	0.0417867	0.0687584	0.314527	0.527046	18	0.0790257	0.115378
143	7	5.85714	255.796	45.3734	4436	5350.29	0.0162302	0.0395349	0.03723	0.0619569	0.255796	0.45874	21	0.0497089	0.0913355
144	7	6.28571	251.486	42.955	5166	5342.57	0.0137451	0.0273154	0.0340793	0.0356937	0.251486	0.435453	24	0.0432045	0.0864221
145	8	5.75	267.035	48.7974	5059	6225	0.0181693	0.0396235	0.0375763	0.0765766	0.267035	0.4572	23	0.0544507	0.0988824
146	5	6.4	254.979	40.8574	2154	7924.2	0.0138406	0.0247339	0.0294404	0.0450219	0.254979	0.445034	18	0.0403623	0.0785319
147	6	6.33333	239.616	38.0343	5951	6285.83	0.011726	0.0380162	0.0343237	0.0784454	0.239616	0.416383	21	0.0524256	0.085543
148	6	6.33333	253.7	41.3269	7931	5892.17	0.0122392	0.0274296	0.0350958	0.0567704	0.2537	0.424277	21	0.0488908	0.105683
149	7	6.14286	245.158	41.5824	8135	6373.57	0.00737225	0.0352291	0.0369607	0.0705038	0.245158	0.440907	23	0.0443075	0.0792967
150	6	7	260.441	40.3925	4878	6967.5	0.017667	0.0242108	0.0315707	0.0445127	0.260441	0.445013	25	0.0426253	0.0803721
151	7	6.71429	250.655	41.8185	6917	6727.14	0.0146298	0.0335507	0.0329363	0.05292	0.250655	0.452201	27	0.0464429	0.0753639
152	6	6	264.311	45.6251	3816	5244.83	0.0211265	0.0487993	0.0373702	0.0774914	0.264311	0.448564	19	0.0595505	0.108282
153	7	6.57143	235.488	38.1667	6396	6473	0.0155036	0.0251149	0.0332249	0.0366761	0.235488	0.42336	26	0.0406135	0.0711693
154	7	5.85714	256.863	45.3004	7350	5411	0.0176854	0.0327145	0.0350481	0.0486249	0.256863	0.438462	21	0.0433319	0.0798863
155	5	6.2	279.445	46.1084	2619	4088	0.0237717	0.0371162	0.0354341	0.0501633	0.279445	0.467252	17	0.0501591	0.0837707
156	5	6.4	261.161	44.0243	4552	5322.6	0.0133222	0.0406629	0.0358247	0.0770986	0.261161	0.455717	18	0.0519104	0.116001
157	7	6.42857	253.854	41.575	7047	5745.43	0.0186786	0.0408493	0.0367984	0.0707408	0.253854	0.431224	25	0.0530751	0.107636
158	4	7	253.334	37.1958	4720	6783	0.0141161	0.0294983	0.0388053	0.0517436	0.253334	0.457904	17	0.0462248	0.0822757
159	9	5.66667	251.19	46.6273	7578	5831.67	0.00673405	0.0369362	0.0433687	0.0635206	0.25119	0.457976	25	0.0493858	0.084936
160	6	5.66667	257.454	48.0171	6640	4941.17	0.015786	0.0311883	0.0324935	0.0625929	0.257454	0.460791	17	0.0432958	0.0954375
161	3	6.33333	278.956	44.2787	0	4773.33	0.00826679	0.0385065	0.0295015	0.0727458	0.278956	0.494661	11	0.0426488	0.0727458
162	5	6.2	271.84	45.3715	4255	5458.8	0.00998882	0.0258161	0.0388637	0.0512272	0.27184	0.470601	17	0.0503752	0.108093
163	6	6.16667	258.743	44.3047	6376	5441	0.023088	0.0338209	0.0363299	0.0553508	0.258743	0.450708	20	0.0475467	0.0739628
164	6	6.16667	271.443	45.2943	4848	7175.17	0.0261985	0.0422551	0.0375272	0.0647645	0.271443	0.452332	20	0.0537899	0.0913366
165	7	6.14286	269.377	45.5834	6963	5900.71	0.0136548	0.0444688	0.0372081	0.0726099	0.269377	0.434713	23	0.0603856	0.0967547
166	6	6.5	251.291	39.2891	9901	7063.17	0.00398222	0.034705	0.0380938	0.0604264	0.251291	0.449379	22	0.0493766	0.0896249
167	4	6.25	264.163	45.2065	2856	4834.25	0.00970816	0.0316494	0.0311162	0.0539528	0.264163	0.44347	14	0.0420218	0.066741
168	6	7.16667	246.744	34.7596	6523	7571.5	0.0249743	0.0446042	0.0337914	0.063793	0.246744	0.432134	26	0.0578756	0.104495
169	4	6.5	273.981	43.4619	1387	5401.25	0.0214959	0.03375	0.0388304	0.0423332	0.273981	0.454328	15	0.0552485	0.0847016
170	7	6.28571	251.934	41.532	9847	6220	0.00452938	0.0398091	0.0346774	0.0618204	0.251934	0.421371	24	0.0509994	0.0939402
171	7	6.42857	268.937	43.039	6086	5237.71	0.0152579	0.0357401	0.0340812	0.0536924	0.268937	0.46976	25	0.0500837	0.0773731
172	6	6.16667	262.503	44.9659	2344	5050	0.00367898	0.0246586	0.0393942	0.0377838	0.262503	0.451815	20	0.0463798	0.0754108
173	10	5.4	254.232	48.5462	9751	6171.4	0.00596481	0.0402623	0.0326712	0.0708805	0.254232	0.423234	25	0.0485409	0.0810289
174	6	6	270.103	45.446	2615	5003.17	0.0258846	0.039382	0.0381749	0.0635204	0.270103	0.434723	19	0.056887	0.0885849
175	5	6.6	279.226	46.848	4840	5282.6	0.0333359	0.0422689	0.0384418	0.0655426	0.279226	0.462036	18	0.0540251	0.0983875
176	6	6.33333	254.43	41.0419	6642	6197.5	0.00553813	0.03749	0.0348958	0.0701703	0.25443	0.435125	21	0.0501377	0.0905459
177	6	6.5	252.01	41.4183	3157	7141.5	0.016743	0.0332149	0.0374547	0.0547959	0.25201	0.42721	22	0.0479793	0.082147
178	5	6.8	281.505	42.9853	3588	6166	0.0366012	0.0479885	0.0393435	0.0635206	0.281505	0.483287	20	0.068666	0.111118
179	4	7	267.255	40.7246	527	5599.75	0.0198146	0.0366525	0.035755	0.0609564	0.267255	0.457466	17	0.0518793	0.0864453
180	7	6.28571	245.101	39.7247	7005	5848.29	0.00799527	0.0334401	0.0331249	0.0575734	0.245101	0.417687	24	0.0477758	0.0890145
181	7	6.14286	264.947	44.3381	7589	6185.14	0.0107288	0.0450658	0.0354866	0.0724836	0.264947	0.462968	22	0.0576728	0.115001
182	6	6	252.608	42.5023	5929	5433.17	0.00930526	0.0335549	0.0313408	0.0442059	0.252608	0.448767	19	0.0444614	0.0913
183	6	6.66667	247.916	37.876	6145	6907.33	0.0175222	0.0347689	0.0369279	0.0679321	0.247916	0.454245	23	0.0482915	0.0846812
184	6	6.83333	250.022	38.0159	4746	6299.5	0.0198447	0.0347696	0.0376535	0.0597875	0.250022	0.455759	23	0.0514696	0.114016
185	4	6.75	264.521	40.7804	5494	6861.25	0.0287258	0.0390388	0.0348386	0.048238	0.264521	0.48171	16	0.0498187	0.0763551
186	8	6.5	252.516	42.6998	6188	6154.88	0.0202098	0.0390118	0.0339754	0.064447	0.252516	0.429996	28	0.0452641	0.0730431
187	5	6.8	246.401	39.0135	7499	6424.4	0.0147721	0.0252665	0.0379527	0.0372983	0.246401	0.40921	20	0.0427066	0.0722537
188	8	6.25	246.987	40.4662	9357	6762.12	0.0182115	0.0316581	0.0365092	0.0705598	0.246987	0.43405	27	0.0493206	0.10689
189	9	6.33333	236.084	38.8165	9004	5484.56	0.00672906	0.0255489	0.0343624	0.0581217	0.236084	0.408101	31	0.0410388	0.0812484
190	7	5.71429	264.651	46.9891	3804	6412.57	0.0179454	0.0428396	0.040949	0.0750438	0.264651	0.465299	20	0.0526674	0.0847533
191	6	6.16667	258.789	43.1829	5117	6171	0.0212418	0.0416741	0.0376338	0.0835495	0.258789	0.436803	20	0.0507365	0.0835495
192	8	6.125	253.431	43.5961	6380	5630.25	0.00725884	0.0383578	0.0350132	0.0536676	0.253431	0.458151	26	0.0551162	0.116809
193	6	6.16667	259.114	43.9569	5195	5379.5	0.0189732	0.0374216	0.034909	0.059516	0.259114	0.457135	20	0.0513097	0.0921957
194	5	6	285.648	49.0362	2900	4209	0.0286137	0.0416381	0.041435	0.0551402	0.285648	0.466446	16	0.0575269	0.0941362
195	5	6.4	233.571	38.6504	6035	5722.4	0.00757796	0.0264239	0.0334001	0.0507151	0.233571	0.426983	18	0.0388879	0.0763193
196	8	6.5	253.434	39.7122	10749	6565.88	0.0144625	0.0335101	0.0361828	0.0664992	0.253434	0.460943	29	0.0511674	0.0916161
197	7	6.14286	250.07	45.7185	3213	5648	0.00949171	0.0296461	0.032485	0.0629608	0.25007	0.466794	22	0.0394407	0.0681054
198	6	6	244.548	43.2326	5856	5423.67	0.0163986	0.0283636	0.029838	0.0432247	0.244548	0.413308	19	0.0437042	0.0772231
199	7	6.42857	264.267	42.2917	5443	6402.29	0.0137792	0.0430145	0.040608	0.0646451	0.264267	0.443105	24	0.0558219	0.0893034
200	6	5.5	254.889	47.1343	7869	5214.33	0.0137951	0.0326364	0.0350144	0.0557596	0.254889	0.443461	16	0.0407804	0.0747243
201	5	6.6	267.733	43.3473	2687	7034	0.018646	0.0417586	0.035653	0.0601386	0.267733	0.451787	19	0.0612117	0.107951
202	6	6.16667	244.363	43.8787	8523	5463	0.00552402	0.032033	0.0378591	0.0488076	0.244363	0.454635	19	0.0412908	0.0742848
203	6	7	251.918	37.3046	5740	5104.83	0.0171877	0.0335856	0.036394	0.0696239	0.251918	0.452685	25	0.0493982	0.0813208
204	6	7.33333	259.073	37.5089	9351	6662.83	0.00103249	0.0304782	0.0341218	0.0518678	0.259073	0.448269	27	0.0495226	0.0759848
205	7	6.28571	253.238	40.8282	5506	5691.86	0.016625	0.0501285	0.0409576	0.0789341	0.253238	0.455611	23	0.0641121	0.126526
206	6	6.33333	278.249	44.8843	4669	5922.33	0.0120117	0.0421518	0.0437962	0.0793776	0.278249	0.442826	21	0.062379	0.116345
207	5	6.2	266.098	43.5894	5430	5992.8	0.0162575	0.0446151	0.0338858	0.0669561	0.266098	0.459568	17	0.0577403	0.100987
208	6	5.83333	257.302	47.223	3629	5694.33	0.0155867	0.0381965	0.0322168	0.0551427	0.257302	0.438191	18	0.0459962	0.0698221
209	5	5.8	263.845	47.6177	6651	5648.4	0.0160092	0.0256852	0.0341474	0.0388716	0.263845	0.43579	15	0.0366179	0.0769837
210	5	6.6	242.722	38.4888	6903	5183	0.0190029	0.0322302	0.038324	0.0505895	0.242722	0.435341	19	0.0471355	0.101104
211	8	6.375	230.494	38.0041	6181	5583.38	0.00928682	0.034173	0.0335201	0.0696971	0.230494	0.422007	27	0.0455313	0.0740643
212	5	5.8	273.886	47.9952	2051	5862.8	0.00686033	0.0415235	0.0334386	0.0730875	0.273886	0.46009	15	0.0477644	0.0877995
213	6	6.5	248.671	38.4848	3983	5437	0.00867928	0.040815	0.0364223	0.0802113	0.248671	0.438421	22	0.0516816	0.0899955
214	5	7	278.295	41.5013	4433	6713.8	0.0345283	0.0395369	0.0320352	0.0443863	0.278295	0.464701	21	0.0587569	0.103815
215	7	6.14286	270.912	48.3939	4195	5273.57	0.0130602	0.0426691	0.0368404	0.0651549	0.270912	0.465149	23	0.0587425	0.096003
216	6	6.66667	267.817	44.3882	6315	6336.83	0.00823563	0.0381791	0.0360049	0.0736778	0.267817	0.455254	23	0.0497993	0.0892272
217	6	6.16667	244.094	40.7308	6267	5564	0.0083649	0.024698	0.0379254	0.0726099	0.244094	0.429741	20	0.0358579	0.0785573
218	5	6.6	242.373	39.2414	5393	5634.2	0.0155823	0.0255839	0.0390163	0.0460287	0.242373	0.443778	19	0.0453509	0.0815336
219	7	5.57143	268.997	49.0416	5514	4409.14	0.0269917	0.0457816	0.0389021	0.0619081	0.268997	0.482207	19	0.0533684	0.0807988
220	5	6.2	280.27	45.9109	2005	4995	0.0243451	0.038289	0.0406639	0.0609908	0.28027	0.49708	17	0.0563258	0.101104
221	7	6.85714	247.613	37.7736	8425	7446.43	0.0101428	0.0316412	0.0323242	0.0622953	0.247613	0.445545	28	0.0513059	0.120914
222	6	5.5	255.403	47.5333	6263	4631	0.020435	0.0368419	0.033741	0.0571788	0.255403	0.43625	16	0.0465119	0.081475
223	6	6.16667	244.458	39.7729	6662	5859.5	0.00391512	0.0241298	0.0276851	0.0441179	0.244458	0.440522	20	0.0360087	0.0915597
224	5	6.6	246.794	38.3705	1326	5018.6	0.00603667	0.0296172	0.0357995	0.0439455	0.246794	0.453044	19	0.0486758	0.0844833
225	5	6	270.325	45.5691	4649	5030	0.0205566	0.03156	0.0337202	0.039879	0.270325	0.461295	16	0.050402	0.0928512
226	6	7	248.035	37.5334	6606	7716	0.0113287	0.0181161	0.0435077	0.0296647	0.248035	0.44431	25	0.0435677	0.0948737
227	5	7.6	264.736	37.6742	8081	8038.4	0.0201831	0.0378597	0.0376114	0.0543499	0.264736	0.43151	24	0.0538221	0.0877006
228	5	6.4	264.638	45.1355	3476	6999.2	0.0238372	0.0361231	0.0398368	0.060185	0.264638	0.445707	18	0.0546589	0.0973403
229	5	6.6	248.028	38.5821	2548	7562.6	0.0132316	0.0215713	0.0345558	0.036546	0.248028	0.448846	19	0.0435203	0.0766819
230	4	6.5	302.087	47.2011	1573	5350.75	0.0320469	0.0437458	0.0401585	0.0531977	0.302087	0.49816	15	0.0607151	0.100685
231	5	7.2	251.895	37.0046	4303	6458.2	0.00686799	0.0263856	0.0338765	0.042529	0.251895	0.447761	22	0.0446133	0.0985484
232	6	7.16667	252.147	35.5207	6691	6741	0.0127066	0.0335556	0.0387658	0.0622365	0.252147	0.435636	26	0.0528758	0.085747
233	6	6.66667	266.573	40.462	7756	6556.5	0.0168846	0.0376424	0.0346571	0.0587142	0.266573	0.437856	23	0.0546246	0.095203
234	8	5.625	270.35	49.3227	10105	4909.25	0.0167561	0.0426457	0.0379894	0.0747675	0.27035	0.462548	22	0.0554491	0.101698
235	6	5.5	278.734	51.5437	3013	4068.33	0.020395	0.0436964	0.034857	0.0609908	0.278734	0.478286	16	0.0554371	0.0851883
236	4	6	250.336	41.7226	597	5448.5	0.00405552	0.0214221	0.0374894	0.0410481	0.250336	0.427437	13	0.0342528	0.0729943
237	7	6.28571	249.532	40.2306	7729	5005.86	0.017596	0.0348808	0.0392779	0.0579546	0.249532	0.433594	24	0.0497484	0.101679
238	9	5.33333	251.622	48.7268	5192	4399.67	0.013023	0.0326396	0.0342781	0.0669615	0.251622	0.449914	22	0.0409647	0.0877244
239	5	7.6	248.066	33.9023	8450	7735	0.0143666	0.0356494	0.0328368	0.0565544	0.248066	0.440078	24	0.0547841	0.0860916
240	9	6.11111	234.115	39.9792	7726	5234	0.0115927	0.0281357	0.0301027	0.0468273	0.234115	0.411886	29	0.0423883	0.0869536
241	5	7	286.168	43.7882	3343	6066.2	0.0124041	0.0402324	0.0392468	0.0554844	0.286168	0.457046	21	0.0620412	0.105323
242	6	6.16667	260.673	43.2387	5278	5095.33	0.0225364	0.0383601	0.034288	0.0604699	0.260673	0.43979	20	0.0509902	0.0942295
243	4	7.25	252.64	36.3171	2245	5893	0.0145188	0.0369694	0.034967	0.0611551	0.25264	0.439771	18	0.048409	0.083945
244	8	5.625	263.45	48.3775	7686	5413.12	0.0171452	0.0514647	0.0368122	0.0743061	0.26345	0.445844	22	0.0556615	0.0870258
245	7	6.14286	241.149	41.6679	6240	5579.57	0.0152635	0.0318559	0.0372504	0.0661047	0.241149	0.425108	23	0.045546	0.0845041
246	5	6.4	245.203	39.2908	4569	6018.6	0.00750491	0.0204883	0.0295991	0.0324732	0.245203	0.433031	18	0.0328615	0.0618574
247	8	5.875	259.481	45.9884	7272	5761.75	0.0136342	0.0381406	0.035963	0.0584552	0.259481	0.452954	24	0.0464079	0.0834493
248	5	6	243.086	40.5143	2632	5833.2	0.00926926	0.0262903	0.034982	0.0506626	0.243086	0.43369	16	0.0396402	0.0780599
249	5	6.8	246.278	37.4108	2864	7499	0.00925043	0.0368361	0.0283805	0.0687471	0.246278	0.42983	20	0.0412365	0.0687471
250	5	6.4	263.939	43.6756	4348	5204.6	0.0294387	0.0413573	0.0368416	0.0576322	0.263939	0.450023	18	0.0573592	0.0829707
251	6	5.66667	260.693	46.3455	4406	5561.33	0.0179518	0.0375268	0.0323593	0.0604699	0.260693	0.459071	17	0.0449565	0.0807338
252	6	6.16667	246.95	44.0165	6493	5462.83	0.00885712	0.0199412	0.033949	0.0338875	0.24695	0.437444	20	0.041732	0.0910221
253	6	6.33333	280.374	44.9489	6514	5495.33	0.0292276	0.0351515	0.0355546	0.0464651	0.280374	0.464269	21	0.0531108	0.0819563
254	6	6.66667	281.231	44.3236	5368	6724.83	0.00930043	0.0438729	0.0360464	0.0845534	0.281231	0.466653	23	0.0564009	0.105857
255	6	7	252.879	41.4441	7988	7589.17	0.0141006	0.0323879	0.0363394	0.0536676	0.252879	0.465389	25	0.0463213	0.0819147
256	7	5.85714	248.916	43.0101	7200	4888.43	0.00256116	0.0298291	0.037059	0.0502288	0.248916	0.417554	21	0.0438782	0.0963108
257	5	6.8	274.142	40.4686	4791	6767.8	0.0123012	0.0257749	0.0344835	0.0489653	0.274142	0.451717	20	0.0440883	0.0777539
258	7	6.42857	255.937	41.1763	8076	6776.71	0.0278875	0.0457923	0.0322613	0.076506	0.255937	0.446147	24	0.0572918	0.0912346
259	5	5.8	247.171	43.3137	2612	4000.6	0.015447	0.0392335	0.0320568	0.0499981	0.247171	0.445019	15	0.0459775	0.0733459
260	8	6	254.673	43.0519	5719	5689.25	0.0240181	0.0338778	0.0346876	0.0693624	0.254673	0.430618	25	0.0476424	0.078896
261	3	7	274.559	39.2227	0	6207.67	0.0215253	0.0356774	0.0344671	0.0460663	0.274559	0.447944	13	0.0545681	0.0954776
262	6	6.33333	269.268	44.3081	4589	6190.33	0.0208941	0.038183	0.0385373	0.0532213	0.269268	0.472709	21	0.0528911	0.0963048
263	5	5.8	285.351	50.0044	4513	5080.2	0.0263363	0.0406645	0.0445361	0.0564809	0.285351	0.480039	15	0.0560917	0.0895434
264	4	6.75	281.133	43.6202	1245	4238.5	0.0396887	0.0435432	0.0322862	0.0503002	0.281133	0.482242	16	0.0593357	0.0890685
265	6	6.5	247.119	39.2743	4464	5512.67	0.00634394	0.0161122	0.0270188	0.0287883	0.247119	0.435834	22	0.033292	0.067783
266	6	6.16667	264.444	44.1265	5049	5750.83	0.00983332	0.0388227	0.0368305	0.062357	0.264444	0.443474	20	0.0547958	0.12022
267	6	6.33333	260.708	42.2098	5838	6655.83	0.0116511	0.0359392	0.0409949	0.0637817	0.260708	0.471361	21	0.0539933	0.101698
268	6	6.16667	274.063	45.4596	7221	4979.33	0.0253101	0.0446969	0.0375521	0.0691324	0.274063	0.496945	20	0.0596614	0.0928942
269	8	6.25	274.838	47.7013	6881	5801	0.0300981	0.0444576	0.0380264	0.0580548	0.274838	0.519302	27	0.0606654	0.102649
270	6	6.33333	261.299	42.824	5299	5125.83	0.0179366	0.0311574	0.0329073	0.0593454	0.261299	0.457891	20	0.0492824	0.0912346
271	6	6.33333	240.056	39.1044	7427	5030.83	0.00925043	0.0243254	0.0296598	0.0508798	0.240056	0.42071	21	0.0356584	0.0637563
272	7	6	240.323	40.7078	4555	4698.86	0.0138311	0.0238495	0.0302461	0.0370819	0.240323	0.434456	22	0.0349851	0.0644825
273	7	6	273.922	49.2874	4860	5048.86	0.0247203	0.0398033	0.0380675	0.053444	0.273922	0.47595	22	0.0571162	0.0965221
274	3	7	276.172	40.0011	0	6179.33	0.0254341	0.0329992	0.0460285	0.0413905	0.276172	0.458316	13	0.0586155	0.0915927
275	6	6.66667	262.375	40.9354	5165	7447.83	0.0223639	0.0430148	0.040679	0.074638	0.262375	0.435961	23	0.0598485	0.109028
276	5	6	264.334	45.3774	3662	5785.2	0.0269317	0.0400132	0.0313365	0.083616	0.264334	0.451854	16	0.0458725	0.083616
277	7	5.71429	250.284	44.4382	7823	4707	0.011245	0.0307476	0.0315965	0.0555124	0.250284	0.450795	20	0.0385371	0.0659061
278	8	6	244.387	44.4042	6363	4967.12	0.00317334	0.0205362	0.0313575	0.0401912	0.244387	0.448855	24	0.0321788	0.0658219
279	5	7	268.097	39.1507	5123	6817.4	0.00512415	0.0206157	0.0356351	0.0376537	0.268097	0.455169	21	0.0443835	0.081728
280	11	5.54545	259.843	49.0815	9181	5858.91	0.00945658	0.0354738	0.0348102	0.066942	0.259843	0.431332	28	0.0462098	0.0879448
281	3	6.33333	313.14	50.6989	0	6299	0.0139336	0.0349674	0.0424292	0.054371	0.31314	0.503238	11	0.0568671	0.0899221
282	4	7	272.8	39.7833	3972	6568	0.0280957	0.0334771	0.0414126	0.0402348	0.2728	0.48276	17	0.0548004	0.110146
283	4	6.25	260.176	42.8206	568	6325.25	0.0116716	0.0320928	0.0329299	0.0604194	0.260176	0.441937	14	0.0399678	0.0667166
284	4	7.5	264.007	35.358	2349	5770.5	0.0179176	0.030332	0.0371267	0.0459132	0.264007	0.457577	18	0.0501146	0.0804654
285	7	6.71429	279.77	43.5039	8095	7390.43	0.0261406	0.0463062	0.0417149	0.0699225	0.27977	0.486271	27	0.0714209	0.118624
286	6	6.16667	277.047	47.4388	4850	5753.83	0.00835573	0.0308334	0.0362186	0.0516552	0.277047	0.460732	20	0.0455113	0.0905849
287	4	7.25	275.984	39.6726	2147	6862.25	0.0207916	0.0363882	0.0321403	0.07825	0.275984	0.479453	18	0.0479284	0.07825
288	4	7.5	284.453	39.2817	5172	7592.25	0.0254801	0.0408965	0.038975	0.0534346	0.284453	0.480871	19	0.0594322	0.116198
289	4	7.75	288.1	37.5844	1648	5918.5	0.0254392	0.0307533	0.0398762	0.0410089	0.2881	0.491987	20	0.0570085	0.110931
290	5	6	295.984	52.3609	3902	5052.6	0.0510605	0.0586575	0.0395933	0.0691475	0.295984	0.481684	16	0.0756341	0.113286
291	5	6.8	261.731	39.9659	5329	6141.6	0.0178977	0.0376209	0.0413212	0.0571346	0.261731	0.461641	20	0.0565338	0.105449
292	7	6.28571	238.094	39.7768	4950	5258.43	0.0132125	0.0265534	0.0356189	0.0426335	0.238094	0.441038	24	0.0451343	0.0731776
293	8	6	256.707	47.8015	5795	6531.25	0.00316677	0.0359824	0.0357854	0.0646477	0.256707	0.437742	24	0.0538797	0.0951683
294	6	6.16667	255.925	44.2452	6519	4783.83	0.014201	0.0400543	0.0342527	0.0798333	0.255925	0.4476	20	0.0482407	0.0885809
295	4	7	256.793	38.0603	5326	6857	0.0122712	0.0243809	0.0374231	0.0368107	0.256793	0.466446	17	0.0409522	0.0751032
296	8	5.375	284.323	54.8338	8433	4191.88	0.0244866	0.045258	0.0341907	0.0584093	0.284323	0.489654	20	0.0550492	0.116206
297	6	5.66667	247.15	45.0165	6764	4445.33	0.00926926	0.0323061	0.0288959	0.0571788	0.24715	0.425583	17	0.0419222	0.0697476
298	7	5.71429	258.425	47.4219	7683	5022.86	0.0147699	0.0346199	0.0370126	0.0690534	0.258425	0.45284	20	0.0429027	0.0764614
299	6	7.33333	263.958	38.6685	6962	6747.5	0.0112157	0.0378172	0.035925	0.0653282	0.263958	0.472487	26	0.0516236	0.0803164
300	7	6.28571	257.767	41.5583	8443	6555.71	0.0181323	0.0368109	0.0394658	0.065182	0.257767	0.463397	24	0.0578536	0.103324
301	8	6.125	230.004	41.4487	6356	5361.12	0.00618081	0.0311595	0.0341218	0.0593454	0.230004	0.422627	25	0.0392242	0.0697903
302	6	7.16667	236.758	34.355	5740	4990.5	0.0141211	0.0284602	0.0318974	0.0374207	0.236758	0.406767	26	0.04477	0.0788112
303	7	5.85714	245.071	43.2209	7859	5121.29	0.0131554	0.0300847	0.036663	0.0578293	0.245071	0.421251	21	0.0459118	0.0846481
304	5	6	281.727	49.8389	3854	6375.8	0.0262107	0.0460035	0.0429823	0.0684192	0.281727	0.489654	16	0.0632485	0.1119
305	4	6.25	258.424	42.5323	2137	5750.5	0.0185539	0.0327559	0.0313369	0.0475836	0.258424	0.446054	14	0.0434176	0.0756339
306	7	6.14286	258.528	42.5604	6027	5535.57	0.0126665	0.0353008	0.0388738	0.0544946	0.258528	0.44692	23	0.0516467	0.0933953
307	7	6	248.92	43.0954	8109	5253.71	0.0154875	0.0354338	0.0344415	0.0476338	0.24892	0.451411	22	0.0447203	0.085007
308	4	6.5	265.676	42.1445	771	6060	0.0173349	0.032516	0.037018	0.0577913	0.265676	0.473579	15	0.048771	0.0767579
309	4	7	268.708	40.0929	2455	6014	0.0115742	0.02929	0.0381532	0.0368808	0.268708	0.483422	17	0.0538151	0.0916499
310	4	6.75	230.634	35.2128	129	6444	0.00837034	0.0272892	0.0312154	0.0492633	0.230634	0.419832	16	0.0407935	0.0767387
311	7	6	268.072	45.6361	3163	4985	0.00373521	0.027577	0.0342847	0.0479525	0.268072	0.456709	21	0.0417242	0.0794577
312	4	6.5	270.748	42.3043	680	3826.25	0.0219592	0.0403629	0.0344899	0.0744338	0.270748	0.455669	15	0.0518156	0.0788418
313	6	6	267.969	47.0717	5556	5638	0.00911212	0.0271204	0.0315365	0.053976	0.267969	0.450949	19	0.0381977	0.0954846
314	5	6.2	275.065	46.4554	3427	5656.8	0.0217373	0.0380645	0.0351966	0.0584369	0.275065	0.472819	17	0.0451966	0.0731495
315	6	6.83333	243.642	36.9331	7061	7466.67	0.0144959	0.0304365	0.0336097	0.0389894	0.243642	0.438717	24	0.0480597	0.0860505
316	8	5.875	245.999	43.3061	10659	5551.12	0.00764983	0.0302095	0.0367892	0.0610381	0.245999	0.434241	24	0.0432483	0.0828574
317	7	6.14286	252.743	42.1668	5806	6218.29	0.0146298	0.0317235	0.032686	0.0509339	0.252743	0.445696	23	0.047291	0.0898747
318	5	6.4	271.953	43.5773	3643	6405.4	0.0194312	0.0365924	0.0329954	0.0542092	0.271953	0.510151	18	0.0495524	0.0829734
319	6	5.66667	258.148	47.4296	6349	4106.67	0.00912727	0.0275363	0.0307546	0.0526039	0.258148	0.437177	17	0.0393128	0.0811911
320	6	6	251.05	42.2401	5022	5927.67	0.00962276	0.0315017	0.0391488	0.0622721	0.25105	0.43774	19	0.0455424	0.0822456
321	6	7.16667	250.074	36.0557	5617	6963.83	0.0117218	0.0406418	0.0369375	0.0671357	0.250074	0.450091	26	0.0565741	0.0953254
322	8	6.5	232.197	37.1215	8983	6679	0.0114847	0.0322361	0.0347251	0.0661047	0.232197	0.438892	29	0.0418841	0.0746004
323	6	5.66667	258.529	47.756	3051	3444.67	0.0114998	0.0281163	0.0392781	0.0396861	0.258529	0.463723	17	0.0432195	0.0754404
324	5	6.4	277.557	44.4751	1618	5325.8	0.00328296	0.0335333	0.0334906	0.0538604	0.277557	0.473028	18	0.0485251	0.0843311
325	4	7	263.218	39.6655	6804	7106.5	0.00975178	0.0378295	0.0430709	0.052426	0.263218	0.465302	17	0.0604035	0.0997616
326	6	6.5	244.207	40.3312	7394	6089.33	0.00703855	0.0382574	0.0382739	0.072697	0.244207	0.436102	22	0.0473748	0.0769046
327	5	6.4	260.209	42.2118	5482	4711.8	0.0179366	0.0291629	0.0339286	0.0439752	0.260209	0.464443	18	0.0493218	0.0900674
328	4	7	267.723	41.8317	1372	5983.25	0.0191304	0.0391795	0.0353349	0.0779789	0.267723	0.458145	17	0.0452865	0.081221
329	8	6.375	252.352	42.9223	5410	6514.75	0.0178683	0.0323593	0.0333013	0.0537148	0.252352	0.457367	28	0.0530445	0.099113
330	5	6.8	258.011	39.5617	4292	7474.6	0.0142668	0.0339284	0.034873	0.0586702	0.258011	0.430842	20	0.0468763	0.0963389
331	8	5.5	241.019	44.9759	7377	5174.5	0.0156857	0.0338736	0.0323712	0.0671542	0.241019	0.445176	21	0.04087	0.0728385
332	6	6.5	236.543	36.9833	3758	5947.67	0.0120966	0.0273474	0.029371	0.0508798	0.236543	0.423043	22	0.0408776	0.0817944
333	6	6.16667	262.611	47.018	7501	5391.33	0.00945658	0.0320054	0.0311217	0.0652486	0.262611	0.440788	20	0.0396305	0.0652486
334	8	6.75	244.28	37.6114	10869	7344.5	0.0083649	0.0383236	0.0373331	0.0657957	0.24428	0.421376	31	0.0505189	0.0979794
335	7	5.85714	258.377	45.5675	9037	5349.14	0.0173198	0.0390673	0.0406056	0.0565292	0.258377	0.450745	21	0.0499656	0.0789193
336	6	6.83333	252.514	41.4693	7067	5630.33	0.0124201	0.0388476	0.0354537	0.0571634	0.252514	0.440066	24	0.0532604	0.0994555
337	5	7.2	273.011	38.0265	4913	6758.2	0.0123088	0.0379782	0.0375861	0.0546366	0.273011	0.441774	22	0.0588445	0.0983781
338	5	6.4	289.061	45.4239	3283	5911	0.0107707	0.0372136	0.0371225	0.064317	0.289061	0.482386	18	0.0522009	0.0877995
339	4	7	268.951	39.8624	3157	7841.5	0.0325119	0.0371074	0.0341435	0.0403807	0.268951	0.448086	17	0.0534969	0.0801291
340	9	6	253.648	43.2476	9675	5999.67	0.00716459	0.0333542	0.0355585	0.0561417	0.253648	0.444155	28	0.0456239	0.0898365
341	3	7	264.86	39.7291	0	6377.67	0.0117019	0.0250466	0.0311426	0.0426682	0.26486	0.449934	13	0.0347481	0.0581827
342	7	6.85714	244.512	37.6333	8320	6470.43	0.00317334	0.0247794	0.0322515	0.0436599	0.244512	0.445681	27	0.0399024	0.0772454
343	9	6.66667	244.837	40.126	12249	6881.78	0.0287977	0.0457149	0.0398907	0.0742165	0.244837	0.447005	34	0.0562358	0.0945032
344	6	6.33333	269.213	47.9669	5899	4580.83	0.0254341	0.0512319	0.0395893	0.0812221	0.269213	0.453067	20	0.0682876	0.117027
345	6	6.16667	272.13	45.139	5169	5348.5	0.0254833	0.0393668	0.0385502	0.0528644	0.27213	0.483952	20	0.0560796	0.0983035
346	6	6	257.582	43.748	3154	5272.17	0.0100529	0.0429249	0.037422	0.0622625	0.257582	0.435157	19	0.0498427	0.0834375
347	5	6.8	247.609	36.8466	2254	7022.8	0.00782204	0.0224074	0.0385701	0.0684811	0.247609	0.425104	20	0.0408547	0.0796648
348	4	7	246.902	36.2514	4660	6876.25	0.00885712	0.023284	0.0328262	0.0342571	0.246902	0.432701	17	0.0431693	0.0913917
349	6	6	256.818	44.5865	1966	5641	0.00971711	0.0349605	0.0339023	0.0630621	0.256818	0.45637	19	0.0423541	0.0795155
350	6	6.16667	261.304	45.0023	6348	5390.67	0.0161066	0.030493	0.0350146	0.0737498	0.261304	0.488612	20	0.0431615	0.0845361
351	7	5.85714	251.953	43.5348	6454	6519.14	0.00398222	0.0416135	0.0382485	0.0679649	0.251953	0.45322	21	0.0494011	0.0808737
352	6	6.66667	241.498	40.569	3844	5417.67	0.0108042	0.0325455	0.0384568	0.0709775	0.241498	0.412604	22	0.0439604	0.0879629
353	4	7	248.617	35.8867	5466	6419.5	0.00614872	0.0378587	0.0341043	0.0566458	0.248617	0.447214	17	0.045863	0.101745
354	8	5.625	258.92	48.3933	6531	5387.75	0.00556185	0.0347517	0.0378657	0.0546366	0.25892	0.445398	22	0.0514812	0.0821451
355	6	6.5	232.814	40.7886	5337	5894.5	0.00757796	0.0310851	0.0353131	0.0696971	0.232814	0.423357	21	0.0402825	0.0753437
356	6	6	254.67	43.2534	6148	4652	0.00962276	0.0420425	0.0356575	0.062123	0.25467	0.447363	19	0.0529248	0.104495
357	4	6.75	273.894	41.1656	3653	6695.25	0.0182223	0.0355418	0.0348965	0.0551399	0.273894	0.461674	16	0.0497221	0.0864953
358	4	7	266.43	40.1495	2277	5459.75	0.0337299	0.0424279	0.0347846	0.0537148	0.26643	0.47095	17	0.0592252	0.0853076
359	3	7.33333	263.58	36.0854	0	5505	0.0192465	0.0366132	0.0262476	0.0629608	0.26358	0.468101	14	0.0435251	0.085006
360	6	6.5	273.567	44.5089	5644	5713.67	0.00477729	0.0392259	0.035303	0.0677821	0.273567	0.489385	22	0.0519114	0.0972779
361	6	6.33333	265.681	44.0166	7089	6397.17	0.00988437	0.0330407	0.03657	0.0558744	0.265681	0.438563	21	0.0527859	0.0980366
362	5	6.6	267.809	45.5276	2135	5469.8	0.0165173	0.0289671	0.0340464	0.0408527	0.267809	0.474724	19	0.0487139	0.0763356
363	6	6.16667	259.147	43.2425	5733	6060.67	0.0188485	0.0342797	0.0312084	0.0529509	0.259147	0.45425	20	0.0436568	0.0912866
364	5	6	285.099	48.6026	4079	6357.6	0.0236504	0.0487436	0.0429688	0.0685417	0.285099	0.493942	16	0.0666262	0.12022
365	7	6.42857	255.557	40.8979	5767	8236.57	0.0104224	0.0293768	0.035144	0.0543214	0.255557	0.480642	25	0.0467918	0.0943541
366	4	7	279.432	40.7505	1469	6276	0.0217513	0.0430221	0.0347835	0.0654955	0.279432	0.510363	17	0.055197	0.106323
367	4	6.5	266.78	41.6845	2449	5517	0.0300365	0.0361036	0.0349557	0.0408617	0.26678	0.450963	15	0.052179	0.0746761
368	7	6.85714	246.888	38.9366	8080	7032.43	0.0226973	0.0329442	0.037766	0.0512187	0.246888	0.436791	28	0.0569892	0.111118
369	5	6.8	268.744	40.5249	4441	7349.2	0.0284557	0.0376331	0.0360953	0.0568488	0.268744	0.447892	20	0.0544052	0.100948
370	5	6.8	271.779	42.9238	4743	5490.4	0.0115742	0.0393452	0.0407479	0.0553637	0.271779	0.494996	20	0.0608214	0.0980471
371	6	5.66667	281.653	52.8099	5159	3217	0.0230819	0.0395861	0.0407843	0.0786303	0.281653	0.489419	17	0.0483371	0.0786303
372	7	5.85714	274.862	49.1293	4767	5482.14	0.010305	0.042757	0.038323	0.0715772	0.274862	0.457721	21	0.059895	0.117161
373	5	7.2	251.671	35.8531	7187	6564.6	0.00901774	0.02703	0.0338697	0.0339641	0.251671	0.444825	22	0.0422408	0.0856498
374	4	6.5	274.234	44.1822	169	5663.75	0.0176492	0.0359565	0.035749	0.0670754	0.274234	0.498825	15	0.0464776	0.0910214
375	6	7	259.001	38.7817	8082	6050	0.0143812	0.0331749	0.0368906	0.047979	0.259001	0.444587	25	0.0543341	0.0901946
376	6	6.33333	255.995	42.8352	4999	6498	0.015786	0.0343109	0.038374	0.0517436	0.255995	0.457298	21	0.0520186	0.0886851
377	5	7.4	259.249	36.2125	6322	7425.2	0.0128898	0.0553719	0.0381897	0.0838506	0.259249	0.4572	23	0.0652425	0.108219
378	5	6.2	260.158	42.6164	5476	5094.6	0.00982644	0.0397362	0.0408505	0.0702922	0.260158	0.459239	17	0.0497267	0.113286
379	6	6.83333	253.149	39.4289	6012	5960.5	0.00993936	0.0283982	0.0359847	0.0591002	0.253149	0.425937	24	0.0452623	0.0736904
380	5	6.8	264.435	40.1689	4923	6443.6	0.0246611	0.0385243	0.0394718	0.0731595	0.264435	0.444994	20	0.0626628	0.11402
381	12	5.66667	248.143	44.8282	11547	5578.5	0.0141006	0.0312584	0.0348559	0.0561188	0.248143	0.451288	33	0.0471808	0.0766761
382	9	6.22222	256.856	44.5534	11049	4749.56	0.00157202	0.0266945	0.029683	0.0470306	0.256856	0.447254	30	0.0451011	0.0799751
383	6	5.83333	267.628	46.5162	7832	4401.67	0.0249379	0.0345953	0.0360787	0.053764	0.267628	0.447478	18	0.0469795	0.0796044
384	6	6.5	246.094	41.3574	7890	6831.33	0.0105918	0.0341105	0.0328098	0.0479083	0.246094	0.431733	22	0.0481426	0.0856447
385	7	6	261.897	44.0058	5796	5969.71	0.0220767	0.0368979	0.0345035	0.0470154	0.261897	0.463901	22	0.0513075	0.0944078
386	5	6	255.847	44.4686	1091	4863	0.00876612	0.0282911	0.0315017	0.0423595	0.255847	0.444601	16	0.0340831	0.0592407
387	9	5.77778	246.031	43.8039	8998	5459.78	0.0141161	0.0423504	0.0362513	0.0671357	0.246031	0.449837	26	0.0486076	0.0835236
388	6	6.83333	256.38	39.6778	7574	5557.67	0.0171424	0.031297	0.037643	0.0499586	0.25638	0.416826	24	0.0479436	0.081438
389	5	6.6	282.375	43.9026	2878	5923.8	0.0238014	0.0469659	0.0379132	0.0850213	0.282375	0.474587	19	0.0587794	0.0921567
390	10	5.5	255.097	48.4987	9673	4064.1	0.018912	0.0440018	0.0345464	0.0826288	0.255097	0.448592	26	0.0520165	0.0932497
391	5	5.8	264.366	48.0265	6165	6608.4	0.0259607	0.0380905	0.0352668	0.048238	0.264366	0.47975	15	0.0465792	0.0768901
392	6	6.33333	248.453	40.7187	4263	6155.33	0.0117583	0.0271058	0.0340798	0.0614622	0.248453	0.428251	21	0.0424798	0.071571
393	7	6.14286	267.766	45.3107	7057	5699.14	0.0167666	0.0320164	0.0322365	0.0536792	0.267766	0.452978	23	0.0439378	0.0839365
394	5	6.6	256.838	41.5832	2216	7200.4	0.0173303	0.0399691	0.0403723	0.0735456	0.256838	0.458415	19	0.0527981	0.113943
395	6	7.5	263.349	37.1162	8246	8179.17	0.0099097	0.0371999	0.0318483	0.0560726	0.263349	0.485622	28	0.0523932	0.084724
396	7	6.28571	263.952	43.1391	8548	5139.43	0.0249741	0.0443228	0.0424791	0.0696667	0.263952	0.463582	24	0.0564901	0.0942063
397	8	5.625	253.134	46.7846	6652	5598.88	0.00731058	0.0262065	0.0373268	0.0450946	0.253134	0.454175	22	0.0444237	0.0746677
398	5	6.2	261.914	44.2343	3530	5826.8	0.00333519	0.0197606	0.0324935	0.0314439	0.261914	0.457228	17	0.0370234	0.0698175
399	8	6.125	259.735	45.0284	4341	6349.38	0.00972437	0.047557	0.0408131	0.0900949	0.259735	0.457046	26	0.0634961	0.117747
400	4	6.75	263.252	40.8459	2865	6480	0.0273418	0.0459239	0.0379792	0.0728914	0.263252	0.447478	16	0.0578232	0.0853076
401	7	6.42857	263.499	43.1249	7227	5745.43	0.0202803	0.0371759	0.0325284	0.0525709	0.263499	0.455406	25	0.0534849	0.0863788
402	8	5.75	245.055	44.7809	9528	5148.62	0.00971607	0.0324564	0.0328415	0.0566458	0.245055	0.449491	23	0.0418281	0.0848657
403	7	5.57143	256.519	46.7667	6231	5157.71	0.0132819	0.0369124	0.0392601	0.0579134	0.256519	0.454845	19	0.0477858	0.0848254
404	5	6.4	282.473	46.1372	4329	6095.8	0.0322968	0.0417921	0.0383864	0.0557836	0.282473	0.453963	18	0.0610285	0.104717
405	6	6.16667	248.295	41.8752	4951	4942.67	0.00405552	0.0320101	0.0336644	0.0590089	0.248295	0.431232	20	0.0469624	0.102071
406	6	5.83333	265.888	47.6382	5948	5875.33	0.0220559	0.0366466	0.0363855	0.0562828	0.265888	0.465076	18	0.0503141	0.0803718
407	6	6.16667	276.425	46.8936	7834	5963.67	0.00941136	0.0332334	0.03828	0.062197	0.276425	0.466872	20	0.0516683	0.0850472
408	6	6.5	268.484	42.2436	5072	6473.33	0.018646	0.0432221	0.0405725	0.0601612	0.268484	0.451972	22	0.0636723	0.101973
409	5	7.2	251.169	37.6753	3716	6202	0.00725884	0.0235753	0.0358282	0.0638292	0.251169	0.453197	22	0.0440982	0.0997848
410	7	5.85714	263.735	47.1404	6821	4953.71	0.0145453	0.0325172	0.0330376	0.0489272	0.263735	0.459444	21	0.0461753	0.0742778
411	4	7	271.306	39.8346	3542	7592	0.0247524	0.030576	0.0331245	0.0370175	0.271306	0.458336	17	0.0460513	0.0713614
412	4	6.75	264.73	39.3943	2216	6786.25	0.0180823	0.0364062	0.0303864	0.0492931	0.26473	0.482099	16	0.0471859	0.0692294
413	6	6.5	257.735	39.8875	6484	5776	0.0137491	0.0375447	0.0372548	0.0635204	0.257735	0.449907	22	0.0535487	0.0836467
414	7	6.14286	253.353	43.4319	9838	5491.86	0.019905	0.037612	0.0341185	0.0664992	0.253353	0.44254	23	0.0520845	0.087085
415	4	6	267.553	45.8662	400	5067.75	0.0184322	0.0319234	0.0362495	0.0518447	0.267553	0.464565	13	0.0452201	0.0853127
416	7	6.14286	261.561	44.3645	7580	5691	0.0250975	0.0394007	0.0404053	0.0554786	0.261561	0.449466	23	0.0574669	0.101514
417	6	6.33333	256.38	42.4757	4930	6398.67	0.0212473	0.0366496	0.0365734	0.0637118	0.25638	0.427788	21	0.0497062	0.0773011
418	4	6.75	264.255	42.0238	2885	4151.5	0.0140806	0.0257117	0.0301829	0.0362193	0.264255	0.458341	16	0.0407555	0.0818594
419	6	6	253.973	44.2438	3870	6818	0.0103114	0.0320303	0.0332948	0.0541173	0.253973	0.446357	19	0.049353	0.103324
420	5	6	253.502	44.0611	1093	5852.4	0.00693292	0.0214881	0.0324112	0.0350579	0.253502	0.442434	16	0.0390885	0.0725236
421	6	6.33333	248.404	41.9593	6364	4060.83	0.013023	0.0316239	0.0338877	0.0526221	0.248404	0.448462	21	0.0425094	0.0962753
422	5	6.2	260.078	42.9129	2463	3474	0.0182156	0.0408645	0.0342944	0.0724783	0.260078	0.445507	17	0.0506619	0.0826302
423	7	6.42857	248.123	41.6493	6299	6415.86	0.0110399	0.0265307	0.0382284	0.0517749	0.248123	0.411398	25	0.0454179	0.0794505
424	4	6.75	270.863	40.7101	3672	6713	0.0164626	0.0308048	0.0350016	0.0541359	0.270863	0.447475	16	0.0453864	0.108222
425	8	6.125	266.157	46.4719	6038	5266.12	0.0291799	0.0404689	0.0363323	0.0629463	0.266157	0.476553	26	0.0625488	0.114016
426	6	6.16667	255.23	45.8975	2849	4560.67	0.0262458	0.0384236	0.0379181	0.0537148	0.25523	0.442041	20	0.0522079	0.0839736
427	6	6.5	250.747	40.0997	6841	5417	0.00693292	0.0326423	0.0303073	0.0519961	0.250747	0.435501	22	0.0422919	0.0794565
428	5	5.8	257.52	45.9245	473	4787.6	0.0217664	0.0346403	0.0367219	0.0428798	0.25752	0.472656	15	0.0473849	0.0795118
429	5	6.8	277.047	44.0856	6019	6449.2	0.0212583	0.0353305	0.0370046	0.0461357	0.277047	0.483287	20	0.0530989	0.0878303
430	6	5.83333	245.483	43.3492	6081	5661.83	0.0105918	0.0232563	0.0365874	0.0337772	0.245483	0.430981	18	0.0389795	0.0750529
431	8	5.625	257.287	46.0972	9368	4079.62	0.0177064	0.0373768	0.0339725	0.0641947	0.257287	0.445428	22	0.0484857	0.0813092
432	5	6.4	248.545	39.057	2263	6008	0.0138311	0.0337577	0.031308	0.0615013	0.248545	0.448287	18	0.0450638	0.0709141
433	5	7	254.839	38.7922	6016	7947.2	0.0130994	0.0343953	0.0327841	0.0512705	0.254839	0.45706	21	0.0496279	0.0831641
434	5	6.2	265.531	43.4965	3163	5250.2	0.016953	0.0320576	0.0380855	0.0432538	0.265531	0.448274	17	0.0452251	0.0916032
435	4	6.5	275.765	43.7449	4091	6106	0.0119299	0.0352189	0.0352887	0.0690509	0.275765	0.456475	15	0.0523932	0.0873191
436	5	6.8	278.549	41.4508	6603	6837.2	0.0496151	0.0540273	0.0364166	0.0630095	0.278549	0.481684	20	0.0672447	0.110639
437	7	5.71429	263.903	48.4271	3678	4366.57	0.00707077	0.0378307	0.0372087	0.0719085	0.263903	0.455275	20	0.0469676	0.0732025
438	4	6.75	263.569	39.6137	3017	6416.5	0.0140052	0.019347	0.0311892	0.0278025	0.263569	0.463416	16	0.0348718	0.0571957
439	7	6	269.427	46.2332	7856	5230.29	0.0142663	0.0347835	0.0394239	0.0582309	0.269427	0.464449	22	0.0487551	0.0852895
440	8	6.375	251.532	40.9489	8180	6665.25	0.0129446	0.0341748	0.0332536	0.0682342	0.251532	0.447688	28	0.0445786	0.0714255
441	6	7	265.212	38.8522	5246	6882	0.00988437	0.0350522	0.0329237	0.0561417	0.265212	0.445508	24	0.051684	0.0831344
442	6	5.5	256.245	48.0969	3482	4846.5	0.0057687	0.0240787	0.0338426	0.0512324	0.256245	0.431836	16	0.0345541	0.0787018
443	6	6.16667	279.48	54.0846	4588	4263.5	0.0240892	0.0387456	0.0357429	0.05683	0.27948	0.491803	19	0.0489642	0.0831907
444	7	6.14286	260.406	44.4196	8591	4797.57	0.0189033	0.0378827	0.0341134	0.0476386	0.260406	0.438684	22	0.051128	0.099682
445	7	6.14286	240.511	41.026	7300	6079.43	0.00552402	0.0224808	0.0353672	0.0445363	0.240511	0.449111	23	0.0404249	0.0696066
446	5	6.2	261.841	45.074	4658	4831.8	0.0179785	0.0287875	0.0373449	0.03891	0.261841	0.452947	17	0.0422908	0.0674194
447	4	7.75	275.435	37.4103	3620	6394.75	0.0200519	0.0346494	0.041536	0.0568655	0.275435	0.468915	20	0.0581018	0.108093
448	6	6.5	252.772	40.1894	7395	5221.5	0.0209896	0.036485	0.0370776	0.0763689	0.252772	0.439816	22	0.0509886	0.0804659
449	5	6.6	272.377	43.4074	5913	5097.2	0.0127133	0.0315815	0.0373609	0.0550288	0.272377	0.434781	19	0.0507458	0.099649
450	4	6.75	280.756	42.197	3978	7579.75	0.028742	0.0459642	0.0349464	0.0637118	0.280756	0.465124	16	0.0597602	0.0916995
451	4	6	255.257	44.822	1079	3328.25	0.0087467	0.0396317	0.0398925	0.055283	0.255257	0.424128	13	0.0457774	0.098549
452	5	6	251.741	43.695	3419	3938.6	0.0275811	0.0330992	0.0362111	0.0491777	0.251741	0.453069	16	0.0485642	0.0801751
453	8	6.125	249.721	43.5649	8438	5111.25	0.0173303	0.0373607	0.0375993	0.0723291	0.249721	0.463712	26	0.0517804	0.0781337
454	7	6	258.185	45.2701	6129	5398.14	0.017855	0.0359443	0.0332987	0.0536792	0.258185	0.435126	22	0.0479779	0.0872721
455	7	6.42857	250.116	44.4509	5216	5442.14	0.0134167	0.0351401	0.0335685	0.0566349	0.250116	0.428825	24	0.0494705	0.088008
456	10	6.1	250.036	41.9406	8244	6234.2	0.0074292	0.0447908	0.0365253	0.0622953	0.250036	0.433274	32	0.061078	0.0986971
457	5	5.8	285.176	51.4675	3812	5122.2	0.0248083	0.0426846	0.0398031	0.0654166	0.285176	0.462028	15	0.0505012	0.085917
458	6	6.66667	233.526	36.0483	7378	6247.17	0.0114847	0.0204782	0.034749	0.0468819	0.233526	0.42949	23	0.0358432	0.0577657
459	5	6.8	266.394	42.1387	4163	6984.4	0.0146831	0.033284	0.0309424	0.0652486	0.266394	0.436526	20	0.0426066	0.0678939
460	6	6.83333	247.115	37.8027	5462	6405	0.0215448	0.0440422	0.0344021	0.0713342	0.247115	0.461606	24	0.0552818	0.0912073
461	5	6.2	271.414	45.3003	5538	6663	0.0170976	0.0334167	0.0318076	0.0528937	0.271414	0.456068	17	0.048936	0.0753134
462	6	6.83333	272.479	41.4304	6574	6867.67	0.0331703	0.0499472	0.0399084	0.0873116	0.272479	0.449916	23	0.0669748	0.110453
463	7	6.71429	255.163	38.6216	6320	6099.57	0.0089284	0.036802	0.0327719	0.0575297	0.255163	0.436547	27	0.0484213	0.0859873
464	5	6.4	280.221	44.0347	4181	6759	0.0142663	0.0524084	0.0330964	0.0716621	0.280221	0.465619	18	0.0608711	0.102379
465	6	6.5	248.391	38.6878	5811	7173.83	0.0168547	0.0356205	0.0363295	0.0612618	0.248391	0.436063	22	0.0537305	0.116649
466	5	6.6	259.13	45.3477	3615	6271.2	0.0070555	0.0305248	0.0301056	0.0469544	0.25913	0.435966	18	0.0361872	0.0625515
467	5	7	270.659	42.4033	6237	7671.6	0.0236517	0.0377777	0.0364299	0.0491391	0.270659	0.485051	21	0.0589961	0.0913355
468	6	5.83333	276.108	47.9903	6364	4045.33	0.0127337	0.0355498	0.0350508	0.0575297	0.276108	0.451379	18	0.0479637	0.0708328
469	4	7	250.454	38.1645	756	6460	0.0103114	0.0186403	0.0308388	0.0292139	0.250454	0.441703	17	0.0429726	0.0804326
470	4	6.25	263.037	43.2915	1991	4228.25	0.00993936	0.0338015	0.0374449	0.064447	0.263037	0.435876	14	0.0455861	0.0727455
471	7	5.57143	257.884	47.6295	6303	4644.14	0.0160092	0.028875	0.0355639	0.0609744	0.257884	0.421387	19	0.0417994	0.0730398
472	7	6	267.627	45.5603	6047	5547.43	0.0203149	0.0455203	0.0372723	0.0830386	0.267627	0.472228	22	0.0532147	0.097014
473	5	5.8	273.002	47.8403	4548	3671	0.0114769	0.0380484	0.0406602	0.0592411	0.273002	0.453013	15	0.0501524	0.100987
474	8	6	255.992	44.9255	8411	6420	0.00975178	0.0444078	0.0439926	0.0736826	0.255992	0.455551	25	0.0615443	0.101569
475	7	6.71429	243.009	37.457	8458	5569.29	0.00603667	0.0299259	0.0362287	0.0433415	0.243009	0.45187	27	0.0522783	0.0844759
476	3	6.66667	258.737	39.5292	0	6318.67	0.0186823	0.0391484	0.0406274	0.0517769	0.258737	0.448244	12	0.0458257	0.0789847
477	6	6	272.037	47.6604	3950	6626.17	0.0167561	0.0350751	0.0320296	0.0561598	0.272037	0.466638	19	0.0495747	0.0915208
478	7	6.42857	275.12	47.3195	6037	5885.43	0.0135021	0.0476739	0.0379184	0.0703081	0.27512	0.490708	25	0.0640287	0.104901
479	6	6.83333	254.322	39.3257	4086	6461.83	0.0167347	0.0300649	0.0315013	0.0470306	0.254322	0.430234	24	0.0435121	0.0705375
480	3	7.33333	261.555	36.327	0	6804	0.0287986	0.0433554	0.0310729	0.0530865	0.261555	0.452156	14	0.0539244	0.0806206
481	5	6.6	277.487	43.6933	4527	6041	0.00554091	0.0317383	0.0354221	0.0730875	0.277487	0.466408	19	0.0436904	0.0775737
482	8	6.125	235.445	41.8452	6456	5533.5	0.0108743	0.0297779	0.0314141	0.0489676	0.235445	0.402922	26	0.0379085	0.0595764
483	7	6.42857	258.856	42.6144	8527	5512	0.0057311	0.0365047	0.0373143	0.0786056	0.258856	0.449586	25	0.0575009	0.130351
484	6	6.16667	265.824	44.3568	6411	6074.33	0.0259607	0.0366112	0.0381582	0.0509294	0.265824	0.477317	20	0.0533804	0.106223
485	5	6	267.611	45.6214	3560	5923.8	0.00787747	0.0338397	0.0406348	0.0690534	0.267611	0.459877	16	0.0450114	0.090275
486	6	6.33333	262.804	43.5399	5297	5780.83	0.0132203	0.0242961	0.0375703	0.0354546	0.262804	0.458503	21	0.0418013	0.0766991
487	7	6.71429	264.876	41.7736	7587	6071.43	0.00611534	0.0354208	0.0407531	0.0533457	0.264876	0.476769	27	0.0565427	0.101378
488	5	5.6	268.013	50.1568	2496	4820.8	0.0171117	0.0395709	0.0392956	0.0643962	0.268013	0.446007	14	0.0509083	0.100612
489	7	6.57143	259.433	40.2827	5197	6371.43	0.0111207	0.0416918	0.047474	0.0789341	0.259433	0.453498	26	0.0628276	0.114125
490	7	6.57143	238.101	37.308	6980	5256.14	0.0166525	0.029812	0.0338602	0.0615013	0.238101	0.441578	26	0.0485428	0.0939255
491	6	6.33333	242.838	40.2321	4845	5497	0.000598167	0.03447	0.0312323	0.0551427	0.242838	0.419417	21	0.0457175	0.079563
492	6	6.33333	252.91	42.0178	5469	5488.83	0.00673405	0.041172	0.0402083	0.0678872	0.25291	0.463374	21	0.0504541	0.085007
493	5	6.4	276.121	44.7711	3412	5278.4	0.0189267	0.0377655	0.0337002	0.047586	0.276121	0.456224	18	0.0576104	0.0953869
494	6	5.33333	269.13	52.3308	4290	3446.83	0.0134813	0.0432471	0.035137	0.0786303	0.26913	0.445319	15	0.0506576	0.092571
495	6	6.33333	248.941	39.9096	5856	5890.17	0.00737225	0.0290499	0.0322743	0.0564318	0.248941	0.447064	21	0.0426173	0.0777293
496	7	6	259.885	47.7781	8174	5281.14	0.00628967	0.0358003	0.0377411	0.0646451	0.259885	0.428442	21	0.0506452	0.0784651
497	6	5.66667	260.325	46.2801	1769	3643.5	0.00954255	0.0244321	0.0331576	0.0405364	0.260325	0.437287	17	0.0405144	0.0710593
498	6	6.83333	275.557	44.5246	5175	7118.17	0.0204979	0.0406664	0.0407368	0.0804465	0.275557	0.457824	24	0.0648711	0.107636
499	6	6.5	259.288	40.128	7092	7098.83	0.011552	0.0477547	0.0417049	0.0776418	0.259288	0.462541	22	0.0606846	0.104717
500	6	6.33333	269.142	43.8424	5467	7163	0.00998882	0.0304779	0.0398405	0.0470941	0.269142	0.460612	21	0.0512672	0.0982299
501	6	5.83333	270.532	48.2019	7900	5014.17	0.0270892	0.0479422	0.039245	0.0691794	0.270532	0.46883	18	0.0597794	0.116809
502	6	7	264.177	41.2689	8917	7374.33	0.00365213	0.038141	0.0338879	0.0798939	0.264177	0.452289	25	0.0492419	0.0865513
503	4	6.25	280.061	45.6767	4429	5248.75	0.0299664	0.0444609	0.0364436	0.0693448	0.280061	0.462079	14	0.0560468	0.102379
504	4	6.25	271.461	44.2741	2518	5206.5	0.0137983	0.0285354	0.0293017	0.0535872	0.271461	0.453144	14	0.0450954	0.0865377
505	5	6.6	265.037	40.702	5061	5315.2	0.0179518	0.0380219	0.0351671	0.0489072	0.265037	0.452123	19	0.051509	0.0830023
506	8	6.5	234.927	37.0919	7657	6734.75	0.0118274	0.040807	0.0348851	0.0658474	0.234927	0.42976	29	0.0517968	0.107519
507	5	6.6	266.635	44.8835	3859	6571.2	0.0256437	0.0543751	0.0407111	0.0820693	0.266635	0.423697	19	0.0653093	0.103815
508	6	6.5	262.447	41.7277	4076	5634	0.0175688	0.0330268	0.0405492	0.0500681	0.262447	0.44678	21	0.0456097	0.082907
509	6	6.5	256.421	39.9386	6962	5066	0.00971711	0.0299529	0.0348771	0.0548779	0.256421	0.446653	22	0.0443463	0.0857015
510	4	6.5	270.996	42.9884	3810	5675.5	0.0310611	0.046469	0.0393736	0.0735456	0.270996	0.473067	15	0.0625326	0.0915187
511	7	6.14286	255.879	45.8377	6427	5391.86	0.00802343	0.029578	0.0344979	0.0727458	0.255879	0.459343	22	0.0391372	0.0727458
512	5	6.8	259.676	39.6522	2881	6782.8	0.0253187	0.0373517	0.0319819	0.0535731	0.259676	0.453173	20	0.0526753	0.100543
513	7	6.85714	231.924	34.6308	10458	6908	0.00732788	0.033521	0.0312786	0.0607543	0.231924	0.433315	28	0.0455628	0.0836029
514	8	6	276.309	46.3805	8966	5699.62	0.0192411	0.0367537	0.0356618	0.0501284	0.276309	0.46767	25	0.0522404	0.0904723
515	4	6.25	266.524	42.8343	2799	5499	0.00968155	0.0339909	0.0412105	0.0451159	0.266524	0.451444	14	0.0513237	0.0947565
516	7	5.85714	267.954	49.4894	9967	5644.71	0.0123088	0.0355621	0.0355171	0.0594051	0.267954	0.445195	21	0.0522434	0.0784651
517	5	6.4	277.696	44.4975	2979	6243.4	0.0228755	0.0326444	0.0409176	0.0551028	0.277696	0.451444	18	0.0507177	0.0934804
518	6	5.83333	267.637	47.2082	3853	4200.5	0.0197647	0.0265	0.0326644	0.0381376	0.267637	0.510318	18	0.0394303	0.0661927
519	6	5.66667	264.794	48.6506	3398	3616.33	0.0264893	0.0364105	0.0390285	0.0462527	0.264794	0.438951	16	0.0480315	0.0918444
520	6	6.16667	249.641	41.0124	6291	6356.5	0.0129851	0.0334516	0.0350686	0.0585696	0.249641	0.443708	20	0.0473002	0.0856455
521	6	6.33333	281.983	44.7592	6983	7183.17	0.0189699	0.0435467	0.0408483	0.053231	0.281983	0.471467	21	0.0608482	0.100673
522	6	6	297.985	51.911	5000	5736.17	0.026306	0.0425337	0.0407638	0.053231	0.297985	0.480336	18	0.0626239	0.0999983
523	4	6.5	271.633	44.8679	188	5723.25	0.0182764	0.0357667	0.0332164	0.0539528	0.271633	0.450793	15	0.0513117	0.0767387
524	4	7.5	282.781	38.5739	5347	6803.5	0.0348828	0.0379642	0.0344576	0.0436646	0.282781	0.48201	19	0.0602965	0.0961676
525	5	6.6	236.429	39.6676	2226	5980.2	0.00805003	0.0242286	0.0341463	0.0482874	0.236429	0.436243	19	0.0411433	0.0758477
526	5	5.8	290.258	50.8643	2054	5581	0.0322372	0.0454556	0.0322974	0.0581681	0.290258	0.482077	15	0.0590322	0.0922958
527	5	6.4	275.279	44.1101	4772	6252.4	0.0159639	0.0515516	0.0380454	0.088925	0.275279	0.464269	18	0.0624302	0.10689
528	5	6.8	279.988	41.9981	3798	7270	0.0213592	0.0363998	0.0314206	0.0519961	0.279988	0.474617	20	0.052747	0.0863788
529	7	6.14286	229.416	39.4455	8889	6319.57	0.00732788	0.0286608	0.0335558	0.0557017	0.229416	0.425987	23	0.0428075	0.078164
530	4	7	268.257	39.7595	4779	7095.5	0.0209326	0.034237	0.0335213	0.0416228	0.268257	0.443184	17	0.0522882	0.0871319
531	7	5.57143	256.055	48.8159	3715	3589	0.00954186	0.0330513	0.0321821	0.0520954	0.256055	0.446969	19	0.0378471	0.0621926
532	8	6.125	252.657	43.2501	6473	4306.5	0.0150197	0.0269456	0.0361263	0.0530547	0.252657	0.439409	26	0.0390643	0.0582593
533	5	5.4	277.437	52.713	3333	4546	0.0133265	0.0281115	0.0377757	0.0538613	0.277437	0.480145	13	0.0420016	0.0764759
534	8	6	271.64	48.7631	6061	5181.75	0.00477729	0.031798	0.0359347	0.0582072	0.27164	0.493066	25	0.0483224	0.0775404
535	6	6.16667	269.736	45.0096	7755	6651.83	0.00388272	0.0306025	0.0346862	0.0576057	0.269736	0.478103	20	0.0469627	0.0917891
536	4	6.5	261.179	40.4206	1950	5205	0.0057687	0.0347655	0.0286507	0.0526039	0.261179	0.437605	15	0.0429783	0.0808653
537	5	7	270.11	39.2303	4087	6828.2	0.025434	0.0343775	0.0328582	0.0430623	0.27011	0.459525	21	0.0505227	0.0875047
538	7	6.42857	266.622	44.6336	6859	5506.14	0.0135021	0.0367193	0.0407302	0.0497891	0.266622	0.477206	25	0.0560751	0.0892445
539	8	6.125	234.97	41.0148	9992	6872.25	0.0108743	0.0327378	0.032188	0.0607543	0.23497	0.407705	26	0.0419989	0.076844
540	5	6.6	277.459	43.1382	3692	5584.8	0.0306002	0.0372799	0.0382757	0.0434701	0.277459	0.468368	19	0.0559871	0.0860903
541	7	6.28571	242.52	40.5575	5150	5812.57	0.000598167	0.0232453	0.0315421	0.0388615	0.24252	0.418819	24	0.0437283	0.0786272
542	7	5.71429	264.404	48.2643	4139	5113.14	0.0171424	0.0408739	0.0384656	0.0712156	0.264404	0.429267	20	0.050025	0.0875768
543	6	5.66667	246.356	44.1876	4683	5135.33	0.0135559	0.0379284	0.0306416	0.0660772	0.246356	0.462402	17	0.0437662	0.07409
544	5	6.6	241.639	37.1089	4635	5654.4	0.00357954	0.0364892	0.0338748	0.0611471	0.241639	0.418257	19	0.0433266	0.0717925
545	9	6	252.186	42.2978	7391	5904.56	0.0143574	0.0408277	0.0362173	0.074638	0.252186	0.441481	28	0.051842	0.0914583
546	6	5.83333	264.445	47.3797	6618	5039.17	0.00968155	0.0357053	0.0372942	0.0579173	0.264445	0.452669	18	0.0552875	0.104438
547	8	5.75	251.011	45.0476	9995	4730.38	0.0079428	0.033167	0.0321004	0.0534962	0.251011	0.430265	23	0.0412744	0.0769734
548	5	6.2	269.156	45.5001	3486	5186.8	0.0341031	0.0384724	0.0380421	0.0436453	0.269156	0.456327	17	0.0570936	0.0891568
549	8	5.875	243.085	42.3952	7645	5829	0.0150314	0.0349331	0.0339679	0.049297	0.243085	0.416498	24	0.0440205	0.0893498
550	9	5.88889	265.391	49.4401	8433	5395.67	0.000948371	0.040103	0.0385635	0.065832	0.265391	0.427461	27	0.0553431	0.0957875
551	6	6.5	274.308	44.0489	4844	6426.17	0.0250975	0.0475875	0.039907	0.0649057	0.274308	0.466196	22	0.0660729	0.0980366
552	5	6	261.997	44.1653	6295	5823.2	0.00960147	0.0261398	0.0306029	0.0407128	0.261997	0.440614	16	0.0316716	0.0557704
553	8	6.375	251.841	41.1865	8876	6379.12	0.00937464	0.0389681	0.0326217	0.0591002	0.251841	0.42051	28	0.0510216	0.0884961
554	6	6.16667	248.722	40.8615	6201	5809.33	0.0131542	0.0336517	0.0347351	0.0787344	0.248722	0.42666	20	0.0485951	0.0934702
555	6	6	253.052	45.4388	3783	5553.5	0.0105707	0.0230858	0.0318777	0.0393377	0.253052	0.443705	18	0.0395442	0.0836029
556	6	5.5	270.772	51.2532	5316	3932.17	0.0164898	0.0368144	0.0366434	0.0630735	0.270772	0.472431	16	0.0496448	0.090275
557	8	6.125	262.436	44.0908	9135	4912.88	0.00707077	0.0412075	0.036767	0.0828425	0.262436	0.450025	26	0.0511635	0.0828425
558	7	6.14286	258.107	44.0275	5465	4545.86	0.00874679	0.0450912	0.0369516	0.0607303	0.258107	0.462921	23	0.053284	0.0921957
559	7	6.14286	248.348	41.4335	7508	6192.43	0.0217323	0.0427721	0.0354919	0.0784454	0.248348	0.435516	23	0.0516312	0.0784454
560	11	5.63636	247.332	44.8088	8884	5066.73	0.008011	0.0430964	0.0386637	0.087836	0.247332	0.429741	30	0.0509905	0.101189
561	7	5.85714	287.132	50.6876	5534	4893	0.0243535	0.034963	0.0343638	0.0480944	0.287132	0.475671	21	0.0561794	0.0996809
562	6	6	265.772	45.1391	5887	6694.67	0.0123035	0.0264974	0.0273792	0.0399907	0.265772	0.443316	19	0.0360078	0.0585058
563	6	6.5	259.191	40.3701	4569	8103	0.00103249	0.0344296	0.0396445	0.0561598	0.259191	0.448361	22	0.0479456	0.0999901
564	6	6.66667	261.162	42.0949	5304	5794	0.0130602	0.0360827	0.0368045	0.05797	0.261162	0.452088	23	0.0529797	0.0916413
565	6	6	276.138	47.6118	2538	5251.17	0.0170976	0.0397518	0.0341039	0.0641947	0.276138	0.462079	19	0.0538738	0.0924109
566	5	6.2	262.96	43.3884	2135	5353.6	0.0144558	0.0327171	0.03504	0.0525989	0.26296	0.450805	17	0.0443837	0.0740729
567	8	6.375	244.778	41.3427	9874	6459	0.00764983	0.031512	0.0361636	0.05899	0.244778	0.427203	28	0.0481994	0.096902
568	6	6.33333	275.76	46.1424	5926	5034.5	0.0290431	0.0385757	0.0367849	0.0476303	0.27576	0.458893	21	0.061812	0.0950513
569	6	6.5	265.648	42.9218	7181	6566.67	0.0253116	0.0368579	0.0437184	0.0552895	0.265648	0.451041	22	0.0564291	0.103641
570	6	6	264.119	48.1074	5259	5096.83	0.00716547	0.0348835	0.0334027	0.0826288	0.264119	0.461557	19	0.0478255	0.0953182
571	4	7.25	281.873	40.1277	2525	6734.75	0.0221665	0.0336639	0.037694	0.0444644	0.281873	0.503465	18	0.0501726	0.0753679
572	8	5.75	239.436	43.1483	3315	5243.75	0.00357954	0.0292985	0.0376619	0.053386	0.239436	0.414677	22	0.041629	0.075986
573	5	6.6	267.484	43.307	4769	5809	0.0212073	0.0310374	0.0323865	0.0628271	0.267484	0.469146	19	0.0437103	0.076189
574	7	6.14286	256.879	43.5705	5680	5209.43	0.0117224	0.0379194	0.0376766	0.0577992	0.256879	0.469698	23	0.0502578	0.090167
575	5	6.4	258.665	42.2486	5853	6395.6	0.0137951	0.0305162	0.0325815	0.0521503	0.258665	0.457256	18	0.0469749	0.0845504
576	5	7	260.572	37.5348	1874	6135	0.0145453	0.0313706	0.0336671	0.0575169	0.260572	0.4507	21	0.0446528	0.0719621
577	6	6.5	268.805	41.8674	2625	6691.67	0.0120117	0.0444592	0.0411559	0.0849454	0.268805	0.430814	22	0.0623458	0.121117
578	5	7	276.816	43.9829	4130	6348.4	0.0176492	0.0297595	0.0357761	0.0436799	0.276816	0.48448	21	0.0531523	0.0981316
579	5	6.4	262.842	46.2059	1683	3674	0.0106722	0.03183	0.032437	0.0407555	0.262842	0.457641	18	0.0454234	0.0855534
580	4	6.75	262.403	41.5471	497	7468	0.000777874	0.0273708	0.034093	0.0477846	0.262403	0.440675	16	0.0424317	0.084179
581	4	6.25	264.219	42.4638	3245	5411.75	0.0112132	0.0361311	0.0384007	0.0641314	0.264219	0.443641	14	0.0420734	0.0690992
582	7	6.14286	238.471	39.583	5713	5981.71	0.00750286	0.0247374	0.0379472	0.0418132	0.238471	0.450979	23	0.0407724	0.0856754
583	6	6.66667	269.826	41.6518	4093	7457.67	0.00388272	0.0354837	0.0337164	0.0556802	0.269826	0.479575	23	0.0484564	0.0952849
584	6	6.5	264.127	42.6761	6036	5987.17	0.00333519	0.0225824	0.0311795	0.0317715	0.264127	0.460563	22	0.0392775	0.0708779
585	5	6	277.063	48.486	8029	5479	0.0190288	0.0316793	0.0350816	0.0584093	0.277063	0.471514	16	0.0511479	0.103982
586	6	6	276.626	49.9463	3264	4673.5	0.0124945	0.0404011	0.036544	0.0737498	0.276626	0.505561	19	0.0469827	0.0819534
587	8	6.25	263.719	44.3587	7407	6655.25	0.00629335	0.0426043	0.038295	0.088925	0.263719	0.463283	27	0.0605856	0.126815
588	6	6	271.858	47.3594	4725	5731.17	0.0215491	0.0353791	0.0360023	0.0576057	0.271858	0.455655	19	0.0513155	0.0861691
589	6	6.5	256.924	41.8011	4698	6998	0.0201645	0.0351762	0.0339528	0.0496139	0.256924	0.425125	22	0.0521637	0.0916995
590	5	6.2	266.667	44	1155	6301.2	0.0161158	0.0346579	0.0291239	0.05569	0.266667	0.473452	17	0.0462116	0.0720804
591	6	6.16667	278.45	47.6791	6253	5390.67	0.0325136	0.0441089	0.0340677	0.0651956	0.27845	0.471383	20	0.0582028	0.105971
592	5	7.4	238.212	34.0114	4951	6805.6	0.00805003	0.0192069	0.0337314	0.037494	0.238212	0.439223	23	0.0454406	0.0953929
593	7	6.28571	252.231	40.8803	5400	5837.29	0.0180621	0.0278683	0.0272433	0.0457618	0.252231	0.433831	24	0.0434382	0.0813436
594	5	6.4	265.202	43.3163	1850	5463.8	0.0150197	0.0334239	0.0380914	0.0450695	0.265202	0.454428	18	0.0511051	0.105857
595	5	6.6	251.145	41.6383	9113	5898.2	0.00731058	0.0390341	0.0361969	0.0728914	0.251145	0.447892	19	0.0442855	0.0761755
596	9	5.66667	251.066	45.8959	6760	4757	0.0190971	0.0340795	0.0347463	0.0553637	0.251066	0.458373	25	0.0496416	0.106221
597	5	6.4	269.126	43.6581	5009	5329	0.0171619	0.0351418	0.0357934	0.061791	0.269126	0.469032	18	0.05222	0.0768685
598	6	6.5	275.119	45.1981	3138	6127.5	0.0169493	0.0428147	0.0408854	0.059391	0.275119	0.482077	22	0.0586919	0.0928026
599	7	6.42857	243.635	40.7854	6306	6194.43	0.0141021	0.031679	0.0377328	0.0553317	0.243635	0.440741	25	0.0466608	0.083378
600	6	6.16667	259.91	43.7824	3804	5302.83	0.0198481	0.0409791	0.0406609	0.0648	0.25991	0.441099	20	0.0596772	0.121117
601	4	6	264.744	46.4878	276	3640.5	0.0233578	0.0437852	0.0378878	0.0528281	0.264744	0.435961	13	0.0539145	0.101569
602	6	6	260.08	46.4084	4020	5784.33	0.00842203	0.0485984	0.0382405	0.0885963	0.26008	0.454854	19	0.0576234	0.0960331
603	5	7	276.49	47.4223	4437	6309.8	0.0262665	0.0406363	0.0342644	0.0564535	0.27649	0.453646	21	0.0575689	0.104351
604	5	6.6	264.656	40.6436	6503	6769	0.016897	0.0512515	0.0413896	0.0792362	0.264656	0.439085	19	0.0627139	0.103666
605	7	6.14286	267.17	45.3159	7603	5580.86	0.0263868	0.0513483	0.0343359	0.0787344	0.26717	0.431394	23	0.0617338	0.0858877
606	4	7.5	260.266	34.8571	3995	6621	0.019064	0.0390554	0.0347779	0.049113	0.260266	0.459805	19	0.0575841	0.0945904
607	5	7	265.49	39.086	4878	7294.8	0.0199821	0.0330823	0.0335204	0.0594676	0.26549	0.46585	21	0.0501923	0.084998
608	4	8	279.226	37.2302	4410	8148.5	0.0364113	0.0598755	0.0395355	0.0742165	0.279226	0.467252	21	0.075943	0.117024
609	5	7.2	273.541	41.5522	3258	5936.2	0.0164898	0.0408967	0.0360752	0.0561188	0.273541	0.482386	22	0.0616805	0.0968483
610	5	7.4	266.978	38.7349	5094	6507.6	0.0173198	0.0432914	0.0378777	0.087836	0.266978	0.459071	23	0.0608992	0.0991875
611	6	6.5	257.328	41.1521	5854	6659.67	0.0115682	0.0430105	0.0379057	0.05899	0.257328	0.445809	22	0.0491434	0.0953394
612	5	6.4	260.055	43.033	1985	5284.8	0.0173349	0.0349198	0.0388557	0.0481385	0.260055	0.477098	18	0.0501519	0.0941646
613	4	6	280.732	51.0777	2878	4974.25	0.026208	0.0450912	0.0366165	0.0655426	0.280732	0.454617	13	0.0541284	0.0877059
614	5	6.4	269.058	42.793	2822	5066.2	0.0317858	0.0433913	0.0397464	0.0592411	0.269058	0.457089	18	0.0615726	0.10021
615	7	6	253.798	43.5515	6697	5950.57	0.0137451	0.028939	0.0400805	0.0531707	0.253798	0.449198	22	0.0449503	0.0962686
616	7	6.14286	281.191	49.6548	4114	4993.71	0.0350997	0.0545279	0.0402157	0.0709775	0.281191	0.469624	23	0.0751563	0.135392
617	8	5.75	254.161	44.7808	9288	5198.88	0.0174692	0.0341148	0.03848	0.0484495	0.254161	0.420466	23	0.04626	0.0972125
618	5	6.8	260.995	38.5278	7030	6551	0.0198952	0.0447566	0.0432915	0.0594198	0.260995	0.469826	20	0.0654754	0.121181
619	7	6.28571	268.63	44.924	4786	5963.29	0.0180546	0.0410313	0.0376393	0.0597577	0.26863	0.459568	24	0.0611219	0.0964841
620	6	6	265.847	44.7299	4832	5022	0.0199037	0.0330074	0.0355169	0.059876	0.265847	0.448132	19	0.047003	0.0777258
621	8	5.625	254.613	51.1878	6462	4496.88	0.00274814	0.0248586	0.0345178	0.0484444	0.254613	0.438232	21	0.033146	0.055496
622	6	5.66667	255.978	47.0308	7035	4976.67	0.0132648	0.030001	0.038144	0.0716621	0.255978	0.432578	17	0.0361755	0.0716621
623	6	6.33333	266.832	42.7779	8073	6777.33	0.041289	0.0512847	0.0380893	0.075845	0.266832	0.443888	21	0.063488	0.0917949
624	6	6.33333	257.388	43.4768	5093	6783.67	0.0242657	0.0398023	0.0415736	0.0684192	0.257388	0.454734	21	0.05765	0.0946298
625	5	6.4	283.188	44.8381	3327	6215.4	0.0127337	0.0331426	0.0371479	0.0495316	0.283188	0.460847	18	0.0528792	0.0852473
626	7	5.57143	259.863	47.9951	9058	4757.43	0.00960147	0.0235623	0.029833	0.0516435	0.259863	0.431657	19	0.0319826	0.0713455
627	6	5.5	249.583	45.7569	7360	3981	0.0063784	0.0299799	0.0328841	0.0466508	0.249583	0.458273	16	0.0327184	0.0665454
628	5	7	288.561	43.0323	5257	6183.2	0.0183806	0.0393261	0.0406627	0.057468	0.288561	0.491894	20	0.0577228	0.0883031
629	8	6.125	249.951	43.3323	4867	6093.38	0.0194561	0.0378489	0.0364405	0.0576716	0.249951	0.468754	26	0.0509424	0.112005
630	5	6.8	259.078	39.3552	5890	6509.4	0.0130994	0.0317882	0.0358486	0.0594047	0.259078	0.459047	20	0.0505473	0.0843855
631	5	7	256.818	40.296	4910	6246.8	0.010458	0.0316924	0.0364775	0.0486224	0.256818	0.438128	21	0.0568448	0.102721
632	6	6.33333	265.498	42.1425	7710	6716.5	0.00728898	0.0415663	0.0353784	0.0627729	0.265498	0.435359	21	0.0505647	0.101999
633	5	7.4	258.137	36.2006	6392	6574.8	0.0151707	0.0312942	0.037064	0.0581681	0.258137	0.448549	23	0.0577881	0.115942
634	5	6.8	259.577	42.3151	4823	6220	0.0285022	0.0430943	0.0433195	0.0660797	0.259577	0.442471	20	0.0543209	0.0970731
635	7	6.14286	274.526	48.0888	7602	5690.71	0.0156636	0.0386875	0.0387621	0.052884	0.274526	0.479295	23	0.0572979	0.0967497
636	3	6.66667	281.358	42.9853	0	4818.33	0.027172	0.0303082	0.0319565	0.0348907	0.281358	0.470518	12	0.0426823	0.0621873
637	5	6.8	256.971	39.2391	3807	6966.2	0.017855	0.0356976	0.0333939	0.0647668	0.256971	0.441073	20	0.0507796	0.0740908
638	6	6.16667	249.826	43.8683	7503	5694.67	0.00971607	0.0316864	0.0351002	0.0492931	0.249826	0.454872	20	0.0421524	0.0823927
639	8	6.25	229.473	39.953	8719	5695.75	0.00921872	0.0309742	0.0358675	0.076506	0.229473	0.427711	26	0.0393531	0.0845624
640	7	6.42857	263.649	42.1929	6710	5420.29	0.0198952	0.0489731	0.0408991	0.0900949	0.263649	0.465124	25	0.0668732	0.126526
641	4	6	264.715	45.3797	2398	5310.5	0.0193824	0.0375274	0.0403986	0.0512842	0.264715	0.434571	13	0.0511488	0.0817944
642	7	6.14286	248.038	42.8583	5243	5533.57	0.0199018	0.0364703	0.0411873	0.0513423	0.248038	0.44381	23	0.051729	0.0983781
643	5	6.4	268.828	42.7565	4119	5964.6	0.0158493	0.0265298	0.0378137	0.0464097	0.268828	0.452592	18	0.0477655	0.0895691
644	6	5.83333	267.178	46.4381	6600	5230.5	0.0177571	0.0326081	0.0382656	0.066532	0.267178	0.462626	18	0.0430816	0.0767759
645	5	6.8	253.298	40.1055	4653	5415.4	0.0251711	0.0364325	0.0358552	0.0506975	0.253298	0.453403	20	0.047889	0.0697811
646	6	6	259.84	44.1316	8337	5831.17	0.0144681	0.0274166	0.0379219	0.040136	0.25984	0.485392	19	0.0458955	0.0734692
647	6	6	275.587	49.4854	5404	4443.67	0.0155405	0.0353149	0.0380052	0.0607303	0.275587	0.460286	19	0.0591506	0.107951
648	6	6	281.191	49.7105	3739	6304.83	0.0123012	0.0387231	0.0349109	0.060673	0.281191	0.464018	19	0.0511155	0.117722
649	9	5.55556	262.01	48.763	8340	5164	0.0305948	0.0452574	0.0409287	0.0686929	0.26201	0.462496	24	0.0577716	0.0859694
650	5	7	257.289	37.0618	2696	7984.6	0.0301814	0.042271	0.0321065	0.0528048	0.257289	0.456086	21	0.0571481	0.0864864
651	7	5.85714	269.598	47.5922	4887	5016	0.015033	0.0361653	0.0354416	0.0696239	0.269598	0.469995	21	0.0489307	0.0732463
652	8	6.375	268.616	45.369	4986	7091.12	0.0180495	0.0380788	0.0375697	0.0591014	0.268616	0.464214	28	0.0625418	0.105539
653	7	6.14286	258.401	42.5395	3084	5686.71	0.00799958	0.0456871	0.0390138	0.0816101	0.258401	0.451661	23	0.054408	0.098805
654	7	7.28571	237.588	35.5843	8578	7450.43	0.00672906	0.0432129	0.0341952	0.0682932	0.237588	0.41483	31	0.0537801	0.0997616
655	4	7	274.58	41.8407	3260	6489.75	0.0194741	0.030989	0.0398822	0.0362511	0.27458	0.449183	17	0.0513163	0.0843061
656	10	5.6	246.034	46.19	8113	6147.8	0.0110399	0.0381183	0.0351883	0.0631953	0.246034	0.411721	27	0.0469804	0.0870258
657	6	6.83333	257.971	41.2549	6247	6168.83	0.0247619	0.0438014	0.0370426	0.0619569	0.257971	0.466701	24	0.0567876	0.100615
658	6	6	247.909	42.1052	6311	6312.83	0.0129851	0.0346872	0.0356847	0.0687977	0.247909	0.447128	19	0.0467567	0.0783266
659	7	7	253.386	37.7924	8999	7148.14	0.00596481	0.0324398	0.0336976	0.0559619	0.253386	0.420956	29	0.0483248	0.0905032
660	6	6.16667	258.235	43.5174	3459	6133.5	0.0164944	0.0343261	0.0362952	0.0584648	0.258235	0.453634	20	0.0458084	0.0822127
661	5	6.6	284.213	44.1884	3435	6461.6	0.0376935	0.0533116	0.0348481	0.0712156	0.284213	0.458316	19	0.0670418	0.099649
662	7	6.42857	260.281	43.0703	5434	6821.29	0.0210918	0.0423629	0.0332818	0.0713342	0.260281	0.463405	25	0.0527103	0.0799031
663	6	6.5	250.275	39.1303	6102	6164.83	0.00256116	0.0327433	0.0382336	0.0547436	0.250275	0.420115	22	0.04678	0.0895479
664	8	6	265.628	47.3545	7445	3968.25	0.0169493	0.0364482	0.0354701	0.0716526	0.265628	0.472587	24	0.0538668	0.0954776
665	5	7	274.248	44.402	2644	6560.6	0.00909985	0.0344677	0.0371989	0.0463487	0.274248	0.48482	21	0.0566256	0.0968483
666	6	6.5	256.873	42.9141	4985	6038.67	0.0198028	0.0316413	0.0331879	0.0456416	0.256873	0.438729	22	0.0546706	0.102807
667	7	6.57143	251.508	39.9647	7072	6455.43	0.00452938	0.0222631	0.0350899	0.0322916	0.251508	0.4259	26	0.0439406	0.0814195
668	6	6.16667	270.07	44.3686	5274	6718.17	0.0130868	0.03148	0.0390396	0.0615305	0.27007	0.454328	20	0.0499539	0.0757871
669	5	7	268.964	40.1098	4050	7083.2	0.0206626	0.0400773	0.0345721	0.0707216	0.268964	0.453662	21	0.0542865	0.0803161
670	7	5.85714	258.322	44.9866	5527	5497.57	0.0305369	0.0425359	0.0379216	0.0669561	0.258322	0.450765	21	0.0549035	0.0953216
671	6	6.5	261.323	43.3638	8111	6402.67	0.00964972	0.0237504	0.0362473	0.051901	0.261323	0.463277	22	0.0419282	0.0942969
672	8	6	251.051	42.7384	9012	5423.25	0.00901774	0.0302253	0.0337877	0.0646283	0.251051	0.445303	25	0.0400388	0.0706529
673	7	6.42857	235.503	37.3681	7260	5680.14	0.00750286	0.0245928	0.0340258	0.0391321	0.235503	0.44685	25	0.0390568	0.0883637
674	6	6.16667	244.535	41.8717	3242	6093	0.00762764	0.0446757	0.0351463	0.0648614	0.244535	0.42325	20	0.0506303	0.0950996
675	5	7	257.265	37.5689	5887	6003.6	0.0247939	0.0410119	0.0349965	0.0660772	0.257265	0.46764	21	0.0558589	0.0987857
676	5	6.6	261.967	41.5404	2991	5248	0.0318143	0.0458531	0.0352691	0.0723291	0.261967	0.462228	19	0.0644443	0.105661
677	9	5.77778	258.175	48.3224	10211	5519	0.0175688	0.0373996	0.0348287	0.0798939	0.258175	0.44679	25	0.0462466	0.0798939
678	6	5.83333	243.205	43.9603	8146	4618.5	0.0187674	0.0372133	0.0354993	0.069904	0.243205	0.433445	18	0.0419937	0.0777558
679	5	6.6	261.182	43.3022	4398	4634.8	0.0152579	0.0290229	0.032111	0.0464589	0.261182	0.454502	19	0.0419488	0.0632041
680	5	6.6	253.787	38.9745	4999	6809	0.0223966	0.0414337	0.034698	0.0709298	0.253787	0.446384	19	0.0475019	0.0709298
681	6	6.5	260.587	42.397	3447	6397.5	0.0267656	0.0389685	0.0383011	0.0537204	0.260587	0.44239	22	0.0596267	0.0899818
682	5	6.2	253.741	42.3505	5815	5375.4	0.00604744	0.0284619	0.0329495	0.0567248	0.253741	0.470699	17	0.037957	0.0817315
683	8	6	273.389	49.9721	5765	4389.75	0.0188984	0.0389381	0.0402226	0.0700426	0.273389	0.466548	25	0.0580103	0.118624
684	6	6.83333	282.91	45.767	4985	5423.67	0.0237574	0.0469784	0.0380949	0.0808728	0.28291	0.485781	24	0.0663016	0.117294
685	5	6.6	259.657	39.5668	5614	6942.4	0.00505042	0.0368849	0.0406176	0.075845	0.259657	0.436372	19	0.0508055	0.101027
686	4	6.5	275.673	42.6637	3290	5064.75	0.015033	0.0283123	0.0358045	0.0577054	0.275673	0.466644	15	0.0414477	0.0850472
687	4	6.5	286.567	47.7612	188	5953.75	0.0127369	0.033388	0.0374606	0.0545981	0.286567	0.479556	15	0.0590096	0.0953182
688	5	6.4	278.998	45.5697	3659	5205.2	0.0355794	0.0438113	0.0332683	0.0557836	0.278998	0.458711	18	0.0591442	0.0889836
689	7	6.28571	251.597	41.1198	6853	5798	0.0173932	0.039124	0.040838	0.0648614	0.251597	0.423465	24	0.0523156	0.0817808
690	6	6.33333	258.496	43.493	3557	4933.33	0.0193392	0.0373552	0.0376642	0.0541163	0.258496	0.45395	21	0.0526756	0.0885185
691	5	6	265.648	46.9944	5220	5559.2	0.0184322	0.033987	0.0337259	0.0582259	0.265648	0.449798	16	0.046982	0.0729973
692	8	5.875	263.03	47.9873	7501	4808.25	0.0236025	0.0391943	0.0347798	0.0631092	0.26303	0.452558	24	0.0525472	0.100068
693	5	6.8	283.264	42.1524	2736	7189.2	0.0359549	0.0485357	0.0383669	0.0696667	0.283264	0.457417	20	0.0683198	0.113945
694	5	6.4	284.82	46.7466	6015	5233.6	0.026452	0.053454	0.0405536	0.0835495	0.28482	0.469826	18	0.0717287	0.126815
695	8	6.125	270.943	44.9959	8496	5990.88	0.0119924	0.0375754	0.0337974	0.0498035	0.270943	0.469624	26	0.0525663	0.080859
696	5	6.6	268.399	44.4988	3158	5474.2	0.0221955	0.0383509	0.042954	0.0588905	0.268399	0.443242	19	0.0482116	0.085089
697	6	5.66667	269.95	50.6156	4462	4282.5	0.022417	0.0463361	0.0300595	0.0630621	0.26995	0.477952	17	0.0554463	0.0856033
698	7	6.14286	260.763	44.8057	7042	6302.86	0.0149012	0.0417963	0.0322185	0.0653282	0.260763	0.474076	23	0.0471496	0.0739892
699	7	6	240.723	42.2221	9476	6091.86	0.00966686	0.0364308	0.0347967	0.0589957	0.240723	0.43811	22	0.0455806	0.0960331
700	5	5.8	279.791	49.03	4893	4642.8	0.0453198	0.0535663	0.0419556	0.0625387	0.279791	0.48181	15	0.0641226	0.0890145
701	7	7.14286	254.826	37.9205	10396	6488	0.0218218	0.0452357	0.0398844	0.0848666	0.254826	0.444925	30	0.0614016	0.107634
702	10	6	271.047	48.4335	10837	4260.9	0.0240892	0.0342116	0.0388932	0.0591014	0.271047	0.479776	29	0.0491371	0.0837357
703	5	6.8	303.864	52.3804	5185	5945.2	0.0139336	0.0445602	0.038541	0.0767125	0.303864	0.493883	19	0.066151	0.100673
704	6	6.66667	261.628	42.255	8183	6267.17	0.000777874	0.0234679	0.0307319	0.0383471	0.261628	0.439897	23	0.0445554	0.0892621
705	6	7	255.356	37.155	8410	7880.83	0.00716459	0.0334493	0.0386099	0.0778444	0.255356	0.451319	25	0.0455823	0.0982299
706	5	6.2	269.891	44.2107	5121	5457.8	0.0103676	0.0348089	0.0350013	0.0540651	0.269891	0.461317	17	0.0472174	0.089539
707	7	6.57143	254.333	42.8214	9498	4895.71	0.0203232	0.0305407	0.0346029	0.0484454	0.254333	0.426419	24	0.0472604	0.085547
708	5	7	252.472	38.1514	4910	7169	0.0142114	0.0178448	0.037141	0.0283681	0.252472	0.437007	21	0.0428302	0.0759984
709	6	7.16667	270.143	40.6466	8883	6478.83	0.0314057	0.0445559	0.040276	0.0685188	0.270143	0.469617	26	0.0666147	0.105329
710	5	6.6	251.596	39.1172	5222	6505.6	0.0206367	0.0434892	0.0329692	0.0671542	0.251596	0.440114	19	0.0526271	0.0926759
711	8	5.75	263.111	49.6466	7194	4727.38	0.0207916	0.0320796	0.0407605	0.0546117	0.263111	0.467099	23	0.0476844	0.117903
712	7	5.85714	255.208	45.052	5474	4885.14	0.0120816	0.0337738	0.0337058	0.0553417	0.255208	0.427548	21	0.0472964	0.0830023
713	5	6.2	255.518	41.8564	2881	6269.8	0.0133138	0.0412531	0.0310537	0.0567997	0.255518	0.441696	17	0.0450181	0.0648224
714	8	5.5	255.715	49.0882	7796	4708.5	0.00970816	0.0303703	0.0317019	0.0556657	0.255715	0.434536	21	0.0456467	0.0816612
715	6	6.83333	264.208	40.8543	7896	6424.83	0.00919721	0.0380855	0.0396193	0.0552703	0.264208	0.454349	24	0.0536757	0.0877286
716	5	6	259.697	44.5814	3021	6245.6	0.0122392	0.0274122	0.0345948	0.0499029	0.259697	0.435045	16	0.0468565	0.112067
717	6	6.16667	260.168	45.9424	4537	4221.83	0.0181293	0.0322287	0.0356508	0.0425508	0.260168	0.43371	20	0.0499148	0.0815677
718	4	7.5	265.707	41.0974	4540	5644	0.000948371	0.0306657	0.0385241	0.0522624	0.265707	0.428409	19	0.0491108	0.0940566
719	4	6.25	277.325	46.9912	479	5367	0.0272137	0.0397131	0.041617	0.0510605	0.277325	0.454536	14	0.0526268	0.0768784
720	8	6.125	255.714	45.0923	7690	5359.25	0.0196882	0.0297889	0.0338374	0.056086	0.255714	0.446001	25	0.0483537	0.0954601
721	7	6.28571	274.659	44.6554	8749	5953.43	0.0143547	0.0446043	0.0358042	0.0804465	0.274659	0.457904	24	0.0581714	0.107519
722	8	5.875	252.745	45.0953	6912	5620.12	0.00686799	0.0305183	0.035131	0.0638292	0.252745	0.453225	24	0.048163	0.0783612
723	5	6	265.729	47.0087	1510	5615.2	0.00716547	0.0253764	0.0358931	0.0414905	0.265729	0.455902	16	0.0420531	0.0775656
724	6	6.5	244.655	39.1254	5742	7114.67	0.0205786	0.0392452	0.0358525	0.0820693	0.244655	0.411103	22	0.0465731	0.0863296
725	6	7	254.705	40.4141	6637	5886.5	0.0177075	0.0365721	0.0418444	0.0875942	0.254705	0.434788	25	0.0504166	0.0875942
726	4	6.75	266.087	39.9922	4424	4942.5	0.0185892	0.0312955	0.0314043	0.0505549	0.266087	0.455475	16	0.0430628	0.0782985
727	5	7.2	262.565	37.4051	4319	7485.6	0.00919721	0.0364693	0.0404871	0.0745796	0.262565	0.459176	22	0.0557716	0.0930462
728	6	6	260.042	44.1658	6196	6858.83	0.011552	0.0358348	0.0417954	0.0671794	0.260042	0.474093	19	0.0510848	0.0851919
729	5	6.8	263.377	39.1931	5082	5953	0.00876184	0.0393117	0.0312345	0.0693624	0.263377	0.436811	20	0.0518056	0.0927682
730	7	5.71429	278.158	50.428	7325	4735.29	0.0200519	0.0397119	0.0391504	0.0850213	0.278158	0.471603	20	0.0571896	0.0933682
731	5	6.2	263.252	43.4366	3334	4946	0.00954255	0.0286711	0.0364054	0.0475466	0.263252	0.439301	17	0.0456811	0.0998618
732	5	7.2	252.817	37.7822	5118	7322.2	0.00615633	0.034256	0.0382613	0.0606364	0.252817	0.43002	22	0.0547818	0.101514
733	5	6	279.166	47.5911	3514	4908.2	0.0263363	0.0442377	0.0444449	0.0632071	0.279166	0.453703	16	0.0583265	0.0959694
734	7	6	256.224	43.6191	3953	7265.29	0.0127066	0.0388662	0.0391892	0.0597135	0.256224	0.442956	22	0.0511164	0.0984537
735	6	6.16667	260.02	43.8181	4799	4843	0.0192575	0.0416849	0.035096	0.0724783	0.26002	0.463532	20	0.0515614	0.0773027
736	7	6	266.717	45.1785	9544	5891.71	0.015386	0.0379588	0.0406871	0.0562739	0.266717	0.498329	22	0.050291	0.0888552
737	6	6.16667	240.888	40.8649	3970	6845.83	0.0129167	0.027261	0.0289644	0.040127	0.240888	0.428039	20	0.0391301	0.07879
738	6	6.16667	260.822	44.2466	8484	5271.17	0.00972437	0.0419047	0.0407431	0.0816101	0.260822	0.462036	20	0.0556088	0.099138
739	6	6	281.893	47.877	6366	4502.5	0.0132098	0.0405918	0.0432369	0.0793776	0.281893	0.463165	19	0.0531967	0.0887555
740	8	6	236.733	40.477	8708	6577.88	0.0140418	0.0231388	0.0358121	0.0298811	0.236733	0.41764	25	0.0407842	0.0772877
741	9	6.11111	252.689	43.5967	9967	5763.67	0.016743	0.0443558	0.0334315	0.0739111	0.252689	0.43966	29	0.0548145	0.117024
742	6	6.16667	245.869	41.027	6935	6301.67	0.00635971	0.0261423	0.0323505	0.0571151	0.245869	0.432743	20	0.0409651	0.0705493
743	5	6.8	238.516	36.4211	5231	5852.8	0.0120966	0.0318236	0.0339878	0.0560671	0.238516	0.421304	20	0.0432574	0.0790661
744	6	6.5	249.846	39.3111	7843	6996.83	0.0185921	0.0293509	0.0341778	0.0471749	0.249846	0.431206	22	0.0442549	0.070956
745	4	6.75	264.94	39.8198	3863	5450.75	0.0156642	0.0281978	0.0357408	0.0407616	0.26494	0.443643	16	0.0493403	0.0796728
746	8	6	258.307	45.3319	11052	5487	0.0162443	0.0359051	0.0379421	0.0495455	0.258307	0.422319	25	0.0483133	0.0749661
747	6	6.33333	248.966	39.9136	5617	5341	0.0217133	0.0379046	0.0353345	0.0639973	0.248966	0.438096	21	0.0510993	0.0756596
748	5	6.4	253.506	40.6213	2404	5417	0.0190029	0.0332462	0.036805	0.060384	0.253506	0.445526	18	0.0479715	0.0928942
749	7	6.14286	259.089	44.5474	7032	6291	0.0144625	0.0415488	0.0381949	0.0681001	0.259089	0.471644	23	0.0551689	0.11531
750	5	6.4	271.301	43.9895	2594	6243.4	0.0319639	0.0364165	0.0429132	0.0468157	0.271301	0.508733	18	0.0547888	0.0908912
751	7	6	237.456	41.0836	6837	5165.14	0.00965561	0.0265832	0.0269175	0.0425233	0.237456	0.416585	22	0.0379873	0.0703426
752	5	6.2	270.026	44.2328	3494	5306.2	0.0325723	0.0493033	0.0438063	0.0625387	0.270026	0.463957	17	0.0614743	0.107169
753	5	6	274.046	45.6743	4323	4802.8	0.0257414	0.0430823	0.0330179	0.0584648	0.274046	0.46118	16	0.0538371	0.0852895
754	8	6	252.931	43.7737	6709	5451.25	0.0204632	0.0307962	0.0344048	0.0393066	0.252931	0.4453	25	0.0443305	0.0751557
755	5	6.6	284.668	44.2592	7767	5807	0.0262107	0.0500324	0.0424103	0.0750438	0.284668	0.480145	19	0.0733393	0.135392
756	6	6.16667	249.923	41.0587	6642	6730.83	0.0101428	0.0190506	0.0319158	0.0314647	0.249923	0.438461	20	0.0368198	0.0724381
757	7	5.85714	256.956	45.9287	5515	4987.57	0.00876184	0.0292139	0.0350924	0.0452173	0.256956	0.42805	21	0.0459447	0.0903183
758	7	6.42857	260.924	40.8249	11699	7049.86	0.0310747	0.0511253	0.0356367	0.0751211	0.260924	0.476687	25	0.061411	0.098254
759	6	6.33333	250.508	40.4093	6146	6959.17	0.0188803	0.03356	0.0392166	0.073592	0.250508	0.450782	21	0.0458567	0.0950024
760	6	6.33333	261.194	43.5323	7615	7666.5	0.0142668	0.0317785	0.0367846	0.0483644	0.261194	0.427402	21	0.0485514	0.0862675
761	4	6.25	280.943	45.1516	1643	5430.25	0.0257105	0.0331292	0.0311178	0.0385616	0.280943	0.473692	14	0.0491651	0.0816649
762	7	5.57143	259.25	47.8818	5224	5252.14	0.017175	0.0490095	0.0356023	0.0838506	0.25925	0.458085	19	0.05308	0.105345
763	6	6.33333	254.348	40.3728	5124	5270.5	0.0174847	0.0361764	0.0379824	0.0802113	0.254348	0.455744	21	0.0542004	0.0967547
764	4	6	256.928	44.0448	274	4778.5	0.0159671	0.0433219	0.0377549	0.0707408	0.256928	0.441075	13	0.047773	0.0778095
765	4	7.25	274.106	41.8774	5226	6208.5	0.02478	0.0312186	0.0306859	0.0425963	0.274106	0.456869	18	0.0517261	0.102615
766	5	6.8	292.874	44.7214	6895	6695.8	0.0356643	0.047202	0.0404723	0.0674162	0.292874	0.503238	20	0.0663908	0.104551
767	5	6.4	261.287	44.2528	6287	5364.8	0.0306559	0.0480402	0.0345137	0.0564048	0.261287	0.437541	18	0.0586859	0.0975392
768	5	7.2	244.766	36.7149	4238	7564.8	0.0190533	0.0274902	0.0352328	0.0364993	0.244766	0.422087	22	0.0466036	0.0863445
769	7	5.42857	257.944	48.869	12604	5291.29	0.0172989	0.0314904	0.0289828	0.0528937	0.257944	0.447308	18	0.0393211	0.0795942
770	8	5.75	257.231	46.1637	12655	5103.88	0.016897	0.0393643	0.0398016	0.0601612	0.257231	0.440118	23	0.0523786	0.0964841
771	5	7.2	258.652	41.7761	5181	8676.6	0.0163108	0.033646	0.037123	0.066942	0.258652	0.433529	22	0.0521146	0.093171
772	9	5.77778	258.294	45.509	8976	5689.89	0.0253895	0.0354028	0.0351171	0.0476303	0.258294	0.446227	26	0.0526994	0.0867743
773	4	6.75	281.938	43.7451	952	5241.5	0.034357	0.0523403	0.0343396	0.0798333	0.281938	0.465027	16	0.0625487	0.10201
774	4	6	285.029	48.1834	3662	5349.25	0.0295128	0.0370615	0.0360734	0.0436689	0.285029	0.482753	13	0.0544311	0.0927682
775	5	6.8	259.296	38.5857	6025	5715.8	0.0275623	0.0382559	0.0385219	0.0459547	0.259296	0.449517	20	0.0586571	0.106496
776	6	6.16667	246.696	41.8502	3372	6087.17	0.0160176	0.0385018	0.0325728	0.0644544	0.246696	0.424713	20	0.04794	0.0777293
777	5	7	258.616	39.716	2609	6324.6	0.0057311	0.0264673	0.0358387	0.0355449	0.258616	0.446893	21	0.0494296	0.0843367
778	6	6.16667	276.982	46.9881	4988	5937.17	0.0291025	0.0412564	0.0333846	0.0577054	0.276982	0.485051	20	0.0535352	0.0891897
779	8	5.5	241.025	45.4432	7989	5766.75	0.00762764	0.0326082	0.0351199	0.047655	0.241025	0.430878	21	0.0406296	0.077373
780	5	7.4	260.102	36.1252	4721	7446	0.0229321	0.0410769	0.0379245	0.0678874	0.260102	0.456982	23	0.0592029	0.107815
781	6	6.5	235.555	37.0626	7916	6296.83	0.00828447	0.0241914	0.0375754	0.0521513	0.235555	0.426639	22	0.0422141	0.080472
782	5	6.4	277.581	45.0078	3723	6076.4	0.0236504	0.0425709	0.0408589	0.0765766	0.277581	0.484184	18	0.0608373	0.092192
783	6	7.16667	266.393	40.329	5217	6381.83	0.00909985	0.0416697	0.0344346	0.0621359	0.266393	0.482918	26	0.0579142	0.0910846
784	8	6.25	254.46	42.713	6140	6245.5	0.0229208	0.0342143	0.0356132	0.0576032	0.25446	0.453005	27	0.0488261	0.0894679
785	6	6.5	262.699	41.3334	4728	6951.5	0.0203441	0.0440491	0.0377424	0.0736826	0.262699	0.466962	22	0.0589586	0.129351
786	6	6.33333	271.055	43.7238	4273	5807.67	0.00131717	0.043655	0.0361845	0.0828425	0.271055	0.457712	21	0.0544463	0.0950891
787	6	6.5	249.077	40.2444	5449	5704.83	0.0144092	0.0260292	0.0364256	0.040403	0.249077	0.442396	22	0.0398544	0.0779016
788	6	6.33333	270.686	44.0938	5648	6149.33	0.00686033	0.0347128	0.0371253	0.0540651	0.270686	0.45395	21	0.0502713	0.0883018
789	7	5.85714	277.324	48.5789	9086	5536	0.0197891	0.0395864	0.0406165	0.0487851	0.277324	0.440715	21	0.057001	0.0924661
790	7	7.14286	266.987	40.8805	6717	6142.57	0.0145054	0.035871	0.0372734	0.059452	0.266987	0.472686	30	0.0524593	0.0913971
791	8	5.75	249.299	44.4435	10262	5840.38	0.0137185	0.0292355	0.0348549	0.0530684	0.249299	0.437323	23	0.0454549	0.0936105
792	6	6	270.57	46.2224	1532	3656.83	0.02244	0.0336357	0.0345051	0.0449261	0.27057	0.457417	19	0.0494857	0.0943872
793	5	6.8	261.389	39.395	5901	7266.2	0.0171703	0.0403806	0.0363495	0.0800694	0.261389	0.478146	20	0.0496599	0.0800694
794	6	6.16667	263.641	44.8818	6805	4822.67	0.0327906	0.0436943	0.0415079	0.0632057	0.263641	0.442374	20	0.0601159	0.0934983
795	7	5.71429	263.004	46.6966	5695	5573.57	0.0216113	0.0387269	0.0342979	0.0615305	0.263004	0.438498	20	0.047004	0.073301
796	7	5.57143	258.102	47.6699	7248	5020.43	0.0126665	0.0341903	0.0416581	0.0629551	0.258102	0.441436	19	0.0450941	0.0859694
797	6	6	259.787	43.7102	6463	3756	0.0161171	0.0260259	0.0366123	0.0478611	0.259787	0.453404	19	0.0408452	0.0761677
798	4	7.75	265.695	39.2503	4619	7137.5	0.0166409	0.0362096	0.0375046	0.0687327	0.265695	0.437058	20	0.0510482	0.112691
799	6	6.5	258.715	42.0924	6140	7099	0.0113162	0.0314253	0.0331361	0.0558502	0.258715	0.433394	22	0.0529558	0.112691
800	8	5.5	263.5	51.3276	9056	4589.88	0.018083	0.0380443	0.0341289	0.0745796	0.2635	0.446898	20	0.0437985	0.0745796
801	9	5.77778	253.542	45.1413	7566	5978.67	0.0177075	0.0476716	0.0338057	0.0885963	0.253542	0.430955	26	0.0570626	0.0996027
802	5	6.8	246.891	38.7972	4876	7329	0.0136109	0.0335226	0.03581	0.044203	0.246891	0.421316	20	0.0489401	0.0845624
803	7	5.85714	264.019	45.9788	8238	5413.57	0.0179454	0.0347517	0.0366234	0.0563036	0.264019	0.468487	21	0.0494808	0.0940267
804	6	6.66667	266.878	45.0091	2406	5029	0.0209721	0.0306033	0.0360065	0.0385099	0.266878	0.468412	22	0.047927	0.0742756
805	7	6.14286	247.993	42.0631	6541	6211	0.00613653	0.0337222	0.0306815	0.0687977	0.247993	0.418288	23	0.0442476	0.0883952
806	7	5.71429	250.826	46.0275	5463	6084.14	0.00924435	0.038818	0.0342969	0.0768407	0.250826	0.423074	20	0.0473831	0.0768407
807	8	6.5	253.486	41.5309	8971	5955.75	0.00274814	0.0294414	0.037788	0.0460661	0.253486	0.439014	28	0.0435466	0.0941114
808	4	6.5	270.667	42.9362	3729	5429.75	0.0184234	0.0346833	0.0355587	0.059391	0.270667	0.468157	15	0.050986	0.0847968
809	5	6.8	259.163	39.5737	4425	7529.2	0.0107288	0.0311602	0.036746	0.046077	0.259163	0.455639	20	0.0468371	0.0832123
810	5	6	270.105	47.4613	3203	5654.4	0.0124663	0.0306575	0.0379577	0.0437586	0.270105	0.463572	16	0.0484406	0.0817545
811	7	6.85714	247.254	36.9339	6209	6510.29	0.0145484	0.0374762	0.0353244	0.0669615	0.247254	0.46366	27	0.0547563	0.0890685
812	7	6.42857	274.201	45.9022	6846	6023.71	0.0125378	0.0337156	0.0421737	0.0749164	0.274201	0.464481	25	0.0553106	0.0934702
813	6	6.5	270.911	46.7643	3374	5406.83	0.00373521	0.0338244	0.030626	0.056086	0.270911	0.45372	21	0.045885	0.0803921
814	6	5.83333	246.886	43.9888	4720	5352.83	0.0141211	0.037339	0.0319556	0.0611471	0.246886	0.417133	18	0.0480962	0.0916161
815	6	6.33333	275.968	44.9726	6000	5592.17	0.0237574	0.0434819	0.0325192	0.0575694	0.275968	0.469926	21	0.0575982	0.0971926
816	4	6.25	278.04	44.685	2818	5327.75	0.0180546	0.0326937	0.0380859	0.059516	0.27804	0.457089	14	0.0499591	0.0778123
817	7	6.14286	265.702	44.3288	6731	6078.86	0.0215491	0.0364037	0.0331357	0.051388	0.265702	0.461317	23	0.0476285	0.0760921
818	5	5.8	279.835	49.9705	2167	4870.6	0.0239167	0.0452396	0.0372907	0.0736778	0.279835	0.453287	15	0.0585082	0.102524
819	5	6.4	250.298	39.8093	2564	6314.6	0.0156309	0.0459469	0.043729	0.0825283	0.250298	0.445349	18	0.0576549	0.105971
820	5	6.6	247.108	38.4194	4544	6375.4	0.00613653	0.0263841	0.0311547	0.045184	0.247108	0.423984	19	0.0404331	0.0768204
821	7	6.14286	267.959	45.4497	5646	7338.29	0.0215	0.0430244	0.0320198	0.0605495	0.267959	0.446632	23	0.0566475	0.105323
822	6	6.16667	254.528	42.4718	5799	5282.17	0.0216002	0.0440143	0.0406268	0.0613262	0.254528	0.441345	20	0.051173	0.097151
823	6	6.5	254.127	39.9846	5658	5743.67	0.0262715	0.036857	0.0305185	0.0579048	0.254127	0.434504	22	0.0490646	0.0942295
824	6	6.33333	255.441	41.864	4712	5646	0.00380429	0.0273906	0.0293338	0.0445759	0.255441	0.437895	21	0.0381991	0.0837368
825	8	5.75	247.337	45.3819	6997	4497.5	0.0145188	0.0318781	0.0353296	0.0537148	0.247337	0.425253	23	0.0461514	0.0809206
826	4	7.5	273.974	38.8945	3816	6792	0.0296407	0.0494607	0.0444705	0.0743061	0.273974	0.436649	19	0.0655946	0.112067
827	5	7	268.821	39.5551	6850	6464.6	0.0252945	0.0382283	0.0414847	0.0480016	0.268821	0.456055	21	0.0601723	0.0888616
828	5	6.8	259.024	42.8006	4235	5569.6	0.0165173	0.0299977	0.0321769	0.0573805	0.259024	0.46339	20	0.0445707	0.0874713
829	8	5.75	270.63	50.7833	7094	4130.38	0.00841925	0.0419418	0.0360802	0.0716526	0.27063	0.484267	22	0.053855	0.0898483
830	4	7	275.039	40.7647	2965	6551	0.0139144	0.0431997	0.0393634	0.0703081	0.275039	0.46665	17	0.0514671	0.0860038
831	5	6.8	245.277	36.9667	3595	6689.2	0.0118277	0.0446796	0.0349668	0.0900468	0.245277	0.458678	20	0.0501207	0.0900468
832	7	6.14286	262.68	44.182	9334	6327	0.0141284	0.0424668	0.0409474	0.0724836	0.26268	0.471465	23	0.0549266	0.0936017
833	6	6.16667	284.893	48.0475	7207	6670.5	0.0218376	0.0435941	0.0405541	0.0545473	0.284893	0.478286	20	0.0632348	0.0999983
834	6	5.66667	257.616	47.5874	3156	4441.5	0.0114998	0.0380357	0.0337289	0.0744338	0.257616	0.468495	17	0.0432332	0.0744338
835	5	5.8	264.985	46.4354	2771	5188.6	0.00983332	0.0293341	0.0373766	0.0449958	0.264985	0.449471	15	0.0448304	0.0779422
836	5	6.2	254.846	42.535	1697	7291.6	0.0135724	0.018707	0.0307632	0.0273219	0.254846	0.467069	17	0.0356933	0.062223
837	5	6.6	259.899	40.9238	6392	5573.8	0.0118926	0.0258878	0.0372932	0.040005	0.259899	0.46693	19	0.0559638	0.105345
838	6	6.16667	254.449	42.4586	4988	6671.17	0.00964081	0.0268683	0.0399236	0.0407464	0.254449	0.478132	20	0.0416689	0.0707829
839	5	6	271.838	45.8241	4973	4521.4	0.0122854	0.037113	0.0334929	0.0555026	0.271838	0.449627	16	0.0535162	0.103666
840	6	6.16667	272.413	46.6453	5678	5160.5	0.0169927	0.0361317	0.0375445	0.0550076	0.272413	0.461981	20	0.0528021	0.103982
841	4	6.5	257.46	40.8411	2208	5979	0.0242539	0.0309698	0.0277901	0.0366761	0.25746	0.426988	15	0.0468016	0.0768449
842	7	5.71429	254.556	46.3655	6453	4802.86	0.00842203	0.0317112	0.0400352	0.0553513	0.254556	0.449412	20	0.0415443	0.0695599
843	6	6.5	248.842	39.1531	8836	6849.5	0.0182226	0.0382003	0.0326629	0.0590246	0.248842	0.438394	21	0.0499404	0.0933462
844	6	6.16667	265.056	43.1242	2742	4582.33	0.0164725	0.0423357	0.032465	0.0801187	0.265056	0.443869	20	0.0520449	0.0822838
845	6	5.83333	257.751	44.7996	3633	4694.5	0.0192575	0.0324749	0.0363483	0.0384017	0.257751	0.444275	18	0.0513114	0.0747003
846	6	6.5	261.962	43.2634	6058	6251.5	0.0129993	0.0345956	0.0324801	0.0555068	0.261962	0.453613	22	0.051295	0.0950049
847	5	7	268.201	39.7831	3599	6081.8	0.0235831	0.0346503	0.0330995	0.0427836	0.268201	0.453132	21	0.046548	0.070758
848	7	6.14286	249.473	41.4091	5723	5507.43	0.00964081	0.0354765	0.0370443	0.0741119	0.249473	0.468491	23	0.0473315	0.0805975
849	6	6.16667	248.329	40.4027	5352	5615.17	0.0131542	0.0255956	0.0362471	0.0465256	0.248329	0.439814	20	0.0466946	0.0788277
850	7	6.14286	260.277	44.6189	3921	6089.14	0.0193392	0.0438393	0.0390546	0.0691794	0.260277	0.457759	23	0.0549772	0.0962686
851	4	6.75	276.332	41.532	4094	6524.75	0.00941136	0.0381266	0.0361948	0.0494611	0.276332	0.474191	16	0.0535658	0.0906281
852	8	6.25	267.27	46.812	6000	6295.38	0.00749835	0.0379393	0.0411748	0.0848666	0.26727	0.4557	27	0.0649048	0.120914
853	7	6.42857	261.399	45.2707	9754	4890.29	0.0169375	0.0407592	0.0337744	0.0801187	0.261399	0.454105	24	0.0544603	0.0865513
854	6	5.66667	272.769	49.683	5184	4863.5	0.0222974	0.0432178	0.0384179	0.0873116	0.272769	0.46399	17	0.0513999	0.0875047
855	5	5.8	265.684	46.558	4549	5397	0.0140147	0.0262979	0.0322514	0.0452085	0.265684	0.44686	15	0.0415558	0.0805086
856	7	6.14286	283.425	48.9728	8733	5651.57	0.0423959	0.0520014	0.0351671	0.0584552	0.283425	0.477098	23	0.0649007	0.0965131
857	5	7	259.336	37.6655	7178	6924.8	0.00937464	0.0393649	0.0378432	0.0588	0.259336	0.429884	21	0.0528549	0.0966754
858	5	6.4	284.162	44.6541	4669	5815.4	0.0399137	0.0469502	0.0326502	0.0553417	0.284162	0.461606	18	0.0611066	0.0903183
859	7	6.57143	253.635	39.0374	5761	5372.57	0.013428	0.0425848	0.0374232	0.0795904	0.253635	0.466653	26	0.0571023	0.116206
860	6	7.16667	240.028	34.8295	4781	6646.17	0.0148395	0.0292046	0.0311171	0.0500473	0.240028	0.442551	26	0.0475794	0.0785301
861	7	6	240.144	41.7802	6061	5685.71	0.00279648	0.0336619	0.0343645	0.0651789	0.240144	0.426275	21	0.0482763	0.119865
862	5	6.2	255.229	41.3228	2805	6022.2	0.00553813	0.0254344	0.0310847	0.0390582	0.255229	0.434549	17	0.0392499	0.0655758
863	8	6.25	257.334	42.7869	6654	6758	0.0141284	0.0371928	0.0372092	0.0800694	0.257334	0.460351	27	0.0552221	0.10773
864	6	6.16667	268.497	44.1102	8379	6030.17	0.0113162	0.0351381	0.0345975	0.0627729	0.268497	0.44471	20	0.054864	0.0913043
865	6	5.83333	262.95	46.3815	6736	5643.33	0.0177571	0.0313386	0.0338151	0.050861	0.26295	0.452387	18	0.0416834	0.0735866
866	5	6.4	252.362	41.7599	2385	5808.2	0.0225012	0.0318048	0.0296295	0.0370819	0.252362	0.434303	18	0.0424443	0.0866602
867	7	6.28571	257.366	41.4937	6519	6618.14	0.0116511	0.0421963	0.0368675	0.0778444	0.257366	0.475046	23	0.0497597	0.100806
868	6	6.16667	287.437	47.9632	7135	5909.33	0.0213592	0.0351919	0.0313243	0.0452983	0.287437	0.468883	20	0.0509581	0.0872721
869	4	6.75	264.323	40.3826	2259	4939.5	0.00367898	0.0307536	0.0363691	0.0739111	0.264323	0.449014	16	0.0458653	0.0797142
870	6	5.83333	249.753	43.4094	7793	4855.83	0.011245	0.0194249	0.0334627	0.0344292	0.249753	0.444144	18	0.0339285	0.0696394
871	6	6.66667	243.294	37.3308	5639	6576.17	0.00391512	0.0208588	0.0331032	0.0375142	0.243294	0.438369	23	0.0392059	0.083432
872	6	5.5	260.962	48.9822	6547	4740.33	0.00962032	0.0277578	0.0310457	0.0430493	0.260962	0.446311	16	0.0357308	0.0611676
873	5	6.8	276.468	41.9968	3106	6327.8	0.0246343	0.0402885	0.0400415	0.0540022	0.276468	0.475807	20	0.0578841	0.0972369
874	6	6.83333	258.244	39.6759	7589	6115	0.0142114	0.0406019	0.0344413	0.0647668	0.258244	0.449692	24	0.0555586	0.0927445
875	5	6.8	274.435	40.8385	4922	7434.4	0.0331703	0.0493969	0.0426725	0.0830386	0.274435	0.468368	20	0.0640722	0.103472
876	8	5.625	260.81	48.9407	8610	5248.12	0.0154881	0.0291358	0.0323786	0.053632	0.26081	0.456886	22	0.0414435	0.0990468
877	7	6	287.807	54.6409	6344	3995.71	0.0138858	0.0353996	0.0365052	0.0482154	0.287807	0.499734	21	0.0601559	0.11313
878	6	5.83333	274.381	49.1599	5460	5096.67	0.027449	0.0424545	0.0351417	0.0621359	0.274381	0.458067	18	0.0540443	0.0883832
879	7	6.28571	256.393	42.7322	6362	5245.29	0.0181293	0.0369337	0.0341096	0.058095	0.256393	0.422903	24	0.0495525	0.0844833
880	6	6.5	261.881	41.4645	7478	6436.67	0.0136399	0.0367821	0.0327764	0.0647645	0.261881	0.444443	21	0.0474048	0.0918893
881	7	6	245.143	41.1907	7214	5061.86	0.00697238	0.0216863	0.0277388	0.0356652	0.245143	0.433399	22	0.0337738	0.0752146
882	4	6.75	266.448	40.0464	6658	7613.5	0.0197303	0.0322537	0.0358017	0.0447653	0.266448	0.458066	16	0.0510961	0.0979349
883	5	6.4	277.62	45.3446	2607	4913.6	0.0192157	0.0303032	0.0294288	0.0379469	0.27762	0.50967	18	0.0446409	0.0781161
884	9	6.55556	246.537	40.7308	11068	6343.56	0.0244472	0.0420699	0.0397969	0.0655626	0.246537	0.437308	33	0.0606002	0.0981297
885	6	6.66667	264.045	42.593	4195	5952	0.0156642	0.0430045	0.0320774	0.072643	0.264045	0.446034	23	0.0589244	0.0953369
886	5	7.2	270.317	41.2985	1866	6155.2	0.0158458	0.0340378	0.0302054	0.0496577	0.270317	0.461528	21	0.0517685	0.0874698
887	6	6	267.74	49.1388	3391	5209.67	0.0168846	0.0322562	0.0313876	0.0499692	0.26774	0.448873	18	0.0479292	0.0843311
888	8	6.5	255.081	41.0837	8401	6234.12	0.00336623	0.0300149	0.037754	0.0579328	0.255081	0.444039	29	0.0518045	0.105661
889	5	7.4	261.386	35.785	6511	8294.4	0.0112157	0.0304464	0.0414998	0.0793645	0.261386	0.476307	23	0.0527323	0.0888905
890	5	7	257.734	38.1283	6205	7166.6	0.0226963	0.0512426	0.0406398	0.0777453	0.257734	0.455134	21	0.0673109	0.100719
891	5	6.8	252.095	39.1347	2534	6656	0.0074292	0.0411348	0.0390525	0.0685188	0.252095	0.440703	20	0.0498682	0.0734394
892	4	7.75	291.713	38.4899	3429	6678.25	0.0300981	0.0429932	0.0388646	0.0582072	0.291713	0.527046	20	0.0640461	0.0956496
893	5	6.2	295.915	50.0237	3571	4359.8	0.019999	0.0386371	0.0401145	0.059452	0.295915	0.497356	17	0.0607382	0.0961676
894	6	6.16667	276.067	46.066	4976	5452.5	0.00328296	0.0251667	0.0358005	0.0556802	0.276067	0.469745	20	0.043178	0.0768906
895	6	6.33333	264.359	42.6437	4545	6924	0.0208161	0.0416863	0.0378031	0.0727565	0.264359	0.46055	21	0.0531789	0.0822816
896	6	6.5	244.016	40.3304	4439	6791.67	0.0298811	0.0413873	0.0379115	0.0613262	0.244016	0.438538	22	0.0532072	0.107169
897	7	6.85714	279.398	44.9508	5177	7154.14	0.0254801	0.0407986	0.0410984	0.069156	0.279398	0.479421	27	0.0580891	0.0942475
898	9	6.22222	233.729	39.4495	10726	5071.44	0.0129014	0.0360172	0.0333265	0.0629463	0.233729	0.437221	30	0.0539306	0.10394
899	5	6.4	263.022	41.3321	4261	6103.6	0.0240435	0.0479536	0.0321884	0.0741119	0.263022	0.483561	18	0.0518674	0.075986
900	7	5.71429	286.045	53.901	8822	4920.29	0.0120572	0.0463291	0.0409141	0.0767125	0.286045	0.469594	19	0.0581668	0.101999
901	5	6.8	264.013	40.3143	3552	6401.4	0.0118926	0.0332941	0.0357758	0.0577992	0.264013	0.478822	20	0.0565433	0.0893539
902	6	5.5	271.478	50.2018	3302	4032	0.0114769	0.0347568	0.0420727	0.0650892	0.271478	0.46219	16	0.0472472	0.0770447
903	6	6.16667	262.035	45.1283	6630	6540.67	0.0113792	0.0291167	0.0354185	0.0462692	0.262035	0.45306	20	0.0474827	0.0851819
904	7	5.85714	250.633	45.3953	7570	4294	0.0105707	0.0352421	0.033419	0.0564318	0.250633	0.435416	21	0.0438528	0.0744499
905	6	6.5	257.106	45.7942	2084	6744.17	0.0101342	0.0334282	0.036222	0.0518678	0.257106	0.437619	22	0.0389887	0.0656186
906	5	6	249.833	42.1147	1965	4259.4	0.00975975	0.0397888	0.0319154	0.0786982	0.249833	0.422221	16	0.042117	0.0825017
907	7	6.28571	263.292	43.658	8201	6765.71	0.015699	0.0445974	0.0399499	0.0738616	0.263292	0.451789	24	0.0552908	0.0939402
908	8	6.5	267.867	42.8242	9625	5827.12	0.0132203	0.035589	0.0307561	0.0556102	0.267867	0.471723	29	0.0507171	0.0932145
909	7	6.42857	267.226	45.2194	7510	5921.43	0.0113392	0.0339239	0.0366083	0.058103	0.267226	0.441243	25	0.0590601	0.105683
910	6	7	246.753	36.2948	6089	6714	0.0166525	0.0414476	0.0350355	0.0512382	0.246753	0.456354	25	0.0567676	0.0975392
911	6	5.66667	254.805	46.411	6634	3928	0.0127818	0.0284316	0.0324992	0.0457618	0.254805	0.435104	17	0.038595	0.0749316
912	6	5.83333	271.024	47.8056	3473	5324.67	0.00131717	0.0310993	0.0385091	0.0523983	0.271024	0.456395	18	0.0458986	0.0847731
913	6	5.83333	263.875	47.3998	6629	4928	0.0115506	0.0282451	0.0337639	0.0480494	0.263875	0.453843	18	0.0420239	0.077605
914	5	6.6	261.426	40.9567	2297	8566.2	0.0161294	0.0479923	0.0373425	0.0827529	0.261426	0.453384	19	0.0572621	0.105539
915	4	6.25	305.677	49.8544	1065	5446	0.026306	0.0400853	0.0416103	0.0459842	0.305677	0.482241	14	0.0629239	0.100948
916	4	6.5	260.263	41.2858	1814	6070.25	0.010458	0.0247372	0.0342997	0.0326207	0.260263	0.429991	15	0.0455928	0.0830406
917	7	5.85714	276.476	48.3832	8462	4956.14	0.00554091	0.0388126	0.036664	0.064317	0.276476	0.466858	21	0.0502716	0.0944078
918	7	6.57143	254.133	40.0216	8947	5976.57	0.00689596	0.0433733	0.038283	0.0675537	0.254133	0.479558	26	0.0535717	0.0975462
919	6	6.66667	269.445	41.5928	6880	5744.17	0.0319289	0.0426593	0.0386779	0.0530684	0.269445	0.463218	23	0.0631153	0.0963604
920	6	6.66667	250.845	39.1364	5469	6089.83	0.0138406	0.0258677	0.0336174	0.0575694	0.250845	0.445665	23	0.0421571	0.0711693
921	8	6	251.077	44.3619	9634	5095.75	0.0123159	0.0337971	0.0362527	0.0748993	0.251077	0.43807	25	0.0428865	0.08647
922	7	6.14286	264.793	44.1772	6187	5949.43	0.029083	0.0380599	0.0418403	0.0547436	0.264793	0.437872	23	0.0546977	0.0863124
923	8	6.375	259.281	41.7087	8699	5461.38	0.0183649	0.0332853	0.0325274	0.0452983	0.259281	0.447478	27	0.0489399	0.0919888
924	7	6	282.925	48.3089	5917	4853	0.018747	0.0498165	0.0427961	0.0786056	0.282925	0.494059	22	0.0651481	0.100371
925	6	6.33333	266.03	45.2005	6072	5232.17	0.017667	0.0315558	0.030283	0.0446593	0.26603	0.460358	21	0.0486232	0.0912709
926	5	6.4	250.169	43.0052	4241	4751.4	0.0150655	0.0254414	0.0317366	0.0458816	0.250169	0.437582	18	0.0457222	0.0794942
927	4	7	259.085	39.0426	4865	7113.75	0.0116604	0.0285888	0.0370332	0.0432786	0.259085	0.449722	17	0.0519743	0.0942776
928	6	6	258.48	47.4393	6555	5125.17	0.0220118	0.0521983	0.0362605	0.0763689	0.25848	0.476647	18	0.0616139	0.0962753
929	4	6.5	266.435	41.6305	1758	6300.5	0.0323522	0.0419691	0.0336627	0.0491636	0.266435	0.443609	15	0.0552545	0.088096
930	5	6.4	272.782	44.7709	3706	4556.2	0.0243451	0.0315051	0.0365735	0.0399184	0.272782	0.480336	18	0.0505724	0.0802118
931	6	5.5	264.377	49.6231	2602	4236.17	0.0121309	0.0357871	0.036375	0.05519	0.264377	0.438068	16	0.0440286	0.0761422
932	5	6.4	284.025	44.6325	2115	4356.2	0.0286406	0.0456343	0.0342619	0.0609744	0.284025	0.471244	18	0.0622251	0.0851079
933	6	7	248.893	35.8031	7719	5618.17	0.0160625	0.0294096	0.0342718	0.0489016	0.248893	0.416531	25	0.0499786	0.0789926
934	5	6.8	252.333	38.3306	6148	6439.2	0.00938916	0.0390393	0.035082	0.0636282	0.252333	0.436593	20	0.0509357	0.0856447
935	6	6.33333	256.997	43.2407	5673	5925.33	0.00431652	0.0281954	0.0390655	0.0507284	0.256997	0.467235	21	0.048413	0.0909258
936	6	6.5	260.167	40.522	8955	5520.5	0.0111207	0.0421266	0.0413828	0.0774914	0.260167	0.449902	22	0.0601076	0.109779
937	7	6.28571	249.345	40.7519	6847	6065.86	0.00627771	0.0408223	0.0363116	0.0700325	0.249345	0.434935	24	0.0524364	0.116198
938	6	6.83333	239.44	36.4069	8100	6988.33	0.00867694	0.0361045	0.0343205	0.0626532	0.23944	0.430546	24	0.0506289	0.086716
939	5	7.4	265.124	39.8317	4654	7481.2	0.0182506	0.0306764	0.0346285	0.0414323	0.265124	0.46976	23	0.0533515	0.0821618
940	5	6.2	270.854	44.6908	3258	5404.6	0.0261677	0.0384799	0.0280443	0.0466508	0.270854	0.474628	17	0.0450327	0.071132
941	7	5.42857	250.913	47.5368	4656	4889.86	0.0244819	0.0398324	0.0363529	0.0564048	0.250913	0.436162	18	0.0493215	0.0844759
942	5	6	264.717	44.6237	2916	5511.6	0.0251674	0.0373623	0.0332788	0.0567997	0.264717	0.452459	16	0.0478482	0.0828647
943	5	6.8	278.909	42.589	1987	6494.8	0.026452	0.0455231	0.043158	0.0649057	0.278909	0.468026	20	0.0653735	0.106508
944	6	6.33333	271.321	46.5302	4269	5321.83	0.0165218	0.0350368	0.0349311	0.0565393	0.271321	0.472577	21	0.0492049	0.081126
945	8	5.625	248.891	45.704	5073	5301.62	0.00627771	0.0336346	0.0363374	0.0666241	0.248891	0.436067	22	0.0435983	0.0763102
946	8	6.125	249.906	42.9897	9786	5346.88	0.0130258	0.0315376	0.0324697	0.0687471	0.249906	0.422347	26	0.0411158	0.0714967
947	4	7	269.599	39.9584	3558	5304.75	0.0251113	0.0353839	0.0309082	0.0520954	0.269599	0.447459	17	0.051171	0.0874107
948	6	6.5	253.979	40.3813	4447	6632.67	0.0160921	0.0297569	0.0291439	0.0562544	0.253979	0.445893	22	0.0463172	0.100719
949	5	6.8	266.414	40.681	6009	6294	0.0168365	0.0380081	0.0367286	0.060844	0.266414	0.464376	20	0.053933	0.0971545
950	3	8	257.541	32.5332	0	8586.67	0.00316677	0.0186292	0.0380471	0.0337172	0.257541	0.43681	16	0.0421131	0.079117
951	6	6	247.714	41.6789	5010	6646.5	0.0167837	0.0324947	0.0356801	0.0488898	0.247714	0.41924	19	0.0471303	0.085135
952	8	6.25	269.555	45.367	8011	5502	0.0199271	0.0471029	0.0396145	0.0691475	0.269555	0.468806	27	0.0607837	0.0996027
953	7	5.71429	264.378	47.8847	6519	5043.43	0.00629335	0.0387182	0.0363649	0.0840353	0.264378	0.464603	20	0.0456725	0.0840353
954	4	7	273.927	39.54	3088	6767.25	0.0173306	0.0445772	0.0361916	0.0748993	0.273927	0.470171	17	0.0559023	0.100615
955	5	6.2	286.791	49.7104	2111	3974.6	0.0237717	0.0465826	0.0345324	0.0618069	0.286791	0.460363	17	0.0637034	0.102615
956	5	6.6	259.472	42.0098	3251	5890.6	0.0177703	0.0381607	0.0380494	0.0531681	0.259472	0.454274	19	0.0557295	0.097151
957	9	5.77778	259.425	46.1887	8190	5866.56	0.0109644	0.0416976	0.0399804	0.0552703	0.259425	0.45581	26	0.0526211	0.0923892
958	6	6.16667	264.746	44.8597	2890	5100.17	0.0170681	0.0323054	0.0352967	0.0495316	0.264746	0.456477	20	0.0498069	0.0968132
959	5	6.8	275.699	43.6523	2101	6382.8	0.020782	0.0390092	0.0376056	0.0624789	0.275699	0.464565	18	0.0486372	0.0794005
960	8	5.875	256.568	46.6175	5333	4803.88	0.0089284	0.0272391	0.0323849	0.0536924	0.256568	0.444261	24	0.0450417	0.0855762
961	10	6	238.475	41.6574	9649	6381.4	0.0158502	0.0329394	0.0342053	0.0565544	0.238475	0.421732	31	0.0518975	0.089131
962	5	6.2	249.389	42.4556	4210	5412.2	0.00634394	0.0237849	0.0275344	0.0604194	0.249389	0.432305	17	0.0332585	0.061439
963	5	6.2	256.184	43.6123	2765	6323	0.00336623	0.024776	0.0375367	0.0408396	0.256184	0.445842	17	0.0357834	0.0781757
964	8	5.875	245.713	45.3886	3878	6554.62	0.0182226	0.0376509	0.0359598	0.0678506	0.245713	0.444057	23	0.0501434	0.0884236
965	9	5.88889	243.569	42.979	8133	5895.78	0.0119908	0.035581	0.0349142	0.0749164	0.243569	0.416035	27	0.0475344	0.0934804
966	5	7	246.773	36.0366	4595	7358.8	0.0119908	0.0281191	0.0385769	0.048204	0.246773	0.405007	21	0.0461109	0.0814896
967	7	6.14286	240.075	40.0534	9641	6084.29	0.0156309	0.0323009	0.0411481	0.0543152	0.240075	0.447144	23	0.0467654	0.0981592
968	5	6.6	280.487	43.0749	7821	6682	0.0339689	0.0389071	0.0381128	0.0456606	0.280487	0.472128	19	0.0572467	0.0831677
969	5	6.8	278.461	43.3824	3244	6328.8	0.0124041	0.0396339	0.0407354	0.0559154	0.278461	0.459289	20	0.0559015	0.0894551
970	5	6	252.496	43.0445	3976	6137	0.0162575	0.0286696	0.0338987	0.0500587	0.252496	0.445859	16	0.0424005	0.0741195
971	9	6.22222	259.86	43.2184	7861	6228.33	0.00964972	0.0322583	0.0324348	0.052013	0.25986	0.463512	30	0.0444164	0.0783707
972	5	7	270.992	40.4122	6663	6215.4	0.0171619	0.0357274	0.0353104	0.0493691	0.270992	0.48181	21	0.058129	0.0896471
973	8	6.25	243.566	43.796	4397	4881.62	0.0138938	0.036877	0.0343679	0.0812221	0.243566	0.428836	26	0.0500139	0.0839084
974	6	6.5	263.777	41.7648	6939	6905.83	0.0136399	0.0326076	0.0351365	0.053107	0.263777	0.445262	22	0.0474234	0.104901
975	8	6.25	254.156	41.8298	8360	5895.38	0.00380429	0.0257962	0.0291735	0.0412104	0.254156	0.434091	26	0.0362293	0.0582437
976	6	6.5	264.261	41.5792	6500	6198.83	0.0239192	0.0339549	0.0376681	0.0501284	0.264261	0.450579	22	0.0528271	0.0905849
977	9	5.88889	273.029	49.3331	10507	5086.56	0.0171007	0.0388016	0.0336697	0.0575551	0.273029	0.477664	27	0.0548902	0.106323
978	7	5.85714	258.929	45.0925	5568	5581.86	0.00505042	0.0367507	0.0373399	0.0633886	0.258929	0.433258	21	0.0488379	0.0950891
979	6	6.33333	238.775	40.3327	4581	5699.67	0.00279648	0.0194661	0.0260317	0.030471	0.238775	0.423478	21	0.0333448	0.05842
980	5	6.8	245.946	39.1366	5208	6013	0.0163986	0.0279037	0.0296765	0.0489676	0.245946	0.417656	20	0.0448184	0.0871319
981	7	6.28571	266.322	44.2662	5288	6054	0.0144681	0.0490045	0.0391522	0.0792507	0.266322	0.496864	24	0.0618009	0.130351
982	6	6.5	245.429	41.6043	4537	6268.67	0.00703855	0.036721	0.037867	0.0709298	0.245429	0.429064	22	0.0449874	0.0819276
983	5	6.2	275.014	45.9012	2876	5850	0.0302912	0.0422927	0.0337387	0.0583775	0.275014	0.468187	17	0.0546332	0.0988824
984	7	6.42857	243.851	41.0566	4671	5887.29	0.0228222	0.0356038	0.0321462	0.0492633	0.243851	0.423508	24	0.0477315	0.0841545
985	5	6.4	282.663	45.2934	4053	4347.8	0.0148473	0.0459176	0.0418795	0.0704925	0.282663	0.501398	18	0.0590777	0.11531
986	4	6.5	256.609	40.0951	859	5453.25	0.00431652	0.0235096	0.0357514	0.0521617	0.256609	0.469286	15	0.0392409	0.0667166
987	6	7	246.765	36.5415	5976	5905.83	0.0117583	0.0384972	0.0318678	0.0786982	0.246765	0.422777	24	0.047382	0.0786982
988	4	6.25	278.692	45.4534	1259	7982	0.02259	0.0372032	0.0292999	0.0500477	0.278692	0.441251	14	0.0526718	0.0865081
989	4	5.75	282.317	50.0776	2969	4801.5	0.010305	0.0328801	0.0342275	0.0565393	0.282317	0.468026	12	0.0469416	0.0764846
990	6	6.16667	248.79	41.5143	6627	5501	0.00782204	0.0337533	0.0395986	0.0527065	0.24879	0.432926	20	0.0436637	0.0874868
991	5	6.6	264.616	42.1705	5003	6646.6	0.00611534	0.0314001	0.0376554	0.0523827	0.264616	0.470654	19	0.0475313	0.0942969
992	5	6	262.154	44.6911	2993	5177.6	0.0141574	0.0312646	0.0338235	0.0630735	0.262154	0.473229	16	0.0428154	0.0863038
993	6	6.33333	248.916	42.2927	5980	6546	0.0116604	0.0365429	0.0367298	0.0727565	0.248916	0.441786	21	0.0499324	0.0956825
994	5	6	271.745	47.7496	3331	5520.6	0.0213186	0.0387437	0.0414827	0.069468	0.271745	0.450795	16	0.0520354	0.0834704
995	4	7	281.478	40.63	3030	6199	0.0136548	0.0367873	0.0429793	0.0468741	0.281478	0.448368	17	0.061329	0.101161
996	6	6.16667	261.476	44.3575	5796	5401.67	0.0171877	0.0350096	0.0367027	0.062197	0.261476	0.469873	20	0.0494285	0.0879811
997	4	7.25	258.057	36.0973	4641	6468.5	0.0178683	0.0242707	0.0350115	0.0314929	0.258057	0.447326	18	0.0452553	0.0781117
998	3	7.33333	273.659	37.4652	0	7617.33	0.0295612	0.0377085	0.0365723	0.0446516	0.273659	0.445133	14	0.0556532	0.0851819
999	7	6.42857	260.005	43.4226	8087	5622.57	0.0137491	0.0448768	0.0379264	0.0667099	0.260005	0.442362	25	0.0585553	0.0953869
