# Supplementary material for: The winner takes it all—Competitiveness of single nodes in globalized supply networks
Source: PLoS One. 2019 Nov 20;14(11):e0225346. doi: 10.1371/journal.pone.0225346 (PMC6867619; doi:10.1371/journal.pone.0225346)
Supplement: S2 Table — Legends can be found in te readme.txt file. (ZIP) [file pone.0225346.s002.zip]

Archive with 5 entries (5 files):
- readme.txt
- spatial_network_delaunay_N_1000_R_10_results_full.dat
- spatial_network_delaunay_randomized_connections_N_1000_R_10_results_full.dat
- spatial_network_delaunay_randomized_scalefree_N_1000_R_10_results_full.dat
- spatial_network_delaunay_randomized_weights_N_1000_R_10_results_full.dat
