# Supplementary material for: The winner takes it all—Competitiveness of single nodes in globalized supply networks
Source: PLoS One. 2019 Nov 20;14(11):e0225346. doi: 10.1371/journal.pone.0225346 (PMC6867619; doi:10.1371/journal.pone.0225346)
Supplement: S2 Table — Legends can be found in te readme.txt file. (ZIP) [file pone.0225346.s002.zip › readme.txt]

Each row includes the (summarized) results of one realization of the percolation simulation.

Datafile format is as follows
column		value
1		index of the network realization [0,999]
2		economies of scale parameter a
3		index of the final supplier 
4		ranking of b_i of the final supplier (such that the node with the lowest b_i has the highest ranking)			[Fig 4]
5		ranking of the global closeness centrality (such that the node with the highest centrality has the highest ranking)	[Fig 4]
6		ranking of the betweenness centrality (such that the node with the highest centrality has the highest ranking)		[Fig 4]
7		ranking of the local closeness centrality (such that the node with the highest centrality has the highest ranking)	[Fig 4]
8		ranking of the degree centrality (such that the node with the highest centrality has the highest ranking)		[Fig 4]
9-13		largest size of the first, second, third, fourth and fifth largest cluster during the simulation			[Fig 3]
14		size of the largest gap of the largest cluster										[Fig 3]

Compare these results to the network measures in the corresponding network topology to obtain the ranking of the nodes in these measures. 
