# Supplementary material for: The winner takes it all—Competitiveness of single nodes in globalized supply networks
Source: PLoS One. 2019 Nov 20;14(11):e0225346. doi: 10.1371/journal.pone.0225346 (PMC6867619; doi:10.1371/journal.pone.0225346)
Supplement: S2 Table — Legends can be found in te readme.txt file. (ZIP) [file pone.0225346.s002.zip › spatial_network_delaunay_N_1000_R_10_results_full.dat]

0	0.00001	842	999	984	911	240	949	1000	178	126	121	121	165
0	0.00001	983	999	864	729	178	664	1000	220	178	159	137	460
0	0.00001	61	999	532	414	554	686	1000	338	182	112	98	127
0	0.00001	833	999	689	849	280	627	1000	357	142	120	113	425
0	0.00001	106	999	284	133	641	414	1000	311	166	117	112	249
0	0.00001	102	998	516	79	419	12	1000	324	226	168	115	120
0	0.00001	114	999	600	151	650	416	1000	227	183	111	103	369
0	0.00001	135	999	884	225	969	424	1000	186	163	114	112	235
0	0.00001	230	999	913	265	387	165	1000	259	247	120	103	593
0	0.00001	527	999	955	778	320	922	1000	302	148	112	97	309
0	0.0001	313	997	573	910	676	727	1000	154	132	119	92	712
0	0.0001	592	996	716	975	902	928	1000	212	155	137	70	740
0	0.0001	713	997	560	36	921	79	1000	123	117	94	66	535
0	0.0001	809	998	849	715	558	620	1000	154	89	81	81	697
0	0.0001	655	998	735	887	226	801	1000	108	97	93	88	711
0	0.0001	102	998	516	79	419	12	1000	239	107	103	65	580
0	0.0001	414	996	951	946	281	751	1000	182	106	96	83	749
0	0.0001	255	994	709	420	397	464	1000	142	131	111	107	697
0	0.0001	260	998	793	62	402	466	1000	165	144	121	72	819
0	0.0001	928	998	630	509	194	861	1000	149	123	81	70	722
0	0.001	16	998	668	543	638	116	1000	70	48	44	39	889
0	0.001	98	992	863	713	314	412	1000	69	48	38	34	908
0	0.001	395	991	355	351	512	746	1000	71	66	55	52	907
0	0.001	809	998	849	715	558	620	1000	64	44	42	41	853
0	0.001	632	981	651	228	596	568	1000	76	74	59	49	868
0	0.001	981	997	542	893	972	959	1000	91	62	46	43	904
0	0.001	599	985	816	854	269	561	1000	82	45	44	41	834
0	0.001	135	999	884	225	969	424	1000	94	84	63	52	905
0	0.001	359	994	443	108	570	193	1000	95	65	52	45	876
0	0.001	714	991	973	943	425	807	1000	76	69	52	50	920
0	0.01	313	997	573	910	676	727	1000	31	27	27	27	943
0	0.01	65	998	943	912	207	399	1000	45	27	20	17	936
0	0.01	47	987	115	457	376	390	1000	31	22	19	17	953
0	0.01	616	986	790	569	905	66	1000	38	30	29	23	948
0	0.01	988	983	401	352	747	371	1000	21	20	19	18	964
0	0.01	981	997	542	893	972	959	1000	21	18	18	18	963
0	0.01	287	982	82	513	394	475	1000	34	28	27	24	960
0	0.01	902	986	496	609	560	647	1000	38	35	22	20	949
0	0.01	260	998	793	62	402	466	1000	42	40	32	30	946
0	0.01	714	991	973	943	425	807	1000	29	26	24	20	958
0	0.1	731	887	922	417	986	304	1000	9	9	9	8	989
0	0.1	813	923	405	235	639	621	1000	16	8	7	7	979
0	0.1	39	925	761	587	352	384	1000	8	6	6	5	988
0	0.1	257	967	320	130	648	465	1000	11	8	8	8	981
0	0.1	597	915	437	440	652	790	1000	9	8	7	6	988
0	0.1	981	997	542	893	972	959	1000	11	10	9	7	985
0	0.1	206	920	228	58	804	158	1000	11	11	10	9	988
0	0.1	549	940	983	395	170	548	1000	8	7	7	6	991
0	0.1	627	850	313	365	803	274	1000	7	7	6	6	977
0	0.1	847	960	708	190	607	630	1000	10	7	5	5	976
0	1	394	809	464	91	988	43	1000	5	4	4	4	994
0	1	115	902	478	46	800	134	1000	7	7	4	4	992
0	1	206	776	228	58	804	158	1000	5	5	4	4	992
0	1	85	933	461	392	989	407	1000	5	4	4	4	995
0	1	394	568	464	91	988	43	1000	5	4	4	4	993
0	1	186	881	810	200	860	153	1000	4	4	4	4	996
0	1	186	946	810	200	860	153	1000	4	4	4	4	995
0	1	85	933	461	392	989	407	1000	5	5	4	4	993
0	1	394	629	464	91	988	43	1000	5	5	4	4	992
0	1	186	953	810	200	860	153	1000	8	7	5	4	988
0	10	394	809	464	91	988	43	1000	4	4	4	3	995
0	10	394	142	464	91	988	43	1000	5	4	4	4	992
0	10	85	355	461	392	989	407	1000	5	5	4	4	992
0	10	85	933	461	392	989	407	1000	7	5	4	4	992
0	10	394	568	464	91	988	43	1000	5	4	4	4	993
0	10	394	559	464	91	988	43	1000	5	4	4	4	992
0	10	85	488	461	392	989	407	1000	4	4	4	4	995
0	10	85	933	461	392	989	407	1000	5	4	4	4	993
0	10	394	629	464	91	988	43	1000	5	4	4	4	993
0	10	394	698	464	91	988	43	1000	7	5	4	4	992
1	0.00001	154	999	207	231	314	698	1000	278	191	120	105	76
1	0.00001	203	999	861	66	408	709	1000	279	197	141	135	235
1	0.00001	489	999	623	763	182	519	1000	261	118	100	93	35
1	0.00001	600	999	986	885	342	914	1000	262	158	150	122	526
1	0.00001	983	999	455	734	13	665	1000	299	280	159	95	543
1	0.00001	803	999	449	747	887	825	1000	237	203	146	114	159
1	0.00001	264	998	796	31	937	46	1000	297	175	127	116	99
1	0.00001	785	999	247	707	184	822	1000	241	222	187	98	344
1	0.00001	462	999	87	828	151	905	1000	276	183	152	77	107
1	0.00001	428	999	120	865	225	993	1000	221	132	109	96	34
1	0.0001	154	999	207	231	314	698	1000	162	112	104	92	668
1	0.0001	848	998	854	765	235	625	1000	215	119	95	88	681
1	0.0001	489	999	623	763	182	519	1000	187	90	78	69	714
1	0.0001	330	997	853	221	835	54	1000	132	117	112	112	847
1	0.0001	234	997	538	164	308	187	1000	209	151	94	78	630
1	0.0001	305	995	707	996	-2	963	1000	195	154	148	102	730
1	0.0001	669	996	162	880	211	920	1000	122	118	117	107	835
1	0.0001	69	996	517	571	553	396	1000	149	110	93	89	574
1	0.0001	710	998	706	213	117	806	1000	239	127	59	56	614
1	0.0001	428	999	120	865	225	993	1000	111	94	86	67	696
1	0.001	859	997	305	813	121	840	1000	118	86	84	61	858
1	0.001	322	985	972	624	104	740	1000	75	72	46	39	785
1	0.001	505	998	780	934	65	772	1000	61	49	48	45	835
1	0.001	53	993	47	151	305	138	1000	76	47	43	42	858
1	0.001	234	997	538	164	308	187	1000	100	67	65	60	882
1	0.001	305	995	707	996	-2	963	1000	94	67	64	52	879
1	0.001	676	987	139	868	720	797	1000	64	61	58	50	916
1	0.001	153	997	312	116	769	423	1000	52	49	48	35	836
1	0.001	462	999	87	828	151	905	1000	58	57	51	39	882
1	0.001	935	997	335	233	349	362	1000	128	110	93	44	865
1	0.01	859	997	305	813	121	840	1000	36	31	21	19	952
1	0.01	689	986	656	379	970	305	1000	22	18	17	16	956
1	0.01	70	978	135	22	822	146	1000	33	25	23	22	960
1	0.01	53	993	47	151	305	138	1000	21	20	20	16	923
1	0.01	46	928	846	363	804	683	1000	18	18	18	18	941
1	0.01	260	990	842	306	570	723	1000	39	34	24	22	958
1	0.01	262	995	364	302	703	194	1000	29	19	18	18	951
1	0.01	153	997	312	116	769	423	1000	26	18	17	16	972
1	0.01	628	961	509	687	900	565	1000	44	32	26	22	944
1	0.01	58	977	767	215	754	140	1000	28	22	18	18	959
1	0.1	88	988	285	272	210	877	1000	14	14	10	10	985
1	0.1	689	986	656	379	970	305	1000	12	9	8	7	986
1	0.1	46	964	846	363	804	683	1000	13	12	12	12	984
1	0.1	55	945	942	232	882	392	1000	7	7	7	6	991
1	0.1	405	978	990	204	957	494	1000	10	10	10	9	989
1	0.1	689	935	656	379	970	305	1000	13	12	9	8	986
1	0.1	262	995	364	302	703	194	1000	10	7	6	6	986
1	0.1	199	933	521	458	710	37	1000	12	11	11	11	987
1	0.1	170	948	689	411	889	36	1000	12	10	9	9	980
1	0.1	646	948	786	194	322	791	1000	10	10	9	7	989
1	1	170	938	689	411	889	36	1000	8	6	5	5	991
1	1	817	742	398	336	966	333	1000	6	6	5	5	994
1	1	182	864	344	63	928	430	1000	5	5	4	4	994
1	1	817	784	398	336	966	333	1000	7	6	5	5	991
1	1	908	956	154	19	919	119	1000	6	6	5	5	993
1	1	266	628	647	309	903	47	1000	6	6	5	5	993
1	1	92	760	669	327	904	152	1000	6	6	6	5	992
1	1	170	635	689	411	889	36	1000	7	6	5	5	992
1	1	432	952	638	547	865	233	1000	7	7	5	5	990
1	1	182	898	344	63	928	430	1000	6	5	5	5	994
1	10	92	668	669	327	904	152	1000	6	5	5	4	994
1	10	817	742	398	336	966	333	1000	5	5	4	4	994
1	10	92	754	669	327	904	152	1000	5	4	4	4	994
1	10	817	784	398	336	966	333	1000	5	5	4	4	994
1	10	266	740	647	309	903	47	1000	5	5	4	4	994
1	10	266	628	647	309	903	47	1000	5	5	4	4	994
1	10	92	760	669	327	904	152	1000	5	4	4	4	994
1	10	92	673	669	327	904	152	1000	5	5	4	4	994
1	10	266	795	647	309	903	47	1000	6	5	5	4	993
1	10	266	384	647	309	903	47	1000	5	5	4	4	994
2	0.00001	542	999	415	873	501	976	1000	281	193	79	75	107
2	0.00001	974	999	674	215	711	678	1000	231	138	114	98	118
2	0.00001	933	999	597	930	457	954	1000	304	142	113	99	160
2	0.00001	772	999	943	399	142	615	1000	216	178	101	76	48
2	0.00001	288	999	13	194	187	186	1000	253	143	133	124	121
2	0.00001	236	999	305	14	502	30	1000	307	154	116	100	61
2	0.00001	498	999	241	386	687	783	1000	402	187	114	85	90
2	0.00001	895	999	607	413	656	654	1000	213	159	151	136	66
2	0.00001	327	998	812	281	209	740	1000	216	162	134	90	46
2	0.00001	686	999	829	5	848	5	1000	206	168	117	101	191
2	0.0001	443	997	892	553	114	504	1000	157	92	80	72	723
2	0.0001	974	999	674	215	711	678	1000	156	144	97	93	837
2	0.0001	933	999	597	930	457	954	1000	125	124	93	73	698
2	0.0001	772	999	943	399	142	615	1000	119	105	84	75	379
2	0.0001	860	994	862	597	340	852	1000	172	87	77	69	593
2	0.0001	590	998	27	31	416	67	1000	192	161	103	98	794
2	0.0001	67	998	672	621	900	695	1000	134	91	79	75	660
2	0.0001	895	999	607	413	656	654	1000	226	127	111	98	739
2	0.0001	327	998	812	281	209	740	1000	186	136	78	75	739
2	0.0001	470	997	740	640	104	778	1000	155	110	106	88	661
2	0.001	782	996	531	324	746	832	1000	89	69	66	49	898
2	0.001	503	990	879	303	387	518	1000	80	61	48	41	894
2	0.001	917	994	859	695	561	659	1000	91	70	54	49	908
2	0.001	776	998	596	804	346	618	1000	45	42	39	37	859
2	0.001	860	994	862	597	340	852	1000	60	57	40	39	882
2	0.001	600	990	184	741	336	254	1000	60	54	43	43	929
2	0.001	498	999	241	386	687	783	1000	77	58	49	47	892
2	0.001	372	998	91	869	576	913	1000	61	57	49	42	893
2	0.001	682	999	503	129	901	285	1000	90	54	46	46	880
2	0.001	140	991	528	634	197	895	1000	55	47	39	39	855
2	0.01	524	952	276	196	311	528	1000	38	26	21	21	939
2	0.01	59	988	513	987	348	962	1000	36	30	27	26	955
2	0.01	917	994	859	695	561	659	1000	27	24	22	19	947
2	0.01	148	950	713	782	205	149	1000	25	24	20	20	970
2	0.01	860	994	862	597	340	852	1000	21	20	19	19	975
2	0.01	856	962	984	800	805	947	1000	33	22	20	20	967
2	0.01	164	987	974	972	804	414	1000	17	16	16	16	979
2	0.01	372	998	91	869	576	913	1000	47	19	18	18	925
2	0.01	632	988	171	369	964	560	1000	22	20	20	18	940
2	0.01	140	991	528	634	197	895	1000	27	26	26	20	968
2	0.1	343	872	973	347	922	471	1000	10	9	7	7	985
2	0.1	769	975	970	910	702	613	1000	13	7	7	7	977
2	0.1	866	917	952	9	894	97	1000	13	10	8	7	985
2	0.1	889	894	497	193	677	328	1000	13	12	12	11	981
2	0.1	343	941	973	347	922	471	1000	13	9	9	9	987
2	0.1	365	805	931	209	821	477	1000	19	13	9	8	978
2	0.1	114	995	420	585	867	963	1000	8	8	7	7	977
2	0.1	250	903	204	38	943	442	1000	11	10	9	9	985
2	0.1	769	991	970	910	702	613	1000	12	10	9	9	987
2	0.1	866	984	952	9	894	97	1000	8	7	6	6	974
2	1	834	716	954	28	921	317	1000	8	5	4	4	989
2	1	343	755	973	347	922	471	1000	5	4	4	3	989
2	1	343	823	973	347	922	471	1000	7	5	4	4	989
2	1	343	931	973	347	922	471	1000	5	5	4	4	991
2	1	834	842	954	28	921	317	1000	9	8	5	4	989
2	1	865	861	872	13	955	96	1000	10	7	6	4	987
2	1	834	825	954	28	921	317	1000	5	5	4	3	992
2	1	343	685	973	347	922	471	1000	6	4	4	4	991
2	1	834	824	954	28	921	317	1000	9	6	4	4	989
2	1	866	984	952	9	894	97	1000	9	7	6	4	989
2	10	865	939	872	13	955	96	1000	4	4	3	3	987
2	10	921	866	894	109	954	104	1000	4	4	3	3	989
2	10	921	646	894	109	954	104	1000	4	4	3	3	989
2	10	921	166	894	109	954	104	1000	4	4	3	3	989
2	10	865	886	872	13	955	96	1000	10	4	4	3	987
2	10	865	861	872	13	955	96	1000	5	4	4	3	987
2	10	921	529	894	109	954	104	1000	4	4	3	3	989
2	10	865	172	872	13	955	96	1000	4	4	3	3	987
2	10	921	904	894	109	954	104	1000	4	4	3	3	989
2	10	865	733	872	13	955	96	1000	4	4	3	3	987
3	0.00001	436	999	584	947	681	500	1000	145	138	120	106	36
3	0.00001	542	999	8	184	589	279	1000	297	164	113	102	53
3	0.00001	972	999	507	524	243	950	1000	171	168	140	114	129
3	0.00001	8	999	15	424	712	403	1000	322	229	101	95	205
3	0.00001	636	999	103	923	588	975	1000	283	202	146	136	196
3	0.00001	734	999	865	926	913	999	1000	321	124	86	78	50
3	0.00001	799	999	705	416	547	347	1000	236	146	121	82	87
3	0.00001	590	999	525	789	39	788	1000	272	186	180	116	250
3	0.00001	295	999	612	657	502	193	1000	216	173	145	69	49
3	0.00001	547	999	621	747	538	524	1000	232	205	128	99	192
3	0.0001	436	999	584	947	681	500	1000	117	92	91	80	386
3	0.0001	542	999	8	184	589	279	1000	197	150	123	74	690
3	0.0001	972	999	507	524	243	950	1000	107	81	76	67	521
3	0.0001	762	998	385	558	974	598	1000	213	120	82	75	731
3	0.0001	970	997	921	469	396	393	1000	159	120	112	86	705
3	0.0001	734	999	865	926	913	999	1000	215	89	81	74	645
3	0.0001	799	999	705	416	547	347	1000	236	134	99	88	717
3	0.0001	325	997	124	215	832	203	1000	130	121	100	94	797
3	0.0001	295	999	612	657	502	193	1000	203	147	90	61	707
3	0.0001	547	999	621	747	538	524	1000	115	108	94	92	675
3	0.001	457	994	524	930	522	906	1000	66	62	54	45	905
3	0.001	633	993	518	480	723	84	1000	62	54	44	43	876
3	0.001	155	990	110	778	86	440	1000	60	39	37	36	936
3	0.001	430	996	936	86	493	757	1000	77	61	61	43	910
3	0.001	970	997	921	469	396	393	1000	53	48	46	45	940
3	0.001	734	999	865	926	913	999	1000	49	36	31	30	823
3	0.001	73	996	765	861	554	124	1000	110	70	54	38	882
3	0.001	784	995	490	678	123	820	1000	64	52	46	42	853
3	0.001	295	999	612	657	502	193	1000	46	42	40	33	876
3	0.001	928	992	845	764	162	849	1000	86	73	69	61	911
3	0.01	256	975	811	669	315	893	1000	26	25	24	24	967
3	0.01	730	997	945	300	893	323	1000	27	26	23	17	963
3	0.01	597	979	805	342	209	542	1000	26	25	22	22	969
3	0.01	761	955	951	682	430	597	1000	28	24	21	20	942
3	0.01	533	935	932	21	922	73	1000	31	30	26	19	955
3	0.01	891	990	920	118	892	103	1000	33	32	31	28	962
3	0.01	720	979	871	127	584	585	1000	36	23	22	18	952
3	0.01	670	983	861	406	163	564	1000	37	26	23	23	957
3	0.01	409	970	324	478	190	754	1000	38	27	24	21	932
3	0.01	808	984	321	279	443	612	1000	37	35	28	22	959
3	0.1	172	922	469	603	713	150	1000	13	9	8	8	975
3	0.1	616	983	305	29	758	296	1000	12	11	8	7	983
3	0.1	199	943	107	28	883	160	1000	10	9	8	8	981
3	0.1	118	976	878	349	777	430	1000	10	7	7	6	974
3	0.1	730	758	945	300	893	323	1000	21	16	8	6	970
3	0.1	163	977	210	566	938	147	1000	12	9	8	7	981
3	0.1	730	959	945	300	893	323	1000	10	7	7	7	989
3	0.1	70	917	995	984	761	696	1000	10	10	8	7	982
3	0.1	92	956	685	333	332	130	1000	21	15	14	11	976
3	0.1	817	945	319	713	591	828	1000	13	12	8	7	981
3	1	887	657	543	31	962	370	1000	11	5	5	5	988
3	1	202	949	520	294	963	161	1000	6	5	5	5	989
3	1	887	838	543	31	962	370	1000	5	5	5	5	989
3	1	887	808	543	31	962	370	1000	5	5	5	4	995
3	1	887	733	543	31	962	370	1000	6	5	5	4	993
3	1	887	583	543	31	962	370	1000	5	5	5	5	994
3	1	887	960	543	31	962	370	1000	5	5	5	5	994
3	1	202	956	520	294	963	161	1000	5	5	5	5	989
3	1	202	576	520	294	963	161	1000	5	5	5	4	995
3	1	887	507	543	31	962	370	1000	6	5	5	5	993
3	10	887	657	543	31	962	370	1000	5	5	5	5	989
3	10	202	949	520	294	963	161	1000	6	5	5	5	989
3	10	887	838	543	31	962	370	1000	5	5	5	5	989
3	10	887	808	543	31	962	370	1000	5	5	5	5	989
3	10	887	733	543	31	962	370	1000	6	5	5	5	989
3	10	887	583	543	31	962	370	1000	5	5	5	5	989
3	10	887	960	543	31	962	370	1000	6	5	5	5	989
3	10	202	956	520	294	963	161	1000	5	5	5	5	989
3	10	202	576	520	294	963	161	1000	6	5	5	5	989
3	10	887	507	543	31	962	370	1000	6	5	5	5	989
4	0.00001	369	999	960	359	800	213	1000	245	179	107	104	31
4	0.00001	658	999	259	48	809	70	1000	345	123	114	106	105
4	0.00001	168	999	276	559	380	429	1000	243	145	138	103	68
4	0.00001	966	999	728	182	168	866	1000	339	156	119	99	260
4	0.00001	885	999	620	713	901	357	1000	268	178	151	110	219
4	0.00001	854	999	239	924	300	987	1000	281	115	108	103	255
4	0.00001	192	999	502	724	368	885	1000	224	215	181	128	724
4	0.00001	462	999	145	543	40	912	1000	294	218	136	107	76
4	0.00001	734	999	485	950	454	933	1000	195	133	126	108	19
4	0.00001	820	999	202	139	621	340	1000	295	235	131	88	237
4	0.0001	369	999	960	359	800	213	1000	143	135	113	105	640
4	0.0001	402	997	877	428	188	762	1000	141	99	80	63	792
4	0.0001	168	999	276	559	380	429	1000	160	158	102	72	756
4	0.0001	966	999	728	182	168	866	1000	223	116	107	87	740
4	0.0001	74	995	435	366	271	406	1000	150	132	126	99	660
4	0.0001	748	996	830	309	854	322	1000	129	105	75	68	608
4	0.0001	432	998	447	826	642	767	1000	156	126	95	90	804
4	0.0001	978	998	878	164	664	374	1000	129	97	90	86	557
4	0.0001	734	999	485	950	454	933	1000	255	107	101	55	717
4	0.0001	723	998	904	217	974	312	1000	204	82	77	68	596
4	0.001	400	991	742	354	390	761	1000	59	47	45	42	916
4	0.001	508	998	400	526	919	247	1000	86	62	59	52	898
4	0.001	16	994	977	922	12	390	1000	85	64	60	54	907
4	0.001	832	998	851	350	405	843	1000	98	45	40	36	899
4	0.001	300	991	440	901	14	968	1000	95	74	71	54	866
4	0.001	748	996	830	309	854	322	1000	88	72	60	55	905
4	0.001	281	994	549	276	805	740	1000	59	44	38	38	885
4	0.001	334	985	348	222	233	478	1000	81	60	52	51	917
4	0.001	734	999	485	950	454	933	1000	57	47	39	34	823
4	0.001	723	998	904	217	974	312	1000	77	42	40	33	909
4	0.01	626	950	873	893	274	565	1000	30	29	29	24	964
4	0.01	506	969	671	154	942	246	1000	26	25	20	18	931
4	0.01	458	992	134	743	801	517	1000	28	26	25	21	962
4	0.01	832	998	851	350	405	843	1000	28	26	26	25	950
4	0.01	84	997	836	868	701	137	1000	28	27	21	19	954
4	0.01	748	996	830	309	854	322	1000	32	29	29	27	967
4	0.01	492	962	795	552	807	529	1000	32	25	20	18	957
4	0.01	76	950	711	607	289	958	1000	22	20	20	18	930
4	0.01	248	986	700	675	943	893	1000	27	26	23	20	965
4	0.01	442	951	618	566	824	771	1000	60	23	21	18	927
4	0.1	400	991	742	354	390	761	1000	8	7	7	7	988
4	0.1	217	720	682	167	841	178	1000	8	7	7	6	984
4	0.1	135	963	712	144	853	23	1000	9	8	7	6	974
4	0.1	308	995	166	777	844	899	1000	12	11	10	9	988
4	0.1	217	882	682	167	841	178	1000	7	6	6	6	980
4	0.1	748	996	830	309	854	322	1000	10	8	7	7	988
4	0.1	281	994	549	276	805	740	1000	11	9	7	6	986
4	0.1	64	850	666	101	690	403	1000	10	9	7	7	981
4	0.1	533	918	735	600	558	545	1000	8	8	6	6	980
4	0.1	135	962	712	144	853	23	1000	9	8	6	6	972
4	1	800	754	813	616	806	614	1000	7	6	5	4	992
4	1	761	813	147	349	982	85	1000	7	6	6	5	992
4	1	135	963	712	144	853	23	1000	5	5	4	4	994
4	1	761	392	147	349	982	85	1000	6	6	4	4	992
4	1	932	861	653	231	814	106	1000	7	6	5	5	992
4	1	135	577	712	144	853	23	1000	7	7	6	5	992
4	1	745	786	705	457	840	594	1000	6	6	5	4	994
4	1	706	313	143	25	983	305	1000	8	8	7	6	992
4	1	373	948	510	334	898	491	1000	6	5	5	4	993
4	1	135	962	712	144	853	23	1000	7	5	5	5	992
4	10	706	214	143	25	983	305	1000	8	7	6	4	992
4	10	761	813	147	349	982	85	1000	7	6	5	4	992
4	10	761	588	147	349	982	85	1000	5	5	5	4	993
4	10	761	392	147	349	982	85	1000	6	5	4	4	993
4	10	706	624	143	25	983	305	1000	7	6	6	5	992
4	10	706	869	143	25	983	305	1000	7	6	6	5	992
4	10	761	619	147	349	982	85	1000	7	6	5	4	992
4	10	706	313	143	25	983	305	1000	8	7	6	6	992
4	10	706	790	143	25	983	305	1000	7	6	5	4	992
4	10	761	148	147	349	982	85	1000	5	5	4	4	993
5	0.00001	537	999	74	34	804	241	1000	174	157	134	117	55
5	0.00001	937	999	997	903	313	655	1000	333	176	154	99	517
5	0.00001	380	999	759	100	38	494	1000	287	155	114	102	79
5	0.00001	917	999	359	951	4	968	1000	333	196	93	89	38
5	0.00001	255	999	387	685	622	169	1000	392	161	82	63	105
5	0.00001	388	999	996	947	259	919	1000	239	235	212	100	387
5	0.00001	565	999	756	549	303	783	1000	280	185	102	97	79
5	0.00001	860	999	940	548	850	838	1000	207	142	121	110	100
5	0.00001	520	999	365	777	52	778	1000	357	129	120	100	200
5	0.00001	981	999	620	758	88	974	1000	234	173	136	69	45
5	0.0001	537	999	74	34	804	241	1000	179	106	90	82	712
5	0.0001	833	998	291	286	576	326	1000	221	128	85	76	764
5	0.0001	380	999	759	100	38	494	1000	151	122	101	81	610
5	0.0001	917	999	359	951	4	968	1000	330	206	77	64	583
5	0.0001	84	998	628	641	750	397	1000	154	98	63	54	403
5	0.0001	388	999	996	947	259	919	1000	173	140	77	71	546
5	0.0001	565	999	756	549	303	783	1000	184	86	76	71	762
5	0.0001	860	999	940	548	850	838	1000	101	73	59	52	640
5	0.0001	270	998	544	264	885	459	1000	154	96	79	61	643
5	0.0001	981	999	620	758	88	974	1000	124	115	105	71	608
5	0.001	537	999	74	34	804	241	1000	54	48	45	43	906
5	0.001	584	977	239	725	39	941	1000	70	65	48	41	862
5	0.001	664	984	167	296	870	274	1000	66	64	49	49	899
5	0.001	85	998	929	688	981	398	1000	63	45	44	42	871
5	0.001	255	999	387	685	622	169	1000	71	65	52	52	904
5	0.001	234	994	879	915	891	165	1000	75	74	41	39	907
5	0.001	565	999	756	549	303	783	1000	94	88	56	51	851
5	0.001	860	999	940	548	850	838	1000	61	52	50	41	920
5	0.001	778	993	194	361	759	822	1000	68	61	52	46	908
5	0.001	326	990	948	563	753	184	1000	58	58	56	45	868
5	0.01	392	987	885	312	379	921	1000	33	33	23	20	953
5	0.01	984	971	693	177	721	369	1000	31	27	21	17	955
5	0.01	664	984	167	296	870	274	1000	16	12	12	12	974
5	0.01	85	998	929	688	981	398	1000	25	22	18	18	968
5	0.01	841	954	982	936	189	630	1000	25	17	17	16	974
5	0.01	105	970	561	674	508	404	1000	26	24	21	18	971
5	0.01	392	990	885	312	379	921	1000	26	18	17	15	965
5	0.01	646	965	932	764	857	796	1000	33	31	20	20	946
5	0.01	28	986	944	679	780	104	1000	27	23	18	18	947
5	0.01	326	990	948	563	753	184	1000	19	19	18	17	978
5	0.1	664	929	167	296	870	274	1000	11	7	7	7	979
5	0.1	176	805	938	83	717	153	1000	10	10	7	7	990
5	0.1	85	891	929	688	981	398	1000	12	11	10	8	984
5	0.1	85	998	929	688	981	398	1000	6	5	5	4	990
5	0.1	664	973	167	296	870	274	1000	10	10	9	9	990
5	0.1	246	926	959	589	779	167	1000	9	7	6	5	988
5	0.1	777	991	862	32	991	78	1000	7	5	5	4	980
5	0.1	952	791	830	26	990	359	1000	11	9	8	7	986
5	0.1	28	986	944	679	780	104	1000	7	7	7	6	993
5	0.1	426	974	840	124	825	507	1000	8	6	6	6	992
5	1	952	851	830	26	990	359	1000	3	3	3	2	988
5	1	85	449	929	688	981	398	1000	4	4	3	3	995
5	1	85	891	929	688	981	398	1000	3	3	3	3	990
5	1	85	998	929	688	981	398	1000	4	3	3	3	990
5	1	85	615	929	688	981	398	1000	4	3	3	3	995
5	1	299	895	920	18	980	180	1000	4	4	4	3	995
5	1	777	991	862	32	991	78	1000	5	4	3	3	989
5	1	952	791	830	26	990	359	1000	3	3	3	3	986
5	1	777	627	862	32	991	78	1000	3	3	3	3	989
5	1	299	707	920	18	980	180	1000	3	3	3	3	995
5	10	299	197	920	18	980	180	1000	3	3	3	3	995
5	10	85	449	929	688	981	398	1000	3	3	2	2	995
5	10	777	398	862	32	991	78	1000	3	2	2	2	989
5	10	85	998	929	688	981	398	1000	3	2	2	2	995
5	10	85	615	929	688	981	398	1000	3	2	2	2	995
5	10	299	895	920	18	980	180	1000	3	3	3	3	995
5	10	777	991	862	32	991	78	1000	3	3	2	2	989
5	10	85	97	929	688	981	398	1000	3	3	2	2	995
5	10	777	627	862	32	991	78	1000	3	2	2	2	989
5	10	777	470	862	32	991	78	1000	3	2	2	2	989
6	0.00001	468	999	435	668	996	520	1000	146	139	116	106	104
6	0.00001	736	999	233	933	27	941	1000	346	273	150	98	599
6	0.00001	495	999	563	34	908	526	1000	263	191	176	94	116
6	0.00001	385	999	379	153	975	47	1000	371	144	129	95	185
6	0.00001	265	999	237	566	83	975	1000	304	138	115	100	41
6	0.00001	600	999	225	720	332	791	1000	387	202	110	95	152
6	0.00001	374	999	349	19	329	45	1000	212	184	146	92	603
6	0.00001	869	999	244	735	133	848	1000	208	173	111	88	135
6	0.00001	67	999	985	845	152	672	1000	166	116	95	81	24
6	0.00001	997	999	441	249	896	373	1000	258	174	137	131	198
6	0.0001	468	999	435	668	996	520	1000	151	112	80	75	613
6	0.0001	501	997	543	768	291	773	1000	126	87	82	80	729
6	0.0001	495	999	563	34	908	526	1000	164	147	111	80	647
6	0.0001	180	997	498	73	572	22	1000	111	86	79	75	614
6	0.0001	0	998	410	373	335	663	1000	130	121	79	69	602
6	0.0001	632	998	606	92	686	277	1000	129	126	99	77	685
6	0.0001	150	996	942	989	57	890	1000	136	125	117	61	572
6	0.0001	869	999	244	735	133	848	1000	164	100	65	61	788
6	0.0001	67	999	985	845	152	672	1000	101	81	72	65	687
6	0.0001	997	999	441	249	896	373	1000	211	173	115	90	660
6	0.001	468	999	435	668	996	520	1000	92	52	49	44	872
6	0.001	564	990	626	443	735	545	1000	72	69	44	42	902
6	0.001	812	997	661	811	945	838	1000	56	43	40	38	850
6	0.001	561	986	218	119	749	259	1000	98	67	63	52	894
6	0.001	0	998	410	373	335	663	1000	75	45	45	44	874
6	0.001	632	998	606	92	686	277	1000	58	49	45	45	925
6	0.001	150	996	942	989	57	890	1000	57	51	49	40	890
6	0.001	52	989	755	367	593	129	1000	72	43	42	39	862
6	0.001	67	999	985	845	152	672	1000	73	67	57	46	891
6	0.001	408	996	480	521	498	753	1000	71	60	55	52	902
6	0.01	184	971	611	598	745	431	1000	29	25	25	24	949
6	0.01	875	947	227	192	692	103	1000	18	18	18	17	980
6	0.01	812	997	661	811	945	838	1000	28	20	18	16	968
6	0.01	385	999	379	153	975	47	1000	24	18	17	17	969
6	0.01	846	985	574	524	255	842	1000	22	22	21	20	960
6	0.01	600	999	225	720	332	791	1000	37	30	26	20	937
6	0.01	649	978	383	11	974	79	1000	22	21	20	17	974
6	0.01	394	998	577	969	263	910	1000	22	15	14	14	942
6	0.01	703	959	881	400	986	295	1000	26	26	24	22	972
6	0.01	326	905	405	102	838	206	1000	31	23	19	14	969
6	0.1	953	858	919	506	700	355	1000	13	9	9	8	981
6	0.1	377	896	74	380	610	742	1000	9	8	7	7	976
6	0.1	605	934	612	63	767	269	1000	11	10	8	7	986
6	0.1	385	999	379	153	975	47	1000	13	9	8	7	984
6	0.1	649	971	383	11	974	79	1000	8	7	5	5	982
6	0.1	385	908	379	153	975	47	1000	7	7	7	7	985
6	0.1	649	978	383	11	974	79	1000	11	7	7	7	989
6	0.1	991	850	354	201	668	370	1000	11	9	8	8	983
6	0.1	952	898	927	855	804	866	1000	11	10	8	6	987
6	0.1	326	905	405	102	838	206	1000	6	6	5	5	985
6	1	385	817	379	153	975	47	1000	6	3	3	3	992
6	1	106	905	328	613	881	143	1000	6	5	3	3	985
6	1	385	752	379	153	975	47	1000	5	4	3	3	994
6	1	385	999	379	153	975	47	1000	6	3	3	3	992
6	1	649	971	383	11	974	79	1000	5	3	3	3	994
6	1	385	908	379	153	975	47	1000	5	4	3	3	994
6	1	385	858	379	153	975	47	1000	5	3	3	3	994
6	1	385	406	379	153	975	47	1000	5	5	3	3	994
6	1	649	941	383	11	974	79	1000	5	3	3	3	994
6	1	649	535	383	11	974	79	1000	5	4	4	4	994
6	10	385	817	379	153	975	47	1000	5	3	3	3	994
6	10	385	233	379	153	975	47	1000	5	3	3	3	994
6	10	385	752	379	153	975	47	1000	5	3	3	3	994
6	10	385	999	379	153	975	47	1000	5	3	3	3	994
6	10	649	971	383	11	974	79	1000	5	3	3	3	992
6	10	385	908	379	153	975	47	1000	5	3	3	3	994
6	10	649	978	383	11	974	79	1000	5	5	3	3	992
6	10	385	406	379	153	975	47	1000	5	3	3	3	994
6	10	649	941	383	11	974	79	1000	5	5	3	3	992
6	10	649	535	383	11	974	79	1000	5	4	3	3	992
7	0.00001	781	999	843	610	659	594	1000	174	174	169	118	101
7	0.00001	963	999	184	877	508	990	1000	260	216	106	86	145
7	0.00001	985	999	448	188	471	864	1000	413	143	112	85	240
7	0.00001	372	999	144	740	481	732	1000	221	193	120	99	107
7	0.00001	939	999	398	414	293	636	1000	371	225	115	111	304
7	0.00001	803	999	621	52	932	343	1000	317	115	113	81	35
7	0.00001	717	999	583	615	794	932	1000	268	176	127	111	64
7	0.00001	538	999	56	192	931	528	1000	244	214	152	87	579
7	0.00001	576	999	71	243	507	286	1000	250	182	129	123	132
7	0.00001	962	999	249	785	827	643	1000	242	231	148	121	356
7	0.0001	781	999	843	610	659	594	1000	154	85	77	75	632
7	0.0001	764	998	286	90	818	589	1000	134	125	91	82	622
7	0.0001	695	998	516	625	910	803	1000	140	111	96	85	510
7	0.0001	672	997	844	756	13	797	1000	134	85	79	75	649
7	0.0001	939	999	398	414	293	636	1000	107	84	81	60	867
7	0.0001	690	998	218	633	343	316	1000	146	111	82	78	572
7	0.0001	910	997	324	655	145	844	1000	145	130	118	91	601
7	0.0001	543	997	899	155	533	273	1000	253	101	92	72	623
7	0.0001	798	997	660	621	570	92	1000	155	125	111	109	677
7	0.0001	413	996	868	422	638	493	1000	181	149	114	109	810
7	0.001	781	999	843	610	659	594	1000	90	51	49	44	902
7	0.001	407	994	447	601	487	977	1000	77	72	68	58	913
7	0.001	102	988	455	30	955	22	1000	70	70	61	38	875
7	0.001	226	981	571	789	680	697	1000	64	51	44	41	886
7	0.001	253	990	220	265	937	449	1000	64	63	51	49	919
7	0.001	803	999	621	52	932	343	1000	84	76	60	55	913
7	0.001	339	994	756	736	261	222	1000	60	59	53	51	880
7	0.001	543	997	899	155	533	273	1000	45	41	34	34	838
7	0.001	798	997	660	621	570	92	1000	60	51	44	44	913
7	0.001	44	997	333	395	905	136	1000	67	62	50	42	799
7	0.01	982	979	830	834	766	863	1000	35	28	26	24	965
7	0.01	442	961	488	996	704	906	1000	37	36	30	19	955
7	0.01	371	989	755	5	542	5	1000	25	23	22	19	970
7	0.01	207	991	568	481	787	189	1000	27	25	18	17	966
7	0.01	660	980	707	352	895	75	1000	19	18	17	16	970
7	0.01	214	990	458	486	666	694	1000	21	19	16	15	970
7	0.01	266	976	472	516	948	711	1000	36	36	19	17	945
7	0.01	511	984	952	933	655	517	1000	34	33	31	29	955
7	0.01	162	957	765	489	250	178	1000	26	22	19	19	974
7	0.01	90	968	728	376	454	151	1000	24	23	22	22	960
7	0.1	982	979	830	834	766	863	1000	10	8	8	7	988
7	0.1	624	988	399	173	962	296	1000	12	11	10	10	983
7	0.1	763	922	842	117	795	331	1000	8	7	7	6	979
7	0.1	932	982	302	59	728	372	1000	18	16	11	8	982
7	0.1	308	897	723	454	539	466	1000	9	9	8	7	990
7	0.1	348	988	780	124	927	47	1000	11	9	8	8	988
7	0.1	574	944	719	523	772	778	1000	16	13	9	8	979
7	0.1	102	972	455	30	955	22	1000	15	9	8	8	979
7	0.1	230	933	760	738	667	699	1000	9	7	7	6	970
7	0.1	431	899	690	213	940	246	1000	12	11	10	9	976
7	1	598	822	649	880	972	291	1000	5	5	5	4	989
7	1	764	998	286	90	818	589	1000	11	5	5	5	982
7	1	158	649	644	386	973	176	1000	5	5	5	4	989
7	1	158	178	644	386	973	176	1000	5	5	5	4	988
7	1	704	882	646	18	809	82	1000	4	4	4	3	989
7	1	598	916	649	880	972	291	1000	6	5	5	5	989
7	1	158	773	644	386	973	176	1000	5	5	5	4	989
7	1	158	902	644	386	973	176	1000	5	4	3	3	989
7	1	158	976	644	386	973	176	1000	5	5	5	4	989
7	1	704	890	646	18	809	82	1000	5	5	5	4	989
7	10	598	822	649	880	972	291	1000	5	4	3	3	989
7	10	158	945	644	386	973	176	1000	5	5	5	4	989
7	10	158	649	644	386	973	176	1000	5	4	3	3	989
7	10	158	178	644	386	973	176	1000	5	5	4	3	989
7	10	158	491	644	386	973	176	1000	5	5	4	3	989
7	10	598	916	649	880	972	291	1000	5	4	3	3	989
7	10	158	773	644	386	973	176	1000	5	5	4	2	989
7	10	158	902	644	386	973	176	1000	5	5	4	3	989
7	10	158	976	644	386	973	176	1000	5	4	2	2	989
7	10	158	678	644	386	973	176	1000	5	5	4	3	989
8	0.00001	472	999	317	684	204	771	1000	361	197	135	98	586
8	0.00001	366	999	449	17	392	48	1000	232	167	151	113	22
8	0.00001	871	999	575	460	566	625	1000	225	161	134	111	141
8	0.00001	80	998	711	85	842	137	1000	308	255	132	112	493
8	0.00001	720	999	569	649	253	301	1000	198	171	101	89	92
8	0.00001	589	999	39	303	18	796	1000	284	124	118	107	309
8	0.00001	585	999	73	462	23	531	1000	197	177	123	115	75
8	0.00001	152	999	899	499	742	406	1000	276	149	120	108	102
8	0.00001	147	999	584	546	661	891	1000	318	186	144	109	594
8	0.00001	602	999	86	301	232	267	1000	143	115	111	108	190
8	0.0001	653	996	251	149	585	89	1000	238	151	104	77	742
8	0.0001	366	999	449	17	392	48	1000	142	95	87	72	698
8	0.0001	871	999	575	460	566	625	1000	241	180	155	101	691
8	0.0001	80	998	711	85	842	137	1000	198	187	126	87	780
8	0.0001	720	999	569	649	253	301	1000	93	81	77	71	504
8	0.0001	589	999	39	303	18	796	1000	130	122	114	101	766
8	0.0001	703	995	412	345	979	296	1000	113	109	102	97	681
8	0.0001	138	998	793	306	197	401	1000	225	131	112	87	768
8	0.0001	983	998	890	541	925	663	1000	193	116	100	89	776
8	0.0001	911	992	941	533	172	637	1000	226	123	111	106	698
8	0.001	653	996	251	149	585	89	1000	70	55	48	43	876
8	0.001	10	994	938	615	363	366	1000	72	52	34	32	826
8	0.001	177	994	596	544	26	416	1000	70	63	51	48	917
8	0.001	744	978	741	333	962	95	1000	73	50	45	42	835
8	0.001	63	995	157	720	659	682	1000	45	43	41	37	863
8	0.001	354	997	235	365	147	46	1000	79	66	43	42	838
8	0.001	703	995	412	345	979	296	1000	44	41	39	39	938
8	0.001	138	998	793	306	197	401	1000	48	47	43	32	829
8	0.001	147	999	584	546	661	891	1000	91	80	56	45	763
8	0.001	745	993	290	587	101	584	1000	75	63	55	52	870
8	0.01	278	992	463	650	480	735	1000	36	23	22	20	951
8	0.01	53	993	680	819	235	679	1000	31	27	25	24	968
8	0.01	699	968	93	348	796	293	1000	49	29	26	20	943
8	0.01	84	967	154	371	539	687	1000	33	18	16	15	956
8	0.01	676	957	821	523	637	558	1000	51	21	21	20	948
8	0.01	423	993	411	467	343	490	1000	37	36	33	19	951
8	0.01	991	940	425	855	543	664	1000	24	19	19	18	941
8	0.01	833	950	739	645	346	953	1000	34	27	23	23	949
8	0.01	983	998	890	541	925	663	1000	24	22	21	20	967
8	0.01	845	981	702	94	779	615	1000	39	38	24	23	956
8	0.1	211	980	746	82	881	30	1000	9	9	8	8	986
8	0.1	845	919	702	94	779	615	1000	9	8	7	7	990
8	0.1	62	961	813	935	729	885	1000	8	8	8	6	984
8	0.1	175	962	767	419	882	415	1000	7	7	7	7	992
8	0.1	841	891	917	865	370	848	1000	8	8	7	6	988
8	0.1	175	844	767	419	882	415	1000	9	8	8	7	987
8	0.1	409	959	874	801	749	484	1000	10	8	8	7	989
8	0.1	573	936	903	818	926	528	1000	10	9	8	8	984
8	0.1	983	998	890	541	925	663	1000	7	7	6	6	992
8	0.1	573	905	903	818	926	528	1000	8	7	6	6	985
8	1	445	884	272	86	947	226	1000	6	6	6	5	990
8	1	845	919	702	94	779	615	1000	7	6	5	5	990
8	1	966	878	804	73	827	353	1000	5	3	3	3	994
8	1	175	962	767	419	882	415	1000	6	5	4	3	994
8	1	666	837	78	183	988	286	1000	7	6	5	5	990
8	1	175	844	767	419	882	415	1000	6	5	4	3	994
8	1	27	799	721	160	786	672	1000	8	6	6	5	990
8	1	211	563	746	82	881	30	1000	6	6	5	4	993
8	1	175	921	767	419	882	415	1000	5	5	4	4	994
8	1	211	943	746	82	881	30	1000	5	3	3	3	993
8	10	445	884	272	86	947	226	1000	6	6	5	4	990
8	10	445	842	272	86	947	226	1000	6	6	5	5	990
8	10	445	719	272	86	947	226	1000	8	6	6	4	990
8	10	722	781	273	121	946	302	1000	6	5	4	3	990
8	10	588	543	774	243	991	533	1000	6	5	5	3	990
8	10	445	702	272	86	947	226	1000	8	6	6	5	990
8	10	445	898	272	86	947	226	1000	8	6	6	4	990
8	10	445	348	272	86	947	226	1000	8	6	6	4	990
8	10	722	621	273	121	946	302	1000	8	6	6	4	990
8	10	588	848	774	243	991	533	1000	6	5	4	4	990
9	0.00001	310	999	367	14	597	44	1000	347	196	172	92	334
9	0.00001	201	998	348	126	450	158	1000	320	172	137	123	304
9	0.00001	198	999	792	570	890	436	1000	370	146	116	104	267
9	0.00001	733	999	744	216	390	301	1000	303	133	107	85	155
9	0.00001	953	999	501	686	57	861	1000	174	124	119	113	135
9	0.00001	592	998	415	421	654	253	1000	293	254	171	84	178
9	0.00001	864	999	761	885	209	640	1000	216	181	154	137	108
9	0.00001	381	999	593	994	32	999	1000	333	163	145	74	122
9	0.00001	840	999	188	542	707	632	1000	221	175	142	128	540
9	0.00001	68	999	114	524	940	693	1000	222	175	155	135	124
9	0.0001	567	996	990	966	839	919	1000	133	125	87	81	737
9	0.0001	987	997	646	584	237	678	1000	167	126	105	86	803
9	0.0001	157	998	779	761	402	720	1000	129	87	78	71	489
9	0.0001	181	998	699	814	739	725	1000	223	108	98	83	769
9	0.0001	953	999	501	686	57	861	1000	149	132	131	79	687
9	0.0001	188	997	825	947	78	882	1000	283	136	82	74	660
9	0.0001	864	999	761	885	209	640	1000	186	136	99	79	706
9	0.0001	785	998	592	382	679	614	1000	178	155	100	65	683
9	0.0001	281	995	704	5	843	5	1000	112	106	94	88	737
9	0.0001	68	999	114	524	940	693	1000	187	171	136	102	764
9	0.001	342	997	723	880	497	750	1000	64	63	51	46	935
9	0.001	703	988	713	465	823	290	1000	98	82	39	36	855
9	0.001	157	998	779	761	402	720	1000	69	62	61	55	923
9	0.001	450	997	937	277	480	65	1000	62	56	54	50	868
9	0.001	61	997	583	88	811	136	1000	64	46	43	37	920
9	0.001	263	992	831	339	445	180	1000	84	62	59	43	882
9	0.001	864	999	761	885	209	640	1000	85	78	70	68	893
9	0.001	58	996	727	27	594	135	1000	46	44	43	42	906
9	0.001	247	992	476	784	89	888	1000	92	78	66	51	864
9	0.001	771	997	984	463	971	311	1000	49	35	32	30	775
9	0.01	591	992	281	635	381	562	1000	21	20	19	19	978
9	0.01	289	970	208	51	990	39	1000	29	28	26	24	966
9	0.01	782	992	685	245	178	315	1000	29	20	20	20	945
9	0.01	703	984	713	465	823	290	1000	25	24	16	15	970
9	0.01	789	945	855	937	650	827	1000	27	27	25	24	971
9	0.01	110	972	326	134	510	408	1000	35	34	22	21	952
9	0.01	707	979	267	951	519	815	1000	23	20	18	17	971
9	0.01	672	975	751	933	675	928	1000	31	28	16	16	959
9	0.01	260	926	440	549	80	889	1000	49	28	28	26	944
9	0.01	771	997	984	463	971	311	1000	19	18	16	16	966
9	0.1	565	961	226	113	541	552	1000	11	11	10	8	989
9	0.1	726	995	554	327	663	90	1000	11	10	10	10	988
9	0.1	235	965	137	156	518	451	1000	9	8	8	6	987
9	0.1	194	971	783	149	781	156	1000	11	9	8	8	989
9	0.1	209	994	389	709	804	160	1000	12	11	11	10	986
9	0.1	471	886	377	645	577	771	1000	10	9	9	8	989
9	0.1	733	993	744	216	390	301	1000	10	10	10	10	989
9	0.1	473	911	795	347	724	226	1000	8	8	8	8	992
9	0.1	847	963	532	226	854	330	1000	11	9	8	8	986
9	0.1	988	928	266	40	803	114	1000	14	12	10	10	983
9	1	374	890	747	15	958	55	1000	8	7	5	4	991
9	1	718	803	981	344	953	88	1000	5	4	4	4	991
9	1	443	706	755	355	957	514	1000	4	4	4	4	991
9	1	613	956	978	144	954	83	1000	7	6	4	4	991
9	1	228	806	952	212	876	169	1000	9	9	7	5	990
9	1	443	853	755	355	957	514	1000	5	4	4	4	991
9	1	175	948	972	397	874	153	1000	5	4	4	4	993
9	1	718	822	981	344	953	88	1000	7	4	4	4	991
9	1	613	810	978	144	954	83	1000	4	4	4	4	990
9	1	613	937	978	144	954	83	1000	8	4	4	4	991
9	10	613	752	978	144	954	83	1000	7	4	4	4	991
9	10	718	803	981	344	953	88	1000	4	4	4	3	993
9	10	613	399	978	144	954	83	1000	7	4	4	4	991
9	10	613	956	978	144	954	83	1000	5	4	4	4	991
9	10	718	736	981	344	953	88	1000	7	5	4	4	991
9	10	719	964	674	22	951	89	1000	7	7	4	4	991
9	10	64	892	708	639	952	389	1000	4	4	4	3	993
9	10	718	822	981	344	953	88	1000	5	4	4	3	991
9	10	613	810	978	144	954	83	1000	5	4	4	4	991
9	10	613	937	978	144	954	83	1000	7	5	4	4	991
10	0.00001	245	999	176	434	136	447	1000	280	210	108	98	139
10	0.00001	594	999	17	284	351	556	1000	200	152	105	93	129
10	0.00001	820	999	640	832	785	633	1000	184	177	165	157	274
10	0.00001	563	999	829	507	580	798	1000	278	133	116	112	179
10	0.00001	697	999	575	261	868	286	1000	296	154	129	91	79
10	0.00001	804	999	682	825	203	628	1000	310	141	132	108	47
10	0.00001	514	999	826	24	809	233	1000	257	237	140	92	310
10	0.00001	380	999	108	734	107	911	1000	274	223	107	100	180
10	0.00001	204	999	535	822	708	717	1000	216	155	128	101	83
10	0.00001	279	999	448	820	165	734	1000	172	154	139	102	145
10	0.0001	977	996	292	603	320	674	1000	121	95	86	76	473
10	0.0001	594	999	17	284	351	556	1000	179	133	101	96	779
10	0.0001	820	999	640	832	785	633	1000	200	150	112	92	669
10	0.0001	388	998	13	366	175	758	1000	138	123	95	89	837
10	0.0001	697	999	575	261	868	286	1000	206	119	91	81	746
10	0.0001	804	999	682	825	203	628	1000	194	106	106	98	790
10	0.0001	514	999	826	24	809	233	1000	222	154	100	89	711
10	0.0001	703	998	787	281	374	589	1000	216	86	75	74	571
10	0.0001	204	999	535	822	708	717	1000	146	123	92	84	783
10	0.0001	279	999	448	820	165	734	1000	256	88	85	73	726
10	0.001	150	990	876	474	73	710	1000	125	67	64	46	869
10	0.001	903	998	395	520	776	97	1000	73	72	51	44	913
10	0.001	791	988	600	595	311	620	1000	56	49	42	34	855
10	0.001	834	994	927	988	210	986	1000	64	61	57	40	930
10	0.001	803	995	421	368	37	627	1000	70	68	65	64	929
10	0.001	506	991	156	342	181	921	1000	117	65	47	39	849
10	0.001	764	996	986	355	744	306	1000	97	70	44	42	858
10	0.001	38	991	460	656	375	384	1000	85	77	66	53	909
10	0.001	471	989	329	729	278	222	1000	91	77	66	47	869
10	0.001	431	995	905	939	783	506	1000	63	57	47	44	909
10	0.01	176	945	904	674	514	426	1000	26	22	17	15	942
10	0.01	540	980	954	515	846	539	1000	36	33	26	24	934
10	0.01	684	964	302	158	698	282	1000	35	23	17	17	955
10	0.01	205	975	513	412	171	718	1000	40	22	22	21	950
10	0.01	697	999	575	261	868	286	1000	25	20	18	17	967
10	0.01	271	966	665	956	478	731	1000	31	29	23	22	959
10	0.01	172	988	584	954	142	714	1000	43	17	17	16	948
10	0.01	952	969	659	575	655	666	1000	39	31	26	25	936
10	0.01	448	980	939	971	571	777	1000	37	24	20	19	961
10	0.01	680	991	478	205	691	579	1000	40	34	31	29	932
10	0.1	738	937	446	23	504	84	1000	10	10	7	7	985
10	0.1	514	839	826	24	809	233	1000	12	12	11	8	987
10	0.1	458	913	526	287	915	217	1000	8	8	7	6	987
10	0.1	408	976	419	799	631	912	1000	11	9	8	8	988
10	0.1	926	963	862	482	373	660	1000	9	9	9	9	985
10	0.1	898	916	667	775	554	862	1000	10	10	9	9	989
10	0.1	714	934	369	906	612	940	1000	14	11	10	9	986
10	0.1	458	886	526	287	915	217	1000	12	11	11	7	984
10	0.1	453	978	699	809	481	975	1000	14	10	9	8	980
10	0.1	724	948	831	714	760	296	1000	10	10	8	8	987
10	1	688	954	505	296	914	80	1000	3	3	3	3	997
10	1	458	730	526	287	915	217	1000	8	4	4	4	992
10	1	458	913	526	287	915	217	1000	8	4	4	3	992
10	1	688	703	505	296	914	80	1000	6	3	3	3	990
10	1	458	851	526	287	915	217	1000	6	4	4	4	992
10	1	688	360	505	296	914	80	1000	4	3	3	3	996
10	1	688	670	505	296	914	80	1000	8	6	5	4	991
10	1	458	886	526	287	915	217	1000	4	3	3	3	992
10	1	458	736	526	287	915	217	1000	6	4	4	4	992
10	1	784	996	840	91	956	311	1000	6	4	3	3	993
10	10	784	791	840	91	956	311	1000	4	4	3	3	992
10	10	458	730	526	287	915	217	1000	5	3	3	3	992
10	10	784	569	840	91	956	311	1000	4	3	3	3	992
10	10	688	703	505	296	914	80	1000	5	3	3	3	992
10	10	784	274	840	91	956	311	1000	4	3	3	3	992
10	10	688	360	505	296	914	80	1000	6	5	4	4	992
10	10	686	342	875	255	957	284	1000	6	5	4	4	992
10	10	784	514	840	91	956	311	1000	4	4	3	3	992
10	10	784	720	840	91	956	311	1000	4	3	3	3	992
10	10	784	996	840	91	956	311	1000	4	3	3	3	992
11	0.00001	175	999	520	333	457	424	1000	152	147	133	107	41
11	0.00001	926	999	418	588	123	873	1000	260	247	191	73	350
11	0.00001	579	999	433	281	924	244	1000	261	142	132	130	178
11	0.00001	989	998	86	600	232	889	1000	215	178	171	116	155
11	0.00001	341	999	973	264	623	186	1000	268	233	123	86	103
11	0.00001	140	999	328	109	576	137	1000	185	166	120	98	567
11	0.00001	473	999	950	933	124	520	1000	238	203	109	95	138
11	0.00001	238	999	836	614	166	715	1000	287	135	110	109	39
11	0.00001	218	999	825	985	192	909	1000	266	182	106	93	74
11	0.00001	238	999	836	614	166	715	1000	233	201	149	79	29
11	0.0001	175	999	520	333	457	424	1000	154	128	82	68	672
11	0.0001	926	999	418	588	123	873	1000	231	160	72	64	721
11	0.0001	579	999	433	281	924	244	1000	176	162	121	87	736
11	0.0001	989	998	86	600	232	889	1000	134	119	106	81	729
11	0.0001	341	999	973	264	623	186	1000	198	189	102	89	774
11	0.0001	970	995	762	692	312	968	1000	232	153	90	70	650
11	0.0001	473	999	950	933	124	520	1000	176	161	98	66	823
11	0.0001	168	997	324	99	567	422	1000	193	82	79	74	559
11	0.0001	218	999	825	985	192	909	1000	213	107	75	73	612
11	0.0001	238	999	836	614	166	715	1000	165	132	128	60	648
11	0.001	712	986	381	785	873	814	1000	64	60	59	50	883
11	0.001	929	991	409	162	630	343	1000	99	86	64	62	877
11	0.001	639	986	964	536	367	801	1000	101	74	49	43	897
11	0.001	488	999	296	170	654	218	1000	58	53	50	46	853
11	0.001	341	999	973	264	623	186	1000	138	67	58	46	847
11	0.001	531	994	972	718	31	544	1000	112	107	93	59	858
11	0.001	473	999	950	933	124	520	1000	57	56	51	41	879
11	0.001	199	995	987	756	201	709	1000	78	67	57	51	908
11	0.001	218	999	825	985	192	909	1000	75	67	62	50	918
11	0.001	214	995	995	826	546	433	1000	91	44	42	39	831
11	0.01	825	975	915	563	875	623	1000	27	26	23	19	959
11	0.01	828	998	706	945	651	625	1000	22	19	16	15	971
11	0.01	214	988	995	826	546	433	1000	26	20	20	17	974
11	0.01	172	990	723	187	423	703	1000	29	19	19	18	932
11	0.01	744	966	475	977	410	825	1000	23	20	19	19	968
11	0.01	930	981	550	587	990	344	1000	33	31	21	20	963
11	0.01	473	999	950	933	124	520	1000	31	28	28	22	969
11	0.01	92	988	622	788	652	392	1000	25	21	16	15	938
11	0.01	719	997	655	182	933	284	1000	32	26	25	25	955
11	0.01	214	995	995	826	546	433	1000	21	20	18	18	965
11	0.1	904	944	868	10	904	10	1000	9	8	6	6	984
11	0.1	574	953	804	269	864	559	1000	9	9	8	8	989
11	0.1	135	921	631	636	881	693	1000	11	11	11	7	983
11	0.1	168	848	324	99	567	422	1000	9	9	9	6	980
11	0.1	931	938	873	218	728	345	1000	9	9	9	8	986
11	0.1	915	848	736	457	815	868	1000	23	12	8	8	977
11	0.1	664	982	867	288	984	264	1000	11	10	9	8	989
11	0.1	168	997	324	99	567	422	1000	9	8	7	7	986
11	0.1	719	997	655	182	933	284	1000	12	9	9	8	977
11	0.1	376	976	764	145	839	195	1000	10	10	9	8	982
11	1	333	501	649	122	934	43	1000	5	4	3	3	993
11	1	719	972	655	182	933	284	1000	6	4	4	4	993
11	1	257	750	521	105	930	445	1000	5	4	4	4	993
11	1	333	597	649	122	934	43	1000	7	6	6	4	991
11	1	343	746	371	871	967	187	1000	5	4	4	3	993
11	1	257	815	521	105	930	445	1000	7	5	4	4	991
11	1	395	572	742	340	859	491	1000	7	5	5	4	990
11	1	719	783	655	182	933	284	1000	4	4	3	3	991
11	1	719	997	655	182	933	284	1000	7	4	4	4	991
11	1	333	768	649	122	934	43	1000	5	4	4	3	993
11	10	333	501	649	122	934	43	1000	5	4	3	2	993
11	10	719	972	655	182	933	284	1000	6	4	4	3	993
11	10	719	945	655	182	933	284	1000	5	4	4	3	993
11	10	333	597	649	122	934	43	1000	6	4	2	2	993
11	10	719	609	655	182	933	284	1000	5	4	4	3	993
11	10	719	252	655	182	933	284	1000	5	4	4	3	993
11	10	719	567	655	182	933	284	1000	5	4	4	4	993
11	10	719	783	655	182	933	284	1000	6	4	3	3	993
11	10	719	997	655	182	933	284	1000	6	4	4	3	993
11	10	333	768	649	122	934	43	1000	5	4	3	2	993
12	0.00001	11	999	147	558	21	879	1000	240	219	136	89	71
12	0.00001	814	999	250	700	305	312	1000	266	226	124	119	453
12	0.00001	846	999	952	333	491	88	1000	312	185	135	106	147
12	0.00001	612	999	951	611	306	554	1000	294	111	97	89	38
12	0.00001	851	999	101	72	696	319	1000	235	231	179	116	743
12	0.00001	85	999	176	726	482	702	1000	234	216	129	105	30
12	0.00001	879	999	963	648	113	652	1000	203	128	117	83	33
12	0.00001	563	999	545	545	53	538	1000	180	168	128	90	100
12	0.00001	586	999	305	824	114	796	1000	458	149	108	79	323
12	0.00001	86	999	258	358	411	386	1000	311	178	117	114	458
12	0.0001	11	999	147	558	21	879	1000	132	111	82	64	613
12	0.0001	52	997	685	609	237	884	1000	147	105	101	97	634
12	0.0001	846	999	952	333	491	88	1000	192	168	131	91	724
12	0.0001	612	999	951	611	306	554	1000	118	108	101	97	708
12	0.0001	656	996	71	664	183	811	1000	123	114	103	100	572
12	0.0001	11	998	147	558	21	879	1000	176	125	94	82	816
12	0.0001	879	999	963	648	113	652	1000	119	102	84	83	864
12	0.0001	563	999	545	545	53	538	1000	123	108	81	74	789
12	0.0001	773	998	649	891	137	950	1000	128	126	84	79	788
12	0.0001	74	998	360	476	505	122	1000	163	92	76	71	743
12	0.001	2	990	639	50	637	109	1000	79	64	58	47	900
12	0.001	730	990	388	529	148	598	1000	77	48	47	42	841
12	0.001	473	992	610	314	506	48	1000	109	70	63	54	886
12	0.001	699	990	592	175	721	284	1000	58	54	46	41	899
12	0.001	671	991	286	540	436	577	1000	108	66	48	41	771
12	0.001	826	995	936	986	86	846	1000	104	69	56	48	863
12	0.001	927	992	915	741	530	664	1000	104	101	62	59	859
12	0.001	87	997	50	395	163	703	1000	90	58	53	50	891
12	0.001	773	998	649	891	137	950	1000	70	69	44	41	903
12	0.001	494	989	18	270	498	241	1000	96	63	47	42	874
12	0.01	242	952	934	122	563	439	1000	25	22	19	19	946
12	0.01	381	977	243	592	388	916	1000	21	20	18	18	978
12	0.01	98	982	68	168	757	129	1000	30	24	22	19	969
12	0.01	699	990	592	175	721	284	1000	41	27	18	17	937
12	0.01	314	978	837	396	256	190	1000	39	21	21	20	957
12	0.01	85	999	176	726	482	702	1000	32	25	19	18	953
12	0.01	906	995	601	53	679	333	1000	22	21	16	15	972
12	0.01	380	978	891	810	415	485	1000	29	22	21	19	951
12	0.01	699	984	592	175	721	284	1000	29	28	25	20	966
12	0.01	527	996	929	855	95	926	1000	28	24	23	20	965
12	0.1	708	969	132	185	541	288	1000	11	10	10	9	982
12	0.1	33	933	76	266	438	368	1000	12	9	7	7	987
12	0.1	400	889	955	281	925	213	1000	7	7	7	6	971
12	0.1	990	991	237	344	968	354	1000	11	9	6	5	983
12	0.1	708	903	132	185	541	288	1000	11	10	8	8	978
12	0.1	410	956	986	854	899	495	1000	11	9	6	6	982
12	0.1	733	948	972	647	924	295	1000	12	11	10	9	984
12	0.1	400	864	955	281	925	213	1000	9	8	8	8	987
12	0.1	473	896	610	314	506	48	1000	13	11	8	8	981
12	0.1	342	937	704	323	939	472	1000	16	10	9	8	979
12	1	44	928	947	196	843	14	1000	7	6	5	5	990
12	1	616	724	3	335	982	275	1000	6	4	4	4	989
12	1	400	889	955	281	925	213	1000	4	4	3	3	996
12	1	400	630	955	281	925	213	1000	4	3	3	3	996
12	1	733	790	972	647	924	295	1000	4	4	3	3	994
12	1	410	956	986	854	899	495	1000	4	4	3	3	996
12	1	733	948	972	647	924	295	1000	4	4	4	3	994
12	1	400	864	955	281	925	213	1000	4	4	3	3	994
12	1	733	834	972	647	924	295	1000	4	4	4	3	994
12	1	147	928	402	408	903	403	1000	6	6	5	4	993
12	10	384	507	7	559	983	487	1000	4	3	3	3	994
12	10	733	438	972	647	924	295	1000	4	4	3	3	994
12	10	384	771	7	559	983	487	1000	4	4	3	3	996
12	10	400	630	955	281	925	213	1000	4	3	3	3	994
12	10	384	827	7	559	983	487	1000	4	3	3	3	996
12	10	384	585	7	559	983	487	1000	4	3	3	3	994
12	10	733	948	972	647	924	295	1000	4	3	3	3	994
12	10	400	864	955	281	925	213	1000	4	3	3	3	994
12	10	384	618	7	559	983	487	1000	4	4	3	3	996
12	10	384	610	7	559	983	487	1000	4	3	3	3	994
13	0.00001	389	999	431	802	32	976	1000	238	164	157	115	52
13	0.00001	43	999	2	242	876	120	1000	229	219	181	119	187
13	0.00001	573	999	393	410	82	782	1000	163	134	122	103	176
13	0.00001	168	999	631	92	888	23	1000	399	224	82	78	297
13	0.00001	602	999	45	526	50	788	1000	289	202	130	122	489
13	0.00001	348	999	836	533	691	476	1000	269	207	151	119	189
13	0.00001	918	999	435	205	174	365	1000	177	154	152	129	197
13	0.00001	260	999	747	218	742	175	1000	224	181	106	97	69
13	0.00001	389	999	431	802	32	976	1000	228	175	159	97	62
13	0.00001	85	999	392	113	490	133	1000	252	186	170	95	142
13	0.0001	700	993	116	31	281	300	1000	144	105	95	77	616
13	0.0001	942	994	970	614	297	370	1000	171	126	87	66	588
13	0.0001	293	995	273	676	204	735	1000	123	93	86	79	702
13	0.0001	508	998	311	601	445	248	1000	128	91	82	80	676
13	0.0001	340	993	745	139	560	200	1000	154	119	85	77	503
13	0.0001	129	997	101	550	200	890	1000	188	181	128	118	769
13	0.0001	585	997	438	371	239	549	1000	114	109	101	87	747
13	0.0001	260	999	747	218	742	175	1000	106	90	75	68	695
13	0.0001	389	999	431	802	32	976	1000	194	183	78	69	800
13	0.0001	85	999	392	113	490	133	1000	216	148	138	87	733
13	0.001	460	996	494	56	382	507	1000	80	72	42	36	883
13	0.001	942	994	970	614	297	370	1000	71	57	41	38	919
13	0.001	925	983	964	926	580	855	1000	68	54	47	45	874
13	0.001	819	989	475	894	749	336	1000	80	50	49	47	893
13	0.001	791	996	495	893	610	988	1000	56	56	44	38	943
13	0.001	692	996	742	306	963	299	1000	61	53	47	41	886
13	0.001	789	996	732	761	284	987	1000	118	90	56	46	882
13	0.001	200	996	628	470	863	437	1000	92	74	60	59	896
13	0.001	389	999	431	802	32	976	1000	103	94	94	64	881
13	0.001	85	999	392	113	490	133	1000	99	60	49	40	899
13	0.01	581	991	604	847	658	785	1000	23	23	22	20	962
13	0.01	248	977	840	587	874	173	1000	29	24	21	20	970
13	0.01	644	989	599	832	165	569	1000	38	27	24	21	944
13	0.01	480	966	855	932	304	919	1000	38	26	23	20	961
13	0.01	897	992	674	73	624	640	1000	30	25	22	22	959
13	0.01	348	999	836	533	691	476	1000	35	31	26	25	945
13	0.01	969	994	867	657	598	665	1000	40	25	19	18	950
13	0.01	418	976	850	989	549	496	1000	24	23	20	18	974
13	0.01	340	982	745	139	560	200	1000	30	25	18	18	967
13	0.01	968	992	206	493	970	664	1000	31	29	25	25	965
13	0.1	433	853	997	983	819	759	1000	8	7	7	7	984
13	0.1	187	953	781	585	975	430	1000	7	7	7	6	990
13	0.1	243	904	996	784	820	451	1000	13	8	8	6	982
13	0.1	181	955	988	178	969	155	1000	6	5	5	5	991
13	0.1	214	823	740	158	974	162	1000	13	11	11	9	979
13	0.1	244	904	794	180	814	171	1000	12	10	9	6	980
13	0.1	74	975	601	111	482	402	1000	11	10	9	8	987
13	0.1	181	778	988	178	969	155	1000	11	10	8	7	988
13	0.1	181	834	988	178	969	155	1000	14	10	8	8	983
13	0.1	181	905	988	178	969	155	1000	9	9	6	6	982
13	1	400	891	886	8	992	218	1000	5	4	4	3	994
13	1	181	835	988	178	969	155	1000	4	4	3	3	994
13	1	898	979	823	502	775	641	1000	5	5	5	5	993
13	1	400	737	886	8	992	218	1000	6	5	4	4	993
13	1	446	877	992	722	968	232	1000	5	4	3	3	994
13	1	446	740	992	722	968	232	1000	3	3	3	2	996
13	1	699	689	846	387	873	589	1000	5	5	4	4	995
13	1	400	973	886	8	992	218	1000	4	4	3	3	994
13	1	371	997	890	210	993	49	1000	4	3	3	3	992
13	1	371	951	890	210	993	49	1000	4	4	3	3	993
13	10	400	891	886	8	992	218	1000	4	4	4	3	994
13	10	400	870	886	8	992	218	1000	4	4	4	3	994
13	10	371	302	890	210	993	49	1000	4	3	3	3	994
13	10	400	737	886	8	992	218	1000	4	4	4	4	994
13	10	371	461	890	210	993	49	1000	4	3	3	3	994
13	10	446	740	992	722	968	232	1000	4	3	3	3	994
13	10	400	76	886	8	992	218	1000	4	3	3	3	994
13	10	400	973	886	8	992	218	1000	4	4	3	3	994
13	10	371	997	890	210	993	49	1000	3	3	3	2	994
13	10	371	951	890	210	993	49	1000	4	3	3	3	994
14	0.00001	93	999	426	739	713	402	1000	306	252	141	101	52
14	0.00001	639	999	219	534	774	565	1000	234	196	128	110	87
14	0.00001	650	999	52	237	963	569	1000	251	248	142	123	584
14	0.00001	114	999	134	94	559	147	1000	230	160	156	88	106
14	0.00001	903	999	997	978	407	948	1000	299	143	129	115	104
14	0.00001	948	999	821	546	822	659	1000	300	243	173	124	666
14	0.00001	198	999	164	909	359	726	1000	245	196	166	81	128
14	0.00001	155	999	736	848	307	714	1000	329	189	106	80	95
14	0.00001	712	999	652	46	941	303	1000	220	179	129	124	56
14	0.00001	153	999	285	726	285	713	1000	201	170	166	147	32
14	0.0001	943	997	500	474	524	657	1000	158	112	95	80	746
14	0.0001	94	997	639	865	344	701	1000	125	111	97	76	674
14	0.0001	208	998	185	606	472	891	1000	239	177	150	93	703
14	0.0001	114	999	134	94	559	147	1000	124	105	76	74	760
14	0.0001	903	999	997	978	407	948	1000	154	144	89	82	594
14	0.0001	318	996	613	127	369	45	1000	244	171	132	71	718
14	0.0001	833	997	782	508	656	338	1000	190	170	65	61	695
14	0.0001	155	999	736	848	307	714	1000	102	80	69	66	620
14	0.0001	712	999	652	46	941	303	1000	167	109	83	74	678
14	0.0001	52	996	638	910	112	136	1000	202	119	109	98	724
14	0.001	863	987	857	140	692	848	1000	59	46	45	42	890
14	0.001	90	994	716	172	959	15	1000	56	47	46	45	858
14	0.001	230	995	971	818	527	733	1000	78	59	46	46	877
14	0.001	114	999	134	94	559	147	1000	58	50	40	36	871
14	0.001	837	991	213	222	830	339	1000	83	57	48	35	897
14	0.001	635	994	819	778	892	924	1000	49	48	41	38	930
14	0.001	198	999	164	909	359	726	1000	87	73	72	53	892
14	0.001	641	992	347	376	787	285	1000	71	69	56	55	859
14	0.001	855	995	7	44	467	106	1000	63	56	45	44	917
14	0.001	68	998	935	516	296	693	1000	53	50	45	41	925
14	0.01	863	987	857	140	692	848	1000	32	23	21	20	964
14	0.01	446	973	531	362	924	236	1000	22	16	16	16	958
14	0.01	819	963	286	184	860	835	1000	24	23	19	17	944
14	0.01	986	974	976	506	245	668	1000	28	27	25	23	951
14	0.01	366	925	899	240	800	52	1000	30	25	24	22	970
14	0.01	57	988	885	721	413	395	1000	36	23	22	18	949
14	0.01	540	975	909	821	730	261	1000	48	46	32	28	946
14	0.01	750	982	502	505	706	95	1000	25	17	16	16	967
14	0.01	906	952	402	755	676	644	1000	26	23	23	21	943
14	0.01	68	998	935	516	296	693	1000	26	23	23	22	968
14	0.1	554	876	410	729	943	535	1000	15	11	9	9	983
14	0.1	899	856	514	878	814	641	1000	10	9	8	8	987
14	0.1	353	910	152	174	534	754	1000	8	7	7	7	990
14	0.1	353	978	152	174	534	754	1000	8	7	6	6	990
14	0.1	721	990	372	179	920	88	1000	13	10	9	8	980
14	0.1	238	922	299	429	619	734	1000	17	16	13	12	979
14	0.1	32	945	801	461	678	386	1000	10	9	7	7	980
14	0.1	935	944	773	587	398	997	1000	10	8	8	7	987
14	0.1	738	961	789	559	681	91	1000	12	10	10	10	986
14	0.1	899	976	514	878	814	641	1000	12	11	11	9	978
14	1	1	828	345	20	957	125	1000	5	5	4	3	994
14	1	712	582	652	46	941	303	1000	5	5	5	5	994
14	1	346	707	421	806	956	211	1000	5	5	5	5	993
14	1	250	663	750	309	967	187	1000	5	5	4	4	994
14	1	141	798	449	19	891	26	1000	7	7	6	5	992
14	1	346	939	421	806	956	211	1000	4	3	3	3	996
14	1	346	781	421	806	956	211	1000	4	3	2	2	993
14	1	1	646	345	20	957	125	1000	5	5	5	4	993
14	1	235	727	482	384	890	179	1000	5	5	5	4	995
14	1	1	840	345	20	957	125	1000	5	4	3	3	994
14	10	1	828	345	20	957	125	1000	5	5	4	3	994
14	10	1	431	345	20	957	125	1000	5	5	4	3	994
14	10	346	707	421	806	956	211	1000	5	5	4	3	993
14	10	1	480	345	20	957	125	1000	5	4	4	3	994
14	10	1	556	345	20	957	125	1000	5	5	4	3	994
14	10	346	939	421	806	956	211	1000	5	4	4	3	993
14	10	346	781	421	806	956	211	1000	4	4	2	2	993
14	10	1	646	345	20	957	125	1000	5	4	4	3	994
14	10	346	375	421	806	956	211	1000	4	4	3	2	993
14	10	1	840	345	20	957	125	1000	5	4	3	3	994
15	0.00001	362	999	508	238	105	203	1000	305	175	139	125	149
15	0.00001	285	999	198	968	132	905	1000	285	165	155	118	544
15	0.00001	698	999	326	651	380	808	1000	396	141	115	107	66
15	0.00001	388	999	828	152	629	47	1000	399	246	105	97	380
15	0.00001	119	999	425	282	443	404	1000	345	154	115	97	90
15	0.00001	740	999	116	199	512	594	1000	377	128	124	119	345
15	0.00001	202	999	50	103	795	428	1000	209	183	129	96	47
15	0.00001	534	999	777	120	678	531	1000	278	152	137	105	47
15	0.00001	31	999	959	697	837	124	1000	154	150	146	130	75
15	0.00001	807	999	667	302	896	833	1000	207	170	167	77	68
15	0.0001	597	997	638	555	331	551	1000	212	140	134	117	763
15	0.0001	946	998	647	672	172	856	1000	219	155	141	128	733
15	0.0001	698	999	326	651	380	808	1000	141	101	99	97	735
15	0.0001	356	998	284	416	853	472	1000	105	91	83	74	748
15	0.0001	333	998	922	386	536	197	1000	131	103	86	73	495
15	0.0001	740	999	116	199	512	594	1000	177	168	154	118	731
15	0.0001	202	999	50	103	795	428	1000	198	126	119	92	793
15	0.0001	534	999	777	120	678	531	1000	199	113	84	81	673
15	0.0001	31	999	959	697	837	124	1000	120	105	97	83	726
15	0.0001	54	996	824	818	774	682	1000	232	128	108	77	716
15	0.001	215	995	871	394	297	431	1000	97	76	61	56	828
15	0.001	988	991	919	591	673	668	1000	63	56	52	51	867
15	0.001	698	999	326	651	380	808	1000	61	56	40	40	837
15	0.001	663	995	923	673	421	802	1000	48	46	40	40	945
15	0.001	333	998	922	386	536	197	1000	62	59	41	38	912
15	0.001	804	992	997	970	568	955	1000	45	41	41	36	811
15	0.001	202	999	50	103	795	428	1000	48	45	41	38	901
15	0.001	534	999	777	120	678	531	1000	140	67	57	54	851
15	0.001	31	999	959	697	837	124	1000	54	50	39	37	918
15	0.001	807	999	667	302	896	833	1000	50	43	43	42	888
15	0.01	26	992	270	879	285	673	1000	28	25	23	22	951
15	0.01	157	993	775	209	703	414	1000	17	16	16	13	980
15	0.01	382	990	432	255	354	210	1000	27	23	18	17	922
15	0.01	791	962	94	623	149	606	1000	35	33	27	24	959
15	0.01	142	985	938	115	706	25	1000	38	29	27	24	956
15	0.01	804	992	997	970	568	955	1000	20	20	18	17	975
15	0.01	588	944	852	23	951	67	1000	28	24	24	21	955
15	0.01	534	999	777	120	678	531	1000	18	18	16	16	958
15	0.01	566	957	699	200	696	543	1000	24	23	17	17	961
15	0.01	807	999	667	302	896	833	1000	27	20	20	17	946
15	0.1	798	950	641	510	897	607	1000	10	10	7	7	988
15	0.1	610	820	773	468	773	558	1000	8	6	6	5	990
15	0.1	744	980	833	524	904	296	1000	15	9	9	7	983
15	0.1	543	950	858	790	860	780	1000	13	10	10	9	982
15	0.1	142	985	938	115	706	25	1000	17	10	9	6	974
15	0.1	934	916	862	73	950	354	1000	10	9	8	8	987
15	0.1	97	900	964	330	836	139	1000	18	13	9	9	982
15	0.1	997	952	71	35	894	113	1000	13	11	10	10	986
15	0.1	566	957	699	200	696	543	1000	8	8	8	7	990
15	0.1	1	945	715	151	740	115	1000	9	8	8	7	991
15	1	610	862	773	468	773	558	1000	6	5	4	4	990
15	1	563	672	804	137	905	251	1000	5	4	4	4	994
15	1	744	980	833	524	904	296	1000	6	5	4	4	993
15	1	652	802	401	10	942	10	1000	9	8	6	5	990
15	1	469	988	883	641	900	512	1000	7	6	4	4	992
15	1	807	974	667	302	896	833	1000	6	6	5	5	992
15	1	807	955	667	302	896	833	1000	4	4	4	3	994
15	1	807	718	667	302	896	833	1000	10	7	7	6	989
15	1	563	669	804	137	905	251	1000	5	5	4	4	994
15	1	807	999	667	302	896	833	1000	7	6	5	4	990
15	10	744	764	833	524	904	296	1000	8	7	6	4	990
15	10	563	672	804	137	905	251	1000	4	3	3	3	995
15	10	807	994	667	302	896	833	1000	4	4	3	3	993
15	10	563	990	804	137	905	251	1000	6	5	4	3	990
15	10	484	387	165	39	955	233	1000	7	6	4	4	990
15	10	807	974	667	302	896	833	1000	8	5	5	4	990
15	10	563	615	804	137	905	251	1000	6	5	4	4	990
15	10	807	718	667	302	896	833	1000	7	6	4	4	990
15	10	563	669	804	137	905	251	1000	5	4	3	3	995
15	10	807	999	667	302	896	833	1000	7	6	4	4	990
16	0.00001	192	999	346	947	13	970	1000	152	142	127	121	303
16	0.00001	63	998	188	140	724	18	1000	329	136	119	94	85
16	0.00001	711	999	887	395	119	580	1000	210	190	141	118	329
16	0.00001	323	999	942	136	958	49	1000	211	130	90	69	25
16	0.00001	777	999	303	567	90	597	1000	286	201	85	80	94
16	0.00001	174	999	877	453	890	426	1000	235	188	163	126	359
16	0.00001	427	999	815	416	500	499	1000	279	145	129	102	86
16	0.00001	239	999	107	204	368	172	1000	169	130	96	92	129
16	0.00001	851	999	967	924	561	843	1000	296	241	97	88	425
16	0.00001	6	998	209	182	26	119	1000	253	162	116	113	38
16	0.0001	224	996	280	203	840	444	1000	168	146	106	70	828
16	0.0001	63	998	188	140	724	18	1000	85	77	74	70	484
16	0.0001	954	996	470	741	699	954	1000	118	105	85	77	687
16	0.0001	323	999	942	136	958	49	1000	124	76	70	67	621
16	0.0001	487	998	100	950	208	244	1000	237	136	78	67	683
16	0.0001	215	998	620	258	836	37	1000	111	96	87	73	736
16	0.0001	427	999	815	416	500	499	1000	247	114	98	85	698
16	0.0001	124	996	392	969	817	687	1000	94	90	83	81	769
16	0.0001	851	999	967	924	561	843	1000	154	98	83	53	637
16	0.0001	6	998	209	182	26	119	1000	154	107	91	87	654
16	0.001	263	998	342	17	911	43	1000	75	50	49	36	857
16	0.001	63	998	188	140	724	18	1000	71	65	59	42	913
16	0.001	954	996	470	741	699	954	1000	116	63	55	53	884
16	0.001	323	999	942	136	958	49	1000	76	47	45	43	914
16	0.001	246	992	613	13	581	42	1000	66	52	46	42	917
16	0.001	415	983	954	832	567	495	1000	62	61	51	46	919
16	0.001	173	994	905	954	22	891	1000	60	52	49	41	939
16	0.001	239	999	107	204	368	172	1000	66	63	51	42	881
16	0.001	851	999	967	924	561	843	1000	62	62	49	47	904
16	0.001	92	991	870	196	969	141	1000	70	66	48	41	887
16	0.01	406	979	921	590	483	493	1000	27	22	19	17	969
16	0.01	716	992	481	814	369	932	1000	24	22	22	20	972
16	0.01	920	993	555	296	921	643	1000	28	27	26	23	953
16	0.01	503	996	334	288	378	521	1000	30	20	17	14	913
16	0.01	549	989	951	821	246	778	1000	44	40	30	27	948
16	0.01	960	955	908	858	395	955	1000	39	31	29	21	950
16	0.01	427	999	815	416	500	499	1000	33	27	24	21	951
16	0.01	395	984	883	779	605	219	1000	26	22	21	18	933
16	0.01	851	999	967	924	561	843	1000	20	18	16	16	967
16	0.01	290	988	216	191	742	184	1000	31	28	28	24	963
16	0.1	241	954	667	89	873	40	1000	11	10	10	10	985
16	0.1	393	876	828	19	770	56	1000	11	11	9	9	985
16	0.1	749	997	985	901	289	820	1000	15	8	7	7	980
16	0.1	50	963	943	876	963	964	1000	10	8	7	6	985
16	0.1	833	946	873	843	766	333	1000	10	10	8	8	989
16	0.1	506	885	423	591	749	769	1000	14	12	10	9	982
16	0.1	679	997	108	78	655	292	1000	11	9	9	9	987
16	0.1	882	957	672	819	829	626	1000	11	9	8	8	982
16	0.1	851	999	967	924	561	843	1000	8	7	7	7	991
16	0.1	399	959	810	146	990	57	1000	9	9	8	8	990
16	1	241	954	667	89	873	40	1000	5	5	5	4	990
16	1	561	894	616	180	974	537	1000	4	3	3	3	994
16	1	668	849	939	102	887	89	1000	6	6	5	5	991
16	1	725	974	582	49	952	96	1000	5	4	3	3	994
16	1	390	629	968	982	888	488	1000	6	5	4	4	990
16	1	561	882	616	180	974	537	1000	4	4	4	3	994
16	1	598	986	674	175	815	81	1000	8	5	4	4	992
16	1	668	856	939	102	887	89	1000	8	7	6	5	990
16	1	863	928	783	10	994	10	1000	6	6	5	4	993
16	1	390	924	968	982	888	488	1000	5	4	4	3	992
16	10	390	716	968	982	888	488	1000	5	4	3	3	990
16	10	561	894	616	180	974	537	1000	6	5	5	3	992
16	10	668	849	939	102	887	89	1000	5	4	4	3	995
16	10	668	717	939	102	887	89	1000	5	4	4	3	995
16	10	390	629	968	982	888	488	1000	6	5	4	3	990
16	10	561	882	616	180	974	537	1000	5	5	5	3	994
16	10	390	702	968	982	888	488	1000	5	4	3	3	995
16	10	668	856	939	102	887	89	1000	5	4	4	3	995
16	10	390	513	968	982	888	488	1000	5	5	4	4	994
16	10	390	924	968	982	888	488	1000	5	5	4	3	995
17	0.00001	604	999	378	470	496	556	1000	314	154	144	133	203
17	0.00001	644	999	917	760	800	78	1000	150	135	123	109	81
17	0.00001	318	999	134	145	130	475	1000	323	173	153	117	632
17	0.00001	908	999	561	874	135	948	1000	192	155	146	137	32
17	0.00001	241	999	319	352	857	180	1000	214	138	120	109	67
17	0.00001	738	999	192	98	509	320	1000	167	144	135	123	52
17	0.00001	292	999	232	880	83	731	1000	284	206	137	108	451
17	0.00001	768	999	302	864	251	939	1000	277	177	126	102	55
17	0.00001	228	999	624	228	556	450	1000	197	159	157	132	387
17	0.00001	562	999	142	4	983	4	1000	244	129	119	91	57
17	0.0001	604	999	378	470	496	556	1000	122	118	112	106	760
17	0.0001	644	999	917	760	800	78	1000	159	133	130	120	830
17	0.0001	123	996	505	553	957	423	1000	266	120	110	69	645
17	0.0001	843	997	856	814	267	838	1000	168	110	89	87	563
17	0.0001	241	999	319	352	857	180	1000	129	101	94	73	635
17	0.0001	738	999	192	98	509	320	1000	155	151	73	70	840
17	0.0001	407	997	861	68	364	228	1000	118	117	90	66	491
17	0.0001	768	999	302	864	251	939	1000	160	114	85	77	595
17	0.0001	20	996	587	77	830	12	1000	161	129	122	107	767
17	0.0001	566	994	778	787	100	544	1000	210	130	108	89	764
17	0.001	941	997	980	844	122	991	1000	54	39	39	38	927
17	0.001	484	995	908	268	929	60	1000	49	46	40	35	844
17	0.001	848	997	874	602	363	347	1000	110	100	92	73	865
17	0.001	166	998	809	0	533	0	1000	62	62	54	53	933
17	0.001	535	997	946	638	542	533	1000	60	49	43	32	871
17	0.001	703	992	726	369	285	312	1000	65	57	43	39	885
17	0.001	407	997	861	68	364	228	1000	106	66	58	49	892
17	0.001	61	996	963	344	927	121	1000	67	65	54	43	905
17	0.001	464	998	879	921	269	914	1000	105	64	52	46	873
17	0.001	911	986	923	828	621	949	1000	108	76	55	45	850
17	0.01	941	997	980	844	122	991	1000	24	22	19	17	967
17	0.01	995	964	535	993	786	994	1000	46	44	33	24	953
17	0.01	582	992	323	546	761	549	1000	29	25	24	23	960
17	0.01	526	976	195	450	686	772	1000	31	26	19	18	939
17	0.01	535	997	946	638	542	533	1000	23	22	21	20	976
17	0.01	89	994	337	252	298	695	1000	32	28	26	26	951
17	0.01	968	992	815	868	673	669	1000	31	26	24	24	966
17	0.01	935	978	920	659	665	660	1000	17	16	16	16	923
17	0.01	484	990	908	268	929	60	1000	34	22	17	16	947
17	0.01	591	976	756	715	688	782	1000	33	26	21	20	959
17	0.1	890	985	832	409	540	646	1000	10	6	6	6	980
17	0.1	973	960	730	259	906	103	1000	16	14	13	11	982
17	0.1	872	976	762	493	827	840	1000	12	10	9	9	984
17	0.1	992	854	519	86	894	106	1000	14	10	10	9	984
17	0.1	266	971	934	568	561	726	1000	9	8	7	7	984
17	0.1	738	999	192	98	509	320	1000	9	9	8	8	983
17	0.1	513	943	925	393	801	260	1000	7	7	7	6	980
17	0.1	644	972	917	760	800	78	1000	18	13	11	8	979
17	0.1	484	990	908	268	929	60	1000	13	11	9	9	987
17	0.1	562	999	142	4	983	4	1000	13	12	11	8	983
17	1	989	716	216	765	982	875	1000	5	4	4	3	994
17	1	562	949	142	4	983	4	1000	9	6	5	3	991
17	1	562	667	142	4	983	4	1000	5	4	3	3	994
17	1	562	711	142	4	983	4	1000	5	4	4	4	994
17	1	562	858	142	4	983	4	1000	5	5	4	3	994
17	1	989	869	216	765	982	875	1000	5	3	3	3	995
17	1	947	852	577	854	990	372	1000	5	4	4	3	995
17	1	562	951	142	4	983	4	1000	5	4	3	3	994
17	1	562	768	142	4	983	4	1000	5	4	4	3	994
17	1	562	999	142	4	983	4	1000	5	4	3	3	991
17	10	989	716	216	765	982	875	1000	5	4	3	2	995
17	10	562	949	142	4	983	4	1000	5	3	3	3	995
17	10	562	667	142	4	983	4	1000	5	4	3	3	995
17	10	562	711	142	4	983	4	1000	5	4	3	3	995
17	10	562	858	142	4	983	4	1000	5	4	3	3	995
17	10	989	869	216	765	982	875	1000	5	3	3	3	995
17	10	989	60	216	765	982	875	1000	5	4	3	3	995
17	10	562	951	142	4	983	4	1000	5	4	3	3	995
17	10	562	768	142	4	983	4	1000	5	4	3	3	995
17	10	562	999	142	4	983	4	1000	5	3	3	3	995
18	0.00001	144	999	444	276	436	414	1000	277	189	150	119	656
18	0.00001	998	999	924	890	97	670	1000	238	237	171	107	333
18	0.00001	268	999	582	375	965	197	1000	177	155	143	97	29
18	0.00001	261	999	53	871	416	446	1000	240	181	140	119	226
18	0.00001	306	998	653	765	299	208	1000	317	300	115	111	344
18	0.00001	775	999	737	301	974	327	1000	282	161	143	89	124
18	0.00001	771	999	724	216	287	98	1000	290	271	154	114	616
18	0.00001	965	998	380	520	257	660	1000	202	171	146	127	149
18	0.00001	671	999	787	357	305	799	1000	258	199	119	104	451
18	0.00001	305	999	187	972	326	460	1000	257	175	136	116	199
18	0.0001	192	995	839	615	887	423	1000	129	115	104	74	711
18	0.0001	604	996	8	133	643	291	1000	184	144	105	91	695
18	0.0001	268	999	582	375	965	197	1000	101	91	91	88	741
18	0.0001	813	996	838	994	976	982	1000	157	145	99	92	768
18	0.0001	144	997	444	276	436	414	1000	137	122	84	73	600
18	0.0001	32	994	715	466	739	675	1000	138	77	68	63	413
18	0.0001	283	997	456	821	138	896	1000	158	155	134	109	770
18	0.0001	698	993	193	77	892	93	1000	159	98	94	87	632
18	0.0001	601	996	817	518	283	782	1000	134	113	93	71	441
18	0.0001	325	996	692	525	570	729	1000	197	144	130	90	754
18	0.001	192	995	839	615	887	423	1000	60	58	52	44	935
18	0.001	998	999	924	890	97	670	1000	103	70	37	35	884
18	0.001	268	999	582	375	965	197	1000	67	51	43	41	911
18	0.001	937	998	471	100	740	363	1000	61	57	55	54	888
18	0.001	858	986	566	377	911	620	1000	79	58	42	40	917
18	0.001	530	983	997	996	559	765	1000	56	53	46	41	919
18	0.001	967	992	884	193	604	662	1000	82	69	64	64	891
18	0.001	211	992	778	23	792	36	1000	84	73	58	51	911
18	0.001	519	995	716	706	525	762	1000	59	59	50	47	893
18	0.001	28	998	878	860	298	674	1000	91	82	60	59	893
18	0.01	840	988	922	804	780	836	1000	20	18	18	15	952
18	0.01	933	995	679	164	797	645	1000	32	32	25	23	954
18	0.01	484	988	913	754	534	261	1000	21	20	17	16	974
18	0.01	352	965	946	932	77	970	1000	27	24	21	17	946
18	0.01	935	974	214	515	934	850	1000	41	29	28	17	954
18	0.01	530	983	997	996	559	765	1000	36	26	26	17	955
18	0.01	623	998	937	134	916	295	1000	21	20	18	18	974
18	0.01	398	989	650	888	221	903	1000	26	17	16	15	969
18	0.01	519	995	716	706	525	762	1000	23	18	17	16	952
18	0.01	875	992	495	576	707	351	1000	24	22	21	19	948
18	0.1	47	970	786	128	749	136	1000	11	9	8	8	984
18	0.1	933	995	679	164	797	645	1000	13	9	9	9	986
18	0.1	165	983	727	47	556	169	1000	10	9	8	8	975
18	0.1	788	955	892	599	569	602	1000	8	8	8	7	991
18	0.1	967	975	884	193	604	662	1000	8	7	7	6	988
18	0.1	635	790	586	429	726	551	1000	11	10	9	9	986
18	0.1	451	994	749	319	348	507	1000	13	10	9	8	985
18	0.1	287	937	907	803	605	725	1000	10	9	9	9	987
18	0.1	519	995	716	706	525	762	1000	9	8	8	8	987
18	0.1	711	994	832	297	646	315	1000	8	7	6	6	980
18	1	773	647	780	12	928	11	1000	9	8	8	7	989
18	1	773	953	780	12	928	11	1000	8	7	5	4	987
18	1	253	832	872	46	955	46	1000	7	5	5	4	991
18	1	253	805	872	46	955	46	1000	6	6	5	5	992
18	1	649	817	886	975	833	795	1000	5	4	4	4	991
18	1	329	859	864	45	954	215	1000	7	6	6	6	990
18	1	329	725	864	45	954	215	1000	7	7	6	5	990
18	1	211	992	778	23	792	36	1000	8	6	6	5	990
18	1	253	961	872	46	955	46	1000	6	5	5	5	988
18	1	253	865	872	46	955	46	1000	7	6	5	5	988
18	10	253	834	872	46	955	46	1000	6	6	5	5	990
18	10	773	953	780	12	928	11	1000	8	5	5	4	990
18	10	253	832	872	46	955	46	1000	6	5	5	4	990
18	10	253	805	872	46	955	46	1000	6	5	5	4	990
18	10	773	343	780	12	928	11	1000	9	5	5	4	990
18	10	119	633	819	22	896	28	1000	7	6	6	6	990
18	10	119	395	819	22	896	28	1000	7	6	6	5	988
18	10	253	970	872	46	955	46	1000	6	6	5	5	990
18	10	253	961	872	46	955	46	1000	6	6	5	5	990
18	10	253	865	872	46	955	46	1000	6	6	5	5	990
19	0.00001	6	999	515	514	170	367	1000	252	144	132	116	50
19	0.00001	607	999	308	201	449	797	1000	233	183	166	72	89
19	0.00001	153	999	321	710	326	721	1000	262	236	127	118	39
19	0.00001	968	999	470	841	44	873	1000	281	156	131	127	52
19	0.00001	695	999	124	276	75	590	1000	200	135	119	110	242
19	0.00001	837	999	90	294	819	844	1000	309	175	129	106	61
19	0.00001	697	999	306	787	260	592	1000	336	174	163	153	325
19	0.00001	373	999	937	333	591	202	1000	354	223	112	101	227
19	0.00001	158	999	463	103	764	142	1000	217	146	98	87	77
19	0.00001	468	999	329	477	164	234	1000	251	193	173	112	180
19	0.0001	436	997	109	395	349	505	1000	135	130	124	110	816
19	0.0001	763	997	593	48	698	85	1000	141	138	125	67	703
19	0.0001	153	999	321	710	326	721	1000	158	123	61	54	501
19	0.0001	860	996	549	742	341	953	1000	157	133	116	76	546
19	0.0001	784	994	910	567	822	312	1000	123	105	87	68	679
19	0.0001	51	995	758	683	90	886	1000	133	83	77	71	722
19	0.0001	716	998	951	360	583	297	1000	191	124	83	74	724
19	0.0001	922	996	906	968	581	864	1000	167	98	90	67	749
19	0.0001	158	999	463	103	764	142	1000	186	102	82	79	765
19	0.0001	468	999	329	477	164	234	1000	144	113	97	95	707
19	0.001	145	993	943	793	62	717	1000	77	68	66	65	879
19	0.001	763	997	593	48	698	85	1000	80	57	40	39	859
19	0.001	153	999	321	710	326	721	1000	63	56	50	49	908
19	0.001	879	995	853	680	362	851	1000	67	47	46	45	859
19	0.001	784	994	910	567	822	312	1000	85	50	43	36	865
19	0.001	51	995	758	683	90	886	1000	72	61	51	38	885
19	0.001	225	994	362	878	20	900	1000	56	47	46	39	852
19	0.001	935	993	476	656	717	669	1000	95	50	49	45	869
19	0.001	639	991	743	549	534	572	1000	65	51	46	44	874
19	0.001	77	994	952	9	984	19	1000	49	46	43	38	899
19	0.01	547	978	907	772	656	789	1000	23	22	20	19	951
19	0.01	71	966	165	603	668	385	1000	33	20	19	18	915
19	0.01	663	970	125	696	818	580	1000	27	22	20	20	943
19	0.01	879	995	853	680	362	851	1000	34	31	20	18	951
19	0.01	13	984	238	303	599	688	1000	31	26	23	22	938
19	0.01	318	991	755	400	494	467	1000	27	24	21	17	957
19	0.01	923	966	704	143	628	662	1000	17	16	16	15	973
19	0.01	116	985	493	585	410	400	1000	24	21	21	20	950
19	0.01	497	995	807	408	347	921	1000	41	30	29	28	952
19	0.01	77	994	952	9	984	19	1000	34	26	25	24	962
19	0.1	316	941	107	128	956	185	1000	6	6	5	5	977
19	0.1	174	813	599	288	687	725	1000	14	10	9	8	985
19	0.1	445	951	160	20	872	50	1000	7	7	7	6	990
19	0.1	316	789	107	128	956	185	1000	7	6	6	6	993
19	0.1	626	963	840	310	684	567	1000	10	10	9	9	987
19	0.1	184	839	132	666	957	147	1000	11	7	6	6	977
19	0.1	383	903	896	769	437	496	1000	12	10	10	10	987
19	0.1	797	950	11	24	942	623	1000	8	7	7	7	992
19	0.1	316	957	107	128	956	185	1000	9	7	7	6	983
19	0.1	603	966	115	965	667	560	1000	9	8	7	7	988
19	1	10	827	223	147	991	9	1000	4	4	4	3	995
19	1	100	916	229	535	990	396	1000	3	3	3	3	996
19	1	445	951	160	20	872	50	1000	6	4	4	3	992
19	1	414	857	414	91	899	215	1000	5	5	4	3	991
19	1	100	572	229	535	990	396	1000	4	4	4	3	990
19	1	100	362	229	535	990	396	1000	6	5	5	4	992
19	1	10	836	223	147	991	9	1000	8	5	4	4	991
19	1	100	892	229	535	990	396	1000	4	4	3	3	992
19	1	909	857	221	346	859	345	1000	5	4	3	3	994
19	1	414	698	414	91	899	215	1000	7	6	5	4	987
19	10	10	827	223	147	991	9	1000	3	3	3	3	996
19	10	100	916	229	535	990	396	1000	4	3	3	3	995
19	10	100	627	229	535	990	396	1000	4	3	3	3	996
19	10	100	748	229	535	990	396	1000	4	3	3	3	995
19	10	100	572	229	535	990	396	1000	4	3	3	3	996
19	10	100	362	229	535	990	396	1000	4	4	3	3	995
19	10	10	836	223	147	991	9	1000	3	3	3	3	996
19	10	100	892	229	535	990	396	1000	4	3	3	3	996
19	10	10	598	223	147	991	9	1000	3	3	3	3	996
19	10	100	805	229	535	990	396	1000	3	3	3	3	996
20	0.00001	607	999	842	369	756	569	1000	189	134	130	90	62
20	0.00001	495	999	754	963	310	923	1000	308	163	126	115	47
20	0.00001	305	999	262	271	699	42	1000	232	216	120	78	241
20	0.00001	294	999	603	666	488	903	1000	194	146	138	107	83
20	0.00001	954	999	214	410	875	354	1000	405	176	123	90	219
20	0.00001	243	999	274	149	556	443	1000	447	161	95	88	101
20	0.00001	726	999	166	109	858	605	1000	173	149	134	103	94
20	0.00001	129	999	642	551	702	705	1000	243	199	182	153	747
20	0.00001	560	999	375	810	23	554	1000	281	211	120	84	263
20	0.00001	622	999	295	840	87	796	1000	308	149	119	107	508
20	0.0001	607	999	842	369	756	569	1000	153	99	93	76	658
20	0.0001	824	998	345	577	594	834	1000	197	111	73	67	617
20	0.0001	305	999	262	271	699	42	1000	153	104	79	64	632
20	0.0001	329	995	694	686	979	469	1000	156	139	105	81	748
20	0.0001	295	998	891	114	778	457	1000	99	94	90	85	626
20	0.0001	890	998	317	105	490	332	1000	102	90	82	78	629
20	0.0001	615	996	802	831	102	571	1000	147	120	89	77	749
20	0.0001	162	995	287	267	589	148	1000	136	98	77	76	621
20	0.0001	11	998	962	375	554	115	1000	139	99	82	76	590
20	0.0001	622	999	295	840	87	796	1000	142	128	111	95	706
20	0.001	607	999	842	369	756	569	1000	62	51	43	39	877
20	0.001	495	999	754	963	310	923	1000	94	68	55	49	901
20	0.001	263	994	901	485	713	176	1000	43	39	39	39	891
20	0.001	329	995	694	686	979	469	1000	51	48	47	42	891
20	0.001	295	998	891	114	778	457	1000	49	45	43	41	911
20	0.001	967	990	975	546	608	869	1000	53	51	48	41	879
20	0.001	119	997	904	613	312	133	1000	62	47	43	37	931
20	0.001	230	997	986	943	356	722	1000	58	40	39	39	921
20	0.001	208	995	53	364	802	719	1000	91	57	55	49	903
20	0.001	556	991	838	790	487	931	1000	57	56	54	47	853
20	0.01	295	988	891	114	778	457	1000	28	24	21	17	944
20	0.01	997	955	868	61	822	114	1000	35	27	21	19	960
20	0.01	53	996	911	128	907	689	1000	22	20	20	20	974
20	0.01	253	984	885	49	774	37	1000	31	21	19	19	957
20	0.01	295	998	891	114	778	457	1000	29	28	27	19	968
20	0.01	967	990	975	546	608	869	1000	34	24	23	23	963
20	0.01	794	998	948	576	922	308	1000	32	29	24	23	965
20	0.01	162	995	287	267	589	148	1000	46	38	28	27	952
20	0.01	870	996	371	742	361	847	1000	36	30	29	29	947
20	0.01	743	997	875	51	901	82	1000	20	20	19	16	958
20	0.1	922	924	924	842	770	657	1000	11	8	6	6	989
20	0.1	968	978	959	136	820	358	1000	10	10	10	10	989
20	0.1	53	996	911	128	907	689	1000	10	8	8	7	984
20	0.1	253	984	885	49	774	37	1000	8	8	7	7	988
20	0.1	295	998	891	114	778	457	1000	11	9	8	8	981
20	0.1	762	896	905	772	823	948	1000	11	10	7	7	988
20	0.1	205	837	906	483	786	161	1000	12	12	11	11	986
20	0.1	922	905	924	842	770	657	1000	10	8	6	5	987
20	0.1	295	962	891	114	778	457	1000	9	7	6	5	988
20	0.1	762	927	905	772	823	948	1000	10	10	9	8	987
20	1	370	763	983	63	932	200	1000	6	6	4	3	991
20	1	997	955	868	61	822	114	1000	5	5	4	4	995
20	1	370	579	983	63	932	200	1000	6	5	5	4	991
20	1	775	718	584	263	891	303	1000	9	9	7	6	987
20	1	370	822	983	63	932	200	1000	9	5	5	4	984
20	1	441	926	624	19	995	51	1000	7	6	6	4	990
20	1	370	767	983	63	932	200	1000	5	5	4	4	991
20	1	370	828	983	63	932	200	1000	9	6	5	4	990
20	1	441	967	624	19	995	51	1000	8	6	6	4	991
20	1	956	949	639	146	994	355	1000	9	6	6	4	989
20	10	370	763	983	63	932	200	1000	6	6	4	4	991
20	10	370	710	983	63	932	200	1000	5	4	4	4	991
20	10	370	579	983	63	932	200	1000	5	4	4	4	991
20	10	441	321	624	19	995	51	1000	6	6	4	4	991
20	10	370	822	983	63	932	200	1000	6	5	4	4	991
20	10	441	926	624	19	995	51	1000	6	6	4	4	991
20	10	370	767	983	63	932	200	1000	5	4	4	4	991
20	10	370	828	983	63	932	200	1000	6	5	4	4	991
20	10	441	967	624	19	995	51	1000	6	6	5	4	991
20	10	956	949	639	146	994	355	1000	6	6	5	4	991
21	0.00001	965	999	809	996	143	961	1000	269	167	152	131	260
21	0.00001	854	998	198	358	596	325	1000	340	169	129	111	265
21	0.00001	361	999	620	869	258	474	1000	215	148	109	93	41
21	0.00001	527	999	6	330	654	531	1000	273	215	190	112	179
21	0.00001	226	999	678	194	36	429	1000	266	210	140	119	321
21	0.00001	668	999	464	118	603	84	1000	445	141	92	82	160
21	0.00001	364	999	185	564	528	475	1000	202	173	117	94	44
21	0.00001	831	999	495	718	280	624	1000	207	159	154	97	81
21	0.00001	627	999	933	870	278	933	1000	207	191	131	128	128
21	0.00001	152	999	273	281	344	160	1000	241	210	144	98	82
21	0.0001	668	998	464	118	603	84	1000	190	167	156	95	793
21	0.0001	704	997	336	17	504	89	1000	246	99	85	81	627
21	0.0001	361	999	620	869	258	474	1000	135	122	100	68	467
21	0.0001	496	995	603	800	199	777	1000	202	140	124	108	719
21	0.0001	974	998	327	56	872	357	1000	231	222	127	58	756
21	0.0001	668	999	464	118	603	84	1000	135	114	88	71	684
21	0.0001	364	999	185	564	528	475	1000	147	138	85	79	730
21	0.0001	240	992	339	852	752	434	1000	211	128	96	94	679
21	0.0001	627	999	933	870	278	933	1000	191	155	121	111	799
21	0.0001	997	998	553	520	233	673	1000	141	129	99	85	645
21	0.001	668	998	464	118	603	84	1000	93	59	55	50	859
21	0.001	704	997	336	17	504	89	1000	65	64	48	45	873
21	0.001	432	991	777	369	509	759	1000	75	71	41	39	865
21	0.001	963	994	786	352	385	870	1000	66	55	48	48	807
21	0.001	682	995	440	44	848	573	1000	90	43	40	35	867
21	0.001	668	999	464	118	603	84	1000	74	61	42	40	916
21	0.001	142	992	597	424	642	158	1000	73	69	64	59	891
21	0.001	228	996	313	234	417	723	1000	64	57	53	48	878
21	0.001	417	995	750	783	204	755	1000	95	76	70	46	880
21	0.001	291	983	758	394	219	450	1000	56	54	54	52	873
21	0.01	963	946	786	352	385	870	1000	36	30	27	21	961
21	0.01	318	999	246	347	308	460	1000	21	21	19	18	952
21	0.01	815	983	940	804	437	617	1000	21	18	18	17	966
21	0.01	303	998	239	335	826	457	1000	35	34	24	20	928
21	0.01	682	995	440	44	848	573	1000	30	26	22	19	966
21	0.01	869	987	569	915	648	950	1000	26	26	25	17	954
21	0.01	313	986	153	135	319	738	1000	23	20	18	17	957
21	0.01	704	988	336	17	504	89	1000	30	29	29	26	969
21	0.01	417	995	750	783	204	755	1000	31	25	25	18	952
21	0.01	291	983	758	394	219	450	1000	23	21	19	18	977
21	0.1	963	946	786	352	385	870	1000	11	11	7	7	988
21	0.1	821	886	32	790	776	315	1000	13	8	8	8	979
21	0.1	94	920	953	845	987	888	1000	14	11	9	7	985
21	0.1	198	925	159	199	669	419	1000	14	11	11	10	984
21	0.1	963	938	786	352	385	870	1000	8	7	6	6	969
21	0.1	94	808	953	845	987	888	1000	14	8	7	6	984
21	0.1	278	850	400	126	992	193	1000	8	7	7	7	983
21	0.1	705	704	922	920	981	288	1000	13	12	12	10	986
21	0.1	959	950	177	124	436	659	1000	14	7	7	7	981
21	0.1	94	848	953	845	987	888	1000	15	11	7	7	985
21	1	369	529	450	532	943	477	1000	5	4	4	4	993
21	1	821	886	32	790	776	315	1000	5	5	4	4	992
21	1	937	707	716	539	965	863	1000	8	5	5	5	987
21	1	369	756	450	532	943	477	1000	5	4	3	3	993
21	1	369	969	450	532	943	477	1000	5	5	4	4	993
21	1	369	902	450	532	943	477	1000	5	5	4	3	994
21	1	937	831	716	539	965	863	1000	8	6	4	4	986
21	1	414	439	448	76	989	54	1000	5	5	5	5	992
21	1	508	825	689	8	966	8	1000	5	5	4	4	992
21	1	476	906	757	39	806	235	1000	8	5	5	5	989
21	10	659	403	435	66	988	82	1000	5	5	4	4	992
21	10	414	773	448	76	989	54	1000	5	5	4	3	992
21	10	414	671	448	76	989	54	1000	5	5	4	4	992
21	10	659	812	435	66	988	82	1000	5	5	4	4	992
21	10	659	797	435	66	988	82	1000	5	5	4	4	992
21	10	508	707	689	8	966	8	1000	5	5	4	4	992
21	10	659	985	435	66	988	82	1000	5	5	4	4	992
21	10	414	439	448	76	989	54	1000	5	5	5	4	992
21	10	414	850	448	76	989	54	1000	5	5	5	4	992
21	10	659	890	435	66	988	82	1000	5	5	4	4	992
22	0.00001	60	998	571	3	902	3	1000	261	189	145	137	255
22	0.00001	205	999	884	211	531	444	1000	255	235	140	129	573
22	0.00001	290	999	147	517	983	170	1000	206	128	126	100	68
22	0.00001	907	999	907	642	628	853	1000	219	155	137	111	437
22	0.00001	875	999	408	914	464	850	1000	375	181	123	94	131
22	0.00001	646	999	856	644	465	582	1000	253	238	138	79	116
22	0.00001	737	999	765	560	755	298	1000	233	173	146	142	474
22	0.00001	394	999	778	166	759	200	1000	197	157	140	119	188
22	0.00001	67	999	72	309	437	128	1000	282	198	132	91	28
22	0.00001	511	999	413	365	744	776	1000	371	155	110	90	82
22	0.0001	60	998	571	3	902	3	1000	150	141	138	69	829
22	0.0001	115	995	362	911	703	686	1000	225	143	143	117	760
22	0.0001	37	996	461	446	722	398	1000	159	114	106	101	586
22	0.0001	639	995	149	197	851	266	1000	139	108	97	93	629
22	0.0001	490	998	730	519	743	224	1000	173	107	95	72	708
22	0.0001	646	999	856	644	465	582	1000	140	86	78	69	753
22	0.0001	402	994	460	237	414	514	1000	180	160	130	118	720
22	0.0001	394	999	778	166	759	200	1000	142	140	122	90	600
22	0.0001	763	997	759	636	581	824	1000	184	120	79	69	545
22	0.0001	600	998	674	322	302	789	1000	160	131	110	95	777
22	0.001	60	998	571	3	902	3	1000	53	51	50	50	944
22	0.001	349	997	921	231	622	499	1000	95	72	46	38	898
22	0.001	211	992	973	725	339	155	1000	70	61	48	46	930
22	0.001	907	999	907	642	628	853	1000	86	71	66	55	912
22	0.001	676	988	943	824	822	806	1000	58	52	44	43	886
22	0.001	493	989	451	529	779	225	1000	62	58	56	55	909
22	0.001	769	998	667	767	677	609	1000	58	58	44	42	868
22	0.001	543	997	727	439	144	64	1000	49	47	43	42	897
22	0.001	817	995	59	198	148	627	1000	69	66	56	44	926
22	0.001	511	999	413	365	744	776	1000	69	60	55	44	903
22	0.01	866	999	173	403	532	632	1000	36	21	21	20	963
22	0.01	747	983	505	490	797	603	1000	31	19	19	18	943
22	0.01	211	992	973	725	339	155	1000	31	31	25	24	961
22	0.01	907	999	907	642	628	853	1000	37	30	25	21	957
22	0.01	189	980	122	105	724	32	1000	31	28	24	21	966
22	0.01	3	996	939	528	511	116	1000	24	24	21	18	976
22	0.01	769	998	667	767	677	609	1000	41	30	26	23	948
22	0.01	601	972	80	656	276	565	1000	33	25	22	19	949
22	0.01	506	971	776	236	940	540	1000	20	18	17	16	929
22	0.01	66	985	786	169	887	127	1000	43	33	30	25	922
22	0.1	975	995	784	875	536	655	1000	11	10	10	8	987
22	0.1	292	958	750	558	848	39	1000	11	11	10	9	985
22	0.1	283	966	589	455	499	476	1000	10	10	9	8	980
22	0.1	889	926	28	109	688	351	1000	14	13	9	9	978
22	0.1	410	984	298	133	889	50	1000	9	7	7	6	990
22	0.1	759	920	497	104	644	606	1000	10	9	8	8	987
22	0.1	200	990	769	746	798	442	1000	10	10	9	7	988
22	0.1	199	922	25	33	814	153	1000	11	9	9	9	983
22	0.1	410	984	298	133	889	50	1000	17	11	11	9	980
22	0.1	426	977	645	689	635	519	1000	13	13	10	8	981
22	1	93	913	194	16	981	23	1000	6	5	5	4	987
22	1	558	959	201	181	968	552	1000	5	5	4	4	994
22	1	93	576	194	16	981	23	1000	6	5	4	4	990
22	1	121	785	237	4	969	4	1000	5	5	3	3	994
22	1	200	778	769	746	798	442	1000	5	5	4	4	990
22	1	99	775	458	728	857	683	1000	5	4	4	3	995
22	1	209	945	815	101	963	35	1000	7	6	6	5	988
22	1	558	872	201	181	968	552	1000	5	4	4	3	995
22	1	558	897	201	181	968	552	1000	10	5	5	4	989
22	1	558	757	201	181	968	552	1000	5	5	4	4	994
22	10	93	913	194	16	981	23	1000	6	4	4	3	990
22	10	558	959	201	181	968	552	1000	5	4	4	3	994
22	10	93	576	194	16	981	23	1000	6	4	4	4	990
22	10	321	711	810	281	962	42	1000	5	4	4	3	994
22	10	558	851	201	181	968	552	1000	4	3	3	3	994
22	10	121	702	237	4	969	4	1000	5	4	4	3	994
22	10	121	807	237	4	969	4	1000	5	4	4	4	994
22	10	558	872	201	181	968	552	1000	4	3	3	3	994
22	10	558	897	201	181	968	552	1000	6	4	4	3	990
22	10	558	757	201	181	968	552	1000	4	4	3	3	994
23	0.00001	352	999	599	964	765	492	1000	147	136	128	108	54
23	0.00001	491	999	717	565	653	775	1000	211	152	107	100	88
23	0.00001	104	999	512	649	39	690	1000	336	209	112	93	644
23	0.00001	379	999	36	286	69	742	1000	285	170	99	91	118
23	0.00001	538	999	752	612	381	782	1000	253	163	124	104	86
23	0.00001	755	999	909	887	127	609	1000	211	164	114	104	398
23	0.00001	552	999	128	883	58	912	1000	265	132	86	81	145
23	0.00001	970	999	996	919	421	957	1000	250	228	146	109	304
23	0.00001	179	999	973	650	72	703	1000	335	165	96	92	314
23	0.00001	751	999	368	535	828	607	1000	207	137	113	101	165
23	0.0001	352	999	599	964	765	492	1000	127	90	89	83	705
23	0.0001	491	999	717	565	653	775	1000	148	105	97	95	851
23	0.0001	278	997	6	149	204	185	1000	183	118	108	96	753
23	0.0001	28	998	443	213	23	114	1000	156	125	93	90	690
23	0.0001	216	995	388	507	302	710	1000	137	127	103	95	661
23	0.0001	755	999	909	887	127	609	1000	225	223	106	101	750
23	0.0001	371	998	934	555	94	502	1000	119	84	76	73	693
23	0.0001	547	997	26	423	121	910	1000	177	138	125	107	758
23	0.0001	985	998	384	792	814	868	1000	211	164	97	79	768
23	0.0001	139	997	553	584	883	695	1000	144	106	97	69	631
23	0.001	944	991	178	97	446	366	1000	46	41	38	37	852
23	0.001	937	990	794	224	854	365	1000	84	73	71	70	884
23	0.001	278	997	6	149	204	185	1000	67	61	46	42	923
23	0.001	500	979	511	858	138	975	1000	55	47	46	33	904
23	0.001	752	994	458	708	324	608	1000	103	73	56	37	858
23	0.001	354	996	993	872	726	494	1000	105	71	64	47	855
23	0.001	552	999	128	883	58	912	1000	81	73	71	61	806
23	0.001	970	999	996	919	421	957	1000	61	57	53	45	844
23	0.001	179	999	973	650	72	703	1000	78	57	57	33	892
23	0.001	139	997	553	584	883	695	1000	59	39	39	38	917
23	0.01	794	990	910	497	309	617	1000	27	23	22	22	970
23	0.01	437	993	642	865	478	759	1000	43	25	24	22	938
23	0.01	268	975	923	124	514	181	1000	26	24	24	22	957
23	0.01	979	955	983	172	950	109	1000	33	32	28	24	961
23	0.01	538	999	752	612	381	782	1000	22	22	20	18	948
23	0.01	890	937	906	673	515	641	1000	34	26	25	24	951
23	0.01	986	993	873	971	557	958	1000	23	21	15	15	939
23	0.01	640	992	879	884	265	978	1000	25	25	20	20	961
23	0.01	565	995	954	315	762	269	1000	18	17	16	16	959
23	0.01	484	967	145	137	501	773	1000	31	26	23	22	947
23	0.1	356	988	926	417	471	495	1000	11	11	8	8	988
23	0.1	979	968	983	172	950	109	1000	10	8	7	7	981
23	0.1	792	927	863	132	602	90	1000	11	10	10	10	986
23	0.1	979	955	983	172	950	109	1000	10	10	9	8	989
23	0.1	979	919	983	172	950	109	1000	12	9	8	8	987
23	0.1	480	971	981	493	877	771	1000	15	10	8	8	984
23	0.1	761	931	489	42	822	86	1000	16	10	10	9	983
23	0.1	465	976	366	467	768	766	1000	13	9	9	9	985
23	0.1	775	944	267	455	643	821	1000	14	12	10	9	977
23	0.1	403	927	972	509	525	905	1000	11	9	7	7	986
23	1	845	809	503	45	821	344	1000	7	6	5	5	992
23	1	979	968	983	172	950	109	1000	5	3	3	3	990
23	1	979	145	983	172	950	109	1000	6	5	5	4	993
23	1	979	955	983	172	950	109	1000	5	3	3	3	990
23	1	979	919	983	172	950	109	1000	5	3	3	3	990
23	1	845	988	503	45	821	344	1000	7	6	6	5	992
23	1	979	584	983	172	950	109	1000	6	5	5	5	990
23	1	979	239	983	172	950	109	1000	5	4	4	4	994
23	1	979	845	983	172	950	109	1000	5	4	3	3	990
23	1	777	993	597	477	962	987	1000	8	6	6	6	991
23	10	979	170	983	172	950	109	1000	5	3	3	3	990
23	10	979	968	983	172	950	109	1000	5	3	3	3	990
23	10	979	145	983	172	950	109	1000	5	3	3	3	990
23	10	979	955	983	172	950	109	1000	5	3	3	3	990
23	10	979	919	983	172	950	109	1000	5	3	3	3	990
23	10	152	886	978	115	951	149	1000	4	3	3	3	995
23	10	979	584	983	172	950	109	1000	5	3	3	3	990
23	10	979	239	983	172	950	109	1000	5	3	3	3	990
23	10	979	845	983	172	950	109	1000	5	3	3	3	990
23	10	152	800	978	115	951	149	1000	4	3	3	3	995
24	0.00001	623	999	504	274	227	796	1000	331	260	127	104	273
24	0.00001	177	999	119	650	838	167	1000	188	180	117	112	147
24	0.00001	213	999	962	544	928	428	1000	244	219	168	69	468
24	0.00001	343	998	965	810	783	468	1000	235	165	152	128	490
24	0.00001	483	999	477	911	4	920	1000	245	174	110	90	71
24	0.00001	799	999	782	926	966	603	1000	324	105	96	92	238
24	0.00001	299	999	639	817	301	456	1000	263	158	154	106	245
24	0.00001	338	999	980	646	81	466	1000	292	195	132	88	435
24	0.00001	358	999	781	684	728	475	1000	322	193	139	84	590
24	0.00001	470	999	935	777	672	248	1000	308	103	90	84	150
24	0.0001	623	999	504	274	227	796	1000	134	132	130	103	672
24	0.0001	440	993	977	729	658	239	1000	187	162	83	57	629
24	0.0001	983	997	497	217	891	380	1000	201	173	171	57	620
24	0.0001	645	995	610	323	418	294	1000	162	127	113	98	699
24	0.0001	483	999	477	911	4	920	1000	111	104	88	78	608
24	0.0001	799	999	782	926	966	603	1000	179	95	88	78	748
24	0.0001	71	994	944	664	977	136	1000	225	168	156	74	679
24	0.0001	909	991	521	32	833	362	1000	135	134	97	82	620
24	0.0001	358	999	781	684	728	475	1000	186	94	93	75	597
24	0.0001	470	999	935	777	672	248	1000	168	113	90	65	746
24	0.001	25	988	826	68	861	13	1000	77	62	46	41	899
24	0.001	440	993	977	729	658	239	1000	52	48	45	41	892
24	0.001	213	999	962	544	928	428	1000	62	53	47	37	829
24	0.001	76	994	345	795	291	990	1000	56	52	52	48	926
24	0.001	483	999	477	911	4	920	1000	78	54	47	45	835
24	0.001	645	995	610	323	418	294	1000	74	67	62	49	908
24	0.001	600	995	346	866	171	792	1000	79	52	46	40	882
24	0.001	909	991	521	32	833	362	1000	62	48	43	42	882
24	0.001	358	999	781	684	728	475	1000	59	58	54	39	941
24	0.001	470	999	935	777	672	248	1000	86	62	48	47	890
24	0.01	219	994	228	119	812	33	1000	18	18	18	17	961
24	0.01	440	993	977	729	658	239	1000	25	24	22	18	969
24	0.01	296	992	482	831	129	979	1000	38	24	21	17	948
24	0.01	76	994	345	795	291	990	1000	28	28	17	17	966
24	0.01	258	947	601	414	694	190	1000	40	40	27	25	948
24	0.01	922	968	410	228	633	365	1000	31	20	19	17	952
24	0.01	71	994	944	664	977	136	1000	29	22	14	14	950
24	0.01	993	982	329	437	992	971	1000	38	24	23	22	960
24	0.01	906	979	937	482	566	632	1000	30	25	23	17	929
24	0.01	470	999	935	777	672	248	1000	31	20	15	15	940
24	0.1	839	993	635	13	972	93	1000	15	13	12	10	981
24	0.1	464	994	330	283	674	498	1000	12	10	10	8	987
24	0.1	930	962	313	61	917	367	1000	9	9	8	8	985
24	0.1	343	998	965	810	783	468	1000	11	11	9	9	986
24	0.1	352	976	637	255	691	474	1000	10	9	9	8	982
24	0.1	652	890	525	126	499	296	1000	9	9	9	9	990
24	0.1	893	933	219	138	911	357	1000	12	10	9	8	986
24	0.1	595	919	774	22	994	73	1000	9	9	8	8	990
24	0.1	930	988	313	61	917	367	1000	9	8	8	8	985
24	0.1	934	977	288	335	673	368	1000	16	15	13	12	979
24	1	595	763	774	22	994	73	1000	8	5	4	3	984
24	1	595	824	774	22	994	73	1000	5	4	3	3	984
24	1	595	778	774	22	994	73	1000	5	5	4	3	983
24	1	595	909	774	22	994	73	1000	4	3	3	3	996
24	1	595	764	774	22	994	73	1000	4	4	3	3	995
24	1	25	926	826	68	861	13	1000	5	5	4	4	994
24	1	384	703	790	153	995	220	1000	4	3	3	3	983
24	1	595	919	774	22	994	73	1000	4	4	4	4	995
24	1	384	859	790	153	995	220	1000	4	3	3	3	996
24	1	595	451	774	22	994	73	1000	8	4	3	3	992
24	10	595	763	774	22	994	73	1000	3	3	3	3	996
24	10	595	824	774	22	994	73	1000	4	3	3	3	995
24	10	595	778	774	22	994	73	1000	4	3	3	3	995
24	10	595	909	774	22	994	73	1000	4	4	3	3	995
24	10	595	764	774	22	994	73	1000	5	4	4	3	995
24	10	384	320	790	153	995	220	1000	4	4	3	3	995
24	10	384	703	790	153	995	220	1000	4	3	3	3	995
24	10	595	919	774	22	994	73	1000	4	4	3	3	995
24	10	384	859	790	153	995	220	1000	4	3	3	3	995
24	10	595	451	774	22	994	73	1000	4	3	3	3	996
25	0.00001	227	999	5	405	794	166	1000	205	190	146	139	185
25	0.00001	165	999	177	424	81	428	1000	271	189	119	81	114
25	0.00001	664	998	428	649	542	813	1000	292	168	102	99	184
25	0.00001	922	999	841	780	600	648	1000	276	208	124	111	309
25	0.00001	443	999	52	92	431	47	1000	186	175	125	117	382
25	0.00001	979	998	698	981	968	874	1000	212	201	99	75	47
25	0.00001	437	999	757	219	975	221	1000	205	165	139	117	201
25	0.00001	501	999	420	330	741	241	1000	379	214	160	115	410
25	0.00001	255	999	903	46	594	34	1000	266	228	134	95	114
25	0.00001	21	999	401	548	11	681	1000	218	201	144	87	78
25	0.0001	62	996	551	94	216	393	1000	233	108	79	69	686
25	0.0001	437	997	757	219	975	221	1000	240	171	125	80	729
25	0.0001	262	999	14	619	826	895	1000	130	126	123	104	796
25	0.0001	922	999	841	780	600	648	1000	223	187	107	78	690
25	0.0001	312	992	913	336	468	740	1000	180	117	96	91	704
25	0.0001	979	998	698	981	968	874	1000	181	103	85	80	750
25	0.0001	985	995	545	655	370	673	1000	258	118	101	88	731
25	0.0001	974	996	827	166	814	101	1000	140	106	99	86	559
25	0.0001	255	999	903	46	594	34	1000	219	118	101	86	702
25	0.0001	21	999	401	548	11	681	1000	174	109	88	86	635
25	0.001	363	995	879	245	404	502	1000	66	51	50	46	863
25	0.001	307	988	586	875	502	478	1000	91	66	55	42	837
25	0.001	616	991	967	844	763	555	1000	59	49	48	42	907
25	0.001	686	998	925	197	901	303	1000	80	52	43	39	890
25	0.001	249	983	946	497	705	170	1000	58	54	42	41	907
25	0.001	893	989	940	915	817	950	1000	55	50	46	44	917
25	0.001	707	994	712	275	650	310	1000	87	70	61	59	896
25	0.001	974	996	827	166	814	101	1000	90	68	55	52	882
25	0.001	960	997	74	347	394	664	1000	103	51	49	42	879
25	0.001	282	998	742	251	601	469	1000	69	49	41	39	911
25	0.01	635	987	895	903	182	810	1000	19	19	18	18	981
25	0.01	441	955	972	489	776	768	1000	34	23	22	19	943
25	0.01	616	991	967	844	763	555	1000	32	28	20	18	960
25	0.01	686	998	925	197	901	303	1000	18	17	15	15	960
25	0.01	312	992	913	336	468	740	1000	21	21	20	20	973
25	0.01	432	999	62	530	803	220	1000	29	29	20	20	944
25	0.01	96	977	45	146	419	134	1000	26	25	22	19	929
25	0.01	332	974	799	308	611	190	1000	35	32	23	19	964
25	0.01	528	994	267	403	330	245	1000	29	25	23	22	961
25	0.01	554	943	753	334	967	252	1000	19	15	15	15	976
25	0.1	929	970	309	170	602	97	1000	10	9	7	6	981
25	0.1	441	955	972	489	776	768	1000	9	8	8	6	987
25	0.1	156	920	980	577	644	425	1000	13	11	11	8	986
25	0.1	397	838	246	65	439	206	1000	9	9	8	8	989
25	0.1	797	933	935	129	758	603	1000	8	8	7	7	989
25	0.1	893	989	940	915	817	950	1000	17	12	11	10	983
25	0.1	411	989	274	147	599	516	1000	9	9	9	8	987
25	0.1	581	908	690	162	769	265	1000	9	9	9	8	990
25	0.1	228	967	800	433	522	450	1000	11	10	10	9	987
25	0.1	832	955	740	332	768	613	1000	11	10	9	8	978
25	1	317	884	974	782	913	483	1000	6	5	5	5	993
25	1	441	955	972	489	776	768	1000	5	5	4	4	994
25	1	554	819	753	334	967	252	1000	5	4	4	4	994
25	1	686	998	925	197	901	303	1000	5	5	3	3	991
25	1	554	598	753	334	967	252	1000	5	4	4	3	993
25	1	686	931	925	197	901	303	1000	4	4	4	3	995
25	1	554	575	753	334	967	252	1000	5	5	4	4	995
25	1	716	652	945	313	900	72	1000	5	5	5	4	993
25	1	716	444	945	313	900	72	1000	5	5	5	4	995
25	1	716	181	945	313	900	72	1000	5	5	5	4	993
25	10	576	564	763	763	966	799	1000	6	5	4	4	994
25	10	576	553	763	763	966	799	1000	6	5	4	4	994
25	10	554	819	753	334	967	252	1000	5	5	4	3	994
25	10	686	998	925	197	901	303	1000	6	5	4	4	994
25	10	554	598	753	334	967	252	1000	5	5	4	4	994
25	10	576	140	763	763	966	799	1000	6	5	4	4	994
25	10	554	575	753	334	967	252	1000	5	5	4	4	994
25	10	716	652	945	313	900	72	1000	5	5	4	4	994
25	10	716	444	945	313	900	72	1000	5	5	4	4	994
25	10	554	943	753	334	967	252	1000	5	5	4	4	994
26	0.00001	37	999	290	165	526	397	1000	307	160	159	80	353
26	0.00001	958	999	995	738	401	847	1000	174	149	96	84	65
26	0.00001	941	999	449	629	567	366	1000	148	118	109	98	31
26	0.00001	308	999	333	354	676	468	1000	337	176	97	73	109
26	0.00001	917	999	214	360	715	101	1000	197	183	172	108	50
26	0.00001	198	999	190	302	55	437	1000	294	178	165	126	132
26	0.00001	419	999	16	73	323	226	1000	220	149	115	83	42
26	0.00001	352	999	390	559	534	748	1000	375	134	109	74	90
26	0.00001	341	999	68	56	149	46	1000	309	233	137	120	643
26	0.00001	517	999	266	718	201	773	1000	195	132	127	115	241
26	0.0001	202	997	482	792	59	726	1000	174	141	81	67	787
26	0.0001	958	999	995	738	401	847	1000	89	82	75	63	466
26	0.0001	941	999	449	629	567	366	1000	125	89	83	79	669
26	0.0001	308	999	333	354	676	468	1000	306	174	65	59	671
26	0.0001	296	996	630	133	48	188	1000	209	177	125	94	653
26	0.0001	570	998	335	736	49	786	1000	145	131	114	83	852
26	0.0001	419	999	16	73	323	226	1000	234	101	71	64	671
26	0.0001	352	999	390	559	534	748	1000	212	141	81	61	680
26	0.0001	341	999	68	56	149	46	1000	147	129	103	89	810
26	0.0001	517	999	266	718	201	773	1000	151	130	127	114	709
26	0.001	715	992	818	487	809	807	1000	67	46	45	43	874
26	0.001	982	994	552	38	879	375	1000	63	61	53	49	926
26	0.001	913	986	779	452	362	356	1000	75	74	62	49	922
26	0.001	701	998	860	812	699	595	1000	40	34	33	31	796
26	0.001	520	998	437	427	964	541	1000	88	53	40	40	858
26	0.001	228	992	124	195	588	730	1000	108	76	48	47	891
26	0.001	419	999	16	73	323	226	1000	104	65	53	52	860
26	0.001	842	995	117	82	970	98	1000	93	88	87	61	902
26	0.001	834	988	629	179	942	335	1000	102	76	45	41	885
26	0.001	812	993	981	435	876	632	1000	93	56	51	42	847
26	0.01	758	971	939	216	922	320	1000	32	30	19	19	967
26	0.01	958	999	995	738	401	847	1000	33	33	26	24	964
26	0.01	538	984	632	815	757	544	1000	27	23	22	20	971
26	0.01	62	953	455	496	536	11	1000	28	26	23	19	954
26	0.01	573	953	912	793	460	980	1000	47	47	30	29	951
26	0.01	899	937	33	543	84	987	1000	37	18	16	16	956
26	0.01	758	998	939	216	922	320	1000	28	25	22	20	955
26	0.01	335	964	533	201	483	203	1000	21	19	19	18	956
26	0.01	834	988	629	179	942	335	1000	39	30	26	21	958
26	0.01	517	999	266	718	201	773	1000	38	26	20	18	961
26	0.1	294	991	675	488	918	38	1000	8	7	7	6	984
26	0.1	735	898	25	207	696	312	1000	10	10	10	9	986
26	0.1	546	790	900	202	967	258	1000	9	7	6	6	986
26	0.1	627	922	893	378	813	793	1000	9	6	6	5	983
26	0.1	942	990	643	227	592	676	1000	9	8	8	8	990
26	0.1	834	968	629	179	942	335	1000	7	7	6	6	990
26	0.1	294	898	675	488	918	38	1000	11	9	8	7	979
26	0.1	705	870	512	12	834	85	1000	16	13	13	9	983
26	0.1	834	988	629	179	942	335	1000	7	6	5	5	985
26	0.1	354	914	663	398	943	478	1000	9	8	8	7	984
26	1	354	885	663	398	943	478	1000	4	4	4	3	995
26	1	225	711	685	515	919	729	1000	8	6	5	4	990
26	1	354	670	663	398	943	478	1000	3	3	3	3	987
26	1	354	681	663	398	943	478	1000	4	4	3	3	996
26	1	354	591	663	398	943	478	1000	5	3	3	3	984
26	1	834	968	629	179	942	335	1000	5	3	3	2	995
26	1	294	898	675	488	918	38	1000	5	4	4	3	990
26	1	225	574	685	515	919	729	1000	5	4	4	3	990
26	1	834	988	629	179	942	335	1000	5	3	3	3	985
26	1	354	914	663	398	943	478	1000	5	3	3	3	984
26	10	354	885	663	398	943	478	1000	3	3	3	3	996
26	10	834	816	629	179	942	335	1000	4	3	3	3	995
26	10	354	670	663	398	943	478	1000	3	3	3	3	996
26	10	354	681	663	398	943	478	1000	3	3	3	3	996
26	10	354	591	663	398	943	478	1000	4	3	3	3	995
26	10	834	968	629	179	942	335	1000	3	3	2	2	996
26	10	834	933	629	179	942	335	1000	4	3	3	3	995
26	10	834	717	629	179	942	335	1000	4	3	3	3	995
26	10	834	988	629	179	942	335	1000	3	3	3	3	996
26	10	354	914	663	398	943	478	1000	4	3	3	3	995
27	0.00001	568	999	415	423	903	80	1000	219	209	162	78	74
27	0.00001	394	999	918	917	452	739	1000	170	154	115	105	103
27	0.00001	136	999	618	661	94	873	1000	265	146	133	125	69
27	0.00001	930	998	453	18	927	121	1000	280	137	106	103	96
27	0.00001	708	999	429	158	478	312	1000	391	146	109	102	567
27	0.00001	919	997	158	766	776	638	1000	241	225	181	142	511
27	0.00001	316	999	900	512	645	465	1000	204	147	118	113	359
27	0.00001	155	999	795	244	898	420	1000	153	140	128	112	77
27	0.00001	122	999	826	652	439	415	1000	175	163	161	103	440
27	0.00001	176	998	587	675	264	694	1000	191	163	141	113	130
27	0.0001	568	999	415	423	903	80	1000	157	116	81	68	704
27	0.0001	708	998	429	158	478	312	1000	133	113	75	62	604
27	0.0001	697	998	839	365	312	95	1000	219	124	121	75	378
27	0.0001	450	993	967	952	144	908	1000	137	117	97	91	688
27	0.0001	708	999	429	158	478	312	1000	162	113	102	86	686
27	0.0001	544	998	220	262	689	272	1000	195	146	102	71	713
27	0.0001	171	997	889	857	618	876	1000	155	133	113	101	733
27	0.0001	155	999	795	244	898	420	1000	161	114	98	76	656
27	0.0001	279	995	689	671	1	455	1000	198	197	94	88	751
27	0.0001	617	996	265	51	309	291	1000	140	136	115	90	791
27	0.001	568	999	415	423	903	80	1000	64	54	53	47	828
27	0.001	831	993	887	852	390	616	1000	96	80	64	56	898
27	0.001	136	999	618	661	94	873	1000	51	45	39	34	896
27	0.001	459	996	620	716	281	504	1000	72	53	39	39	917
27	0.001	699	998	970	775	448	795	1000	72	55	51	44	881
27	0.001	534	976	966	439	685	268	1000	60	46	42	40	940
27	0.001	316	999	900	512	645	465	1000	62	52	46	41	879
27	0.001	155	999	795	244	898	420	1000	53	51	51	46	925
27	0.001	629	994	625	152	700	560	1000	100	51	45	40	850
27	0.001	735	995	898	975	219	986	1000	102	55	36	34	889
27	0.01	795	996	987	785	587	815	1000	24	19	17	15	970
27	0.01	418	961	993	960	614	906	1000	26	25	23	22	963
27	0.01	139	899	750	160	604	33	1000	39	36	29	24	955
27	0.01	640	950	994	757	612	566	1000	31	28	20	20	951
27	0.01	115	992	799	672	306	165	1000	25	24	22	19	972
27	0.01	913	988	747	548	342	835	1000	29	26	25	22	963
27	0.01	426	987	919	56	712	247	1000	29	27	25	22	969
27	0.01	651	993	562	620	714	569	1000	27	26	24	23	960
27	0.01	629	994	625	152	700	560	1000	29	29	24	23	951
27	0.01	640	992	994	757	612	566	1000	18	15	13	13	932
27	0.1	194	957	984	385	869	188	1000	14	14	7	7	984
27	0.1	644	989	765	32	962	89	1000	11	9	9	8	981
27	0.1	787	920	257	574	906	603	1000	12	9	6	6	987
27	0.1	619	959	187	118	982	557	1000	10	8	8	8	981
27	0.1	440	897	986	552	751	745	1000	9	8	7	7	988
27	0.1	787	941	257	574	906	603	1000	11	9	7	6	981
27	0.1	905	971	239	40	974	366	1000	14	12	9	8	982
27	0.1	640	947	994	757	612	566	1000	6	5	5	5	991
27	0.1	647	878	238	13	929	90	1000	18	14	9	8	982
27	0.1	167	938	255	21	975	36	1000	11	9	7	7	988
27	1	167	559	255	21	975	36	1000	8	4	3	3	991
27	1	167	492	255	21	975	36	1000	8	8	6	4	991
27	1	905	521	239	40	974	366	1000	6	4	3	3	990
27	1	167	468	255	21	975	36	1000	8	8	3	3	991
27	1	905	296	239	40	974	366	1000	8	8	4	3	990
27	1	167	892	255	21	975	36	1000	6	5	4	3	985
27	1	905	971	239	40	974	366	1000	3	3	3	3	991
27	1	167	804	255	21	975	36	1000	3	3	3	3	991
27	1	647	878	238	13	929	90	1000	8	7	3	3	991
27	1	167	938	255	21	975	36	1000	8	4	3	3	990
27	10	167	559	255	21	975	36	1000	3	3	3	3	991
27	10	167	492	255	21	975	36	1000	8	3	3	3	991
27	10	905	521	239	40	974	366	1000	3	3	3	3	990
27	10	167	468	255	21	975	36	1000	3	3	3	3	991
27	10	905	296	239	40	974	366	1000	6	3	3	3	990
27	10	167	892	255	21	975	36	1000	8	3	3	3	991
27	10	905	971	239	40	974	366	1000	3	3	3	3	990
27	10	167	804	255	21	975	36	1000	3	3	3	3	991
27	10	167	437	255	21	975	36	1000	8	3	3	3	991
27	10	167	938	255	21	975	36	1000	3	3	3	3	991
28	0.00001	45	999	216	339	375	138	1000	234	229	108	88	496
28	0.00001	758	999	108	352	643	597	1000	227	141	138	111	51
28	0.00001	694	999	617	241	22	800	1000	189	159	122	118	182
28	0.00001	68	999	954	538	983	402	1000	220	193	185	112	513
28	0.00001	567	999	228	411	723	537	1000	409	126	80	77	117
28	0.00001	101	999	267	792	458	415	1000	362	138	128	117	229
28	0.00001	913	998	880	551	683	351	1000	324	221	157	109	338
28	0.00001	77	999	939	537	706	407	1000	262	125	116	94	20
28	0.00001	812	999	383	874	227	830	1000	208	146	114	106	51
28	0.00001	751	999	655	689	33	593	1000	191	177	161	101	34
28	0.0001	45	999	216	339	375	138	1000	147	104	82	70	637
28	0.0001	363	994	995	891	462	226	1000	209	184	92	66	765
28	0.0001	694	999	617	241	22	800	1000	151	137	133	82	776
28	0.0001	68	999	954	538	983	402	1000	118	113	107	102	844
28	0.0001	842	998	502	972	518	838	1000	91	89	88	81	767
28	0.0001	412	998	488	530	635	236	1000	142	119	112	86	615
28	0.0001	913	998	880	551	683	351	1000	214	122	106	87	727
28	0.0001	77	999	939	537	706	407	1000	137	115	103	91	834
28	0.0001	812	999	383	874	227	830	1000	125	114	107	92	653
28	0.0001	903	997	720	126	992	638	1000	180	116	113	91	755
28	0.001	248	993	766	223	769	449	1000	65	59	50	47	870
28	0.001	363	994	995	891	462	226	1000	56	36	35	31	903
28	0.001	694	999	617	241	22	800	1000	84	74	58	53	912
28	0.001	828	988	620	816	204	835	1000	50	47	45	45	929
28	0.001	44	989	682	826	765	137	1000	52	46	39	36	876
28	0.001	133	986	740	95	710	20	1000	78	63	59	53	910
28	0.001	2	991	762	801	212	674	1000	90	56	51	50	889
28	0.001	154	992	616	683	67	433	1000	61	60	56	50	917
28	0.001	189	996	922	648	947	708	1000	106	48	44	43	867
28	0.001	504	995	443	290	370	521	1000	101	59	40	38	818
28	0.01	248	993	766	223	769	449	1000	34	25	22	19	954
28	0.01	258	966	475	989	385	993	1000	20	19	19	18	974
28	0.01	543	988	874	499	801	270	1000	19	19	19	19	929
28	0.01	862	979	384	719	513	629	1000	23	22	19	19	935
28	0.01	385	985	628	756	619	746	1000	31	26	18	18	962
28	0.01	432	981	346	650	376	497	1000	27	25	21	14	955
28	0.01	592	997	657	539	685	781	1000	21	20	18	16	964
28	0.01	77	999	939	537	706	407	1000	23	22	20	19	975
28	0.01	244	981	732	274	698	191	1000	31	27	18	17	963
28	0.01	658	990	997	970	70	983	1000	21	20	18	18	976
[truncated: 68,000 more rows]
