# Supplementary material for: The winner takes it all—Competitiveness of single nodes in globalized supply networks
Source: PLoS One. 2019 Nov 20;14(11):e0225346. doi: 10.1371/journal.pone.0225346 (PMC6867619; doi:10.1371/journal.pone.0225346)
Supplement: S2 Table — Legends can be found in te readme.txt file. (ZIP) [file pone.0225346.s002.zip › spatial_network_delaunay_randomized_connections_N_1000_R_10_results_full.dat]

0	0.00001	842	999	710	911	882	916	1000	123	85	81	68	49
0	0.00001	983	999	790	729	563	623	1000	103	94	69	50	34
0	0.00001	281	998	940	204	981	793	1000	295	163	74	63	239
0	0.00001	833	999	839	849	899	844	1000	270	149	123	107	131
0	0.00001	861	997	876	727	765	743	1000	115	70	63	57	18
0	0.00001	102	998	703	79	694	460	1000	172	145	82	57	86
0	0.00001	114	999	598	151	313	873	1000	340	90	82	74	251
0	0.00001	560	998	981	45	558	947	1000	126	71	52	50	24
0	0.00001	683	997	908	764	892	828	1000	263	98	67	55	203
0	0.00001	928	998	907	509	801	919	1000	210	114	78	72	99
0	0.0001	842	999	710	911	882	916	1000	94	92	68	62	755
0	0.0001	983	999	790	729	563	623	1000	68	51	46	40	777
0	0.0001	713	997	976	36	935	715	1000	148	123	56	42	557
0	0.0001	809	998	869	715	800	598	1000	132	112	111	109	816
0	0.0001	861	997	876	727	765	743	1000	50	49	33	31	450
0	0.0001	102	998	703	79	694	460	1000	179	80	55	40	750
0	0.0001	153	995	970	664	993	876	1000	80	70	44	42	381
0	0.0001	560	998	981	45	558	947	1000	54	50	38	37	360
0	0.0001	683	997	908	764	892	828	1000	93	92	52	45	668
0	0.0001	928	998	907	509	801	919	1000	96	78	70	58	770
0	0.001	444	980	975	381	992	991	1000	52	51	36	32	934
0	0.001	316	969	992	47	866	885	1000	36	30	27	23	911
0	0.001	713	997	976	36	935	715	1000	42	30	28	27	925
0	0.001	737	995	955	785	568	955	1000	50	49	29	24	927
0	0.001	861	997	876	727	765	743	1000	30	29	23	23	899
0	0.001	960	983	993	574	956	921	1000	44	28	25	21	935
0	0.001	153	995	970	664	993	876	1000	65	46	43	28	932
0	0.001	560	998	981	45	558	947	1000	26	26	23	22	945
0	0.001	683	997	908	764	892	828	1000	59	30	24	24	912
0	0.001	928	998	907	509	801	919	1000	40	37	36	33	904
0	0.01	947	976	963	278	891	755	1000	22	19	15	14	976
0	0.01	142	977	978	559	939	930	1000	15	13	11	10	973
0	0.01	713	997	976	36	935	715	1000	21	16	12	11	979
0	0.01	833	999	839	849	899	844	1000	20	16	16	13	979
0	0.01	444	931	975	381	992	991	1000	16	14	9	8	976
0	0.01	316	976	992	47	866	885	1000	13	13	9	8	968
0	0.01	996	981	945	78	890	925	1000	23	18	17	12	959
0	0.01	560	998	981	45	558	947	1000	12	12	12	12	984
0	0.01	444	968	975	381	992	991	1000	15	15	12	10	967
0	0.01	512	945	979	790	988	359	1000	18	16	13	11	974
0	0.1	48	971	874	693	863	927	1000	7	5	5	4	993
0	0.1	142	977	978	559	939	930	1000	6	5	4	4	987
0	0.1	683	977	908	764	892	828	1000	7	7	6	5	992
0	0.1	499	958	872	25	744	946	1000	8	7	6	6	986
0	0.1	444	931	975	381	992	991	1000	4	4	3	3	995
0	0.1	316	976	992	47	866	885	1000	4	4	4	4	989
0	0.1	853	961	996	456	957	982	1000	8	6	6	5	992
0	0.1	374	901	930	425	980	520	1000	7	6	5	5	991
0	0.1	444	968	975	381	992	991	1000	5	4	4	4	994
0	0.1	512	945	979	790	988	359	1000	4	4	4	4	995
0	1	444	980	975	381	992	991	1000	4	3	3	3	996
0	1	853	733	996	456	957	982	1000	4	3	3	3	993
0	1	444	916	975	381	992	991	1000	4	3	3	2	994
0	1	542	763	897	446	984	545	1000	4	3	3	3	994
0	1	4	775	865	606	985	442	1000	3	3	3	3	993
0	1	316	976	992	47	866	885	1000	4	3	3	3	994
0	1	853	961	996	456	957	982	1000	4	3	3	3	996
0	1	542	849	897	446	984	545	1000	4	3	3	3	994
0	1	853	893	996	456	957	982	1000	3	2	2	2	996
0	1	853	546	996	456	957	982	1000	4	3	3	3	996
0	10	853	230	996	456	957	982	1000	4	3	3	3	996
0	10	853	733	996	456	957	982	1000	4	3	3	3	993
0	10	542	365	897	446	984	545	1000	4	3	3	3	994
0	10	542	763	897	446	984	545	1000	3	2	2	2	994
0	10	4	775	865	606	985	442	1000	3	3	3	2	996
0	10	542	334	897	446	984	545	1000	3	3	3	3	994
0	10	542	411	897	446	984	545	1000	4	3	3	3	994
0	10	542	849	897	446	984	545	1000	3	3	3	3	994
0	10	853	893	996	456	957	982	1000	4	3	3	3	996
0	10	853	546	996	456	957	982	1000	4	3	3	3	996
1	0.00001	859	997	825	813	461	729	1000	169	128	113	71	86
1	0.00001	203	999	724	66	603	881	1000	210	113	77	76	73
1	0.00001	489	999	637	763	462	667	1000	242	162	77	73	85
1	0.00001	144	998	736	950	757	153	1000	340	130	93	57	384
1	0.00001	983	999	581	734	564	864	1000	252	183	117	106	213
1	0.00001	803	999	416	747	210	719	1000	277	112	105	94	75
1	0.00001	264	998	936	31	699	886	1000	367	117	69	50	380
1	0.00001	153	997	860	116	993	626	1000	279	128	90	83	372
1	0.00001	462	999	543	828	390	207	1000	281	164	141	87	286
1	0.00001	306	998	710	453	736	987	1000	279	137	105	67	224
1	0.0001	281	992	986	973	995	460	1000	115	84	57	49	683
1	0.0001	871	995	957	319	818	850	1000	115	81	48	42	815
1	0.0001	184	994	961	147	961	628	1000	142	68	53	46	758
1	0.0001	330	997	877	221	586	329	1000	105	102	59	45	730
1	0.0001	184	995	961	147	961	628	1000	135	113	59	51	767
1	0.0001	801	991	953	592	915	562	1000	81	77	74	63	814
1	0.0001	264	998	936	31	699	886	1000	90	50	48	41	787
1	0.0001	466	994	984	561	804	663	1000	57	47	42	39	481
1	0.0001	466	987	984	561	804	663	1000	126	74	68	63	809
1	0.0001	381	995	987	857	991	796	1000	85	48	36	35	616
1	0.001	281	992	986	973	995	460	1000	35	31	28	25	925
1	0.001	402	941	985	525	829	654	1000	28	27	26	25	906
1	0.001	184	994	961	147	961	628	1000	51	43	38	25	928
1	0.001	674	980	954	963	637	827	1000	55	46	44	25	907
1	0.001	184	995	961	147	961	628	1000	58	45	29	27	936
1	0.001	801	991	953	592	915	562	1000	38	35	29	26	933
1	0.001	264	998	936	31	699	886	1000	38	30	27	26	926
1	0.001	466	994	984	561	804	663	1000	50	25	22	20	926
1	0.001	466	987	984	561	804	663	1000	48	33	27	26	951
1	0.001	381	995	987	857	991	796	1000	31	19	19	18	890
1	0.01	281	992	986	973	995	460	1000	11	11	10	10	974
1	0.01	402	941	985	525	829	654	1000	10	10	10	9	967
1	0.01	370	969	931	881	709	794	1000	19	18	16	12	974
1	0.01	381	897	987	857	991	796	1000	16	16	14	13	966
1	0.01	544	965	851	731	499	509	1000	18	17	17	16	972
1	0.01	801	991	953	592	915	562	1000	15	13	13	11	985
1	0.01	402	953	985	525	829	654	1000	22	17	14	13	977
1	0.01	871	973	957	319	818	850	1000	17	14	11	11	980
1	0.01	466	987	984	561	804	663	1000	15	14	13	13	971
1	0.01	381	995	987	857	991	796	1000	12	11	10	9	979
1	0.1	281	992	986	973	995	460	1000	4	4	4	3	986
1	0.1	596	891	967	975	877	821	1000	9	8	8	7	991
1	0.1	381	890	987	857	991	796	1000	5	5	5	5	994
1	0.1	381	897	987	857	991	796	1000	6	5	5	4	988
1	0.1	184	995	961	147	961	628	1000	5	4	4	4	992
1	0.1	843	942	976	526	927	845	1000	8	7	7	5	990
1	0.1	514	926	942	34	700	812	1000	5	5	5	4	995
1	0.1	466	994	984	561	804	663	1000	5	5	4	4	990
1	0.1	866	882	974	901	964	849	1000	8	7	5	5	988
1	0.1	381	995	987	857	991	796	1000	7	5	5	4	988
1	1	281	992	986	973	995	460	1000	3	3	2	2	993
1	1	281	615	986	973	995	460	1000	3	3	3	2	993
1	1	281	402	986	973	995	460	1000	3	3	3	2	995
1	1	281	814	986	973	995	460	1000	4	3	3	2	993
1	1	281	546	986	973	995	460	1000	5	3	3	2	993
1	1	765	339	990	620	994	835	1000	3	3	3	3	994
1	1	765	227	990	620	994	835	1000	3	3	2	2	993
1	1	281	636	986	973	995	460	1000	3	3	3	2	993
1	1	765	646	990	620	994	835	1000	3	3	3	2	993
1	1	765	949	990	620	994	835	1000	3	3	2	2	993
1	10	281	992	986	973	995	460	1000	3	3	2	2	993
1	10	281	615	986	973	995	460	1000	2	2	2	2	993
1	10	281	402	986	973	995	460	1000	3	2	2	2	993
1	10	281	814	986	973	995	460	1000	2	2	2	2	993
1	10	281	546	986	973	995	460	1000	3	2	2	2	993
1	10	765	339	990	620	994	835	1000	2	2	2	2	993
1	10	765	227	990	620	994	835	1000	2	2	2	2	993
1	10	281	636	986	973	995	460	1000	3	2	2	2	993
1	10	765	646	990	620	994	835	1000	3	3	2	2	993
1	10	765	949	990	620	994	835	1000	2	2	2	2	993
2	0.00001	542	999	826	873	867	19	1000	359	173	100	64	443
2	0.00001	974	999	926	215	711	940	1000	99	98	83	69	33
2	0.00001	951	997	742	278	395	758	1000	245	176	117	78	219
2	0.00001	772	999	827	399	474	860	1000	100	84	75	74	63
2	0.00001	536	996	982	175	954	999	1000	170	73	58	55	36
2	0.00001	236	999	911	14	935	790	1000	128	105	68	52	33
2	0.00001	498	999	873	386	813	829	1000	338	158	79	50	39
2	0.00001	895	999	433	413	690	748	1000	321	108	89	87	135
2	0.00001	682	999	717	129	851	709	1000	178	161	113	70	150
2	0.00001	686	999	844	5	873	847	1000	137	79	75	68	63
2	0.0001	905	998	937	286	440	874	1000	74	67	62	54	789
2	0.0001	974	999	926	215	711	940	1000	90	50	46	46	592
2	0.0001	845	996	835	609	663	411	1000	124	76	74	51	764
2	0.0001	772	999	827	399	474	860	1000	74	70	66	52	792
2	0.0001	536	996	982	175	954	999	1000	69	58	47	47	498
2	0.0001	236	999	911	14	935	790	1000	71	62	47	38	582
2	0.0001	67	998	925	621	776	971	1000	98	97	58	42	655
2	0.0001	611	989	975	822	916	529	1000	112	81	59	53	797
2	0.0001	485	997	803	237	831	507	1000	96	88	63	57	757
2	0.0001	686	999	844	5	873	847	1000	99	52	50	46	752
2	0.001	905	998	937	286	440	874	1000	55	36	34	30	925
2	0.001	974	999	926	215	711	940	1000	45	43	32	31	952
2	0.001	301	968	989	55	860	997	1000	59	58	53	42	914
2	0.001	665	987	878	240	505	846	1000	48	46	41	26	935
2	0.001	473	990	950	562	956	342	1000	54	40	31	28	944
2	0.001	236	999	911	14	935	790	1000	41	40	31	28	951
2	0.001	67	998	925	621	776	971	1000	44	40	38	35	946
2	0.001	826	968	972	254	839	865	1000	54	45	20	19	937
2	0.001	908	983	957	485	829	969	1000	77	34	28	24	917
2	0.001	564	994	876	844	638	522	1000	50	48	42	40	942
2	0.01	611	985	975	822	916	529	1000	16	14	12	11	971
2	0.01	345	965	973	583	606	649	1000	16	16	13	13	976
2	0.01	301	968	989	55	860	997	1000	17	14	13	11	982
2	0.01	846	942	969	348	835	228	1000	17	15	14	13	970
2	0.01	572	985	930	761	714	835	1000	18	15	14	12	961
2	0.01	755	982	846	192	481	928	1000	18	17	14	13	970
2	0.01	49	966	967	317	993	439	1000	24	18	13	13	964
2	0.01	792	981	997	757	970	966	1000	17	14	13	12	976
2	0.01	666	953	996	678	987	981	1000	16	13	11	11	972
2	0.01	866	984	848	9	796	572	1000	28	27	19	12	971
2	0.1	936	896	988	911	985	936	1000	4	4	3	3	994
2	0.1	85	809	986	736	941	889	1000	8	5	5	5	989
2	0.1	301	968	989	55	860	997	1000	6	6	6	6	992
2	0.1	89	918	734	554	952	444	1000	6	6	5	5	993
2	0.1	976	797	962	542	940	881	1000	7	6	6	5	993
2	0.1	666	844	996	678	987	981	1000	10	6	5	5	988
2	0.1	976	927	962	542	940	881	1000	8	6	5	5	984
2	0.1	287	911	991	627	948	799	1000	6	4	4	4	993
2	0.1	666	953	996	678	987	981	1000	4	4	4	4	991
2	0.1	85	902	986	736	941	889	1000	5	5	4	4	991
2	1	666	184	996	678	987	981	1000	3	3	2	2	992
2	1	884	663	994	921	986	575	1000	3	3	2	2	993
2	1	666	800	996	678	987	981	1000	3	2	2	2	990
2	1	884	841	994	921	986	575	1000	3	3	2	2	993
2	1	666	297	996	678	987	981	1000	3	3	2	2	992
2	1	666	844	996	678	987	981	1000	3	2	2	2	993
2	1	666	695	996	678	987	981	1000	3	2	2	2	992
2	1	884	654	994	921	986	575	1000	3	2	2	2	993
2	1	666	953	996	678	987	981	1000	3	3	2	2	992
2	1	884	747	994	921	986	575	1000	3	2	2	2	993
2	10	666	184	996	678	987	981	1000	2	2	2	2	993
2	10	884	663	994	921	986	575	1000	3	2	2	2	993
2	10	666	800	996	678	987	981	1000	3	2	2	2	993
2	10	884	841	994	921	986	575	1000	3	2	2	2	993
2	10	666	297	996	678	987	981	1000	3	2	2	2	993
2	10	666	844	996	678	987	981	1000	3	2	2	2	993
2	10	666	695	996	678	987	981	1000	3	2	2	2	993
2	10	884	654	994	921	986	575	1000	3	2	2	2	993
2	10	666	953	996	678	987	981	1000	2	2	2	2	993
2	10	884	747	994	921	986	575	1000	3	2	2	2	993
3	0.00001	541	998	564	946	124	363	1000	233	160	130	86	118
3	0.00001	730	997	447	300	949	224	1000	306	162	113	90	464
3	0.00001	972	999	285	524	233	115	1000	180	156	126	116	271
3	0.00001	8	999	704	424	872	44	1000	132	96	77	74	92
3	0.00001	636	999	469	923	764	578	1000	267	94	89	77	173
3	0.00001	259	997	920	464	878	794	1000	152	114	97	83	49
3	0.00001	767	995	996	350	988	598	1000	114	82	80	43	85
3	0.00001	590	999	799	789	286	820	1000	176	171	63	56	39
3	0.00001	411	998	965	220	984	530	1000	145	127	51	45	28
3	0.00001	956	997	925	745	804	997	1000	122	120	85	71	56
3	0.0001	457	994	938	930	904	808	1000	138	108	45	42	786
3	0.0001	286	995	712	516	625	871	1000	101	98	62	55	804
3	0.0001	663	995	754	70	545	582	1000	77	64	54	50	743
3	0.0001	8	999	704	424	872	44	1000	83	76	56	54	797
3	0.0001	970	997	707	469	686	852	1000	160	114	105	62	802
3	0.0001	259	997	920	464	878	794	1000	107	106	56	45	720
3	0.0001	767	995	996	350	988	598	1000	87	46	45	37	308
3	0.0001	590	999	799	789	286	820	1000	121	90	78	50	755
3	0.0001	411	998	965	220	984	530	1000	98	54	40	32	317
3	0.0001	956	997	925	745	804	997	1000	91	62	59	57	551
3	0.001	457	994	938	930	904	808	1000	59	54	35	32	938
3	0.001	987	973	974	438	783	984	1000	48	47	41	26	924
3	0.001	905	960	994	799	966	965	1000	32	32	24	24	892
3	0.001	139	984	899	805	752	656	1000	34	27	26	23	883
3	0.001	93	986	969	900	881	862	1000	53	31	29	26	911
3	0.001	987	985	974	438	783	984	1000	36	33	31	27	903
3	0.001	767	995	996	350	988	598	1000	40	31	28	23	892
3	0.001	154	979	985	224	761	923	1000	37	35	28	26	920
3	0.001	411	998	965	220	984	530	1000	43	27	24	19	895
3	0.001	905	981	994	799	966	965	1000	34	28	26	25	928
3	0.01	506	949	959	451	897	352	1000	21	15	15	15	974
3	0.01	987	973	974	438	783	984	1000	21	20	18	13	978
3	0.01	905	960	994	799	966	965	1000	12	11	10	7	983
3	0.01	987	923	974	438	783	984	1000	13	12	10	10	968
3	0.01	93	986	969	900	881	862	1000	15	15	13	13	976
3	0.01	987	985	974	438	783	984	1000	24	14	13	11	972
3	0.01	767	995	996	350	988	598	1000	17	12	11	10	978
3	0.01	696	944	980	890	975	831	1000	34	12	12	11	963
3	0.01	468	949	976	685	777	812	1000	19	15	12	11	975
3	0.01	905	981	994	799	966	965	1000	14	13	11	11	980
3	0.1	987	873	974	438	783	984	1000	5	5	5	4	994
3	0.1	451	883	997	760	989	976	1000	4	4	4	4	994
3	0.1	987	787	974	438	783	984	1000	6	6	5	5	994
3	0.1	987	923	974	438	783	984	1000	5	4	4	4	984
3	0.1	164	932	987	119	933	483	1000	5	5	5	5	994
3	0.1	767	923	996	350	988	598	1000	7	6	5	5	992
3	0.1	767	995	996	350	988	598	1000	6	6	5	4	991
3	0.1	506	960	959	451	897	352	1000	7	6	5	4	989
3	0.1	96	910	990	826	971	650	1000	6	5	5	5	992
3	0.1	411	975	965	220	984	530	1000	7	6	5	5	991
3	1	767	797	996	350	988	598	1000	4	3	3	3	993
3	1	451	883	997	760	989	976	1000	3	3	3	2	997
3	1	96	889	990	826	971	650	1000	4	3	3	2	995
3	1	451	849	997	760	989	976	1000	3	3	3	2	997
3	1	96	747	990	826	971	650	1000	2	2	2	2	998
3	1	767	923	996	350	988	598	1000	3	3	3	2	994
3	1	96	807	990	826	971	650	1000	4	3	3	3	994
3	1	451	829	997	760	989	976	1000	3	3	2	2	995
3	1	96	910	990	826	971	650	1000	5	3	3	2	994
3	1	271	798	984	272	970	933	1000	4	3	3	3	994
3	10	767	797	996	350	988	598	1000	4	3	3	2	993
3	10	451	883	997	760	989	976	1000	3	2	2	2	997
3	10	96	889	990	826	971	650	1000	3	2	2	2	996
3	10	451	849	997	760	989	976	1000	3	3	2	2	996
3	10	96	747	990	826	971	650	1000	3	2	2	2	997
3	10	96	376	990	826	971	650	1000	3	3	3	3	994
3	10	96	807	990	826	971	650	1000	3	2	2	2	996
3	10	451	829	997	760	989	976	1000	3	2	2	2	995
3	10	451	57	997	760	989	976	1000	3	3	2	2	996
3	10	767	880	996	350	988	598	1000	4	3	3	3	993
4	0.00001	899	998	656	111	580	740	1000	240	135	88	69	58
4	0.00001	658	999	767	48	518	827	1000	234	159	102	94	368
4	0.00001	790	996	973	625	903	838	1000	131	77	65	53	62
4	0.00001	966	999	901	182	891	756	1000	107	100	74	69	62
4	0.00001	258	998	965	965	910	644	1000	68	56	55	51	49
4	0.00001	854	999	618	924	337	981	1000	129	120	111	105	37
4	0.00001	192	999	994	724	888	870	1000	97	83	65	49	13
4	0.00001	978	998	613	164	970	927	1000	102	69	63	54	22
4	0.00001	734	999	992	950	893	719	1000	182	75	55	52	18
4	0.00001	820	999	948	139	378	916	1000	186	114	89	87	103
4	0.0001	48	996	862	7	722	612	1000	138	120	72	65	832
4	0.0001	763	988	972	641	701	835	1000	130	120	80	71	837
4	0.0001	790	996	973	625	903	838	1000	55	45	40	37	737
4	0.0001	966	999	901	182	891	756	1000	78	73	65	60	809
4	0.0001	258	998	965	965	910	644	1000	42	40	37	36	309
4	0.0001	968	988	988	423	735	926	1000	92	78	74	67	790
4	0.0001	192	999	994	724	888	870	1000	56	49	41	35	180
4	0.0001	978	998	613	164	970	927	1000	66	51	45	44	697
4	0.0001	734	999	992	950	893	719	1000	87	54	39	33	442
4	0.0001	92	996	957	344	974	619	1000	117	61	61	58	741
4	0.001	110	986	985	386	911	623	1000	44	42	30	27	930
4	0.001	457	983	923	528	978	675	1000	50	42	36	27	923
4	0.001	790	996	973	625	903	838	1000	41	35	23	21	919
4	0.001	786	983	953	758	777	912	1000	56	35	35	33	903
4	0.001	258	998	965	965	910	644	1000	30	25	23	22	916
4	0.001	968	988	988	423	735	926	1000	31	26	24	23	923
4	0.001	192	999	994	724	888	870	1000	19	19	18	17	913
4	0.001	46	979	848	123	818	995	1000	52	36	34	34	914
4	0.001	734	999	992	950	893	719	1000	31	26	24	20	931
4	0.001	92	996	957	344	974	619	1000	28	25	25	24	923
4	0.01	126	983	971	165	861	996	1000	19	11	9	9	973
4	0.01	341	962	996	568	894	509	1000	23	14	11	10	972
4	0.01	110	961	985	386	911	623	1000	15	12	11	10	981
4	0.01	247	954	990	420	609	873	1000	17	14	14	13	979
4	0.01	258	998	965	965	910	644	1000	16	13	12	12	969
4	0.01	40	954	956	323	542	932	1000	20	19	18	18	980
4	0.01	192	999	994	724	888	870	1000	10	9	8	7	969
4	0.01	117	960	943	11	816	936	1000	20	17	12	9	971
4	0.01	734	999	992	950	893	719	1000	16	14	11	10	971
4	0.01	92	996	957	344	974	619	1000	23	18	13	12	976
4	0.1	110	986	985	386	911	623	1000	4	3	3	3	995
4	0.1	924	937	979	315	849	852	1000	6	5	5	5	993
4	0.1	110	961	985	386	911	623	1000	6	5	5	4	990
4	0.1	247	954	990	420	609	873	1000	6	5	4	4	992
4	0.1	559	897	981	534	960	371	1000	8	6	5	4	991
4	0.1	92	942	957	344	974	619	1000	6	6	6	5	989
4	0.1	192	999	994	724	888	870	1000	4	4	4	4	993
4	0.1	190	873	987	816	961	770	1000	5	4	4	4	989
4	0.1	734	999	992	950	893	719	1000	6	5	5	5	987
4	0.1	968	909	988	423	735	926	1000	5	5	4	4	991
4	1	457	606	923	528	978	675	1000	6	4	4	3	994
4	1	457	983	923	528	978	675	1000	6	4	2	2	994
4	1	110	961	985	386	911	623	1000	4	4	3	3	994
4	1	246	766	920	277	969	640	1000	4	4	4	4	994
4	1	457	795	923	528	978	675	1000	4	2	2	2	994
4	1	958	927	938	179	968	857	1000	4	4	3	3	994
4	1	457	628	923	528	978	675	1000	4	4	4	3	996
4	1	457	345	923	528	978	675	1000	5	4	4	3	994
4	1	457	722	923	528	978	675	1000	4	3	3	2	994
4	1	457	875	923	528	978	675	1000	3	3	3	3	995
4	10	457	606	923	528	978	675	1000	2	2	2	2	997
4	10	457	983	923	528	978	675	1000	4	2	2	2	994
4	10	958	267	938	179	968	857	1000	4	2	2	2	994
4	10	851	971	932	261	976	734	1000	4	3	3	2	994
4	10	457	795	923	528	978	675	1000	2	2	2	2	998
4	10	958	927	938	179	968	857	1000	4	2	2	2	994
4	10	457	628	923	528	978	675	1000	2	2	2	2	996
4	10	457	345	923	528	978	675	1000	4	3	2	2	996
4	10	457	722	923	528	978	675	1000	2	2	2	2	996
4	10	457	875	923	528	978	675	1000	2	2	2	2	996
5	0.00001	716	997	961	748	613	915	1000	223	206	171	66	499
5	0.00001	833	998	446	286	141	740	1000	322	106	94	81	406
5	0.00001	972	998	716	550	916	602	1000	283	205	90	77	440
5	0.00001	85	998	946	688	966	620	1000	107	88	83	73	71
5	0.00001	255	999	125	685	193	477	1000	145	138	131	129	337
5	0.00001	388	999	517	947	346	349	1000	185	123	116	78	88
5	0.00001	104	998	722	807	913	623	1000	156	122	87	77	112
5	0.00001	115	998	558	714	186	628	1000	289	143	84	73	107
5	0.00001	596	997	839	368	961	822	1000	230	84	81	76	115
5	0.00001	981	999	628	758	548	759	1000	176	142	94	61	83
5	0.0001	887	995	982	101	711	998	1000	101	95	51	44	753
5	0.0001	11	994	974	605	722	765	1000	98	77	71	56	780
5	0.0001	219	989	990	398	851	969	1000	81	76	65	52	705
5	0.0001	85	998	946	688	966	620	1000	60	58	47	45	628
5	0.0001	705	989	991	219	988	836	1000	68	66	66	57	751
5	0.0001	264	984	997	501	950	788	1000	75	61	52	47	611
5	0.0001	215	994	834	483	891	474	1000	116	82	79	58	823
5	0.0001	545	997	707	92	717	368	1000	105	100	71	68	816
5	0.0001	596	997	839	368	961	822	1000	101	89	71	61	804
5	0.0001	981	999	628	758	548	759	1000	75	73	71	65	663
5	0.001	887	995	982	101	711	998	1000	45	43	37	34	953
5	0.001	113	979	996	413	790	984	1000	46	35	26	25	915
5	0.001	219	989	990	398	851	969	1000	57	47	34	33	897
5	0.001	85	998	946	688	966	620	1000	36	29	28	28	948
5	0.001	705	989	991	219	988	836	1000	40	31	27	26	932
5	0.001	264	984	997	501	950	788	1000	28	22	21	20	910
5	0.001	305	983	928	959	810	790	1000	46	38	37	37	912
5	0.001	478	985	935	234	893	680	1000	47	39	36	34	919
5	0.001	264	977	997	501	950	788	1000	48	45	39	26	927
5	0.001	9	982	977	642	852	935	1000	47	44	38	31	949
5	0.01	113	932	996	413	790	984	1000	14	13	12	12	978
5	0.01	113	979	996	413	790	984	1000	16	16	13	11	966
5	0.01	244	963	995	552	684	942	1000	18	15	13	11	967
5	0.01	42	981	943	680	908	611	1000	16	14	13	13	977
5	0.01	113	892	996	413	790	984	1000	18	13	13	11	969
5	0.01	378	942	992	304	979	944	1000	12	12	12	11	969
5	0.01	305	983	928	959	810	790	1000	12	11	10	10	961
5	0.01	830	967	925	976	440	979	1000	17	15	12	12	978
5	0.01	264	977	997	501	950	788	1000	23	10	10	10	973
5	0.01	880	976	969	625	754	923	1000	18	17	16	13	975
5	0.1	28	840	975	679	983	938	1000	6	6	5	4	987
5	0.1	892	873	987	515	970	981	1000	9	5	4	4	988
5	0.1	244	963	995	552	684	942	1000	6	6	4	4	985
5	0.1	627	972	882	767	877	909	1000	6	6	5	5	994
5	0.1	113	892	996	413	790	984	1000	6	5	5	4	991
5	0.1	264	984	997	501	950	788	1000	7	6	5	5	991
5	0.1	947	937	983	575	894	930	1000	7	7	7	6	992
5	0.1	707	910	976	819	971	400	1000	8	6	6	5	991
5	0.1	28	986	975	679	983	938	1000	6	4	4	3	988
5	0.1	826	944	927	517	905	739	1000	8	5	5	4	990
5	1	28	840	975	679	983	938	1000	3	2	2	2	995
5	1	892	873	987	515	970	981	1000	3	3	2	2	996
5	1	28	877	975	679	983	938	1000	4	3	2	2	995
5	1	319	976	926	654	996	793	1000	4	4	4	3	995
5	1	319	908	926	654	996	793	1000	4	4	4	2	995
5	1	28	741	975	679	983	938	1000	4	3	3	2	994
5	1	28	682	975	679	983	938	1000	3	3	2	2	996
5	1	264	727	997	501	950	788	1000	4	4	4	3	995
5	1	28	986	975	679	983	938	1000	3	2	2	2	997
5	1	28	490	975	679	983	938	1000	3	3	2	2	997
5	10	28	840	975	679	983	938	1000	2	2	2	2	997
5	10	71	775	951	704	985	964	1000	5	3	3	2	995
5	10	28	877	975	679	983	938	1000	3	2	2	2	997
5	10	28	633	975	679	983	938	1000	3	2	2	2	996
5	10	71	735	951	704	985	964	1000	5	3	3	2	995
5	10	28	741	975	679	983	938	1000	2	2	2	2	996
5	10	28	682	975	679	983	938	1000	3	2	2	2	997
5	10	319	843	926	654	996	793	1000	5	4	3	3	995
5	10	28	986	975	679	983	938	1000	3	2	2	2	997
5	10	28	490	975	679	983	938	1000	2	2	2	2	997
6	0.00001	393	997	994	61	843	889	1000	138	116	70	63	50
6	0.00001	683	998	833	741	516	716	1000	147	135	130	116	137
6	0.00001	495	999	827	34	447	892	1000	148	94	88	75	133
6	0.00001	385	999	789	153	451	666	1000	124	94	92	83	37
6	0.00001	951	997	511	252	269	582	1000	172	157	143	102	589
6	0.00001	439	997	851	248	491	943	1000	168	144	87	70	45
6	0.00001	755	998	935	840	848	728	1000	180	127	79	59	72
6	0.00001	542	997	805	805	483	520	1000	154	142	117	79	142
6	0.00001	67	999	672	845	612	605	1000	298	148	101	65	100
6	0.00001	997	999	525	249	596	593	1000	298	83	81	78	227
6	0.0001	393	997	994	61	843	889	1000	85	67	53	45	682
6	0.0001	389	995	871	164	788	668	1000	149	91	71	61	771
6	0.0001	328	993	945	802	557	880	1000	117	95	68	61	826
6	0.0001	385	999	789	153	451	666	1000	99	91	44	44	791
6	0.0001	886	991	963	927	602	961	1000	132	67	55	54	807
6	0.0001	439	997	851	248	491	943	1000	100	64	62	50	688
6	0.0001	755	998	935	840	848	728	1000	61	60	52	45	699
6	0.0001	542	997	805	805	483	520	1000	68	61	60	59	706
6	0.0001	957	998	800	647	373	763	1000	121	114	83	71	839
6	0.0001	408	996	884	521	567	811	1000	105	72	60	44	652
6	0.001	393	997	994	61	843	889	1000	58	33	22	21	933
6	0.001	389	995	871	164	788	668	1000	51	43	41	30	911
6	0.001	276	985	955	833	956	997	1000	29	28	23	23	935
6	0.001	807	990	959	263	955	739	1000	34	29	25	24	896
6	0.001	125	983	992	928	915	615	1000	37	30	27	23	892
6	0.001	502	969	988	2	905	515	1000	46	37	28	23	939
6	0.001	755	998	935	840	848	728	1000	33	28	26	25	941
6	0.001	901	984	957	162	919	963	1000	54	36	34	33	939
6	0.001	444	986	908	221	530	974	1000	47	28	26	25	936
6	0.001	916	987	986	948	906	984	1000	47	31	29	24	948
6	0.01	328	996	945	802	557	880	1000	14	14	13	11	976
6	0.01	844	983	828	499	719	921	1000	16	15	13	12	980
6	0.01	276	985	955	833	956	997	1000	24	19	11	10	976
6	0.01	98	953	918	831	566	609	1000	27	15	12	11	968
6	0.01	125	983	992	928	915	615	1000	14	14	11	11	978
6	0.01	502	969	988	2	905	515	1000	13	13	12	12	984
6	0.01	695	938	953	402	907	832	1000	12	12	12	11	987
6	0.01	25	979	793	657	634	865	1000	22	15	15	14	960
6	0.01	378	951	956	872	895	804	1000	20	18	17	16	976
6	0.01	916	987	986	948	906	984	1000	23	14	12	10	965
6	0.1	541	990	984	587	967	691	1000	8	8	6	5	991
6	0.1	485	912	952	502	756	891	1000	6	6	5	4	993
6	0.1	222	851	989	121	968	306	1000	7	6	5	4	993
6	0.1	89	905	897	563	936	449	1000	8	6	6	6	989
6	0.1	886	991	963	927	602	961	1000	8	7	5	5	990
6	0.1	925	924	996	697	940	965	1000	6	4	4	4	987
6	0.1	925	845	996	697	940	965	1000	6	5	5	5	993
6	0.1	125	968	992	928	915	615	1000	6	6	6	5	991
6	0.1	633	827	961	975	994	538	1000	7	7	6	6	992
6	0.1	916	987	986	948	906	984	1000	6	5	5	4	993
6	1	541	990	984	587	967	691	1000	3	3	2	2	994
6	1	925	882	996	697	940	965	1000	3	3	3	3	997
6	1	222	851	989	121	968	306	1000	3	2	2	2	997
6	1	307	880	976	74	911	650	1000	4	3	3	3	995
6	1	307	875	976	74	911	650	1000	3	3	3	3	996
6	1	925	924	996	697	940	965	1000	3	3	3	3	995
6	1	925	845	996	697	940	965	1000	4	3	3	3	995
6	1	624	666	990	56	938	999	1000	3	3	3	2	997
6	1	624	826	990	56	938	999	1000	3	3	3	3	992
6	1	624	897	990	56	938	999	1000	4	4	3	3	992
6	10	541	990	984	587	967	691	1000	3	2	2	2	997
6	10	541	602	984	587	967	691	1000	3	2	2	2	996
6	10	222	851	989	121	968	306	1000	3	3	2	2	997
6	10	222	625	989	121	968	306	1000	3	3	3	2	997
6	10	222	500	989	121	968	306	1000	3	3	3	2	996
6	10	222	228	989	121	968	306	1000	3	3	3	2	996
6	10	222	436	989	121	968	306	1000	3	3	3	3	997
6	10	541	646	984	587	967	691	1000	2	2	2	2	997
6	10	541	371	984	587	967	691	1000	2	2	2	2	997
6	10	222	475	989	121	968	306	1000	3	3	3	2	996
7	0.00001	781	999	252	610	75	103	1000	216	115	100	78	96
7	0.00001	963	999	817	877	378	764	1000	166	91	74	59	59
7	0.00001	985	999	983	188	994	993	1000	182	72	63	45	69
7	0.00001	372	999	529	740	869	326	1000	147	127	114	85	100
7	0.00001	939	999	248	414	786	856	1000	201	191	115	102	433
7	0.00001	803	999	702	52	546	587	1000	170	125	81	60	43
7	0.00001	910	997	756	655	868	928	1000	183	109	85	63	44
7	0.00001	538	999	852	192	797	532	1000	183	106	101	92	131
7	0.00001	576	999	831	243	953	362	1000	226	129	127	65	97
7	0.00001	44	997	780	395	823	632	1000	202	138	122	97	59
7	0.0001	185	994	715	394	864	941	1000	94	65	59	54	817
7	0.0001	963	999	817	877	378	764	1000	59	57	54	52	733
7	0.0001	985	999	983	188	994	993	1000	115	65	41	41	538
7	0.0001	207	991	881	481	754	879	1000	142	103	69	59	822
7	0.0001	991	991	970	623	986	863	1000	124	84	82	63	820
7	0.0001	539	993	981	867	907	533	1000	81	74	63	43	654
7	0.0001	645	990	913	165	852	957	1000	149	95	83	61	792
7	0.0001	296	990	993	765	827	995	1000	119	73	58	55	769
7	0.0001	576	999	831	243	953	362	1000	105	88	52	51	765
7	0.0001	539	991	981	867	907	533	1000	84	64	61	53	617
7	0.001	876	962	987	980	878	853	1000	37	31	23	23	931
7	0.001	256	974	979	663	997	947	1000	65	30	28	23	917
7	0.001	985	999	983	188	994	993	1000	46	32	27	24	868
7	0.001	207	991	881	481	754	879	1000	33	32	31	31	931
7	0.001	551	989	917	494	930	359	1000	50	50	42	33	919
7	0.001	55	972	997	79	935	994	1000	51	33	27	18	938
7	0.001	296	977	993	765	827	995	1000	41	27	25	21	941
7	0.001	296	990	993	765	827	995	1000	27	26	24	22	922
7	0.001	576	999	831	243	953	362	1000	44	43	28	26	949
7	0.001	539	991	981	867	907	533	1000	24	23	21	19	911
7	0.01	55	931	997	79	935	994	1000	12	11	9	9	974
7	0.01	256	974	979	663	997	947	1000	20	18	18	15	974
7	0.01	985	999	983	188	994	993	1000	20	17	16	12	977
7	0.01	483	961	974	366	826	699	1000	21	20	17	13	977
7	0.01	551	989	917	494	930	359	1000	14	10	10	9	981
7	0.01	55	972	997	79	935	994	1000	17	9	8	8	951
7	0.01	296	977	993	765	827	995	1000	15	13	10	9	983
7	0.01	296	990	993	765	827	995	1000	15	11	8	8	961
7	0.01	207	909	881	481	754	879	1000	12	11	11	10	960
7	0.01	539	991	981	867	907	533	1000	11	9	8	8	971
7	0.1	55	931	997	79	935	994	1000	4	3	3	3	990
7	0.1	707	907	926	133	988	837	1000	7	7	5	4	983
7	0.1	985	999	983	188	994	993	1000	9	7	5	5	991
7	0.1	381	979	927	119	900	991	1000	8	7	7	6	990
7	0.1	55	853	997	79	935	994	1000	6	6	5	5	994
7	0.1	181	935	940	527	979	876	1000	6	5	5	4	990
7	0.1	296	977	993	765	827	995	1000	9	6	5	5	989
7	0.1	296	990	993	765	827	995	1000	6	4	4	4	990
7	0.1	985	766	983	188	994	993	1000	7	6	6	5	985
7	0.1	539	991	981	867	907	533	1000	7	6	6	5	991
7	1	707	941	926	133	988	837	1000	3	3	3	2	996
7	1	707	907	926	133	988	837	1000	4	3	3	2	993
7	1	985	999	983	188	994	993	1000	4	4	2	2	995
7	1	140	797	910	383	989	50	1000	4	3	3	3	996
7	1	140	657	910	383	989	50	1000	4	4	3	3	995
7	1	991	903	970	623	986	863	1000	4	3	3	3	996
7	1	985	460	983	188	994	993	1000	5	4	4	4	994
7	1	633	874	982	180	995	956	1000	4	3	3	2	993
7	1	985	766	983	188	994	993	1000	4	3	3	2	995
7	1	707	496	926	133	988	837	1000	3	3	3	2	996
7	10	707	941	926	133	988	837	1000	3	3	3	2	996
7	10	985	936	983	188	994	993	1000	4	3	3	3	996
7	10	985	999	983	188	994	993	1000	3	3	3	3	996
7	10	633	675	982	180	995	956	1000	4	3	3	2	996
7	10	256	871	979	663	997	947	1000	4	3	3	2	996
7	10	985	737	983	188	994	993	1000	4	3	3	2	996
7	10	985	460	983	188	994	993	1000	4	3	3	3	996
7	10	633	874	982	180	995	956	1000	4	3	3	2	996
7	10	985	766	983	188	994	993	1000	3	3	3	2	996
7	10	985	146	983	188	994	993	1000	3	3	3	3	996
8	0.00001	472	999	668	684	260	683	1000	283	263	87	72	104
8	0.00001	310	997	738	51	827	794	1000	150	143	125	118	89
8	0.00001	871	999	905	460	485	843	1000	172	88	81	76	22
8	0.00001	770	999	574	64	534	835	1000	118	89	77	75	118
8	0.00001	720	999	585	649	356	105	1000	207	106	94	85	77
8	0.00001	589	999	626	303	776	537	1000	238	73	61	59	86
8	0.00001	453	998	917	724	791	948	1000	158	101	81	57	35
8	0.00001	748	997	890	147	683	831	1000	179	166	135	104	365
8	0.00001	943	997	878	766	450	750	1000	172	133	112	72	44
8	0.00001	849	998	953	729	612	591	1000	94	80	73	70	40
8	0.0001	653	996	962	149	947	389	1000	99	71	70	66	672
8	0.0001	310	997	738	51	827	794	1000	123	83	68	62	813
8	0.0001	177	994	948	544	606	473	1000	145	78	61	56	680
8	0.0001	810	996	426	254	139	728	1000	129	103	94	90	842
8	0.0001	682	998	472	897	984	225	1000	96	84	77	74	843
8	0.0001	423	993	975	467	312	510	1000	71	55	38	34	500
8	0.0001	453	998	917	724	791	948	1000	76	50	49	48	600
8	0.0001	177	993	948	544	606	473	1000	144	106	74	54	763
8	0.0001	504	991	989	532	990	951	1000	136	64	51	37	656
8	0.0001	849	998	953	729	612	591	1000	104	72	68	59	787
8	0.001	653	996	962	149	947	389	1000	40	25	24	24	866
8	0.001	10	994	816	615	939	279	1000	41	34	31	23	941
8	0.001	177	994	948	544	606	473	1000	30	30	28	25	889
8	0.001	91	973	915	739	877	768	1000	47	31	28	27	937
8	0.001	881	974	925	810	630	116	1000	59	55	44	36	934
8	0.001	423	993	975	467	312	510	1000	25	24	21	20	884
8	0.001	258	979	949	194	886	940	1000	40	37	30	28	944
8	0.001	641	990	954	526	876	708	1000	41	27	25	25	908
8	0.001	943	997	878	766	450	750	1000	65	60	28	26	922
8	0.001	113	989	911	607	779	627	1000	47	44	39	36	916
8	0.01	653	996	962	149	947	389	1000	13	12	10	10	979
8	0.01	173	972	800	221	841	472	1000	25	16	13	13	969
8	0.01	570	897	996	598	961	905	1000	12	11	10	10	978
8	0.01	628	947	993	10	839	999	1000	19	18	17	16	976
8	0.01	317	962	959	290	867	795	1000	13	12	11	10	964
8	0.01	124	982	964	955	670	770	1000	23	12	11	11	974
8	0.01	504	950	989	532	990	951	1000	21	14	13	12	976
8	0.01	641	990	954	526	876	708	1000	20	13	12	12	975
8	0.01	609	981	931	927	964	381	1000	19	17	17	13	979
8	0.01	849	998	953	729	612	591	1000	17	17	14	12	981
8	0.1	653	996	962	149	947	389	1000	9	5	5	4	990
8	0.1	628	718	993	10	839	999	1000	5	5	5	5	993
8	0.1	570	897	996	598	961	905	1000	8	7	5	5	990
8	0.1	628	947	993	10	839	999	1000	6	5	5	4	989
8	0.1	913	993	726	521	988	429	1000	10	8	8	7	989
8	0.1	424	855	992	206	991	985	1000	9	8	6	6	991
8	0.1	504	950	989	532	990	951	1000	5	4	4	4	989
8	0.1	504	880	989	532	990	951	1000	8	6	5	5	992
8	0.1	570	867	996	598	961	905	1000	8	6	4	4	991
8	0.1	963	775	997	581	960	928	1000	10	6	5	5	990
8	1	991	963	913	855	980	611	1000	5	4	4	3	994
8	1	424	665	992	206	991	985	1000	5	4	3	3	995
8	1	570	897	996	598	961	905	1000	3	3	3	3	996
8	1	963	858	997	581	960	928	1000	5	5	4	4	995
8	1	265	516	982	180	933	996	1000	5	4	4	4	995
8	1	424	855	992	206	991	985	1000	4	3	2	2	996
8	1	504	950	989	532	990	951	1000	3	2	2	2	995
8	1	504	880	989	532	990	951	1000	5	4	4	3	995
8	1	504	991	989	532	990	951	1000	4	4	3	2	995
8	1	504	732	989	532	990	951	1000	4	4	3	2	996
8	10	424	288	992	206	991	985	1000	2	2	2	2	996
8	10	424	665	992	206	991	985	1000	2	2	2	2	996
8	10	424	784	992	206	991	985	1000	2	2	2	2	996
8	10	424	170	992	206	991	985	1000	3	2	2	2	996
8	10	504	441	989	532	990	951	1000	4	4	2	2	996
8	10	424	855	992	206	991	985	1000	2	2	2	2	996
8	10	504	950	989	532	990	951	1000	2	2	2	2	998
8	10	504	880	989	532	990	951	1000	3	2	2	2	996
8	10	504	991	989	532	990	951	1000	3	2	2	2	996
8	10	504	732	989	532	990	951	1000	4	2	2	2	996
9	0.00001	310	999	870	14	731	797	1000	228	116	112	61	112
9	0.00001	286	999	434	402	537	664	1000	187	142	130	97	72
9	0.00001	198	999	704	570	775	479	1000	247	97	81	66	82
9	0.00001	409	994	966	243	516	898	1000	116	111	93	90	103
9	0.00001	953	999	454	686	548	751	1000	178	115	86	80	49
9	0.00001	188	997	571	947	612	61	1000	131	107	100	94	107
9	0.00001	864	999	878	885	669	737	1000	110	89	81	69	29
9	0.00001	381	999	723	994	535	518	1000	187	153	97	81	246
9	0.00001	840	999	951	542	643	957	1000	263	120	76	58	35
9	0.00001	68	999	634	524	600	769	1000	158	140	87	78	70
9	0.0001	102	995	976	785	724	932	1000	129	78	54	50	768
9	0.0001	286	999	434	402	537	664	1000	163	108	105	81	815
9	0.0001	198	999	704	570	775	479	1000	110	60	56	55	768
9	0.0001	409	994	966	243	516	898	1000	95	64	51	49	488
9	0.0001	209	994	929	709	873	146	1000	89	75	62	41	808
9	0.0001	188	997	571	947	612	61	1000	141	138	80	59	829
9	0.0001	864	999	878	885	669	737	1000	102	64	53	44	550
9	0.0001	840	991	951	542	643	957	1000	92	85	54	49	754
9	0.0001	834	996	978	169	642	922	1000	134	98	55	51	761
9	0.0001	827	990	974	734	759	921	1000	80	61	60	57	799
9	0.001	102	995	976	785	724	932	1000	45	40	39	26	907
9	0.001	480	965	996	9	931	998	1000	34	33	25	22	914
9	0.001	198	999	704	570	775	479	1000	61	45	42	36	925
9	0.001	409	994	966	243	516	898	1000	48	37	31	26	916
9	0.001	209	994	929	709	873	146	1000	37	24	24	22	933
9	0.001	703	977	947	465	747	720	1000	62	53	48	38	921
9	0.001	247	986	970	784	746	936	1000	46	39	29	24	953
9	0.001	840	991	951	542	643	957	1000	37	33	27	26	890
9	0.001	834	996	978	169	642	922	1000	45	37	36	34	920
9	0.001	827	990	974	734	759	921	1000	47	43	34	31	926
9	0.01	600	972	973	253	975	912	1000	14	13	12	12	974
9	0.01	480	965	996	9	931	998	1000	17	13	11	10	960
9	0.01	811	949	986	629	968	981	1000	19	13	12	10	979
9	0.01	613	956	989	144	969	913	1000	15	14	13	13	982
9	0.01	534	913	979	603	684	695	1000	23	19	13	11	977
9	0.01	703	977	947	465	747	720	1000	23	19	17	14	976
9	0.01	300	966	990	894	955	796	1000	21	18	12	12	978
9	0.01	48	947	991	695	932	276	1000	15	14	13	12	974
9	0.01	102	973	976	785	724	932	1000	15	14	12	10	970
9	0.01	613	937	989	144	969	913	1000	29	14	14	11	970
9	0.1	480	862	996	9	931	998	1000	6	5	4	4	992
9	0.1	480	965	996	9	931	998	1000	5	5	4	4	994
9	0.1	480	770	996	9	931	998	1000	6	6	4	4	994
9	0.1	882	829	997	712	963	959	1000	6	6	6	5	988
9	0.1	396	949	953	902	833	679	1000	8	8	8	7	991
9	0.1	613	941	989	144	969	913	1000	7	5	5	5	988
9	0.1	300	966	990	894	955	796	1000	8	7	4	4	991
9	0.1	925	977	927	605	876	926	1000	6	5	4	4	993
9	0.1	247	992	970	784	746	936	1000	11	9	9	6	988
9	0.1	480	869	996	9	931	998	1000	6	5	4	3	993
9	1	600	972	973	253	975	912	1000	3	3	3	2	995
9	1	480	965	996	9	931	998	1000	3	3	2	2	994
9	1	883	373	960	118	947	416	1000	4	3	3	3	996
9	1	239	880	992	895	956	788	1000	3	3	3	2	996
9	1	883	914	960	118	947	416	1000	3	3	3	3	995
9	1	882	785	997	712	963	959	1000	4	4	3	3	993
9	1	300	966	990	894	955	796	1000	3	3	3	2	997
9	1	600	956	973	253	975	912	1000	5	3	3	3	994
9	1	445	805	982	786	948	529	1000	3	3	2	2	995
9	1	883	666	960	118	947	416	1000	3	3	3	3	995
9	10	300	303	990	894	955	796	1000	3	3	2	2	996
9	10	300	875	990	894	955	796	1000	3	3	3	2	996
9	10	300	548	990	894	955	796	1000	3	3	3	2	996
9	10	239	880	992	895	956	788	1000	3	3	2	2	997
9	10	239	805	992	895	956	788	1000	3	3	3	2	997
9	10	300	580	990	894	955	796	1000	3	2	2	2	996
9	10	300	966	990	894	955	796	1000	3	2	2	2	996
9	10	239	402	992	895	956	788	1000	3	2	2	2	997
9	10	300	243	990	894	955	796	1000	4	3	3	3	995
9	10	239	148	992	895	956	788	1000	3	2	2	2	997
10	0.00001	515	998	861	630	884	362	1000	248	131	94	65	89
10	0.00001	903	998	649	520	601	595	1000	191	151	96	84	57
10	0.00001	673	998	909	455	838	976	1000	154	94	79	63	36
10	0.00001	563	999	762	507	572	691	1000	181	107	103	92	35
10	0.00001	333	997	994	868	895	986	1000	222	76	66	60	51
10	0.00001	231	996	936	914	588	641	1000	233	137	119	97	288
10	0.00001	514	999	840	24	506	972	1000	295	106	67	61	58
10	0.00001	380	999	664	734	623	519	1000	175	130	101	86	46
10	0.00001	889	995	984	784	740	999	1000	231	79	67	62	63
10	0.00001	716	997	902	534	938	909	1000	90	67	64	56	29
10	0.0001	515	998	861	630	884	362	1000	118	54	47	44	755
10	0.0001	284	988	933	779	881	504	1000	144	123	45	42	781
10	0.0001	673	998	909	455	838	976	1000	83	72	61	52	762
10	0.0001	563	999	762	507	572	691	1000	101	75	75	65	720
10	0.0001	333	997	994	868	895	986	1000	82	58	40	38	577
10	0.0001	231	996	936	914	588	641	1000	96	95	51	50	713
10	0.0001	651	997	919	299	964	560	1000	151	66	54	50	722
10	0.0001	380	999	664	734	623	519	1000	102	89	85	60	775
10	0.0001	889	995	984	784	740	999	1000	50	45	41	34	479
10	0.0001	716	997	902	534	938	909	1000	55	47	37	33	705
10	0.001	496	995	894	544	985	945	1000	39	38	35	30	955
10	0.001	284	988	933	779	881	504	1000	73	39	30	22	925
10	0.001	799	978	988	239	962	915	1000	35	25	23	22	915
10	0.001	19	989	945	633	691	865	1000	47	47	42	39	941
10	0.001	333	997	994	868	895	986	1000	33	26	21	20	880
10	0.001	231	996	936	914	588	641	1000	66	44	42	28	890
10	0.001	651	997	919	299	964	560	1000	50	44	31	30	942
10	0.001	461	973	981	377	721	811	1000	50	38	33	30	927
10	0.001	889	995	984	784	740	999	1000	37	27	23	22	906
10	0.001	716	997	902	534	938	909	1000	29	27	24	23	932
10	0.01	718	983	957	93	829	978	1000	23	15	12	11	973
10	0.01	624	960	974	467	741	903	1000	15	13	11	9	978
10	0.01	799	978	988	239	962	915	1000	22	11	10	9	971
10	0.01	799	885	988	239	962	915	1000	11	8	8	8	965
10	0.01	591	979	992	60	963	975	1000	26	17	17	15	962
10	0.01	315	974	991	98	923	653	1000	16	11	11	11	977
10	0.01	961	976	986	126	996	927	1000	19	15	11	10	970
10	0.01	923	947	973	471	848	856	1000	13	11	10	9	976
10	0.01	889	995	984	784	740	999	1000	14	11	10	10	984
10	0.01	716	997	902	534	938	909	1000	22	14	14	13	965
10	0.1	692	848	997	309	930	955	1000	5	5	4	4	995
10	0.1	905	964	987	490	997	854	1000	6	5	4	4	992
10	0.1	572	987	918	120	913	818	1000	6	5	4	4	990
10	0.1	799	885	988	239	962	915	1000	4	4	4	3	995
10	0.1	107	903	944	657	897	283	1000	9	5	4	4	989
10	0.1	315	974	991	98	923	653	1000	9	8	7	5	991
10	0.1	315	905	991	98	923	653	1000	4	4	4	4	994
10	0.1	591	929	992	60	963	975	1000	6	5	5	4	991
10	0.1	658	870	993	661	971	826	1000	6	6	4	4	993
10	0.1	591	914	992	60	963	975	1000	5	4	4	4	990
10	1	543	930	632	839	937	687	1000	4	3	3	2	995
10	1	905	964	987	490	997	854	1000	4	3	3	3	995
10	1	339	645	978	194	977	513	1000	3	3	2	2	995
10	1	658	735	993	661	971	826	1000	2	2	2	2	997
10	1	658	863	993	661	971	826	1000	2	2	2	2	998
10	1	658	860	993	661	971	826	1000	2	2	2	2	997
10	1	658	711	993	661	971	826	1000	3	3	2	2	996
10	1	591	929	992	60	963	975	1000	3	3	3	3	996
10	1	658	870	993	661	971	826	1000	2	2	2	2	997
10	1	961	813	986	126	996	927	1000	3	3	3	3	996
10	10	905	274	987	490	997	854	1000	3	3	2	2	996
10	10	905	964	987	490	997	854	1000	3	3	2	2	996
10	10	961	890	986	126	996	927	1000	2	2	2	2	998
10	10	658	735	993	661	971	826	1000	2	2	2	2	997
10	10	658	863	993	661	971	826	1000	2	2	2	2	997
10	10	658	860	993	661	971	826	1000	2	2	2	2	997
10	10	658	711	993	661	971	826	1000	3	2	2	2	996
10	10	961	596	986	126	996	927	1000	2	2	2	2	998
10	10	658	870	993	661	971	826	1000	3	2	2	2	997
10	10	658	567	993	661	971	826	1000	2	2	2	2	998
11	0.00001	175	999	613	333	268	487	1000	165	118	92	79	31
11	0.00001	926	999	965	588	656	853	1000	92	77	64	61	44
11	0.00001	579	999	895	281	836	379	1000	134	108	100	80	35
11	0.00001	488	999	916	170	988	794	1000	148	96	74	69	28
11	0.00001	341	999	700	264	652	344	1000	148	108	84	57	27
11	0.00001	539	998	984	617	837	960	1000	133	116	90	63	30
11	0.00001	473	999	572	933	506	17	1000	250	108	102	100	151
11	0.00001	24	998	939	112	894	988	1000	204	181	102	91	44
11	0.00001	218	999	620	985	734	154	1000	152	123	89	87	100
11	0.00001	238	999	689	614	957	494	1000	267	93	61	58	106
11	0.0001	926	994	965	588	656	853	1000	87	78	70	65	789
11	0.0001	926	999	965	588	656	853	1000	56	51	45	44	376
11	0.0001	579	999	895	281	836	379	1000	136	87	79	73	827
11	0.0001	488	999	916	170	988	794	1000	89	57	47	42	543
11	0.0001	341	999	700	264	652	344	1000	91	71	67	64	809
11	0.0001	539	998	984	617	837	960	1000	83	48	46	38	552
11	0.0001	545	998	775	665	484	541	1000	116	77	67	60	859
11	0.0001	24	998	939	112	894	988	1000	111	65	64	57	711
11	0.0001	118	990	931	810	898	629	1000	96	89	87	69	778
11	0.0001	552	997	812	630	650	801	1000	121	87	67	55	792
11	0.001	926	994	965	588	656	853	1000	39	32	26	22	941
11	0.001	926	999	965	588	656	853	1000	32	22	20	19	958
11	0.001	926	991	965	588	656	853	1000	48	36	29	26	925
11	0.001	488	999	916	170	988	794	1000	56	27	26	21	919
11	0.001	504	984	907	805	974	796	1000	47	44	35	28	930
11	0.001	539	998	984	617	837	960	1000	41	23	22	21	888
11	0.001	334	965	991	941	833	780	1000	34	32	22	19	927
11	0.001	24	998	939	112	894	988	1000	44	32	30	29	919
11	0.001	118	990	931	810	898	629	1000	43	39	27	24	939
11	0.001	995	992	826	566	628	613	1000	36	35	33	33	960
11	0.01	93	991	950	734	775	866	1000	17	17	16	13	982
11	0.01	926	999	965	588	656	853	1000	15	13	11	11	981
11	0.01	852	942	990	560	896	921	1000	22	18	13	11	977
11	0.01	109	910	989	155	900	941	1000	15	13	13	11	969
11	0.01	852	888	990	560	896	921	1000	20	16	13	12	978
11	0.01	592	978	996	189	986	804	1000	9	7	6	6	963
11	0.01	334	965	991	941	833	780	1000	14	11	11	10	983
11	0.01	24	998	939	112	894	988	1000	12	11	11	9	979
11	0.01	592	874	996	189	986	804	1000	17	16	14	13	980
11	0.01	852	959	990	560	896	921	1000	19	14	13	12	964
11	0.1	775	952	994	108	874	828	1000	5	5	4	4	994
11	0.1	596	907	983	815	768	900	1000	6	6	5	5	991
11	0.1	710	819	992	719	875	818	1000	6	5	4	4	994
11	0.1	109	910	989	155	900	941	1000	4	4	3	3	989
11	0.1	852	888	990	560	896	921	1000	4	3	3	3	989
11	0.1	592	978	996	189	986	804	1000	4	4	3	3	995
11	0.1	334	965	991	941	833	780	1000	7	6	6	5	992
11	0.1	109	956	989	155	900	941	1000	5	5	4	4	992
11	0.1	592	874	996	189	986	804	1000	5	5	4	4	995
11	0.1	232	870	997	893	987	976	1000	4	4	4	4	994
11	1	592	491	996	189	986	804	1000	4	3	3	3	996
11	1	232	829	997	893	987	976	1000	2	2	2	2	997
11	1	700	764	995	163	936	992	1000	3	2	2	2	994
11	1	232	763	997	893	987	976	1000	2	2	2	2	997
11	1	232	409	997	893	987	976	1000	3	3	2	2	997
11	1	700	897	995	163	936	992	1000	3	3	3	3	994
11	1	66	890	985	323	925	748	1000	5	4	3	3	994
11	1	109	956	989	155	900	941	1000	3	2	2	2	997
11	1	700	821	995	163	936	992	1000	3	3	3	2	997
11	1	232	870	997	893	987	976	1000	3	3	3	2	995
11	10	592	491	996	189	986	804	1000	4	4	4	3	994
11	10	232	829	997	893	987	976	1000	2	2	2	2	997
11	10	232	640	997	893	987	976	1000	2	2	2	2	997
11	10	232	763	997	893	987	976	1000	2	2	2	2	997
11	10	232	409	997	893	987	976	1000	2	2	2	2	997
11	10	700	897	995	163	936	992	1000	5	4	3	3	995
11	10	700	308	995	163	936	992	1000	4	4	3	3	995
11	10	592	703	996	189	986	804	1000	5	4	3	3	994
11	10	700	821	995	163	936	992	1000	5	4	3	3	995
11	10	232	870	997	893	987	976	1000	2	2	2	2	997
12	0.00001	957	997	879	640	800	256	1000	170	86	82	77	74
12	0.00001	814	999	880	700	854	853	1000	181	93	89	62	53
12	0.00001	405	998	721	791	592	173	1000	163	99	90	65	61
12	0.00001	612	999	752	611	541	693	1000	161	106	91	81	35
12	0.00001	374	998	672	757	588	908	1000	106	96	74	64	36
12	0.00001	85	999	545	726	931	131	1000	159	144	115	87	84
12	0.00001	952	998	941	389	907	254	1000	111	107	84	74	38
12	0.00001	87	997	896	395	728	873	1000	203	68	58	54	46
12	0.00001	339	996	835	756	410	901	1000	168	144	112	103	344
12	0.00001	86	999	910	358	985	770	1000	252	123	90	77	70
12	0.0001	957	997	879	640	800	256	1000	120	72	67	65	852
12	0.0001	814	999	880	700	854	853	1000	129	73	63	54	700
12	0.0001	405	998	721	791	592	173	1000	96	76	64	47	769
12	0.0001	612	999	752	611	541	693	1000	91	77	50	44	717
12	0.0001	374	998	672	757	588	908	1000	166	82	68	55	808
12	0.0001	684	993	928	512	598	704	1000	74	68	61	54	770
12	0.0001	952	998	941	389	907	254	1000	95	85	71	59	785
12	0.0001	87	997	896	395	728	873	1000	67	63	53	43	768
12	0.0001	502	992	957	106	785	913	1000	124	55	55	44	809
12	0.0001	527	996	984	855	841	959	1000	118	61	48	41	381
12	0.001	950	978	995	535	990	864	1000	42	34	34	31	904
12	0.001	52	997	873	609	599	446	1000	47	41	39	37	935
12	0.001	473	992	732	314	886	668	1000	38	36	34	34	959
12	0.001	990	991	929	344	870	868	1000	42	38	28	28	908
12	0.001	341	971	978	867	721	648	1000	57	39	35	34	928
12	0.001	504	983	955	506	924	958	1000	79	47	34	28	918
12	0.001	677	986	968	966	842	834	1000	32	31	30	29	898
12	0.001	367	966	994	171	973	975	1000	41	36	33	27	928
12	0.001	502	992	957	106	785	913	1000	36	25	25	20	939
12	0.001	86	999	910	358	985	770	1000	47	47	35	29	951
12	0.01	950	978	995	535	990	864	1000	14	11	11	10	964
12	0.01	131	979	932	399	463	773	1000	19	17	16	15	978
12	0.01	952	957	941	389	907	254	1000	16	12	11	11	982
12	0.01	430	968	977	509	888	660	1000	15	13	13	10	977
12	0.01	108	987	945	876	793	460	1000	20	17	13	11	972
12	0.01	926	982	971	386	887	744	1000	20	12	11	10	974
12	0.01	677	986	968	966	842	834	1000	19	16	12	11	981
12	0.01	367	966	994	171	973	975	1000	16	14	10	8	977
12	0.01	337	950	983	75	997	325	1000	16	14	11	10	975
12	0.01	950	955	995	535	990	864	1000	13	11	9	8	976
12	0.1	950	978	995	535	990	864	1000	5	3	3	3	991
12	0.1	367	873	994	171	973	975	1000	6	4	4	4	992
12	0.1	141	927	986	507	993	881	1000	8	7	6	5	991
12	0.1	367	910	994	171	973	975	1000	7	5	5	4	990
12	0.1	950	845	995	535	990	864	1000	5	5	4	3	990
12	0.1	362	874	991	342	816	955	1000	7	6	6	6	990
12	0.1	367	854	994	171	973	975	1000	5	5	5	5	993
12	0.1	367	966	994	171	973	975	1000	6	4	4	3	988
12	0.1	279	865	935	816	983	792	1000	7	6	5	4	991
12	0.1	950	955	995	535	990	864	1000	6	5	4	4	993
12	1	466	658	985	492	996	813	1000	2	2	2	2	995
12	1	466	606	985	492	996	813	1000	4	2	2	2	995
12	1	337	436	983	75	997	325	1000	3	2	2	2	996
12	1	367	910	994	171	973	975	1000	2	2	2	2	997
12	1	466	624	985	492	996	813	1000	2	2	2	2	995
12	1	466	754	985	492	996	813	1000	2	2	2	2	995
12	1	217	890	891	317	945	472	1000	3	3	3	3	996
12	1	367	966	994	171	973	975	1000	2	2	2	2	997
12	1	337	950	983	75	997	325	1000	2	2	2	2	995
12	1	626	885	997	803	972	921	1000	4	3	2	2	995
12	10	466	658	985	492	996	813	1000	2	2	2	2	995
12	10	466	606	985	492	996	813	1000	4	2	2	2	995
12	10	337	436	983	75	997	325	1000	4	3	2	2	995
12	10	337	560	983	75	997	325	1000	4	3	2	2	995
12	10	466	624	985	492	996	813	1000	4	2	2	2	995
12	10	466	754	985	492	996	813	1000	2	2	2	2	995
12	10	337	480	983	75	997	325	1000	4	2	2	2	995
12	10	466	298	985	492	996	813	1000	3	2	2	2	995
12	10	337	950	983	75	997	325	1000	2	2	2	2	995
12	10	337	591	983	75	997	325	1000	4	3	2	2	995
13	0.00001	389	999	746	802	764	818	1000	146	126	79	54	97
13	0.00001	164	998	690	602	619	648	1000	237	94	75	66	43
13	0.00001	368	994	995	49	969	998	1000	137	90	81	63	50
13	0.00001	754	996	578	307	895	931	1000	137	100	88	69	144
13	0.00001	602	999	660	526	586	552	1000	146	127	114	90	67
13	0.00001	348	999	888	533	805	811	1000	211	116	88	70	31
13	0.00001	918	999	782	205	567	987	1000	160	125	108	60	283
13	0.00001	260	999	709	218	688	658	1000	116	87	84	75	33
13	0.00001	389	999	746	802	764	818	1000	133	111	101	75	75
13	0.00001	107	998	832	592	494	878	1000	185	141	123	84	93
13	0.0001	683	988	996	112	938	983	1000	63	55	46	41	533
13	0.0001	687	997	734	363	598	720	1000	174	144	89	64	820
13	0.0001	368	994	995	49	969	998	1000	56	49	36	33	301
13	0.0001	180	986	969	224	975	652	1000	106	69	66	57	876
13	0.0001	340	993	959	139	613	991	1000	73	69	61	56	752
13	0.0001	348	999	888	533	805	811	1000	92	85	62	54	681
13	0.0001	918	999	782	205	567	987	1000	95	81	68	56	864
13	0.0001	260	999	709	218	688	658	1000	133	75	65	63	839
13	0.0001	389	999	746	802	764	818	1000	130	73	62	62	781
13	0.0001	74	994	945	111	929	782	1000	135	101	71	65	806
13	0.001	683	988	996	112	938	983	1000	20	20	19	19	895
13	0.001	277	982	981	546	865	801	1000	49	33	21	20	916
13	0.001	368	994	995	49	969	998	1000	17	17	17	15	861
13	0.001	544	975	992	214	983	356	1000	34	27	26	24	929
13	0.001	340	993	959	139	613	991	1000	32	30	28	27	920
13	0.001	967	990	857	889	774	976	1000	54	49	39	25	912
13	0.001	243	983	938	784	667	657	1000	41	40	36	35	942
13	0.001	540	987	740	850	986	355	1000	42	37	37	29	955
13	0.001	340	982	959	139	613	991	1000	52	32	31	29	934
13	0.001	74	994	945	111	929	782	1000	44	31	24	21	939
13	0.01	683	988	996	112	938	983	1000	10	9	8	7	977
13	0.01	527	961	989	933	879	909	1000	34	8	8	8	960
13	0.01	368	994	995	49	969	998	1000	10	8	7	7	982
13	0.01	544	975	992	214	983	356	1000	12	11	10	9	968
13	0.01	169	985	933	330	577	463	1000	17	16	14	13	982
13	0.01	29	982	983	529	980	104	1000	16	14	12	11	981
13	0.01	243	983	938	784	667	657	1000	16	15	14	12	981
13	0.01	607	964	970	105	900	699	1000	13	12	10	9	963
13	0.01	29	953	983	529	980	104	1000	19	14	13	11	971
13	0.01	211	948	984	71	966	978	1000	15	11	11	10	973
13	0.1	683	988	996	112	938	983	1000	5	4	3	3	990
13	0.1	277	982	981	546	865	801	1000	7	4	3	3	992
13	0.1	368	994	995	49	969	998	1000	8	4	4	4	992
13	0.1	544	975	992	214	983	356	1000	4	4	4	3	996
13	0.1	37	785	985	503	967	252	1000	4	4	4	3	988
13	0.1	589	964	954	955	845	918	1000	6	5	5	4	990
13	0.1	986	727	997	274	968	943	1000	5	4	4	4	995
13	0.1	41	911	907	437	581	621	1000	7	7	6	5	988
13	0.1	29	953	983	529	980	104	1000	7	5	5	5	990
13	0.1	211	948	984	71	966	978	1000	5	4	4	4	993
13	1	914	872	966	2	994	939	1000	3	3	3	3	996
13	1	914	817	966	2	994	939	1000	3	3	3	3	995
13	1	914	906	966	2	994	939	1000	3	3	3	3	996
13	1	914	646	966	2	994	939	1000	4	3	3	3	996
13	1	37	785	985	503	967	252	1000	3	3	3	2	996
13	1	37	682	985	503	967	252	1000	3	3	3	3	997
13	1	705	899	961	770	995	725	1000	3	3	3	3	993
13	1	705	772	961	770	995	725	1000	3	3	3	3	997
13	1	914	808	966	2	994	939	1000	4	4	3	3	996
13	1	986	895	997	274	968	943	1000	3	3	3	3	996
13	10	37	789	985	503	967	252	1000	3	3	3	2	996
13	10	37	826	985	503	967	252	1000	3	3	2	2	996
13	10	37	755	985	503	967	252	1000	3	3	3	3	996
13	10	37	577	985	503	967	252	1000	3	3	2	2	996
13	10	37	785	985	503	967	252	1000	3	3	3	3	996
13	10	37	682	985	503	967	252	1000	3	3	2	2	997
13	10	705	899	961	770	995	725	1000	3	3	3	3	997
13	10	37	736	985	503	967	252	1000	3	2	2	2	997
13	10	914	808	966	2	994	939	1000	3	3	2	2	996
13	10	705	775	961	770	995	725	1000	3	3	2	2	997
14	0.00001	93	999	943	739	561	631	1000	64	59	56	53	44
14	0.00001	82	998	681	962	541	879	1000	246	178	112	101	297
14	0.00001	208	998	926	606	862	795	1000	109	107	86	82	27
14	0.00001	51	998	724	354	795	277	1000	176	92	72	66	72
14	0.00001	903	999	922	978	772	747	1000	136	62	61	54	49
14	0.00001	948	999	283	546	140	101	1000	230	141	82	73	152
14	0.00001	198	999	735	909	620	649	1000	196	165	76	58	44
14	0.00001	215	998	853	364	819	797	1000	158	153	134	80	183
14	0.00001	857	998	865	538	423	997	1000	162	126	102	65	57
14	0.00001	153	999	602	726	512	786	1000	252	99	79	72	69
14	0.0001	93	999	943	739	561	631	1000	55	41	38	37	667
14	0.0001	458	995	795	276	659	901	1000	132	95	72	70	846
14	0.0001	208	998	926	606	862	795	1000	85	58	55	47	724
14	0.0001	51	998	724	354	795	277	1000	71	63	60	57	824
14	0.0001	903	999	922	978	772	747	1000	94	55	39	37	533
14	0.0001	629	997	512	281	580	383	1000	97	85	71	69	883
14	0.0001	10	994	959	839	700	975	1000	84	74	66	42	730
14	0.0001	215	998	853	364	819	797	1000	108	98	95	81	841
14	0.0001	857	998	865	538	423	997	1000	99	94	71	57	785
14	0.0001	10	989	959	839	700	975	1000	94	84	83	72	749
14	0.001	93	999	943	739	561	631	1000	30	29	28	23	968
14	0.001	55	980	983	289	867	775	1000	33	33	28	23	937
14	0.001	210	984	990	990	844	468	1000	65	34	25	21	931
14	0.001	248	969	992	526	883	946	1000	31	28	26	24	949
14	0.001	903	999	922	978	772	747	1000	52	27	22	19	886
14	0.001	210	976	990	990	844	468	1000	32	27	21	20	951
14	0.001	10	994	959	839	700	975	1000	28	27	26	23	928
14	0.001	734	988	980	993	992	843	1000	44	39	27	22	943
14	0.001	857	998	865	538	423	997	1000	51	33	33	30	908
14	0.001	10	989	959	839	700	975	1000	47	39	29	28	935
14	0.01	274	945	968	416	838	949	1000	20	17	16	15	972
14	0.01	55	980	983	289	867	775	1000	13	12	10	8	972
14	0.01	170	912	979	159	909	643	1000	17	13	13	11	973
14	0.01	248	969	992	526	883	946	1000	20	13	12	10	980
14	0.01	903	999	922	978	772	747	1000	12	12	11	9	980
14	0.01	210	976	990	990	844	468	1000	16	14	12	11	978
14	0.01	10	994	959	839	700	975	1000	15	13	11	10	971
14	0.01	831	911	989	75	877	585	1000	16	14	9	8	982
14	0.01	965	925	988	228	870	871	1000	11	10	9	9	960
14	0.01	965	940	988	228	870	871	1000	16	14	13	10	976
14	0.1	502	951	985	970	747	529	1000	5	5	5	5	993
14	0.1	55	980	983	289	867	775	1000	6	5	5	4	993
14	0.1	170	912	979	159	909	643	1000	5	5	5	5	994
14	0.1	248	969	992	526	883	946	1000	5	5	5	5	994
14	0.1	965	938	988	228	870	871	1000	5	4	4	4	986
14	0.1	734	915	980	993	992	843	1000	5	4	4	4	990
14	0.1	10	994	959	839	700	975	1000	8	6	5	5	992
14	0.1	831	911	989	75	877	585	1000	4	4	4	3	989
14	0.1	965	925	988	228	870	871	1000	5	5	4	4	995
14	0.1	965	940	988	228	870	871	1000	4	4	3	3	996
14	1	984	772	948	420	932	435	1000	4	3	3	3	996
14	1	892	855	970	687	908	594	1000	3	3	3	2	996
14	1	170	912	979	159	909	643	1000	3	3	3	3	995
14	1	734	930	980	993	992	843	1000	3	3	3	2	997
14	1	507	885	742	473	920	822	1000	3	3	3	2	996
14	1	357	606	997	699	961	896	1000	4	3	3	3	995
14	1	187	976	807	822	861	646	1000	3	3	3	3	993
14	1	831	911	989	75	877	585	1000	3	3	3	3	996
14	1	510	897	857	226	979	365	1000	4	3	3	3	996
14	1	357	361	997	699	961	896	1000	4	3	3	3	996
14	10	247	380	841	620	969	800	1000	3	3	3	2	996
14	10	247	735	841	620	969	800	1000	3	3	3	3	996
14	10	414	495	836	106	968	677	1000	3	3	3	3	993
14	10	357	705	997	699	961	896	1000	3	3	3	3	993
14	10	414	405	836	106	968	677	1000	4	3	3	3	993
14	10	357	606	997	699	961	896	1000	3	3	3	2	997
14	10	414	825	836	106	968	677	1000	3	3	3	3	993
14	10	247	712	841	620	969	800	1000	3	3	3	3	996
14	10	414	357	836	106	968	677	1000	4	3	3	3	993
14	10	357	361	997	699	961	896	1000	3	3	3	3	993
15	0.00001	362	999	908	238	920	950	1000	213	95	72	69	56
15	0.00001	285	999	892	968	411	885	1000	134	83	67	65	53
15	0.00001	544	997	972	144	633	697	1000	180	125	99	87	61
15	0.00001	388	999	944	152	919	675	1000	152	84	72	70	34
15	0.00001	119	999	410	282	94	973	1000	175	120	110	100	152
15	0.00001	740	999	905	199	753	961	1000	145	103	88	78	37
15	0.00001	918	997	800	955	945	596	1000	247	85	70	66	57
15	0.00001	534	999	376	120	510	357	1000	169	161	156	86	89
15	0.00001	965	997	957	122	870	971	1000	145	116	81	54	41
15	0.00001	807	999	423	302	673	409	1000	197	166	135	131	420
15	0.0001	362	999	908	238	920	950	1000	95	64	60	46	591
15	0.0001	285	999	892	968	411	885	1000	70	66	51	45	652
15	0.0001	544	997	972	144	633	697	1000	122	111	52	43	716
15	0.0001	388	999	944	152	919	675	1000	74	68	56	46	567
15	0.0001	159	989	991	738	840	462	1000	102	44	42	38	532
15	0.0001	740	999	905	199	753	961	1000	63	59	52	46	515
15	0.0001	416	984	983	589	914	806	1000	130	93	58	54	832
15	0.0001	400	994	917	463	686	677	1000	128	117	61	48	705
15	0.0001	965	997	957	122	870	971	1000	133	67	48	44	517
15	0.0001	68	993	966	132	875	450	1000	158	72	66	34	710
15	0.001	362	999	908	238	920	950	1000	35	35	34	31	961
15	0.001	697	976	988	295	776	959	1000	39	35	30	28	910
15	0.001	816	993	967	521	602	733	1000	63	45	39	28	921
15	0.001	203	968	993	76	906	975	1000	61	33	28	27	939
15	0.001	159	989	991	738	840	462	1000	39	27	24	23	908
15	0.001	740	999	905	199	753	961	1000	66	41	26	26	919
15	0.001	416	984	983	589	914	806	1000	37	30	28	26	951
15	0.001	383	984	978	588	978	892	1000	39	29	26	19	867
15	0.001	965	997	957	122	870	971	1000	61	39	32	23	932
15	0.001	68	993	966	132	875	450	1000	73	30	29	21	913
15	0.01	558	964	958	678	632	900	1000	19	15	14	13	979
15	0.01	697	976	988	295	776	959	1000	20	15	14	13	980
15	0.01	632	977	995	998	876	906	1000	12	11	11	10	986
15	0.01	203	968	993	76	906	975	1000	20	15	11	10	978
15	0.01	469	988	975	641	932	981	1000	11	11	9	8	973
15	0.01	320	973	976	917	660	888	1000	21	19	18	17	976
15	0.01	203	934	993	76	906	975	1000	18	12	11	8	973
15	0.01	383	984	978	588	978	892	1000	17	11	9	8	966
15	0.01	36	976	888	849	668	447	1000	13	13	12	11	972
15	0.01	68	993	966	132	875	450	1000	15	10	8	8	972
15	0.1	106	881	974	320	937	279	1000	8	8	8	6	989
15	0.1	761	959	929	371	809	846	1000	8	6	6	5	988
15	0.1	632	977	995	998	876	906	1000	6	6	6	5	991
15	0.1	388	999	944	152	919	675	1000	10	7	6	6	987
15	0.1	469	988	975	641	932	981	1000	7	6	6	5	991
15	0.1	370	956	977	267	972	802	1000	5	5	5	4	990
15	0.1	203	934	993	76	906	975	1000	5	4	4	3	991
15	0.1	383	984	978	588	978	892	1000	6	5	4	4	992
15	0.1	383	847	978	588	978	892	1000	6	5	5	4	986
15	0.1	370	708	977	267	972	802	1000	5	5	5	4	992
15	1	626	665	969	896	977	375	1000	3	3	3	2	992
15	1	626	612	969	896	977	375	1000	3	3	3	2	996
15	1	383	800	978	588	978	892	1000	3	3	2	2	995
15	1	383	343	978	588	978	892	1000	3	3	3	3	997
15	1	626	748	969	896	977	375	1000	5	3	3	2	992
15	1	370	956	977	267	972	802	1000	3	2	2	2	994
15	1	370	606	977	267	972	802	1000	3	3	2	2	994
15	1	383	984	978	588	978	892	1000	3	3	2	2	995
15	1	383	847	978	588	978	892	1000	3	2	2	2	995
15	1	626	717	969	896	977	375	1000	3	2	2	2	997
15	10	626	665	969	896	977	375	1000	3	2	2	2	996
15	10	626	612	969	896	977	375	1000	3	2	2	2	996
15	10	383	800	978	588	978	892	1000	3	3	2	2	995
15	10	383	343	978	588	978	892	1000	3	3	2	2	995
15	10	626	748	969	896	977	375	1000	3	3	2	2	996
15	10	626	564	969	896	977	375	1000	3	3	2	2	996
15	10	626	127	969	896	977	375	1000	3	2	2	2	996
15	10	383	984	978	588	978	892	1000	3	3	2	2	995
15	10	383	847	978	588	978	892	1000	3	3	2	2	995
15	10	626	717	969	896	977	375	1000	3	2	2	2	996
16	0.00001	263	998	881	17	849	941	1000	186	151	67	56	39
16	0.00001	63	998	707	140	773	281	1000	147	127	88	81	84
16	0.00001	711	999	299	395	965	389	1000	205	159	140	81	94
16	0.00001	350	997	992	35	991	888	1000	107	100	80	75	56
16	0.00001	466	996	995	792	945	982	1000	278	75	51	48	61
16	0.00001	174	999	974	453	887	936	1000	130	91	87	74	30
16	0.00001	859	998	886	708	567	855	1000	350	92	70	62	151
16	0.00001	41	998	743	945	698	764	1000	165	154	83	68	36
16	0.00001	851	999	366	924	560	117	1000	209	161	88	79	60
16	0.00001	278	999	456	816	992	325	1000	196	185	161	100	69
16	0.0001	263	998	881	17	849	941	1000	78	66	54	47	692
16	0.0001	63	998	707	140	773	281	1000	113	74	56	47	773
16	0.0001	789	994	935	739	181	915	1000	108	68	56	43	681
16	0.0001	350	997	992	35	991	888	1000	76	62	52	48	506
16	0.0001	466	996	995	792	945	982	1000	143	44	37	32	656
16	0.0001	174	999	974	453	887	936	1000	67	57	53	53	537
16	0.0001	679	997	916	78	668	986	1000	142	77	61	49	640
16	0.0001	41	998	743	945	698	764	1000	82	74	62	57	828
16	0.0001	397	990	840	344	475	948	1000	105	82	79	68	830
16	0.0001	263	995	881	17	849	941	1000	72	55	54	50	634
16	0.001	165	974	996	304	826	974	1000	65	29	28	25	934
16	0.001	63	998	707	140	773	281	1000	47	46	45	42	934
16	0.001	920	993	926	296	852	602	1000	28	26	26	26	911
16	0.001	350	997	992	35	991	888	1000	42	38	37	24	906
16	0.001	466	996	995	792	945	982	1000	36	28	25	23	934
16	0.001	174	999	974	453	887	936	1000	23	21	20	20	872
16	0.001	105	985	933	904	779	769	1000	46	39	36	31	897
16	0.001	41	998	743	945	698	764	1000	57	48	45	42	925
16	0.001	397	990	840	344	475	948	1000	51	49	42	31	944
16	0.001	263	995	881	17	849	941	1000	44	31	30	26	919
16	0.01	263	998	881	17	849	941	1000	20	14	11	11	966
16	0.01	550	973	952	562	612	984	1000	21	15	14	13	973
16	0.01	506	934	993	591	841	953	1000	13	11	11	10	983
16	0.01	420	981	981	655	986	981	1000	20	20	16	16	966
16	0.01	466	996	995	792	945	982	1000	17	16	16	13	975
16	0.01	654	926	990	386	944	829	1000	18	16	16	15	980
16	0.01	493	951	923	967	911	523	1000	15	15	14	12	967
16	0.01	498	934	986	229	857	951	1000	17	16	14	11	975
16	0.01	493	958	923	967	911	523	1000	24	15	13	13	973
16	0.01	263	995	881	17	849	941	1000	16	13	12	12	966
16	0.1	165	974	996	304	826	974	1000	8	7	6	6	992
16	0.1	364	828	971	293	919	992	1000	5	5	4	3	990
16	0.1	364	862	971	293	919	992	1000	6	6	5	4	992
16	0.1	786	885	980	432	853	995	1000	5	5	4	4	992
16	0.1	800	938	977	277	959	847	1000	8	7	6	6	988
16	0.1	174	999	974	453	887	936	1000	7	7	6	6	992
16	0.1	764	895	902	475	981	843	1000	7	6	6	5	993
16	0.1	764	910	902	475	981	843	1000	7	6	5	5	989
16	0.1	7	911	962	777	989	760	1000	5	5	5	5	994
16	0.1	263	995	881	17	849	941	1000	6	6	5	5	992
16	1	498	947	986	229	857	951	1000	4	4	4	3	994
16	1	364	828	971	293	919	992	1000	3	3	3	3	997
16	1	7	420	962	777	989	760	1000	4	4	3	3	994
16	1	591	765	960	159	988	902	1000	6	4	3	3	994
16	1	122	923	913	2	939	628	1000	3	3	3	2	997
16	1	7	308	962	777	989	760	1000	5	4	4	3	994
16	1	591	847	960	159	988	902	1000	4	4	4	3	994
16	1	122	723	913	2	939	628	1000	3	3	3	3	996
16	1	7	911	962	777	989	760	1000	4	3	3	3	994
16	1	7	484	962	777	989	760	1000	4	3	3	3	994
16	10	591	643	960	159	988	902	1000	4	4	3	2	994
16	10	7	215	962	777	989	760	1000	3	3	2	2	994
16	10	7	420	962	777	989	760	1000	4	3	2	2	994
16	10	591	765	960	159	988	902	1000	4	4	3	3	994
16	10	7	48	962	777	989	760	1000	3	3	3	2	994
16	10	7	308	962	777	989	760	1000	4	3	2	2	994
16	10	591	847	960	159	988	902	1000	4	3	2	2	994
16	10	591	111	960	159	988	902	1000	4	4	3	3	994
16	10	7	911	962	777	989	760	1000	3	2	2	2	994
16	10	7	484	962	777	989	760	1000	3	2	2	2	994
17	0.00001	941	997	494	844	144	246	1000	222	197	130	104	512
17	0.00001	644	999	852	760	447	546	1000	166	127	86	80	150
17	0.00001	318	999	497	145	530	17	1000	201	177	121	107	131
17	0.00001	632	996	977	287	820	708	1000	182	84	70	64	44
17	0.00001	535	997	983	638	868	982	1000	191	145	114	56	69
17	0.00001	670	997	663	34	225	713	1000	172	160	125	96	458
17	0.00001	292	999	746	880	952	474	1000	291	100	83	74	91
17	0.00001	764	998	980	706	921	842	1000	109	89	79	78	41
17	0.00001	280	997	830	143	532	657	1000	263	83	71	70	52
17	0.00001	673	998	883	945	613	922	1000	241	99	89	68	114
17	0.0001	706	989	891	202	789	369	1000	112	105	42	42	831
17	0.0001	644	999	852	760	447	546	1000	157	135	84	54	828
17	0.0001	975	994	900	389	822	763	1000	101	76	54	45	812
17	0.0001	632	996	977	287	820	708	1000	63	58	57	57	834
17	0.0001	535	997	983	638	868	982	1000	110	91	72	36	602
17	0.0001	759	991	902	912	939	734	1000	137	62	60	53	768
17	0.0001	407	997	903	68	965	980	1000	74	61	60	52	677
17	0.0001	764	998	980	706	921	842	1000	73	69	62	53	645
17	0.0001	20	996	814	77	823	425	1000	173	73	55	54	784
17	0.0001	915	996	908	403	994	754	1000	137	78	59	58	739
17	0.001	392	980	996	517	870	979	1000	28	23	22	21	903
17	0.001	570	986	979	232	758	826	1000	47	41	34	30	947
17	0.001	975	994	900	389	822	763	1000	52	35	31	29	946
17	0.001	570	985	979	232	758	826	1000	56	40	39	34	936
17	0.001	535	997	983	638	868	982	1000	84	51	45	24	916
17	0.001	703	992	904	369	388	835	1000	51	30	27	25	903
17	0.001	407	997	903	68	965	980	1000	34	32	26	25	938
17	0.001	764	998	980	706	921	842	1000	64	57	32	31	922
17	0.001	349	967	994	486	813	309	1000	31	25	24	22	918
17	0.001	915	996	908	403	994	754	1000	40	36	34	34	933
17	0.01	392	980	996	517	870	979	1000	15	9	9	7	981
17	0.01	883	991	945	361	988	962	1000	11	11	11	10	976
17	0.01	691	970	962	863	980	555	1000	18	14	13	12	978
17	0.01	715	965	986	616	966	561	1000	12	12	10	9	987
17	0.01	891	993	993	988	913	988	1000	24	17	12	11	971
17	0.01	234	945	940	858	724	887	1000	20	19	18	13	978
17	0.01	118	958	944	396	872	443	1000	19	18	12	12	972
17	0.01	671	989	921	743	565	921	1000	18	14	14	12	969
17	0.01	156	982	917	205	595	879	1000	21	21	16	14	971
17	0.01	349	968	994	486	813	309	1000	22	21	20	15	973
17	0.1	392	980	996	517	870	979	1000	5	4	4	3	995
17	0.1	883	991	945	361	988	962	1000	5	5	5	4	992
17	0.1	78	723	966	841	989	942	1000	11	5	4	4	986
17	0.1	691	849	962	863	980	555	1000	6	5	5	5	993
17	0.1	304	996	960	914	984	891	1000	8	5	5	5	989
17	0.1	171	958	843	958	853	453	1000	6	6	5	5	991
17	0.1	149	986	963	670	956	943	1000	6	5	4	4	988
17	0.1	691	872	962	863	980	555	1000	6	6	5	5	990
17	0.1	349	967	994	486	813	309	1000	7	6	6	6	993
17	0.1	33	831	942	374	981	614	1000	7	6	5	5	987
17	1	78	922	966	841	989	942	1000	3	3	3	2	995
17	1	691	485	962	863	980	555	1000	3	3	3	2	997
17	1	78	723	966	841	989	942	1000	3	3	3	3	997
17	1	33	892	942	374	981	614	1000	3	3	3	3	994
17	1	304	996	960	914	984	891	1000	4	3	3	2	996
17	1	304	476	960	914	984	891	1000	3	3	3	2	996
17	1	149	986	963	670	956	943	1000	3	3	3	3	994
17	1	691	872	962	863	980	555	1000	3	3	3	2	997
17	1	33	504	942	374	981	614	1000	5	4	3	3	991
17	1	33	831	942	374	981	614	1000	4	3	3	2	994
17	10	75	851	969	920	985	622	1000	3	3	3	3	996
17	10	75	103	969	920	985	622	1000	3	3	3	2	997
17	10	78	723	966	841	989	942	1000	3	3	3	3	996
17	10	75	599	969	920	985	622	1000	4	3	3	3	995
17	10	304	996	960	914	984	891	1000	3	3	2	2	996
17	10	304	476	960	914	984	891	1000	3	3	3	2	996
17	10	304	358	960	914	984	891	1000	3	3	3	2	996
17	10	75	606	969	920	985	622	1000	4	3	3	3	995
17	10	304	765	960	914	984	891	1000	3	3	2	2	996
17	10	304	842	960	914	984	891	1000	3	3	3	2	996
18	0.00001	534	998	708	815	380	705	1000	237	95	87	71	66
18	0.00001	998	999	706	890	858	778	1000	216	180	92	85	223
18	0.00001	618	997	741	529	480	354	1000	163	158	110	95	95
18	0.00001	549	997	761	290	782	532	1000	153	121	109	105	103
18	0.00001	306	998	823	765	757	480	1000	203	162	95	72	51
18	0.00001	781	997	969	462	742	590	1000	189	140	95	84	83
18	0.00001	771	999	416	216	283	742	1000	211	168	120	115	231
18	0.00001	805	999	514	368	442	104	1000	179	154	134	114	151
18	0.00001	671	999	476	357	915	92	1000	280	234	100	80	407
18	0.00001	46	997	892	632	822	434	1000	236	135	101	87	257
18	0.0001	192	995	936	615	883	147	1000	120	50	46	43	663
18	0.0001	604	996	835	133	938	204	1000	99	72	69	62	818
18	0.0001	618	997	741	529	480	354	1000	78	51	51	47	694
18	0.0001	549	997	761	290	782	532	1000	88	82	80	75	767
18	0.0001	36	993	956	311	991	433	1000	89	70	57	45	690
18	0.0001	781	997	969	462	742	590	1000	121	58	54	50	608
18	0.0001	537	993	901	870	897	339	1000	69	68	60	47	747
18	0.0001	566	994	817	641	755	344	1000	129	94	93	51	738
18	0.0001	601	996	880	518	880	350	1000	89	73	66	53	798
18	0.0001	181	991	989	382	833	995	1000	121	110	56	55	708
18	0.001	534	998	708	815	380	705	1000	55	43	28	26	890
18	0.001	927	961	976	176	707	993	1000	35	34	33	30	951
18	0.001	768	942	994	678	848	998	1000	28	22	21	20	920
18	0.001	36	979	956	311	991	433	1000	49	41	32	24	917
18	0.001	36	993	956	311	991	433	1000	34	25	24	21	869
18	0.001	277	972	996	612	899	806	1000	50	49	30	26	902
18	0.001	537	993	901	870	897	339	1000	39	35	27	27	921
18	0.001	851	981	830	458	868	963	1000	55	31	30	29	933
18	0.001	33	984	819	851	985	430	1000	57	35	30	28	942
18	0.001	526	993	974	257	974	701	1000	60	32	25	23	901
18	0.01	927	957	976	176	707	993	1000	21	17	16	16	976
18	0.01	531	916	953	150	875	703	1000	18	15	13	12	967
18	0.01	768	942	994	678	848	998	1000	11	7	6	6	987
18	0.01	36	979	956	311	991	433	1000	15	11	11	10	965
18	0.01	445	949	990	508	987	690	1000	18	15	10	10	964
18	0.01	277	972	996	612	899	806	1000	15	12	9	8	971
18	0.01	541	942	995	909	954	707	1000	16	14	14	13	978
18	0.01	782	951	957	974	944	383	1000	14	12	11	10	980
18	0.01	613	933	925	928	706	550	1000	18	15	11	10	973
18	0.01	526	993	974	257	974	701	1000	27	21	16	13	971
18	0.1	758	868	987	951	966	585	1000	6	4	4	4	993
18	0.1	328	911	997	441	955	948	1000	5	4	4	4	994
18	0.1	768	942	994	678	848	998	1000	6	5	3	3	992
18	0.1	36	979	956	311	991	433	1000	5	5	4	4	992
18	0.1	36	993	956	311	991	433	1000	7	5	5	4	990
18	0.1	685	897	991	642	967	911	1000	6	6	6	5	993
18	0.1	613	924	925	928	706	550	1000	6	6	5	5	993
18	0.1	541	800	995	909	954	707	1000	5	5	5	5	994
18	0.1	328	759	997	441	955	948	1000	6	6	6	5	993
18	0.1	181	991	989	382	833	995	1000	7	5	5	4	992
18	1	738	927	968	697	990	738	1000	4	3	3	3	996
18	1	328	911	997	441	955	948	1000	4	3	3	3	996
18	1	685	611	991	642	967	911	1000	4	4	4	3	995
18	1	685	536	991	642	967	911	1000	4	4	3	3	995
18	1	328	816	997	441	955	948	1000	4	3	3	2	996
18	1	705	873	959	584	920	982	1000	4	4	3	3	996
18	1	458	625	970	722	953	512	1000	5	4	4	4	995
18	1	782	951	957	974	944	383	1000	4	3	3	3	996
18	1	328	759	997	441	955	948	1000	3	3	3	3	996
18	1	328	591	997	441	955	948	1000	4	3	3	3	995
18	10	346	560	985	409	975	486	1000	4	3	3	2	996
18	10	685	794	991	642	967	911	1000	4	3	3	3	995
18	10	685	611	991	642	967	911	1000	4	4	3	3	996
18	10	685	536	991	642	967	911	1000	4	4	3	2	996
18	10	328	816	997	441	955	948	1000	3	3	3	3	996
18	10	685	897	991	642	967	911	1000	4	4	3	3	996
18	10	685	613	991	642	967	911	1000	4	4	3	3	995
18	10	685	699	991	642	967	911	1000	4	4	3	3	996
18	10	346	94	985	409	975	486	1000	4	3	3	3	996
18	10	328	591	997	441	955	948	1000	3	3	3	3	996
19	0.00001	790	998	719	569	697	406	1000	181	127	74	61	22
19	0.00001	607	999	577	201	327	909	1000	227	157	122	117	91
19	0.00001	323	998	580	79	792	326	1000	146	91	77	73	107
19	0.00001	661	998	892	446	606	545	1000	121	102	80	64	70
19	0.00001	695	999	931	276	755	960	1000	159	109	77	67	77
19	0.00001	837	999	848	294	952	576	1000	120	90	83	75	73
19	0.00001	697	999	900	787	853	706	1000	201	124	71	65	42
19	0.00001	239	997	788	774	751	314	1000	184	157	138	120	258
19	0.00001	764	998	952	916	996	717	1000	143	134	66	59	47
19	0.00001	922	998	811	968	518	969	1000	219	104	85	59	37
19	0.0001	790	998	719	569	697	406	1000	116	86	48	43	593
19	0.0001	497	995	923	408	931	906	1000	63	60	53	49	749
19	0.0001	24	994	836	625	796	933	1000	85	72	70	65	808
19	0.0001	661	998	892	446	606	545	1000	101	75	69	61	764
19	0.0001	695	999	931	276	755	960	1000	96	88	68	67	727
19	0.0001	374	987	995	601	770	899	1000	104	72	67	65	792
19	0.0001	697	999	900	787	853	706	1000	133	88	80	69	791
19	0.0001	239	997	788	774	751	314	1000	157	96	75	71	808
19	0.0001	764	998	952	916	996	717	1000	131	86	61	52	624
19	0.0001	267	995	944	159	977	646	1000	158	91	56	39	703
19	0.001	145	993	831	793	863	626	1000	45	28	26	25	912
19	0.001	497	995	923	408	931	906	1000	55	30	27	27	943
19	0.001	261	985	977	237	961	945	1000	49	41	37	33	939
19	0.001	661	998	892	446	606	545	1000	61	58	32	23	910
19	0.001	229	981	980	74	956	944	1000	60	30	28	27	920
19	0.001	374	987	995	601	770	899	1000	33	33	28	22	942
19	0.001	867	988	945	334	901	990	1000	54	52	51	50	933
19	0.001	417	994	947	97	871	346	1000	64	38	33	33	915
19	0.001	163	980	982	582	889	943	1000	53	45	45	36	946
19	0.001	584	977	983	357	794	980	1000	45	29	25	23	943
19	0.01	883	938	972	552	377	997	1000	16	16	15	15	977
19	0.01	58	928	997	503	991	936	1000	20	20	16	14	972
19	0.01	632	915	994	843	949	696	1000	23	23	14	12	973
19	0.01	789	964	888	937	744	965	1000	25	20	18	16	962
19	0.01	347	988	993	187	917	977	1000	21	17	11	10	967
19	0.01	374	987	995	601	770	899	1000	12	11	10	10	972
19	0.01	555	989	894	767	953	830	1000	13	12	12	11	983
19	0.01	417	994	947	97	871	346	1000	24	13	10	10	957
19	0.01	163	980	982	582	889	943	1000	16	15	12	10	974
19	0.01	267	995	944	159	977	646	1000	20	18	16	15	980
19	0.1	394	958	807	714	680	950	1000	7	6	6	6	991
19	0.1	497	995	923	408	931	906	1000	7	5	4	3	986
19	0.1	326	802	992	711	918	976	1000	5	5	5	4	994
19	0.1	326	778	992	711	918	976	1000	8	7	5	5	992
19	0.1	347	988	993	187	917	977	1000	8	8	7	5	991
19	0.1	779	841	911	563	987	404	1000	10	7	5	5	986
19	0.1	85	985	937	860	978	619	1000	7	6	5	5	993
19	0.1	417	994	947	97	871	346	1000	6	6	5	4	993
19	0.1	85	963	937	860	978	619	1000	8	5	5	4	989
19	0.1	590	918	996	16	990	531	1000	4	4	3	3	983
19	1	58	579	997	503	991	936	1000	3	3	2	2	996
19	1	58	928	997	503	991	936	1000	3	2	2	2	996
19	1	58	799	997	503	991	936	1000	4	3	3	2	994
19	1	590	912	996	16	990	531	1000	3	2	2	2	995
19	1	58	487	997	503	991	936	1000	3	2	2	2	996
19	1	590	680	996	16	990	531	1000	3	2	2	2	996
19	1	590	378	996	16	990	531	1000	3	2	2	2	996
19	1	590	312	996	16	990	531	1000	3	3	3	2	996
19	1	590	953	996	16	990	531	1000	3	2	2	2	996
19	1	590	918	996	16	990	531	1000	3	3	2	2	996
19	10	58	579	997	503	991	936	1000	3	2	2	2	996
19	10	58	928	997	503	991	936	1000	3	2	2	2	996
19	10	58	799	997	503	991	936	1000	3	2	2	2	996
19	10	590	912	996	16	990	531	1000	3	2	2	2	996
19	10	58	487	997	503	991	936	1000	3	2	2	2	996
19	10	590	680	996	16	990	531	1000	3	2	2	2	996
19	10	590	378	996	16	990	531	1000	3	2	2	2	996
19	10	590	312	996	16	990	531	1000	3	2	2	2	996
19	10	590	953	996	16	990	531	1000	3	2	2	2	996
19	10	590	918	996	16	990	531	1000	3	2	2	2	996
20	0.00001	607	999	583	369	966	361	1000	233	224	128	113	384
20	0.00001	495	999	561	963	882	68	1000	166	118	74	66	48
20	0.00001	564	997	723	690	971	355	1000	334	82	65	64	337
20	0.00001	638	998	929	90	660	912	1000	117	71	67	56	39
20	0.00001	295	998	955	114	893	894	1000	129	116	100	73	65
20	0.00001	695	996	949	27	705	569	1000	171	111	89	74	74
20	0.00001	794	998	809	576	475	592	1000	249	173	150	127	104
20	0.00001	129	999	604	551	431	141	1000	177	98	92	86	43
20	0.00001	560	999	427	810	172	200	1000	169	156	103	61	83
20	0.00001	622	999	670	840	795	212	1000	126	121	104	82	57
20	0.0001	478	993	996	541	990	822	1000	116	56	48	46	760
20	0.0001	495	999	561	963	882	68	1000	87	72	68	65	838
20	0.0001	564	997	723	690	971	355	1000	57	52	50	49	785
20	0.0001	638	998	929	90	660	912	1000	50	47	41	39	546
20	0.0001	295	998	955	114	893	894	1000	165	110	78	63	766
20	0.0001	695	996	949	27	705	569	1000	64	54	53	50	618
20	0.0001	408	995	907	492	778	945	1000	158	97	79	69	740
20	0.0001	904	994	924	829	956	245	1000	107	77	69	66	795
20	0.0001	870	996	578	742	293	406	1000	131	82	79	60	805
20	0.0001	478	986	996	541	990	822	1000	61	57	47	42	665
20	0.001	478	993	996	541	990	822	1000	33	24	23	22	929
20	0.001	576	974	986	976	927	977	1000	47	39	28	21	914
20	0.001	564	997	723	690	971	355	1000	43	36	33	26	905
20	0.001	638	998	929	90	660	912	1000	48	25	23	20	925
20	0.001	628	987	993	582	862	999	1000	35	32	26	24	932
20	0.001	695	996	949	27	705	569	1000	55	35	29	24	900
20	0.001	761	980	977	234	969	581	1000	42	38	33	25	900
20	0.001	904	994	924	829	956	245	1000	46	37	31	26	944
20	0.001	161	983	853	669	651	288	1000	48	27	27	26	932
20	0.001	478	986	996	541	990	822	1000	23	18	17	16	896
20	0.01	478	993	996	541	990	822	1000	18	14	13	10	979
20	0.01	576	974	986	976	927	977	1000	11	10	9	8	982
20	0.01	7	902	997	674	991	772	1000	14	12	12	11	969
20	0.01	322	933	987	283	870	942	1000	17	13	13	12	982
20	0.01	628	987	993	582	862	999	1000	20	10	8	8	977
20	0.01	373	981	958	76	993	898	1000	19	17	12	10	965
20	0.01	221	967	990	15	975	794	1000	20	19	12	11	975
20	0.01	363	950	985	615	751	972	1000	14	12	12	12	974
20	0.01	221	937	990	15	975	794	1000	35	11	10	8	960
20	0.01	478	986	996	541	990	822	1000	10	8	8	7	980
20	0.1	478	993	996	541	990	822	1000	4	4	3	3	995
20	0.1	576	974	986	976	927	977	1000	5	4	4	4	993
20	0.1	221	784	990	15	975	794	1000	7	7	7	5	988
20	0.1	322	933	987	283	870	942	1000	8	5	4	3	986
20	0.1	628	987	993	582	862	999	1000	5	5	5	4	994
20	0.1	478	887	996	541	990	822	1000	4	3	3	3	993
20	0.1	478	869	996	541	990	822	1000	5	4	4	3	991
20	0.1	795	831	972	571	997	388	1000	10	8	8	7	988
20	0.1	221	937	990	15	975	794	1000	5	5	4	4	991
20	0.1	478	986	996	541	990	822	1000	4	4	4	4	992
20	1	478	993	996	541	990	822	1000	4	3	3	3	996
20	1	601	741	988	102	974	208	1000	3	3	2	2	996
20	1	221	784	990	15	975	794	1000	2	2	2	2	997
20	1	7	725	997	674	991	772	1000	3	3	2	2	996
20	1	221	223	990	15	975	794	1000	4	3	3	3	995
20	1	478	887	996	541	990	822	1000	2	2	2	2	995
20	1	221	967	990	15	975	794	1000	3	3	3	2	995
20	1	221	752	990	15	975	794	1000	4	3	3	3	996
20	1	221	937	990	15	975	794	1000	2	2	2	2	997
20	1	478	986	996	541	990	822	1000	4	3	3	3	996
20	10	221	252	990	15	975	794	1000	3	3	2	2	996
20	10	478	525	996	541	990	822	1000	4	2	2	2	994
20	10	221	784	990	15	975	794	1000	3	2	2	2	996
20	10	7	725	997	674	991	772	1000	3	3	2	2	996
20	10	221	223	990	15	975	794	1000	3	3	2	2	996
20	10	478	887	996	541	990	822	1000	4	3	2	2	996
20	10	221	967	990	15	975	794	1000	2	2	2	2	997
20	10	221	752	990	15	975	794	1000	3	2	2	2	997
20	10	221	937	990	15	975	794	1000	3	2	2	2	997
20	10	478	986	996	541	990	822	1000	4	3	2	2	996
21	0.00001	668	998	993	118	821	950	1000	90	73	66	52	52
21	0.00001	854	998	828	358	943	914	1000	192	147	98	90	87
21	0.00001	103	995	733	584	581	929	1000	151	127	85	63	143
21	0.00001	303	998	753	335	779	786	1000	211	186	108	98	90
21	0.00001	974	998	938	56	931	923	1000	136	102	96	76	77
21	0.00001	668	999	993	118	821	950	1000	79	58	56	54	30
21	0.00001	403	998	862	84	670	355	1000	117	108	71	64	54
21	0.00001	831	999	450	718	549	265	1000	262	194	119	107	267
21	0.00001	11	998	854	550	910	927	1000	260	139	99	89	83
21	0.00001	997	998	979	520	813	465	1000	143	89	74	72	35
21	0.0001	668	998	993	118	821	950	1000	41	37	27	25	81
21	0.0001	936	995	914	497	957	736	1000	97	88	71	62	790
21	0.0001	997	987	979	520	813	465	1000	109	73	68	52	825
21	0.0001	460	993	994	669	886	803	1000	73	61	60	53	607
21	0.0001	974	998	938	56	931	923	1000	83	68	63	44	672
21	0.0001	668	999	993	118	821	950	1000	49	41	39	37	117
21	0.0001	403	998	862	84	670	355	1000	84	62	56	50	654
21	0.0001	563	993	988	137	858	988	1000	132	81	62	37	817
21	0.0001	6	997	905	298	995	847	1000	117	105	84	52	778
21	0.0001	997	998	979	520	813	465	1000	81	79	65	59	608
21	0.001	668	998	993	118	821	950	1000	23	20	20	16	886
21	0.001	775	993	834	789	589	908	1000	77	76	60	47	911
21	0.001	997	987	979	520	813	465	1000	40	34	29	26	958
21	0.001	460	993	994	669	886	803	1000	23	19	18	16	893
21	0.001	37	963	996	894	993	928	1000	23	20	19	16	913
21	0.001	900	970	995	444	946	918	1000	36	35	31	29	929
21	0.001	403	998	862	84	670	355	1000	59	33	28	24	930
21	0.001	563	993	988	137	858	988	1000	38	28	25	21	931
21	0.001	73	984	987	471	898	622	1000	39	32	26	23	870
21	0.001	997	998	979	520	813	465	1000	51	40	39	33	935
21	0.01	668	998	993	118	821	950	1000	11	8	8	8	966
21	0.01	132	967	944	740	804	860	1000	19	18	15	15	980
21	0.01	997	987	979	520	813	465	1000	17	15	14	13	980
21	0.01	460	993	994	669	886	803	1000	8	7	7	7	980
21	0.01	37	963	996	894	993	928	1000	9	8	8	7	976
21	0.01	900	970	995	444	946	918	1000	22	17	16	13	975
21	0.01	478	927	980	326	899	885	1000	12	12	11	10	975
21	0.01	563	993	988	137	858	988	1000	16	12	12	11	980
21	0.01	37	822	996	894	993	928	1000	16	14	10	10	965
21	0.01	415	988	972	163	970	971	1000	13	12	10	10	966
21	0.1	668	998	993	118	821	950	1000	3	3	3	3	996
21	0.1	37	729	996	894	993	928	1000	5	5	4	4	986
21	0.1	922	966	937	769	604	992	1000	5	5	5	5	992
21	0.1	460	993	994	669	886	803	1000	5	5	5	4	994
21	0.1	37	963	996	894	993	928	1000	4	4	3	3	989
21	0.1	360	835	997	572	992	515	1000	3	3	3	3	994
21	0.1	37	758	996	894	993	928	1000	5	5	5	4	993
21	0.1	37	700	996	894	993	928	1000	6	5	4	3	990
21	0.1	37	822	996	894	993	928	1000	4	4	4	3	988
21	0.1	91	931	989	544	758	984	1000	9	8	5	5	990
21	1	37	574	996	894	993	928	1000	3	3	2	2	996
21	1	37	729	996	894	993	928	1000	3	2	2	2	996
21	1	360	378	997	572	992	515	1000	3	2	2	2	996
21	1	360	703	997	572	992	515	1000	3	2	2	2	997
21	1	37	963	996	894	993	928	1000	3	2	2	2	996
21	1	360	835	997	572	992	515	1000	2	2	2	2	997
21	1	37	758	996	894	993	928	1000	3	3	2	2	996
21	1	37	700	996	894	993	928	1000	3	2	2	2	996
21	1	37	822	996	894	993	928	1000	2	2	2	2	997
21	1	37	745	996	894	993	928	1000	3	2	2	2	996
21	10	37	574	996	894	993	928	1000	2	2	2	2	997
21	10	37	729	996	894	993	928	1000	2	2	2	2	997
21	10	360	378	997	572	992	515	1000	3	2	2	2	997
21	10	360	703	997	572	992	515	1000	3	2	2	2	997
21	10	37	963	996	894	993	928	1000	2	2	2	2	997
21	10	360	835	997	572	992	515	1000	3	2	2	2	997
21	10	37	758	996	894	993	928	1000	2	2	2	2	997
21	10	37	700	996	894	993	928	1000	2	2	2	2	997
21	10	37	822	996	894	993	928	1000	2	2	2	2	997
21	10	37	745	996	894	993	928	1000	2	2	2	2	997
22	0.00001	975	995	937	875	731	117	1000	139	125	85	75	48
22	0.00001	205	999	891	211	298	306	1000	183	164	72	68	98
22	0.00001	290	999	628	517	437	647	1000	222	85	79	78	76
22	0.00001	639	995	820	197	542	93	1000	111	99	97	81	169
22	0.00001	203	997	850	920	556	786	1000	146	110	98	78	33
22	0.00001	925	998	927	440	529	255	1000	220	104	84	58	61
22	0.00001	737	999	676	560	571	720	1000	231	193	76	72	77
22	0.00001	543	997	953	439	352	901	1000	101	98	66	55	24
22	0.00001	817	995	948	198	948	413	1000	239	120	73	57	74
22	0.00001	511	999	791	365	746	946	1000	344	80	70	68	248
22	0.0001	975	995	937	875	731	117	1000	71	63	42	38	608
22	0.0001	205	999	891	211	298	306	1000	140	86	52	48	835
22	0.0001	113	995	870	621	913	292	1000	77	65	46	43	746
22	0.0001	639	995	820	197	542	93	1000	72	70	60	48	772
22	0.0001	203	997	850	920	556	786	1000	101	69	61	55	827
22	0.0001	925	998	927	440	529	255	1000	89	69	55	50	723
22	0.0001	894	997	769	206	687	749	1000	154	117	63	52	809
22	0.0001	543	997	953	439	352	901	1000	53	50	47	47	633
22	0.0001	817	995	948	198	948	413	1000	70	52	47	37	517
22	0.0001	901	997	952	999	622	959	1000	89	67	61	51	838
22	0.001	975	995	937	875	731	117	1000	50	25	25	24	903
22	0.001	246	998	786	591	588	153	1000	54	44	40	37	921
22	0.001	21	942	995	80	991	274	1000	47	34	29	25	907
22	0.001	952	987	812	89	418	872	1000	62	33	28	25	936
22	0.001	234	975	989	423	766	940	1000	22	21	21	21	927
22	0.001	925	998	927	440	529	255	1000	56	39	35	31	936
22	0.001	800	963	993	245	990	577	1000	57	53	40	38	937
22	0.001	543	997	953	439	352	901	1000	50	38	33	32	943
22	0.001	292	974	986	558	993	648	1000	61	36	25	24	934
22	0.001	416	987	970	125	780	808	1000	35	34	29	26	935
22	0.01	21	922	995	80	991	274	1000	20	15	14	14	973
22	0.01	930	969	955	338	877	757	1000	12	12	11	11	976
22	0.01	21	942	995	80	991	274	1000	13	12	10	9	985
22	0.01	265	881	972	333	500	970	1000	11	11	10	9	968
22	0.01	107	902	981	145	855	882	1000	16	11	11	11	958
22	0.01	127	975	982	151	968	628	1000	16	15	14	14	983
22	0.01	800	963	993	245	990	577	1000	26	14	13	12	972
22	0.01	283	981	893	455	934	320	1000	13	12	11	11	972
22	0.01	817	995	948	198	948	413	1000	13	12	12	12	978
22	0.01	416	987	970	125	780	808	1000	17	14	14	11	977
22	0.1	617	786	996	933	978	702	1000	6	4	4	4	993
22	0.1	212	882	956	41	935	938	1000	7	6	6	6	990
22	0.1	21	942	995	80	991	274	1000	4	4	4	3	995
22	0.1	14	748	997	960	979	609	1000	6	5	5	4	994
22	0.1	800	897	993	245	990	577	1000	5	4	4	4	995
22	0.1	127	975	982	151	968	628	1000	6	5	5	4	991
22	0.1	800	963	993	245	990	577	1000	4	4	4	4	996
22	0.1	891	855	888	882	812	425	1000	6	5	5	4	994
22	0.1	800	884	993	245	990	577	1000	5	4	4	4	995
22	0.1	416	987	970	125	780	808	1000	8	5	5	4	987
22	1	617	786	996	933	978	702	1000	3	3	3	2	997
22	1	14	829	997	960	979	609	1000	3	3	3	3	997
22	1	459	887	994	702	971	182	1000	3	3	2	2	997
22	1	14	748	997	960	979	609	1000	3	3	3	3	997
22	1	617	880	996	933	978	702	1000	3	3	2	2	997
22	1	617	621	996	933	978	702	1000	3	3	3	3	997
22	1	14	560	997	960	979	609	1000	3	3	3	3	997
22	1	459	875	994	702	971	182	1000	3	3	3	3	996
22	1	459	870	994	702	971	182	1000	3	3	3	3	997
22	1	459	442	994	702	971	182	1000	3	3	3	3	996
22	10	617	786	996	933	978	702	1000	3	3	2	2	997
22	10	14	829	997	960	979	609	1000	3	3	3	2	997
22	10	459	887	994	702	971	182	1000	3	3	3	2	996
22	10	14	748	997	960	979	609	1000	3	3	3	3	997
22	10	617	880	996	933	978	702	1000	3	3	2	2	997
22	10	617	621	996	933	978	702	1000	3	3	3	3	997
22	10	14	560	997	960	979	609	1000	3	2	2	2	997
22	10	459	875	994	702	971	182	1000	3	3	2	2	996
22	10	459	870	994	702	971	182	1000	3	3	2	2	996
22	10	14	287	997	960	979	609	1000	3	3	3	2	997
23	0.00001	352	999	540	964	346	509	1000	80	72	64	57	70
23	0.00001	313	998	996	814	967	881	1000	114	91	60	58	56
23	0.00001	40	998	684	662	487	123	1000	203	174	153	76	84
23	0.00001	417	997	906	6	530	816	1000	102	87	85	73	23
23	0.00001	539	998	837	501	691	542	1000	153	130	98	80	48
23	0.00001	755	999	881	887	618	909	1000	130	114	76	64	28
23	0.00001	780	996	852	476	988	846	1000	153	108	97	85	35
23	0.00001	964	998	749	823	613	862	1000	120	104	85	58	61
23	0.00001	602	997	886	220	678	190	1000	98	88	72	71	28
23	0.00001	50	998	734	50	853	631	1000	173	130	113	92	139
23	0.0001	352	999	540	964	346	509	1000	111	51	50	48	825
23	0.0001	313	998	996	814	967	881	1000	76	42	38	36	172
23	0.0001	498	990	992	499	969	697	1000	68	61	47	39	570
23	0.0001	417	997	906	6	530	816	1000	95	78	65	59	854
23	0.0001	119	992	973	496	921	965	1000	105	97	73	57	852
23	0.0001	755	999	881	887	618	909	1000	56	48	46	44	504
23	0.0001	780	996	852	476	988	846	1000	99	89	79	56	750
23	0.0001	964	998	749	823	613	862	1000	91	77	51	42	782
23	0.0001	602	997	886	220	678	190	1000	64	60	40	37	586
23	0.0001	585	994	954	274	920	550	1000	121	72	62	60	777
23	0.001	865	973	997	661	966	985	1000	29	20	20	18	886
23	0.001	313	998	996	814	967	881	1000	36	24	17	16	875
23	0.001	498	990	992	499	969	697	1000	40	30	30	25	903
23	0.001	526	977	977	443	587	538	1000	53	38	35	28	907
23	0.001	185	973	994	462	995	650	1000	32	27	26	25	909
23	0.001	755	999	881	887	618	909	1000	53	51	28	28	946
23	0.001	780	996	852	476	988	846	1000	52	36	31	30	931
23	0.001	987	984	974	947	851	765	1000	34	24	20	20	932
23	0.001	602	997	886	220	678	190	1000	59	40	30	27	934
23	0.001	657	992	953	931	957	948	1000	49	40	39	36	944
23	0.01	865	973	997	661	966	985	1000	12	9	8	8	980
23	0.01	313	998	996	814	967	881	1000	17	12	8	7	971
23	0.01	498	990	992	499	969	697	1000	12	11	11	10	976
23	0.01	526	977	977	443	587	538	1000	35	21	13	10	965
23	0.01	185	973	994	462	995	650	1000	21	14	13	10	967
23	0.01	865	888	997	661	966	985	1000	19	18	13	11	980
23	0.01	487	909	995	167	994	999	1000	16	13	10	9	980
23	0.01	487	903	995	167	994	999	1000	13	13	10	10	971
23	0.01	857	910	962	804	746	915	1000	22	17	15	12	976
23	0.01	436	969	957	225	955	936	1000	16	11	10	9	958
23	0.1	185	940	994	462	995	650	1000	4	4	4	4	990
23	0.1	487	930	995	167	994	999	1000	4	3	3	3	985
23	0.1	498	990	992	499	969	697	1000	6	5	4	4	992
23	0.1	487	768	995	167	994	999	1000	4	4	3	3	989
23	0.1	185	973	994	462	995	650	1000	4	4	4	3	989
23	0.1	865	888	997	661	966	985	1000	5	5	5	5	992
23	0.1	487	909	995	167	994	999	1000	5	5	5	4	988
23	0.1	487	903	995	167	994	999	1000	3	3	3	3	988
23	0.1	140	917	987	635	931	782	1000	4	4	3	3	995
23	0.1	436	969	957	225	955	936	1000	7	7	6	6	992
23	1	185	940	994	462	995	650	1000	3	2	2	2	994
23	1	487	930	995	167	994	999	1000	3	2	2	2	995
23	1	185	662	994	462	995	650	1000	3	2	2	2	994
23	1	487	768	995	167	994	999	1000	2	2	2	2	997
23	1	185	973	994	462	995	650	1000	3	2	2	2	991
23	1	185	395	994	462	995	650	1000	3	3	2	2	997
23	1	487	909	995	167	994	999	1000	3	2	2	2	994
23	1	487	903	995	167	994	999	1000	3	3	2	2	994
23	1	487	548	995	167	994	999	1000	3	2	2	2	995
23	1	185	546	994	462	995	650	1000	3	3	2	2	994
23	10	185	940	994	462	995	650	1000	3	2	2	2	994
23	10	487	930	995	167	994	999	1000	2	2	2	2	997
23	10	185	662	994	462	995	650	1000	3	2	2	2	994
23	10	487	768	995	167	994	999	1000	2	2	2	2	998
23	10	185	973	994	462	995	650	1000	2	2	2	2	994
23	10	185	395	994	462	995	650	1000	2	2	2	2	994
23	10	487	909	995	167	994	999	1000	2	2	2	2	998
23	10	487	903	995	167	994	999	1000	2	2	2	2	998
23	10	487	548	995	167	994	999	1000	2	2	2	2	998
23	10	185	546	994	462	995	650	1000	3	2	2	2	994
24	0.00001	46	998	944	250	880	637	1000	117	86	69	62	31
24	0.00001	133	998	731	280	882	646	1000	210	143	123	113	82
24	0.00001	213	999	888	544	971	58	1000	123	108	93	82	61
24	0.00001	258	999	619	414	305	160	1000	126	113	109	91	85
24	0.00001	483	999	684	911	756	524	1000	405	108	55	53	236
24	0.00001	442	997	861	844	463	894	1000	212	127	106	83	118
24	0.00001	378	998	940	453	963	319	1000	234	194	148	79	138
24	0.00001	578	998	722	903	863	548	1000	161	119	108	102	37
24	0.00001	358	999	440	684	484	312	1000	267	173	116	105	199
24	0.00001	470	999	429	777	330	690	1000	296	153	89	66	308
24	0.0001	46	998	944	250	880	637	1000	114	61	45	40	692
24	0.0001	485	995	851	734	948	525	1000	151	110	89	84	825
24	0.0001	213	999	888	544	971	58	1000	131	110	89	52	799
24	0.0001	76	994	806	795	701	933	1000	137	74	67	58	776
24	0.0001	663	997	921	862	888	715	1000	76	76	49	41	680
24	0.0001	442	997	861	844	463	894	1000	156	84	52	45	751
24	0.0001	267	997	973	850	910	487	1000	210	98	76	58	732
24	0.0001	578	998	722	903	863	548	1000	105	78	68	62	753
24	0.0001	938	995	763	295	765	928	1000	92	78	55	50	859
24	0.0001	229	995	937	442	656	790	1000	72	67	58	55	801
24	0.001	46	998	944	250	880	637	1000	42	29	26	23	911
24	0.001	725	964	997	284	975	994	1000	43	42	38	30	909
24	0.001	424	988	992	157	789	811	1000	66	57	36	34	933
24	0.001	725	959	997	284	975	994	1000	29	27	23	23	955
24	0.001	663	997	921	862	888	715	1000	39	36	31	29	949
24	0.001	891	974	971	201	964	982	1000	65	43	38	37	902
24	0.001	378	998	940	453	963	319	1000	56	39	31	30	916
24	0.001	998	965	993	184	946	763	1000	24	24	21	19	876
24	0.001	622	971	955	433	655	992	1000	34	29	28	26	928
24	0.001	639	982	951	350	799	904	1000	51	34	32	31	925
24	0.01	46	998	944	250	880	637	1000	17	13	12	11	972
24	0.01	725	964	997	284	975	994	1000	15	13	11	11	982
24	0.01	378	973	940	453	963	319	1000	27	18	9	9	965
24	0.01	725	959	997	284	975	994	1000	11	10	9	7	964
24	0.01	279	867	994	574	957	970	1000	18	17	14	12	972
24	0.01	724	973	977	420	574	957	1000	16	15	14	14	980
24	0.01	378	998	940	453	963	319	1000	25	21	16	14	963
24	0.01	998	965	993	184	946	763	1000	8	7	7	7	966
24	0.01	861	870	995	53	974	608	1000	22	21	19	12	970
24	0.01	229	995	937	442	656	790	1000	19	15	12	12	973
24	0.1	873	968	934	473	990	612	1000	6	5	5	4	990
24	0.1	725	964	997	284	975	994	1000	6	5	4	4	989
24	0.1	861	970	995	53	974	608	1000	6	6	6	5	991
24	0.1	725	959	997	284	975	994	1000	4	4	4	4	994
24	0.1	560	836	967	601	834	542	1000	9	7	6	5	989
24	0.1	880	784	989	331	960	925	1000	5	5	5	4	994
24	0.1	876	973	948	89	962	924	1000	12	5	5	4	984
24	0.1	998	965	993	184	946	763	1000	6	6	4	4	989
24	0.1	861	870	995	53	974	608	1000	7	6	6	4	992
24	0.1	873	815	934	473	990	612	1000	8	8	5	5	985
24	1	873	968	934	473	990	612	1000	3	3	3	2	992
24	1	860	548	939	709	991	607	1000	4	3	3	3	992
24	1	873	737	934	473	990	612	1000	4	3	2	2	994
24	1	873	668	934	473	990	612	1000	4	3	3	2	994
24	1	873	643	934	473	990	612	1000	4	3	2	2	992
24	1	873	163	934	473	990	612	1000	4	3	3	2	994
24	1	860	641	939	709	991	607	1000	4	3	2	2	992
24	1	873	637	934	473	990	612	1000	4	3	3	2	994
24	1	873	677	934	473	990	612	1000	4	3	3	2	992
24	1	873	815	934	473	990	612	1000	3	3	2	2	994
24	10	873	968	934	473	990	612	1000	4	3	2	2	994
24	10	860	548	939	709	991	607	1000	4	3	2	2	992
24	10	873	737	934	473	990	612	1000	4	3	2	2	994
24	10	873	668	934	473	990	612	1000	4	3	2	2	994
24	10	873	643	934	473	990	612	1000	4	3	2	2	994
24	10	873	163	934	473	990	612	1000	4	3	2	2	994
24	10	860	641	939	709	991	607	1000	4	3	2	2	992
24	10	873	637	934	473	990	612	1000	4	3	2	2	994
24	10	873	677	934	473	990	612	1000	4	3	2	2	994
24	10	873	815	934	473	990	612	1000	4	3	2	2	994
25	0.00001	458	998	875	732	945	892	1000	140	74	72	66	40
25	0.00001	478	998	944	634	908	802	1000	190	101	77	57	58
25	0.00001	262	999	768	619	785	648	1000	196	133	97	86	42
25	0.00001	686	998	833	197	969	708	1000	335	75	62	55	302
25	0.00001	296	996	997	885	733	786	1000	184	86	69	53	81
25	0.00001	432	999	720	530	767	539	1000	230	117	70	61	66
25	0.00001	437	999	827	219	700	888	1000	335	88	67	62	77
25	0.00001	614	998	268	854	100	699	1000	159	134	114	94	71
25	0.00001	959	998	775	309	634	441	1000	179	141	113	101	35
25	0.00001	989	996	748	690	445	755	1000	156	142	110	99	160
25	0.0001	458	998	875	732	945	892	1000	76	64	51	47	484
25	0.0001	478	998	944	634	908	802	1000	99	59	51	48	713
25	0.0001	262	999	768	619	785	648	1000	163	86	77	73	782
25	0.0001	686	998	833	197	969	708	1000	176	45	41	39	756
25	0.0001	296	996	997	885	733	786	1000	71	52	48	42	141
25	0.0001	979	998	627	981	374	447	1000	128	93	66	60	790
25	0.0001	437	999	827	219	700	888	1000	111	69	64	62	744
25	0.0001	641	989	961	153	967	822	1000	85	62	54	46	794
25	0.0001	959	998	775	309	634	441	1000	102	90	72	65	689
25	0.0001	989	996	748	690	445	755	1000	150	107	53	46	820
25	0.001	458	998	875	732	945	892	1000	67	34	32	27	909
25	0.001	781	963	983	31	921	403	1000	75	46	31	27	904
25	0.001	616	991	901	844	654	818	1000	48	40	39	37	921
25	0.001	712	969	959	760	977	236	1000	56	42	35	27	907
25	0.001	296	996	997	885	733	786	1000	29	24	22	19	946
25	0.001	130	987	936	475	963	308	1000	63	46	31	31	929
25	0.001	445	982	964	573	996	796	1000	59	59	57	36	917
25	0.001	566	991	907	248	667	692	1000	45	33	29	28	943
25	0.001	149	979	978	686	772	869	1000	38	38	32	24	959
25	0.001	688	990	795	155	754	231	1000	49	46	33	29	927
25	0.01	607	913	992	327	983	950	1000	19	15	14	13	981
25	0.01	781	963	983	31	921	403	1000	18	12	11	11	974
25	0.01	313	973	955	946	997	179	1000	27	20	14	11	973
25	0.01	8	942	986	540	940	135	1000	13	11	11	10	970
25	0.01	725	882	994	667	939	910	1000	14	10	9	9	969
25	0.01	797	925	904	129	798	914	1000	19	13	13	12	963
25	0.01	516	996	960	29	920	555	1000	22	15	12	10	958
25	0.01	566	991	907	248	667	692	1000	19	18	14	14	979
25	0.01	47	963	980	561	922	461	1000	19	18	15	15	980
25	0.01	473	979	926	777	757	199	1000	15	12	10	10	977
25	0.1	781	886	983	31	921	403	1000	7	6	5	5	992
25	0.1	781	963	983	31	921	403	1000	7	7	7	5	992
25	0.1	963	945	995	488	994	997	1000	6	4	4	4	994
25	0.1	8	942	986	540	940	135	1000	4	4	4	3	995
25	0.1	725	882	994	667	939	910	1000	5	4	4	3	995
25	0.1	797	925	904	129	798	914	1000	7	6	5	5	991
25	0.1	516	996	960	29	920	555	1000	5	4	4	4	993
25	0.1	830	906	989	356	933	411	1000	5	4	4	4	994
25	0.1	999	935	903	50	912	926	1000	8	5	5	5	992
25	0.1	641	959	961	153	967	822	1000	4	4	4	4	981
25	1	752	748	958	83	962	586	1000	3	3	3	3	996
25	1	830	849	989	356	933	411	1000	3	3	3	3	996
25	1	963	945	995	488	994	997	1000	3	3	3	3	996
25	1	8	942	986	540	940	135	1000	3	2	2	2	996
25	1	915	662	975	853	959	979	1000	3	3	3	2	996
25	1	725	521	994	667	939	910	1000	3	3	3	3	996
25	1	792	796	993	25	934	724	1000	3	2	2	2	996
25	1	725	794	994	667	939	910	1000	4	4	3	3	996
25	1	830	843	989	356	933	411	1000	3	3	3	3	996
25	1	130	747	936	475	963	308	1000	4	3	3	3	996
25	10	752	748	958	83	962	586	1000	3	3	3	3	996
25	10	568	779	990	495	995	562	1000	4	3	3	3	996
25	10	130	787	936	475	963	308	1000	4	3	3	3	995
25	10	752	852	958	83	962	586	1000	4	3	3	3	996
25	10	725	882	994	667	939	910	1000	3	3	3	3	996
25	10	568	589	990	495	995	562	1000	3	3	3	3	996
25	10	568	781	990	495	995	562	1000	3	3	3	3	996
25	10	830	906	989	356	933	411	1000	4	3	3	3	995
25	10	130	944	936	475	963	308	1000	3	3	3	3	996
25	10	130	747	936	475	963	308	1000	3	3	3	3	996
26	0.00001	131	996	792	338	898	619	1000	240	148	97	74	83
26	0.00001	617	997	826	31	763	370	1000	134	124	112	76	36
26	0.00001	762	998	926	940	992	571	1000	97	94	83	59	27
26	0.00001	701	998	716	812	240	703	1000	280	175	104	78	447
26	0.00001	917	999	979	360	779	922	1000	98	79	76	69	40
26	0.00001	198	999	849	302	330	630	1000	167	97	59	53	49
26	0.00001	419	999	784	73	495	192	1000	123	87	83	68	57
26	0.00001	16	997	610	233	571	137	1000	200	174	86	57	92
26	0.00001	341	999	341	56	42	323	1000	198	144	115	98	365
26	0.00001	517	999	880	718	899	904	1000	124	96	75	57	40
26	0.0001	131	996	792	338	898	619	1000	87	73	51	44	379
26	0.0001	617	997	826	31	763	370	1000	99	63	61	60	819
26	0.0001	762	998	926	940	992	571	1000	57	55	52	50	757
26	0.0001	468	995	964	858	678	995	1000	61	61	57	42	642
26	0.0001	917	999	979	360	779	922	1000	72	51	49	44	644
26	0.0001	198	999	849	302	330	630	1000	58	51	50	46	701
26	0.0001	419	999	784	73	495	192	1000	83	64	51	49	798
26	0.0001	887	992	928	401	858	845	1000	94	91	46	45	710
26	0.0001	949	993	771	904	316	853	1000	91	89	63	61	837
26	0.0001	517	999	880	718	899	904	1000	73	69	63	50	738
26	0.001	131	996	792	338	898	619	1000	54	44	36	33	903
26	0.001	617	997	826	31	763	370	1000	75	44	37	36	916
26	0.001	256	954	991	168	913	488	1000	62	51	34	34	916
26	0.001	468	995	964	858	678	995	1000	39	36	23	20	886
26	0.001	664	970	997	639	873	985	1000	44	43	38	36	952
26	0.001	198	999	849	302	330	630	1000	50	49	43	33	943
26	0.001	571	950	996	790	929	952	1000	53	43	38	36	931
26	0.001	325	960	977	633	711	937	1000	55	49	26	24	941
26	0.001	33	969	993	243	967	989	1000	45	44	22	21	939
26	0.001	979	979	967	469	847	928	1000	54	51	31	29	931
26	0.01	875	944	955	329	383	967	1000	17	16	16	16	966
26	0.01	617	997	826	31	763	370	1000	17	17	14	12	981
26	0.01	256	954	991	168	913	488	1000	16	15	12	12	982
26	0.01	3	974	947	247	907	274	1000	13	12	11	11	985
26	0.01	664	970	997	639	873	985	1000	28	26	20	14	967
26	0.01	136	952	995	350	966	620	1000	14	13	11	9	969
26	0.01	571	950	996	790	929	952	1000	15	12	11	10	967
26	0.01	571	876	996	790	929	952	1000	12	9	9	8	987
26	0.01	33	969	993	243	967	989	1000	17	9	9	8	980
26	0.01	325	964	977	633	711	937	1000	19	12	12	10	978
26	0.1	629	974	894	4	722	820	1000	8	6	5	4	988
26	0.1	65	970	971	973	991	444	1000	6	5	5	4	990
26	0.1	85	844	975	892	990	866	1000	10	9	6	5	986
26	0.1	733	979	888	783	957	235	1000	6	5	4	4	991
26	0.1	664	970	997	639	873	985	1000	6	5	5	5	992
26	0.1	970	957	968	997	963	855	1000	5	5	4	4	989
26	0.1	571	950	996	790	929	952	1000	7	5	5	5	990
26	0.1	65	903	971	973	991	444	1000	8	6	5	5	988
26	0.1	65	976	971	973	991	444	1000	5	5	5	4	988
26	0.1	85	930	975	892	990	866	1000	7	6	5	5	990
26	1	571	642	996	790	929	952	1000	4	3	3	3	993
26	1	992	569	950	714	962	430	1000	6	3	3	3	994
26	1	992	834	950	714	962	430	1000	3	3	3	3	994
26	1	916	762	994	402	912	987	1000	5	4	3	3	994
26	1	992	985	950	714	962	430	1000	3	3	3	3	994
26	1	85	732	975	892	990	866	1000	4	3	3	3	994
26	1	992	828	950	714	962	430	1000	4	3	3	3	995
26	1	215	905	970	933	983	632	1000	3	3	3	3	991
26	1	65	976	971	973	991	444	1000	4	4	3	3	995
26	1	992	353	950	714	962	430	1000	6	3	3	3	994
26	10	759	345	972	477	982	569	1000	4	3	3	3	994
26	10	992	569	950	714	962	430	1000	3	3	3	2	994
26	10	992	834	950	714	962	430	1000	3	3	2	2	997
26	10	992	665	950	714	962	430	1000	4	3	3	3	994
26	10	992	985	950	714	962	430	1000	3	3	3	2	994
26	10	85	732	975	892	990	866	1000	4	3	3	3	994
26	10	992	828	950	714	962	430	1000	4	3	3	3	994
26	10	136	386	995	350	966	620	1000	4	3	3	3	994
26	10	65	976	971	973	991	444	1000	4	3	3	3	994
26	10	992	353	950	714	962	430	1000	3	3	3	3	994
27	0.00001	875	997	853	563	844	418	1000	280	136	95	77	242
27	0.00001	708	998	885	158	917	917	1000	130	96	80	71	39
27	0.00001	136	999	616	661	722	299	1000	263	94	79	73	55
27	0.00001	708	997	885	158	917	917	1000	175	145	126	107	225
27	0.00001	708	999	885	158	917	917	1000	120	104	69	58	27
27	0.00001	374	999	717	64	354	888	1000	183	96	88	81	58
27	0.00001	316	999	910	512	755	995	1000	265	115	109	87	74
27	0.00001	314	997	793	791	389	988	1000	159	116	86	77	39
27	0.00001	65	997	952	885	856	639	1000	231	128	85	83	81
27	0.00001	146	999	837	163	742	777	1000	164	101	98	93	34
27	0.0001	875	997	853	563	844	418	1000	148	114	78	56	802
27	0.0001	708	998	885	158	917	917	1000	78	76	73	62	789
27	0.0001	882	996	892	930	954	962	1000	90	88	66	60	758
27	0.0001	540	994	933	123	759	543	1000	120	70	63	59	499
27	0.0001	708	999	885	158	917	917	1000	93	70	61	50	733
27	0.0001	374	999	717	64	354	888	1000	123	75	72	70	806
27	0.0001	171	997	961	857	904	473	1000	134	121	81	47	746
27	0.0001	314	997	793	791	389	988	1000	102	68	66	58	861
27	0.0001	65	997	952	885	856	639	1000	119	82	59	49	745
27	0.0001	146	999	837	163	742	777	1000	118	87	82	75	736
27	0.001	431	990	930	623	789	989	1000	54	44	28	28	922
27	0.001	708	998	885	158	917	917	1000	47	32	28	23	909
27	0.001	910	989	957	648	932	425	1000	55	43	43	36	925
27	0.001	708	997	885	158	917	917	1000	51	32	30	28	943
27	0.001	708	999	885	158	917	917	1000	44	41	25	24	904
27	0.001	983	985	796	306	647	986	1000	47	42	41	38	916
27	0.001	426	987	989	56	997	975	1000	34	28	26	22	892
27	0.001	580	989	945	955	781	85	1000	45	33	32	29	925
27	0.001	316	986	910	512	755	995	1000	49	28	27	25	915
27	0.001	402	997	928	265	670	942	1000	49	42	34	34	946
27	0.01	875	997	853	563	844	418	1000	24	18	16	12	970
27	0.01	901	960	968	125	886	424	1000	12	11	11	11	955
27	0.01	910	989	957	648	932	425	1000	22	19	14	13	969
27	0.01	269	937	996	442	876	653	1000	15	13	13	9	985
27	0.01	432	923	995	217	887	977	1000	11	11	11	10	987
27	0.01	527	971	973	849	933	901	1000	18	12	12	11	960
27	0.01	426	987	989	56	997	975	1000	10	9	8	7	983
27	0.01	580	989	945	955	781	85	1000	16	15	14	14	983
27	0.01	160	956	942	2	855	968	1000	20	17	16	16	978
27	0.01	523	949	991	854	683	698	1000	18	17	14	13	976
27	0.1	269	912	996	442	876	653	1000	4	4	3	3	996
27	0.1	901	960	968	125	886	424	1000	6	6	6	5	992
27	0.1	432	834	995	217	887	977	1000	7	6	5	5	992
27	0.1	3	983	826	179	983	441	1000	4	4	4	4	991
27	0.1	406	921	955	44	873	893	1000	5	5	5	4	995
27	0.1	594	862	987	538	996	552	1000	5	4	4	4	995
27	0.1	426	987	989	56	997	975	1000	6	5	5	5	992
27	0.1	424	795	997	730	875	894	1000	8	7	6	5	990
27	0.1	179	882	972	361	701	969	1000	6	5	5	5	992
27	0.1	104	861	983	133	894	872	1000	7	5	5	5	993
27	1	802	207	834	323	982	407	1000	3	3	3	3	997
27	1	527	885	973	849	933	901	1000	3	3	3	3	997
27	1	910	989	957	648	932	425	1000	5	3	3	3	993
27	1	3	983	826	179	983	441	1000	3	3	3	3	997
27	1	527	593	973	849	933	901	1000	3	3	3	2	997
27	1	527	971	973	849	933	901	1000	3	3	3	3	994
27	1	426	987	989	56	997	975	1000	3	3	3	3	997
27	1	667	914	935	282	957	568	1000	3	3	3	3	997
27	1	802	569	834	323	982	407	1000	3	3	2	2	997
27	1	802	798	834	323	982	407	1000	3	3	2	2	997
27	10	802	207	834	323	982	407	1000	3	3	2	2	997
27	10	3	531	826	179	983	441	1000	3	3	3	3	997
27	10	3	752	826	179	983	441	1000	3	3	3	3	997
27	10	3	983	826	179	983	441	1000	3	3	3	3	997
27	10	3	843	826	179	983	441	1000	3	3	3	3	997
27	10	527	971	973	849	933	901	1000	3	3	3	3	997
27	10	802	774	834	323	982	407	1000	3	3	3	3	997
27	10	667	914	935	282	957	568	1000	3	3	3	3	997
27	10	802	569	834	323	982	407	1000	3	3	2	2	997
27	10	802	798	834	323	982	407	1000	3	3	3	2	997
28	0.00001	382	995	982	188	977	802	1000	195	104	70	61	99
28	0.00001	825	998	983	6	955	592	1000	122	95	70	53	35
28	0.00001	694	999	760	241	577	902	1000	211	97	88	83	56
28	0.00001	506	998	869	852	665	688	1000	338	99	73	65	272
28	0.00001	842	998	770	972	912	838	1000	221	153	101	79	132
28	0.00001	412	998	707	530	984	355	1000	210	134	92	82	76
28	0.00001	160	999	507	431	392	785	1000	240	194	135	85	445
28	0.00001	77	999	980	537	716	773	1000	120	76	73	60	41
28	0.00001	669	998	424	753	345	706	1000	191	169	151	82	141
28	0.00001	751	999	862	689	773	583	1000	219	179	150	80	249
28	0.0001	382	995	982	188	977	802	1000	57	53	44	43	399
28	0.0001	825	998	983	6	955	592	1000	71	63	52	47	646
28	0.0001	995	994	934	521	897	615	1000	94	59	42	38	575
28	0.0001	869	997	937	990	965	740	1000	105	90	65	51	591
28	0.0001	355	994	971	285	846	346	1000	87	70	66	64	584
28	0.0001	412	998	707	530	984	355	1000	120	95	78	65	758
28	0.0001	99	996	864	944	755	140	1000	97	66	52	50	737
28	0.0001	77	999	980	537	716	773	1000	95	73	57	55	724
28	0.0001	325	995	838	464	568	508	1000	97	70	67	64	777
28	0.0001	504	995	990	290	976	993	1000	65	65	54	52	447
28	0.001	382	995	982	188	977	802	1000	44	26	24	21	923
28	0.001	825	998	983	6	955	592	1000	37	31	21	17	921
28	0.001	995	994	934	521	897	615	1000	59	35	27	22	931
28	0.001	869	997	937	990	965	740	1000	34	28	28	24	938
28	0.001	464	978	992	53	978	992	1000	44	25	22	20	908
28	0.001	532	974	975	558	888	812	1000	56	55	38	36	933
28	0.001	936	972	972	240	845	753	1000	60	57	28	27	938
28	0.001	77	999	980	537	716	773	1000	43	41	29	27	930
28	0.001	244	981	969	274	961	496	1000	47	39	37	31	944
28	0.001	504	995	990	290	976	993	1000	33	28	24	23	954
28	0.01	382	995	982	188	977	802	1000	32	11	10	9	967
28	0.01	313	984	987	622	891	879	1000	18	10	9	9	972
28	0.01	493	934	976	217	889	686	1000	14	11	11	10	968
28	0.01	869	997	937	990	965	740	1000	13	12	12	12	977
28	0.01	464	978	992	53	978	992	1000	16	15	11	10	973
28	0.01	671	966	996	412	727	568	1000	15	12	9	9	978
28	0.01	698	982	946	925	902	980	1000	18	17	14	12	975
28	0.01	549	955	995	814	958	386	1000	13	12	9	8	972
28	0.01	211	951	979	218	964	868	1000	18	17	15	14	979
28	0.01	671	936	996	412	727	568	1000	17	15	15	13	983
[truncated: 68,000 more rows]
