# Supplementary material for: The winner takes it all—Competitiveness of single nodes in globalized supply networks
Source: PLoS One. 2019 Nov 20;14(11):e0225346. doi: 10.1371/journal.pone.0225346 (PMC6867619; doi:10.1371/journal.pone.0225346)
Supplement: S2 Table — Legends can be found in te readme.txt file. (ZIP) [file pone.0225346.s002.zip › spatial_network_delaunay_randomized_scalefree_N_1000_R_10_results_full.dat]

0	0.00001	16	998	984	543	875	982	1000	140	132	49	36	38
0	0.00001	65	998	698	912	800	973	1000	236	133	108	94	129
0	0.00001	61	999	922	414	781	955	1000	119	71	64	63	66
0	0.00001	809	998	490	715	369	581	1000	381	125	109	81	467
0	0.00001	128	994	942	839	900	962	1000	201	169	73	61	257
0	0.00001	332	999	802	472	828	435	1000	169	103	78	70	53
0	0.00001	932	994	968	793	807	329	1000	319	166	110	69	469
0	0.00001	135	999	833	225	941	870	1000	113	105	92	83	80
0	0.00001	359	994	972	108	775	443	1000	110	98	70	59	78
0	0.00001	99	997	939	146	918	942	1000	466	103	57	48	366
0	0.0001	16	998	984	543	875	982	1000	76	70	32	26	52
0	0.0001	305	991	926	447	838	859	1000	99	71	62	58	805
0	0.0001	61	999	922	414	781	955	1000	161	78	58	53	482
0	0.0001	367	976	982	937	910	917	1000	66	65	53	36	353
0	0.0001	128	994	942	839	900	962	1000	101	89	55	47	368
0	0.0001	332	999	802	472	828	435	1000	148	88	68	49	666
0	0.0001	599	985	978	854	903	111	1000	189	81	58	48	542
0	0.0001	135	999	833	225	941	870	1000	108	91	72	54	595
0	0.0001	850	973	993	129	973	258	1000	80	51	46	41	299
0	0.0001	4	995	981	606	892	994	1000	123	69	54	45	210
0	0.001	16	998	984	543	875	982	1000	51	29	28	24	906
0	0.001	17	946	987	775	947	985	1000	34	33	32	27	883
0	0.001	3	957	995	350	985	976	1000	30	20	20	18	850
0	0.001	128	972	942	839	900	962	1000	73	59	42	22	880
0	0.001	0	861	997	522	974	999	1000	62	35	27	26	866
0	0.001	17	959	987	775	947	985	1000	65	43	23	20	892
0	0.001	996	981	977	78	808	388	1000	58	32	30	27	874
0	0.001	57	989	889	928	919	965	1000	74	64	48	36	920
0	0.001	850	973	993	129	973	258	1000	34	28	23	17	839
0	0.001	4	995	981	606	892	994	1000	62	59	39	32	858
0	0.01	226	975	965	595	763	743	1000	28	11	9	8	963
0	0.01	17	946	987	775	947	985	1000	22	14	13	9	976
0	0.01	3	957	995	350	985	976	1000	9	8	6	6	976
0	0.01	254	922	985	685	933	852	1000	13	11	9	9	963
0	0.01	0	861	997	522	974	999	1000	14	8	6	5	968
0	0.01	246	808	994	505	996	749	1000	19	17	10	7	955
0	0.01	1	910	996	242	997	997	1000	14	13	13	12	967
0	0.01	359	916	972	108	775	443	1000	18	14	13	11	981
0	0.01	850	973	993	129	973	258	1000	8	7	7	6	981
0	0.01	0	889	997	522	974	999	1000	15	10	6	6	959
0	0.1	1	610	996	242	997	997	1000	5	3	3	3	995
0	0.1	1	720	996	242	997	997	1000	3	3	3	3	995
0	0.1	3	957	995	350	985	976	1000	3	2	2	2	989
0	0.1	553	812	991	979	994	95	1000	5	4	4	3	989
0	0.1	3	768	995	350	985	976	1000	3	3	3	2	989
0	0.1	1	708	996	242	997	997	1000	4	3	3	3	996
0	0.1	1	910	996	242	997	997	1000	2	2	2	2	995
0	0.1	1	714	996	242	997	997	1000	3	3	3	2	995
0	0.1	1	627	996	242	997	997	1000	4	4	3	3	995
0	0.1	246	918	994	505	996	749	1000	4	3	3	2	994
0	1	1	610	996	242	997	997	1000	2	2	2	2	996
0	1	1	720	996	242	997	997	1000	2	2	2	2	995
0	1	1	167	996	242	997	997	1000	2	2	2	2	996
0	1	1	511	996	242	997	997	1000	2	2	2	2	997
0	1	1	112	996	242	997	997	1000	2	2	2	2	997
0	1	246	808	994	505	996	749	1000	2	2	2	2	997
0	1	1	910	996	242	997	997	1000	2	2	2	2	996
0	1	1	714	996	242	997	997	1000	2	2	2	2	997
0	1	1	627	996	242	997	997	1000	2	2	2	2	997
0	1	246	918	994	505	996	749	1000	2	2	2	2	997
0	10	1	610	996	242	997	997	1000	2	2	2	2	997
0	10	1	720	996	242	997	997	1000	2	2	2	2	995
0	10	1	167	996	242	997	997	1000	2	2	2	2	997
0	10	1	511	996	242	997	997	1000	2	2	2	2	997
0	10	1	112	996	242	997	997	1000	2	2	2	2	997
0	10	246	808	994	505	996	749	1000	2	2	2	2	997
0	10	1	910	996	242	997	997	1000	2	2	2	2	997
0	10	1	714	996	242	997	997	1000	2	2	2	2	997
0	10	1	627	996	242	997	997	1000	2	2	2	2	997
0	10	246	918	994	505	996	749	1000	2	2	2	2	997
1	0.00001	578	994	823	323	885	103	1000	278	102	95	80	102
1	0.00001	47	996	912	651	438	936	1000	162	126	100	88	147
1	0.00001	413	993	958	597	961	756	1000	197	91	65	55	116
1	0.00001	11	994	974	312	775	984	1000	127	103	95	73	185
1	0.00001	234	997	867	164	703	725	1000	259	96	63	43	35
1	0.00001	803	999	259	747	180	227	1000	294	126	79	64	99
1	0.00001	101	999	935	400	984	905	1000	122	110	89	55	43
1	0.00001	425	998	694	722	486	460	1000	203	179	135	94	149
1	0.00001	6	991	952	847	683	989	1000	134	118	67	59	213
1	0.00001	633	994	956	234	854	119	1000	181	127	88	70	128
1	0.0001	286	993	821	114	537	900	1000	142	110	104	97	822
1	0.0001	2	977	993	537	811	993	1000	88	57	38	35	97
1	0.0001	413	993	958	597	961	756	1000	242	92	68	57	639
1	0.0001	11	994	974	312	775	984	1000	79	73	56	48	183
1	0.0001	84	991	945	566	802	971	1000	279	48	37	35	602
1	0.0001	35	989	962	929	794	944	1000	84	54	47	44	80
1	0.0001	101	999	935	400	984	905	1000	109	98	58	49	118
1	0.0001	228	986	987	889	945	625	1000	50	46	44	42	253
1	0.0001	6	991	952	847	683	989	1000	100	67	57	57	379
1	0.0001	633	994	956	234	854	119	1000	98	62	55	39	143
1	0.001	149	941	975	573	976	950	1000	64	58	52	26	889
1	0.001	2	977	993	537	811	993	1000	44	39	29	28	889
1	0.001	52	966	976	429	950	988	1000	109	59	58	31	883
1	0.001	11	994	974	312	775	984	1000	40	31	26	22	940
1	0.001	84	991	945	566	802	971	1000	42	36	31	29	863
1	0.001	35	989	962	929	794	944	1000	74	27	22	21	864
1	0.001	50	965	981	943	780	931	1000	47	31	25	22	894
1	0.001	228	986	987	889	945	625	1000	57	29	27	25	820
1	0.001	53	977	960	151	704	903	1000	52	33	27	26	873
1	0.001	633	994	956	234	854	119	1000	50	38	33	28	853
1	0.01	52	881	976	429	950	988	1000	24	19	17	11	975
1	0.01	2	977	993	537	811	993	1000	29	15	15	14	967
1	0.01	13	939	992	603	855	998	1000	14	9	8	8	984
1	0.01	13	911	992	603	855	998	1000	12	11	10	10	974
1	0.01	84	991	945	566	802	971	1000	18	13	11	10	969
1	0.01	561	912	991	962	964	94	1000	9	9	8	8	966
1	0.01	50	965	981	943	780	931	1000	15	10	9	8	973
1	0.01	12	905	994	983	807	995	1000	16	11	11	8	980
1	0.01	973	945	971	465	980	362	1000	12	10	9	9	962
1	0.01	13	893	992	603	855	998	1000	18	14	12	12	973
1	0.1	149	941	975	573	976	950	1000	5	5	4	4	995
1	0.1	1	752	997	704	965	996	1000	4	4	3	3	992
1	0.1	52	966	976	429	950	988	1000	7	6	6	5	993
1	0.1	1	838	997	704	965	996	1000	5	4	3	3	993
1	0.1	84	991	945	566	802	971	1000	5	4	4	4	994
1	0.1	35	989	962	929	794	944	1000	5	5	4	4	994
1	0.1	50	965	981	943	780	931	1000	6	5	5	5	993
1	0.1	228	986	987	889	945	625	1000	4	3	3	3	994
1	0.1	1	774	997	704	965	996	1000	6	6	5	5	994
1	0.1	7	942	978	802	971	977	1000	6	5	4	4	992
1	1	101	765	935	400	984	905	1000	4	3	3	3	995
1	1	7	379	978	802	971	977	1000	3	2	2	2	994
1	1	40	698	954	706	985	956	1000	2	2	2	2	992
1	1	1	838	997	704	965	996	1000	3	2	2	2	997
1	1	40	964	954	706	985	956	1000	3	2	2	2	996
1	1	40	831	954	706	985	956	1000	3	2	2	2	995
1	1	7	769	978	802	971	977	1000	3	2	2	2	993
1	1	40	578	954	706	985	956	1000	3	3	2	2	992
1	1	1	774	997	704	965	996	1000	3	2	2	2	997
1	1	40	420	954	706	985	956	1000	3	2	2	2	992
1	10	101	765	935	400	984	905	1000	3	2	2	2	996
1	10	40	281	954	706	985	956	1000	2	2	2	2	992
1	10	40	698	954	706	985	956	1000	2	2	2	2	992
1	10	101	841	935	400	984	905	1000	3	2	2	2	996
1	10	40	964	954	706	985	956	1000	3	2	2	2	992
1	10	40	831	954	706	985	956	1000	2	2	2	2	997
1	10	101	999	935	400	984	905	1000	3	3	2	2	996
1	10	101	631	935	400	984	905	1000	3	2	2	2	996
1	10	101	592	935	400	984	905	1000	3	2	2	2	996
1	10	40	420	954	706	985	956	1000	3	2	2	2	992
2	0.00001	542	999	745	873	890	682	1000	160	144	86	70	200
2	0.00001	719	997	783	467	688	708	1000	227	187	63	53	227
2	0.00001	804	998	421	644	630	222	1000	128	111	88	68	92
2	0.00001	213	995	962	373	635	929	1000	85	60	59	52	41
2	0.00001	28	998	984	203	800	951	1000	66	55	47	39	61
2	0.00001	303	997	946	463	922	634	1000	240	172	66	48	344
2	0.00001	67	998	971	621	861	717	1000	146	75	49	46	50
2	0.00001	34	997	882	983	777	969	1000	117	101	90	69	77
2	0.00001	485	997	443	237	620	53	1000	275	195	97	61	107
2	0.00001	121	996	797	503	910	836	1000	244	128	108	90	400
2	0.0001	370	979	994	226	986	823	1000	60	52	31	29	151
2	0.0001	370	966	994	226	986	823	1000	101	54	40	38	170
2	0.0001	306	973	941	561	976	747	1000	77	61	51	45	160
2	0.0001	213	995	962	373	635	929	1000	89	54	52	46	276
2	0.0001	28	998	984	203	800	951	1000	81	41	33	32	114
2	0.0001	303	997	946	463	922	634	1000	138	80	55	49	572
2	0.0001	67	998	971	621	861	717	1000	203	77	46	41	539
2	0.0001	34	997	882	983	777	969	1000	128	74	64	63	628
2	0.0001	13	986	985	269	964	958	1000	94	89	80	44	232
2	0.0001	79	980	992	245	939	908	1000	70	55	52	40	57
2	0.001	370	979	994	226	986	823	1000	24	19	17	14	852
2	0.001	370	966	994	226	986	823	1000	83	32	29	28	907
2	0.001	37	926	990	92	908	990	1000	35	32	26	25	886
2	0.001	22	956	986	395	963	943	1000	55	32	27	20	870
2	0.001	74	955	993	924	994	0	1000	42	27	24	21	891
2	0.001	1	937	996	222	995	998	1000	28	25	22	20	857
2	0.001	8	975	988	742	897	981	1000	56	38	19	18	895
2	0.001	37	943	990	92	908	990	1000	40	32	31	30	821
2	0.001	3	952	995	612	934	992	1000	75	56	45	27	924
2	0.001	79	980	992	245	939	908	1000	49	40	24	21	919
2	0.01	370	979	994	226	986	823	1000	9	8	7	7	989
2	0.01	13	959	985	269	964	958	1000	25	22	19	16	973
2	0.01	37	926	990	92	908	990	1000	15	11	10	9	978
2	0.01	22	956	986	395	963	943	1000	8	8	8	8	990
2	0.01	74	955	993	924	994	0	1000	9	7	7	6	961
2	0.01	1	937	996	222	995	998	1000	11	7	5	5	961
2	0.01	8	975	988	742	897	981	1000	18	15	12	11	979
2	0.01	37	943	990	92	908	990	1000	14	11	9	9	986
2	0.01	13	986	985	269	964	958	1000	24	21	12	11	963
2	0.01	5	951	967	306	820	995	1000	24	19	17	7	955
2	0.1	370	979	994	226	986	823	1000	3	3	3	2	996
2	0.1	370	966	994	226	986	823	1000	3	3	3	3	990
2	0.1	4	817	997	239	987	999	1000	4	3	3	3	995
2	0.1	4	777	997	239	987	999	1000	4	3	3	3	995
2	0.1	74	955	993	924	994	0	1000	6	6	5	4	993
2	0.1	4	854	997	239	987	999	1000	4	3	3	2	988
2	0.1	1	873	996	222	995	998	1000	4	3	3	2	996
2	0.1	37	943	990	92	908	990	1000	5	5	4	3	993
2	0.1	13	986	985	269	964	958	1000	6	5	3	3	991
2	0.1	21	972	957	321	925	986	1000	5	5	3	3	984
2	1	370	979	994	226	986	823	1000	2	2	2	2	997
2	1	370	966	994	226	986	823	1000	2	2	2	2	997
2	1	370	748	994	226	986	823	1000	3	2	2	2	997
2	1	370	697	994	226	986	823	1000	2	2	2	2	995
2	1	370	334	994	226	986	823	1000	2	2	2	2	997
2	1	370	888	994	226	986	823	1000	2	2	2	2	997
2	1	370	563	994	226	986	823	1000	3	2	2	2	997
2	1	401	782	991	241	983	436	1000	3	2	2	2	997
2	1	370	537	994	226	986	823	1000	3	3	2	2	997
2	1	370	872	994	226	986	823	1000	3	2	2	2	997
2	10	370	979	994	226	986	823	1000	2	2	2	2	997
2	10	370	966	994	226	986	823	1000	2	2	2	2	997
2	10	4	817	997	239	987	999	1000	2	2	2	2	998
2	10	4	777	997	239	987	999	1000	2	2	2	2	998
2	10	370	334	994	226	986	823	1000	2	2	2	2	997
2	10	370	888	994	226	986	823	1000	2	2	2	2	997
2	10	370	563	994	226	986	823	1000	2	2	2	2	997
2	10	4	432	997	239	987	999	1000	2	2	2	2	998
2	10	370	537	994	226	986	823	1000	2	2	2	2	997
2	10	370	872	994	226	986	823	1000	2	2	2	2	997
3	0.00001	436	999	699	947	946	655	1000	160	110	104	88	104
3	0.00001	542	999	721	184	558	83	1000	331	122	97	90	240
3	0.00001	4	993	994	165	944	994	1000	88	82	68	56	86
3	0.00001	267	997	962	681	541	799	1000	331	113	106	60	112
3	0.00001	937	998	839	934	883	601	1000	428	121	106	65	214
3	0.00001	259	997	946	464	996	424	1000	171	69	62	50	108
3	0.00001	73	996	975	861	787	853	1000	208	108	74	63	90
3	0.00001	325	997	981	215	732	442	1000	102	68	53	41	58
3	0.00001	69	992	984	874	789	816	1000	111	99	63	55	102
3	0.00001	547	999	737	747	431	677	1000	185	125	86	81	48
3	0.0001	436	999	699	947	946	655	1000	105	84	68	62	817
3	0.0001	0	974	996	383	926	998	1000	53	45	40	36	76
3	0.0001	4	993	994	165	944	994	1000	74	44	40	39	201
3	0.0001	35	981	993	819	920	959	1000	122	76	71	55	466
3	0.0001	937	998	839	934	883	601	1000	159	148	133	60	662
3	0.0001	69	988	984	874	789	816	1000	146	67	58	51	338
3	0.0001	73	996	975	861	787	853	1000	78	74	67	46	129
3	0.0001	325	997	981	215	732	442	1000	58	50	32	28	42
3	0.0001	69	992	984	874	789	816	1000	161	39	35	30	85
3	0.0001	547	999	737	747	431	677	1000	98	94	91	68	538
3	0.001	507	965	979	831	924	71	1000	48	43	37	26	857
3	0.001	0	974	996	383	926	998	1000	25	18	14	13	707
3	0.001	0	958	996	383	926	998	1000	101	23	22	19	816
3	0.001	0	938	996	383	926	998	1000	73	33	31	25	867
3	0.001	6	965	976	754	838	980	1000	58	57	38	37	927
3	0.001	3	943	992	795	928	997	1000	67	33	21	21	863
3	0.001	73	996	975	861	787	853	1000	46	38	36	31	905
3	0.001	1	928	997	113	921	999	1000	24	19	19	17	828
3	0.001	3	966	992	795	928	997	1000	64	32	26	16	828
3	0.001	80	955	941	311	813	986	1000	75	69	51	36	907
3	0.01	34	902	987	326	810	972	1000	23	11	11	10	973
3	0.01	0	974	996	383	926	998	1000	9	9	5	5	973
3	0.01	4	993	994	165	944	994	1000	11	9	7	6	961
3	0.01	0	938	996	383	926	998	1000	11	11	9	6	976
3	0.01	138	985	970	441	744	715	1000	17	11	9	8	959
3	0.01	3	943	992	795	928	997	1000	14	10	10	9	965
3	0.01	0	880	996	383	926	998	1000	10	10	8	7	969
3	0.01	1	928	997	113	921	999	1000	8	8	8	7	975
3	0.01	3	966	992	795	928	997	1000	8	7	7	6	982
3	0.01	1	817	997	113	921	999	1000	11	9	8	8	981
3	0.1	34	902	987	326	810	972	1000	5	5	4	4	993
3	0.1	0	974	996	383	926	998	1000	5	4	3	3	995
3	0.1	4	993	994	165	944	994	1000	3	3	2	2	997
3	0.1	0	938	996	383	926	998	1000	4	4	3	3	996
3	0.1	19	929	985	17	893	987	1000	9	6	5	4	991
3	0.1	3	943	992	795	928	997	1000	5	4	4	3	994
3	0.1	0	880	996	383	926	998	1000	6	3	3	3	990
3	0.1	1	928	997	113	921	999	1000	4	4	4	3	994
3	0.1	3	966	992	795	928	997	1000	5	4	4	3	995
3	0.1	1	817	997	113	921	999	1000	4	3	3	3	996
3	1	4	731	994	165	944	994	1000	3	3	3	3	996
3	1	2	456	990	581	981	991	1000	3	3	2	2	997
3	1	4	993	994	165	944	994	1000	3	2	2	2	997
3	1	2	569	990	581	981	991	1000	3	2	2	2	996
3	1	2	798	990	581	981	991	1000	3	3	2	2	996
3	1	29	797	945	112	958	964	1000	3	3	2	2	995
3	1	2	901	990	581	981	991	1000	4	3	2	2	996
3	1	45	848	991	269	943	779	1000	3	3	2	2	996
3	1	2	449	990	581	981	991	1000	3	3	2	2	996
3	1	45	635	991	269	943	779	1000	3	3	3	3	996
3	10	369	628	877	138	962	30	1000	4	3	3	3	996
3	10	2	456	990	581	981	991	1000	3	2	2	2	996
3	10	39	736	968	230	961	982	1000	4	3	3	2	995
3	10	2	569	990	581	981	991	1000	3	2	2	2	996
3	10	2	798	990	581	981	991	1000	3	2	2	2	996
3	10	2	770	990	581	981	991	1000	3	2	2	2	996
3	10	2	901	990	581	981	991	1000	3	2	2	2	996
3	10	2	313	990	581	981	991	1000	3	2	2	2	996
3	10	2	449	990	581	981	991	1000	3	2	2	2	996
3	10	335	449	907	909	963	804	1000	3	3	3	3	996
4	0.00001	369	999	643	359	815	879	1000	297	201	168	96	558
4	0.00001	321	995	942	837	874	426	1000	221	61	47	42	45
4	0.00001	34	997	983	266	964	957	1000	172	104	76	68	123
4	0.00001	75	994	989	890	902	988	1000	86	58	48	35	33
4	0.00001	885	999	937	713	972	580	1000	131	118	91	86	108
4	0.00001	130	997	913	497	701	925	1000	168	141	90	61	64
4	0.00001	432	998	793	826	751	51	1000	246	144	143	96	75
4	0.00001	462	999	508	543	152	461	1000	276	157	119	92	100
4	0.00001	691	995	882	781	763	536	1000	222	123	69	57	69
4	0.00001	723	998	769	217	737	173	1000	321	107	71	54	82
4	0.0001	126	983	973	165	711	910	1000	120	87	80	53	736
4	0.0001	321	995	942	837	874	426	1000	215	50	45	37	590
4	0.0001	34	997	983	266	964	957	1000	240	105	51	41	537
4	0.0001	75	994	989	890	902	988	1000	49	36	27	25	58
4	0.0001	885	999	937	713	972	580	1000	101	77	71	62	689
4	0.0001	130	997	913	497	701	925	1000	156	107	102	62	746
4	0.0001	5	986	990	188	870	993	1000	180	109	75	53	620
4	0.0001	128	996	721	55	971	964	1000	172	91	71	54	772
4	0.0001	8	981	991	417	689	989	1000	155	86	40	33	346
4	0.0001	446	993	892	910	504	455	1000	181	83	39	33	519
4	0.001	126	983	973	165	711	910	1000	31	28	24	22	827
4	0.001	321	995	942	837	874	426	1000	59	50	30	22	922
4	0.001	522	980	994	161	936	480	1000	59	53	42	24	817
4	0.001	75	994	989	890	902	988	1000	27	20	19	15	831
4	0.001	765	996	900	637	730	557	1000	37	33	33	28	857
4	0.001	93	970	995	103	976	951	1000	103	24	20	19	836
4	0.001	0	969	997	588	977	999	1000	31	21	21	19	860
4	0.001	2	937	993	357	905	997	1000	45	33	31	30	912
4	0.001	276	975	987	976	993	844	1000	32	26	25	23	888
4	0.001	93	893	995	103	976	951	1000	39	19	18	15	838
4	0.01	126	983	973	165	711	910	1000	9	9	9	8	975
4	0.01	15	927	982	274	934	974	1000	14	12	9	9	985
4	0.01	522	980	994	161	936	480	1000	19	10	8	7	966
4	0.01	75	994	989	890	902	988	1000	6	6	5	5	935
4	0.01	15	913	982	274	934	974	1000	20	12	11	10	976
4	0.01	93	970	995	103	976	951	1000	14	11	7	7	979
4	0.01	0	969	997	588	977	999	1000	9	6	5	5	962
4	0.01	2	937	993	357	905	997	1000	18	11	11	9	955
4	0.01	276	975	987	976	993	844	1000	16	11	7	6	973
4	0.01	93	893	995	103	976	951	1000	8	8	8	8	968
4	0.1	75	813	989	890	902	988	1000	4	4	3	3	995
4	0.1	15	927	982	274	934	974	1000	4	4	4	4	995
4	0.1	34	997	983	266	964	957	1000	4	4	4	3	993
4	0.1	621	885	985	939	992	684	1000	4	4	4	4	991
4	0.1	15	913	982	274	934	974	1000	4	3	3	3	990
4	0.1	93	970	995	103	976	951	1000	3	3	3	3	991
4	0.1	0	969	997	588	977	999	1000	4	3	3	2	988
4	0.1	2	937	993	357	905	997	1000	4	4	4	3	992
4	0.1	276	975	987	976	993	844	1000	4	4	3	3	996
4	0.1	93	893	995	103	976	951	1000	3	3	3	3	996
4	1	0	305	997	588	977	999	1000	2	2	2	2	997
4	1	93	708	995	103	976	951	1000	3	3	3	3	996
4	1	522	980	994	161	936	480	1000	4	3	3	3	996
4	1	93	591	995	103	976	951	1000	4	4	3	3	996
4	1	128	687	721	55	971	964	1000	4	4	3	3	994
4	1	93	970	995	103	976	951	1000	3	2	2	2	997
4	1	0	969	997	588	977	999	1000	2	2	2	2	997
4	1	0	851	997	588	977	999	1000	2	2	2	2	997
4	1	276	975	987	976	993	844	1000	3	3	3	2	997
4	1	93	893	995	103	976	951	1000	3	3	3	3	996
4	10	0	305	997	588	977	999	1000	2	2	2	2	997
4	10	93	708	995	103	976	951	1000	3	3	3	2	996
4	10	93	305	995	103	976	951	1000	4	4	3	3	996
4	10	93	591	995	103	976	951	1000	4	4	3	2	994
4	10	93	600	995	103	976	951	1000	4	3	2	2	994
4	10	93	970	995	103	976	951	1000	3	3	2	2	996
4	10	0	969	997	588	977	999	1000	2	2	2	2	998
4	10	0	851	997	588	977	999	1000	2	2	2	2	998
4	10	93	711	995	103	976	951	1000	4	2	2	2	994
4	10	93	893	995	103	976	951	1000	4	3	3	2	996
5	0.00001	630	993	991	337	971	117	1000	323	126	52	34	138
5	0.00001	4	996	993	325	908	998	1000	127	98	60	47	38
5	0.00001	30	993	990	595	965	987	1000	220	119	86	70	176
5	0.00001	85	998	734	688	859	915	1000	258	114	74	49	79
5	0.00001	84	998	796	641	805	716	1000	205	82	76	49	283
5	0.00001	388	999	872	947	841	862	1000	151	143	98	71	133
5	0.00001	842	996	874	504	868	254	1000	127	124	89	57	34
5	0.00001	545	997	858	92	996	779	1000	210	112	97	74	100
5	0.00001	520	999	954	777	679	73	1000	146	86	82	57	78
5	0.00001	33	997	945	82	935	968	1000	157	85	72	71	73
5	0.0001	630	993	991	337	971	117	1000	285	32	23	21	303
5	0.0001	4	996	993	325	908	998	1000	69	57	47	38	56
5	0.0001	30	993	990	595	965	987	1000	258	90	64	52	555
5	0.0001	895	992	878	270	480	293	1000	182	77	71	49	623
5	0.0001	30	992	990	595	965	987	1000	93	60	49	45	84
5	0.0001	283	987	922	769	547	882	1000	122	117	71	49	585
5	0.0001	842	996	874	504	868	254	1000	90	74	60	56	533
5	0.0001	7	974	994	151	966	989	1000	89	56	44	39	137
5	0.0001	520	999	954	777	679	73	1000	162	67	58	47	126
5	0.0001	33	997	945	82	935	968	1000	119	103	74	63	227
5	0.001	4	990	993	325	908	998	1000	52	19	13	12	761
5	0.001	4	996	993	325	908	998	1000	57	31	19	19	909
5	0.001	630	985	991	337	971	117	1000	74	58	38	32	774
5	0.001	6	959	964	578	766	993	1000	47	47	34	33	947
5	0.001	30	992	990	595	965	987	1000	70	62	33	30	922
5	0.001	91	978	939	267	761	949	1000	32	28	26	25	859
5	0.001	36	966	966	362	981	930	1000	81	46	30	21	860
5	0.001	7	974	994	151	966	989	1000	49	20	20	16	803
5	0.001	520	999	954	777	679	73	1000	85	69	31	29	909
5	0.001	0	963	995	533	958	997	1000	31	26	24	23	872
5	0.01	4	990	993	325	908	998	1000	14	5	5	5	945
5	0.01	4	996	993	325	908	998	1000	12	12	9	7	975
5	0.01	30	993	990	595	965	987	1000	28	18	15	14	962
5	0.01	1	832	997	429	987	999	1000	14	11	11	8	966
5	0.01	1	923	997	429	987	999	1000	31	10	8	6	965
5	0.01	16	812	985	392	907	990	1000	15	14	12	12	970
5	0.01	14	944	988	442	849	994	1000	20	15	12	11	980
5	0.01	7	974	994	151	966	989	1000	14	11	8	6	958
5	0.01	137	947	959	984	824	719	1000	24	12	11	10	973
5	0.01	0	963	995	533	958	997	1000	9	8	7	7	983
5	0.1	630	993	991	337	971	117	1000	4	3	3	3	996
5	0.1	4	996	993	325	908	998	1000	4	4	3	3	994
5	0.1	30	993	990	595	965	987	1000	4	3	3	3	996
5	0.1	1	832	997	429	987	999	1000	6	3	3	3	992
5	0.1	1	923	997	429	987	999	1000	4	3	3	3	995
5	0.1	16	812	985	392	907	990	1000	6	5	3	3	993
5	0.1	14	944	988	442	849	994	1000	5	4	3	3	992
5	0.1	1	783	997	429	987	999	1000	4	4	3	3	988
5	0.1	570	649	996	894	986	506	1000	4	4	3	3	993
5	0.1	7	644	994	151	966	989	1000	4	4	4	4	995
5	1	630	993	991	337	971	117	1000	3	3	2	2	996
5	1	1	498	997	429	987	999	1000	3	2	2	2	997
5	1	100	994	861	119	992	937	1000	3	2	2	2	996
5	1	1	832	997	429	987	999	1000	2	2	2	2	997
5	1	570	937	996	894	986	506	1000	3	3	2	2	997
5	1	570	637	996	894	986	506	1000	2	2	2	2	996
5	1	100	815	861	119	992	937	1000	3	3	3	2	995
5	1	1	783	997	429	987	999	1000	2	2	2	2	997
5	1	570	649	996	894	986	506	1000	2	2	2	2	997
5	1	100	841	861	119	992	937	1000	3	3	2	2	996
5	10	570	155	996	894	986	506	1000	3	3	2	2	996
5	10	1	498	997	429	987	999	1000	3	2	2	2	997
5	10	570	389	996	894	986	506	1000	3	2	2	2	996
5	10	1	832	997	429	987	999	1000	2	2	2	2	997
5	10	570	937	996	894	986	506	1000	3	3	3	2	996
5	10	570	637	996	894	986	506	1000	3	3	2	2	996
5	10	570	455	996	894	986	506	1000	3	3	2	2	996
5	10	1	783	997	429	987	999	1000	2	2	2	2	997
5	10	570	649	996	894	986	506	1000	2	2	2	2	997
5	10	570	442	996	894	986	506	1000	3	3	3	2	996
6	0.00001	328	996	825	802	755	932	1000	178	142	113	59	147
6	0.00001	389	995	951	164	643	857	1000	170	70	67	61	60
6	0.00001	812	997	746	811	211	222	1000	227	183	81	59	161
6	0.00001	385	999	480	153	220	888	1000	303	170	105	91	168
6	0.00001	0	998	993	373	749	998	1000	109	61	59	53	93
6	0.00001	600	999	406	720	166	108	1000	200	150	108	68	297
6	0.00001	923	997	886	830	591	311	1000	204	125	80	54	78
6	0.00001	542	997	802	805	937	483	1000	181	116	72	55	65
6	0.00001	67	999	952	845	874	952	1000	82	66	49	48	36
6	0.00001	408	996	767	521	265	38	1000	160	102	99	84	48
6	0.0001	614	984	965	727	728	675	1000	77	57	51	46	410
6	0.0001	3	976	995	391	995	994	1000	128	48	45	32	417
6	0.0001	78	988	929	534	969	924	1000	168	138	92	59	720
6	0.0001	937	967	981	440	873	324	1000	69	64	56	43	437
6	0.0001	0	998	993	373	749	998	1000	140	60	51	49	250
6	0.0001	3	979	995	391	995	994	1000	72	61	41	33	45
6	0.0001	159	984	974	562	858	973	1000	178	51	47	44	238
6	0.0001	838	987	928	626	847	241	1000	106	55	52	43	444
6	0.0001	67	999	952	845	874	952	1000	90	55	47	42	113
6	0.0001	295	973	979	64	876	741	1000	107	63	55	52	453
6	0.001	149	949	988	908	904	594	1000	46	35	30	28	931
6	0.001	3	976	995	391	995	994	1000	38	24	14	12	771
6	0.001	3	939	995	391	995	994	1000	30	26	22	17	869
6	0.001	34	941	991	295	970	863	1000	93	33	25	23	892
6	0.001	1	966	996	669	971	999	1000	78	54	18	16	844
6	0.001	3	979	995	391	995	994	1000	41	32	25	17	860
6	0.001	57	962	992	322	997	969	1000	74	23	22	20	900
6	0.001	4	916	997	193	905	996	1000	30	27	20	18	866
6	0.001	182	962	980	22	966	803	1000	50	37	30	23	837
6	0.001	23	960	990	126	967	990	1000	44	25	25	21	887
6	0.01	3	848	995	391	995	994	1000	28	17	10	9	970
6	0.01	1	861	996	669	971	999	1000	19	9	6	6	963
6	0.01	3	939	995	391	995	994	1000	15	14	13	8	981
6	0.01	34	941	991	295	970	863	1000	10	7	7	6	969
6	0.01	1	966	996	669	971	999	1000	16	9	6	6	962
6	0.01	3	979	995	391	995	994	1000	12	10	10	6	962
6	0.01	31	985	969	150	977	995	1000	21	15	11	9	969
6	0.01	4	916	997	193	905	996	1000	11	9	7	6	981
6	0.01	4	875	997	193	905	996	1000	10	10	10	10	965
6	0.01	23	960	990	126	967	990	1000	17	12	11	7	959
6	0.1	34	921	991	295	970	863	1000	5	4	3	3	991
6	0.1	1	861	996	669	971	999	1000	4	4	3	3	993
6	0.1	3	939	995	391	995	994	1000	5	4	3	3	995
6	0.1	23	654	990	126	967	990	1000	5	5	4	4	993
6	0.1	0	998	993	373	749	998	1000	4	3	3	3	994
6	0.1	3	979	995	391	995	994	1000	3	3	3	3	995
6	0.1	31	985	969	150	977	995	1000	5	3	3	3	987
6	0.1	4	916	997	193	905	996	1000	3	3	3	3	996
6	0.1	4	875	997	193	905	996	1000	6	4	4	4	994
6	0.1	23	960	990	126	967	990	1000	3	2	2	2	993
6	1	3	848	995	391	995	994	1000	2	2	2	2	995
6	1	1	861	996	669	971	999	1000	2	2	2	2	996
6	1	3	939	995	391	995	994	1000	2	2	2	2	995
6	1	3	387	995	391	995	994	1000	2	2	2	2	997
6	1	3	367	995	391	995	994	1000	4	4	3	3	996
6	1	3	979	995	391	995	994	1000	3	2	2	2	995
6	1	142	825	994	293	994	713	1000	2	2	2	2	996
6	1	90	830	982	609	980	911	1000	5	4	2	2	994
6	1	1	803	996	669	971	999	1000	2	2	2	2	997
6	1	31	903	969	150	977	995	1000	2	2	2	2	998
6	10	3	848	995	391	995	994	1000	2	2	2	2	997
6	10	3	976	995	391	995	994	1000	2	2	2	2	997
6	10	3	939	995	391	995	994	1000	2	2	2	2	998
6	10	3	387	995	391	995	994	1000	2	2	2	2	997
6	10	3	367	995	391	995	994	1000	2	2	2	2	997
6	10	3	979	995	391	995	994	1000	2	2	2	2	997
6	10	142	825	994	293	994	713	1000	3	2	2	2	996
6	10	142	118	994	293	994	713	1000	2	2	2	2	996
6	10	3	191	995	391	995	994	1000	2	2	2	2	997
6	10	3	187	995	391	995	994	1000	2	2	2	2	998
7	0.00001	229	998	900	283	494	741	1000	84	64	53	44	84
7	0.00001	11	992	965	193	782	960	1000	228	77	62	57	97
7	0.00001	985	999	503	188	649	384	1000	229	218	110	88	348
7	0.00001	272	996	731	388	652	423	1000	209	104	100	85	384
7	0.00001	175	995	897	704	524	731	1000	139	121	117	96	106
7	0.00001	189	997	740	618	608	929	1000	224	172	153	107	442
7	0.00001	30	993	969	937	614	965	1000	166	143	98	69	175
7	0.00001	946	998	935	274	657	345	1000	424	155	48	33	131
7	0.00001	27	995	941	917	728	985	1000	337	67	54	51	431
7	0.00001	962	999	822	785	906	361	1000	364	98	68	50	235
7	0.0001	0	971	995	753	963	997	1000	77	41	33	27	92
7	0.0001	11	992	965	193	782	960	1000	281	60	55	45	586
7	0.0001	371	989	984	5	804	447	1000	51	41	39	27	93
7	0.0001	226	981	913	789	813	881	1000	79	75	64	52	575
7	0.0001	175	995	897	704	524	731	1000	156	117	81	63	537
7	0.0001	1	982	997	743	987	999	1000	82	36	34	30	172
7	0.0001	30	993	969	937	614	965	1000	76	51	46	43	119
7	0.0001	0	968	995	753	963	997	1000	196	81	38	30	269
7	0.0001	871	992	974	75	745	285	1000	133	67	41	40	196
7	0.0001	100	990	996	435	986	898	1000	82	41	38	36	107
7	0.001	0	971	995	753	963	997	1000	28	13	13	13	630
7	0.001	235	986	979	841	957	943	1000	74	28	24	24	797
7	0.001	371	989	984	5	804	447	1000	31	18	17	17	896
7	0.001	650	882	991	121	876	127	1000	46	43	42	38	890
7	0.001	28	935	990	353	989	992	1000	92	46	29	25	863
7	0.001	1	982	997	743	987	999	1000	35	22	16	14	872
7	0.001	30	993	969	937	614	965	1000	63	34	28	23	903
7	0.001	0	968	995	753	963	997	1000	26	24	17	17	818
7	0.001	100	943	996	435	986	898	1000	69	39	18	15	873
7	0.001	100	990	996	435	986	898	1000	44	25	15	15	686
7	0.01	1	727	997	743	987	999	1000	13	11	11	8	973
7	0.01	235	986	979	841	957	943	1000	15	8	7	6	968
7	0.01	99	923	992	363	962	913	1000	15	10	10	9	979
7	0.01	100	700	996	435	986	898	1000	16	12	12	8	975
7	0.01	28	935	990	353	989	992	1000	15	9	7	6	984
7	0.01	1	982	997	743	987	999	1000	7	6	5	5	973
7	0.01	1	824	997	743	987	999	1000	10	6	6	5	977
7	0.01	0	968	995	753	963	997	1000	9	7	5	4	955
7	0.01	100	943	996	435	986	898	1000	9	7	6	5	947
7	0.01	100	990	996	435	986	898	1000	6	6	5	5	974
7	0.1	1	727	997	743	987	999	1000	4	4	3	3	995
7	0.1	235	986	979	841	957	943	1000	4	3	3	3	992
7	0.1	99	923	992	363	962	913	1000	3	3	2	2	996
7	0.1	100	700	996	435	986	898	1000	5	3	3	2	994
7	0.1	100	704	996	435	986	898	1000	3	3	3	3	995
7	0.1	1	982	997	743	987	999	1000	2	2	2	2	997
7	0.1	1	824	997	743	987	999	1000	3	2	2	2	997
7	0.1	8	994	980	57	993	988	1000	4	3	3	2	990
7	0.1	100	943	996	435	986	898	1000	4	4	4	3	994
7	0.1	100	990	996	435	986	898	1000	3	2	2	2	995
7	1	1	727	997	743	987	999	1000	3	2	2	2	996
7	1	1	506	997	743	987	999	1000	2	2	2	2	998
7	1	8	697	980	57	993	988	1000	2	2	2	2	997
7	1	100	700	996	435	986	898	1000	2	2	2	2	998
7	1	8	778	980	57	993	988	1000	2	2	2	2	997
7	1	1	982	997	743	987	999	1000	2	2	2	2	997
7	1	1	824	997	743	987	999	1000	3	2	2	2	997
7	1	8	994	980	57	993	988	1000	2	2	2	2	997
7	1	100	943	996	435	986	898	1000	2	2	2	2	997
7	1	100	990	996	435	986	898	1000	2	2	2	2	997
7	10	1	727	997	743	987	999	1000	3	2	2	2	997
7	10	1	506	997	743	987	999	1000	2	2	2	2	997
7	10	100	307	996	435	986	898	1000	2	2	2	2	997
7	10	100	700	996	435	986	898	1000	2	2	2	2	997
7	10	8	778	980	57	993	988	1000	2	2	2	2	997
7	10	1	982	997	743	987	999	1000	2	2	2	2	997
7	10	1	824	997	743	987	999	1000	3	2	2	2	997
7	10	8	994	980	57	993	988	1000	2	2	2	2	997
7	10	100	943	996	435	986	898	1000	2	2	2	2	997
7	10	100	990	996	435	986	898	1000	2	2	2	2	997
8	0.00001	474	998	844	265	399	882	1000	173	100	84	65	80
8	0.00001	366	999	902	17	945	637	1000	285	162	93	67	139
8	0.00001	9	996	963	108	913	948	1000	169	94	68	62	94
8	0.00001	80	998	669	85	549	891	1000	195	167	153	60	209
8	0.00001	63	995	798	720	944	943	1000	186	148	127	84	136
8	0.00001	423	993	984	467	947	881	1000	189	63	52	44	109
8	0.00001	673	994	939	312	747	690	1000	277	156	132	83	201
8	0.00001	138	998	905	306	561	390	1000	142	99	95	94	58
8	0.00001	147	999	848	546	805	863	1000	232	189	93	67	208
8	0.00001	136	997	845	893	584	717	1000	286	148	121	116	144
8	0.0001	15	984	978	220	951	992	1000	89	79	76	44	300
8	0.0001	310	997	947	51	986	807	1000	193	113	60	48	607
8	0.0001	9	996	963	108	913	948	1000	84	49	47	40	240
8	0.0001	75	992	923	473	627	710	1000	89	69	56	52	115
8	0.0001	374	982	966	63	918	878	1000	225	117	92	87	707
8	0.0001	423	993	984	467	947	881	1000	117	50	42	29	144
8	0.0001	835	975	990	307	966	243	1000	202	106	90	73	632
8	0.0001	138	998	905	306	561	390	1000	128	74	64	63	636
8	0.0001	835	982	990	307	966	243	1000	101	84	45	39	361
8	0.0001	869	996	818	668	981	572	1000	135	118	78	63	753
8	0.001	15	984	978	220	951	992	1000	61	42	36	27	936
8	0.001	310	997	947	51	986	807	1000	51	35	28	25	947
8	0.001	9	996	963	108	913	948	1000	40	34	28	26	922
8	0.001	13	934	988	793	885	989	1000	31	30	30	26	848
8	0.001	13	960	988	793	885	989	1000	45	37	33	25	868
8	0.001	423	993	984	467	947	881	1000	55	33	28	21	906
8	0.001	835	975	990	307	966	243	1000	72	34	33	29	836
8	0.001	39	967	987	330	992	884	1000	38	37	36	31	934
8	0.001	835	982	990	307	966	243	1000	45	36	27	26	926
8	0.001	374	944	966	63	918	878	1000	42	42	23	23	838
8	0.01	15	984	978	220	951	992	1000	16	10	10	10	968
8	0.01	18	883	989	887	849	993	1000	10	7	7	6	973
8	0.01	28	936	980	731	898	977	1000	16	12	10	10	979
8	0.01	13	934	988	793	885	989	1000	9	6	5	5	969
8	0.01	13	960	988	793	885	989	1000	16	12	12	7	983
8	0.01	835	947	990	307	966	243	1000	12	9	8	8	966
8	0.01	0	971	995	424	878	998	1000	17	12	10	8	982
8	0.01	39	967	987	330	992	884	1000	21	19	14	12	974
8	0.01	4	895	997	143	967	999	1000	13	9	9	9	980
8	0.01	374	944	966	63	918	878	1000	13	10	9	9	980
8	0.1	15	984	978	220	951	992	1000	3	3	3	3	990
8	0.1	18	883	989	887	849	993	1000	5	4	4	4	994
8	0.1	7	833	994	711	993	990	1000	4	4	4	4	993
8	0.1	7	926	994	711	993	990	1000	3	3	3	3	992
8	0.1	13	960	988	793	885	989	1000	5	4	3	3	994
8	0.1	13	865	988	793	885	989	1000	4	3	3	3	992
8	0.1	88	955	983	294	906	988	1000	5	2	2	2	987
8	0.1	39	967	987	330	992	884	1000	5	4	3	3	994
8	0.1	39	884	987	330	992	884	1000	5	5	4	4	990
8	0.1	29	836	974	219	872	883	1000	7	5	4	4	992
8	1	15	984	978	220	951	992	1000	3	3	2	2	997
8	1	39	594	987	330	992	884	1000	4	2	2	2	994
8	1	4	658	997	143	967	999	1000	3	3	2	2	997
8	1	7	926	994	711	993	990	1000	3	2	2	2	994
8	1	39	918	987	330	992	884	1000	4	3	3	3	994
8	1	7	729	994	711	993	990	1000	2	2	2	2	998
8	1	4	787	997	143	967	999	1000	3	2	2	2	997
8	1	39	967	987	330	992	884	1000	2	2	2	2	997
8	1	39	884	987	330	992	884	1000	3	2	2	2	994
8	1	7	198	994	711	993	990	1000	3	3	2	2	994
8	10	39	839	987	330	992	884	1000	2	2	2	2	997
8	10	39	594	987	330	992	884	1000	3	2	2	2	997
8	10	39	890	987	330	992	884	1000	2	2	2	2	997
8	10	7	926	994	711	993	990	1000	3	2	2	2	994
8	10	39	918	987	330	992	884	1000	2	2	2	2	997
8	10	7	729	994	711	993	990	1000	2	2	2	2	994
8	10	39	606	987	330	992	884	1000	2	2	2	2	997
8	10	39	967	987	330	992	884	1000	2	2	2	2	997
8	10	39	884	987	330	992	884	1000	3	2	2	2	997
8	10	7	198	994	711	993	990	1000	3	2	2	2	994
9	0.00001	310	999	827	14	996	428	1000	258	68	59	44	89
9	0.00001	286	999	500	402	498	613	1000	288	238	85	61	387
9	0.00001	157	998	797	761	613	872	1000	208	155	82	75	245
9	0.00001	106	995	932	750	724	778	1000	124	110	97	83	141
9	0.00001	61	997	781	88	228	916	1000	199	161	106	101	132
9	0.00001	985	999	499	283	368	380	1000	216	113	91	72	349
9	0.00001	864	999	873	885	450	272	1000	172	92	79	75	84
9	0.00001	58	996	985	27	938	702	1000	86	75	73	56	59
9	0.00001	609	998	952	181	783	674	1000	110	89	85	82	84
9	0.00001	68	999	951	524	896	831	1000	88	78	43	34	36
9	0.0001	137	988	982	238	804	871	1000	55	45	40	40	201
9	0.0001	843	973	972	917	840	256	1000	111	69	60	52	348
9	0.0001	157	998	797	761	613	872	1000	160	92	52	49	603
9	0.0001	106	995	932	750	724	778	1000	136	88	52	37	492
9	0.0001	61	997	781	88	228	916	1000	226	83	74	67	719
9	0.0001	20	987	986	682	889	989	1000	147	38	32	30	274
9	0.0001	864	999	873	885	450	272	1000	103	77	73	60	712
9	0.0001	58	996	985	27	938	702	1000	80	68	51	42	299
9	0.0001	609	998	952	181	783	674	1000	105	71	68	51	229
9	0.0001	68	999	951	524	896	831	1000	86	75	37	29	72
9	0.001	137	988	982	238	804	871	1000	59	30	20	16	842
9	0.001	3	959	983	992	910	995	1000	59	49	22	14	806
9	0.001	5	961	997	993	947	997	1000	62	23	21	15	880
9	0.001	843	978	972	917	840	256	1000	45	31	29	24	888
9	0.001	331	992	901	791	980	618	1000	72	55	31	27	892
9	0.001	20	987	986	682	889	989	1000	78	29	21	15	837
9	0.001	14	965	976	54	897	982	1000	50	43	39	39	938
9	0.001	58	996	985	27	938	702	1000	103	34	27	22	837
9	0.001	20	941	986	682	889	989	1000	47	34	29	28	859
9	0.001	67	932	984	996	907	866	1000	41	31	25	19	886
9	0.01	137	988	982	238	804	871	1000	21	12	9	9	971
9	0.01	1	871	995	166	908	999	1000	18	13	8	7	959
9	0.01	5	961	997	993	947	997	1000	25	6	6	5	973
9	0.01	163	955	954	661	909	875	1000	18	18	17	17	979
9	0.01	3	900	983	992	910	995	1000	17	16	11	9	981
9	0.01	3	982	983	992	910	995	1000	27	14	11	6	973
9	0.01	150	846	992	407	946	787	1000	9	9	8	8	959
9	0.01	1	940	995	166	908	999	1000	25	7	6	6	958
9	0.01	20	941	986	682	889	989	1000	14	12	10	8	980
9	0.01	2	850	996	338	940	998	1000	21	10	8	8	973
9	0.1	1	670	995	166	908	999	1000	4	4	4	3	994
9	0.1	3	959	983	992	910	995	1000	3	3	2	2	989
9	0.1	5	961	997	993	947	997	1000	6	2	2	2	987
9	0.1	58	754	985	27	938	702	1000	5	4	4	4	992
9	0.1	3	900	983	992	910	995	1000	3	3	3	3	995
9	0.1	5	764	997	993	947	997	1000	3	3	3	2	994
9	0.1	150	846	992	407	946	787	1000	3	3	3	3	996
9	0.1	1	940	995	166	908	999	1000	3	3	3	2	996
9	0.1	20	941	986	682	889	989	1000	4	4	3	3	992
9	0.1	73	754	994	638	961	985	1000	3	3	3	3	997
9	1	5	463	997	993	947	997	1000	2	2	2	2	997
9	1	302	797	762	553	966	14	1000	3	2	2	2	992
9	1	5	961	997	993	947	997	1000	2	2	2	2	998
9	1	73	666	994	638	961	985	1000	3	2	2	2	997
9	1	76	626	770	210	967	918	1000	3	3	2	2	997
9	1	5	764	997	993	947	997	1000	3	2	2	2	997
9	1	37	664	866	86	957	948	1000	3	3	2	2	996
9	1	310	919	827	14	996	428	1000	3	2	2	2	997
9	1	302	962	762	553	966	14	1000	3	2	2	2	996
9	1	73	754	994	638	961	985	1000	2	2	2	2	997
9	10	76	848	770	210	967	918	1000	2	2	2	2	997
9	10	302	797	762	553	966	14	1000	3	2	2	2	997
9	10	73	196	994	638	961	985	1000	2	2	2	2	997
9	10	73	666	994	638	961	985	1000	2	2	2	2	997
9	10	76	626	770	210	967	918	1000	2	2	2	2	997
9	10	73	799	994	638	961	985	1000	3	2	2	2	997
9	10	73	115	994	638	961	985	1000	3	2	2	2	997
9	10	76	597	770	210	967	918	1000	3	2	2	2	997
9	10	302	962	762	553	966	14	1000	2	2	2	2	996
9	10	73	754	994	638	961	985	1000	2	2	2	2	998
10	0.00001	44	997	979	673	808	923	1000	130	102	76	66	62
10	0.00001	172	996	939	954	986	597	1000	331	66	54	47	109
10	0.00001	762	995	921	823	749	202	1000	102	84	74	61	72
10	0.00001	4	993	996	199	918	995	1000	75	68	52	43	55
10	0.00001	697	999	935	261	627	162	1000	242	60	49	45	65
10	0.00001	804	999	670	825	339	230	1000	229	175	174	85	195
10	0.00001	764	996	863	355	978	204	1000	292	140	89	52	124
10	0.00001	736	996	982	249	819	536	1000	101	86	76	50	82
10	0.00001	295	996	858	436	772	622	1000	145	96	82	77	92
10	0.00001	279	999	746	820	726	810	1000	306	216	145	68	93
10	0.0001	44	997	979	673	808	923	1000	119	54	53	45	169
10	0.0001	172	996	939	954	986	597	1000	120	70	45	37	170
10	0.0001	762	995	921	823	749	202	1000	184	74	54	47	663
10	0.0001	4	993	996	199	918	995	1000	58	52	38	27	86
10	0.0001	697	999	935	261	627	162	1000	179	42	38	34	320
10	0.0001	506	991	957	342	655	468	1000	108	85	68	57	513
10	0.0001	192	985	991	2	916	843	1000	63	50	47	32	64
10	0.0001	736	996	982	249	819	536	1000	70	53	51	45	119
10	0.0001	295	996	858	436	772	622	1000	127	81	57	56	670
10	0.0001	87	988	964	867	640	942	1000	170	80	58	54	238
10	0.001	44	997	979	673	808	923	1000	118	54	35	33	870
10	0.001	379	965	953	256	714	426	1000	56	56	25	22	864
10	0.001	3	957	993	649	954	998	1000	38	28	21	20	909
10	0.001	4	993	996	199	918	995	1000	20	17	14	12	745
10	0.001	697	999	935	261	627	162	1000	49	46	36	30	895
10	0.001	192	962	991	2	916	843	1000	79	76	50	50	882
10	0.001	4	923	996	199	918	995	1000	28	25	25	21	822
10	0.001	736	996	982	249	819	536	1000	31	29	25	25	926
10	0.001	1	957	994	741	913	996	1000	45	20	17	13	754
10	0.001	0	900	997	963	919	997	1000	50	47	27	19	870
10	0.01	3	917	993	649	954	998	1000	16	11	8	7	954
10	0.01	3	836	993	649	954	998	1000	12	10	9	6	967
10	0.01	3	957	993	649	954	998	1000	9	8	8	7	980
10	0.01	4	993	996	199	918	995	1000	13	9	9	7	978
10	0.01	3	801	993	649	954	998	1000	27	13	10	9	963
10	0.01	4	882	996	199	918	995	1000	11	9	6	6	981
10	0.01	4	923	996	199	918	995	1000	9	8	7	7	975
10	0.01	5	832	995	518	925	999	1000	11	8	8	8	977
10	0.01	1	957	994	741	913	996	1000	9	6	6	6	977
10	0.01	0	900	997	963	919	997	1000	7	6	6	5	961
10	0.1	3	917	993	649	954	998	1000	3	3	3	3	994
10	0.1	0	633	997	963	919	997	1000	3	2	2	2	996
10	0.1	3	957	993	649	954	998	1000	4	4	3	3	993
10	0.1	19	989	960	633	987	983	1000	5	5	4	3	994
10	0.1	3	801	993	649	954	998	1000	6	6	4	3	993
10	0.1	4	882	996	199	918	995	1000	5	4	4	3	995
10	0.1	5	655	995	518	925	999	1000	4	3	3	3	993
10	0.1	5	832	995	518	925	999	1000	3	3	3	3	995
10	0.1	1	957	994	741	913	996	1000	3	2	2	2	992
10	0.1	0	900	997	963	919	997	1000	3	2	2	2	989
10	1	4	909	996	199	918	995	1000	3	3	3	3	997
10	1	172	996	939	954	986	597	1000	4	3	3	3	995
10	1	7	899	987	524	938	982	1000	3	3	3	2	997
10	1	19	989	960	633	987	983	1000	3	3	2	2	996
10	1	3	801	993	649	954	998	1000	3	2	2	2	997
10	1	42	836	898	677	947	957	1000	3	3	3	2	996
10	1	6	939	972	389	936	976	1000	3	3	3	3	997
10	1	42	809	898	677	947	957	1000	2	2	2	2	997
10	1	36	822	945	137	964	993	1000	3	3	2	2	996
10	1	36	821	945	137	964	993	1000	3	3	3	2	996
10	10	138	744	899	1	979	969	1000	3	3	3	2	997
10	10	3	836	993	649	954	998	1000	4	3	3	3	996
10	10	19	946	960	633	987	983	1000	3	3	3	2	996
10	10	19	989	960	633	987	983	1000	3	3	2	2	996
10	10	138	633	899	1	979	969	1000	3	3	3	2	997
10	10	36	910	945	137	964	993	1000	3	3	3	2	996
10	10	3	537	993	649	954	998	1000	3	3	3	2	997
10	10	172	835	939	954	986	597	1000	3	3	3	2	997
10	10	36	822	945	137	964	993	1000	4	3	3	2	996
10	10	36	821	945	137	964	993	1000	4	3	3	3	996
11	0.00001	230	998	620	361	940	803	1000	237	132	110	66	131
11	0.00001	490	995	802	686	707	66	1000	225	162	154	125	358
11	0.00001	29	997	934	419	729	953	1000	308	190	119	83	129
11	0.00001	989	998	979	600	860	386	1000	124	116	66	37	62
11	0.00001	341	999	626	264	575	444	1000	236	123	99	92	108
11	0.00001	539	998	797	617	986	91	1000	284	142	96	83	447
11	0.00001	453	997	708	969	612	471	1000	310	122	80	59	115
11	0.00001	24	998	943	112	799	986	1000	100	72	63	47	52
11	0.00001	218	999	599	985	636	850	1000	266	93	74	58	228
11	0.00001	214	995	946	826	768	730	1000	112	79	73	55	89
11	0.0001	74	974	973	392	814	947	1000	118	100	64	48	750
11	0.0001	490	995	802	686	707	66	1000	139	116	64	53	423
11	0.0001	6	981	996	889	756	995	1000	189	92	57	39	262
11	0.0001	989	998	979	600	860	386	1000	50	41	39	31	94
11	0.0001	12	985	892	413	968	974	1000	70	63	61	51	529
11	0.0001	3	982	997	631	977	999	1000	52	50	47	44	314
11	0.0001	287	996	752	839	256	882	1000	103	91	59	52	674
11	0.0001	24	998	943	112	799	986	1000	87	71	49	44	370
11	0.0001	369	987	955	26	663	861	1000	87	64	50	46	536
11	0.0001	214	995	946	826	768	730	1000	119	59	49	45	626
11	0.001	74	974	973	392	814	947	1000	45	31	21	19	877
11	0.001	634	950	985	583	974	125	1000	54	41	25	15	929
11	0.001	6	981	996	889	756	995	1000	35	18	15	13	745
11	0.001	8	906	993	221	975	997	1000	29	27	27	24	878
11	0.001	12	985	892	413	968	974	1000	46	42	40	37	939
11	0.001	3	982	997	631	977	999	1000	40	25	22	21	868
11	0.001	342	945	992	622	958	820	1000	29	27	17	16	792
11	0.001	342	951	992	622	958	820	1000	48	47	36	29	896
11	0.001	37	947	981	701	952	987	1000	87	55	39	34	869
11	0.001	292	980	980	681	796	883	1000	39	38	34	32	938
11	0.01	292	823	980	681	796	883	1000	17	16	13	11	980
11	0.01	634	950	985	583	974	125	1000	15	10	7	7	970
11	0.01	6	981	996	889	756	995	1000	25	20	9	8	973
11	0.01	8	906	993	221	975	997	1000	9	7	6	6	969
11	0.01	2	850	995	470	890	998	1000	18	14	10	7	982
11	0.01	3	982	997	631	977	999	1000	13	9	8	6	977
11	0.01	342	945	992	622	958	820	1000	14	11	9	7	975
11	0.01	342	951	992	622	958	820	1000	18	14	9	7	980
11	0.01	1	974	986	217	755	991	1000	22	15	12	11	973
11	0.01	634	903	985	583	974	125	1000	19	14	13	11	955
11	0.1	8	416	993	221	975	997	1000	6	5	5	4	994
11	0.1	8	730	993	221	975	997	1000	4	3	3	3	995
11	0.1	372	992	983	786	953	648	1000	5	4	3	3	995
11	0.1	8	906	993	221	975	997	1000	4	3	3	3	995
11	0.1	3	605	997	631	977	999	1000	5	4	3	2	990
11	0.1	3	982	997	631	977	999	1000	3	3	3	2	988
11	0.1	8	704	993	221	975	997	1000	3	3	3	3	996
11	0.1	15	959	969	117	832	989	1000	4	3	3	3	995
11	0.1	195	951	982	590	849	799	1000	6	4	4	4	987
11	0.1	3	764	997	631	977	999	1000	7	4	3	3	990
11	1	3	547	997	631	977	999	1000	2	2	2	2	998
11	1	3	486	997	631	977	999	1000	2	2	2	2	998
11	1	10	496	974	211	985	977	1000	2	2	2	2	993
11	1	10	706	974	211	985	977	1000	2	2	2	2	993
11	1	10	909	974	211	985	977	1000	2	2	2	2	990
11	1	3	982	997	631	977	999	1000	2	2	2	2	995
11	1	8	704	993	221	975	997	1000	3	2	2	2	993
11	1	10	215	974	211	985	977	1000	3	2	2	2	990
11	1	10	255	974	211	985	977	1000	3	2	2	2	996
11	1	10	968	974	211	985	977	1000	2	2	2	2	990
11	10	281	513	958	176	984	737	1000	2	2	2	2	998
11	10	281	592	958	176	984	737	1000	2	2	2	2	998
11	10	10	496	974	211	985	977	1000	2	2	2	2	990
11	10	10	706	974	211	985	977	1000	2	2	2	2	990
11	10	10	909	974	211	985	977	1000	2	2	2	2	990
11	10	10	553	974	211	985	977	1000	2	2	2	2	990
11	10	10	783	974	211	985	977	1000	2	2	2	2	990
11	10	10	215	974	211	985	977	1000	2	2	2	2	990
11	10	10	255	974	211	985	977	1000	2	2	2	2	990
11	10	10	968	974	211	985	977	1000	2	2	2	2	990
12	0.00001	11	999	871	558	901	985	1000	287	177	90	79	184
12	0.00001	814	999	881	700	927	247	1000	334	133	85	51	405
12	0.00001	846	999	505	333	696	592	1000	189	159	137	122	132
12	0.00001	342	997	947	323	861	644	1000	88	77	65	56	60
12	0.00001	374	998	840	757	544	810	1000	242	168	100	96	118
12	0.00001	11	998	871	558	901	985	1000	311	95	86	50	106
12	0.00001	879	999	715	648	954	300	1000	123	112	96	76	140
12	0.00001	494	993	953	270	831	761	1000	117	88	80	51	55
12	0.00001	586	999	694	824	357	113	1000	354	207	160	93	376
12	0.00001	74	998	930	476	896	977	1000	332	122	51	46	96
12	0.0001	2	990	982	50	893	994	1000	81	75	64	55	323
12	0.0001	3	972	997	66	969	998	1000	109	49	30	27	220
12	0.0001	318	979	972	613	804	439	1000	130	50	37	30	100
12	0.0001	342	997	947	323	861	644	1000	64	47	45	41	176
12	0.0001	4	989	983	501	916	996	1000	91	65	60	46	143
12	0.0001	225	991	963	602	810	796	1000	67	52	45	42	204
12	0.0001	60	966	988	668	871	943	1000	129	94	80	45	602
12	0.0001	494	993	953	270	831	761	1000	86	49	43	31	115
12	0.0001	1	989	976	781	746	990	1000	171	83	48	40	221
12	0.0001	15	981	996	790	968	992	1000	83	67	40	39	58
12	0.001	517	975	989	407	959	490	1000	58	28	25	20	889
12	0.001	3	972	997	66	969	998	1000	22	21	18	17	830
12	0.001	318	979	972	613	804	439	1000	35	34	27	22	888
12	0.001	618	975	916	479	707	127	1000	87	27	25	24	900
12	0.001	4	989	983	501	916	996	1000	32	26	25	18	845
12	0.001	7	968	986	238	870	988	1000	65	45	35	32	927
12	0.001	60	966	988	668	871	943	1000	41	29	25	17	892
12	0.001	686	984	949	964	827	695	1000	67	52	33	28	878
12	0.001	1	989	976	781	746	990	1000	49	37	33	21	918
12	0.001	15	981	996	790	968	992	1000	29	26	26	16	813
12	0.01	2	990	982	50	893	994	1000	14	10	6	6	971
12	0.01	3	972	997	66	969	998	1000	9	8	5	5	962
12	0.01	318	979	972	613	804	439	1000	16	9	8	8	976
12	0.01	4	923	983	501	916	996	1000	13	12	11	8	962
12	0.01	3	776	997	66	969	998	1000	30	27	9	8	961
12	0.01	15	870	996	790	968	992	1000	10	9	8	8	970
12	0.01	60	966	988	668	871	943	1000	13	12	12	12	977
12	0.01	4	935	983	501	916	996	1000	15	10	9	9	975
12	0.01	0	877	993	667	997	999	1000	9	8	8	7	959
12	0.01	15	981	996	790	968	992	1000	19	9	8	7	975
12	0.1	8	877	995	828	991	995	1000	5	4	3	3	993
12	0.1	3	972	997	66	969	998	1000	3	3	3	3	996
12	0.1	8	718	995	828	991	995	1000	6	5	3	3	991
12	0.1	3	756	997	66	969	998	1000	7	4	4	3	990
12	0.1	4	989	983	501	916	996	1000	7	3	3	3	991
12	0.1	10	944	991	109	821	991	1000	4	3	3	3	996
12	0.1	60	966	988	668	871	943	1000	5	5	4	3	994
12	0.1	4	935	983	501	916	996	1000	3	3	3	3	992
12	0.1	0	877	993	667	997	999	1000	5	4	4	4	995
12	0.1	0	925	993	667	997	999	1000	4	4	3	3	994
12	1	8	877	995	828	991	995	1000	3	2	2	2	996
12	1	52	997	874	609	971	982	1000	3	3	3	3	997
12	1	8	718	995	828	991	995	1000	3	2	2	2	997
12	1	8	840	995	828	991	995	1000	2	2	2	2	997
12	1	8	472	995	828	991	995	1000	3	2	2	2	997
12	1	154	489	994	920	990	417	1000	2	2	2	2	997
12	1	8	683	995	828	991	995	1000	3	2	2	2	997
12	1	8	574	995	828	991	995	1000	3	2	2	2	997
12	1	8	768	995	828	991	995	1000	3	2	2	2	997
12	1	8	797	995	828	991	995	1000	3	3	2	2	996
12	10	8	877	995	828	991	995	1000	3	3	2	2	996
12	10	8	621	995	828	991	995	1000	3	3	2	2	997
12	10	51	768	966	948	985	904	1000	3	2	2	2	996
12	10	8	840	995	828	991	995	1000	2	2	2	2	997
12	10	8	472	995	828	991	995	1000	3	2	2	2	997
12	10	154	489	994	920	990	417	1000	2	2	2	2	997
12	10	8	683	995	828	991	995	1000	3	2	2	2	997
12	10	8	574	995	828	991	995	1000	3	2	2	2	997
12	10	8	768	995	828	991	995	1000	2	2	2	2	997
12	10	8	797	995	828	991	995	1000	3	2	2	2	997
13	0.00001	56	998	818	108	903	937	1000	217	73	62	45	65
13	0.00001	43	999	854	242	617	951	1000	275	178	72	38	101
13	0.00001	633	998	680	923	452	518	1000	300	95	57	47	117
13	0.00001	508	998	966	601	622	857	1000	147	115	61	50	88
13	0.00001	53	997	678	647	725	935	1000	199	164	151	113	358
13	0.00001	129	997	841	550	831	890	1000	335	69	60	58	373
13	0.00001	235	995	945	513	976	934	1000	106	76	74	54	98
13	0.00001	98	995	943	477	722	400	1000	177	102	64	54	81
13	0.00001	554	996	852	197	697	682	1000	235	132	128	110	172
13	0.00001	85	999	676	113	909	968	1000	295	255	142	49	317
13	0.0001	56	998	818	108	903	937	1000	115	104	46	44	641
13	0.0001	9	989	964	494	879	990	1000	140	64	60	32	170
13	0.0001	2	986	985	859	899	994	1000	92	63	29	29	81
13	0.0001	508	998	966	601	622	857	1000	64	53	44	34	107
13	0.0001	803	989	962	353	858	226	1000	77	62	52	44	196
13	0.0001	3	993	958	156	872	997	1000	134	75	58	50	654
13	0.0001	235	995	945	513	976	934	1000	102	78	67	55	329
13	0.0001	31	989	980	369	917	989	1000	188	81	64	52	548
13	0.0001	225	990	940	226	938	941	1000	197	73	50	39	654
13	0.0001	159	990	987	914	866	844	1000	52	50	48	31	237
13	0.001	4	922	997	811	914	999	1000	86	22	19	13	803
13	0.001	527	961	972	933	891	771	1000	64	30	25	20	852
13	0.001	2	986	985	859	899	994	1000	63	30	20	17	912
13	0.001	508	998	966	601	622	857	1000	36	26	21	17	903
13	0.001	126	957	984	516	825	719	1000	70	38	30	23	908
13	0.001	589	964	982	955	937	104	1000	51	38	35	22	874
13	0.001	150	990	897	580	800	893	1000	64	54	45	27	901
13	0.001	569	947	990	233	913	95	1000	44	30	21	17	839
13	0.001	569	970	990	233	913	95	1000	29	20	19	17	855
13	0.001	159	990	987	914	866	844	1000	28	23	21	13	867
13	0.01	11	952	993	305	932	995	1000	12	7	5	5	936
13	0.01	159	921	987	914	866	844	1000	11	11	10	8	983
13	0.01	2	986	985	859	899	994	1000	14	13	12	8	977
13	0.01	754	996	970	307	701	195	1000	16	14	12	9	978
13	0.01	4	836	997	811	914	999	1000	14	11	9	8	984
13	0.01	21	929	996	658	979	977	1000	13	9	9	8	984
13	0.01	887	850	983	325	942	293	1000	21	14	13	12	973
13	0.01	569	947	990	233	913	95	1000	10	9	8	7	974
13	0.01	569	970	990	233	913	95	1000	12	10	10	9	987
13	0.01	159	990	987	914	866	844	1000	23	12	10	8	968
13	0.1	4	922	997	811	914	999	1000	3	2	2	2	994
13	0.1	0	806	994	815	943	998	1000	4	4	3	3	996
13	0.1	21	855	996	658	979	977	1000	4	4	4	4	994
13	0.1	4	674	997	811	914	999	1000	4	3	3	3	995
13	0.1	4	836	997	811	914	999	1000	5	3	3	3	993
13	0.1	21	929	996	658	979	977	1000	5	3	2	2	991
13	0.1	4	700	997	811	914	999	1000	4	3	3	3	995
13	0.1	569	947	990	233	913	95	1000	4	3	3	3	996
13	0.1	10	832	963	915	954	985	1000	7	5	5	4	991
13	0.1	11	934	993	305	932	995	1000	7	5	4	4	991
13	1	40	945	954	591	991	979	1000	4	3	2	2	994
13	1	598	704	811	265	992	776	1000	4	3	2	2	996
13	1	40	929	954	591	991	979	1000	4	4	2	2	994
13	1	109	825	939	993	956	930	1000	4	2	2	2	996
13	1	21	758	996	658	979	977	1000	4	2	2	2	996
13	1	21	929	996	658	979	977	1000	2	2	2	2	997
13	1	40	981	954	591	991	979	1000	3	2	2	2	994
13	1	163	878	789	119	993	871	1000	3	2	2	2	996
13	1	598	961	811	265	992	776	1000	2	2	2	2	996
13	1	21	726	996	658	979	977	1000	4	2	2	2	996
13	10	40	945	954	591	991	979	1000	4	2	2	2	994
13	10	598	704	811	265	992	776	1000	2	2	2	2	996
13	10	40	929	954	591	991	979	1000	4	2	2	2	994
13	10	163	606	789	119	993	871	1000	3	2	2	2	996
13	10	21	758	996	658	979	977	1000	4	2	2	2	996
13	10	21	929	996	658	979	977	1000	2	2	2	2	996
13	10	40	981	954	591	991	979	1000	3	2	2	2	994
13	10	69	208	924	495	985	908	1000	4	2	2	2	994
13	10	598	961	811	265	992	776	1000	2	2	2	2	996
13	10	598	295	811	265	992	776	1000	4	2	2	2	996
14	0.00001	681	998	472	902	356	703	1000	339	149	92	85	427
14	0.00001	82	998	785	962	771	608	1000	192	107	74	50	228
14	0.00001	208	998	300	606	244	798	1000	129	68	43	40	158
14	0.00001	843	997	903	745	429	254	1000	263	235	83	47	381
14	0.00001	73	995	803	793	858	935	1000	156	94	76	72	100
14	0.00001	948	999	888	546	918	340	1000	235	159	68	53	84
14	0.00001	10	994	853	839	772	983	1000	241	125	65	53	76
14	0.00001	388	997	840	43	400	36	1000	132	96	88	69	97
14	0.00001	855	995	963	44	743	263	1000	81	77	63	37	33
14	0.00001	52	996	979	910	766	918	1000	174	114	65	64	61
14	0.0001	876	957	993	79	962	282	1000	143	35	31	30	486
14	0.0001	11	991	949	994	870	980	1000	137	37	37	33	171
14	0.0001	876	988	993	79	962	282	1000	91	37	28	22	122
14	0.0001	33	985	974	742	951	972	1000	150	50	46	42	268
14	0.0001	501	959	989	558	913	68	1000	70	54	48	44	257
14	0.0001	948	999	888	546	918	340	1000	251	97	53	49	471
14	0.0001	13	985	969	946	860	943	1000	114	83	34	23	153
14	0.0001	4	976	990	780	956	996	1000	50	46	34	31	133
14	0.0001	855	995	963	44	743	263	1000	61	47	37	31	118
14	0.0001	52	996	979	910	766	918	1000	145	80	41	36	517
14	0.001	876	957	993	79	962	282	1000	57	29	18	12	873
14	0.001	0	944	995	869	957	994	1000	27	14	12	10	674
14	0.001	876	988	993	79	962	282	1000	28	19	15	12	839
14	0.001	31	942	987	790	973	903	1000	30	26	18	17	848
14	0.001	240	934	994	933	992	625	1000	65	36	27	20	915
14	0.001	5	881	997	941	963	999	1000	55	43	29	21	912
14	0.001	13	985	969	946	860	943	1000	41	39	23	20	881
14	0.001	4	976	990	780	956	996	1000	32	31	25	20	869
14	0.001	17	950	985	633	931	984	1000	51	46	34	22	911
14	0.001	240	962	994	933	992	625	1000	50	24	21	16	837
14	0.01	197	966	988	497	945	728	1000	22	16	11	5	970
14	0.01	0	944	995	869	957	994	1000	11	7	6	5	979
14	0.01	876	988	993	79	962	282	1000	6	6	6	5	984
14	0.01	31	942	987	790	973	903	1000	19	18	7	7	971
14	0.01	240	934	994	933	992	625	1000	16	15	12	10	981
14	0.01	5	881	997	941	963	999	1000	7	7	5	5	960
14	0.01	13	985	969	946	860	943	1000	11	7	7	7	969
14	0.01	5	808	997	941	963	999	1000	13	7	5	5	975
14	0.01	17	950	985	633	931	984	1000	10	8	8	6	984
14	0.01	240	962	994	933	992	625	1000	21	10	8	5	967
14	0.1	6	866	976	356	971	995	1000	4	3	3	2	993
14	0.1	5	713	997	941	963	999	1000	3	3	3	2	994
14	0.1	876	988	993	79	962	282	1000	3	3	3	3	996
14	0.1	5	696	997	941	963	999	1000	3	2	2	2	996
14	0.1	240	934	994	933	992	625	1000	3	3	2	2	997
14	0.1	5	881	997	941	963	999	1000	2	2	2	2	997
14	0.1	5	411	997	941	963	999	1000	5	5	5	5	993
14	0.1	5	808	997	941	963	999	1000	3	2	2	2	997
14	0.1	3	695	996	705	993	997	1000	4	2	2	2	992
14	0.1	240	962	994	933	992	625	1000	5	4	2	2	991
14	1	6	866	976	356	971	995	1000	4	3	2	2	995
14	1	240	602	994	933	992	625	1000	2	2	2	2	998
14	1	3	749	996	705	993	997	1000	2	2	2	2	998
14	1	240	543	994	933	992	625	1000	2	2	2	2	995
14	1	240	934	994	933	992	625	1000	2	2	2	2	997
14	1	48	952	913	340	981	982	1000	3	2	2	2	997
14	1	3	474	996	705	993	997	1000	2	2	2	2	998
14	1	240	763	994	933	992	625	1000	3	3	2	2	997
14	1	3	695	996	705	993	997	1000	2	2	2	2	998
14	1	6	988	976	356	971	995	1000	2	2	2	2	998
14	10	240	120	994	933	992	625	1000	3	2	2	2	996
14	10	240	602	994	933	992	625	1000	2	2	2	2	998
14	10	3	749	996	705	993	997	1000	2	2	2	2	998
14	10	240	543	994	933	992	625	1000	2	2	2	2	996
14	10	240	934	994	933	992	625	1000	2	2	2	2	997
14	10	240	425	994	933	992	625	1000	3	2	2	2	997
14	10	3	474	996	705	993	997	1000	2	2	2	2	998
14	10	240	763	994	933	992	625	1000	2	2	2	2	997
14	10	3	695	996	705	993	997	1000	2	2	2	1	998
14	10	240	962	994	933	992	625	1000	3	2	2	2	997
15	0.00001	157	998	729	209	744	784	1000	182	163	121	94	190
15	0.00001	408	997	912	647	814	37	1000	352	114	85	79	242
15	0.00001	165	998	508	489	658	876	1000	297	141	114	54	194
15	0.00001	644	991	992	522	885	516	1000	61	45	38	34	27
15	0.00001	333	998	744	386	507	427	1000	240	158	136	79	155
15	0.00001	38	994	993	452	896	977	1000	144	106	78	64	69
15	0.00001	8	992	994	491	812	979	1000	206	79	56	44	220
15	0.00001	158	998	806	341	560	785	1000	103	102	81	77	77
15	0.00001	31	999	895	697	909	869	1000	167	124	92	59	108
15	0.00001	35	998	872	239	496	953	1000	265	97	73	54	287
15	0.0001	552	980	978	264	739	481	1000	143	107	87	73	741
15	0.0001	867	996	942	256	996	282	1000	156	87	65	56	663
15	0.0001	167	981	980	445	916	910	1000	100	56	45	39	120
15	0.0001	644	991	992	522	885	516	1000	39	34	31	27	91
15	0.0001	4	984	997	284	939	999	1000	90	55	48	39	338
15	0.0001	38	994	993	452	896	977	1000	149	55	46	41	169
15	0.0001	8	992	994	491	812	979	1000	295	70	38	36	633
15	0.0001	158	998	806	341	560	785	1000	114	92	48	42	671
15	0.0001	31	999	895	697	909	869	1000	126	103	80	58	759
15	0.0001	46	985	983	47	973	771	1000	73	50	47	42	142
15	0.001	4	956	997	284	939	999	1000	20	20	16	15	861
15	0.001	994	935	995	464	938	392	1000	68	43	37	23	868
15	0.001	167	981	980	445	916	910	1000	63	40	37	24	934
15	0.001	644	991	992	522	885	516	1000	24	18	17	16	827
15	0.001	4	984	997	284	939	999	1000	34	19	17	16	790
15	0.001	38	994	993	452	896	977	1000	41	29	25	22	845
15	0.001	552	989	978	264	739	481	1000	50	45	27	22	855
15	0.001	18	963	965	230	922	993	1000	65	44	41	38	913
15	0.001	36	976	954	849	813	930	1000	62	40	27	24	878
15	0.001	46	985	983	47	973	771	1000	36	35	25	19	876
15	0.01	4	956	997	284	939	999	1000	9	6	6	5	972
15	0.01	994	935	995	464	938	392	1000	17	9	8	7	975
15	0.01	23	944	957	515	836	987	1000	17	17	10	10	971
15	0.01	644	991	992	522	885	516	1000	9	9	8	8	960
15	0.01	4	984	997	284	939	999	1000	15	6	5	4	978
15	0.01	38	994	993	452	896	977	1000	16	11	8	7	958
15	0.01	2	953	988	248	756	978	1000	9	9	8	8	988
15	0.01	18	963	965	230	922	993	1000	14	12	11	10	968
15	0.01	4	776	997	284	939	999	1000	10	10	9	8	946
15	0.01	46	985	983	47	973	771	1000	25	15	9	9	964
15	0.1	4	956	997	284	939	999	1000	3	2	2	2	992
15	0.1	680	847	977	683	970	155	1000	5	4	4	4	992
15	0.1	18	888	965	230	922	993	1000	6	3	3	3	990
15	0.1	48	915	960	885	985	983	1000	5	4	4	4	994
15	0.1	4	984	997	284	939	999	1000	3	3	2	2	991
15	0.1	23	939	957	515	836	987	1000	7	5	4	3	988
15	0.1	36	979	954	849	813	930	1000	4	4	4	3	989
15	0.1	5	907	996	966	957	997	1000	4	4	4	4	991
15	0.1	4	776	997	284	939	999	1000	4	3	2	2	991
15	0.1	1	945	976	151	943	998	1000	5	4	3	3	993
15	1	4	956	997	284	939	999	1000	2	2	2	2	998
15	1	5	452	996	966	957	997	1000	3	3	2	2	997
15	1	4	700	997	284	939	999	1000	2	2	2	2	998
15	1	950	902	891	916	933	353	1000	3	3	2	2	996
15	1	25	885	939	271	910	952	1000	3	3	2	2	997
15	1	22	979	989	323	971	995	1000	3	2	2	2	997
15	1	22	676	989	323	971	995	1000	2	2	2	2	998
15	1	5	907	996	966	957	997	1000	3	2	2	2	996
15	1	5	862	996	966	957	997	1000	2	2	2	2	997
15	1	195	923	986	401	947	881	1000	3	3	3	3	997
15	10	147	839	943	378	965	966	1000	3	2	2	2	996
15	10	5	452	996	966	957	997	1000	3	2	2	2	997
15	10	22	258	989	323	971	995	1000	2	2	2	2	997
15	10	147	348	943	378	965	966	1000	3	3	2	2	997
15	10	147	556	943	378	965	966	1000	3	3	3	2	996
15	10	22	979	989	323	971	995	1000	2	2	2	2	997
15	10	22	676	989	323	971	995	1000	2	2	2	2	998
15	10	147	864	943	378	965	966	1000	3	2	2	2	996
15	10	22	921	989	323	971	995	1000	3	2	2	2	997
15	10	22	338	989	323	971	995	1000	3	2	2	2	997
16	0.00001	224	996	947	203	712	956	1000	286	82	52	35	359
16	0.00001	63	998	907	140	917	949	1000	252	112	62	51	115
16	0.00001	711	999	493	395	203	557	1000	98	68	57	34	127
16	0.00001	992	998	526	546	594	388	1000	292	180	104	50	113
16	0.00001	487	998	744	950	261	61	1000	260	195	90	46	255
16	0.00001	23	996	844	380	660	946	1000	133	102	48	42	71
16	0.00001	859	998	559	708	129	269	1000	279	157	116	74	144
16	0.00001	41	998	834	945	930	980	1000	208	124	115	62	160
16	0.00001	170	998	574	620	656	615	1000	261	201	137	91	261
16	0.00001	6	998	994	182	923	985	1000	69	60	33	29	36
16	0.0001	20	991	987	638	885	992	1000	97	56	37	23	67
16	0.0001	169	990	950	82	736	916	1000	239	70	63	42	282
16	0.0001	3	989	996	718	985	997	1000	79	62	36	33	122
16	0.0001	509	978	991	628	983	671	1000	86	59	24	20	81
16	0.0001	11	987	986	920	920	968	1000	113	53	39	34	124
16	0.0001	23	996	844	380	660	946	1000	116	66	48	43	132
16	0.0001	11	967	986	920	920	968	1000	93	71	42	34	500
16	0.0001	124	996	837	969	625	402	1000	122	101	76	49	570
16	0.0001	985	992	823	676	388	381	1000	141	77	73	58	792
16	0.0001	6	998	994	182	923	985	1000	63	52	27	24	33
16	0.001	20	991	987	638	885	992	1000	46	28	25	20	801
16	0.001	20	933	987	638	885	992	1000	59	49	25	23	850
16	0.001	3	989	996	718	985	997	1000	45	39	27	26	905
16	0.001	509	978	991	628	983	671	1000	37	31	15	10	807
16	0.001	11	987	986	920	920	968	1000	42	38	27	25	814
16	0.001	177	884	988	396	970	962	1000	71	55	44	42	863
16	0.001	6	928	994	182	923	985	1000	48	26	19	14	809
16	0.001	12	936	995	491	974	986	1000	26	14	11	11	637
16	0.001	314	969	983	303	896	430	1000	61	51	33	33	900
16	0.001	6	998	994	182	923	985	1000	42	25	24	14	731
16	0.01	2	871	997	981	975	998	1000	12	11	8	7	982
16	0.01	20	933	987	638	885	992	1000	28	10	9	6	963
16	0.01	3	989	996	718	985	997	1000	13	12	11	8	984
16	0.01	509	978	991	628	983	671	1000	6	5	5	4	980
16	0.01	11	987	986	920	920	968	1000	20	18	8	7	971
16	0.01	12	811	995	491	974	986	1000	14	13	13	8	976
16	0.01	6	928	994	182	923	985	1000	18	11	8	7	975
16	0.01	12	936	995	491	974	986	1000	10	7	6	5	965
16	0.01	177	901	988	396	970	962	1000	13	12	12	7	975
16	0.01	6	998	994	182	923	985	1000	19	11	6	6	974
16	0.1	509	851	991	628	983	671	1000	11	5	3	3	989
16	0.1	12	737	995	491	974	986	1000	4	3	3	2	991
16	0.1	20	778	987	638	885	992	1000	4	4	3	3	995
16	0.1	509	978	991	628	983	671	1000	3	3	3	3	996
16	0.1	12	890	995	491	974	986	1000	4	3	3	3	992
16	0.1	12	811	995	491	974	986	1000	4	3	3	3	996
16	0.1	5	887	993	586	971	995	1000	4	3	3	3	988
16	0.1	12	936	995	491	974	986	1000	4	3	3	3	990
16	0.1	177	901	988	396	970	962	1000	4	3	3	3	989
16	0.1	0	955	978	855	991	993	1000	4	3	3	3	991
16	1	509	851	991	628	983	671	1000	2	2	2	2	996
16	1	3	790	996	718	985	997	1000	2	2	2	2	996
16	1	3	989	996	718	985	997	1000	2	2	2	2	996
16	1	5	652	993	586	971	995	1000	3	2	2	2	997
16	1	284	641	990	115	984	631	1000	3	2	2	2	996
16	1	12	811	995	491	974	986	1000	4	3	3	2	996
16	1	5	887	993	586	971	995	1000	3	3	2	2	996
16	1	284	763	990	115	984	631	1000	3	3	2	2	996
16	1	3	301	996	718	985	997	1000	2	2	2	2	997
16	1	0	955	978	855	991	993	1000	3	3	2	2	996
16	10	509	851	991	628	983	671	1000	2	2	2	2	998
16	10	3	790	996	718	985	997	1000	2	2	2	2	998
16	10	3	989	996	718	985	997	1000	2	2	2	2	998
16	10	284	823	990	115	984	631	1000	2	2	2	2	998
16	10	284	641	990	115	984	631	1000	2	2	2	2	998
16	10	284	624	990	115	984	631	1000	2	2	2	2	998
16	10	284	288	990	115	984	631	1000	2	2	2	2	998
16	10	284	763	990	115	984	631	1000	2	2	2	2	998
16	10	284	313	990	115	984	631	1000	2	2	2	2	998
16	10	284	618	990	115	984	631	1000	2	2	2	2	998
17	0.00001	551	998	668	531	511	678	1000	183	158	157	77	484
17	0.00001	966	998	723	656	366	380	1000	138	93	84	65	126
17	0.00001	123	996	981	553	991	913	1000	93	78	63	44	45
17	0.00001	293	990	938	592	675	803	1000	171	84	67	53	63
17	0.00001	304	996	915	914	936	435	1000	262	66	47	41	92
17	0.00001	60	998	965	842	918	974	1000	164	72	41	37	150
17	0.00001	102	996	821	646	757	948	1000	128	108	67	61	46
17	0.00001	10	994	985	541	920	993	1000	232	138	96	33	168
17	0.00001	280	997	949	143	719	432	1000	212	172	73	53	417
17	0.00001	562	999	446	4	643	925	1000	161	132	124	100	267
17	0.0001	914	988	878	846	480	709	1000	171	70	53	47	698
17	0.0001	571	976	978	401	740	497	1000	116	68	46	38	239
17	0.0001	123	996	981	553	991	913	1000	76	49	48	44	123
17	0.0001	293	990	938	592	675	803	1000	251	64	39	38	567
17	0.0001	304	996	915	914	936	435	1000	83	62	39	38	157
17	0.0001	60	998	965	842	918	974	1000	89	55	41	36	230
17	0.0001	86	968	961	903	691	989	1000	161	71	69	57	642
17	0.0001	10	994	985	541	920	993	1000	230	157	60	31	682
17	0.0001	0	989	995	233	955	998	1000	226	63	52	47	468
17	0.0001	734	985	955	425	607	200	1000	172	62	37	33	268
17	0.001	914	988	878	846	480	709	1000	37	25	24	17	922
17	0.001	5	931	997	633	893	999	1000	22	17	16	13	779
17	0.001	123	996	981	553	991	913	1000	32	31	29	24	911
17	0.001	234	974	989	858	954	12	1000	37	23	17	17	914
17	0.001	234	958	989	858	954	12	1000	51	24	19	17	923
17	0.001	0	906	995	233	955	998	1000	52	42	41	41	915
17	0.001	0	929	995	233	955	998	1000	37	24	21	20	918
17	0.001	0	975	995	233	955	998	1000	41	31	30	22	917
17	0.001	0	989	995	233	955	998	1000	106	39	22	18	843
17	0.001	234	967	989	858	954	12	1000	67	56	22	20	902
17	0.01	13	849	987	801	819	951	1000	11	8	8	8	984
17	0.01	5	931	997	633	893	999	1000	7	4	4	4	964
17	0.01	123	996	981	553	991	913	1000	12	12	10	9	973
17	0.01	663	919	979	328	820	160	1000	14	11	10	10	970
17	0.01	234	958	989	858	954	12	1000	12	9	8	8	988
17	0.01	0	906	995	233	955	998	1000	12	10	8	7	987
17	0.01	0	929	995	233	955	998	1000	12	7	7	6	971
17	0.01	2	848	996	118	977	995	1000	12	9	8	7	985
17	0.01	0	989	995	233	955	998	1000	7	7	6	6	963
17	0.01	2	875	996	118	977	995	1000	14	7	7	7	966
17	0.1	80	887	954	497	902	947	1000	4	4	4	4	993
17	0.1	5	931	997	633	893	999	1000	3	3	2	2	992
17	0.1	123	996	981	553	991	913	1000	4	3	3	3	991
17	0.1	634	817	969	448	990	516	1000	8	7	5	4	990
17	0.1	2	637	996	118	977	995	1000	6	6	5	3	993
17	0.1	0	906	995	233	955	998	1000	5	3	3	3	993
17	0.1	0	929	995	233	955	998	1000	4	3	2	2	995
17	0.1	2	848	996	118	977	995	1000	3	3	3	3	994
17	0.1	0	989	995	233	955	998	1000	4	3	3	3	992
17	0.1	2	875	996	118	977	995	1000	3	2	2	2	992
17	1	634	896	969	448	990	516	1000	2	2	2	2	998
17	1	634	537	969	448	990	516	1000	2	2	2	2	995
17	1	123	996	981	553	991	913	1000	2	2	2	2	993
17	1	634	817	969	448	990	516	1000	2	2	2	2	995
17	1	634	807	969	448	990	516	1000	2	2	2	2	994
17	1	123	757	981	553	991	913	1000	2	2	2	2	994
17	1	123	435	981	553	991	913	1000	2	2	2	2	996
17	1	0	975	995	233	955	998	1000	2	2	2	2	998
17	1	123	888	981	553	991	913	1000	2	2	2	2	993
17	1	2	875	996	118	977	995	1000	2	2	2	2	998
17	10	634	896	969	448	990	516	1000	2	2	2	2	998
17	10	634	537	969	448	990	516	1000	2	2	2	2	998
17	10	123	996	981	553	991	913	1000	2	2	1	1	998
17	10	634	817	969	448	990	516	1000	2	2	2	2	998
17	10	634	807	969	448	990	516	1000	2	2	2	2	998
17	10	123	757	981	553	991	913	1000	2	2	1	1	998
17	10	123	435	981	553	991	913	1000	2	2	1	1	998
17	10	634	510	969	448	990	516	1000	2	2	2	2	998
17	10	123	888	981	553	991	913	1000	2	2	1	1	998
17	10	634	605	969	448	990	516	1000	2	2	2	2	998
18	0.00001	144	999	572	276	664	881	1000	252	155	118	102	212
18	0.00001	111	992	980	464	852	895	1000	80	55	50	49	33
18	0.00001	268	999	748	375	291	7	1000	204	143	99	63	100
18	0.00001	549	997	916	290	498	776	1000	118	93	83	59	72
18	0.00001	890	996	875	673	988	287	1000	288	126	97	79	232
18	0.00001	781	997	868	462	825	539	1000	183	160	113	47	88
18	0.00001	2	996	994	278	949	999	1000	67	65	50	45	62
18	0.00001	194	996	858	384	781	949	1000	240	126	95	62	107
18	0.00001	554	998	838	362	608	80	1000	211	157	119	96	46
18	0.00001	28	998	886	860	839	834	1000	210	141	99	88	172
18	0.0001	34	989	917	393	848	970	1000	123	93	75	72	745
18	0.0001	111	992	980	464	852	895	1000	61	41	41	38	97
18	0.0001	449	987	959	365	958	648	1000	151	136	61	33	752
18	0.0001	549	997	916	290	498	776	1000	118	86	80	47	432
18	0.0001	33	990	979	851	746	962	1000	47	37	30	29	41
18	0.0001	20	988	939	15	795	981	1000	203	89	85	40	529
18	0.0001	2	996	994	278	949	999	1000	59	57	43	38	117
18	0.0001	211	992	935	23	743	589	1000	149	92	67	58	681
18	0.0001	33	984	979	851	746	962	1000	72	67	59	38	64
18	0.0001	274	972	985	611	729	10	1000	186	102	87	38	627
18	0.001	71	964	987	838	798	891	1000	42	30	26	17	905
18	0.001	111	992	980	464	852	895	1000	39	28	27	24	911
18	0.001	9	957	997	747	993	997	1000	25	24	20	17	871
18	0.001	4	949	991	539	972	990	1000	43	32	27	25	921
18	0.001	33	990	979	851	746	962	1000	23	17	17	16	896
18	0.001	39	970	990	764	941	971	1000	31	30	24	23	903
18	0.001	2	996	994	278	949	999	1000	44	30	24	23	876
18	0.001	2	932	994	278	949	999	1000	66	32	29	25	910
18	0.001	33	984	979	851	746	962	1000	57	40	30	26	894
18	0.001	274	972	985	611	729	10	1000	34	26	25	21	905
18	0.01	71	964	987	838	798	891	1000	19	11	9	9	966
18	0.01	111	992	980	464	852	895	1000	24	16	8	7	976
18	0.01	9	957	997	747	993	997	1000	10	8	6	5	977
18	0.01	14	895	995	406	992	986	1000	14	10	10	6	961
18	0.01	33	990	979	851	746	962	1000	14	8	6	6	970
18	0.01	39	970	990	764	941	971	1000	18	13	12	11	965
18	0.01	2	996	994	278	949	999	1000	11	11	6	5	969
18	0.01	2	932	994	278	949	999	1000	28	25	8	7	969
18	0.01	2	913	994	278	949	999	1000	19	10	8	7	975
18	0.01	9	844	997	747	993	997	1000	14	13	13	10	979
18	0.1	4	926	991	539	972	990	1000	4	3	3	3	993
18	0.1	2	649	994	278	949	999	1000	5	3	3	3	987
18	0.1	9	957	997	747	993	997	1000	6	4	4	3	992
18	0.1	4	949	991	539	972	990	1000	5	4	3	3	989
18	0.1	9	844	997	747	993	997	1000	6	5	4	4	994
18	0.1	39	970	990	764	941	971	1000	5	4	4	3	994
18	0.1	2	996	994	278	949	999	1000	3	3	3	2	994
18	0.1	2	932	994	278	949	999	1000	5	4	4	3	988
18	0.1	2	913	994	278	949	999	1000	4	4	3	3	986
18	0.1	2	722	994	278	949	999	1000	4	3	3	3	992
18	1	9	528	997	747	993	997	1000	4	3	3	2	996
18	1	617	796	897	989	979	832	1000	4	3	3	2	990
18	1	617	856	897	989	979	832	1000	4	3	3	2	991
18	1	14	895	995	406	992	986	1000	3	3	3	2	995
18	1	9	844	997	747	993	997	1000	4	3	3	2	996
18	1	617	527	897	989	979	832	1000	4	3	3	2	990
18	1	2	996	994	278	949	999	1000	4	3	3	3	996
18	1	617	388	897	989	979	832	1000	4	3	3	2	996
18	1	117	879	878	840	969	940	1000	4	3	3	3	992
18	1	117	949	878	840	969	940	1000	4	3	3	2	991
18	10	9	528	997	747	993	997	1000	4	3	3	3	996
18	10	617	796	897	989	979	832	1000	4	3	3	2	996
18	10	617	856	897	989	979	832	1000	4	3	3	2	996
18	10	471	530	882	646	980	768	1000	4	3	3	3	996
18	10	9	844	997	747	993	997	1000	4	3	3	2	996
18	10	617	527	897	989	979	832	1000	4	3	3	2	996
18	10	9	468	997	747	993	997	1000	4	3	3	3	996
18	10	617	388	897	989	979	832	1000	4	3	2	2	996
18	10	471	266	882	646	980	768	1000	4	4	3	3	995
18	10	617	363	897	989	979	832	1000	4	3	3	2	996
19	0.00001	6	999	804	514	457	980	1000	306	95	76	64	275
19	0.00001	416	993	981	505	825	658	1000	87	61	49	40	37
19	0.00001	153	999	887	710	712	611	1000	123	118	66	57	117
19	0.00001	661	998	782	446	740	137	1000	218	147	100	73	432
19	0.00001	270	996	790	571	744	411	1000	347	95	40	31	120
19	0.00001	51	995	929	683	772	986	1000	170	112	66	56	128
19	0.00001	464	997	727	265	433	818	1000	348	199	91	80	322
19	0.00001	935	993	959	656	677	321	1000	134	86	53	48	75
19	0.00001	187	997	932	867	797	11	1000	160	139	116	91	102
19	0.00001	5	996	984	167	946	996	1000	457	82	46	30	455
19	0.0001	46	983	990	182	907	904	1000	60	54	43	32	88
19	0.0001	416	993	981	505	825	658	1000	61	47	35	29	93
19	0.0001	153	999	887	710	712	611	1000	137	72	61	58	557
19	0.0001	287	989	936	899	598	413	1000	231	66	63	52	695
19	0.0001	347	988	995	187	996	647	1000	63	32	21	19	103
19	0.0001	51	995	929	683	772	986	1000	261	49	40	38	570
19	0.0001	502	991	894	262	702	676	1000	122	116	78	65	581
19	0.0001	935	993	959	656	677	321	1000	77	55	39	38	62
19	0.0001	187	997	932	867	797	11	1000	143	120	51	43	465
19	0.0001	77	994	988	9	967	968	1000	75	55	40	23	100
19	0.001	21	924	993	991	991	784	1000	22	18	16	16	766
19	0.001	0	879	996	291	997	999	1000	29	25	19	15	800
19	0.001	343	906	992	621	972	752	1000	46	34	21	19	823
19	0.001	16	987	962	464	757	964	1000	99	26	24	19	900
19	0.001	347	988	995	187	996	647	1000	34	19	10	10	689
19	0.001	343	963	992	621	972	752	1000	27	22	18	16	786
19	0.001	46	945	990	182	907	904	1000	29	23	18	17	803
19	0.001	925	943	987	842	928	311	1000	30	27	25	22	804
19	0.001	652	986	974	672	964	693	1000	68	27	24	18	907
19	0.001	77	994	988	9	967	968	1000	30	20	18	18	743
19	0.01	21	924	993	991	991	784	1000	14	5	5	5	941
19	0.01	0	879	996	291	997	999	1000	8	7	5	4	940
19	0.01	0	791	996	291	997	999	1000	9	7	6	5	972
19	0.01	4	708	997	177	990	997	1000	23	7	6	6	972
19	0.01	347	988	995	187	996	647	1000	10	5	5	4	959
19	0.01	343	963	992	621	972	752	1000	20	7	6	5	971
19	0.01	46	945	990	182	907	904	1000	10	9	7	7	976
19	0.01	925	943	987	842	928	311	1000	8	7	5	5	965
19	0.01	0	785	996	291	997	999	1000	15	9	9	8	976
19	0.01	343	786	992	621	972	752	1000	17	10	8	8	974
19	0.1	21	924	993	991	991	784	1000	3	3	2	2	993
19	0.1	0	879	996	291	997	999	1000	2	2	2	2	988
19	0.1	0	791	996	291	997	999	1000	3	2	2	2	988
19	0.1	0	568	996	291	997	999	1000	7	3	3	2	992
19	0.1	347	988	995	187	996	647	1000	5	2	2	2	982
19	0.1	35	911	994	127	989	975	1000	7	3	3	3	991
19	0.1	0	611	996	291	997	999	1000	3	3	3	2	989
19	0.1	0	503	996	291	997	999	1000	4	3	2	2	991
19	0.1	0	785	996	291	997	999	1000	5	3	2	2	992
19	0.1	347	490	995	187	996	647	1000	4	3	3	2	994
19	1	347	604	995	187	996	647	1000	2	2	1	1	993
19	1	0	879	996	291	997	999	1000	2	2	1	1	990
19	1	0	791	996	291	997	999	1000	2	2	1	1	991
19	1	0	568	996	291	997	999	1000	2	2	1	1	993
19	1	347	988	995	187	996	647	1000	2	2	1	1	991
19	1	347	511	995	187	996	647	1000	2	2	2	1	991
19	1	0	611	996	291	997	999	1000	2	2	2	1	994
19	1	0	503	996	291	997	999	1000	2	2	2	1	994
19	1	0	785	996	291	997	999	1000	2	2	2	1	993
19	1	347	490	995	187	996	647	1000	2	2	2	1	991
19	10	347	604	995	187	996	647	1000	2	2	1	1	991
19	10	0	879	996	291	997	999	1000	2	2	1	1	991
19	10	0	791	996	291	997	999	1000	2	2	1	1	991
19	10	0	568	996	291	997	999	1000	2	2	1	1	991
19	10	347	988	995	187	996	647	1000	2	2	1	1	991
19	10	347	511	995	187	996	647	1000	2	2	1	1	991
19	10	0	611	996	291	997	999	1000	2	2	1	1	991
19	10	0	503	996	291	997	999	1000	2	2	1	1	991
19	10	0	785	996	291	997	999	1000	2	2	1	1	991
19	10	347	490	995	187	996	647	1000	2	2	1	1	991
20	0.00001	18	998	989	725	918	985	1000	440	51	44	34	420
20	0.00001	94	994	930	252	673	983	1000	257	120	91	64	114
20	0.00001	319	998	945	950	806	450	1000	152	113	97	65	48
20	0.00001	294	999	645	666	766	896	1000	274	181	103	65	212
20	0.00001	27	996	915	390	801	958	1000	244	176	107	90	208
20	0.00001	243	999	823	149	900	743	1000	308	187	135	113	244
20	0.00001	615	996	438	831	239	530	1000	206	179	112	94	587
20	0.00001	162	995	880	267	415	7	1000	156	139	104	103	69
20	0.00001	11	998	943	375	861	963	1000	163	99	79	49	47
20	0.00001	622	999	977	840	996	825	1000	85	49	46	43	76
20	0.0001	388	996	988	341	976	38	1000	210	38	31	29	98
20	0.0001	877	989	978	822	869	305	1000	76	60	55	44	167
20	0.0001	6	978	990	990	807	988	1000	160	93	51	49	305
20	0.0001	386	993	946	371	812	649	1000	99	81	78	65	728
20	0.0001	27	996	915	390	801	958	1000	161	137	108	56	712
20	0.0001	839	993	903	685	627	273	1000	110	76	63	62	565
20	0.0001	254	981	885	379	730	622	1000	64	53	50	44	690
20	0.0001	162	995	880	267	415	7	1000	136	107	90	89	782
20	0.0001	11	998	943	375	861	963	1000	153	60	42	37	284
20	0.0001	18	985	989	725	918	985	1000	46	45	41	35	66
20	0.001	388	996	988	341	976	38	1000	101	23	19	17	828
20	0.001	877	989	978	822	869	305	1000	38	28	27	25	834
20	0.001	5	964	994	18	924	999	1000	65	36	33	21	897
20	0.001	102	957	966	317	961	885	1000	53	47	33	29	888
20	0.001	23	972	987	673	979	995	1000	51	32	20	18	906
20	0.001	5	955	994	18	924	999	1000	76	33	26	23	873
20	0.001	57	920	996	140	915	971	1000	74	46	36	36	923
20	0.001	781	965	957	22	963	226	1000	42	32	29	26	938
20	0.001	569	986	956	248	929	517	1000	38	38	23	20	848
20	0.001	18	985	989	725	918	985	1000	24	17	17	15	913
20	0.01	18	998	989	725	918	985	1000	8	7	6	5	970
20	0.01	189	911	993	180	967	616	1000	20	16	15	10	963
20	0.01	7	902	995	674	977	996	1000	15	11	7	7	980
20	0.01	102	957	966	317	961	885	1000	23	18	15	13	965
20	0.01	23	972	987	673	979	995	1000	12	11	10	8	975
20	0.01	23	941	987	673	979	995	1000	20	15	8	6	971
20	0.01	57	920	996	140	915	971	1000	18	10	8	8	971
20	0.01	2	790	997	805	916	998	1000	10	10	9	8	988
20	0.01	11	998	943	375	861	963	1000	22	19	9	9	977
20	0.01	18	985	989	725	918	985	1000	7	7	7	6	956
20	0.1	18	998	989	725	918	985	1000	4	4	4	3	995
20	0.1	189	911	993	180	967	616	1000	6	5	5	4	991
20	0.1	7	902	995	674	977	996	1000	5	4	4	4	993
20	0.1	7	725	995	674	977	996	1000	4	4	3	3	993
20	0.1	189	778	993	180	967	616	1000	6	5	4	3	993
20	0.1	23	941	987	673	979	995	1000	4	4	4	4	994
20	0.1	57	920	996	140	915	971	1000	5	4	4	4	994
20	0.1	569	853	956	248	929	517	1000	5	3	3	3	987
20	0.1	569	986	956	248	929	517	1000	3	3	3	3	989
20	0.1	18	985	989	725	918	985	1000	4	4	4	3	996
20	1	10	838	986	540	942	992	1000	4	4	3	3	995
20	1	189	911	993	180	967	616	1000	4	3	3	2	995
20	1	7	902	995	674	977	996	1000	3	2	2	2	996
20	1	7	725	995	674	977	996	1000	2	2	2	2	994
20	1	7	610	995	674	977	996	1000	4	4	2	2	996
20	1	622	720	977	840	996	825	1000	4	3	2	2	996
20	1	189	624	993	180	967	616	1000	5	4	2	2	995
20	1	334	771	975	453	997	817	1000	3	3	3	3	996
20	1	622	848	977	840	996	825	1000	3	2	2	2	995
20	1	622	999	977	840	996	825	1000	4	2	2	2	996
20	10	622	882	977	840	996	825	1000	4	4	3	2	996
20	10	622	817	977	840	996	825	1000	4	2	2	2	996
20	10	7	902	995	674	977	996	1000	3	2	2	2	996
20	10	7	725	995	674	977	996	1000	3	2	2	2	996
20	10	7	610	995	674	977	996	1000	4	2	2	2	996
20	10	7	604	995	674	977	996	1000	4	2	2	2	996
20	10	334	961	975	453	997	817	1000	4	4	2	2	996
20	10	334	771	975	453	997	817	1000	4	3	2	2	996
20	10	622	848	977	840	996	825	1000	4	2	2	2	995
20	10	622	999	977	840	996	825	1000	4	2	2	2	996
21	0.00001	978	997	510	282	459	389	1000	242	188	100	67	322
21	0.00001	204	994	925	302	636	958	1000	202	126	63	42	92
21	0.00001	8	993	996	430	938	992	1000	106	71	56	41	51
21	0.00001	740	996	844	600	830	201	1000	259	186	119	83	438
21	0.00001	131	993	961	857	750	829	1000	103	63	57	48	55
21	0.00001	302	995	903	809	812	435	1000	154	86	79	70	88
21	0.00001	393	997	914	240	942	648	1000	197	100	76	72	192
21	0.00001	228	996	926	234	845	610	1000	374	93	47	37	357
21	0.00001	6	997	975	298	914	988	1000	250	85	76	61	188
21	0.00001	152	999	800	281	603	775	1000	280	125	100	80	218
21	0.0001	19	975	991	911	936	987	1000	80	58	39	39	360
21	0.0001	204	994	925	302	636	958	1000	197	134	40	34	368
21	0.0001	8	993	996	430	938	992	1000	53	43	32	29	61
21	0.0001	9	992	978	936	813	993	1000	263	47	32	27	590
21	0.0001	131	993	961	857	750	829	1000	78	39	38	33	262
21	0.0001	302	995	903	809	812	435	1000	120	83	75	70	751
21	0.0001	393	997	914	240	942	648	1000	98	59	48	43	419
21	0.0001	563	993	981	137	887	104	1000	116	42	28	25	82
21	0.0001	6	997	975	298	914	988	1000	92	83	69	65	621
21	0.0001	655	995	897	276	855	527	1000	152	116	103	71	793
21	0.001	2	956	997	714	995	998	1000	40	22	18	18	880
21	0.001	25	954	993	498	939	995	1000	56	23	20	19	913
21	0.001	8	993	996	430	938	992	1000	30	26	21	20	949
21	0.001	2	966	997	714	995	998	1000	42	23	20	13	795
21	0.001	181	937	992	629	955	779	1000	53	42	27	20	909
21	0.001	737	926	988	846	965	199	1000	68	37	36	34	912
21	0.001	538	944	985	94	937	757	1000	47	37	37	30	937
21	0.001	563	993	981	137	887	104	1000	32	24	23	16	926
21	0.001	25	946	993	498	939	995	1000	48	33	32	18	864
21	0.001	25	927	993	498	939	995	1000	38	35	32	24	896
21	0.01	2	956	997	714	995	998	1000	9	5	5	5	985
21	0.01	25	954	993	498	939	995	1000	9	9	7	7	975
21	0.01	513	906	989	802	972	672	1000	16	12	11	10	973
21	0.01	2	966	997	714	995	998	1000	10	8	4	4	967
21	0.01	181	937	992	629	955	779	1000	11	8	7	7	980
21	0.01	737	926	988	846	965	199	1000	14	9	8	7	978
21	0.01	538	944	985	94	937	757	1000	19	16	14	11	979
21	0.01	563	993	981	137	887	104	1000	22	12	10	9	968
21	0.01	25	946	993	498	939	995	1000	10	10	8	7	959
21	0.01	25	927	993	498	939	995	1000	11	8	8	7	958
21	0.1	513	948	989	802	972	672	1000	8	3	3	2	992
21	0.1	25	954	993	498	939	995	1000	6	4	4	3	992
21	0.1	513	906	989	802	972	672	1000	4	4	3	3	993
21	0.1	2	966	997	714	995	998	1000	5	4	3	3	995
21	0.1	181	937	992	629	955	779	1000	6	3	3	3	993
21	0.1	737	926	988	846	965	199	1000	3	3	3	3	993
21	0.1	1	759	984	633	861	997	1000	5	4	4	4	993
21	0.1	2	697	997	714	995	998	1000	6	3	3	3	993
21	0.1	7	730	990	368	969	999	1000	5	4	4	3	989
21	0.1	3	921	983	31	987	991	1000	4	4	4	3	992
21	1	2	956	997	714	995	998	1000	3	2	2	2	994
21	1	2	586	997	714	995	998	1000	3	3	2	2	994
21	1	513	906	989	802	972	672	1000	5	3	2	2	995
21	1	2	966	997	714	995	998	1000	2	2	2	2	994
21	1	2	493	997	714	995	998	1000	3	3	2	2	997
21	1	513	432	989	802	972	672	1000	3	3	2	2	997
21	1	542	475	995	77	994	91	1000	4	3	2	2	996
21	1	7	772	990	368	969	999	1000	6	2	2	2	994
21	1	7	730	990	368	969	999	1000	2	2	2	2	994
21	1	2	635	997	714	995	998	1000	3	2	2	2	994
21	10	2	956	997	714	995	998	1000	2	2	2	2	994
21	10	2	586	997	714	995	998	1000	2	2	2	2	994
21	10	513	906	989	802	972	672	1000	2	2	2	2	997
21	10	2	966	997	714	995	998	1000	2	2	2	2	994
21	10	2	493	997	714	995	998	1000	2	2	2	2	994
21	10	542	649	995	77	994	91	1000	3	2	2	2	997
21	10	542	475	995	77	994	91	1000	3	2	2	2	997
21	10	2	697	997	714	995	998	1000	2	2	2	2	994
21	10	2	615	997	714	995	998	1000	2	2	2	2	994
21	10	2	635	997	714	995	998	1000	2	2	2	2	994
22	0.00001	51	993	898	915	765	908	1000	158	133	60	52	213
22	0.00001	205	999	576	211	409	916	1000	389	126	81	79	450
22	0.00001	37	996	941	446	901	972	1000	392	75	55	51	433
22	0.00001	9	994	990	884	990	987	1000	82	67	49	40	48
22	0.00001	203	997	899	920	659	415	1000	309	104	75	58	114
22	0.00001	3	996	997	528	981	999	1000	67	62	30	27	34
22	0.00001	156	996	517	297	255	735	1000	262	128	107	85	454
22	0.00001	543	997	579	439	124	91	1000	257	172	122	88	282
22	0.00001	959	996	871	332	753	362	1000	161	102	56	54	75
22	0.00001	511	999	881	365	427	773	1000	148	93	82	73	47
22	0.0001	51	993	898	915	765	908	1000	193	115	45	41	714
22	0.0001	115	995	886	911	936	946	1000	81	76	51	48	315
22	0.0001	37	996	941	446	901	972	1000	100	83	48	44	321
22	0.0001	9	994	990	884	990	987	1000	79	65	31	27	159
22	0.0001	141	993	958	140	750	873	1000	117	97	63	55	112
22	0.0001	3	996	997	528	981	999	1000	36	32	27	23	34
22	0.0001	200	990	783	746	670	744	1000	150	108	79	52	690
22	0.0001	619	983	975	114	757	122	1000	84	51	50	44	581
22	0.0001	959	996	871	332	753	362	1000	101	52	48	46	667
22	0.0001	511	999	881	365	427	773	1000	88	63	61	51	184
22	0.001	182	959	993	871	980	841	1000	33	28	21	19	893
22	0.001	598	956	980	989	961	522	1000	107	43	36	27	880
22	0.001	2	947	995	144	883	998	1000	45	35	32	30	894
22	0.001	9	994	990	884	990	987	1000	87	51	28	21	894
22	0.001	2	951	995	144	883	998	1000	64	29	27	23	919
22	0.001	3	996	997	528	981	999	1000	24	23	18	14	862
22	0.001	1	952	991	472	991	989	1000	67	28	21	16	897
22	0.001	0	920	994	208	863	996	1000	54	37	36	34	893
22	0.001	2	892	995	144	883	998	1000	79	34	30	28	889
22	0.001	18	981	949	389	904	995	1000	72	50	42	35	837
22	0.01	182	959	993	871	980	841	1000	18	9	9	6	958
22	0.01	3	886	997	528	981	999	1000	12	7	6	6	955
22	0.01	2	947	995	144	883	998	1000	11	8	8	6	987
22	0.01	3	943	997	528	981	999	1000	17	16	15	5	974
22	0.01	2	951	995	144	883	998	1000	13	11	9	8	982
22	0.01	3	996	997	528	981	999	1000	11	10	7	5	961
22	0.01	1	952	991	472	991	989	1000	17	10	9	6	973
22	0.01	2	797	995	144	883	998	1000	24	15	10	10	969
22	0.01	2	892	995	144	883	998	1000	16	15	11	5	970
22	0.01	3	816	997	528	981	999	1000	24	19	15	13	973
22	0.1	182	959	993	871	980	841	1000	4	4	3	3	994
22	0.1	3	886	997	528	981	999	1000	3	3	3	3	997
22	0.1	2	947	995	144	883	998	1000	8	5	3	2	992
22	0.1	2	865	995	144	883	998	1000	8	4	3	3	990
22	0.1	2	951	995	144	883	998	1000	6	5	4	3	994
22	0.1	3	996	997	528	981	999	1000	6	3	3	3	991
22	0.1	1	952	991	472	991	989	1000	5	4	3	2	989
22	0.1	988	924	988	776	988	594	1000	9	6	4	4	991
22	0.1	2	892	995	144	883	998	1000	6	3	3	3	993
22	0.1	1	880	991	472	991	989	1000	5	3	3	3	992
22	1	9	310	990	884	990	987	1000	4	2	2	2	992
22	1	14	829	992	960	989	992	1000	2	2	2	2	997
22	1	1	875	991	472	991	989	1000	2	2	2	2	998
22	1	9	994	990	884	990	987	1000	2	2	2	2	992
22	1	1	344	991	472	991	989	1000	3	2	2	2	995
22	1	9	877	990	884	990	987	1000	2	2	2	2	992
22	1	1	952	991	472	991	989	1000	2	2	2	2	995
22	1	9	755	990	884	990	987	1000	2	2	2	2	992
22	1	9	792	990	884	990	987	1000	2	2	2	2	992
22	1	1	880	991	472	991	989	1000	4	2	2	2	995
22	10	9	310	990	884	990	987	1000	3	2	2	2	992
22	10	14	829	992	960	989	992	1000	2	2	2	2	996
22	10	1	875	991	472	991	989	1000	2	2	2	2	998
22	10	9	994	990	884	990	987	1000	2	2	2	1	992
22	10	1	344	991	472	991	989	1000	2	2	2	2	998
22	10	9	877	990	884	990	987	1000	2	2	2	1	992
22	10	1	952	991	472	991	989	1000	2	2	2	2	998
22	10	9	755	990	884	990	987	1000	2	2	2	2	992
22	10	9	792	990	884	990	987	1000	2	2	2	2	992
22	10	14	287	992	960	989	992	1000	2	2	2	2	996
23	0.00001	540	998	732	184	974	501	1000	128	126	82	74	67
23	0.00001	437	993	995	865	992	476	1000	162	75	46	36	78
23	0.00001	40	998	989	662	877	973	1000	174	101	70	64	108
23	0.00001	28	998	933	213	896	982	1000	265	132	125	93	123
23	0.00001	304	996	908	826	948	645	1000	183	131	100	80	110
23	0.00001	755	999	617	887	381	217	1000	287	161	81	47	396
23	0.00001	552	999	596	883	709	507	1000	356	88	76	62	122
23	0.00001	964	998	722	823	844	380	1000	198	148	95	83	72
23	0.00001	179	999	824	650	936	619	1000	295	162	104	73	507
23	0.00001	50	998	822	50	757	943	1000	247	186	114	50	380
23	0.0001	540	998	732	184	974	501	1000	134	123	103	81	833
23	0.0001	437	993	995	865	992	476	1000	106	42	39	30	120
23	0.0001	40	998	989	662	877	973	1000	140	105	48	42	397
23	0.0001	3	982	996	809	899	998	1000	127	107	65	65	576
23	0.0001	997	978	988	745	972	408	1000	133	103	98	94	585
23	0.0001	725	976	991	470	994	194	1000	242	116	55	31	580
23	0.0001	957	994	885	340	897	373	1000	128	92	70	35	503
23	0.0001	204	990	955	136	761	849	1000	80	74	67	61	659
23	0.0001	219	994	929	293	986	923	1000	124	103	79	78	739
23	0.0001	617	985	923	448	556	695	1000	163	90	62	41	569
23	0.001	617	974	923	448	556	695	1000	79	46	30	29	906
23	0.001	437	993	995	865	992	476	1000	33	15	14	13	879
23	0.001	15	977	986	756	969	979	1000	98	51	18	17	882
23	0.001	3	982	996	809	899	998	1000	33	30	29	24	920
23	0.001	2	957	997	688	993	999	1000	86	55	27	23	891
23	0.001	725	976	991	470	994	194	1000	61	38	26	24	880
23	0.001	7	950	992	966	921	993	1000	72	37	35	21	918
23	0.001	204	990	955	136	761	849	1000	55	49	42	35	899
23	0.001	219	994	929	293	986	923	1000	58	49	28	27	931
23	0.001	617	985	923	448	556	695	1000	72	44	26	21	927
23	0.01	725	898	991	470	994	194	1000	10	9	9	8	981
23	0.01	437	993	995	865	992	476	1000	19	6	5	5	978
23	0.01	40	998	989	662	877	973	1000	13	12	9	8	983
23	0.01	3	982	996	809	899	998	1000	9	9	6	6	974
23	0.01	2	957	997	688	993	999	1000	22	14	5	5	966
23	0.01	725	976	991	470	994	194	1000	17	10	10	7	949
23	0.01	3	877	996	809	899	998	1000	25	24	13	11	969
23	0.01	312	978	971	14	883	438	1000	12	9	8	7	979
23	0.01	101	942	987	109	894	1	1000	13	9	8	8	970
23	0.01	0	850	994	578	939	997	1000	16	12	11	10	983
23	0.1	725	898	991	470	994	194	1000	3	3	3	3	994
23	0.1	437	993	995	865	992	476	1000	4	3	3	3	993
23	0.1	308	955	932	397	838	912	1000	4	4	4	3	995
23	0.1	3	982	996	809	899	998	1000	3	3	3	3	995
23	0.1	3	962	996	809	899	998	1000	3	3	3	2	996
23	0.1	725	976	991	470	994	194	1000	4	3	3	3	992
23	0.1	3	877	996	809	899	998	1000	5	3	3	3	995
23	0.1	997	848	988	745	972	408	1000	4	4	4	3	995
23	0.1	5	645	993	557	995	996	1000	4	3	3	3	990
23	0.1	0	850	994	578	939	997	1000	4	4	4	3	995
23	1	725	898	991	470	994	194	1000	3	2	2	2	997
23	1	5	358	993	557	995	996	1000	3	3	2	2	997
23	1	725	829	991	470	994	194	1000	3	2	2	2	997
23	1	5	808	993	557	995	996	1000	3	3	3	2	997
23	1	2	957	997	688	993	999	1000	3	3	2	2	997
23	1	725	976	991	470	994	194	1000	3	2	2	2	997
23	1	725	847	991	470	994	194	1000	3	2	2	2	997
23	1	725	517	991	470	994	194	1000	3	2	2	2	997
23	1	5	645	993	557	995	996	1000	3	2	2	2	997
23	1	725	165	991	470	994	194	1000	3	3	2	2	997
23	10	725	898	991	470	994	194	1000	3	2	2	2	997
23	10	5	358	993	557	995	996	1000	3	2	2	2	997
23	10	725	829	991	470	994	194	1000	3	3	2	2	997
23	10	5	808	993	557	995	996	1000	3	2	2	2	997
23	10	5	692	993	557	995	996	1000	3	2	2	2	997
23	10	725	976	991	470	994	194	1000	3	3	2	2	997
23	10	725	847	991	470	994	194	1000	3	2	2	2	997
23	10	725	517	991	470	994	194	1000	3	3	3	2	997
23	10	5	645	993	557	995	996	1000	3	2	2	2	997
23	10	725	165	991	470	994	194	1000	3	2	2	2	997
24	0.00001	115	996	970	207	864	398	1000	274	208	108	103	210
24	0.00001	133	998	931	280	976	840	1000	188	181	125	67	138
24	0.00001	20	995	935	739	752	986	1000	205	99	86	65	177
24	0.00001	195	996	968	932	828	935	1000	258	94	84	78	78
24	0.00001	87	993	987	146	888	972	1000	183	92	64	55	45
24	0.00001	8	998	832	525	945	871	1000	265	102	64	56	160
24	0.00001	299	999	645	817	818	746	1000	274	234	97	48	168
24	0.00001	338	999	548	646	126	646	1000	310	216	86	75	145
24	0.00001	38	996	918	913	601	897	1000	220	144	64	59	159
24	0.00001	470	999	524	777	573	467	1000	272	102	91	82	324
24	0.0001	44	995	963	0	750	947	1000	207	130	90	75	733
24	0.0001	133	998	931	280	976	840	1000	104	86	75	47	200
24	0.0001	20	995	935	739	752	986	1000	87	56	52	50	727
24	0.0001	195	996	968	932	828	935	1000	84	72	56	54	112
24	0.0001	87	993	987	146	888	972	1000	119	96	38	36	443
24	0.0001	4	985	996	613	889	999	1000	102	72	40	39	208
24	0.0001	10	989	990	196	961	996	1000	55	48	46	27	202
24	0.0001	87	977	987	146	888	972	1000	115	91	85	53	592
24	0.0001	38	996	918	913	601	897	1000	81	73	59	57	693
24	0.0001	4	972	996	613	889	999	1000	130	75	58	37	655
24	0.001	44	995	963	0	750	947	1000	70	43	38	36	898
24	0.001	133	998	931	280	976	840	1000	82	51	32	26	859
24	0.001	35	953	993	366	947	982	1000	34	30	23	18	837
24	0.001	195	996	968	932	828	935	1000	55	43	27	23	905
24	0.001	1	971	994	34	996	988	1000	135	44	22	16	827
24	0.001	4	985	996	613	889	999	1000	41	39	18	17	856
24	0.001	10	989	990	196	961	996	1000	27	24	22	17	811
24	0.001	87	977	987	146	888	972	1000	77	45	42	31	915
24	0.001	38	996	918	913	601	897	1000	40	36	33	32	896
24	0.001	4	972	996	613	889	999	1000	23	18	18	17	845
24	0.01	13	883	992	876	911	997	1000	27	22	20	15	969
24	0.01	28	968	973	259	803	925	1000	16	15	15	10	976
24	0.01	1	784	994	34	996	988	1000	20	17	11	11	963
24	0.01	11	977	985	363	841	989	1000	26	16	15	14	965
24	0.01	1	971	994	34	996	988	1000	17	11	10	8	962
24	0.01	4	985	996	613	889	999	1000	16	12	11	8	956
24	0.01	10	989	990	196	961	996	1000	11	7	7	6	982
24	0.01	87	977	987	146	888	972	1000	20	19	18	16	978
24	0.01	0	850	995	732	997	998	1000	17	11	11	9	980
24	0.01	4	972	996	613	889	999	1000	10	10	10	10	983
24	0.1	13	883	992	876	911	997	1000	3	3	3	3	990
24	0.1	133	998	931	280	976	840	1000	5	5	5	4	994
24	0.1	20	995	935	739	752	986	1000	4	4	3	3	994
24	0.1	11	977	985	363	841	989	1000	3	3	3	2	991
24	0.1	1	971	994	34	996	988	1000	3	3	3	3	993
24	0.1	36	955	945	922	874	965	1000	5	5	4	4	990
24	0.1	10	989	990	196	961	996	1000	3	3	3	3	996
24	0.1	13	872	992	876	911	997	1000	5	5	4	3	988
24	0.1	0	850	995	732	997	998	1000	4	3	3	3	995
24	0.1	13	827	992	876	911	997	1000	4	3	3	3	995
24	1	575	911	946	266	990	103	1000	3	3	3	3	996
24	1	188	973	954	105	991	798	1000	3	3	2	2	996
24	1	39	793	974	900	951	953	1000	2	2	2	2	998
24	1	121	326	927	84	977	932	1000	4	3	2	2	994
24	1	39	873	974	900	951	953	1000	2	2	2	2	997
24	1	39	978	974	900	951	953	1000	2	2	2	2	995
24	1	0	579	995	732	997	998	1000	3	3	2	2	996
24	1	39	763	974	900	951	953	1000	3	2	2	2	997
24	1	0	850	995	732	997	998	1000	2	2	2	2	998
24	1	39	559	974	900	951	953	1000	4	3	3	3	996
24	10	133	619	931	280	976	840	1000	3	3	3	2	997
24	10	0	325	995	732	997	998	1000	3	3	2	2	997
24	10	58	845	872	477	967	876	1000	3	3	3	3	996
24	10	121	326	927	84	977	932	1000	2	2	2	2	997
24	10	121	871	927	84	977	932	1000	2	2	2	2	997
24	10	121	702	927	84	977	932	1000	2	2	2	2	997
24	10	121	314	927	84	977	932	1000	3	2	2	2	996
24	10	133	834	931	280	976	840	1000	3	3	3	2	997
24	10	0	850	995	732	997	998	1000	3	2	2	2	997
24	10	121	411	927	84	977	932	1000	2	2	2	2	997
25	0.00001	458	998	747	732	910	454	1000	170	156	135	101	229
25	0.00001	478	998	839	634	542	63	1000	311	133	132	52	198
25	0.00001	262	999	816	619	883	800	1000	179	97	87	63	67
25	0.00001	686	998	422	197	557	692	1000	208	167	149	92	128
25	0.00001	177	998	728	723	731	719	1000	243	186	84	61	208
25	0.00001	215	994	969	136	685	725	1000	339	91	81	75	460
25	0.00001	18	997	942	629	785	973	1000	287	71	55	47	107
25	0.00001	71	997	815	699	294	378	1000	143	96	88	69	53
25	0.00001	255	999	557	46	563	924	1000	183	119	95	79	58
25	0.00001	21	999	991	548	951	979	1000	110	44	36	33	28
25	0.0001	732	991	862	439	941	699	1000	99	71	57	55	212
25	0.0001	51	991	982	847	838	969	1000	70	62	50	45	143
25	0.0001	79	983	966	156	766	921	1000	81	69	62	57	544
25	0.0001	185	986	938	363	765	387	1000	150	84	68	50	500
25	0.0001	9	961	995	622	891	936	1000	130	52	35	34	502
25	0.0001	721	993	990	257	996	542	1000	135	70	52	40	374
25	0.0001	18	997	942	629	785	973	1000	120	73	52	43	261
25	0.0001	271	990	894	988	927	403	1000	100	95	70	47	765
25	0.0001	132	982	900	198	739	966	1000	123	80	77	65	816
25	0.0001	21	999	991	548	951	979	1000	67	33	28	27	58
25	0.001	41	961	960	280	773	977	1000	72	33	30	25	905
25	0.001	51	991	982	847	838	969	1000	44	36	28	25	891
25	0.001	79	983	966	156	766	921	1000	71	68	64	41	910
25	0.001	9	937	995	622	891	936	1000	59	51	27	21	925
25	0.001	9	961	995	622	891	936	1000	40	24	21	16	913
25	0.001	721	993	990	257	996	542	1000	40	33	23	19	890
25	0.001	18	997	942	629	785	973	1000	49	45	39	27	864
25	0.001	827	927	989	135	909	572	1000	81	30	30	27	910
25	0.001	2	962	962	265	870	997	1000	50	45	37	32	879
25	0.001	21	999	991	548	951	979	1000	37	23	22	21	880
25	0.01	2	945	962	265	870	997	1000	27	12	9	8	940
25	0.01	5	819	994	733	997	999	1000	17	11	11	8	945
25	0.01	721	927	990	257	996	542	1000	28	11	9	9	944
25	0.01	721	919	990	257	996	542	1000	34	9	7	7	959
25	0.01	721	846	990	257	996	542	1000	20	19	7	7	966
25	0.01	721	993	990	257	996	542	1000	15	10	10	5	962
25	0.01	429	909	971	126	890	644	1000	34	10	8	8	959
25	0.01	827	927	989	135	909	572	1000	21	17	9	9	973
25	0.01	4	839	997	764	892	998	1000	20	15	13	9	966
25	0.01	4	873	997	764	892	998	1000	15	11	6	6	983
25	0.1	747	915	979	44	955	177	1000	4	4	3	3	996
25	0.1	5	819	994	733	997	999	1000	4	2	2	2	985
25	0.1	721	927	990	257	996	542	1000	5	3	2	2	995
25	0.1	721	919	990	257	996	542	1000	2	2	2	2	983
25	0.1	721	846	990	257	996	542	1000	7	3	2	2	983
25	0.1	721	993	990	257	996	542	1000	4	2	2	2	981
25	0.1	429	909	971	126	890	644	1000	4	3	3	3	995
25	0.1	5	662	994	733	997	999	1000	3	3	2	2	994
25	0.1	4	839	997	764	892	998	1000	4	3	3	3	993
25	0.1	21	999	991	548	951	979	1000	5	4	3	3	993
25	1	3	634	987	534	991	994	1000	2	2	2	2	992
25	1	5	819	994	733	997	999	1000	2	2	2	1	996
25	1	721	927	990	257	996	542	1000	2	2	2	2	996
25	1	721	919	990	257	996	542	1000	2	2	1	1	994
25	1	3	808	987	534	991	994	1000	2	2	2	2	994
25	1	721	993	990	257	996	542	1000	2	2	1	1	994
25	1	721	458	990	257	996	542	1000	2	2	2	2	996
25	1	5	662	994	733	997	999	1000	2	2	2	1	994
25	1	721	498	990	257	996	542	1000	2	2	2	2	996
25	1	721	416	990	257	996	542	1000	2	2	2	1	994
25	10	721	537	990	257	996	542	1000	2	1	1	1	996
25	10	5	819	994	733	997	999	1000	1	1	1	1	996
25	10	721	927	990	257	996	542	1000	2	1	1	1	996
25	10	721	919	990	257	996	542	1000	2	1	1	1	996
25	10	721	846	990	257	996	542	1000	2	1	1	1	996
25	10	721	993	990	257	996	542	1000	2	2	1	1	996
25	10	721	458	990	257	996	542	1000	2	1	1	1	996
25	10	5	662	994	733	997	999	1000	1	1	1	1	994
25	10	721	498	990	257	996	542	1000	2	2	1	1	996
25	10	721	416	990	257	996	542	1000	2	2	1	1	996
26	0.00001	37	999	975	165	981	988	1000	181	116	98	79	190
26	0.00001	463	998	863	151	547	757	1000	293	148	84	79	81
26	0.00001	55	996	941	929	695	863	1000	143	62	53	43	65
26	0.00001	58	996	992	263	920	695	1000	126	95	51	27	57
26	0.00001	104	994	967	623	950	866	1000	151	103	70	60	57
26	0.00001	570	998	646	736	638	81	1000	412	122	74	61	157
26	0.00001	11	997	955	828	824	980	1000	274	118	113	64	213
26	0.00001	16	997	968	233	780	960	1000	125	63	56	44	36
26	0.00001	346	998	939	220	934	419	1000	151	108	68	65	69
26	0.00001	8	995	985	52	830	982	1000	254	152	68	55	341
26	0.0001	37	999	975	165	981	988	1000	172	138	73	35	706
26	0.0001	35	993	932	240	668	950	1000	159	79	79	63	646
26	0.0001	55	996	941	929	695	863	1000	92	52	45	32	101
26	0.0001	58	996	992	263	920	695	1000	89	48	40	22	100
26	0.0001	104	994	967	623	950	866	1000	106	92	47	41	131
26	0.0001	32	985	978	212	698	694	1000	59	53	48	47	133
26	0.0001	855	989	995	330	982	244	1000	83	59	49	41	150
26	0.0001	16	997	968	233	780	960	1000	52	46	43	37	87
26	0.0001	346	998	939	220	934	419	1000	183	42	30	30	115
26	0.0001	667	991	987	464	915	122	1000	95	75	47	32	170
26	0.001	512	970	993	170	940	471	1000	57	50	20	19	830
26	0.001	2	948	997	941	983	999	1000	15	13	13	12	757
26	0.001	855	927	995	330	982	244	1000	22	20	19	17	911
26	0.001	58	996	992	263	920	695	1000	26	23	19	15	879
26	0.001	212	987	911	600	875	929	1000	68	62	23	17	923
26	0.001	3	899	996	247	906	990	1000	39	24	22	21	874
26	0.001	855	989	995	330	982	244	1000	44	24	19	19	830
26	0.001	855	889	995	330	982	244	1000	53	38	35	33	907
26	0.001	147	972	988	746	905	791	1000	27	22	19	16	880
26	0.001	667	991	987	464	915	122	1000	65	28	23	19	883
26	0.01	512	970	993	170	940	471	1000	17	9	8	6	963
26	0.01	2	948	997	941	983	999	1000	5	5	4	4	971
26	0.01	2	854	997	941	983	999	1000	7	6	6	6	972
26	0.01	58	996	992	263	920	695	1000	8	8	6	5	970
26	0.01	2	835	997	941	983	999	1000	7	5	5	5	974
26	0.01	3	899	996	247	906	990	1000	6	5	5	5	991
26	0.01	855	989	995	330	982	244	1000	8	7	7	5	944
26	0.01	855	889	995	330	982	244	1000	8	8	7	7	973
26	0.01	147	972	988	746	905	791	1000	12	8	8	7	959
26	0.01	143	931	994	759	965	789	1000	9	8	7	6	959
26	0.1	512	970	993	170	940	471	1000	9	3	2	2	991
26	0.1	2	948	997	941	983	999	1000	2	2	2	2	983
26	0.1	2	854	997	941	983	999	1000	2	2	2	2	998
26	0.1	2	484	997	941	983	999	1000	6	3	3	3	993
26	0.1	2	835	997	941	983	999	1000	2	2	2	2	982
26	0.1	3	899	996	247	906	990	1000	4	4	3	3	995
26	0.1	855	989	995	330	982	244	1000	4	2	2	2	989
26	0.1	855	889	995	330	982	244	1000	3	2	2	2	990
26	0.1	147	972	988	746	905	791	1000	4	2	2	2	996
26	0.1	143	931	994	759	965	789	1000	3	2	2	2	985
26	1	37	999	975	165	981	988	1000	2	2	2	2	998
26	1	2	948	997	941	983	999	1000	2	2	1	1	998
26	1	40	373	962	196	964	969	1000	3	2	2	2	997
26	1	2	484	997	941	983	999	1000	2	2	2	2	998
26	1	2	835	997	941	983	999	1000	2	2	2	2	998
26	1	855	755	995	330	982	244	1000	3	2	2	2	996
26	1	855	989	995	330	982	244	1000	3	2	2	2	993
26	1	855	889	995	330	982	244	1000	2	2	2	2	997
26	1	37	877	975	165	981	988	1000	3	2	2	2	997
26	1	143	931	994	759	965	789	1000	2	2	2	2	997
26	10	37	999	975	165	981	988	1000	2	2	2	2	998
26	10	2	948	997	941	983	999	1000	2	2	2	2	997
26	10	855	927	995	330	982	244	1000	3	2	2	2	997
26	10	2	484	997	941	983	999	1000	2	2	2	2	997
26	10	2	835	997	941	983	999	1000	2	2	2	2	997
26	10	855	755	995	330	982	244	1000	2	2	2	2	998
26	10	855	989	995	330	982	244	1000	2	2	2	2	997
26	10	855	889	995	330	982	244	1000	2	2	2	2	997
26	10	37	877	975	165	981	988	1000	2	2	2	2	998
26	10	37	794	975	165	981	988	1000	2	2	2	2	997
27	0.00001	568	999	640	423	775	769	1000	173	120	102	98	71
27	0.00001	394	999	943	917	709	456	1000	68	58	51	46	40
27	0.00001	35	993	951	905	889	715	1000	173	94	68	60	115
27	0.00001	395	995	937	132	909	457	1000	112	80	76	67	76
27	0.00001	10	995	915	166	805	989	1000	170	134	83	53	55
27	0.00001	35	996	951	905	889	715	1000	158	119	88	67	212
27	0.00001	814	998	961	277	780	243	1000	167	96	68	60	122
27	0.00001	71	996	906	140	651	928	1000	226	189	181	120	531
27	0.00001	664	996	880	170	475	139	1000	155	123	110	83	146
27	0.00001	146	999	925	163	902	414	1000	156	78	66	58	95
27	0.0001	134	988	870	173	693	413	1000	90	62	58	56	795
27	0.0001	394	999	943	917	709	456	1000	52	47	46	42	68
27	0.0001	2	970	997	341	969	995	1000	127	79	27	23	339
27	0.0001	395	995	937	132	909	457	1000	114	82	76	60	549
27	0.0001	10	995	915	166	805	989	1000	83	62	53	52	475
27	0.0001	35	996	951	905	889	715	1000	133	74	68	68	641
27	0.0001	9	985	986	462	888	779	1000	130	75	61	50	182
27	0.0001	4	986	992	593	912	996	1000	196	98	50	38	303
27	0.0001	26	990	911	328	937	978	1000	93	77	68	64	721
27	0.0001	9	984	986	462	888	779	1000	224	64	60	56	619
27	0.001	20	935	985	270	820	975	1000	46	34	33	26	902
27	0.001	394	999	943	917	709	456	1000	30	30	30	29	953
27	0.001	2	970	997	341	969	995	1000	41	28	14	13	813
27	0.001	2	930	997	341	969	995	1000	21	20	19	17	911
27	0.001	865	976	933	129	613	593	1000	69	44	43	40	904
27	0.001	43	970	981	679	854	957	1000	43	39	37	32	946
27	0.001	9	985	986	462	888	779	1000	25	23	19	18	856
27	0.001	4	986	992	593	912	996	1000	72	27	26	17	875
27	0.001	149	959	984	513	756	908	1000	30	30	28	25	872
27	0.001	9	984	986	462	888	779	1000	46	42	41	36	899
27	0.01	20	935	985	270	820	975	1000	14	12	10	8	978
27	0.01	31	955	974	338	787	973	1000	22	16	14	13	977
27	0.01	2	970	997	341	969	995	1000	10	9	6	5	977
27	0.01	2	930	997	341	969	995	1000	10	9	8	7	960
27	0.01	186	858	994	631	968	925	1000	18	18	16	15	973
27	0.01	43	970	981	679	854	957	1000	14	13	10	9	978
27	0.01	9	985	986	462	888	779	1000	16	14	12	10	979
27	0.01	4	986	992	593	912	996	1000	19	10	8	8	963
27	0.01	149	959	984	513	756	908	1000	13	9	8	7	972
27	0.01	788	968	989	647	978	220	1000	20	20	15	14	974
27	0.1	28	921	963	54	991	991	1000	8	4	4	4	991
27	0.1	11	796	940	629	925	990	1000	6	3	3	3	992
27	0.1	2	970	997	341	969	995	1000	3	3	3	2	997
27	0.1	1	733	995	352	880	999	1000	6	5	4	4	993
27	0.1	186	858	994	631	968	925	1000	5	4	4	3	995
27	0.1	0	773	996	313	923	998	1000	6	5	5	4	993
27	0.1	8	939	927	60	911	992	1000	5	5	4	4	992
27	0.1	12	990	993	457	979	997	1000	5	4	3	2	995
27	0.1	8	804	927	60	911	992	1000	8	5	4	4	992
27	0.1	0	825	996	313	923	998	1000	3	3	3	2	996
27	1	28	921	963	54	991	991	1000	2	2	2	2	997
27	1	11	796	940	629	925	990	1000	4	3	3	2	996
27	1	2	970	997	341	969	995	1000	2	2	2	2	998
27	1	2	930	997	341	969	995	1000	3	2	2	2	997
27	1	186	858	994	631	968	925	1000	3	3	3	3	996
27	1	7	472	977	484	985	979	1000	2	2	2	2	997
27	1	7	549	977	484	985	979	1000	3	2	2	2	997
27	1	242	991	967	334	984	15	1000	2	2	2	2	997
27	1	7	772	977	484	985	979	1000	3	2	2	2	995
27	1	7	368	977	484	985	979	1000	4	3	2	2	994
27	10	12	499	993	457	979	997	1000	2	2	2	2	997
27	10	2	353	997	341	969	995	1000	2	2	2	2	997
27	10	7	190	977	484	985	979	1000	2	2	2	2	998
27	10	7	392	977	484	985	979	1000	2	2	2	2	998
27	10	12	749	993	457	979	997	1000	2	2	2	2	997
27	10	7	472	977	484	985	979	1000	2	2	2	2	995
27	10	7	549	977	484	985	979	1000	2	2	2	2	997
27	10	12	990	993	457	979	997	1000	2	2	2	2	997
27	10	7	772	977	484	985	979	1000	3	2	2	2	995
27	10	7	368	977	484	985	979	1000	2	2	2	2	998
28	0.00001	45	999	988	339	982	968	1000	86	43	38	32	55
28	0.00001	363	994	970	891	699	648	1000	162	130	88	67	273
28	0.00001	995	994	951	521	906	399	1000	86	61	40	38	63
28	0.00001	869	997	908	990	651	284	1000	262	70	44	26	135
28	0.00001	355	994	947	285	866	747	1000	183	143	52	35	143
28	0.00001	798	991	991	192	977	237	1000	143	50	44	36	73
28	0.00001	2	991	993	801	970	999	1000	110	48	37	26	87
28	0.00001	77	999	715	537	369	604	1000	201	45	30	27	122
28	0.00001	812	999	874	874	789	246	1000	348	68	58	40	272
28	0.00001	10	998	996	735	993	983	1000	42	27	26	25	25
28	0.0001	45	999	988	339	982	968	1000	77	41	36	27	72
28	0.0001	363	994	970	891	699	648	1000	119	112	58	52	566
28	0.0001	995	994	951	521	906	399	1000	110	42	29	26	217
28	0.0001	828	988	990	816	937	580	1000	74	52	31	26	121
28	0.0001	917	981	967	723	690	325	1000	172	72	57	35	230
28	0.0001	659	983	992	936	964	148	1000	134	53	29	27	313
28	0.0001	2	991	993	801	970	999	1000	119	39	27	17	131
28	0.0001	51	990	995	805	994	935	1000	39	34	27	21	93
28	0.0001	3	989	997	257	995	998	1000	41	34	32	23	74
28	0.0001	10	998	996	735	993	983	1000	25	22	17	16	42
28	0.001	45	999	988	339	982	968	1000	30	29	22	19	933
28	0.001	4	951	989	30	976	996	1000	47	46	34	25	881
28	0.001	2	951	993	801	970	999	1000	21	18	16	15	791
28	0.001	10	920	996	735	993	983	1000	45	32	24	22	901
28	0.001	798	943	991	192	977	237	1000	66	60	59	32	924
28	0.001	51	948	995	805	994	935	1000	38	31	20	19	938
28	0.001	10	942	996	735	993	983	1000	52	22	13	10	748
28	0.001	51	990	995	805	994	935	1000	16	14	12	12	725
28	0.001	3	989	997	257	995	998	1000	16	11	10	9	589
28	0.001	10	998	996	735	993	983	1000	18	15	11	9	622
28	0.01	45	999	988	339	982	968	1000	11	9	7	7	979
28	0.01	4	951	989	30	976	996	1000	12	9	8	7	978
28	0.01	2	951	993	801	970	999	1000	8	6	5	5	972
28	0.01	10	920	996	735	993	983	1000	10	9	9	8	978
28	0.01	51	887	995	805	994	935	1000	9	8	7	5	978
28	0.01	51	948	995	805	994	935	1000	9	5	5	5	971
28	0.01	10	942	996	735	993	983	1000	10	6	5	4	974
28	0.01	51	990	995	805	994	935	1000	7	6	5	5	958
28	0.01	3	989	997	257	995	998	1000	5	5	4	4	965
28	0.01	10	998	996	735	993	983	1000	5	5	4	4	963
[truncated: 68,000 more rows]
