# Supplementary material for: The winner takes it all—Competitiveness of single nodes in globalized supply networks
Source: PLoS One. 2019 Nov 20;14(11):e0225346. doi: 10.1371/journal.pone.0225346 (PMC6867619; doi:10.1371/journal.pone.0225346)
Supplement: S2 Table — Legends can be found in te readme.txt file. (ZIP) [file pone.0225346.s002.zip › spatial_network_delaunay_randomized_weights_N_1000_R_10_results_full.dat]

0	0.00001	842	999	910	911	326	949	1000	139	131	116	105	137
0	0.00001	983	999	408	729	535	664	1000	248	162	145	141	217
0	0.00001	61	999	101	414	281	686	1000	264	256	131	103	274
0	0.00001	833	999	215	849	683	627	1000	323	145	129	117	408
0	0.00001	106	999	236	133	178	414	1000	325	163	142	112	409
0	0.00001	332	999	709	472	645	735	1000	330	231	163	132	561
0	0.00001	399	997	523	725	566	747	1000	323	287	170	129	647
0	0.00001	135	999	803	225	765	424	1000	207	149	145	102	336
0	0.00001	230	999	676	265	223	165	1000	256	162	143	103	591
0	0.00001	527	999	900	778	673	922	1000	270	159	149	115	300
0	0.0001	842	999	910	911	326	949	1000	138	115	108	99	811
0	0.0001	65	998	924	912	206	399	1000	167	159	100	80	734
0	0.0001	281	998	187	204	31	175	1000	211	100	81	68	710
0	0.0001	537	992	975	683	530	776	1000	173	147	113	105	795
0	0.0001	655	998	323	887	606	801	1000	129	110	103	96	745
0	0.0001	981	997	660	893	478	959	1000	232	90	80	71	594
0	0.0001	414	996	854	946	157	751	1000	283	98	84	75	701
0	0.0001	222	996	961	337	643	453	1000	129	107	95	75	832
0	0.0001	683	997	208	764	675	804	1000	118	103	93	90	848
0	0.0001	4	995	749	606	488	670	1000	157	100	78	71	649
0	0.001	709	995	936	697	660	587	1000	76	56	55	47	906
0	0.001	98	992	903	713	949	412	1000	57	53	50	38	904
0	0.001	315	971	980	982	896	728	1000	91	63	60	42	887
0	0.001	413	980	947	805	661	513	1000	77	44	44	43	900
0	0.001	988	983	413	352	637	371	1000	71	58	52	45	876
0	0.001	427	979	976	998	980	914	1000	86	60	47	36	854
0	0.001	151	984	950	293	994	142	1000	74	48	42	39	838
0	0.001	422	976	695	856	993	215	1000	112	51	38	34	856
0	0.001	128	985	635	839	453	889	1000	49	47	37	36	933
0	0.001	242	986	781	539	969	28	1000	64	45	44	40	913
0	0.01	709	995	936	697	660	587	1000	20	18	16	15	969
0	0.01	292	988	973	102	981	720	1000	18	17	15	14	952
0	0.01	201	962	805	758	737	893	1000	29	20	19	19	962
0	0.01	558	962	932	807	733	779	1000	19	14	14	14	958
0	0.01	848	990	742	627	956	631	1000	31	25	22	17	959
0	0.01	427	979	976	998	980	914	1000	13	13	12	11	979
0	0.01	81	901	996	581	799	406	1000	25	21	15	13	926
0	0.01	514	941	990	652	870	920	1000	36	21	20	18	940
0	0.01	972	975	983	344	962	369	1000	37	24	22	20	958
0	0.01	556	965	443	458	951	778	1000	36	34	33	28	957
0	0.1	556	948	443	458	951	778	1000	8	7	7	5	990
0	0.1	292	988	973	102	981	720	1000	7	3	3	3	980
0	0.1	427	877	976	998	980	914	1000	10	6	5	4	984
0	0.1	848	938	742	627	956	631	1000	6	6	5	5	989
0	0.1	848	990	742	627	956	631	1000	9	6	5	5	990
0	0.1	849	888	989	437	966	333	1000	10	9	6	5	990
0	0.1	81	901	996	581	799	406	1000	6	5	5	5	993
0	0.1	201	875	805	758	737	893	1000	8	8	8	7	989
0	0.1	868	885	691	562	906	842	1000	8	8	7	7	986
0	0.1	847	960	431	190	711	630	1000	10	6	5	5	986
0	1	958	618	832	834	984	993	1000	3	3	2	2	996
0	1	849	410	989	437	966	333	1000	3	3	3	3	995
0	1	958	882	832	834	984	993	1000	3	3	3	2	997
0	1	958	442	832	834	984	993	1000	3	3	3	3	996
0	1	315	978	980	982	896	728	1000	5	4	3	3	992
0	1	958	569	832	834	984	993	1000	4	4	3	3	995
0	1	958	550	832	834	984	993	1000	3	3	3	2	996
0	1	10	753	994	704	967	672	1000	3	3	3	2	996
0	1	958	902	832	834	984	993	1000	4	3	3	2	995
0	1	958	620	832	834	984	993	1000	4	3	2	2	996
0	10	10	719	994	704	967	672	1000	3	3	3	2	996
0	10	849	410	989	437	966	333	1000	3	3	2	2	996
0	10	10	616	994	704	967	672	1000	3	2	2	2	996
0	10	10	739	994	704	967	672	1000	3	2	2	2	996
0	10	849	177	989	437	966	333	1000	4	2	2	2	996
0	10	849	888	989	437	966	333	1000	4	3	3	3	996
0	10	849	430	989	437	966	333	1000	4	3	2	2	996
0	10	10	753	994	704	967	672	1000	2	2	2	2	996
0	10	10	563	994	704	967	672	1000	3	2	2	2	996
0	10	10	946	994	704	967	672	1000	3	2	2	2	996
1	0.00001	154	999	292	231	926	698	1000	230	179	116	100	51
1	0.00001	203	999	472	66	820	709	1000	286	168	117	110	556
1	0.00001	489	999	539	763	447	519	1000	432	119	110	98	80
1	0.00001	144	998	479	950	206	882	1000	241	225	165	92	681
1	0.00001	983	999	893	734	966	665	1000	220	186	130	107	168
1	0.00001	803	999	845	747	943	825	1000	328	181	171	92	576
1	0.00001	264	998	361	31	284	46	1000	225	180	124	103	446
1	0.00001	785	999	605	707	513	822	1000	284	225	130	92	269
1	0.00001	462	999	538	828	742	905	1000	239	212	154	71	183
1	0.00001	428	999	787	865	808	993	1000	201	175	90	81	64
1	0.0001	154	999	292	231	926	698	1000	149	108	107	80	643
1	0.0001	848	998	532	765	598	625	1000	124	108	97	91	764
1	0.0001	505	998	954	934	706	772	1000	126	93	71	60	620
1	0.0001	850	995	910	919	695	986	1000	171	114	94	92	743
1	0.0001	234	997	398	164	326	187	1000	148	127	109	92	737
1	0.0001	305	995	967	996	902	963	1000	233	103	88	69	632
1	0.0001	669	996	832	880	561	920	1000	125	119	95	87	801
1	0.0001	69	996	631	571	712	396	1000	133	96	90	82	570
1	0.0001	710	998	520	213	723	806	1000	248	180	102	70	711
1	0.0001	428	999	787	865	808	993	1000	137	102	79	74	780
1	0.001	966	995	731	808	434	863	1000	118	63	54	50	878
1	0.001	927	980	879	916	563	657	1000	75	56	46	45	908
1	0.001	505	998	954	934	706	772	1000	41	40	39	37	951
1	0.001	654	991	963	870	931	573	1000	80	75	69	42	919
1	0.001	382	973	749	764	322	755	1000	75	58	49	48	838
1	0.001	344	998	756	166	433	206	1000	107	41	38	36	783
1	0.001	676	987	926	868	993	797	1000	64	42	38	35	816
1	0.001	244	984	580	500	418	720	1000	48	43	38	36	924
1	0.001	434	997	956	176	637	234	1000	46	43	42	34	941
1	0.001	449	987	945	775	492	764	1000	39	37	36	32	895
1	0.01	906	984	994	826	974	940	1000	26	25	18	18	940
1	0.01	615	983	970	165	814	558	1000	38	22	21	21	946
1	0.01	401	989	699	932	709	493	1000	22	19	16	16	932
1	0.01	932	971	985	927	696	942	1000	23	23	22	20	975
1	0.01	382	973	749	764	322	755	1000	26	22	21	20	953
1	0.01	434	976	956	176	637	234	1000	25	22	19	18	970
1	0.01	584	991	896	387	839	269	1000	19	17	17	16	968
1	0.01	49	881	995	995	788	874	1000	23	19	17	16	963
1	0.01	932	930	985	927	696	942	1000	29	23	22	20	969
1	0.01	449	987	945	775	492	764	1000	25	19	17	16	970
1	0.1	906	984	994	826	974	940	1000	5	5	5	4	990
1	0.1	615	983	970	165	814	558	1000	9	8	8	7	991
1	0.1	300	772	947	939	765	962	1000	8	7	6	6	988
1	0.1	813	990	938	674	785	828	1000	9	7	4	4	982
1	0.1	50	799	993	943	735	955	1000	11	7	6	6	988
1	0.1	795	934	992	840	884	611	1000	7	6	6	5	986
1	0.1	584	991	896	387	839	269	1000	9	9	6	5	986
1	0.1	906	928	994	826	974	940	1000	6	6	6	5	991
1	0.1	625	888	873	235	896	282	1000	9	9	8	8	989
1	0.1	300	863	947	939	765	962	1000	10	7	7	6	988
1	1	176	749	966	718	887	703	1000	4	3	3	3	993
1	1	682	688	861	448	890	581	1000	4	3	3	3	996
1	1	43	627	940	377	987	873	1000	8	4	3	3	991
1	1	643	983	991	137	938	570	1000	3	3	3	3	996
1	1	906	554	994	826	974	940	1000	4	3	3	3	993
1	1	473	926	983	511	975	76	1000	6	5	4	4	993
1	1	473	920	983	511	975	76	1000	7	6	3	3	992
1	1	906	928	994	826	974	940	1000	3	3	3	2	993
1	1	643	798	991	137	938	570	1000	3	3	3	3	997
1	1	906	487	994	826	974	940	1000	4	4	4	3	994
1	10	906	984	994	826	974	940	1000	7	3	3	3	992
1	10	337	533	911	326	986	205	1000	3	3	3	3	996
1	10	43	627	940	377	987	873	1000	4	4	3	3	992
1	10	906	370	994	826	974	940	1000	3	3	3	3	993
1	10	906	554	994	826	974	940	1000	3	3	3	3	993
1	10	473	926	983	511	975	76	1000	4	3	3	3	993
1	10	43	439	940	377	987	873	1000	3	3	3	3	992
1	10	906	928	994	826	974	940	1000	3	3	3	2	993
1	10	337	904	911	326	986	205	1000	4	3	3	3	996
1	10	906	487	994	826	974	940	1000	3	3	3	3	993
2	0.00001	542	999	682	873	756	976	1000	302	173	78	66	81
2	0.00001	974	999	706	215	774	678	1000	178	172	130	94	226
2	0.00001	933	999	681	930	497	954	1000	245	211	117	87	65
2	0.00001	772	999	304	399	426	615	1000	260	227	113	95	90
2	0.00001	334	997	834	590	404	743	1000	313	161	118	65	301
2	0.00001	236	999	264	14	93	30	1000	345	155	151	115	226
2	0.00001	498	999	993	386	908	783	1000	265	141	98	82	53
2	0.00001	895	999	933	413	872	654	1000	250	144	136	134	85
2	0.00001	682	999	934	129	926	285	1000	319	109	105	86	104
2	0.00001	686	999	28	5	269	5	1000	278	205	147	128	576
2	0.0001	443	997	411	553	730	504	1000	314	75	69	68	580
2	0.0001	417	994	923	651	736	498	1000	140	106	99	84	814
2	0.0001	951	997	989	278	783	343	1000	137	108	73	70	439
2	0.0001	772	999	304	399	426	615	1000	149	147	122	102	780
2	0.0001	46	995	913	717	552	370	1000	287	143	49	48	473
2	0.0001	600	990	987	741	724	254	1000	205	95	61	53	595
2	0.0001	498	999	993	386	908	783	1000	176	76	65	62	700
2	0.0001	895	999	933	413	872	654	1000	142	116	104	77	625
2	0.0001	682	999	934	129	926	285	1000	120	99	62	58	554
2	0.0001	564	994	994	844	887	800	1000	124	120	110	99	637
2	0.001	702	992	860	431	526	820	1000	81	80	65	54	919
2	0.001	417	994	923	651	736	498	1000	83	69	56	43	894
2	0.001	286	981	799	890	818	908	1000	68	45	41	39	726
2	0.001	213	995	857	373	787	163	1000	57	51	46	46	935
2	0.001	46	995	913	717	552	370	1000	80	71	43	43	872
2	0.001	600	990	987	741	724	254	1000	61	35	30	30	819
2	0.001	498	999	993	386	908	783	1000	33	33	30	27	827
2	0.001	843	993	891	709	593	849	1000	65	44	42	37	905
2	0.001	632	988	841	369	428	560	1000	68	57	37	35	758
2	0.001	564	994	994	844	887	800	1000	59	35	30	29	895
2	0.01	518	966	807	976	745	787	1000	21	21	20	19	956
2	0.01	417	994	923	651	736	498	1000	28	24	22	21	948
2	0.01	951	997	989	278	783	343	1000	25	25	20	14	974
2	0.01	518	983	807	976	745	787	1000	31	22	19	15	958
2	0.01	144	982	893	851	945	896	1000	25	23	20	14	974
2	0.01	575	995	888	478	964	251	1000	28	18	18	18	953
2	0.01	344	892	997	981	985	974	1000	19	15	13	12	957
2	0.01	458	990	904	374	971	773	1000	31	22	21	19	967
2	0.01	593	992	890	975	958	934	1000	29	18	18	16	968
2	0.01	564	994	994	844	887	800	1000	32	31	29	28	953
2	0.1	237	950	519	939	729	969	1000	8	8	6	6	988
2	0.1	344	957	997	981	985	974	1000	5	5	5	5	992
2	0.1	25	892	876	288	939	365	1000	8	8	6	5	989
2	0.1	243	907	978	568	993	723	1000	7	7	7	6	993
2	0.1	193	790	971	479	988	901	1000	6	6	5	5	993
2	0.1	243	867	978	568	993	723	1000	6	6	5	5	990
2	0.1	146	964	962	275	963	406	1000	7	6	5	5	993
2	0.1	243	938	978	568	993	723	1000	6	5	4	4	987
2	0.1	151	958	952	657	996	965	1000	5	5	5	5	992
2	0.1	176	973	965	935	989	899	1000	7	5	5	5	984
2	1	380	874	879	43	938	210	1000	4	3	3	3	995
2	1	996	992	959	770	976	991	1000	4	4	3	3	994
2	1	146	834	962	275	963	406	1000	3	3	2	2	996
2	1	151	840	952	657	996	965	1000	6	4	3	3	993
2	1	996	954	959	770	976	991	1000	5	5	3	3	994
2	1	996	875	959	770	976	991	1000	4	4	4	3	995
2	1	146	964	962	275	963	406	1000	4	3	3	3	994
2	1	151	908	952	657	996	965	1000	5	3	3	2	994
2	1	151	958	952	657	996	965	1000	4	3	3	3	991
2	1	996	493	959	770	976	991	1000	4	4	3	3	995
2	10	996	669	959	770	976	991	1000	3	3	2	2	996
2	10	996	992	959	770	976	991	1000	4	3	3	2	994
2	10	151	703	952	657	996	965	1000	4	3	3	2	995
2	10	151	840	952	657	996	965	1000	4	3	3	2	995
2	10	996	954	959	770	976	991	1000	4	3	2	2	994
2	10	996	875	959	770	976	991	1000	4	3	3	3	994
2	10	151	587	952	657	996	965	1000	4	3	3	2	995
2	10	151	908	952	657	996	965	1000	3	3	2	2	995
2	10	151	958	952	657	996	965	1000	4	3	2	2	995
2	10	996	493	959	770	976	991	1000	4	4	3	3	994
3	0.00001	436	999	751	947	966	500	1000	196	149	133	78	128
3	0.00001	812	998	747	81	278	96	1000	374	155	138	113	337
3	0.00001	972	999	710	524	820	950	1000	307	190	130	81	604
3	0.00001	8	999	229	424	170	403	1000	371	168	90	84	518
3	0.00001	636	999	916	923	900	975	1000	309	156	114	106	219
3	0.00001	734	999	587	926	512	999	1000	273	161	130	105	125
3	0.00001	799	999	819	416	211	347	1000	163	128	121	92	83
3	0.00001	590	999	485	789	803	788	1000	289	259	103	100	370
3	0.00001	295	999	609	657	738	193	1000	213	192	109	75	146
3	0.00001	547	999	846	747	813	524	1000	212	176	136	74	113
3	0.0001	973	997	984	636	887	668	1000	100	70	68	65	788
3	0.0001	232	994	483	710	882	722	1000	135	121	114	112	714
3	0.0001	654	991	937	996	923	993	1000	115	94	87	62	685
3	0.0001	430	996	902	86	64	757	1000	79	69	62	58	409
3	0.0001	970	997	954	469	774	393	1000	116	79	59	55	531
3	0.0001	464	994	949	423	585	907	1000	216	145	140	111	681
3	0.0001	799	999	819	416	211	347	1000	143	113	99	90	848
3	0.0001	161	996	925	385	408	145	1000	124	67	64	57	490
3	0.0001	295	999	609	657	738	193	1000	243	96	75	64	684
3	0.0001	547	999	846	747	813	524	1000	104	95	76	64	613
3	0.001	674	981	996	396	862	566	1000	61	54	43	34	920
3	0.001	150	976	978	288	978	140	1000	44	43	39	34	903
3	0.001	654	991	937	996	923	993	1000	51	49	44	36	916
3	0.001	192	975	940	100	310	31	1000	61	54	43	43	885
3	0.001	970	997	954	469	774	393	1000	97	35	32	28	814
3	0.001	891	990	913	118	889	103	1000	89	57	38	35	799
3	0.001	577	981	879	898	794	918	1000	57	42	39	36	838
3	0.001	995	971	991	858	595	677	1000	48	45	42	33	824
3	0.001	295	999	609	657	738	193	1000	46	44	35	32	856
3	0.001	274	986	914	718	786	183	1000	52	51	41	32	938
3	0.01	256	975	847	669	933	893	1000	31	18	15	14	968
3	0.01	150	976	978	288	978	140	1000	15	14	13	13	982
3	0.01	667	975	865	546	770	928	1000	24	23	18	17	960
3	0.01	53	919	959	876	164	693	1000	18	17	17	16	981
3	0.01	674	839	996	396	862	566	1000	17	17	14	14	982
3	0.01	891	990	913	118	889	103	1000	27	22	20	13	973
3	0.01	801	975	942	498	713	981	1000	24	22	22	19	975
3	0.01	995	971	991	858	595	677	1000	19	16	12	12	968
3	0.01	18	948	939	129	798	113	1000	33	28	16	13	963
3	0.01	37	993	869	765	962	689	1000	21	17	16	16	947
3	0.1	388	800	963	936	991	963	1000	5	5	4	4	995
3	0.1	220	902	673	182	997	454	1000	10	8	6	6	989
3	0.1	891	874	913	118	889	103	1000	6	6	5	5	992
3	0.1	257	721	860	474	960	727	1000	7	7	7	7	991
3	0.1	674	839	996	396	862	566	1000	5	4	4	4	994
3	0.1	37	765	869	765	962	689	1000	9	7	6	6	988
3	0.1	504	859	993	758	815	775	1000	6	6	6	6	993
3	0.1	969	947	919	776	687	855	1000	9	5	5	5	988
3	0.1	305	853	997	998	970	997	1000	10	7	5	5	990
3	0.1	422	737	965	893	990	966	1000	8	8	8	6	988
3	1	914	980	995	388	969	649	1000	4	3	3	3	996
3	1	305	599	997	998	970	997	1000	5	4	4	3	995
3	1	305	386	997	998	970	997	1000	4	4	4	3	994
3	1	257	721	860	474	960	727	1000	5	4	3	3	995
3	1	305	516	997	998	970	997	1000	4	3	3	3	996
3	1	305	629	997	998	970	997	1000	5	4	3	3	995
3	1	37	629	869	765	962	689	1000	5	5	5	4	994
3	1	305	613	997	998	970	997	1000	4	4	4	3	996
3	1	305	853	997	998	970	997	1000	5	4	4	3	995
3	1	37	993	869	765	962	689	1000	4	4	3	3	994
3	10	935	736	875	824	961	986	1000	4	4	3	3	994
3	10	305	599	997	998	970	997	1000	3	3	3	2	996
3	10	305	386	997	998	970	997	1000	3	3	2	2	996
3	10	37	206	869	765	962	689	1000	4	4	4	3	994
3	10	305	516	997	998	970	997	1000	3	3	3	2	996
3	10	305	629	997	998	970	997	1000	4	3	3	3	995
3	10	935	908	875	824	961	986	1000	4	4	3	3	994
3	10	305	613	997	998	970	997	1000	3	3	2	2	996
3	10	305	853	997	998	970	997	1000	3	3	3	2	996
3	10	37	993	869	765	962	689	1000	4	4	4	3	994
4	0.00001	369	999	179	359	904	213	1000	286	155	115	110	83
4	0.00001	658	999	497	48	395	70	1000	277	158	104	96	70
4	0.00001	168	999	922	559	524	429	1000	218	130	113	112	134
4	0.00001	966	999	214	182	968	866	1000	357	177	116	94	390
4	0.00001	258	998	585	965	191	730	1000	260	189	129	106	131
4	0.00001	854	999	758	924	899	987	1000	280	166	131	126	159
4	0.00001	192	999	993	724	651	885	1000	206	153	123	79	330
4	0.00001	462	999	430	543	891	912	1000	189	146	142	131	452
4	0.00001	734	999	713	950	199	933	1000	177	142	108	101	41
4	0.00001	820	999	46	139	990	340	1000	302	259	162	97	610
4	0.0001	882	994	890	156	544	356	1000	164	124	120	75	750
4	0.0001	321	995	953	837	678	747	1000	88	84	80	79	595
4	0.0001	168	999	922	559	524	429	1000	126	81	79	67	555
4	0.0001	722	996	506	754	302	983	1000	185	144	103	75	785
4	0.0001	74	995	919	366	946	406	1000	163	101	93	92	686
4	0.0001	895	990	850	210	795	644	1000	128	78	75	73	632
4	0.0001	192	999	993	724	651	885	1000	124	111	94	66	691
4	0.0001	87	993	324	402	511	410	1000	186	121	101	97	804
4	0.0001	734	999	713	950	199	933	1000	193	144	79	54	661
4	0.0001	368	997	328	89	423	212	1000	171	95	76	63	634
4	0.001	882	994	890	156	544	356	1000	87	64	48	45	853
4	0.001	401	984	815	823	661	908	1000	53	50	47	47	899
4	0.001	168	999	922	559	524	429	1000	86	62	52	44	886
4	0.001	179	973	937	13	943	28	1000	93	50	41	35	858
4	0.001	84	997	801	868	864	137	1000	86	49	42	30	901
4	0.001	895	990	850	210	795	644	1000	47	37	32	30	902
4	0.001	192	999	993	724	651	885	1000	45	40	39	36	880
4	0.001	526	976	577	666	879	541	1000	82	81	50	47	880
4	0.001	806	970	832	881	835	617	1000	56	46	35	33	907
4	0.001	382	995	834	760	730	495	1000	58	53	45	43	912
4	0.01	453	993	808	636	847	235	1000	25	22	22	13	941
4	0.01	108	971	844	983	878	877	1000	21	19	15	14	966
4	0.01	956	885	996	508	917	665	1000	26	22	22	20	971
4	0.01	521	997	778	934	965	253	1000	24	21	18	18	972
4	0.01	548	944	974	997	834	999	1000	19	18	17	17	978
4	0.01	895	990	850	210	795	644	1000	27	27	25	23	955
4	0.01	654	958	870	573	941	813	1000	24	20	19	17	972
4	0.01	548	915	974	997	834	999	1000	23	22	17	15	974
4	0.01	806	970	832	881	835	617	1000	14	13	11	10	946
4	0.01	806	956	832	881	835	617	1000	24	23	20	17	968
4	0.1	877	869	897	778	976	946	1000	8	6	6	5	989
4	0.1	566	928	992	896	736	922	1000	6	6	6	6	993
4	0.1	600	791	918	306	942	556	1000	10	8	7	6	983
4	0.1	99	989	893	700	979	142	1000	7	6	6	5	993
4	0.1	273	844	899	404	977	455	1000	9	8	8	7	991
4	0.1	259	858	896	828	938	731	1000	8	8	7	6	990
4	0.1	654	958	870	573	941	813	1000	15	7	5	5	984
4	0.1	548	915	974	997	834	999	1000	10	8	7	6	989
4	0.1	956	984	996	508	917	665	1000	7	7	6	5	992
4	0.1	600	920	918	306	942	556	1000	7	6	4	4	980
4	1	877	869	897	778	976	946	1000	2	2	2	2	983
4	1	877	861	897	778	976	946	1000	3	2	2	2	992
4	1	877	644	897	778	976	946	1000	2	2	2	2	992
4	1	273	576	899	404	977	455	1000	3	2	2	2	996
4	1	273	844	899	404	977	455	1000	4	3	3	3	995
4	1	877	653	897	778	976	946	1000	3	3	2	2	992
4	1	877	580	897	778	976	946	1000	2	2	2	2	992
4	1	273	961	899	404	977	455	1000	5	2	2	2	992
4	1	273	780	899	404	977	455	1000	4	3	2	2	995
4	1	877	755	897	778	976	946	1000	3	2	2	2	991
4	10	877	869	897	778	976	946	1000	2	2	2	2	992
4	10	877	861	897	778	976	946	1000	2	2	2	2	992
4	10	877	644	897	778	976	946	1000	2	2	2	2	992
4	10	273	576	899	404	977	455	1000	2	2	2	2	996
4	10	273	844	899	404	977	455	1000	4	2	2	2	995
4	10	877	653	897	778	976	946	1000	2	2	2	2	992
4	10	877	580	897	778	976	946	1000	2	2	2	2	992
4	10	273	961	899	404	977	455	1000	5	2	2	2	992
4	10	273	780	899	404	977	455	1000	4	2	2	2	995
4	10	877	755	897	778	976	946	1000	2	2	2	2	992
5	0.00001	537	999	298	34	159	241	1000	205	161	123	113	173
5	0.00001	833	998	640	286	743	326	1000	293	234	175	117	100
5	0.00001	972	998	522	550	947	869	1000	276	192	124	104	52
5	0.00001	917	999	987	951	850	968	1000	195	188	149	89	45
5	0.00001	255	999	588	685	273	169	1000	314	86	60	55	26
5	0.00001	388	999	559	947	699	919	1000	289	280	136	61	522
5	0.00001	565	999	497	549	490	783	1000	416	166	99	91	246
5	0.00001	860	999	315	548	528	838	1000	301	154	124	103	99
5	0.00001	520	999	121	777	85	778	1000	189	151	126	101	345
5	0.00001	981	999	689	758	624	974	1000	319	141	123	90	54
5	0.0001	537	999	298	34	159	241	1000	154	106	91	84	714
5	0.0001	4	996	771	325	885	377	1000	157	140	110	94	787
5	0.0001	337	996	977	739	964	982	1000	157	139	95	72	708
5	0.0001	917	999	987	951	850	968	1000	122	104	77	73	371
5	0.0001	255	999	588	685	273	169	1000	241	73	56	52	462
5	0.0001	997	997	967	710	638	975	1000	146	137	77	63	599
5	0.0001	565	999	497	549	490	783	1000	166	112	110	92	590
5	0.0001	115	998	720	714	240	891	1000	163	108	75	72	782
5	0.0001	778	993	557	361	707	822	1000	202	179	77	56	682
5	0.0001	981	999	689	758	624	974	1000	122	106	86	85	646
5	0.001	564	984	880	788	278	782	1000	60	55	36	35	938
5	0.001	353	992	975	988	824	912	1000	42	41	34	31	875
5	0.001	337	996	977	739	964	982	1000	52	40	40	39	895
5	0.001	917	999	987	951	850	968	1000	75	65	54	45	899
5	0.001	255	999	588	685	273	169	1000	44	31	28	27	906
5	0.001	997	997	967	710	638	975	1000	101	75	34	32	893
5	0.001	337	992	977	739	964	982	1000	68	49	46	33	840
5	0.001	631	975	934	568	670	793	1000	58	54	44	37	904
5	0.001	596	997	739	368	525	551	1000	59	40	39	39	909
5	0.001	546	991	867	753	245	535	1000	43	41	32	30	824
5	0.01	743	947	985	375	823	599	1000	22	20	17	16	978
5	0.01	349	983	576	776	765	911	1000	20	18	16	13	970
5	0.01	337	996	977	739	964	982	1000	12	12	11	10	960
5	0.01	917	999	987	951	850	968	1000	15	15	15	14	954
5	0.01	699	940	929	997	921	989	1000	28	25	23	17	972
5	0.01	105	970	781	674	916	404	1000	33	13	12	11	961
5	0.01	565	999	497	549	490	783	1000	28	22	14	14	947
5	0.01	631	975	934	568	670	793	1000	28	26	21	18	970
5	0.01	776	926	935	684	928	990	1000	25	15	14	14	973
5	0.01	519	917	672	339	957	234	1000	25	22	20	18	971
5	0.1	330	967	983	191	851	185	1000	11	9	8	6	988
5	0.1	349	983	576	776	765	911	1000	9	7	7	6	983
5	0.1	337	996	977	739	964	982	1000	5	5	5	5	992
5	0.1	917	999	987	951	850	968	1000	5	5	5	5	991
5	0.1	699	940	929	997	921	989	1000	8	7	6	6	991
5	0.1	105	970	781	674	916	404	1000	7	4	4	4	990
5	0.1	337	992	977	739	964	982	1000	6	6	5	5	991
5	0.1	903	866	711	555	879	849	1000	11	10	10	8	988
5	0.1	776	926	935	684	928	990	1000	6	6	6	5	994
5	0.1	381	975	966	631	963	742	1000	9	6	5	5	983
5	1	523	453	927	242	987	527	1000	4	3	3	3	992
5	1	291	878	835	444	935	465	1000	4	3	3	3	993
5	1	523	602	927	242	987	527	1000	3	3	3	3	995
5	1	513	841	805	949	934	774	1000	4	4	3	3	995
5	1	513	874	805	949	934	774	1000	4	4	3	3	995
5	1	523	725	927	242	987	527	1000	3	3	3	2	997
5	1	686	856	940	961	986	948	1000	3	3	3	2	994
5	1	686	417	940	961	986	948	1000	3	3	3	3	996
5	1	513	803	805	949	934	774	1000	3	3	3	2	995
5	1	686	522	940	961	986	948	1000	4	3	3	2	996
5	10	523	453	927	242	987	527	1000	3	3	2	2	996
5	10	523	972	927	242	987	527	1000	3	3	3	2	997
5	10	523	602	927	242	987	527	1000	3	2	2	2	996
5	10	523	653	927	242	987	527	1000	3	3	2	2	996
5	10	686	215	940	961	986	948	1000	3	2	2	2	996
5	10	523	725	927	242	987	527	1000	3	3	2	2	997
5	10	686	856	940	961	986	948	1000	3	2	2	2	996
5	10	686	417	940	961	986	948	1000	3	2	2	2	996
5	10	523	573	927	242	987	527	1000	3	3	2	2	997
5	10	686	522	940	961	986	948	1000	3	2	2	2	996
6	0.00001	468	999	608	668	990	520	1000	170	153	140	116	228
6	0.00001	736	999	973	933	630	941	1000	247	187	160	68	332
6	0.00001	495	999	152	34	780	526	1000	264	191	168	115	90
6	0.00001	385	999	194	153	438	47	1000	252	231	220	91	524
6	0.00001	265	999	745	566	917	975	1000	284	121	115	95	118
6	0.00001	600	999	669	720	137	791	1000	337	193	87	84	266
6	0.00001	374	999	890	19	873	45	1000	169	143	123	94	172
6	0.00001	869	999	471	735	172	848	1000	205	196	122	93	72
6	0.00001	67	999	634	845	477	672	1000	141	131	117	88	27
6	0.00001	706	998	589	738	542	296	1000	209	187	160	126	144
6	0.0001	328	996	986	802	659	902	1000	230	196	99	77	740
6	0.0001	683	998	800	741	509	581	1000	235	171	98	65	734
6	0.0001	912	996	978	941	629	994	1000	110	96	72	68	611
6	0.0001	315	996	963	446	993	472	1000	174	117	93	65	659
6	0.0001	0	998	623	373	747	663	1000	148	90	87	65	447
6	0.0001	439	997	994	248	431	226	1000	108	71	66	65	693
6	0.0001	388	993	961	761	992	747	1000	164	145	126	100	600
6	0.0001	869	999	471	735	172	848	1000	100	92	90	82	835
6	0.0001	67	999	634	845	477	672	1000	103	84	64	60	474
6	0.0001	670	995	844	572	879	576	1000	117	110	80	71	681
6	0.001	327	992	845	585	956	726	1000	87	76	65	38	896
6	0.001	389	995	653	164	850	48	1000	50	45	39	34	902
6	0.001	328	993	986	802	659	902	1000	59	58	53	39	939
6	0.001	80	995	985	902	694	400	1000	78	65	53	47	893
6	0.001	981	982	996	932	964	873	1000	95	62	47	39	809
6	0.001	439	997	994	248	431	226	1000	37	35	33	31	830
6	0.001	374	999	890	19	873	45	1000	57	46	42	34	844
6	0.001	52	989	816	367	865	129	1000	73	57	49	44	872
6	0.001	959	984	919	522	928	652	1000	63	58	52	35	909
6	0.001	408	996	672	521	717	753	1000	58	48	44	44	875
6	0.01	959	994	919	522	928	652	1000	30	15	15	15	954
6	0.01	736	999	973	933	630	941	1000	21	20	19	18	969
6	0.01	551	930	924	378	847	541	1000	19	17	16	12	965
6	0.01	80	995	985	902	694	400	1000	26	25	22	20	971
6	0.01	981	982	996	932	964	873	1000	17	16	12	12	971
6	0.01	820	942	900	182	361	949	1000	26	22	22	20	969
6	0.01	374	999	890	19	873	45	1000	26	22	21	19	965
6	0.01	963	990	743	497	889	653	1000	18	18	17	15	963
6	0.01	959	984	919	522	928	652	1000	22	14	11	10	964
6	0.01	683	980	800	741	509	581	1000	26	22	21	20	968
6	0.1	149	949	862	908	977	687	1000	7	7	6	6	986
6	0.1	18	960	780	887	941	116	1000	11	9	7	6	986
6	0.1	551	930	924	378	847	541	1000	6	6	5	5	989
6	0.1	177	882	950	651	597	697	1000	10	9	7	6	988
6	0.1	981	982	996	932	964	873	1000	8	5	5	5	990
6	0.1	651	990	665	228	916	282	1000	8	7	6	5	989
6	0.1	388	993	961	761	992	747	1000	9	7	7	6	986
6	0.1	963	990	743	497	889	653	1000	12	8	6	6	986
6	0.1	959	984	919	522	928	652	1000	8	5	5	5	990
6	0.1	916	987	571	948	762	640	1000	8	8	7	7	990
6	1	658	753	983	717	962	807	1000	4	4	3	3	995
6	1	658	544	983	717	962	807	1000	4	4	4	3	992
6	1	388	603	961	761	992	747	1000	3	3	3	3	995
6	1	981	802	996	932	964	873	1000	4	4	3	3	994
6	1	315	779	963	446	993	472	1000	4	4	4	3	995
6	1	981	826	996	932	964	873	1000	4	3	3	3	996
6	1	388	993	961	761	992	747	1000	4	4	3	3	995
6	1	388	889	961	761	992	747	1000	4	4	3	3	993
6	1	658	531	983	717	962	807	1000	4	4	4	4	995
6	1	981	538	996	932	964	873	1000	4	3	3	3	995
6	10	658	753	983	717	962	807	1000	4	3	3	3	995
6	10	658	544	983	717	962	807	1000	3	3	3	2	996
6	10	388	603	961	761	992	747	1000	4	3	3	3	995
6	10	981	802	996	932	964	873	1000	4	4	3	3	995
6	10	981	982	996	932	964	873	1000	4	4	3	3	995
6	10	981	826	996	932	964	873	1000	4	3	3	3	995
6	10	658	622	983	717	962	807	1000	4	3	3	3	995
6	10	658	452	983	717	962	807	1000	4	3	3	2	996
6	10	658	531	983	717	962	807	1000	4	3	3	3	995
6	10	388	733	961	761	992	747	1000	4	3	3	3	995
7	0.00001	781	999	955	610	755	594	1000	173	125	116	105	106
7	0.00001	963	999	945	877	964	990	1000	301	110	86	84	67
7	0.00001	985	999	914	188	505	864	1000	325	132	111	94	276
7	0.00001	372	999	377	740	480	732	1000	449	193	106	97	88
7	0.00001	939	999	884	414	684	636	1000	383	188	103	86	187
7	0.00001	803	999	198	52	311	343	1000	254	173	113	72	63
7	0.00001	717	999	228	615	70	932	1000	305	207	118	112	227
7	0.00001	543	997	938	155	777	273	1000	204	171	140	84	55
7	0.00001	576	999	378	243	985	286	1000	278	191	171	113	160
7	0.00001	167	998	617	604	807	684	1000	284	194	142	123	558
7	0.0001	781	999	955	610	755	594	1000	83	80	67	65	672
7	0.0001	963	999	945	877	964	990	1000	184	136	82	66	309
7	0.0001	695	998	504	625	401	803	1000	151	122	71	64	774
7	0.0001	372	999	377	740	480	732	1000	132	117	90	73	530
7	0.0001	939	999	884	414	684	636	1000	74	69	58	54	689
7	0.0001	592	996	739	362	636	542	1000	201	96	83	70	684
7	0.0001	910	997	368	655	421	844	1000	135	116	108	78	487
7	0.0001	543	997	938	155	777	273	1000	143	99	77	65	624
7	0.0001	27	995	997	917	819	662	1000	104	96	95	79	658
7	0.0001	700	992	994	691	856	572	1000	132	110	75	70	602
7	0.001	269	989	962	734	722	453	1000	60	50	39	38	928
7	0.001	407	994	871	601	870	977	1000	58	46	35	34	843
7	0.001	846	987	873	112	946	351	1000	48	45	36	36	903
7	0.001	568	998	992	142	974	282	1000	65	64	53	46	904
7	0.001	939	999	884	414	684	636	1000	65	50	45	36	885
7	0.001	592	996	739	362	636	542	1000	39	36	34	32	870
7	0.001	30	993	886	937	453	872	1000	70	48	39	38	877
7	0.001	543	997	938	155	777	273	1000	55	44	35	30	848
7	0.001	27	995	997	917	819	662	1000	45	40	35	30	917
7	0.001	700	992	994	691	856	572	1000	48	36	34	31	938
7	0.01	982	979	740	834	864	863	1000	28	21	15	15	955
7	0.01	963	999	945	877	964	990	1000	29	26	22	21	961
7	0.01	27	954	997	917	819	662	1000	16	14	12	12	961
7	0.01	207	991	928	481	881	189	1000	23	20	19	18	968
7	0.01	10	981	950	978	662	964	1000	20	20	18	17	979
7	0.01	272	971	987	388	459	455	1000	17	15	14	14	976
7	0.01	703	961	989	606	855	804	1000	19	18	15	14	953
7	0.01	543	997	938	155	777	273	1000	19	18	15	14	949
7	0.01	27	995	997	917	819	662	1000	19	17	16	12	976
7	0.01	963	994	945	877	964	990	1000	47	20	18	17	949
7	0.1	982	979	740	834	864	863	1000	13	7	5	5	986
7	0.1	715	824	416	329	990	575	1000	9	9	8	8	986
7	0.1	19	943	899	636	940	871	1000	8	7	7	6	989
7	0.1	396	978	387	77	991	236	1000	9	9	9	9	987
7	0.1	443	894	837	93	525	751	1000	9	8	7	7	988
7	0.1	526	943	782	911	628	919	1000	7	7	5	5	989
7	0.1	703	961	989	606	855	804	1000	10	7	7	7	989
7	0.1	382	933	926	344	880	900	1000	9	6	5	5	987
7	0.1	485	881	991	504	878	510	1000	6	6	6	6	991
7	0.1	26	986	635	599	730	661	1000	10	8	6	6	982
7	1	396	311	387	77	991	236	1000	4	3	2	2	991
7	1	715	824	416	329	990	575	1000	3	3	3	3	991
7	1	396	965	387	77	991	236	1000	4	3	2	2	991
7	1	19	792	899	636	940	871	1000	3	3	3	2	991
7	1	396	949	387	77	991	236	1000	4	3	3	2	991
7	1	396	486	387	77	991	236	1000	3	3	2	2	991
7	1	396	709	387	77	991	236	1000	5	3	3	3	991
7	1	715	635	416	329	990	575	1000	3	2	2	2	991
7	1	715	552	416	329	990	575	1000	3	3	3	3	991
7	1	715	903	416	329	990	575	1000	4	3	2	2	991
7	10	396	311	387	77	991	236	1000	3	2	2	2	991
7	10	715	824	416	329	990	575	1000	3	2	2	2	991
7	10	396	965	387	77	991	236	1000	4	3	2	2	991
7	10	396	978	387	77	991	236	1000	3	3	2	2	991
7	10	396	949	387	77	991	236	1000	3	3	2	2	991
7	10	396	486	387	77	991	236	1000	3	3	2	2	991
7	10	396	709	387	77	991	236	1000	3	2	2	2	991
7	10	715	635	416	329	990	575	1000	3	2	2	2	991
7	10	715	552	416	329	990	575	1000	3	2	2	2	991
7	10	715	903	416	329	990	575	1000	3	2	2	2	991
8	0.00001	474	998	777	265	136	236	1000	235	211	164	125	289
8	0.00001	366	999	245	17	97	48	1000	257	210	142	99	82
8	0.00001	871	999	257	460	532	625	1000	183	151	111	100	131
8	0.00001	80	998	699	85	866	137	1000	335	176	126	80	305
8	0.00001	720	999	759	649	76	301	1000	367	116	101	93	130
8	0.00001	589	999	851	303	961	796	1000	203	161	150	124	287
8	0.00001	585	999	522	462	509	531	1000	233	192	119	94	171
8	0.00001	152	999	565	499	727	406	1000	262	144	118	103	55
8	0.00001	147	999	690	546	616	891	1000	300	153	116	82	508
8	0.00001	849	998	979	729	341	327	1000	232	121	104	96	196
8	0.0001	653	996	644	149	887	89	1000	173	143	103	99	727
8	0.0001	219	995	470	278	410	428	1000	170	70	67	59	671
8	0.0001	928	993	860	901	913	644	1000	153	145	99	96	767
8	0.0001	80	998	699	85	866	137	1000	132	97	91	79	480
8	0.0001	720	999	759	649	76	301	1000	143	88	85	83	627
8	0.0001	862	994	952	660	181	622	1000	211	109	106	94	707
8	0.0001	407	991	996	722	971	761	1000	155	142	105	94	671
8	0.0001	138	998	430	306	816	401	1000	142	106	100	94	639
8	0.0001	147	999	690	546	616	891	1000	119	110	74	67	731
8	0.0001	849	998	979	729	341	327	1000	106	95	90	85	864
8	0.001	653	996	644	149	887	89	1000	86	61	46	41	896
8	0.001	10	994	594	615	199	366	1000	46	37	35	31	918
8	0.001	928	993	860	901	913	644	1000	57	40	37	36	890
8	0.001	755	968	812	543	894	824	1000	91	68	44	42	897
8	0.001	682	998	987	897	457	985	1000	57	47	41	40	923
8	0.001	589	999	851	303	961	796	1000	60	52	49	36	789
8	0.001	407	991	996	722	971	761	1000	42	39	30	25	888
8	0.001	351	992	965	505	832	469	1000	61	45	44	43	902
8	0.001	983	998	618	541	499	663	1000	84	71	66	56	904
8	0.001	956	990	831	635	908	653	1000	101	83	54	49	897
8	0.01	467	994	973	814	656	981	1000	35	30	18	17	961
8	0.01	364	974	929	400	630	472	1000	28	27	26	19	963
8	0.01	240	977	905	841	970	723	1000	28	28	21	19	968
8	0.01	358	994	845	705	495	750	1000	24	20	19	19	972
8	0.01	63	995	420	720	991	682	1000	32	19	16	16	947
8	0.01	268	987	785	305	898	184	1000	18	17	17	16	937
8	0.01	407	991	996	722	971	761	1000	21	16	16	14	944
8	0.01	748	997	826	147	681	310	1000	45	20	16	15	934
8	0.01	772	985	908	880	969	829	1000	20	20	19	18	970
8	0.01	956	990	831	635	908	653	1000	24	22	20	14	937
8	0.1	808	827	930	394	965	837	1000	14	9	8	6	985
8	0.1	956	939	831	635	908	653	1000	6	5	4	4	993
8	0.1	240	977	905	841	970	723	1000	9	6	6	5	986
8	0.1	772	921	908	880	969	829	1000	7	6	5	5	993
8	0.1	998	980	911	932	904	666	1000	8	8	7	6	988
8	0.1	808	949	930	394	965	837	1000	10	10	8	7	989
8	0.1	407	991	996	722	971	761	1000	8	6	5	5	988
8	0.1	808	962	930	394	965	837	1000	10	9	8	8	989
8	0.1	772	985	908	880	969	829	1000	7	6	6	6	988
8	0.1	956	990	831	635	908	653	1000	5	4	4	4	994
8	1	808	827	930	394	965	837	1000	3	3	2	2	997
8	1	808	755	930	394	965	837	1000	3	2	2	2	997
8	1	808	875	930	394	965	837	1000	3	2	2	2	997
8	1	808	813	930	394	965	837	1000	3	3	3	3	994
8	1	240	834	905	841	970	723	1000	3	3	3	3	996
8	1	808	949	930	394	965	837	1000	3	3	3	3	996
8	1	808	855	930	394	965	837	1000	4	3	3	3	996
8	1	808	962	930	394	965	837	1000	3	3	2	2	996
8	1	808	861	930	394	965	837	1000	3	2	2	2	997
8	1	808	646	930	394	965	837	1000	3	3	2	2	996
8	10	808	827	930	394	965	837	1000	3	2	2	2	996
8	10	808	755	930	394	965	837	1000	3	2	2	2	996
8	10	808	875	930	394	965	837	1000	3	3	2	2	996
8	10	808	813	930	394	965	837	1000	3	2	2	2	996
8	10	808	422	930	394	965	837	1000	3	3	2	2	996
8	10	808	949	930	394	965	837	1000	3	2	2	2	996
8	10	808	855	930	394	965	837	1000	3	3	2	2	996
8	10	808	962	930	394	965	837	1000	3	2	2	2	996
8	10	808	861	930	394	965	837	1000	3	2	2	2	996
8	10	808	646	930	394	965	837	1000	3	2	2	2	996
9	0.00001	310	999	992	14	831	44	1000	314	188	181	98	220
9	0.00001	201	998	302	126	323	158	1000	326	145	110	101	103
9	0.00001	198	999	917	570	444	436	1000	341	154	135	80	294
9	0.00001	181	998	369	814	724	725	1000	297	139	99	92	167
9	0.00001	213	998	839	278	824	443	1000	270	198	159	117	488
9	0.00001	592	998	966	421	839	253	1000	280	164	108	98	81
9	0.00001	864	999	282	885	704	640	1000	197	186	172	141	374
9	0.00001	381	999	851	994	545	999	1000	266	150	96	89	164
9	0.00001	840	999	197	542	409	632	1000	179	148	131	127	186
9	0.00001	68	999	580	524	299	693	1000	194	148	145	131	70
9	0.0001	310	999	992	14	831	44	1000	130	78	75	73	747
9	0.0001	560	994	866	920	842	998	1000	284	79	74	68	689
9	0.0001	157	998	717	761	321	720	1000	182	136	90	64	511
9	0.0001	733	999	94	216	95	301	1000	163	128	97	90	622
9	0.0001	213	998	839	278	824	443	1000	222	129	111	100	764
9	0.0001	592	998	966	421	839	253	1000	216	75	65	62	695
9	0.0001	541	995	943	455	994	786	1000	124	100	91	59	678
9	0.0001	381	999	851	994	545	999	1000	168	139	97	73	788
9	0.0001	834	996	614	169	692	630	1000	187	171	100	90	802
9	0.0001	68	999	580	524	299	693	1000	156	142	125	102	804
9	0.001	310	999	992	14	831	44	1000	52	48	44	44	942
9	0.001	560	994	866	920	842	998	1000	63	59	46	39	931
9	0.001	513	991	991	978	868	781	1000	100	41	38	28	824
9	0.001	373	989	773	775	813	198	1000	82	70	43	37	902
9	0.001	781	982	977	848	835	612	1000	48	38	38	38	838
9	0.001	592	998	966	421	839	253	1000	63	55	33	33	843
9	0.001	541	995	943	455	994	786	1000	75	60	38	37	881
9	0.001	52	982	997	855	911	873	1000	119	59	43	40	862
9	0.001	247	992	545	784	579	888	1000	71	53	44	42	889
9	0.001	771	997	578	463	445	311	1000	57	48	38	37	814
9	0.01	342	997	919	880	974	750	1000	31	21	20	12	965
9	0.01	189	992	976	932	896	969	1000	29	19	17	17	963
9	0.01	278	995	922	656	975	891	1000	27	20	19	18	967
9	0.01	52	958	997	855	911	873	1000	19	16	12	12	966
9	0.01	532	977	750	674	501	912	1000	30	21	20	18	962
9	0.01	188	997	873	947	340	882	1000	19	18	16	14	964
9	0.01	707	979	705	951	257	815	1000	35	16	16	15	943
9	0.01	52	982	997	855	911	873	1000	14	14	13	13	985
9	0.01	195	972	985	596	857	157	1000	21	21	18	18	972
9	0.01	656	923	894	866	714	994	1000	22	19	17	16	969
9	0.1	342	997	919	880	974	750	1000	6	4	4	4	990
9	0.1	189	992	976	932	896	969	1000	8	7	7	6	991
9	0.1	278	995	922	656	975	891	1000	6	6	6	5	993
9	0.1	52	958	997	855	911	873	1000	9	6	6	6	991
9	0.1	807	978	727	926	980	944	1000	7	6	6	4	992
9	0.1	627	921	822	790	899	571	1000	6	6	6	6	994
9	0.1	342	768	919	880	974	750	1000	7	6	6	5	985
9	0.1	342	857	919	880	974	750	1000	8	5	5	5	985
9	0.1	458	877	987	792	694	516	1000	8	6	6	5	988
9	0.1	278	810	922	656	975	891	1000	9	6	6	5	989
9	1	621	791	698	672	981	923	1000	4	3	2	2	992
9	1	807	267	727	926	980	944	1000	3	3	3	3	996
9	1	962	997	825	301	902	360	1000	3	3	2	2	997
9	1	621	850	698	672	981	923	1000	4	3	3	2	992
9	1	807	978	727	926	980	944	1000	3	3	2	2	997
9	1	962	741	825	301	902	360	1000	3	3	3	3	996
9	1	807	767	727	926	980	944	1000	7	4	2	2	992
9	1	807	802	727	926	980	944	1000	3	3	2	2	992
9	1	807	893	727	926	980	944	1000	3	2	2	2	992
9	1	807	765	727	926	980	944	1000	3	2	2	2	997
9	10	621	791	698	672	981	923	1000	2	2	2	2	992
9	10	807	267	727	926	980	944	1000	3	2	2	2	992
9	10	621	550	698	672	981	923	1000	3	3	2	2	992
9	10	621	850	698	672	981	923	1000	3	2	2	2	992
9	10	807	978	727	926	980	944	1000	2	2	2	2	997
9	10	807	737	727	926	980	944	1000	2	2	2	2	997
9	10	807	767	727	926	980	944	1000	2	2	2	2	992
9	10	807	802	727	926	980	944	1000	2	2	2	2	998
9	10	807	893	727	926	980	944	1000	3	2	2	2	992
9	10	807	765	727	926	980	944	1000	3	2	2	2	997
10	0.00001	245	999	790	434	242	447	1000	203	168	113	96	102
10	0.00001	594	999	762	284	472	556	1000	255	155	83	78	207
10	0.00001	820	999	450	832	727	633	1000	220	177	148	124	338
10	0.00001	563	999	951	507	147	798	1000	270	161	124	93	72
10	0.00001	563	998	951	507	147	798	1000	357	148	112	72	119
10	0.00001	804	999	993	825	994	628	1000	249	132	113	86	42
10	0.00001	514	999	630	24	403	233	1000	273	261	105	80	82
10	0.00001	380	999	855	734	772	911	1000	154	133	98	93	71
10	0.00001	804	998	993	825	994	628	1000	246	141	131	85	104
10	0.00001	279	999	847	820	678	734	1000	405	175	96	67	506
10	0.0001	534	994	991	439	937	536	1000	164	146	116	57	786
10	0.0001	242	997	971	435	723	176	1000	138	126	76	65	353
10	0.0001	623	996	717	900	786	565	1000	167	151	109	88	688
10	0.0001	416	996	854	500	705	767	1000	157	142	101	88	671
10	0.0001	563	998	951	507	147	798	1000	124	80	72	68	676
10	0.0001	804	999	993	825	994	628	1000	131	102	78	71	787
10	0.0001	514	999	630	24	403	233	1000	135	118	110	94	711
10	0.0001	380	999	855	734	772	911	1000	110	94	68	64	395
10	0.0001	804	998	993	825	994	628	1000	97	91	83	80	568
10	0.0001	431	995	716	939	232	506	1000	240	103	85	56	741
10	0.001	534	994	991	439	937	536	1000	75	49	46	46	910
10	0.001	172	996	806	954	953	714	1000	50	44	42	33	823
10	0.001	279	991	847	820	678	734	1000	47	41	33	29	829
10	0.001	4	993	418	199	249	370	1000	78	61	57	54	919
10	0.001	426	974	977	982	663	998	1000	43	39	36	33	936
10	0.001	804	999	993	825	994	628	1000	65	44	32	31	922
10	0.001	172	988	806	954	953	714	1000	68	51	46	44	798
10	0.001	380	999	855	734	772	911	1000	67	54	43	38	919
10	0.001	804	998	993	825	994	628	1000	59	36	34	28	885
10	0.001	279	999	847	820	678	734	1000	79	51	50	45	867
10	0.01	172	992	806	954	953	714	1000	27	20	19	17	963
10	0.01	172	996	806	954	953	714	1000	17	16	16	15	976
10	0.01	267	969	778	947	607	457	1000	22	18	18	17	965
10	0.01	638	937	988	812	841	809	1000	30	23	22	19	965
10	0.01	263	978	972	938	603	729	1000	23	21	19	15	976
10	0.01	12	972	769	875	679	963	1000	29	22	16	16	956
10	0.01	172	988	806	954	953	714	1000	22	15	14	12	963
10	0.01	89	957	969	785	393	886	1000	24	22	21	19	970
10	0.01	804	998	993	825	994	628	1000	14	14	13	12	972
10	0.01	804	963	993	825	994	628	1000	22	18	15	13	973
10	0.1	429	846	945	485	987	505	1000	9	7	7	6	991
10	0.1	244	766	995	981	995	966	1000	5	5	4	4	992
10	0.1	244	777	995	981	995	966	1000	7	5	5	4	983
10	0.1	408	976	984	799	939	912	1000	7	6	6	6	991
10	0.1	579	966	976	632	867	800	1000	8	6	6	5	990
10	0.1	804	999	993	825	994	628	1000	4	4	4	4	990
10	0.1	930	877	958	995	986	997	1000	6	5	4	4	985
10	0.1	857	959	853	911	739	854	1000	6	6	5	5	994
10	0.1	804	998	993	825	994	628	1000	5	5	4	4	990
10	0.1	804	963	993	825	994	628	1000	8	7	5	5	992
10	1	172	992	806	954	953	714	1000	4	4	4	4	996
10	1	244	766	995	981	995	966	1000	3	3	2	2	997
10	1	244	777	995	981	995	966	1000	4	4	3	3	996
10	1	244	770	995	981	995	966	1000	3	3	3	3	996
10	1	745	885	485	896	895	944	1000	4	3	3	3	996
10	1	804	999	993	825	994	628	1000	3	3	3	2	996
10	1	244	590	995	981	995	966	1000	3	3	3	2	997
10	1	244	415	995	981	995	966	1000	3	2	2	2	996
10	1	804	998	993	825	994	628	1000	3	3	3	3	996
10	1	804	963	993	825	994	628	1000	3	3	2	2	997
10	10	244	755	995	981	995	966	1000	2	2	2	2	997
10	10	244	766	995	981	995	966	1000	3	3	2	2	997
10	10	244	777	995	981	995	966	1000	2	2	2	2	997
10	10	244	770	995	981	995	966	1000	3	2	2	2	997
10	10	258	499	896	53	959	453	1000	3	2	2	2	997
10	10	804	999	993	825	994	628	1000	3	3	2	2	997
10	10	244	590	995	981	995	966	1000	2	2	2	2	997
10	10	244	415	995	981	995	966	1000	2	2	2	2	997
10	10	804	998	993	825	994	628	1000	3	3	3	3	996
10	10	804	963	993	825	994	628	1000	3	3	2	2	997
11	0.00001	175	999	838	333	291	424	1000	152	146	98	87	65
11	0.00001	926	999	404	588	918	873	1000	275	172	120	104	84
11	0.00001	579	999	681	281	226	244	1000	216	154	130	122	283
11	0.00001	989	998	940	600	967	889	1000	218	150	111	77	132
11	0.00001	584	998	946	825	826	783	1000	183	177	155	136	271
11	0.00001	140	999	397	109	637	137	1000	330	158	153	91	519
11	0.00001	473	999	491	933	362	520	1000	369	185	126	92	463
11	0.00001	238	999	644	614	433	715	1000	227	188	132	125	88
11	0.00001	218	999	729	985	556	909	1000	277	128	120	115	178
11	0.00001	238	999	644	614	433	715	1000	216	185	142	90	82
11	0.0001	175	999	838	333	291	424	1000	148	115	110	76	686
11	0.0001	819	996	904	882	352	848	1000	163	83	80	77	669
11	0.0001	961	995	936	732	831	883	1000	161	159	129	97	825
11	0.0001	989	998	940	600	967	889	1000	122	68	61	58	482
11	0.0001	584	998	946	825	826	783	1000	142	111	74	73	822
11	0.0001	881	996	917	425	825	328	1000	146	139	80	77	752
11	0.0001	583	993	867	418	522	782	1000	167	129	117	97	808
11	0.0001	874	994	996	473	894	641	1000	72	64	57	54	576
11	0.0001	218	999	729	985	556	909	1000	221	118	100	96	612
11	0.0001	238	999	644	614	433	715	1000	189	156	130	63	807
11	0.001	712	986	802	785	799	814	1000	164	39	34	33	813
11	0.001	444	984	845	821	786	755	1000	68	51	50	46	909
11	0.001	898	974	518	529	219	334	1000	66	59	49	47	894
11	0.001	760	994	965	816	803	956	1000	77	43	39	36	901
11	0.001	584	998	946	825	826	783	1000	60	37	35	35	905
11	0.001	574	988	935	269	727	559	1000	64	48	42	38	914
11	0.001	786	986	833	150	847	838	1000	113	47	45	43	870
11	0.001	874	994	996	473	894	641	1000	37	35	28	27	842
11	0.001	611	993	858	944	809	792	1000	89	86	35	33	904
11	0.001	788	985	976	948	954	957	1000	73	62	46	41	889
11	0.01	712	986	802	785	799	814	1000	23	16	16	14	973
11	0.01	282	992	859	781	994	454	1000	27	23	21	16	938
11	0.01	353	968	863	647	753	922	1000	32	27	17	16	960
11	0.01	506	996	783	381	983	224	1000	15	15	14	13	983
11	0.01	806	959	798	931	982	842	1000	30	30	18	17	960
11	0.01	999	951	843	799	606	891	1000	18	16	15	14	941
11	0.01	485	956	944	649	772	765	1000	23	21	20	19	957
11	0.01	874	994	996	473	894	641	1000	13	12	12	11	970
11	0.01	485	977	944	649	772	765	1000	17	14	13	12	964
11	0.01	296	967	704	923	380	993	1000	24	22	16	16	976
11	0.1	712	986	802	785	799	814	1000	6	6	6	5	993
11	0.1	444	984	845	821	786	755	1000	8	6	6	5	985
11	0.1	837	977	968	865	573	961	1000	5	5	4	4	990
11	0.1	212	970	860	428	814	907	1000	7	5	5	5	987
11	0.1	282	864	859	781	994	454	1000	7	6	6	5	990
11	0.1	25	915	816	742	787	893	1000	7	6	6	5	993
11	0.1	786	986	833	150	847	838	1000	9	6	6	5	985
11	0.1	874	994	996	473	894	641	1000	6	6	6	6	994
11	0.1	858	941	851	984	981	858	1000	7	6	6	6	991
11	0.1	86	920	992	537	887	389	1000	7	6	6	5	993
11	1	483	429	489	995	979	936	1000	3	3	3	3	997
11	1	483	820	489	995	979	936	1000	3	3	3	3	996
11	1	303	575	443	446	980	463	1000	3	3	3	3	992
11	1	67	823	812	695	950	676	1000	5	5	4	3	993
11	1	483	898	489	995	979	936	1000	4	3	3	3	991
11	1	483	584	489	995	979	936	1000	6	3	3	3	994
11	1	874	697	996	473	894	641	1000	6	4	3	3	994
11	1	483	695	489	995	979	936	1000	3	3	3	3	992
11	1	874	944	996	473	894	641	1000	3	3	3	2	997
11	1	483	602	489	995	979	936	1000	6	3	3	3	991
11	10	483	429	489	995	979	936	1000	3	3	3	3	997
11	10	483	820	489	995	979	936	1000	3	3	3	3	996
11	10	303	575	443	446	980	463	1000	3	3	3	3	994
11	10	483	263	489	995	979	936	1000	3	3	3	3	997
11	10	483	898	489	995	979	936	1000	3	3	3	3	997
11	10	483	584	489	995	979	936	1000	3	3	3	3	997
11	10	303	680	443	446	980	463	1000	6	3	3	3	994
11	10	483	695	489	995	979	936	1000	3	3	3	3	997
11	10	303	639	443	446	980	463	1000	3	3	3	3	994
11	10	483	602	489	995	979	936	1000	3	3	3	3	997
12	0.00001	11	999	841	558	505	879	1000	275	201	96	61	69
12	0.00001	814	999	406	700	288	312	1000	222	211	145	135	576
12	0.00001	846	999	363	333	878	88	1000	276	236	115	97	211
12	0.00001	612	999	530	611	905	554	1000	343	137	104	100	97
12	0.00001	851	999	479	72	469	319	1000	205	175	146	99	547
12	0.00001	85	999	897	726	796	702	1000	201	163	139	96	59
12	0.00001	879	999	813	648	564	652	1000	216	136	110	90	97
12	0.00001	563	999	455	545	384	538	1000	199	146	122	91	87
12	0.00001	586	999	506	824	455	796	1000	375	150	114	99	208
12	0.00001	86	999	299	358	400	386	1000	292	144	117	110	417
12	0.0001	11	999	841	558	505	879	1000	126	117	69	55	471
12	0.0001	655	994	975	297	431	572	1000	146	118	104	99	818
12	0.0001	64	997	937	759	946	885	1000	124	87	83	72	564
12	0.0001	612	999	530	611	905	554	1000	229	90	85	80	734
12	0.0001	656	996	382	664	740	811	1000	140	111	96	85	675
12	0.0001	85	999	897	726	796	702	1000	144	131	124	86	851
12	0.0001	879	999	813	648	564	652	1000	167	124	98	91	794
12	0.0001	485	996	576	485	132	237	1000	128	92	87	81	734
12	0.0001	773	998	508	891	711	950	1000	183	95	82	58	696
12	0.0001	86	999	299	358	400	386	1000	205	133	104	76	693
12	0.001	691	998	992	703	697	820	1000	75	66	55	35	872
12	0.001	52	997	518	609	553	884	1000	76	72	53	46	877
12	0.001	64	997	937	759	946	885	1000	64	40	38	36	902
12	0.001	796	996	835	859	734	620	1000	103	82	53	33	881
12	0.001	671	991	541	540	437	577	1000	71	64	62	50	920
12	0.001	823	994	635	488	576	634	1000	48	48	45	37	862
12	0.001	357	991	607	634	295	757	1000	114	76	74	55	873
12	0.001	134	980	950	620	565	716	1000	102	59	53	40	881
12	0.001	502	992	694	106	647	243	1000	79	66	54	43	862
12	0.001	443	993	881	244	861	503	1000	75	51	48	41	921
12	0.01	691	998	992	703	697	820	1000	20	18	17	15	960
12	0.01	310	980	971	792	674	747	1000	20	16	15	14	977
12	0.01	207	995	908	579	332	427	1000	17	16	15	15	974
12	0.01	883	976	944	318	809	653	1000	23	17	12	12	951
12	0.01	310	945	971	792	674	747	1000	22	20	18	17	975
12	0.01	619	925	995	869	889	800	1000	19	17	15	14	977
12	0.01	959	969	936	666	795	993	1000	28	19	17	16	958
12	0.01	109	933	997	977	890	891	1000	19	17	17	14	970
12	0.01	937	980	989	895	710	991	1000	18	14	13	12	964
12	0.01	119	916	956	927	739	711	1000	19	16	15	14	972
12	0.1	691	998	992	703	697	820	1000	8	7	6	5	988
12	0.1	980	793	896	916	893	968	1000	6	6	6	5	993
12	0.1	783	984	959	740	965	613	1000	7	5	5	5	992
12	0.1	783	965	959	740	965	613	1000	11	10	10	7	986
12	0.1	310	945	971	792	674	747	1000	7	7	5	5	992
12	0.1	980	910	896	916	893	968	1000	7	7	6	6	985
12	0.1	399	993	977	951	648	976	1000	6	5	5	5	990
12	0.1	393	876	967	591	966	918	1000	10	7	6	6	985
12	0.1	691	862	992	703	697	820	1000	8	7	6	5	991
12	0.1	443	993	881	244	861	503	1000	6	6	5	5	990
12	1	215	656	753	563	991	431	1000	6	5	5	3	994
12	1	945	946	790	874	982	869	1000	5	4	4	3	995
12	1	783	984	959	740	965	613	1000	4	3	3	3	996
12	1	783	965	959	740	965	613	1000	3	3	3	3	996
12	1	871	672	733	7	983	91	1000	5	4	3	3	995
12	1	871	996	733	7	983	91	1000	4	4	3	3	994
12	1	783	875	959	740	965	613	1000	4	3	3	3	995
12	1	393	876	967	591	966	918	1000	4	4	3	3	996
12	1	871	615	733	7	983	91	1000	4	4	3	3	994
12	1	882	799	987	881	984	958	1000	4	4	4	3	995
12	10	945	185	790	874	982	869	1000	3	3	3	3	996
12	10	945	946	790	874	982	869	1000	3	3	3	3	996
12	10	945	186	790	874	982	869	1000	3	3	3	3	996
12	10	945	829	790	874	982	869	1000	4	3	3	3	996
12	10	384	827	597	559	986	487	1000	5	4	3	3	994
12	10	384	585	597	559	986	487	1000	4	3	3	3	994
12	10	783	875	959	740	965	613	1000	4	3	3	3	994
12	10	393	876	967	591	966	918	1000	4	3	3	3	996
12	10	393	228	967	591	966	918	1000	4	3	3	3	994
12	10	783	877	959	740	965	613	1000	5	4	3	3	995
13	0.00001	389	999	796	802	438	976	1000	235	164	139	99	110
13	0.00001	43	999	208	242	396	120	1000	307	164	101	89	180
13	0.00001	573	999	926	410	390	782	1000	364	142	105	87	587
13	0.00001	508	998	852	601	925	248	1000	202	185	79	69	60
13	0.00001	602	999	320	526	989	788	1000	249	189	163	123	154
13	0.00001	482	998	666	24	781	244	1000	233	196	156	135	195
13	0.00001	918	999	787	205	813	365	1000	245	174	88	74	79
13	0.00001	848	998	683	624	306	622	1000	324	173	126	118	120
13	0.00001	389	999	796	802	438	976	1000	250	113	88	71	103
13	0.00001	85	999	545	113	588	133	1000	209	153	133	87	67
13	0.0001	255	997	863	963	451	901	1000	152	125	103	82	679
13	0.0001	593	996	987	457	922	271	1000	142	78	69	66	537
13	0.0001	633	998	996	923	551	996	1000	155	84	70	65	774
13	0.0001	508	998	852	601	925	248	1000	120	78	70	56	580
13	0.0001	53	997	784	647	162	881	1000	209	157	105	73	598
13	0.0001	482	998	666	24	781	244	1000	142	100	88	78	662
13	0.0001	612	998	538	162	678	276	1000	112	74	73	70	764
13	0.0001	848	998	683	624	306	622	1000	108	96	89	79	692
13	0.0001	389	999	796	802	438	976	1000	255	83	62	55	723
13	0.0001	85	999	545	113	588	133	1000	229	131	130	88	741
13	0.001	255	997	863	963	451	901	1000	66	63	47	44	925
13	0.001	593	996	987	457	922	271	1000	41	40	38	35	920
13	0.001	633	998	996	923	551	996	1000	58	49	42	41	890
13	0.001	236	981	909	950	974	724	1000	95	78	64	47	845
13	0.001	791	996	836	893	357	988	1000	57	47	41	30	812
13	0.001	967	990	984	889	898	962	1000	59	50	42	40	937
13	0.001	57	985	974	884	936	882	1000	92	74	67	54	904
13	0.001	967	975	984	889	898	962	1000	71	60	60	51	923
13	0.001	518	994	950	790	910	527	1000	67	47	44	43	889
13	0.001	710	984	928	612	993	592	1000	53	42	33	33	940
13	0.01	767	960	720	54	967	609	1000	26	22	19	18	966
13	0.01	956	988	827	551	853	658	1000	20	19	16	15	927
13	0.01	965	953	792	338	864	374	1000	32	14	14	13	956
13	0.01	880	964	966	617	977	956	1000	35	24	19	18	947
13	0.01	54	960	955	154	893	123	1000	37	28	22	21	954
13	0.01	266	992	664	95	979	33	1000	35	30	24	15	949
13	0.01	57	985	974	884	936	882	1000	32	23	18	17	965
13	0.01	403	952	718	910	960	999	1000	21	19	17	15	948
13	0.01	261	944	891	706	463	728	1000	22	18	18	17	955
13	0.01	815	931	972	867	714	949	1000	36	27	27	20	950
13	0.1	531	954	990	776	810	980	1000	8	7	6	5	988
13	0.1	956	988	827	551	853	658	1000	8	5	5	4	991
13	0.1	971	809	992	121	975	867	1000	8	8	6	5	985
13	0.1	767	853	720	54	967	609	1000	14	7	7	6	986
13	0.1	54	960	955	154	893	123	1000	7	7	5	5	992
13	0.1	967	990	984	889	898	962	1000	5	5	4	4	977
13	0.1	967	793	984	889	898	962	1000	5	5	5	5	978
13	0.1	403	952	718	910	960	999	1000	5	4	4	4	995
13	0.1	967	840	984	889	898	962	1000	5	4	4	3	984
13	0.1	172	965	960	787	686	893	1000	6	6	6	5	992
13	1	349	974	980	0	954	0	1000	4	4	3	2	995
13	1	349	892	980	0	954	0	1000	3	3	3	3	996
13	1	414	703	988	919	953	914	1000	4	3	3	3	995
13	1	414	367	988	919	953	914	1000	3	2	2	2	997
13	1	414	898	988	919	953	914	1000	3	2	2	2	994
13	1	971	883	992	121	975	867	1000	4	3	3	3	996
13	1	349	819	980	0	954	0	1000	2	2	2	2	997
13	1	414	958	988	919	953	914	1000	3	2	2	2	997
13	1	349	614	980	0	954	0	1000	3	3	2	2	995
13	1	349	747	980	0	954	0	1000	4	4	2	2	996
13	10	524	883	916	5	981	65	1000	4	3	3	2	995
13	10	349	892	980	0	954	0	1000	4	3	3	2	996
13	10	524	864	916	5	981	65	1000	3	3	3	2	995
13	10	236	981	909	950	974	724	1000	4	3	3	2	996
13	10	524	563	916	5	981	65	1000	4	4	3	2	995
13	10	349	287	980	0	954	0	1000	3	3	2	2	996
13	10	524	115	916	5	981	65	1000	4	3	3	3	995
13	10	524	577	916	5	981	65	1000	4	3	3	2	995
13	10	349	614	980	0	954	0	1000	3	3	2	2	996
13	10	236	837	909	950	974	724	1000	4	4	3	3	996
14	0.00001	93	999	751	739	906	402	1000	264	199	157	134	265
14	0.00001	639	999	865	534	809	565	1000	267	128	120	102	74
14	0.00001	650	999	760	237	103	569	1000	206	148	134	117	159
14	0.00001	843	997	977	745	631	623	1000	281	179	139	84	290
14	0.00001	903	999	686	978	703	948	1000	394	162	99	85	91
14	0.00001	683	998	244	554	344	579	1000	290	227	157	121	206
14	0.00001	198	999	897	909	708	726	1000	278	89	75	72	124
14	0.00001	155	999	765	848	385	714	1000	292	233	110	61	319
14	0.00001	857	998	666	538	824	627	1000	215	192	141	108	111
14	0.00001	153	999	317	726	921	713	1000	255	193	179	88	161
14	0.0001	681	998	452	902	389	812	1000	208	147	84	74	778
14	0.0001	639	999	865	534	809	565	1000	208	104	96	72	778
14	0.0001	650	999	760	237	103	569	1000	161	134	108	93	805
14	0.0001	843	997	977	745	631	623	1000	142	132	102	58	647
14	0.0001	667	998	993	999	900	995	1000	198	117	107	76	758
14	0.0001	318	996	755	127	573	45	1000	205	126	102	92	792
14	0.0001	198	999	897	909	708	726	1000	189	88	66	53	777
14	0.0001	123	996	866	592	619	151	1000	169	91	90	58	663
14	0.0001	857	998	666	538	824	627	1000	163	156	134	76	834
14	0.0001	757	995	932	241	607	313	1000	231	102	102	71	675
14	0.001	863	987	476	140	632	848	1000	61	61	55	42	870
14	0.001	82	998	795	962	579	698	1000	64	58	50	38	907
14	0.001	928	977	941	853	887	950	1000	78	58	47	46	870
14	0.001	843	997	977	745	631	623	1000	52	43	41	39	871
14	0.001	667	998	993	999	900	995	1000	66	46	38	34	876
14	0.001	318	996	755	127	573	45	1000	45	41	38	35	862
14	0.001	975	992	868	141	350	121	1000	103	74	62	50	878
14	0.001	667	984	993	999	900	995	1000	93	79	64	61	877
14	0.001	574	997	593	450	745	918	1000	83	75	62	33	885
14	0.001	10	989	883	839	872	129	1000	79	60	49	35	913
14	0.01	281	965	655	412	983	740	1000	29	22	17	16	964
14	0.01	667	972	993	999	900	995	1000	18	17	12	12	954
14	0.01	752	976	853	773	802	979	1000	25	22	18	15	969
14	0.01	332	946	939	991	975	752	1000	36	26	25	19	959
14	0.01	667	998	993	999	900	995	1000	24	20	19	11	969
14	0.01	584	918	980	717	743	545	1000	38	35	26	19	953
14	0.01	800	961	656	720	836	832	1000	26	24	18	17	933
14	0.01	634	939	959	524	960	804	1000	18	17	16	14	971
14	0.01	667	918	993	999	900	995	1000	26	25	14	14	959
14	0.01	685	969	970	392	925	580	1000	15	14	14	12	982
14	0.1	281	965	655	412	983	740	1000	10	7	7	6	988
14	0.1	727	873	995	874	990	932	1000	6	6	6	5	991
14	0.1	104	755	944	964	969	958	1000	11	7	7	7	988
14	0.1	5	696	996	941	991	871	1000	7	5	5	5	992
14	0.1	674	783	680	986	891	810	1000	13	9	4	4	984
14	0.1	5	881	996	941	991	871	1000	5	5	4	4	995
14	0.1	974	895	469	955	877	667	1000	8	7	6	6	990
14	0.1	667	984	993	999	900	995	1000	7	5	5	5	988
14	0.1	667	918	993	999	900	995	1000	7	6	5	4	987
14	0.1	339	872	649	960	982	898	1000	9	9	8	8	991
14	1	5	663	996	941	991	871	1000	3	3	3	2	996
14	1	727	873	995	874	990	932	1000	3	2	2	2	994
14	1	5	316	996	941	991	871	1000	4	3	2	2	996
14	1	5	696	996	941	991	871	1000	3	3	3	3	996
14	1	585	837	991	916	951	795	1000	3	3	3	2	996
14	1	5	881	996	941	991	871	1000	3	3	2	2	997
14	1	727	620	995	874	990	932	1000	3	2	2	2	994
14	1	5	808	996	941	991	871	1000	3	3	2	2	997
14	1	281	359	655	412	983	740	1000	4	4	3	3	996
14	1	727	647	995	874	990	932	1000	3	3	2	2	997
14	10	5	663	996	941	991	871	1000	3	3	2	2	996
14	10	727	873	995	874	990	932	1000	2	2	2	2	998
14	10	5	316	996	941	991	871	1000	3	3	2	2	996
14	10	5	696	996	941	991	871	1000	3	3	3	2	996
14	10	727	409	995	874	990	932	1000	2	2	2	2	998
14	10	5	881	996	941	991	871	1000	3	3	2	2	996
14	10	727	620	995	874	990	932	1000	2	2	2	2	998
14	10	5	808	996	941	991	871	1000	3	3	2	2	996
14	10	5	410	996	941	991	871	1000	3	3	2	2	996
14	10	727	647	995	874	990	932	1000	2	2	2	2	998
15	0.00001	362	999	558	238	698	203	1000	309	127	124	94	140
15	0.00001	946	998	975	672	634	856	1000	222	169	75	67	217
15	0.00001	698	999	806	651	583	808	1000	350	120	104	93	265
15	0.00001	388	999	167	152	494	47	1000	305	224	85	66	434
15	0.00001	333	998	278	386	95	197	1000	319	227	114	97	83
15	0.00001	740	999	430	199	413	594	1000	247	155	144	122	148
15	0.00001	202	999	77	103	609	428	1000	315	151	117	114	144
15	0.00001	534	999	37	120	475	531	1000	289	173	159	101	462
15	0.00001	31	999	619	697	914	124	1000	151	143	136	118	89
15	0.00001	35	998	840	239	133	126	1000	416	128	91	78	325
15	0.0001	362	999	558	238	698	203	1000	116	80	75	63	814
15	0.0001	946	998	975	672	634	856	1000	84	74	60	58	416
15	0.0001	698	999	806	651	583	808	1000	94	82	77	73	681
15	0.0001	356	998	222	416	200	472	1000	165	79	68	67	762
15	0.0001	333	998	278	386	95	197	1000	215	99	92	85	508
15	0.0001	70	995	981	772	765	383	1000	183	168	149	80	758
15	0.0001	684	991	514	962	918	575	1000	164	117	101	91	833
15	0.0001	359	990	983	84	980	202	1000	129	126	92	89	869
15	0.0001	31	999	619	697	914	124	1000	108	100	85	75	730
15	0.0001	35	998	840	239	133	126	1000	140	83	71	63	811
15	0.001	831	993	833	855	844	959	1000	47	44	43	41	887
15	0.001	946	998	975	672	634	856	1000	44	42	36	33	931
15	0.001	625	996	434	655	121	264	1000	60	52	42	37	830
15	0.001	140	973	807	713	727	696	1000	64	52	50	50	913
15	0.001	457	973	925	177	947	509	1000	70	55	52	35	904
15	0.001	442	989	689	640	802	499	1000	57	44	34	34	832
15	0.001	639	994	463	830	486	799	1000	50	42	40	39	786
15	0.001	341	969	746	982	740	736	1000	86	75	64	47	887
15	0.001	208	993	994	777	986	716	1000	65	62	51	45	929
15	0.001	188	995	772	138	778	423	1000	66	55	39	36	929
15	0.01	283	976	892	529	957	904	1000	27	27	21	20	965
15	0.01	76	985	539	687	710	686	1000	22	19	18	16	952
15	0.01	286	967	867	852	712	906	1000	17	16	15	15	966
15	0.01	477	967	533	975	843	927	1000	44	28	27	24	944
15	0.01	494	969	856	744	994	768	1000	14	12	12	12	968
15	0.01	252	917	851	840	893	901	1000	30	28	27	20	958
15	0.01	95	976	964	462	529	688	1000	28	26	22	21	957
15	0.01	858	925	976	585	950	842	1000	40	32	18	17	940
15	0.01	621	966	878	908	695	982	1000	21	20	20	19	971
15	0.01	796	932	978	944	951	830	1000	20	18	18	15	980
15	0.1	596	896	596	635	894	790	1000	8	7	7	5	990
15	0.1	635	869	790	847	743	798	1000	11	6	6	6	982
15	0.1	286	967	867	852	712	906	1000	7	7	6	6	992
15	0.1	238	882	855	703	995	437	1000	6	6	6	5	984
15	0.1	494	969	856	744	994	768	1000	4	4	4	4	994
15	0.1	252	917	851	840	893	901	1000	5	5	5	5	994
15	0.1	238	848	855	703	995	437	1000	9	8	6	5	982
15	0.1	823	945	891	258	730	999	1000	9	8	8	6	989
15	0.1	621	966	878	908	695	982	1000	8	7	6	6	990
15	0.1	518	957	970	868	966	529	1000	7	6	6	5	988
15	1	596	896	596	635	894	790	1000	4	4	3	3	996
15	1	518	832	970	868	966	529	1000	3	3	2	2	996
15	1	937	725	971	219	965	355	1000	4	3	3	3	995
15	1	518	988	970	868	966	529	1000	4	4	3	3	995
15	1	110	774	758	317	962	402	1000	5	4	4	4	992
15	1	494	767	856	744	994	768	1000	4	4	3	3	992
15	1	596	918	596	635	894	790	1000	4	3	3	3	996
15	1	518	381	970	868	966	529	1000	4	4	4	3	995
15	1	352	867	749	987	961	737	1000	4	4	3	3	993
15	1	518	957	970	868	966	529	1000	4	3	3	3	996
15	10	518	940	970	868	966	529	1000	3	3	2	2	996
15	10	352	648	749	987	961	737	1000	4	3	2	2	993
15	10	98	899	985	905	981	884	1000	5	4	3	3	995
15	10	518	988	970	868	966	529	1000	3	3	3	2	996
15	10	110	774	758	317	962	402	1000	4	4	3	3	995
15	10	110	535	758	317	962	402	1000	4	3	3	3	996
15	10	110	422	758	317	962	402	1000	4	3	3	3	996
15	10	518	381	970	868	966	529	1000	3	3	3	3	996
15	10	352	867	749	987	961	737	1000	4	2	2	2	993
15	10	518	957	970	868	966	529	1000	3	3	3	3	996
16	0.00001	192	999	687	947	947	970	1000	180	174	146	117	415
16	0.00001	63	998	887	140	420	18	1000	262	112	83	80	41
16	0.00001	711	999	381	395	771	580	1000	229	137	121	108	118
16	0.00001	323	999	450	136	86	49	1000	202	132	108	89	78
16	0.00001	777	999	938	567	404	597	1000	310	154	95	86	289
16	0.00001	584	997	908	788	517	785	1000	167	145	124	111	289
16	0.00001	427	999	37	416	107	499	1000	309	178	144	91	300
16	0.00001	41	998	941	945	809	128	1000	169	118	93	85	166
16	0.00001	170	998	816	620	930	425	1000	297	153	109	80	79
16	0.00001	278	999	421	816	306	717	1000	376	166	138	95	338
16	0.0001	743	994	821	771	341	819	1000	216	170	79	75	737
16	0.0001	63	998	887	140	420	18	1000	106	85	58	56	292
16	0.0001	954	996	910	741	921	954	1000	99	76	61	59	692
16	0.0001	323	999	450	136	86	49	1000	130	109	97	81	676
16	0.0001	777	999	938	567	404	597	1000	257	89	84	73	715
16	0.0001	584	997	908	788	517	785	1000	84	82	67	65	752
16	0.0001	859	998	298	708	800	945	1000	214	121	85	62	673
16	0.0001	41	998	941	945	809	128	1000	111	100	95	87	878
16	0.0001	851	999	277	924	881	843	1000	150	131	68	61	613
16	0.0001	6	998	619	182	471	119	1000	228	124	92	71	709
16	0.001	459	995	906	787	922	759	1000	71	66	53	48	904
16	0.001	771	988	652	875	797	826	1000	88	65	50	42	896
16	0.001	621	985	992	781	875	793	1000	77	57	55	46	879
16	0.001	503	996	590	288	776	521	1000	81	54	49	48	891
16	0.001	487	998	927	950	515	244	1000	57	55	52	41	934
16	0.001	789	973	893	739	174	830	1000	43	40	39	36	901
16	0.001	737	992	663	857	938	934	1000	64	53	50	39	922
16	0.001	412	994	786	634	238	750	1000	40	39	32	30	889
16	0.001	114	994	700	895	722	966	1000	91	83	64	53	875
16	0.001	485	994	805	316	379	243	1000	90	72	59	55	901
16	0.01	657	988	901	827	827	801	1000	24	17	13	13	962
16	0.01	771	988	652	875	797	826	1000	20	19	19	19	965
16	0.01	954	996	910	741	921	954	1000	33	24	18	17	956
16	0.01	503	996	590	288	776	521	1000	25	23	19	14	934
16	0.01	900	995	852	696	886	855	1000	22	22	19	19	946
16	0.01	892	965	949	794	940	988	1000	24	24	21	21	970
16	0.01	117	970	888	430	637	413	1000	24	18	16	15	973
16	0.01	767	988	790	927	936	998	1000	15	13	13	12	967
16	0.01	199	979	788	973	913	702	1000	30	25	24	17	968
16	0.01	504	914	767	748	901	768	1000	26	25	19	19	951
16	0.1	319	971	986	275	779	473	1000	9	8	8	7	988
16	0.1	256	952	744	740	805	896	1000	6	5	4	4	993
16	0.1	356	854	825	371	986	736	1000	10	7	6	6	988
16	0.1	973	995	717	111	863	653	1000	7	7	6	6	989
16	0.1	193	817	995	769	858	699	1000	9	9	8	7	991
16	0.1	892	965	949	794	940	988	1000	7	6	6	6	993
16	0.1	737	992	663	857	938	934	1000	8	8	7	5	988
16	0.1	767	988	790	927	936	998	1000	8	7	7	7	992
16	0.1	126	984	648	725	939	414	1000	8	7	6	6	980
16	0.1	130	981	448	454	993	689	1000	10	6	6	6	984
16	1	650	663	777	677	934	928	1000	3	3	3	2	986
16	1	737	908	663	857	938	934	1000	4	4	3	3	994
16	1	829	804	964	908	982	943	1000	4	4	4	3	996
16	1	737	771	663	857	938	934	1000	4	3	3	3	996
16	1	282	905	755	742	935	463	1000	3	3	3	2	997
16	1	647	323	971	926	983	927	1000	6	4	3	3	993
16	1	737	992	663	857	938	934	1000	3	3	3	3	996
16	1	650	483	777	677	934	928	1000	4	4	3	3	995
16	1	650	646	777	677	934	928	1000	4	3	3	3	996
16	1	282	864	755	742	935	463	1000	4	4	3	3	995
16	10	650	663	777	677	934	928	1000	3	2	2	2	997
16	10	737	908	663	857	938	934	1000	3	3	3	3	997
16	10	737	476	663	857	938	934	1000	3	3	3	2	997
16	10	737	771	663	857	938	934	1000	3	3	2	2	997
16	10	282	905	755	742	935	463	1000	3	3	3	2	997
16	10	647	323	971	926	983	927	1000	3	3	3	3	996
16	10	737	992	663	857	938	934	1000	3	3	3	2	997
16	10	650	483	777	677	934	928	1000	3	3	2	2	997
16	10	650	646	777	677	934	928	1000	3	3	2	2	997
16	10	282	864	755	742	935	463	1000	4	3	3	3	996
17	0.00001	604	999	890	470	768	556	1000	225	143	130	120	64
17	0.00001	644	999	227	760	557	78	1000	245	114	103	94	115
17	0.00001	318	999	627	145	401	475	1000	261	169	151	119	613
17	0.00001	908	999	650	874	422	948	1000	242	143	129	121	104
17	0.00001	241	999	861	352	316	180	1000	225	101	80	77	124
17	0.00001	60	998	922	842	389	405	1000	300	160	159	138	254
17	0.00001	292	999	607	880	895	731	1000	281	256	131	124	458
17	0.00001	768	999	527	864	625	939	1000	267	185	127	97	65
17	0.00001	464	998	440	921	586	914	1000	268	211	175	124	725
17	0.00001	673	998	707	945	363	800	1000	227	124	104	87	326
17	0.0001	604	999	890	470	768	556	1000	117	99	71	61	540
17	0.0001	966	998	596	656	661	865	1000	201	141	81	64	760
17	0.0001	964	995	813	857	945	993	1000	131	130	98	90	785
17	0.0001	632	996	814	287	526	294	1000	138	107	101	69	610
17	0.0001	241	999	861	352	316	180	1000	157	75	65	64	445
17	0.0001	797	995	891	806	890	940	1000	151	109	69	65	757
17	0.0001	407	997	512	68	800	228	1000	193	109	101	91	504
17	0.0001	768	999	527	864	625	939	1000	138	129	101	88	547
17	0.0001	404	995	579	528	913	510	1000	200	129	113	105	695
17	0.0001	673	998	707	945	363	800	1000	96	89	80	76	722
17	0.001	604	999	890	470	768	556	1000	52	45	41	40	822
17	0.001	970	992	949	933	949	867	1000	81	44	40	40	905
17	0.001	964	995	813	857	945	993	1000	54	46	44	38	895
17	0.001	632	996	814	287	526	294	1000	54	39	36	32	830
17	0.001	740	995	932	917	957	935	1000	62	54	51	43	933
17	0.001	909	996	832	422	558	363	1000	59	55	51	50	864
17	0.001	886	993	927	947	762	644	1000	89	75	46	35	899
17	0.001	406	992	506	837	506	227	1000	74	61	58	47	917
17	0.001	464	998	440	921	586	914	1000	90	81	59	52	908
17	0.001	288	983	791	581	527	198	1000	87	70	68	63	886
17	0.01	48	938	992	976	832	878	1000	29	26	23	23	941
17	0.01	995	964	855	993	644	994	1000	33	32	21	21	965
17	0.01	836	979	833	288	979	624	1000	32	30	21	14	966
17	0.01	830	975	715	793	849	943	1000	31	27	21	16	930
17	0.01	891	993	945	988	850	990	1000	19	18	17	16	965
17	0.01	350	952	918	991	877	738	1000	21	21	20	18	956
17	0.01	429	897	994	981	712	971	1000	30	24	21	20	958
17	0.01	740	933	932	917	957	935	1000	22	21	20	15	954
17	0.01	937	966	940	728	787	856	1000	44	26	20	17	955
17	0.01	414	957	952	885	664	970	1000	41	30	19	16	951
17	0.1	48	938	992	976	832	878	1000	5	4	4	4	993
17	0.1	350	919	918	991	877	738	1000	7	5	5	5	993
17	0.1	921	877	991	443	898	657	1000	6	5	4	4	990
17	0.1	778	866	953	379	851	825	1000	12	11	8	7	988
17	0.1	740	995	932	917	957	935	1000	9	9	8	7	990
17	0.1	350	952	918	991	877	738	1000	8	7	6	6	989
17	0.1	429	897	994	981	712	971	1000	6	4	4	4	988
17	0.1	740	933	932	917	957	935	1000	7	7	6	6	992
17	0.1	259	959	788	722	938	895	1000	11	11	7	7	981
17	0.1	867	843	801	898	892	944	1000	9	7	7	6	991
17	1	668	931	528	738	988	798	1000	5	3	3	3	993
17	1	916	319	829	762	937	848	1000	3	3	3	3	996
17	1	921	877	991	443	898	657	1000	4	4	4	3	995
17	1	613	511	996	985	926	977	1000	4	3	3	3	995
17	1	740	995	932	917	957	935	1000	6	5	5	4	993
17	1	958	969	877	942	974	666	1000	4	4	4	3	993
17	1	916	928	829	762	937	848	1000	3	3	2	2	996
17	1	613	763	996	985	926	977	1000	3	2	2	2	997
17	1	259	959	788	722	938	895	1000	4	4	3	3	996
17	1	613	846	996	985	926	977	1000	3	3	3	3	996
17	10	668	931	528	738	988	798	1000	3	3	2	2	993
17	10	668	500	528	738	988	798	1000	4	3	3	3	993
17	10	370	622	871	284	944	499	1000	4	4	3	3	996
17	10	916	962	829	762	937	848	1000	4	4	4	3	995
17	10	370	775	871	284	944	499	1000	4	4	3	3	996
17	10	210	815	990	660	997	720	1000	4	4	3	2	995
17	10	668	721	528	738	988	798	1000	3	2	2	2	993
17	10	668	392	528	738	988	798	1000	3	3	2	2	993
17	10	740	702	932	917	957	935	1000	4	3	3	3	996
17	10	916	934	829	762	937	848	1000	4	3	3	3	996
18	0.00001	144	999	700	276	606	414	1000	245	194	122	84	269
18	0.00001	516	998	770	527	989	523	1000	224	198	154	123	407
18	0.00001	268	999	528	375	817	197	1000	204	189	153	94	146
18	0.00001	261	999	527	871	844	446	1000	203	164	126	95	173
18	0.00001	144	997	700	276	606	414	1000	316	225	121	94	343
18	0.00001	775	999	687	301	522	327	1000	238	209	182	81	358
18	0.00001	771	999	193	216	284	98	1000	297	271	140	127	639
18	0.00001	965	998	549	520	293	660	1000	190	159	142	116	184
18	0.00001	671	999	189	357	415	799	1000	204	164	147	135	130
18	0.00001	305	999	747	972	128	460	1000	301	220	114	108	486
18	0.0001	192	995	871	615	675	423	1000	103	87	81	80	638
18	0.0001	516	998	770	527	989	523	1000	221	214	89	70	635
18	0.0001	268	999	528	375	817	197	1000	146	137	117	105	795
18	0.0001	813	996	604	994	177	982	1000	189	114	73	68	595
18	0.0001	144	997	700	276	606	414	1000	111	70	69	65	519
18	0.0001	781	997	935	462	581	941	1000	129	103	78	59	513
18	0.0001	283	997	677	821	547	896	1000	151	142	132	103	764
18	0.0001	194	996	852	384	937	424	1000	110	91	88	81	772
18	0.0001	601	996	135	518	234	782	1000	160	134	114	98	697
18	0.0001	305	999	747	972	128	460	1000	253	183	82	80	703
18	0.001	192	995	871	615	675	423	1000	58	48	37	36	903
18	0.001	516	998	770	527	989	523	1000	81	46	36	34	850
18	0.001	236	992	713	837	441	436	1000	50	46	45	43	878
18	0.001	776	987	975	31	950	328	1000	58	48	45	36	788
18	0.001	320	980	950	997	882	991	1000	74	52	34	29	836
18	0.001	76	973	926	755	360	875	1000	114	83	60	42	869
18	0.001	2	996	794	278	291	126	1000	54	44	41	39	856
18	0.001	194	996	852	384	937	424	1000	95	60	44	41	886
18	0.001	507	994	955	835	932	911	1000	58	51	40	37	894
18	0.001	875	992	824	576	615	351	1000	55	47	40	35	863
18	0.01	891	931	943	968	799	997	1000	33	23	19	19	961
18	0.01	242	954	927	802	217	968	1000	29	24	24	14	966
18	0.01	679	989	850	987	523	802	1000	22	22	20	18	954
18	0.01	868	994	923	999	812	950	1000	22	21	14	13	964
18	0.01	967	975	399	193	814	662	1000	29	26	19	19	961
18	0.01	409	991	974	300	960	495	1000	24	15	14	12	971
18	0.01	62	975	957	550	933	681	1000	25	19	17	13	967
18	0.01	398	989	838	888	693	903	1000	28	22	21	19	949
18	0.01	507	994	955	835	932	911	1000	24	24	19	17	937
18	0.01	726	979	718	776	484	935	1000	29	26	24	20	969
18	0.1	936	907	959	758	805	646	1000	7	7	6	6	989
18	0.1	525	899	784	549	996	526	1000	7	6	6	5	992
18	0.1	523	898	982	880	806	764	1000	10	7	6	5	986
18	0.1	776	987	975	31	950	328	1000	10	8	5	5	989
18	0.1	817	943	965	775	983	611	1000	8	7	5	5	990
18	0.1	51	932	773	598	997	393	1000	7	6	5	4	987
18	0.1	252	953	814	942	919	715	1000	10	8	7	6	988
18	0.1	162	927	963	73	972	167	1000	7	7	5	5	988
18	0.1	525	918	784	549	996	526	1000	5	5	4	4	991
18	0.1	523	914	982	880	806	764	1000	8	8	6	6	981
18	1	776	649	975	31	950	328	1000	6	3	3	3	994
18	1	323	190	978	490	971	466	1000	6	3	3	3	994
18	1	323	830	978	490	971	466	1000	6	3	3	2	988
18	1	776	987	975	31	950	328	1000	6	3	3	3	988
18	1	162	924	963	73	972	167	1000	3	3	3	3	994
18	1	323	951	978	490	971	466	1000	6	3	3	2	988
18	1	162	901	963	73	972	167	1000	3	3	3	3	994
18	1	162	927	963	73	972	167	1000	6	3	3	3	990
18	1	323	604	978	490	971	466	1000	6	3	3	3	994
18	1	323	663	978	490	971	466	1000	6	3	3	3	994
18	10	162	586	963	73	972	167	1000	3	3	3	3	994
18	10	323	190	978	490	971	466	1000	6	3	3	3	994
18	10	323	830	978	490	971	466	1000	6	3	3	2	994
18	10	323	82	978	490	971	466	1000	6	3	3	3	994
18	10	162	924	963	73	972	167	1000	3	3	3	3	994
18	10	323	951	978	490	971	466	1000	6	3	3	3	994
18	10	162	901	963	73	972	167	1000	3	3	3	3	994
18	10	162	927	963	73	972	167	1000	3	3	3	3	994
18	10	323	604	978	490	971	466	1000	6	3	3	2	994
18	10	162	735	963	73	972	167	1000	3	3	3	3	994
19	0.00001	6	999	28	514	406	367	1000	327	161	142	101	92
19	0.00001	607	999	797	201	697	797	1000	188	154	123	100	56
19	0.00001	153	999	430	710	144	721	1000	199	149	125	106	33
19	0.00001	968	999	982	841	632	873	1000	209	123	110	109	111
19	0.00001	843	998	995	543	571	846	1000	247	178	129	98	625
19	0.00001	837	999	399	294	231	844	1000	182	128	103	82	73
19	0.00001	697	999	646	787	818	592	1000	409	189	174	160	532
19	0.00001	373	999	110	333	222	202	1000	387	158	126	105	430
19	0.00001	158	999	215	103	739	142	1000	234	183	112	102	425
19	0.00001	468	999	648	477	158	234	1000	193	171	158	100	215
19	0.0001	453	994	610	925	896	771	1000	92	84	79	73	671
19	0.0001	607	999	797	201	697	797	1000	107	93	71	66	719
19	0.0001	153	999	430	710	144	721	1000	148	87	62	58	680
19	0.0001	968	999	982	841	632	873	1000	107	97	97	94	866
19	0.0001	843	998	995	543	571	846	1000	209	78	76	73	700
19	0.0001	793	996	738	39	599	87	1000	151	91	90	68	837
19	0.0001	716	998	955	360	985	297	1000	169	150	98	82	598
19	0.0001	922	996	770	968	427	864	1000	125	108	78	73	798
19	0.0001	764	998	209	916	131	616	1000	125	111	110	102	661
19	0.0001	468	999	648	477	158	234	1000	136	99	66	62	800
19	0.001	453	994	610	925	896	771	1000	94	72	62	56	902
19	0.001	413	994	780	518	929	502	1000	52	50	48	43	926
19	0.001	142	984	786	277	899	138	1000	64	62	59	54	915
19	0.001	287	989	849	899	796	742	1000	62	45	42	32	781
19	0.001	843	998	995	543	571	846	1000	41	31	30	29	888
19	0.001	559	988	877	780	931	792	1000	81	64	44	40	870
19	0.001	716	998	955	360	985	297	1000	104	70	38	34	860
19	0.001	127	982	634	164	792	135	1000	66	40	35	32	811
19	0.001	103	994	921	930	936	989	1000	82	56	47	36	895
19	0.001	77	994	495	9	687	19	1000	64	46	41	36	806
19	0.01	413	964	780	518	929	502	1000	34	20	18	12	944
19	0.01	413	994	780	518	929	502	1000	30	28	19	18	965
19	0.01	845	966	947	398	871	328	1000	22	19	18	16	968
19	0.01	287	989	849	899	796	742	1000	24	19	18	14	947
19	0.01	843	998	995	543	571	846	1000	17	17	16	15	979
19	0.01	450	946	986	941	806	509	1000	40	28	19	18	957
19	0.01	951	975	960	410	752	672	1000	24	15	15	13	945
19	0.01	772	975	969	928	847	831	1000	20	20	20	19	961
19	0.01	103	994	921	930	936	989	1000	23	16	14	13	955
19	0.01	802	852	848	901	515	624	1000	19	16	16	15	953
19	0.1	146	974	535	221	928	411	1000	7	6	6	5	991
19	0.1	376	918	832	636	709	493	1000	8	8	7	7	992
19	0.1	271	952	588	497	857	738	1000	11	10	8	8	988
19	0.1	287	989	849	899	796	742	1000	7	6	6	5	991
19	0.1	724	979	894	960	750	821	1000	9	8	6	6	990
19	0.1	866	980	793	250	602	646	1000	10	10	8	6	989
19	0.1	664	943	925	961	964	978	1000	8	7	6	5	990
19	0.1	43	835	906	122	991	117	1000	7	7	7	6	993
19	0.1	103	994	921	930	936	989	1000	5	5	5	4	993
19	0.1	910	939	916	756	990	857	1000	10	9	8	7	990
19	1	580	918	541	821	973	265	1000	6	5	3	3	994
19	1	740	456	594	858	972	608	1000	5	4	3	3	993
19	1	29	941	936	521	969	690	1000	5	4	3	3	994
19	1	740	765	594	858	972	608	1000	4	3	3	3	995
19	1	910	875	916	756	990	857	1000	6	5	4	3	994
19	1	740	722	594	858	972	608	1000	4	4	3	3	993
19	1	142	941	786	277	899	138	1000	6	6	5	4	993
19	1	43	835	906	122	991	117	1000	4	3	3	3	995
19	1	580	906	541	821	973	265	1000	7	3	3	3	993
19	1	514	689	630	884	953	530	1000	4	3	3	3	992
19	10	711	835	760	95	934	598	1000	3	3	3	3	995
19	10	740	456	594	858	972	608	1000	3	3	3	2	992
19	10	740	506	594	858	972	608	1000	3	3	3	3	992
19	10	740	765	594	858	972	608	1000	3	3	3	3	993
19	10	740	509	594	858	972	608	1000	3	3	2	2	993
19	10	740	722	594	858	972	608	1000	3	3	3	2	993
19	10	740	262	594	858	972	608	1000	3	3	2	2	992
19	10	740	537	594	858	972	608	1000	3	3	3	2	992
19	10	711	495	760	95	934	598	1000	5	3	3	3	993
19	10	580	508	541	821	973	265	1000	4	4	3	3	995
20	0.00001	607	999	237	369	568	569	1000	371	158	129	97	531
20	0.00001	495	999	832	963	705	923	1000	256	196	143	76	96
20	0.00001	305	999	197	271	400	42	1000	287	273	145	81	108
20	0.00001	294	999	547	666	512	903	1000	205	125	113	101	120
20	0.00001	954	999	353	410	289	354	1000	302	174	117	108	161
20	0.00001	243	999	177	149	148	443	1000	404	214	130	94	249
20	0.00001	726	999	209	109	316	605	1000	227	159	122	105	321
20	0.00001	989	998	797	407	495	672	1000	245	161	145	139	518
20	0.00001	560	999	754	810	893	554	1000	255	179	123	86	123
20	0.00001	622	999	949	840	676	796	1000	201	151	110	96	212
20	0.0001	18	998	849	725	707	117	1000	148	88	83	71	747
20	0.0001	495	999	832	963	705	923	1000	157	101	88	72	604
20	0.0001	563	991	968	523	782	246	1000	224	219	88	62	768
20	0.0001	294	999	547	666	512	903	1000	122	108	104	81	542
20	0.0001	579	994	596	436	452	248	1000	148	97	92	88	743
20	0.0001	17	997	847	942	997	965	1000	138	133	73	69	791
20	0.0001	615	996	846	831	78	571	1000	106	97	75	56	491
20	0.0001	989	998	797	407	495	672	1000	120	100	99	95	864
20	0.0001	870	996	972	742	915	847	1000	194	102	93	86	747
20	0.0001	622	999	949	840	676	796	1000	112	107	71	67	823
20	0.001	789	978	974	775	561	306	1000	56	48	46	46	934
20	0.001	515	986	924	633	716	776	1000	59	58	43	39	793
20	0.001	564	997	782	690	896	556	1000	53	43	43	32	932
20	0.001	17	986	847	942	997	965	1000	70	47	37	32	899
20	0.001	295	998	199	114	925	457	1000	84	56	47	43	848
20	0.001	17	997	847	942	997	965	1000	70	65	64	36	911
20	0.001	543	975	788	951	475	928	1000	65	44	35	35	863
20	0.001	230	997	685	943	646	722	1000	76	57	50	48	914
20	0.001	870	996	972	742	915	847	1000	58	45	33	28	841
20	0.001	76	977	991	599	684	695	1000	98	64	53	35	860
20	0.01	727	985	428	703	634	944	1000	33	30	30	29	966
20	0.01	876	968	988	653	887	849	1000	18	12	12	10	935
20	0.01	563	991	968	523	782	246	1000	24	19	18	17	962
20	0.01	46	975	925	878	815	966	1000	23	22	21	20	963
20	0.01	951	968	892	966	719	961	1000	19	19	18	18	967
20	0.01	876	979	988	653	887	849	1000	44	35	19	17	955
20	0.01	683	994	773	343	294	277	1000	26	22	19	17	952
20	0.01	332	982	844	515	996	470	1000	18	16	15	14	973
20	0.01	161	983	981	669	391	888	1000	17	15	15	12	946
20	0.01	887	975	807	993	773	998	1000	21	21	18	17	975
20	0.1	936	984	923	938	931	990	1000	10	7	7	7	989
20	0.1	876	968	988	653	887	849	1000	6	6	5	5	991
20	0.1	31	927	900	809	854	373	1000	11	9	8	7	985
20	0.1	46	975	925	878	815	966	1000	6	6	5	5	994
20	0.1	866	899	963	662	942	953	1000	10	7	7	6	986
20	0.1	876	979	988	653	887	849	1000	9	9	6	6	989
20	0.1	937	881	950	398	930	347	1000	9	6	6	4	989
20	0.1	839	871	853	685	928	637	1000	9	8	6	6	986
20	0.1	678	988	951	814	962	941	1000	8	5	4	4	987
20	0.1	280	878	938	264	905	453	1000	8	7	7	7	989
20	1	678	589	951	814	962	941	1000	5	5	4	4	992
20	1	876	968	988	653	887	849	1000	5	4	4	4	993
20	1	894	942	993	885	939	651	1000	5	4	4	3	992
20	1	348	709	947	581	963	745	1000	8	7	4	4	991
20	1	348	596	947	581	963	745	1000	5	4	4	3	993
20	1	348	918	947	581	963	745	1000	4	4	3	3	996
20	1	542	829	878	595	984	549	1000	4	4	4	4	996
20	1	894	921	993	885	939	651	1000	4	3	3	3	995
20	1	678	988	951	814	962	941	1000	3	3	3	3	996
20	1	704	969	607	736	986	807	1000	7	5	5	4	992
20	10	678	589	951	814	962	941	1000	5	4	4	3	993
20	10	678	490	951	814	962	941	1000	4	4	4	3	993
20	10	348	343	947	581	963	745	1000	4	3	3	3	996
20	10	348	709	947	581	963	745	1000	4	3	3	3	996
20	10	348	596	947	581	963	745	1000	4	3	3	3	996
20	10	348	918	947	581	963	745	1000	4	3	3	3	996
20	10	348	138	947	581	963	745	1000	4	3	3	3	996
20	10	204	407	608	465	987	718	1000	4	4	4	3	993
20	10	678	988	951	814	962	941	1000	4	3	3	3	993
20	10	678	261	951	814	962	941	1000	5	5	4	4	993
21	0.00001	965	999	865	996	319	961	1000	193	166	160	105	183
21	0.00001	854	998	107	358	111	325	1000	262	167	157	95	600
21	0.00001	361	999	373	869	205	474	1000	325	123	77	71	87
21	0.00001	527	999	302	330	672	531	1000	259	229	168	98	125
21	0.00001	226	999	736	194	398	429	1000	343	206	109	86	77
21	0.00001	526	998	987	792	618	530	1000	194	118	85	75	40
21	0.00001	364	999	462	564	214	475	1000	188	154	114	107	73
21	0.00001	831	999	337	718	256	624	1000	211	144	137	135	270
21	0.00001	11	998	709	550	271	373	1000	413	160	141	112	104
21	0.00001	152	999	390	281	333	160	1000	252	227	216	104	449
21	0.0001	965	999	865	996	319	961	1000	197	109	97	89	755
21	0.0001	936	995	696	497	77	350	1000	101	72	63	53	655
21	0.0001	13	996	979	891	959	122	1000	233	110	72	63	710
21	0.0001	981	997	452	22	72	117	1000	131	102	87	82	694
21	0.0001	226	999	736	194	398	429	1000	156	134	128	81	740
21	0.0001	526	998	987	792	618	530	1000	97	94	57	49	652
21	0.0001	364	999	462	564	214	475	1000	128	125	69	58	719
21	0.0001	938	997	659	435	621	652	1000	221	162	146	115	769
21	0.0001	11	998	709	550	271	373	1000	84	82	78	76	578
21	0.0001	526	996	987	792	618	530	1000	155	89	65	58	691
21	0.001	965	999	865	996	319	961	1000	57	53	50	41	895
21	0.001	192	984	959	822	939	416	1000	94	76	43	33	872
21	0.001	13	996	979	891	959	122	1000	143	71	40	40	844
21	0.001	15	987	952	518	903	13	1000	43	42	35	33	944
21	0.001	226	999	736	194	398	429	1000	71	60	50	46	907
21	0.001	233	986	831	945	563	899	1000	43	42	41	36	914
21	0.001	21	974	968	188	684	125	1000	43	37	33	32	876
21	0.001	563	993	924	137	775	253	1000	63	61	45	43	896
21	0.001	80	985	808	592	984	387	1000	58	51	40	38	822
21	0.001	526	996	987	792	618	530	1000	47	43	43	43	881
21	0.01	262	922	993	975	839	904	1000	19	14	14	14	980
21	0.01	183	985	992	364	945	710	1000	22	18	16	16	970
21	0.01	577	975	926	618	965	543	1000	20	20	17	15	973
21	0.01	15	987	952	518	903	13	1000	15	13	12	12	973
21	0.01	907	985	751	509	926	642	1000	30	29	23	21	956
21	0.01	365	974	944	995	988	911	1000	24	23	21	19	973
21	0.01	21	974	968	188	684	125	1000	21	12	12	11	950
21	0.01	640	995	849	958	281	981	1000	29	19	19	19	964
21	0.01	737	965	983	846	741	591	1000	13	13	12	12	943
21	0.01	532	949	997	826	742	922	1000	17	12	12	12	969
21	0.1	620	974	948	42	972	267	1000	12	8	8	7	986
21	0.1	577	946	926	618	965	543	1000	10	7	6	6	988
21	0.1	13	996	979	891	959	122	1000	8	6	5	4	989
21	0.1	731	898	801	943	536	937	1000	9	8	7	7	989
21	0.1	898	959	799	997	983	990	1000	9	8	8	6	985
21	0.1	960	873	946	777	964	660	1000	8	8	7	6	990
21	0.1	573	967	985	977	871	977	1000	12	9	8	7	988
21	0.1	705	704	962	920	930	288	1000	7	7	7	6	990
21	0.1	214	871	975	589	958	719	1000	7	7	7	6	987
21	0.1	960	849	946	777	964	660	1000	6	6	6	5	987
21	1	620	974	948	42	972	267	1000	5	4	4	4	994
21	1	577	946	926	618	965	543	1000	4	4	3	3	996
21	1	330	790	963	963	994	908	1000	4	4	4	3	994
21	1	330	766	963	963	994	908	1000	5	5	4	4	994
21	1	960	872	946	777	964	660	1000	4	3	3	3	996
21	1	330	415	963	963	994	908	1000	4	4	4	3	994
21	1	96	647	960	702	995	391	1000	4	4	4	3	993
21	1	330	975	963	963	994	908	1000	3	3	3	3	996
21	1	330	745	963	963	994	908	1000	4	3	3	3	994
21	1	96	201	960	702	995	391	1000	5	5	4	3	994
21	10	96	400	960	702	995	391	1000	5	4	4	3	993
21	10	330	404	963	963	994	908	1000	4	4	3	3	994
21	10	330	790	963	963	994	908	1000	4	4	3	3	994
21	10	330	766	963	963	994	908	1000	4	3	3	2	994
21	10	330	315	963	963	994	908	1000	4	4	3	3	994
21	10	330	415	963	963	994	908	1000	4	4	4	2	994
21	10	96	647	960	702	995	391	1000	4	4	3	3	993
21	10	330	975	963	963	994	908	1000	4	3	3	3	994
21	10	330	745	963	963	994	908	1000	4	3	3	3	994
21	10	96	201	960	702	995	391	1000	4	4	3	2	993
22	0.00001	866	999	66	403	40	632	1000	205	173	154	102	475
22	0.00001	205	999	736	211	242	444	1000	238	163	137	124	515
22	0.00001	290	999	697	517	425	170	1000	186	118	109	88	64
22	0.00001	907	999	729	642	353	853	1000	176	133	121	103	312
22	0.00001	875	999	485	914	764	850	1000	215	163	122	113	52
22	0.00001	646	999	298	644	734	582	1000	338	216	143	96	268
22	0.00001	737	999	127	560	448	298	1000	289	226	183	146	692
22	0.00001	394	999	539	166	42	200	1000	373	139	138	118	203
22	0.00001	67	999	760	309	997	128	1000	226	150	142	104	76
22	0.00001	600	998	610	322	854	789	1000	232	199	102	94	68
22	0.0001	693	996	681	404	148	281	1000	97	92	75	72	776
22	0.0001	205	999	736	211	242	444	1000	186	178	103	89	696
22	0.0001	290	999	697	517	425	170	1000	133	100	87	80	528
22	0.0001	148	991	962	474	964	427	1000	128	123	88	81	771
22	0.0001	203	997	910	920	521	707	1000	207	98	93	84	774
22	0.0001	87	997	929	758	897	679	1000	129	95	72	63	631
22	0.0001	769	998	219	767	914	609	1000	90	80	76	73	757
22	0.0001	829	998	951	686	968	837	1000	146	144	117	102	750
22	0.0001	67	999	760	309	997	128	1000	146	116	95	88	828
22	0.0001	901	997	946	999	704	996	1000	118	94	88	80	742
22	0.001	23	981	903	341	617	393	1000	84	66	40	35	912
22	0.001	55	992	900	777	652	881	1000	44	37	34	33	816
22	0.001	417	993	846	32	952	51	1000	87	73	71	62	891
22	0.001	148	991	962	474	964	427	1000	52	45	44	40	886
22	0.001	676	988	921	824	798	806	1000	84	64	51	45	818
22	0.001	829	992	951	686	968	837	1000	42	42	36	35	904
22	0.001	808	987	821	431	470	323	1000	58	48	46	36	908
22	0.001	829	998	951	686	968	837	1000	47	41	33	32	797
22	0.001	817	995	498	198	601	627	1000	89	69	51	39	890
22	0.001	901	997	946	999	704	996	1000	46	41	37	35	929
22	0.01	23	981	903	341	617	393	1000	20	18	18	17	947
22	0.01	55	992	900	777	652	881	1000	20	19	19	18	980
22	0.01	936	968	958	388	982	646	1000	36	23	16	15	954
22	0.01	55	998	900	777	652	881	1000	25	18	18	17	963
22	0.01	174	970	927	872	618	896	1000	43	17	16	15	929
22	0.01	829	992	951	686	968	837	1000	21	20	20	16	969
22	0.01	936	930	958	388	982	646	1000	33	30	23	22	962
22	0.01	829	998	951	686	968	837	1000	30	27	25	21	947
22	0.01	732	959	963	596	983	295	1000	27	17	17	15	944
22	0.01	244	982	905	809	942	715	1000	34	18	16	15	944
22	0.1	814	814	879	604	874	625	1000	8	8	7	7	986
22	0.1	598	956	904	989	975	928	1000	6	5	5	5	984
22	0.1	936	968	958	388	982	646	1000	6	5	5	4	982
22	0.1	151	841	961	414	883	146	1000	8	7	7	7	990
22	0.1	676	988	921	824	798	806	1000	8	8	8	8	990
22	0.1	732	795	963	596	983	295	1000	9	8	7	7	987
22	0.1	936	930	958	388	982	646	1000	6	5	4	4	994
22	0.1	829	998	951	686	968	837	1000	10	7	6	5	984
22	0.1	951	958	865	527	949	651	1000	10	6	5	5	989
22	0.1	716	919	895	413	965	595	1000	9	9	7	6	990
22	1	575	784	871	159	989	251	1000	4	4	3	3	994
22	1	844	568	899	415	988	947	1000	4	3	3	3	994
22	1	936	968	958	388	982	646	1000	4	3	3	3	994
22	1	844	763	899	415	988	947	1000	4	3	3	3	994
22	1	844	382	899	415	988	947	1000	3	3	3	3	994
22	1	732	795	963	596	983	295	1000	5	3	3	3	994
22	1	844	754	899	415	988	947	1000	5	4	3	3	994
22	1	844	789	899	415	988	947	1000	3	3	3	3	994
22	1	732	959	963	596	983	295	1000	4	3	3	3	994
22	1	575	818	871	159	989	251	1000	4	3	3	3	994
22	10	936	456	958	388	982	646	1000	3	3	3	2	994
22	10	844	568	899	415	988	947	1000	4	3	3	3	994
22	10	844	185	899	415	988	947	1000	3	3	3	3	994
22	10	844	763	899	415	988	947	1000	3	3	3	3	994
22	10	844	382	899	415	988	947	1000	3	3	2	2	994
22	10	732	795	963	596	983	295	1000	4	3	3	3	994
22	10	844	754	899	415	988	947	1000	3	3	3	3	994
22	10	844	789	899	415	988	947	1000	3	3	2	2	994
22	10	844	895	899	415	988	947	1000	4	3	3	3	994
22	10	732	526	963	596	983	295	1000	4	3	3	3	994
23	0.00001	352	999	950	964	985	492	1000	192	135	102	81	123
23	0.00001	491	999	935	565	243	775	1000	228	170	105	90	216
23	0.00001	104	999	931	649	539	690	1000	230	176	129	117	403
23	0.00001	379	999	761	286	544	742	1000	322	128	96	84	53
23	0.00001	538	999	500	612	681	782	1000	287	212	125	92	241
23	0.00001	755	999	775	887	595	609	1000	188	142	118	109	416
23	0.00001	552	999	803	883	525	912	1000	234	140	132	121	124
23	0.00001	970	999	331	919	201	957	1000	227	212	112	98	625
23	0.00001	179	999	454	650	728	703	1000	370	172	122	113	485
23	0.00001	751	999	674	535	689	607	1000	215	186	123	103	163
23	0.0001	352	999	950	964	985	492	1000	155	89	82	73	584
23	0.0001	491	999	935	565	243	775	1000	182	126	97	86	626
23	0.0001	104	999	931	649	539	690	1000	125	121	112	109	788
23	0.0001	28	998	693	213	290	114	1000	201	92	90	69	516
23	0.0001	810	997	952	994	618	940	1000	100	80	78	76	744
23	0.0001	755	999	775	887	595	609	1000	177	113	108	89	758
23	0.0001	624	995	928	827	538	919	1000	122	121	100	89	842
23	0.0001	964	998	475	823	708	373	1000	117	103	101	93	838
23	0.0001	985	998	569	792	119	868	1000	151	141	113	107	698
23	0.0001	772	995	991	324	455	321	1000	210	206	113	106	751
23	0.001	352	999	950	964	985	492	1000	89	34	31	30	880
23	0.001	491	999	935	565	243	775	1000	73	58	50	49	856
23	0.001	550	986	922	623	577	911	1000	59	58	55	44	931
23	0.001	378	976	995	980	970	971	1000	75	64	46	41	851
23	0.001	810	997	952	994	618	940	1000	73	52	43	42	908
23	0.001	729	985	957	176	952	598	1000	93	63	42	39	855
23	0.001	154	992	970	301	975	698	1000	72	56	42	41	917
23	0.001	843	994	915	979	344	838	1000	69	48	34	33	892
23	0.001	832	989	743	562	481	835	1000	42	39	38	33	896
23	0.001	103	990	837	180	704	136	1000	47	46	44	30	946
23	0.01	352	999	950	964	985	492	1000	22	19	15	14	967
23	0.01	491	999	935	565	243	775	1000	40	31	26	25	957
23	0.01	71	983	977	686	839	683	1000	20	18	15	15	976
23	0.01	787	986	994	394	957	823	1000	24	16	16	16	965
23	0.01	810	997	952	994	618	940	1000	19	19	17	16	978
23	0.01	196	975	636	587	778	445	1000	29	27	27	22	959
23	0.01	7	950	953	966	385	389	1000	33	29	24	17	958
23	0.01	334	954	976	473	951	200	1000	20	19	14	12	935
23	0.01	460	970	969	342	974	529	1000	24	19	16	16	971
23	0.01	787	909	994	394	957	823	1000	17	16	15	15	949
23	0.1	9	653	996	870	993	872	1000	9	5	4	4	986
23	0.1	9	745	996	870	993	872	1000	5	4	4	4	986
23	0.1	424	876	988	696	992	519	1000	4	3	3	3	985
23	0.1	9	906	996	870	993	872	1000	5	5	5	4	991
23	0.1	334	840	976	473	951	200	1000	6	5	4	4	989
23	0.1	424	765	988	696	992	519	1000	7	5	5	5	993
23	0.1	9	917	996	870	993	872	1000	5	5	4	4	985
23	0.1	9	873	996	870	993	872	1000	6	5	4	4	984
23	0.1	424	650	988	696	992	519	1000	8	5	4	4	977
23	0.1	787	909	994	394	957	823	1000	5	5	4	4	988
23	1	9	653	996	870	993	872	1000	3	3	2	2	996
23	1	9	745	996	870	993	872	1000	3	2	2	2	996
23	1	424	876	988	696	992	519	1000	3	3	3	3	996
23	1	9	906	996	870	993	872	1000	4	3	2	2	996
23	1	424	266	988	696	992	519	1000	3	3	2	2	997
23	1	424	765	988	696	992	519	1000	3	3	3	2	996
23	1	9	917	996	870	993	872	1000	3	3	2	2	996
23	1	9	873	996	870	993	872	1000	3	2	2	2	996
23	1	424	650	988	696	992	519	1000	2	2	2	2	996
23	1	9	667	996	870	993	872	1000	3	2	2	2	996
23	10	9	653	996	870	993	872	1000	2	2	2	2	996
23	10	9	745	996	870	993	872	1000	3	2	2	2	996
23	10	424	876	988	696	992	519	1000	3	3	3	2	996
23	10	9	906	996	870	993	872	1000	3	2	2	2	996
23	10	424	266	988	696	992	519	1000	3	3	2	2	996
23	10	424	765	988	696	992	519	1000	3	3	2	2	996
23	10	9	917	996	870	993	872	1000	3	2	2	2	996
23	10	9	873	996	870	993	872	1000	3	2	2	2	996
23	10	424	650	988	696	992	519	1000	3	2	2	2	996
23	10	9	667	996	870	993	872	1000	3	2	2	2	996
24	0.00001	623	999	878	274	785	796	1000	210	147	112	92	125
24	0.00001	177	999	619	650	153	167	1000	239	172	122	83	63
24	0.00001	796	998	419	343	610	602	1000	284	196	115	104	276
24	0.00001	343	998	450	810	289	468	1000	334	159	123	110	471
24	0.00001	483	999	608	911	241	920	1000	252	183	130	98	304
24	0.00001	8	998	990	525	960	384	1000	365	95	83	69	83
24	0.00001	378	998	996	453	958	909	1000	169	137	108	91	35
24	0.00001	578	998	872	903	896	789	1000	233	170	149	93	241
24	0.00001	358	999	807	684	901	475	1000	214	192	161	98	271
24	0.00001	470	999	438	777	480	248	1000	307	114	110	102	477
24	0.0001	623	999	878	274	785	796	1000	149	130	86	67	662
24	0.0001	298	997	714	966	580	902	1000	134	131	125	124	819
24	0.0001	525	991	972	865	810	770	1000	176	163	101	70	737
24	0.0001	775	997	880	636	534	326	1000	103	92	83	76	809
24	0.0001	483	999	608	911	241	920	1000	197	151	124	65	733
24	0.0001	8	998	990	525	960	384	1000	96	76	74	70	464
24	0.0001	378	998	996	453	958	909	1000	100	94	78	61	425
24	0.0001	578	998	872	903	896	789	1000	124	97	87	84	817
24	0.0001	358	999	807	684	901	475	1000	167	108	100	83	630
24	0.0001	540	998	545	841	107	777	1000	120	107	96	90	707
24	0.001	762	983	985	459	781	819	1000	51	49	42	31	930
24	0.001	574	987	934	393	867	531	1000	60	39	29	29	828
24	0.001	378	973	996	453	958	909	1000	90	82	44	41	869
24	0.001	805	986	989	694	987	987	1000	54	49	43	42	933
24	0.001	900	996	977	788	764	847	1000	74	46	42	38	896
24	0.001	8	998	990	525	960	384	1000	59	50	45	37	906
24	0.001	378	998	996	453	958	909	1000	70	70	37	35	899
24	0.001	578	998	872	903	896	789	1000	90	66	56	42	890
24	0.001	358	999	807	684	901	475	1000	71	48	42	31	908
24	0.001	419	996	735	830	346	755	1000	60	51	37	37	913
24	0.01	946	965	943	802	821	989	1000	45	16	16	12	935
24	0.01	767	948	913	894	940	948	1000	21	17	17	17	979
24	0.01	378	973	996	453	958	909	1000	60	21	19	15	938
24	0.01	148	992	593	890	282	684	1000	37	26	21	20	960
24	0.01	900	996	977	788	764	847	1000	26	20	17	17	967
24	0.01	39	978	849	900	709	122	1000	39	30	18	18	941
24	0.01	378	998	996	453	958	909	1000	17	16	16	12	966
24	0.01	767	995	913	894	940	948	1000	16	15	11	11	926
24	0.01	214	938	836	344	947	31	1000	15	13	12	12	946
24	0.01	748	966	974	620	554	583	1000	28	25	25	23	968
24	0.1	946	965	943	802	821	989	1000	5	4	4	4	993
24	0.1	194	825	940	447	895	897	1000	5	4	4	3	994
24	0.1	194	994	940	447	895	897	1000	3	3	3	3	981
24	0.1	214	724	836	344	947	31	1000	11	7	6	6	989
24	0.1	230	717	905	24	923	35	1000	9	9	8	7	989
24	0.1	554	927	907	751	946	526	1000	5	5	4	4	983
24	0.1	767	930	913	894	940	948	1000	10	7	6	5	987
24	0.1	554	784	907	751	946	526	1000	7	6	6	5	988
24	0.1	214	938	836	344	947	31	1000	5	5	5	5	995
24	0.1	554	848	907	751	946	526	1000	5	5	4	4	981
24	1	230	705	905	24	923	35	1000	4	3	3	2	992
24	1	186	633	725	604	993	695	1000	7	3	3	3	992
24	1	194	994	940	447	895	897	1000	7	3	2	2	992
24	1	182	629	970	921	974	896	1000	7	4	3	2	993
24	1	986	837	890	492	971	871	1000	7	5	3	2	992
24	1	554	927	907	751	946	526	1000	4	3	3	2	995
24	1	186	835	725	604	993	695	1000	4	2	2	2	992
24	1	182	832	970	921	974	896	1000	6	5	4	3	993
24	1	224	820	730	941	992	706	1000	4	4	3	3	993
24	1	230	610	905	24	923	35	1000	4	3	3	2	992
24	10	186	575	725	604	993	695	1000	4	2	2	2	992
24	10	186	633	725	604	993	695	1000	7	5	3	2	992
24	10	186	711	725	604	993	695	1000	7	2	2	2	992
24	10	182	629	970	921	974	896	1000	7	2	2	2	992
24	10	224	639	730	941	992	706	1000	7	3	2	2	992
24	10	986	940	890	492	971	871	1000	7	5	2	2	992
24	10	186	835	725	604	993	695	1000	4	3	3	2	992
24	10	182	832	970	921	974	896	1000	7	3	3	2	992
24	10	224	820	730	941	992	706	1000	4	3	3	3	992
24	10	186	557	725	604	993	695	1000	4	2	2	2	992
25	0.00001	227	999	520	405	481	166	1000	196	148	139	124	125
25	0.00001	165	999	958	424	527	428	1000	261	203	98	75	113
25	0.00001	262	999	447	619	212	895	1000	287	237	114	104	641
25	0.00001	922	999	356	780	230	648	1000	253	233	168	99	181
25	0.00001	443	999	386	92	144	47	1000	274	238	120	112	475
25	0.00001	979	998	990	981	523	874	1000	239	127	92	72	50
25	0.00001	437	999	789	219	775	221	1000	207	192	120	108	149
25	0.00001	614	998	711	854	970	930	1000	352	201	133	110	163
25	0.00001	959	998	582	309	414	368	1000	313	228	135	103	492
25	0.00001	21	999	929	548	495	681	1000	233	184	119	84	73
25	0.0001	62	996	533	94	967	393	1000	235	105	96	80	710
25	0.0001	165	999	958	424	527	428	1000	183	172	75	64	564
25	0.0001	962	997	895	908	475	870	1000	122	100	84	79	834
25	0.0001	292	995	892	756	753	737	1000	182	127	96	64	602
25	0.0001	400	995	815	373	632	44	1000	258	149	102	88	546
25	0.0001	979	998	990	981	523	874	1000	165	74	71	65	696
25	0.0001	985	995	695	655	228	673	1000	130	117	98	89	646
25	0.0001	614	998	711	854	970	930	1000	261	99	84	76	688
25	0.0001	959	998	582	309	414	368	1000	122	94	88	80	762
25	0.0001	21	999	929	548	495	681	1000	179	82	76	70	635
25	0.001	311	984	992	813	644	480	1000	64	57	50	40	929
25	0.001	829	979	986	204	964	340	1000	52	44	42	39	943
25	0.001	604	990	901	705	834	928	1000	53	44	42	37	919
25	0.001	292	995	892	756	753	737	1000	48	40	39	39	942
25	0.001	815	994	838	465	508	608	1000	50	49	33	32	935
25	0.001	76	997	917	545	297	129	1000	58	51	38	34	800
25	0.001	437	999	789	219	775	221	1000	69	63	54	48	885
25	0.001	614	998	711	854	970	930	1000	63	59	49	43	900
25	0.001	685	989	881	290	631	934	1000	67	58	53	45	931
25	0.001	282	998	732	251	807	469	1000	64	58	43	33	867
25	0.01	817	925	981	566	928	944	1000	22	20	17	15	953
25	0.01	829	979	986	204	964	340	1000	19	16	16	14	972
25	0.01	811	965	993	857	993	988	1000	14	14	13	13	954
25	0.01	292	995	892	756	753	737	1000	27	17	17	17	963
25	0.01	817	833	981	566	928	944	1000	26	22	18	17	967
25	0.01	76	997	917	545	297	129	1000	31	27	24	23	968
25	0.01	829	964	986	204	964	340	1000	28	27	19	15	965
25	0.01	337	966	984	947	965	902	1000	18	15	14	13	936
25	0.01	773	985	973	757	863	836	1000	34	30	22	18	947
25	0.01	978	981	962	852	748	873	1000	21	19	17	17	978
25	0.1	817	925	981	566	928	944	1000	7	7	5	5	993
25	0.1	835	933	544	962	991	845	1000	7	6	6	5	988
25	0.1	811	965	993	857	993	988	1000	6	6	5	5	993
25	0.1	619	973	994	456	506	807	1000	5	5	4	4	994
25	0.1	835	917	544	962	991	845	1000	9	7	6	6	989
25	0.1	463	933	878	720	921	979	1000	9	6	5	5	991
25	0.1	829	964	986	204	964	340	1000	8	5	5	5	992
25	0.1	207	854	779	364	985	719	1000	11	11	9	7	989
25	0.1	125	881	987	516	844	705	1000	10	8	6	6	989
25	0.1	811	933	993	857	993	988	1000	9	8	7	6	986
25	1	903	902	965	881	945	989	1000	4	4	3	3	994
25	1	835	933	544	962	991	845	1000	4	3	3	3	995
25	1	903	975	965	881	945	989	1000	6	5	4	4	993
25	1	829	922	986	204	964	340	1000	5	5	4	3	992
25	1	817	833	981	566	928	944	1000	4	4	3	3	995
25	1	463	933	878	720	921	979	1000	4	4	4	4	995
25	1	835	972	544	962	991	845	1000	6	5	4	3	994
25	1	126	778	967	368	979	412	1000	5	4	3	3	995
25	1	463	931	878	720	921	979	1000	5	4	4	3	994
25	1	614	883	711	854	970	930	1000	4	3	3	3	995
25	10	903	902	965	881	945	989	1000	4	4	3	3	994
25	10	835	933	544	962	991	845	1000	3	3	3	2	995
25	10	903	975	965	881	945	989	1000	5	3	2	2	994
25	10	315	674	971	422	923	482	1000	5	5	3	2	993
25	10	126	102	967	368	979	412	1000	4	4	3	3	995
25	10	903	683	965	881	945	989	1000	4	3	3	2	994
25	10	903	712	965	881	945	989	1000	4	3	3	2	994
25	10	126	778	967	368	979	412	1000	4	3	3	2	995
25	10	903	663	965	881	945	989	1000	4	4	3	3	994
25	10	835	261	544	962	991	845	1000	5	3	3	3	995
26	0.00001	37	999	558	165	787	397	1000	304	148	112	81	60
26	0.00001	463	998	858	151	322	236	1000	313	140	115	92	169
26	0.00001	941	999	470	629	961	366	1000	244	130	116	83	116
26	0.00001	308	999	789	354	649	468	1000	254	165	109	103	42
26	0.00001	917	999	364	360	69	101	1000	195	190	182	107	99
26	0.00001	583	997	825	866	375	918	1000	205	129	119	80	60
26	0.00001	419	999	422	73	29	226	1000	128	107	100	87	116
26	0.00001	352	999	236	559	232	748	1000	256	239	95	81	167
26	0.00001	346	998	939	220	410	474	1000	296	168	114	85	96
26	0.00001	517	999	270	718	168	773	1000	206	147	131	120	146
26	0.0001	37	999	558	165	787	397	1000	145	111	87	84	800
26	0.0001	958	999	363	738	164	847	1000	144	91	80	70	730
26	0.0001	470	997	930	703	315	520	1000	144	109	79	77	620
26	0.0001	308	999	789	354	649	468	1000	172	127	100	88	780
26	0.0001	778	997	719	903	623	618	1000	129	127	119	89	759
26	0.0001	583	997	825	866	375	918	1000	81	71	69	68	807
26	0.0001	780	993	913	764	629	620	1000	138	94	81	76	778
26	0.0001	363	994	949	845	682	898	1000	150	79	70	69	712
26	0.0001	346	998	939	220	410	474	1000	130	89	77	65	724
26	0.0001	517	999	270	718	168	773	1000	165	153	89	83	746
26	0.001	884	986	844	976	584	952	1000	101	81	63	62	828
26	0.001	806	995	903	761	495	630	1000	75	72	61	60	903
26	0.001	363	993	949	845	682	898	1000	54	45	43	39	896
26	0.001	203	989	958	505	976	878	1000	85	62	56	50	912
26	0.001	160	973	718	855	661	425	1000	75	67	63	56	834
26	0.001	583	997	825	866	375	918	1000	81	80	60	45	913
26	0.001	867	980	682	643	795	948	1000	92	54	43	43	887
26	0.001	363	994	949	845	682	898	1000	81	63	51	42	901
26	0.001	665	986	994	425	933	797	1000	55	36	35	35	917
26	0.001	696	982	953	423	645	593	1000	62	52	48	48	935
26	0.01	719	988	962	203	975	308	1000	28	24	20	16	970
26	0.01	221	959	927	946	960	881	1000	28	22	17	15	939
26	0.01	70	974	996	327	775	404	1000	31	22	18	14	953
26	0.01	371	983	990	245	921	483	1000	23	23	17	17	960
26	0.01	305	969	766	980	855	894	1000	25	20	17	17	974
26	0.01	71	969	986	495	909	132	1000	20	20	19	18	972
26	0.01	665	954	994	425	933	797	1000	34	16	15	12	965
26	0.01	363	994	949	845	682	898	1000	25	22	20	16	950
26	0.01	665	986	994	425	933	797	1000	21	19	18	18	977
26	0.01	340	985	695	849	693	747	1000	28	28	22	20	964
26	0.1	719	988	962	203	975	308	1000	7	6	5	5	990
26	0.1	291	972	977	791	841	891	1000	9	6	5	5	990
26	0.1	762	998	684	940	830	936	1000	10	9	7	6	986
26	0.1	474	790	478	673	907	906	1000	12	10	7	6	982
26	0.1	305	969	766	980	855	894	1000	10	8	6	6	988
26	0.1	762	932	684	940	830	936	1000	8	7	7	7	989
26	0.1	581	938	974	943	840	917	1000	7	5	5	5	990
26	0.1	800	920	896	969	984	983	1000	6	5	5	4	988
26	0.1	665	986	994	425	933	797	1000	7	5	5	4	989
26	0.1	762	858	684	940	830	936	1000	9	4	4	4	988
26	1	474	989	478	673	907	906	1000	8	5	4	3	992
26	1	800	370	896	969	984	983	1000	4	4	4	3	995
26	1	134	882	897	533	985	420	1000	3	3	3	3	996
26	1	134	866	897	533	985	420	1000	5	4	3	3	992
26	1	134	763	897	533	985	420	1000	4	3	3	3	996
26	1	906	949	985	854	969	954	1000	5	4	4	4	992
26	1	800	639	896	969	984	983	1000	3	3	3	3	995
26	1	134	675	897	533	985	420	1000	3	3	3	3	996
26	1	266	882	733	455	901	182	1000	6	4	3	3	992
26	1	134	717	897	533	985	420	1000	4	3	3	3	996
26	10	800	868	896	969	984	983	1000	5	3	2	2	992
26	10	800	370	896	969	984	983	1000	4	4	3	3	995
26	10	134	882	897	533	985	420	1000	3	2	2	2	996
26	10	134	866	897	533	985	420	1000	4	2	2	2	992
26	10	134	763	897	533	985	420	1000	4	2	2	2	992
26	10	134	743	897	533	985	420	1000	3	2	2	2	996
26	10	800	639	896	969	984	983	1000	3	2	2	2	995
26	10	800	920	896	969	984	983	1000	4	3	2	2	995
26	10	800	559	896	969	984	983	1000	3	2	2	2	995
26	10	134	717	897	533	985	420	1000	3	2	2	2	996
27	0.00001	350	998	691	377	823	731	1000	239	208	139	78	68
27	0.00001	394	999	874	917	793	739	1000	235	167	118	105	66
27	0.00001	136	999	427	661	827	873	1000	455	108	91	88	321
27	0.00001	388	999	974	390	903	737	1000	227	107	85	75	102
27	0.00001	708	999	897	158	631	312	1000	272	132	121	85	430
27	0.00001	544	998	779	262	857	272	1000	300	172	155	135	589
27	0.00001	316	999	316	512	80	465	1000	184	141	125	107	286
27	0.00001	314	997	987	791	635	221	1000	366	134	118	104	453
27	0.00001	122	999	902	652	232	415	1000	247	169	111	107	372
27	0.00001	176	998	982	675	909	694	1000	164	137	107	84	91
27	0.0001	350	998	691	377	823	731	1000	126	110	88	81	788
27	0.0001	708	998	897	158	631	312	1000	135	126	56	50	631
27	0.0001	697	998	893	365	808	95	1000	132	83	81	76	332
27	0.0001	388	999	974	390	903	737	1000	210	108	67	61	618
27	0.0001	708	999	897	158	631	312	1000	154	126	69	61	510
27	0.0001	544	998	779	262	857	272	1000	174	109	103	72	706
27	0.0001	171	997	299	857	315	876	1000	230	206	137	87	755
27	0.0001	314	997	987	791	635	221	1000	148	93	86	83	722
27	0.0001	279	995	996	671	937	455	1000	128	96	86	80	477
27	0.0001	176	998	982	675	909	694	1000	94	90	84	80	671
27	0.001	383	987	945	998	918	998	1000	59	48	48	44	821
27	0.001	708	998	897	158	631	312	1000	54	43	36	36	902
27	0.001	910	989	993	648	634	636	1000	34	30	28	26	888
27	0.001	388	999	974	390	903	737	1000	83	62	46	41	911
27	0.001	533	994	931	228	820	77	1000	62	48	48	47	865
27	0.001	27	982	852	400	620	141	1000	83	74	66	63	894
27	0.001	629	994	664	152	892	560	1000	60	54	51	47	836
27	0.001	314	997	987	791	635	221	1000	68	32	32	28	801
27	0.001	279	995	996	671	937	455	1000	57	46	42	39	893
27	0.001	953	993	831	946	599	848	1000	61	55	44	42	881
27	0.01	818	946	956	986	865	816	1000	28	27	24	21	962
27	0.01	233	977	870	729	719	442	1000	38	26	25	18	950
27	0.01	81	975	958	654	712	963	1000	28	27	21	21	970
27	0.01	576	982	892	658	988	769	1000	27	24	19	15	947
27	0.01	109	953	991	802	965	872	1000	42	27	25	18	954
27	0.01	818	950	956	986	865	816	1000	32	27	24	20	953
27	0.01	188	979	552	777	716	696	1000	29	25	23	22	969
27	0.01	829	910	865	286	803	819	1000	31	24	19	14	954
27	0.01	286	983	985	787	997	971	1000	32	24	16	15	958
27	0.01	471	970	968	869	710	910	1000	18	17	16	13	977
27	0.1	286	761	985	787	997	971	1000	7	5	5	4	990
27	0.1	286	855	985	787	997	971	1000	4	4	4	3	988
27	0.1	561	903	754	735	933	765	1000	8	8	7	7	992
27	0.1	286	787	985	787	997	971	1000	7	5	5	5	992
27	0.1	109	953	991	802	965	872	1000	5	5	4	4	989
27	0.1	491	616	986	573	996	915	1000	8	7	6	6	991
27	0.1	491	653	986	573	996	915	1000	6	6	5	5	994
27	0.1	109	903	991	802	965	872	1000	5	5	5	5	994
27	0.1	286	983	985	787	997	971	1000	5	5	5	4	995
27	0.1	109	919	991	802	965	872	1000	5	5	5	4	995
27	1	286	761	985	787	997	971	1000	3	3	2	2	996
27	1	286	855	985	787	997	971	1000	3	3	2	2	996
27	1	561	903	754	735	933	765	1000	4	4	4	3	996
27	1	286	787	985	787	997	971	1000	4	3	3	2	995
27	1	491	864	986	573	996	915	1000	3	2	2	2	996
27	1	491	616	986	573	996	915	1000	4	4	2	2	996
27	1	491	653	986	573	996	915	1000	3	3	2	2	996
27	1	286	249	985	787	997	971	1000	3	3	3	3	996
27	1	286	983	985	787	997	971	1000	4	4	3	3	996
27	1	286	157	985	787	997	971	1000	4	4	3	3	995
27	10	286	761	985	787	997	971	1000	3	3	2	2	996
27	10	286	855	985	787	997	971	1000	3	3	2	2	996
27	10	286	414	985	787	997	971	1000	3	2	2	2	996
27	10	286	787	985	787	997	971	1000	3	3	2	2	996
27	10	491	864	986	573	996	915	1000	3	2	2	2	996
27	10	491	616	986	573	996	915	1000	2	2	2	2	996
27	10	491	653	986	573	996	915	1000	3	2	2	2	996
27	10	286	249	985	787	997	971	1000	2	2	2	2	996
27	10	286	983	985	787	997	971	1000	3	2	2	2	996
27	10	286	157	985	787	997	971	1000	2	2	2	2	996
28	0.00001	45	999	190	339	495	138	1000	270	192	140	85	180
28	0.00001	758	999	495	352	917	597	1000	176	115	82	71	29
28	0.00001	694	999	625	241	275	800	1000	180	157	124	122	335
28	0.00001	506	998	808	852	977	911	1000	300	155	115	109	469
28	0.00001	842	998	991	972	942	838	1000	209	131	116	83	40
28	0.00001	101	999	549	792	41	415	1000	412	188	107	93	381
28	0.00001	913	998	908	551	851	351	1000	226	201	188	86	133
28	0.00001	77	999	143	537	303	407	1000	468	107	107	90	417
28	0.00001	812	999	392	874	325	830	1000	169	123	103	96	102
28	0.00001	10	998	961	735	864	865	1000	385	147	108	94	124
28	0.0001	45	999	190	339	495	138	1000	113	99	76	74	442
28	0.0001	758	999	495	352	917	597	1000	104	97	90	81	703
28	0.0001	694	999	625	241	275	800	1000	154	129	119	105	747
28	0.0001	506	998	808	852	977	911	1000	128	86	77	60	763
28	0.0001	842	998	991	972	942	838	1000	84	82	76	72	457
28	0.0001	412	998	725	530	956	236	1000	153	117	97	82	756
28	0.0001	913	998	908	551	851	351	1000	147	101	87	75	657
28	0.0001	410	998	399	834	31	749	1000	106	99	87	72	776
28	0.0001	812	999	392	874	325	830	1000	107	96	86	75	888
28	0.0001	10	998	961	735	864	865	1000	139	125	102	86	644
28	0.001	129	974	979	923	831	873	1000	101	53	44	40	874
28	0.001	658	980	912	970	246	983	1000	62	50	49	37	925
28	0.001	292	995	669	967	729	893	1000	60	56	46	44	859
28	0.001	170	973	924	974	748	967	1000	113	64	48	37	876
28	0.001	842	998	991	972	942	838	1000	52	48	46	42	908
28	0.001	58	997	981	982	471	680	1000	64	49	45	40	887
28	0.001	99	996	953	944	716	870	1000	101	64	42	35	829
28	0.001	154	992	840	683	753	433	1000	64	53	46	43	901
28	0.001	978	975	972	486	477	368	1000	50	49	46	42	874
28	0.001	10	998	961	735	864	865	1000	101	83	58	52	859
28	0.01	129	974	979	923	831	873	1000	23	19	18	13	964
28	0.01	529	920	868	408	760	526	1000	17	17	13	12	956
28	0.01	529	927	868	408	760	526	1000	39	33	29	28	958
28	0.01	170	973	924	974	748	967	1000	37	13	12	12	936
28	0.01	842	998	991	972	942	838	1000	18	17	16	15	960
28	0.01	672	961	983	958	721	925	1000	31	29	20	20	965
28	0.01	170	980	924	974	748	967	1000	28	14	13	12	966
28	0.01	170	946	924	974	748	967	1000	32	29	17	15	964
28	0.01	678	987	928	35	830	96	1000	18	18	18	16	978
28	0.01	10	998	961	735	864	865	1000	25	22	21	14	972
[truncated: 68,000 more rows]
